# Supplementary material for: Twelve toll-like receptor (TLR) genes in the family Equidae – comparative genomics, selection and evolution
Source: Vet Res Commun. 2023 Oct 24;48(2):725–41. doi: 10.1007/s11259-023-10245-4 (PMC10998774; doi:10.1007/s11259-023-10245-4)
Supplement: Supplementary file 3 — Supplementary Material 3 [file 11259_2023_10245_MOESM3_ESM.zip]

Archive with 26 entries (26 files):
- caption.txt
- cDNA TLR11,12 EqCa.fas
- TLR1 AA.fas
- TLR1 CDS.fas
- TLR10 AA.fas
- TLR10 CDS.fas
- TLR11 AA.fas
- TLR11 CDS.fas
- TLR12 AA.fas
- TLR12 CDS.fas
- TLR2 AA.fas
- TLR2 CDS.fas
- TLR3 AA.fas
- TLR3 CDS.fas
- TLR4 AA.fas
- TLR4 CDS.fas
- TLR5 AA.fas
- TLR5 CDS.fas
- TLR6 AA.fas
- TLR6 CDS.fas
- TLR7 AA.fas
- TLR7 CDS.fas
- TLR8 AA.fas
- TLR8 CDS.fas
- TLR9 AA.fas
- TLR9 CDS.fas
