# Supplementary material for: Twelve toll-like receptor (TLR) genes in the family Equidae – comparative genomics, selection and evolution
Source: Vet Res Commun. 2023 Oct 24;48(2):725–41. doi: 10.1007/s11259-023-10245-4 (PMC10998774; doi:10.1007/s11259-023-10245-4)
Supplement: Supplementary file 3 — Supplementary Material 3 [file 11259_2023_10245_MOESM3_ESM.zip › caption.txt]

The Toll-like receptor (TLR) genes in the family Equidae
Veterinary Research and Communications
Stejskalova K.1, Janova E.1,2, Splichalova P.1, Futas J.1,2, Oppelt J.2, Vodicka R.3,  Horin P.1,2,*
1 Department of Animal Genetics, Faculty of Veterinary Medicine, University of Veterinary Sciences Brno, 61242 Brno, Czech Republic
2 CEITEC VETUNI, RG Animal Immunogenomics, University of Veterinary Sciences Brno, Brno, Czech Republic
3 Zoo Prague, Prague, Czech Republic
* corresponding author: horin@ics.muni.cz
