# Supplementary material for: Twelve toll-like receptor (TLR) genes in the family Equidae – comparative genomics, selection and evolution
Source: Vet Res Commun. 2023 Oct 24;48(2):725–41. doi: 10.1007/s11259-023-10245-4 (PMC10998774; doi:10.1007/s11259-023-10245-4)
Supplement: Supplementary file 3 — Supplementary Material 3 [file 11259_2023_10245_MOESM3_ESM.zip › cDNA TLR11,12 EqCa.fas]

>XM_001502438.4 PREDICTED: Equus caballus toll-like receptor 11 (LOC100072493), mRNA
CCCCCTTCTCATCTGCAGTTTTAAAAGTAATCAGCCTAAAATAATCCTCATCAGAAATAG
TGGGTCACAGTCACTGTAAGGAAGAAAGAAAACTCTCCTGGAAAATGAAGAAGAGACATG
TTCTTTCAGACATCAGGAGGATATGATACAAAAGTCGTGAGAACTGAAATCCCCAAGCCA
GACTGGAAAAGAGGAAATTATGAAATAAAAAAGGTTGTTAAGACGGAAAAGAGAGAAAAT
GGTGCAGTTTGGGGAGCAGTTAAGAGGTTACCAAAGAACTCTCCTCTCCTCCCTGACACA
TTCCACCTTCAATTTAACAGGAGTGTCACACCTGTGTGTGAAGAGGGCAGAGGCCATTGT
GGAGGAAACAATCACAGAAGAAAAGGCTTTTACACCTTTGCTGCAGAAGATGAGAAAGAG
CCCTTCATGAGAAATTTCAATTCTGTCTCCACTGACCTTCGTTTCCTCTGCTGAAAGGTA
AACAAATCGCTGCCCCAGTGCCAGAGACAGTACCCAGGATGGAAAGACCTCTGCTGTCCT
TCACTCTCCTCTCTCCCTTACTGCTGGGCTTGATGAGCCTCGGCAGGATGAGCTGGGCAT
GGACTGCTCCTGATTGCACCATAGCAGACAGCTCCCTATTGCCTAACATTTCCTACTACA
TCCCATTCTGTTCCTTGGCCCCGGGACTGCACCTTTTTGCATCATGCTCCAATGTTAAAG
ACCTGGCTCAGACCCTAACAGCAGTGCCCCGAGATATAGAGGCACTTTGCCTCCAGGGCA
CAGTTCCTTTCCTGCCAGCTGATGCCTTTGGACACTTCACCACACTACAACTTCTGAGGC
TGCAGCTGGGCACCATCAGCATTACATCTGGGACATTTCAAGGACTGAATCAGCTGCAGC
ACCTTTCCTTTGAGCATCACGCTCCCTGTTGCCTGAGCCTGTTCCTCCCTCCAGATGCTC
TGGAGCACCTCAGACTCCTCAACACCCTTTCCTTCCATGGCTACTGCCTGAATTATAGCC
AGAACATCCAGTTGCCCATCAGCCTTAGGCATCTAACCGTGAGGCACAGCTGTCTGATAG
AATTGCGGGAACTGCAAGGGCTCTTCCCAAACCTTGTCCCTGGTTCCTCTCCTACAACCA
GCCCCAGCCCATGGACCTCCTTCCTGGAGGAGCTGGACCTGTCTGCCAACCTACAGCTGA
GCCAGGTGGGCAATAGAGCTCTGGATGGCCTCCAGCTCCGTTCCCTGAGATTGGATGGCA
CCCCACTAAGCGCATTAGACCTCCTAGGCTCAGGACTGCTCCACTTGGACTCCCTCTCCC
TTGAGGGAACAAGGACAGAAAGACTGCCTGGGAATGTGACACGCTACTTTGAGCTTGTTG
CTCTTGACCTTGGAAGGAACCAAATCCAGAACCTAGAGGATGAGGATCTCCTAAGCTGCC
AGTCCCTGGAATTCCTCAGCCTTCATGCCAATGGCCTGCAGTTACTTCCATCCAGGTTCC
TGAATGACCTGCCCCAGCTTCAGAGGCTCAATCTGTCAATGAATAAACTGGGCCCAACTT
TGGTGCTCCCAGAAGGGCTGGTCAGCTCAAATCTGAGAGTGTTAGATCTGTCCCACAATG
AGCTCTGTGTTCTGCCCTATAGGGCCTTCTCCTCTCTTCCTCAACTCCAGGAGCTCCGGC
TGAGTGGTAACAACATTTCCAACTTATCCAGCGAAAGCCTGGAGGGACTGAGGTGGCTGA
AGACCCTAGACCTGAGTTGGAACCAAATTAAAACGCTGAAGCCAGGCTGGCTCTCCTCTC
TTCCTGCTCTCACCTCACTGAACCTCCTGGGCACCCACTTGGAGCATATCTCAGGCAAGC
AGCTCCAGGGTCCCCAGAAGCTGAGCCACCTGCAGCTGGGTTCTCTTGAGATGCTGGAGA
TCTATCCTCCCTGGCCTCCAGCACTGCTCAGCTTGGAGGTACGGGCAGATGTTTACATCC
AGTTTGGAGTCCCCAGTGGAGAACCCTTCTTGTTCTTGGAGAACCTTACCTTACAAACTT
CCAATATGTTGCTGCAATTGGACAACAACACAATCCACTTCCCTTCCCTACGTCACCTCA
CTCTGCGAGGCTGCAGCCCCTATATTTTGTCTGGCCATCAATCCCACAGATTCTTCCCAC
AGCTCCCTCTCCTGGAGCACTTGCACTTCTGGTCTGATCATGAGGGTGCAGACGATCTGC
ATCTATTTGGGATGCCCAGCCTGCGAGTGCTGGAGCTGGGGGACTTGGATTTCCTCTGTC
AGCCAACATCAGTGAAGTTGGAGAAGCTACTGAAGGAGCTGCCTCAGTTACAGGTTCTGG
TATTGAGCAACCTGAACCTTGGGAACCTCTCTGCCTCCAGCTTCAGGGGCTTGGGGCCCC
TTCGGCTGCTGCTGCTCAATTCTGAATGGGCTCTGGGGCTGGACAGCAGCCTCCAGGAAC
TAATTCCCCAGATGCCTCAATACGTTTATTTCTCAGATATCACCTTCACTTGCCAGTGCG
AAAGCTCTTGGGTGGGGCCTTGGGCAACACAAGCCCCAAACACTTTTGTGTACGGACTGG
AGAAGTCCATCTGCATGGCCAATGCCTCTGACTACTCCAAGACGCCATTGCTCTCCTTCC
TTTCTGGTCACTGCTCACATGATCCTGAGTTTCAGAGCTTTCTAACCAGTTTCACTCTGG
TGTTCCTGCTGATCTTCCTTTCATTGCTTGGCTGTCCCAAATGGCCCTGGCTTCATTACC
TCCAGACCCTATTTCATGCCTGGTGGTGGAAATTGGGCGGGTGGCGCCCCAGAAACCAAT
TCCACTATGATGTCTTTATATCCTATTGTGAGCAGGACCGAGCCTGGGTGCTGAAAGAAC
TGGTTCCTGCTCTAGAGAAGCCTCTTCCAGTTGGTGAGGGTTTGAGGCTATGCCTGCCTG
AGAGGGACTTTGGGGTTGGGCAGGACAGGATGGATGCTATGGTTGCCAGCATGGAAAGCA
GTAGAGCCACCCTCTGTGTGCTCAGCTGCCAGGCCCTGGGAAGTCCCTGGTGCAATCTGG
AGTTAAGGCTTGCCACCTACCACTTGATGGCCAAGCCTGGGACTGCTCGCCTCCTGCTGC
TGTTTCTGGAACCTATTGATCGGCGGCAGCTTCACAGCTATCACCGCCTTGCCCGGTGGC
TGCAGAAGGAGGACTACTTCGATGTATCCCAAGGAAGGATTGAGTGGGATGCCTTCTCTG
AGAAACTCCGGAAAAGGTTAAGGAAAGCTGGGCAAGAGAGAGAGGATTAGGAGTTGTGGA
AGAGAGATTCAGACATGCAGGAATAACTCCCAGCAGGGCCCTGGATGCCATCCCATCACT
GGAAGACAGGCTCAGAAAGGCAGTCTGTAGGCAATGCTTAGCTCAAGTCCGTTTTCCACA
CTAAAAATGATAGATGCAGACAACAAATCTCAATGGGGTAACATATTAGAAAGCACTTGG
AAACAAGGCATTCATTCACTAAAACAGTTCTGATACCTACTAGTCCTCTCAACACAAGGC
ATCCCCTAAAAAAGAATACACAAAAATGTTTTCTAGAATTATGTCTGCATTTTTTGTAAT
GAATTCATTCTGCCTGACGAAAGCAATGTATTTATTTTTGGTAAAAAAATCTACTTTATT
CTAGTGGAATGGAGCCAGAATCAATGAGCTATTTTTCTGTGCTCTGAAGCTAGATTGAAA
CCATGTTTGCAATTCACCGGAGGTCCAAAAAGTCAAAGAACTTCCCTAACTCATGAGGCT
CTCACAATAACAGTATACATGGCGAGAACAATAGTTTTGATCCTATATTACCCATGGAGA
CCTAAGCACATAAAAGTTAAGTGCTTTGCCACCCTGCCACAGCTAGTGTATCATAAAGTT
TAGATCAATCCAGTACTGTATGCTCTCCACTCTACTGTCTTCCAGGTATCTCTAACCGGT
GACAACTTACCTTGCTACAAAGTTAAAATAGGCAAACTTGTGGCAAACGTCTTAAAAATA
CTCACATGTGATCTATTTCCAAGAATTTTTTATAAGGAAATAAAAATCACAGATTCCCAC
AAAATTTGAATAAAATAATAAGTGCCCCCAAACAGAAAGATAGTTAAGGTCCATTGATAA
ATATGGAATATCTGCACCCATTAAGAATCATGCTTCAGGGAAATATTTAGTGGTATGGGA
AAAGACTCATCATACAATATAAACAAAGATATTGACAAACTGTATGTAGCCTGACTCTAA
TTTTGAAAAAGTTCCATATCTATCTAATCTATGAAATATGAAGAGAGAGAAGACTAGAAA
TGGCCCTAGAAATGAGATTGTAGATGATTTAAACTTCTTCTATTTTTCTGTATTATTCAT
TTTTTCTAAAATAAGCATGTATTACTTTCAAAAAAAATAAATTCTGTTTCAAAACTAAAC
ACCTCTCCTGTAGACCAGTTTAAGTAATTTTCTACTTTATGGTGGCACAATGGGAGCTTT
AGAGAAAGCATGAATGCTGAAATCTGGATAAACACAGGAAAAAGAGGAAAAAGCCATCAC
AAACTTTCAAAGATCATCTGTTATGTAAATGAGCCAAAGATAGCTTCTGTATAGGTTGCT
TACTTCTTCACAGCAGGCTGAATGTTGTTAGCTCAAAAGCCTACAGGTGTCAAAATTTTT
ACATATCCAATTGTTTTAGAGATAGTCCCAATAAGCAGATTTTTAATCTGCTTTACAGAC
CTCAGGAAATTATGTCTAACATCTGCTACCCATAGATAAGACAGACTCCAAGATAATACT
ACCCTTCGGAACTCTCTAACGTAGCACGTCCTCACCCTCAGGCTGACTTCACCTAGAAAG
GTAAGCCATCTCTCTGATCCCCCTCTTTCTCCTGGGAGTTCCTTAGTCCTCCTCCCCTTC
TGAGCAGTGGCGCCCCCTCGCCTATAGTCTCTGGAAGGTCTCATGCTGTGAGGGATTTCC
CCTGAATACAAATCTGTCAAAACAGTGTCCCCAAATAAAACTTGTGTGTGCCATTCCCAC
CTCATGGTCATATTTTCCCTTGTTTAGCCCCAAAATCCTCTGAACCCTCTAAACAAACCT
TGAAGAATCATCTTTGACCAAACTAAGGATCTACTCATATGTTAGCTCAGAGATTGAGAG
ATTTCTACACACATTTTTCAGAAAAAAATACCAATTTCTTCAATTAATAGAGTTGGACTA
TTTGTAGTCCATTGGCATAACTTTGGGACTTTGCTGAGCAAGGCACAGTCTAGAATTCTC
TTTTTATTTTCCCTTCATCTATTGTCAACTAACGATCCTTGGAAAATACTATTCATTTTT
ATCAGTGTTAATGAAATCCTCAAATTCTCATTAACTTTTTTTCCATTACAGTTTTTTATA
TCATTGAAGTTACCTGGAGAGGTTTTCTTCTTTTCTTGATACATCTGAGATGCATATCAT
GGAATTTCAGGACTGAAAGAAATTAACTTCTGATGCTTAAATCCCCTCTACCACTTTCTC
AGCCTGTATTGGACAAAATCCTTGACAGAAAGCAATCTTCTGAAGCAGCTTATCCCATCA
CTGGAGAGGTTTCTCTGGAAGAAAGTTATTCTCCATGTTGAATTACAATATGTCTCCCTG
TAACTTTTGACTATTATTTTTAACTCTGTGCTTTGGGGGTTAAATAGGGCAAACTGAATT
TCTCTGTTAAGTGATTACCCTTCCTTTGTTCCCATAGAGTCTTTCGTTCTCCAATTTAAA
TATCTCAGCTCCATCCACTGTTACTCATTTTTCATACTTTTAAGCCCTTCTAAGTTGCAT
CCTGCAAATTCACTGCAGTTTGCCCATGTACCTCTTCAATTATGAGACCCAAAACTTATG
AAGGTCTCTATATCTGATCTTCATAAAATAAAACAGGATTAGATCACTACGTCCATTTAT
AAATTCTAAAGTCACATTTTTAGCTGTGGTAGTCATAATGTTGATTTAAAAGTTTAATTT
ACTTTTCTCTGGCTGAACTGAGATTGAAAGGACAAATTCACAGAACAAGTGGCGCAATAG
TTTACAGTCAATGGAACAGTTGTGTAGGGACCTGGAATTGGCCACCCCAAGATATGTCTC
TTTGGCATCAGG
>ngs cDNA TLR11 EqCa
NNNNNNNNNNNNNNNNNNNNNNNNNNNNNNNNNNNNNNNNNNNNNNNNNNNNNNNNNNNN
NNNNNNNNNNNNNNNNNNNNNNNNNNNNNNNNNNNNNNNNNNNNNNNNNNNNNNNNNNNN
NNNNNNNNNNNNNNNNNNNNNNNNNNNNNNNNNNNNNNNNNNNNNNNNNNNNNNNNNNNN
NNNNNNNNNNNNNNNNNNNNNNNNNNNNNNNNNNNNNNNNNNNNNNNNNNNNNNNNNNNN
NNNNNNNNNNNNNNNNNNNNNNNNNNNNNNNNNNNNNNNNNNNNNNNNNNNNNNNNNNNN
NNNNNNNNNCAATAAAAAAGTAGTGTCACACCTGTGTGTGAAGAGGGCAGAGGCCATTGT
GGAGGAAACAATCACAGAAGAAAAGGCTTTTACACCTTTGCTGCAGAAGATGAGAAAGAG
CCCTTCATGAGAAATTTCAATTCTGTCTCCACTGACCTTCGTTTCCTCTGCTGAAAGGTA
AACAAATCGCTGCCCCAGTGCCAGAGACAGTACCCAGGATGGAAAGACCTCTGCTGTCCT
TCACTCTCCTCTCTCCCTTACTGCTGGGCTTGATGAGCCTCGGCAGGATGAGCTGGGCAT
GGACTGCTCCTGATTGCACCATAGCAGACAGCTCCCTATTGCCTAACATTTCCTACTACA
TCCCATTCTGTTCCTTGGCCCCGGGACTGCACCTTTTTGCATCATGCTCCAATGTTAAAG
ACCTGGCTCAGACCCTAACAGCAGTGCCCCGAGATATAGAGGCACTTTGCCTCCAGGGCA
CAGTTCCTTTCCTGCCAGCTGATGCCTTTGGACACTTCACCACACTACAACTTCTGAGGC
TGCAGCTGGGCACCATCAGCATTACATCTGGGACATTTCAAGGACTGAATCAGCTGCAGC
ACCTTTCCTTTGAGCATCACGCTCCCTGTTGCCTGAGCCTGTTCCTCCCTCCAGATGCTC
TGGAGCACCTCAGACTCCTCAACACCCTTTCCTTCCATGGCTACTGCCTGAATTATAGCC
AGAACATCCAGTTGCCCATCAGCCTTAGGCATCTAACCGTGAGGCACAGCTGTCTGATAG
AATTGCGGGAACTGCAAGGGCTCTTCCCAAACCTTGTCCCTGGTTCCTCTCCTACAACCA
GCCCCAGCCCATGGACCTCCTTCCTGGAGGAGCTGGACCTGTCTGCCAACCTACAGCTGA
GCCAGGTGGGCAATAGAGCTCTGGATGGCCTCCAGCTCCGTTCCCTGAGATTGGATGGCA
CCCCACTAAGCGCATTAGACCTCCTAGGCTCAGGACTGCTCCACTTGGACTCCCTCTCCC
TTGAGGGAACAAGGACAGAAAGACTGCCTGGGAATGTGACACGCTACTTTGAGCTTGTTG
CTCTTGACCTTGGAAGGAACCAAATCCAGAACCTAGAGGATGAGGATCTCCTAAGCTGCC
AGTCCCTGGAATTCCTCAGCCTTCATGCCAATGGCCTGCAGTTACTTCCATCCAGGTTCC
TGAATGACCTGCCCCAGCTTCAGAGGCTCAATCTGTCAATGAATAAACTGGGCCCAACTT
TGGTGCTCCCAGAAGGGCTGGTCAGCTCAAATCTGAGAGTGTTAGATCTGTCCCACAATG
AGCTCTGTGTTCTGCCCTATAGGGCCTTCTCCTCTCTTCCTCAACTCCAGGAGCTCCGGC
TGAGTGGTAACAACATTTCCAACTTATCCAGCGAAAGCCTGGAGGGACTGAGGTGGCTGA
AGACCCTAGACCTGAGTTGGAACCAAATTAAAACGCTGAAGCCAGGCTGGCTCTCCTCTC
TTCCTGCTCTCACCTCACTGAACCTCCTGGGCACCCACTTGGAGCATATCTCAGGCAAGC
AGCTCCAGGGTCCCCAGAAGCTGAGCCACCTGCAGCTGGGTTCTCTTGAGATGCTGGAGA
TCTATCCTCCCTGGCCTCCAGCACTGCTCAGCTTGGAGGTACGGGCAGATGTTTACATCC
AGTTTGGAGTCCCCAGTGGAGAACCCTTCTTGTTCTTGGAGAACCTTACCTTACAAACTT
CCAATATGTTGCTGCAATTGGACAACAACACAATCCACTTCCCTTCCCTACGTCACCTCA
CTCTGCGAGGCTGCAGCCCCTATATTTTGTCTGGCCATCAATCCCACAGATTCTTCCCAC
AGCTCCCTCTCCTGGAGCACTTGCACTTCTGGTCTGATCATGAGGGTGCAGACGATCTGC
ATCTATTTGGGATGCCCAGCCTGCGAGTGCTGGAGCTGGGGGACTTGGATTTCCTCTGTC
AGCCAACATCAGTGAAGTTGGAGAAGCTACTGAAGGAGCTGCCTCAGTTACAGGTTCTGG
TATTGAGCAACCTGAACCTTGGGAACCTCTCTGCCTCCAGCTTCAGGGGCTTGGGGCCCC
TTCGGCTGCTGCTGCTCAATTCTGAATGGGCTCTGGGGCTGGACAGCAGCCTCCAGGAAC
TAATTCCCCAGATGCCTCAATACGTTTATTTCTCAGATATCACCTTCACTTGCCAGTGCG
AAAGCTCTTGGGTGGGGCCTTGGGCAACACAAGCCCCAAACACTTTTGTGTACGGACTGG
AGAAGTCCATCTGCATGGCCAATGCCTCTGACTACTCCAAGACGCCATTGCTCTCCTTCC
TTTCTGGTCACTGCTCACATGATCCTGAGTTTCAGAGCTTTCTAACCAGTTTCACTCTGG
TGTTCCTGCTGATCTTCCTTTCATTGCTTGGCTGTCCCAAATGGCCCTGGCTTCATTACC
TCCAGACCCTATTTCATGCCTGGTGGTGGAAATTGGGCGGGTGGCGCCCCAGAAACCAAT
TCCACTATGATGTCTTTATATCCTATTGTGAGCAGGACCGAGCCTGGGTGCTGAAAGAAC
TGGTTCCTGCTCTAGAGAAGCCTCTTCCAGTTGGTGAGGGTTTGAGGCTATGCCTGCCTG
AGAGGGACTTTGGGGTTGGGCAGGACAGGATGGATGCTATGGTTGCCAGCATGGAAAGCA
GTAGAGCCACCCTCTGTGTGCTCAGCTGCCAGGCCCTGGGAAGTCCCTGGTGCAATCTGG
AGTTAAGGCTTGCCACCTACCACTTGATGGCCAAGCCTGGGACTGCTCGCCTCCTGCTGC
TGTTTCTGGAACCTATTGATCGGCGGCAGCTTCACAGCTATCACCGCCTTGCCCGGTGGC
TGCAGAAGGAGGACTACTTCGATGTATCCCAAGGAAGGATTGAGTGGGATGCCTTCTCTG
AGAAACTCCGGAAAAGGTTAAGGAAAGCTGGGCAAGAGAGAGAGGATTAGGAGTTGTGGA
AGAGAGATTCAGACATGCAGGAATAACTCCCAGCAGGGCCCTGGATGCCATCCCATCACT
GGAAGACAGGCTCAGAAAGGCAGTCTGTAGGCAATGCTTAGCTCAAGTCCGTTTTCCACA
CTAAAAATGATAGATGCAGACAACAAATCTCAATGGGGTAACATATTAGAAAGCACTTGG
AAACAAGGCATTCATTCACTAAAACAGTTCTGATACCTACTAGTCCTCTCAACACAAGGC
ATCCCCTAAAAAAGAATACACAAAAATGTTTTCTAGAATTATGTCTGCATTTTTTGTAAT
GAATTCATTCTGCCTGACGAAAGCAATGTATTTATTTTTGGTAAAAAAATCTACTTTATT
CTAGTGGAATGGAGCCAGAATCAATGAGCTATTTTTCTGTGCTCTGAAGCTAGATTGAAA
CCATGTTTGCAATTCACCGGAGGTCCAAAANNNNNNNNNNNNNNNNNNNNNNNNNNNNNN
NNNNNNNNNNNNNNNNNNNNNNNNNNNNNNNNNNNNNNNNNNNNNNNNNNNNNNNNNNNN
NNNNNNNNNNNNNNNNNNNNNNNNNNNNNNNNNNNNNNNNNNNNNNNNNNNNNNNNNNNN
NNNNNNNNNNNNNNNNNNNNNNNNNNNNNNNNNNNNNNNNNNNNNNNNNNNNNNNNNNNN
NNNNNNNNNNNNNNNNNNNNNNNNNNNNNNNNNNNNNNNNNNNNNNNNNNNNNNNNNNNN
NNNNNNNNNNNNNNNNNNNNNNNNNNNNNNNNNNNNNNNNNNNNNNNNNNNNNNNNNNNN
NNNNNNNNNNNNNNNNNNNNNNNNNNNNNNNNNNNNNNNNNNNNNNNNNNNNNNNNNNNN
NNNNNNNNNNNNNNNNNNNNNNNNNNNNNNNNNNNNNNNNNNNNNNNNNNNNNNNNNNNN
NNNNNNNNNNNNNNNNNNNNNNNNNNNNNNNNNNNNNNNNNNNNNNNNNNNNNNNNNNNN
NNNNNNNNNNNNNNNNNNNNNNNNNNNNNNNNNNNNNNNNNNNNNNNNNNNNNNNNNNNN
NNNNNNNNNNNNNNNNNNNNNNNNNNNNNNNNNNNNNNNNNNNNNNNNNNNNNNNNNNNN
NNNNNNNNNNNNNNNNNNNNNNNNNNNNNNNNNNNNNNNNNNNNNNNNNNNNNNNNNNNN
NNNNNNNNNNNNNNNNNNNNNNNNNNNNNNNNNNNNNNNNNNNNNNNNNNNNNNNNNNNN
NNNNNNNNNNNNNNNNNNNNNNNNNNNNNNNNNNNNNNNNNNNNNNNNNNNNNNNNNNNN
NNNNNNNNNNNNNNNNNNNNNNNNNNNNNNNNNNNNNNNNNNNNNNNNNNNNNNNNNNNN
NNNNNNNNNNNNNNNNNNNNNNNNNNNNNNNNNNNNNNNNNNNNNNNNNNNNNNNNNNNN
NNNNNNNNNNNNNNNNNNNNNNNNNNNNNNNNNNNNNNNNNNNNNNNNNNNNNNNNNNNN
NNNNNNNNNNNNNNNNNNNNNNNNNNNNNNNNNNNNNNNNNNNNNNNNNNNNNNNNNNNN
NNNNNNNNNNNNNNNNNNNNNNNNNNNNNNNNNNNNNNNNNNNNNNNNNNNNNNNNNNNN
NNNNNNNNNNNNNNNNNNNNNNNNNNNNNNNNNNNNNNNNNNNNNNNNNNNNNNNNNNNN
NNNNNNNNNNNNNNNNNNNNNNNNNNNNNNNNNNNNNNNNNNNNNNNNNNNNNNNNNNNN
NNNNNNNNNNNNNNNNNNNNNNNNNNNNNNNNNNNNNNNNNNNNNNNNNNNNNNNNNNNN
NNNNNNNNNNNNNNNNNNNNNNNNNNNNNNNNNNNNNNNNNNNNNNNNNNNNNNNNNNNN
NNNNNNNNNNNNNNNNNNNNNNNNNNNNNNNNNNNNNNNNNNNNNNNNNNNNNNNNNNNN
NNNNNNNNNNNNNNNNNNNNNNNNNNNNNNNNNNNNNNNNNNNNNNNNNNNNNNNNNNNN
NNNNNNNNNNNNNNNNNNNNNNNNNNNNNNNNNNNNNNNNNNNNNNNNNNNNNNNNNNNN
NNNNNNNNNNNNNNNNNNNNNNNNNNNNNNNNNNNNNNNNNNNNNNNNNNNNNNNNNNNN
NNNNNNNNNNNNNNNNNNNNNNNNNNNNNNNNNNNNNNNNNNNNNNNNNNNNNNNNNNNN
NNNNNNNNNNNNNNNNNNNNNNNNNNNNNNNNNNNNNNNNNNNNNNNNNNNNNNNNNNNN
NNNNNNNNNNNNNNNNNNNNNNNNNNNNNNNNNNNNNNNNNNNNNNNNNNNNNNNNNNNN
NNNNNNNNNNNNNNNNNNNNNNNNNNNNNNNNNNNNNNNNNNNNNNNNNNNNNNNNNNNN
NNNNNNNNNNNNNNNNNNNNNNNNNNNNNNNNNNNNNNNNNNNNNNNNNNNNNNNNNNNN
NNNNNNNNNNNNNNNNNNNNNNNNNNNNNNNNNNNNNNNNNNNNNNNNNNNNNNNNNNNN
NNNNNNNNNNNNNNNNNNNNNNNNNNNNNNNNNNNNNNNNNNNNNNNNNNNNNNNNNNNN
NNNNNNNNNNNNNNNNNNNNNNNNNNNNNNNNNNNNNNNNNNNNNNNNNNNNNNNNNNNN
NNNNNNNNNNNNNNNNNNNNNNNNNNNNNNNNNNNNNNNNNNNNNNNNNNNNNNNNNNNN
NNNNNNNNNNNNNNNNNNNNNNNNNNNNNNNNNNNNNNNNNNNNNNNNNNNNNNNNNNNN
NNNNNNNNNNNNNNNNNNNNNNNNNNNNNNNNNNNNNNNNNNNNNNNNNNNNNNNNNNNN
NNNNNNNNNNNNNNNNNNNNNNNNNNNNNNNNNNNNNNNNNNNNNNNNNNNNNNNNNNNN
NNNNNNNNNNNNNNNNNNNNNNNNNNNNNNNNNNNNNNNNNNNNNNNNNNNNNNNNNNNN
NNNNNNNNNNNN
>TLR12 XM_005607235.3 PREDICTED: Equus caballus toll-like receptor 12 (LOC100069988), transcript variant X2, mRNA
CATCTCTGGGTCTGGTCCTGCTCTCCCTTTCAGGTCCCTCGCAGTTTTACAGCTTGGAAG
TGTCATGGCCCTCTGACCCTGCTTCCAGATCCTCCTGGGTCCACTAAGCGCTCTGTATCC
CGTCGGTGCTACTAGGCTTGGTGCTGACATGGGCATGTGCTTGCTGCTGCCTGGTCTGTT
CCTGTCCCTTCCTCTGACCACAGGCTGGACAGCTTCCAACTGCCTAGTGACTGAAGGCTC
CCGGCTGCCTCTGGTCTCCCGCTTCTTCCTGACCTGCCCCACGGACTCCAGGCTGCACCT
CCTTGCAGCATGCTCCTCAGTGACCAACCTCACACAGGCCTTGGAGGCTGTGCCACAGAA
TGTGGAGGGGCTCTGCCTTGCTGGTTCCACTTCAGTCCTGCACCCGGATGCCTTCTCCCT
CTTTCCTGGGCTCAAGTTGCTAGGGCTGAGTCTGCATCTCACCCAGCTCCTGCCAGGAGC
TCTCCAGGGCTTGGGGCAGCTGCAGCAGCTCTTTTTCATAAGCCGCCAAAAGGATTACCT
CTTCCTACCCCCTGAGGCGTTTAGCAATCTAAGCTCCCTGCAATACCTTGCTTTCTTGGG
CCCCTGCCTGGATGGAAACTTGGGTGTCCGGTTGCCTCCCAGTCTACAGCGGCTGGCTAT
CAAGTTCAGTTGCCTTCAGAATGTAGGGAAATTGGCCGACATCTTCCCAGACCTGGTGTT
TGGCCCCTCCTCTGGTGATGCTCGGACCCTGGACATGTTGGATCTGTCATTCAACAATCA
GCTGAAGATGGCCAGTCCTGGGGCCCTCCAGGGCCTCAAGTTGGGGACTCTGCTTCTGGA
TCACACAAAGATGGAAGCAGCTGCAGTGGGGGGGCTTGGGCTGCAGAGACTGGACACTCT
GTCTGCGATGTATACTGCCACTGCGGAGCTGCCTGCCGTCGCCGTTGCCCACTTTGAGCT
GGAGGAGTTGAATTTGGGATCCACTCCGCTAGGGCACATAGCTCTGGAGGCCCTGGCTTC
CTGCTACAGTCTGAGGAGCTTGGGTCTTAAAAGCAGTGGCCTGACTGACCTGCCATCAGG
TTTTCTGGCTGCCATGCCCAGGCTTCAGAGACTGAACCTGGCCAGCAACCAACTGCGGAG
TGCCATGCTGTGCACGAATGAGACAGGGGCTGTGTCAGGACTGCAGGTCCTGGATCTGTC
CCAAAATGGGCTGCGTACCCTGCCCCCAGCCGCCTTCTCCTGTTTGCCCCATCTGCGGGA
GCTGCTACTTCAGGGAAACCAGCTGGTTTGTCTGGAGGGCCAGGTATTCCAGGGCTTAAG
GAGGCTGGAGATGTTGGACTTGGGCAGGAATCCACTGGAAGCCCTGGGCGAGGACTGGTT
GGCTCCTCTGCCTGCACTGACCACTCTAAACCTGCTGGATACCCACATGGTACTGAGCTC
AGCCTGGGTCTTCTGGGGCCCAGAGAATCTGCACGACTTGAGACTGCAGCTCCCCTCTGG
CCCTTCCAGGGTAGCGTTGCCCCTGCCTGTGAGGCTGACTAGCTTGGAGCTTCATGCAAT
CTCAGGCAGGGAGCACTGGAAGCTGGCTTCTAACATATTCCCAGTCCTGCAGACCCTGAC
TCTAAAAGGCTGGGGACTGCAGCTGAAGACGCAGAATGTCACTGAGATCTTCCCTGCCCT
TCGTCAACTCTCCCTGCTTGGCAATAGCTTGGAGGCTCTCTGCTCCCAGGACAACTCCAG
CTACTTCCTCTGGCAGCTCCCCGGGCTCCAGTATCTGAGGGTACAGGGAGATGGGCACAG
CTCCAGGCCTTGCTGCATCACGGGGCTGCCCAGCCTACGGGAGCTGAAGCTGCAGGCAGT
GCAGTCCCGAGCCCGGCCCCGCCTAGTACGGCTTGAGGAGCTGGTGGGTGAGCTGCCCAG
CCTGGAGGTGCTGTATCTGGCCCAAACAGGATTGGAGACACTGTCTGCAGCTGCTTTCCA
GGGCCTGGGAAGTCTCCAGGTCTTAGTGCTAGACTGGGAGACAGGCCTTGTGCTGGATAG
CAGCCTCCAAGAGCATAGTCCCCAGATGCCCCAGTACATGTATATTCTAAGTGCATCCTT
AGCCTGCCAGTGTGCCAATGCCTGGGTGGGTCCTTGGCATGAGCGGTCCCCCAGGACATA
CATGCATGTAGTATCACAGCTGTGCCACTCAGAAGCTGGGGGCCGCCTCAAGAATCCCCT
TTTCCCCTTTCTCCAGAGCCACTGCCCCACAACTGTGGGGTTGGAACTCTTTTTGGGCAG
TTCTGCCCTGTTGCTTCTGCTAATCTCTTTGCCCCTTCTACAGGAAGCCAGGAACTCCTG
GATCCTCTATCTCCAGGCCTTGCTCAGGGCTTGGCTTCAGGGTCTGAAGTGTCGGAGGAG
TGAGGGCAAGAGGTTCCTTTACGATGTGTTCGTGTCCCACTGCGGGCAAGATGAGGGCTG
GGTGGTGTGGGAGCTGCTGCCTGCTCTGGAGGGCTGCCGTCCGGCTGGCCAGGGGCTGCG
CCTCTGCCTCCCCGAGCGGGATTTTGAGCCAGGCAAGGATGTGACTGACAATGTGGCAGA
CAGCATGGCAAGCAGCCGGGTTGTGCTCTGCGTGCTGAGCCGCCAGGCCCTGCGCACCCC
ACGCTGCTGCCTGGAGCTCCGCCTGGCCACCTCCCTCCTGCTGGCTGCCCCCCGTCCTCC
AGGGCTGCTCCTGGTCTTCCTGGAGCCTGTCTCCCGCCACCAGCTCCCCCGCTACCATAG
ACTGGCCCGGCTGCTCCGCAGAGGAGACTACTGCATGTGGCCCAAGGAAGATGAAAGAAA
GGCTGAGTTCTGGGCTTGGCTGAGGAGCAGGCTAAGGCAGCTTGGCTTGGGCTAGAGTAG
TTGCATGTCAGTTGGAGGGTGGGGTTAGGAAAAGCAAGCCAGCCTGGCGCGGAGAGAACA
GGCATGTGTGGCTTCGGGAGACCAAACTCATCTTCCTGTGGGAGGTGGGGTGCTGCAAGT
GTAGGGAGGATCAACCAGTGGTTTTGGGAACACAGGCTTTGGGGAGGTTCTGGAAGCTGA
ATGAGAACATTTGGGAGATGGCAGGTGGCTGTGGGGTACGTGATGTGATCTCAAGATCTC
CAAATCCTCAGTAAATTGACTAAATCCATGA
>ngs cDNA TLR12 EqCa de-novo assembly NODE_9_length_2839_cov_191.301991
------------------------------------------------------------
------------------------------------------------------------
-----GTGCTACTAGGCTTGGTGCTGACATGGGCATGTGCTTGCTGCTGCCTGGTCTGTT
CCTGTCCCTTCCTCTGACCACAGGCTGGACAGCTTCCAACTGCCTAGTGACTGAAGGCTC
CCGGCTGCCTCTGGTCTCCCGCTTCTTCCTGACCTGCCCCACGGACTCCAGGCTGCACCT
CCTTGCAGCATGCTCCTCAGTGACCAACCTCACACAGGCCTTGGAGGCTGTGCCACAGAA
TGTGGAGGGGCTCTGCCTTGCTGGTTCCACTTCAGTCCTGCACCCGGATGCCTTCTCCCT
CTTTCCTGGGCTCAAGTTGCTAGGGCTGAGTCTGCATCTCACCCAGCTCCTGCCAGGAGC
TCTCCGGGGCTTGGGGCAGCTGCAGCAGCTCTTTTTCATAAGCCGCCAAAAGGATTACCT
CTTCCTACCCCCTGAGGCGTTTAGCAATCTAAGCTCCCTGCAATACCTTGCTTTCTTGGG
CCCCTGCCTGGATGGAAACTTGGGTGTCCGGTTGCCTCCCAGTCTACAGCGGCTGGCTAT
CAAGTTCAGTTGCCTTCAGAATGTAGGGAAATTGGCCGACATCTTCCCAGACCTGGTGTT
TGGCCCCTCCTCTGGTGATGCTCGGACCCTGGACATGTTGGATCTGTCATTCAACAATCA
GCTGAAGATGGCCAGTCCTGGGGCCCTCCAGGGCCTCAAGTTGGGGACTCTGCTTCTGGA
TCACACAAAGATGGAAGCAGCTGCAGTGGGGGGGCTTGGGCTGCAGAGACTGGACACTCT
GTCTGCGATGTATACTGCCACTGCGGAGCTGCCTGCCGTCGCCGTTGCCCACTTTGAGCT
GGAGGAGTTGAATTTGGGATCCACTCCGCTAGGGCACATAGCTCTGGAGGCCCTGGCTTC
CTGCTACAGTCTGAGGAGCTTGGGTCTTAAAAGCAGTGGCCTGACTGACCTGCCATCAGG
TTTTCTGGCTGCCATGCCCAGGCTTCAGAGACTGAACCTGGCCAGCAACCAACTGCGGAG
TGCCATGCTGTGCACGAATGAGACAGGGGCTGTGTCAGGACTGCAGGTCCTGGATCTGTC
CCAAAATGGGCTGCGTACCCTGCCCCCAGCCGCCTTCTCCTGTTTGCCCCATCTGCGGGA
GCTGCTACTTCAGGGAAACCAGCTGGTTTGTCTGGAGGGCCAGGTATTCCAGGGCTTAAG
GAGGCTGGAGATGTTGGACTTGGGCAGGAATCCACTGGAAGCCCTGGGCGAGGACTGGTT
GGCTCCTCTGCCTGCACTGACCACTCTAAACCTGCTGGATACCCACATGGTACTGAGCTC
AGCCTGGGTCTTCTGGGGCCCAGAGAATCTGCACGACTTGAGACTGCAGCTCCCCTCTGG
CCCTTCCAGGGTAGCGTTGCCCCTGCCTGTGAGGCTGACTAGCTTGGAGCTTCATGCAAT
CTCAGGCAGGGAGCACTGGAAGCTGGCTTCTAACATATTCCCAGTCCTGCAGACCCTGAC
TCTAAAAGGCTGGGGACTGCAGCTGAAGACGCAGAATGTCACTGAGATCTTCCCTGCCCT
TCGTCAACTCTCCCTGCTTGGCAATAGCTTGGAGGCTCTCTGCTCCCAGGACAACTCCAG
CTACTTCCTCTGGCAGCTCCCCGGGCTCCAGTATCTGAGGGTACAGGGAGATGGGCACAG
CTCCAGGCCTTGCTGCATCACGGGGCTGCCCAGCCTACGGGAGCTGAAGCTGCAGGCAGT
GCAGTCCCGAGCCCGGCCCCGCCTAGTACGGCTTGAGGAGCTGGTGGGTGAGCTGCCCAG
CCTGGAGGTGCTGTATCTGGCCCAAACAGGATTGGAGACATTGTCTGCAGCTGCTTTCCA
GGGCCTGGGAAGTCTCCAGGTCTTAGTGCTAGACTGGGAGACAGGCCTTGTGCTGGATAG
CAGCCTCCAAGAGCATAGTCCCCAGATGCCCCAGTACATGTATATTCTAAGTGCATCCTT
AGCCTGCCAGTGTGCCAATGCCTGGGTGGGTCCTTGGCATGAGCGGTCCCCCAGGACATA
CATGCATGTAGTATCACAGCTGTGCCACTCAGAAGCTGGGGGCCGCCTCAAGAATCCCCT
TTTCCCCTTTCTCCAGAGCCACTGCCCCACAACTGTGGGGTTGGAACTCTTTTTGGGCAG
TTCTGCCCTGTTGCTTCTGCTAATCTCTTTGCCCCTTCTACAGGAAGCCAGGAACTCCTG
GATCCTCTATCTCCAGGCCTTGCTCAGGGCTTGGCTTCAGGGTCTGAAGTGTCGGAGGAG
TGAGGGCAAGAGGTTCCTTTACGATGTGTTCGTGTCCCACTGCGGGCAAGATGAGGGCTG
GGTGGTGTGGGAGCTGCTGCCTGCTCTGGAGGGCTGCCGTCCGGCTGGCCAGGGGCTGCG
CCTCTGCCTCCCCGAGCGGGATTTTGAGCCAGGCAAGGATGTGACTGACAATGTGGCAGA
CAGCATGGCAAGCAGCCGGGTTGTGCTCTGCGTGCTGAGCCGCCAGGCCCTGCGCACCCC
ACGCTGCTGCCTGGAGCTCCGCCTGGCCACCTCCCTCCTGCTGGCTGCCCCCCGTCCTCC
AGGGCTGCTCCTGGTCTTCCTGGAGCCTGTCTCCCGCCACCAGCTCCCCCGCTACCATAG
ACTGGCCCGGCTGCTCCGCAGAGGAGACTACTGCATGTGGCCCAAGGAAGACGAAAGAAA
GGCTGAGTTCTGGGCTTGGCTGAGGAGCAGGCTAAGGCAGCTTGGCTTGGGCTAGAGTAG
TTGCATGTCAGTTGGAGGGTGGGGTTAGGAAAAGCAAGCCAGCCTGGCGCGGAGAGAACA
GGCATGTGTGGCTTCGGGAGACCA
