# Supplementary material for: Twelve toll-like receptor (TLR) genes in the family Equidae – comparative genomics, selection and evolution
Source: Vet Res Commun. 2023 Oct 24;48(2):725–41. doi: 10.1007/s11259-023-10245-4 (PMC10998774; doi:10.1007/s11259-023-10245-4)
Supplement: Supplementary file 3 — Supplementary Material 3 [file 11259_2023_10245_MOESM3_ESM.zip › TLR1 AA.fas]

>EqGr_TLR1_heq1
MTKTNSGIFHFAIIFVLILEIGIQSSDEREFFVDRSKAGLTHVPKNLSLKTTILDISQNY
ISELRTSDIQLLSKLRILIISHNKIQYLDISVFKFNLELEYLDLSHNKLGKISCHPTVNL
KHLDLSFNAFDALPICKEFGNMSQLEFLGLSATQLQKSSVLPIAHLHISKVLLVLGDPYG
EKEDSESLRHLNTESLHIVFPTRKEFHFILDVSLSTAVNLELSNIKCVLDDNRCSYFLNV
LSKLQKNPRLSSLTLNNIETAWDSFIMILQLVWHTSVENFSIKNVKLQGHLGFRDFDYSN
TSLKALSIYQVVSDVFSFPQSSIYKIFSNMTIQNFTVSGTHMIHMLCPSQISPFLHLDFS
NNLLTDTIFRDCGTLTKLETFSLQINQLKELTNIAHMTKEMKSLHQLDISQNFLRYDENE
GNCSWTRSLLSLNMSSNILTDSVFRCLPPRIKVLDLHNNRIRSIPKQIMKLESLQKLNVA
LNSLTNLPGCGAFNSLSTLIIDHNSISNPSVDFFQSCQKIRSIKAGNNPFQCTCELREFI
QSIGQVSSDVVEGWPDSYKCEYPESYKGTPLKDFHLSQLSCNTALLVVTIVVPVLVLAVT
VSILCIYLDLPWYLRMVCQWTQTRRRARNIPLEELQRTLQFHAFISYSGHDSAWVKSELL
PNLEKEDIRICLHERNFVAGKSIVENIINCIEKSYKSIFVLSPNFVQSEWCHYELYFAHH
NLFHEAFNNLILILLEPIPQYSIPSSYHKLKILMAKRTYLEWPKEKSKHGLFWANLRAAI
NIKLME---
>EqGr_TLR1_heq2
MTKTNSGIFHFAIIFVLILEIGIQSSDEREFFVDRSKAGLTHVPKDLSLKTTILDISQNY
ISELRTSDIQLLSKLRILIISHNKIQYLDISVFKFNLELEYLDLSHNKLGKISCHPTVNL
KHLDLSFNAFDALPICKEFGNMSQLEFLGLSATQLQKSSVLPIAHLHISKVLLVLGDPYG
EKEDSESLRHLNTESLHIVFPTRKEFHFILDVSLSTAVNLELSNIKCVLDDNRCSYFLNV
LSKLQKNPRLSSLTLNNIETAWDSFIMILQLVWHTSVENFSIKNVKLQGHLGFRDFDYSN
TSLKALSIYQVVSDVFSFPQSSIYKIFSNMTIQNFTVSGTHMIHMLCPSQISPFLHLDFS
NNLLTDTIFRDCGTLTKLETFSLQINQLKELTNIAHMTKEMKSLHQLDISQNFLRYDENE
GNCSWTRSLLSLNMSSNILTDSVFRCLPPRIKVLDLHNNRIRSIPKQIMKLESLQKLNVA
LNSLTNLPGCGAFNSLSTLIIDHNSISNPSVDFFQSCQKIRSIKAGNNPFQCTCELREFI
QSIGQVSSDVVEGWPDSYKCEYPESYKGTPLKDFHLSQLSCNTALLVVTIVVPVLVLAVT
VSILCIYLDLPWYLRMVCQWTQTRRRARNIPLEELQRTLQFHAFISYSGHDSAWVKSELL
PNLEKEDIRICLHERNFIPGKSIVENIINCIEKSYKSIFVLSPNFVQSEWCHYELYFAHH
NLFHEAFNNLILILLEPIPQYSIPSSYHKLKILMAKRTYLEWPKEKSKHGLFWANLRAAI
NIKLME---
>EqQuAn_TLR1_heq4
MTKTNSGIFHFAIIFVLILEIGIQSSDEREFFVDRSKAGLTHVPKDLSLKTTILDISQNY
ISELRTSDIQLLSKLRILIISHNKIQYLDISVFKFNLELEYLDLSHNKLGKISCHPTVNL
KHLDLSFNAFDALPICKEFGNMSQLEFLGLSATQLQKSSVLPIAHLHISKVLLVLGDPYG
EKEDSESLRHLNTESLHIVFPTRKEFHFILDVSLSTAVNLELSNIKCVLDDNRCSYFLNV
LSKLQKNPRLSSLTLNNIETAWDSFIMILQLVWHTSVENFSIKNVKLQGHLGFRDFDYSN
TSLKALSIYQVVSDVFSFPQSSIYKIFSNMTIQNFTVSGTHMIHMLCPSQISPFLHLDFS
NNLLTDTIFRDCGTLTKLETFSLQINQLKELTNIAHMTKEMKSLHQLDISQNFLRYDENE
GNCSWTRSLLSLNMSSNILTDSVFRCLPPRIKVLDLHNNRIRSIPKQIMKLESLQKLNVA
LNSLTNLPGCGAFNSLSTLIIDHNSISNPSVDFFQSCQKIRSIKAGNNPFQCTCELREFI
QSIGQVSSDVVEGWPDSYKCEYPESYKGTPLKDFHLSQLSCNTALLVVTIVVPVLVLAVT
VSILCIYLDLPWYLRMVCQWTQTRRRARNIPLEELQRTLQFHAFISYSGHDSAWVKSELL
PNLEKEDIRICLHERNFIAGKSIVENIINCIEKSYKSIFVLSPNFVQSEWCHYELYFAHH
NLFHEAFNNLILILLEPIPQYSIPSSYHKLKILMAKRTYLEWPKEKSKHGLFWANLRAAI
NIKLME---
>EqQuAn_TLR1_heq5
MTKTNSGIFHFAIIFVLILEIGIQSSDEREFFVDRSKAGLTHVPKDLSLKTTILDISQNY
ISELQTSDIQLLSKLRILIISHNKIQYLDISVFKFNLELEYLDLSHNKLGKISCHPTVNL
KHLDLSFNAFDALPICKEFGNMSQLEFLGLSATQLQKSSVLPIAHLHISKVLLVLGDPYG
EKEDSESLRHLNTESLHIVFPTRKEFHFILDVSLSTAVNLELSNIKCVLDDNRCSYFLNV
LSKLQKNPRLSSLSLNNIETAWDSFIMILQLVWHTSVENFSIKNVKLQGHLGFRDFDYSN
TSLKALSIYQVVSDVFSFPQSSIYKIFSNMTIQNFTVSGTHMIHMLCPSQISPFLHLDFS
NNLLTDTIFRDCGTLTKLETFSLQINQLKELTNIAHMTKEMKSLHQLDISQNFLRYDENE
GNCSWTRSLLSLNMSSNILTDSVFRCLPPRIKVLDLHNNRIRSIPKQIMKLESLQKLNVA
LNSLTNLPGCGAFNSLSTLIIDHNSISNPSVDFFQSCQKIRSIKAGNNPFQCTCELREFI
QSIGQVSSDVVEGWPDSYKCEYPESYKGTPLKDFHLSQLSCNTALLVVTIVVPVLVLAVT
VSILCVYLDLPWYLRMVCQWTQTRRRARNIPLEELQRTLQFHAFISYSGHDSAWVKSELL
PNLEKEDIRICLHERNFIAGKSIVENIINCIEKSYKSIFVLSPNFVQSEWCHYELYFAHH
NLFHEAFNNLILILLEPIPQYSIPSSYHKLKILMAKRTYLEWPKEKSKHGLFWANLRAAI
NIKLME---
>EqQuBoe_TLR1_heq6
MTKTNTGIFHFAIIFVLIFEIGIQSSDEREFFVDRSKAGLTHVPKDLSLKTTILDISQNY
ISELRTSDIQLLSKLRILIISHNKIQYLDISVFKFNLELEYLDLSHNKLGKISCHPTVNL
KHLDLSFNAFDALPICKEFGNMSQLEFLGLSATQLQKSSVLPIAHLHISKVLLVLGDPYG
EKEDSESLRHLNTESLHIVFPTRKEFHFILDVSLSTAVNLELSNIKCVLDDNRCSYFLNV
LSKLQKNPRLSSLTLNNIETAWDSFIMILQLVWHTSVENFSIKNVKLQGHLGFRDFDYSN
TSLKALSIYQVVSDVFSFPQSSIYKIFSNMTIQNFTVSGTHMIHMLCPSQISPFLHLDFS
NNLLTDTIFRDCGTLTKLETFSLQINQLKELTNIAHMTKEMKSLHQLDISQNFLRYDENE
GNCSWTRSLLSLNMSSNILTDSVFRCLPPRIKVLDLHNNRIRSIPKQIMKLESLQKLNVA
LNSLTNLPGCGAFNSLSTLIIDHNSISNPSVDFFQSCQKIRSIKAGNNPFQCTCELREFI
QSIGQVSSDVVEGWPDSYKCEYPESYKGTPLKDFHLSQLSCNTALLVVTIVVPVLVLAVT
VSILCIYLDLPWYLRMVCQWTQTRRRARNIPLEELQRTLQFHAFISYSGHDSAWVKSELL
PNLEKEDIRICLHERNFIAGKSIVENIINCIEKSYKSIFVLSPNFVQSEWCHYELYFAHH
NLFHEAFNNLILILLEPIPQYSIPSSYHKLKILMAKRTYLEWPKEKSKHGLFWANLRAAI
NIKLME---
>EqQuBoe_TLR1_heq7
MTKTNSGIFHFAIIFVLILEIGIQSSDEREFFVDRSKAGLTHVPKDLSLKTTILDISQNY
ISELRTSDIQLLSKLRILIISHNKIQYLDISVFKFNLELEYLDLSHNKLGKISCHPTVNL
KHLDLSFNAFDALPICKEFGNMSQLEFLGLSATQLQKSSVLPIAHLHISKVLLVLGDPYG
EKEDSESLRHLNTESLHIVFPTRKEFHFILDVSLSTAVNLELSNIKCVLDDNRCSYFLNV
LSKLQKNPRLSSLTLNNIETAWDSFIMILQLVWHTSVENFSIKNVKLQGHLGFRDFDYSN
TSLKALSIYQVVSDVFSFPQSSIYKIFSNMTIQNFTVSGTHMIHMLCPSQISPFLHLDFS
NNLLTDTIFRDCGTLTKLETFSLQINQLKELTNIAHMTKEMKSLHQLDISQNFLRYDENE
GNCSWTRSLLSLNMSSNILTDSVFRCLPPRIKVLDLHNNRIRSIPKQIMKLESLQKLNVA
LNSLTNLPGCGAFNSLSTLIIDHNSISNPSVDFFQSCQKIRSIKAGNNPFQCTCELREFI
QSIGQVSSDVVEGWPDSYKCEYPESYKGTPLKDFHLSQLSCNTALLVVTIVVPVLVLAVT
VSILCIYLDLPWYLRMVCQWTQTRRRARNIPLEELQRTLQFHAFISYSGHDSAWVKSELL
PNLEKEDIQICLHERNFIAGKSIVENIINCIEKSYKSIFVLSPNFVQSEWCHYELYFAHH
NLFHEAFNNLILILLEPIPQYSIPSSYHKLKILMAKRTYLEWPKEKSKHGLFWANLRAAI
NIKLME---
>EqQuBor_TLR1_heq10
MTKTNSGIFHFAIIFVLIFEIGIQSSDEREFFVDRSKAGLTHVPKDLSLKTTILDISQNY
ISELRTSDIQLLSKLRILIISHNKIQYLDISVFKFNLELEYLDLSHNKLGKISCHPTVNL
KHLDLSFNAFDALPICKEFGNMSQLEFLGLSATQLQKSSVLPIAHLHISKVLLVLGDPYG
EKEDSESLRHLNTESLHIVFPTRKEFHFILDVSLSTAVNLELSNIKCVLDDNRCSYFLNV
LSKLQKNPRLSSLTLNNIETAWDSFIMILQLVWHTSVENFSIKNVKLQGHLGFRDFDYSN
TSLKALSIYQVVSDVFSFPQSSIYKIFSNMTIQNFTVSGTHMIHMLCPSQISPFLHLDFS
NNLLTDTIFRDCGTLTKLETFSLQINQLKELTNIAHMTKEMKSLHQLDISQNFLRYDENE
GNCSWTRSLLSLNMSSNILTDSVFRCLPPRIKVLDLHNNRIRSIPKQIMKLESLQKLNVA
LNSLTNLPGCGAFNSLSTLIIDHNSISNPSVDFFQSCQKIRSIKAGNNPFQCTCELREFI
QSIGQVSSDVVEGWPDSYKCEYPESYKGTPLKDFHLSQLSCNTALLVVTIVVPVLVLAVT
VSILCIYLDLPWYLRMVCQWTQTRRRARNIPLEELQRTLQFHAFISYSGHDSAWVKSELL
PNLEKEDIRICLHERNFIAGKSIVENIINCIEKSYKSIFVLSPNFVQSEWCHYELYFAHH
NLFHEAFNNLILILLEPIPQYSIPSSYHKLKILMAKRTYLEWPKEKSKHGLFWANLRAAI
NIKLME---
>EqQuBor_TLR1_heq11
MTKTNSGIFHFAIIFVLILEIGIQSSDEREFFVDRSKAGLTHVPKDLSLKTTILDISQNY
ISELRTSDIQLLSKLRILIISHNKIQYLDISVFKFNLELEYLDLSHNKLGKISCHPTVNL
KHLDLSFNAFDALPICKEFGNMSQLEFLGLSATQLQKSSVLPIAHLHISKVLLVLGDPYG
EKEDSESLRHLNTESLHIVFPTRKEFHFILDVSLSTAVNLELSNIKCVLDDNRCSYFLNV
LSKLQKNPRLSSLTLNNIETAWDSFIMILQLVWHTSVENFSIKNVKLQGHLGFRDFDYSN
TSLKALSIYQVVSDVFSFPQSSIYKIFSNMTIQNFTVSGTHMIHMLCPSQISPFLHLDFS
NNLLTDTIFRDCGTLTKLETFSLQINQLKELTNIAHMTKEMKSLHQLDISQNFLRYDENE
GNCSWTRSLLSLNMSSNILTDSVFRCLPPRIKVLDLHNNRIRSIPKQIMKLESLQKLNVA
LNSLTNLPGCGAFNSLSTLIIDHNSISNPSVDFFQSCQKIRSIKAGNNPFQCTCELREFI
QSIGQVSSDVVEGWPDSYKCEYPESYKGTPLKDFHLSQLSCNTALLVVTIVVPVLVLAVT
VSILCIYLDLPWYLRMVCQWTQTRRRARNIPLEELQRTLQFHAFISYSGHDSAWVKSELL
PNLEKEDIRICLHERNFIAGKSIVENIINCIEKSYKSIFVLSPNFVQSEWCHYELYFAHH
NLFHEAFNNLILILLEPIPQYSIPSSYHKLKILMAKRTYLEWPKEKSKHGLFWANLRAAI
NIKLME---
>EqQuCh_TLR1_heq8
MTKTNTGIFHFAIIFVLILEIGIQSSDEREFFVDRSKAGLTHVPKDLSLKTTILDISQNY
ISELQTSDIQLLSKLRILIISHNKIQYLDISVFKFNLELEYLDLSHNKLGKISCHPTVNL
KHLDLSFNAFDALPICKEFGNMSQLEFLGLSATQLQKSSVLPIAHLHISKVLLVLGDPYG
EKEDSESLRHLNTESLHIVFPTRKEFHFILDVSLSTAVNLELSNIKCVLDDNRCSYFLNV
LSKLQKNPRLSSLTLNNIETAWDSFIMILQLVWHTSVENFSIKNVKLQGHLGFRDFDYSN
TSLKALSIYQVVSDVFSFPQSSIYKIFSNMTIQNFTVSGTHMIHMLCPSQISPFLHLDFS
NNLLTDTIFRDCGTLTKLETFSLQINQLKELTNIAHMTKEMKSLHQLDISQNFLRYDENE
GNCSWTRSLLSLNMSSNILTDSVFRCLPPRIKVLDLHNNRIRSIPKQIMKLESLQKLNVA
LNSLTNLPGCGAFNSLSTLIIDHNSISNPSVDFFQSCQKIRSIKAGNNPFQCTCELREFI
QSIGQVSSDVVEGWPDSYKCEYPESYKGTPLKDFHLSQLSCNTALLVVTIVVPVLVLAVT
VSILCIYLDLPWYLRMVCQWTQTRRRARNIPLEELQRTLQFHAFISYSGHDSAWVKSELL
PNLEKEDIRICLHERNFIAGKSIVENIINCIEKSYKSIFVLSPNFVQSEWCHYELYFAHH
NLFHEAFNNLILILLEPIPQYSIPSSYHKLKILMAKRTYLEWPKEKSKHGLFWANLRAAI
NIKLME---
>EqQuCh_TLR1_heq9
MTKTNSGIFHFAIIFVLILEIGIQSSDEREFFVDRSKAGLTHVPKDLSLKTTILDISQNY
ISELQTSDIQLLSKLRILIISHNKIQYLDISVFKFNLELEYLDLSHNKLGKISCHPTVNL
KHLDLSFNAFDALPICKEFGNMSQLEFLGLSATQLQKSSVLPIAHLHISKVLLVLGDPYG
EKEDSESLRHLNTESLHIVFPTRKEFHFILDVSLSTAVNLELSNIKCVLDDNRCSYFLNV
LSKLQKNPRLSSLTLNNIETAWDSFIMILQLVWHTSVENFSIKNVKLQGHLGFRDFDYSN
TSLKALSIYQVVSDVFSFPQSSIYKIFSNMTIQNFTVSGTHMIHMLCPSQISPFLHLDFS
NNLLTDTIFRDCGTLTKLETFSLQINQLKELTNIAHMTKEMKSLHQLDISQNFLRYDENE
GNCSWTRSLLSLNMSSNILTDSVFRCLPPRIKVLDLHNNRIRSIPKQIMKLESLQKLNVA
LNSLTNLPGCGAFNSLSTLIIDHNSISNPSVDFFQSCQKIRSIKAGNNPFQCTCELREFI
QSIGQVSSDVVEGWPDSYKCEYPESYKGTPLKDFHLSQLSCNTALLVVTIVVPVLVLAVT
VSILCIYLDLPWYLRMVCQWTQTRRRARNIPLEELQRTLQFHAFISYSGHDSAWVKSELL
PNLEKEDIRICLHERNFIAGKSIVENIINCIEKSYKSIFVLSPNFVQSEWCHYELYFAHH
NLFHEAFNNLILILLEPIPQYSIPSSYHKLKILMAKRTYLEWPKEKSKHGLFWANLRAAI
NIKLME---
>EqHa_TLR1_heq3
MTKTNSGIFHFAIIFVLILEIGIQSSDEREFFVDRSKAGLTHVPKDLSLKTTILDISQNY
ISELRTSDIQLLSKLRILIISHNKIQYLDISVFKFNLELEYLDLSHNKLGKISCHPTVNL
KHLDLSFNAFDALPICKEFGNMSQLEFLGLSATQLQKSSVLPIAHLHISKVLLVLGDPYG
EKEDSESLRHLNTESLHIVFPTRKEFHFILDVSLSTAVNLELSNIKCVLDDNRCSYFLNV
LSKLQKNPRLSSLTLNNIETAWDSFIMILQLVWHTSVENFSIKNVKLQGHLGFRDFDYSN
TSLKALSIYQVVSDVFSFPQSSIYKIFSNMTIQNFTVSGTHMIHMLCPSQISPFLHLDFS
NNLLTDTIFRDCGTLTKLETFSLQINQLKELTNIAHMTKEMKSLHQLDISQNFLRYDENE
GNCSWTRSLLSLNMSSNILTDSVFRCLPPRIKVLDLHNNRIRSIPKQIMKLESLQKLNVA
LNSLTNLPGCGAFNSLSTLIIDHNSISNPSVDFFQSCQKIRSIKAGNNPFQCTCELREFI
QSIGQVSSDVVEGWPDSYKCEYPESYKGTPLKDFHLSQLSCNTALLVVTIVVPVLVLAVT
VSILCIYLDLPWYLRMVCQWTQTRRRARNIPLEELQRTLQFHAFISYSGHDSAWVKSELL
PNLEKEDIRICLHERNFVPGKSIVENIINCIEKSYKSIFVLSPNFVQSEWCHYELYFAHH
NLFHEAFNNLILILLEPIPQYSIPSSYHKLKILMAKRTYLEWPKEKSKRGLFWANLRAAI
NIKLME---
>EqAs_TLR1_heq14
MTKTNSGIFHFAIIFVLILEIGIQSSDEREFFVDRSKAGLTHVPKDLSLKTTILDISQNY
ISELRTSDIQLLSKLRILIISHNKIQYLDISVFKFNLELEYLDLSHNKLGKISCHPTVNL
KHLDLSFNAFDALPICKEFGNMSQLEFLGLSATQLQKSSVLPIAHLHISKVLLVLGDPYG
EKEDSESLRHLNTESLHIVFPTRKEFHFILDVSLSTAVNLELSNIKCVLDDNRCSYFLNI
LSKLQKNPRLSSLTLNNIETAWDSFIMILQLVWYTSVENFSIKNVKLQGHLGFRDFDYSN
TSLKALSIYQVVSDVFSFPQSSIYKIFSNMTIQNFTVSGTHMIHMLCPSQISPFLHLDFS
NNLLTDTIFRDCGTLTKLETFSLQINQLKELTNIAHMTKEMKSLHQLDISQNFLRYDENE
GNCSWTRSLLSLNMSSNILTDSVFRCLPPRIKVLDLHNNRIRSIPKQIMKLESLQKLNVA
LNSLTNLPGCGAFNSLSTLIIDHNSISNPSVDFFQSCQKIRSIKAGNNPFQCTCELREFI
QSIGQVSSDVVEGWPDSYKCEYPESYKGTPLKDFPLSQLSCNTALLVITIVVPVLVLAVT
VSILCIYLDLPWYLRMVCQWTQTRRRARHIPLEELQRTLQFHAFISYSGHDSAWVKSELL
PNLEKEDIRICLHERNFVPGKSIVENIINCTEKSYKSIFVLSPNFVQSEWCHYELYFAHH
NLFHEGSDNLILILLEPIPQYSIPSSYHKLKILMAKRTYLEWPKEKSKHGLFWANLRAAI
NIKLME---
>EqAfSo_TLR1_heq13
MTKTNSGIFHFAIIFVLILEIGIQSSDEREFFVDRSKAGLTHVPKDLSLKTTILDISQNY
ISELRTSDIQLLSKLRILIISHNKIQYLDISVFKFNLELEYLDLSHNKLGKISCHPTVNL
KHLDLSFNAFDALPICKEFGNMSQLEFLGLSATQLQKSSVLPIAHLHISKVLLVLGDPYG
EKEDSESLRHLNTKSLHIVFPTRKEFHFILDVSLSTAVNLELSNIKCVLDDNRCSYFLNI
LSKLQKNPRLSSLTLNNIETAWDSFIMILQLVWYTSVENFSIKNVKLQGHLGFRDFDYSN
TSLKALSIYQVVSDVFSFPQSSIYKIFSNMTIQNFTVSGTHMIHMLCPSQISPFLHLDFS
NNLLTDTIFRDCGTLTKLETFSLQINQLKELTNIAHMTKEMKSLHQLDISQNFLRYDENE
GNCSWTRSLLSLNMSSNILTDSVFRCLPPRIKVLDLHNNRIRSIPKQITKLESLQKLNVA
LNSLTNLPGCGAFNSLSTLIIDHNSISNPSVDFFQSCQKIRSIKAGNNPFQCTCELREFI
QSIGQVSSDVVEGWPDSYKCEYPESYKGTPLKDFPLSQLSCNTALLVITIVVPVLVLAVT
VSILCIYLDLPWYLRMVCQWTQTRRRARHIPLEELQRTLQFHAFISYSGHDSAWVKSELL
PNLEKEDIRICLHERNFVPGKSIVENIINCTEKSYKSIFVLSPNFVQSEWCHYELYFAHH
NLFHEGSDNLILILLEPIPQYSIPSSYHKLKILMAKRTYLEWPKEKSKHGLFWANLRAAI
NIKLME---
>EqAfSo_TLR1_heq12
MTKTNSGIFHFAIIFVLILEIGIQSSDEREFFVDRSKAGLTHVPKDLSLKTTILDISQNY
ISELRTSDIQLLSKLRILIISHNKIQYLDISVFKFNLELEYLDLSHNKLGKISCHPTVNL
KHLDLSFNAFDALPICKEFGNMSQLEFLGLSATQLQKSSVLPIAHLHISKVLLVLGDPYG
EKEDSESLRHLNTESLHIVFPTRKEFHFILDVSLSTAVNLELSNIKCVLDDNRCSYFLNI
LSKLQKNPRLSSLTLNNIETAWDSFIMILQLVWYTSVENFSIKNVKLQGHLGFRDFDYSN
TSLKALSIYQVVSDVFSFPQSSIYKIFSNMTIQNFTVSGTHMIHMLCPSQISPFLHLDFS
NNLLTDTIFRDCGTLTKLETFSLQINQLKELTNIAHMTKEMKSLHQLDISQNFLRYDENE
GNCSWTRSLLSLNMSSNILTDSVFRCLPPRIKVLDLHNNRIRSIPKQIMKLESLQKLNVA
LNSLTNLPGCGAFNSLSTLIIDHNSISNPSVDFFQSCQKIRSIKAGNNPFQCTCELREFI
QSIGQVSSDVVEGWPDSYKCEYPESYKGTPLKDFPLSQLSCNTALLVITIVVPVLVLAVT
VSILCIYLDLPWYLRMVCQWTQTRRRARHIPLEELQRTLQFHAFISYSGHDSAWVKSELL
PNLEKEDIRICLHERNFVPGKSIVENIINCTEKSYKSIFVLSPNFVQSEWCHYELYFAHH
NLFHEGSDNLILILLEPIPQYSIPSSYHKLKILMAKRTYLEWPKEKSKHGLFWANLRAAI
NIKLME---
>EqHeKu_TLR1_heq18
MTKTNSGIFHFAIIFVLILEIGIQSSDEREFFVDRSKAGLTHVPKDLSLKTTILDISQNY
ISELRTSDIQLLSKLRILIISHNKIQYLDISVFKFNLELEYLDLSHNKLGKISCHPTVNL
KHLDLSFNAFDALPICKEFGNMSQLEFLGLSATQLQKSSVLPIAHLHISKVLLVLGDPYG
EKEDSESLRHLNTESLHIVFPTRKEFHFILDVSLSTAVNLELSNIKCVLDDNRCSYFLNI
LSKLQKNPRLSSLTLNNIETAWDSFIMILQLVWYTSVENFSIKNVKLQGHLGFRDFDYSN
TSLKALSIYQVVSDVFSFPQSSIYKIFSNMTIQNFTVSGTHMIHMLCPSQISPFLHLDFS
NNLLTDTIFRDCGTLTKLETFSLQINQLKELTNIAHMTKEMKSLHQLDISQNFLRYDENE
GNCSWTRSLLSLNMSSNILTDSVFRCLPPRIKVLDLHNNRIRSIPKQIMKLESLQKLNVA
LNSLTNLPGCGAFNSLSTLIIDHNSISNPSVDFFQSCQKIRSIKAGNNPFQCTCELREFI
QSIGQVSGDVVEGWPDSYKCEYPESYKGTPLKDFHLSQLSCNTALLVVTIVVPVLVLAVT
VSILCIYLDLPWYLRMVCQWTQTRRRARHIPLEELQRTLQFHAFISYSGHDSAWVKSELL
PNLEKEDIRICLHERNFIAGKSIVENIINCIEKSYKSIFVLSPNFVQSEWCHYELYFAHH
NLFHEAFNNLILILLEPIPQYSIPSSYHKLKSLMAKRTYLEWPKEKSKHGLFWANLRAAI
NIKLME---
>EqHeKu_TLR1_heq19
MTKTNSGIFHFAIIFVLILEIGIQSSDEREFFVDRSKAGLTHVPKDLSLKTTILDISQNY
ISELRTSDIQLLSKLRILIISHNKIQYLDISVFKFNLELEYLDLSHNKLGKISCHPTVNL
KHLDLSFNAFDALPICKEFGNMSQLEFLGLSATQLQKSSVLPIAHLHISKVLLVLGDPYG
EKEDSESLRHLNTESLHIVFPTRKEFHFILDVSLSTAVNLELSNIKCVLDDNRCSYFLNI
LSKLQKNPRLSSLTLNNIETAWDSFIMILQLVWYTSVENFSIKNVKLQGHLGFRDFDYSN
TSLKALSIYQVVSDVFSFPQSSIYKIFSNMTIQNFTVSGTHMIHMLCPSQISPFLHLDFS
NNLLTDTIFRDCGTLTKLETFSLQINQLKELTNIAHMTKEMKSLHQLDISQNFLRYDENE
GNCSWTRSLLSLNMSSNILTDSVFRCLPPRIKVLDLHNNRIRSIPKQIMKLESLQKLNVA
LNSLTNLPGCGAFNSLSTLIIDHNSISNPSVDFFQSCQKIRSIKAGNNPFQCTCELREFI
QSIGQVSGDVVEGWPDSYKCEYPESYKGTPLKDFPLSQLSCNTALLVVTIVVPVLVLAVT
VSILCIYLDLPWYLRMVCQWTQTRRRARNIPLEELQRTLQFHAFISYSGHDSAWVKSELL
PNLEKEDIRICLHERNFIAGKSIVENIINCIEKSYKSIFVLSPNFVQSEWCHYELYFAHH
NLFHEAFNNLILILLEPIPQYSIPSSYHKLKSLMAKRTYLEWPKEKSKHGLFWANLRAAI
NIKLME---
>EqKi_TLR1_heq15
MTKTNSGIFHFAIIFVLILEIGIQSSDEREFFVDRSKAGLTHVPKDLSLKTTILDISQNY
ISELRTSDIQLLSKLRILIISHNKIQYLDISVFKFNLELEYLDLSHNKLGKISCHPTVNL
KHLDLSFNAFDALPICKEFGNMSQLEFLGLSATQLQKSSVLPIAHLHISKVLLVLGDPYG
EKEDSESLRHLNTESLHIVFPTRKEFHFILDVSLSTAVNLELSNIKCVLDDNRCSYFLNI
LSKLQKNPRLSSLTLNNIETAWDSFIMILQLVWYTSVENFSIKNVKLQGHLGFRDFDYSN
TSLKALSIYQVVSDVFSFPQSSIYKIFSNMTIQNFTVSGTHMIHMLCPSQISPFLHLDFS
NNLLTDTIFRDCGTLTKLETFSLQINQLKELTNIAHMTKEMKSLHQLDISQNFLRYDENE
GNCSWTRSLLSLNMSSNILTDSVFRCLPPRIKVLDLHNNRIRSIPKQIMKLESLQKLNVA
LNSLTNLPGCGAFNSLSTLIIDHNSISNPSVDFFQSCQKIRSIKAGNNPFQCTCELREFI
QSIGQVSGDVVEGWPDSYKCEYPESYKGTPVKDFPLSQLSCNTALLVVTIVVPVLVLAVT
VSILCIYLDLPWYLRMVCQWTQTRRRARNIPLEELQRTLQFHAFISYSGHDSAWVKSELL
PNLEKEDIRICLHERNFVAGKSIVENIINCIEKSYKSIFVLSPNFVQSEWCHYELYFAHH
NLFHEAFNNLILILLEPIPQYSIPSSYHKLKSLMAKRTYLEWPKEKSKHGLFWANLRAAI
NIKLME---
>EqKi_TLR1_heq16
MTKTNSGIFHFAIIFVLILEIGIQSSDEREFFVDRSKAGLTHVPKDLSLKTTILDISQNY
ISELRTSDIQLLSKLRILIISHNKIQYLDISVFKFNLELEYLDLSHNKLGKISCHPTVNL
KHLDLSFNAFDALPICKEFGNMSQLEFLGLSATQLQKSSVLPIAHLHISKVLLVLGDPYG
EKEDSESLRHLNTESLHIVFPTRKEFHFILDVSLSTAVNLELSNIKCVLDDNRCSYFLNV
LSKLQKNPRLSSLTLNNIETAWDSFIMILQLVWHTSVENFSIKNVKLQGHLGFRDFDYSN
TSLKALSIYQVVSDVFSFPQSSIYKIFSNMTIQNFTVSGTHMIHMLCPSQISPFLHLDFS
NNLLTDTIFRDCGTLTKLETFSLQINQLKELTNIAHMTKEMKSLHQLDISQNFLRYDENE
GNCSWTRSLLSLNMSSNILTDSVFRCLPPRIKVLDLHNNRIRSIPKQIMKLESLQKLNVA
LNSLTNLPGCGAFNSLSTLIIDHNSISNPSVDFFQSCQKIRSIKAGNNPFQCTCELREFI
QSIGQVSGDVVEGWPDSYKCEYPESYKGTPLKDFPLSQLSCNTALLVVTIVVPVLVLAVT
VSILCIYLDLPWYLRMVCQWTQTRRRARNIPLEELQRTLQFHAFISYSGHDSAWVKSELL
PNLEKEDIRICLHERNFIPGKSIVENIINCIEKSYKSIFVLSPNFVQSEWCHYELYFAHH
NLFHEAFNNLILILLEPIPQYSIPSSYHKLKSLMAKRTYLEWPKEKSKHGLFWANLRAAI
NIKLME---
>EqKi_TLR1_heq17
MTKTNSGIFHFAIIFVLILEIGIQSSDEREFFVDRSKAGLTHVPKDLSLKTTILDISQNY
ISELRTSDIQLLSKLRILIISHNKIQYLDISVFKFNLELEYLDLSHNKLGKISCHPTVNL
KHLDLSFNAFDALPICKEFGNMSQLEFLGLSATQLQKSSVLPIAHLHISKVLLVLGDPYG
EKEDSESLRHLNTESLHIVFPTRKEFHFILDVSLSTAVNLELSNIKCVLDDNRCSYFLNI
LSKLQKNPRLSSLTLNNIETAWDSFIMILQLVWYTSVENFSIKNVKLQGHLGFRDFDYSN
TSLKALSIYQVVSDVFSFPQSSIYKIFSNMTIQNFTVSGTHMIHMLCPSQISPFLHLDFS
NNLLTDTIFRDCGTLTKLETFSLQINQLKELTNIAHMTKEMKSLHQLDISQNFLRYDENE
GNCSWTRSLLSLNMSSNILTDSVFRCLPPRIKVLDLHNNRIRSIPKQIMKLESLQKLNVA
LNSLTNLPGCGAFNSLSTLIIDHNSISNPSVDFFQSCQKIRSIKAGNNPFQCTCELREFI
QSIGQVSGDVVEGWPDSYKCEYPESYKGTPLKDFPLSQLSCNTALLVVTIVVPVLVLAVT
VSILCIYLDLPWYLRMVCQWTQTRRRARNIPLEELQRTLQFHAFISYSGHDSAWVKSELL
PNLEKEDIRICLHERNFIPGKSIVENIINCIEKSYKSIFVLSPNFVQSEWCHYELYFAHH
NLFHEAFNNLILILLEPIPQYSIPSSYHKLKSLMAKRTYLEWPKEKSKHGLFWANLRAAI
NIKLME---
>EqPr_TLR1_heq20
MTKTNSGIFHFAIIFVLILEIGIQSSDEREFFVDRSKAGLTHVPKDLSLKTTILDISQNY
ISELRTSDIQLLSKLRILIISHNKIQYLDISVFKFNLELEYLDLSHNKLGKISCHPTVNL
KHLDLSFNAFDALPICKEFGNMSQLEFLGLSATQLQKSSVLPIAHLHISKVLLVLGDPYG
EKEDSESLRHLNTESLHIVFPTRKEFHFILDVSLSTAVNLELSNIKCVLDDNRCSYFLNV
LSKLQKNPRLSSLTLNNIETAWDSFIMILQLVWHTSVENFSIKNVKLQGHLGFRDFDYSN
TSLKALSIYQVVSDVFSFPQSSIYKIFSNMTIQNFTVSGTHMIHMLCPSQISPFLHLDFS
NNLLTDTIFRDCGTLTKLETFSLQINQLKELTNIAHMTKEMKSLHQLDISQNFLRYDENE
GNCSWTRSLLSLNMSSNILTDSVFRCLPPRIKVLDLHNNRIRSIPKQIMKLESLQKLNVA
LNSLTNLPGCGAFNSLSTLIIDHNSISNPSVDFFQSCQKIRSIKAGNNPFQCTCELREFI
QSIGQVSSDVVEGWPDSYKCEYPESYKGTPLKDFHLSQLSCNTALLVVTIVVPVLVLAVT
VSILCIYLDLPWYLRMVCQWTQTRRRARNIPLEELQRTLQFHAFISYSGHDSAWVKSELL
PNLEKEDIRICLHERNFIAGKSIVENIINCIEKSYKSIFVLSPNFVQSEWCHYELYFAHH
NLFHEAFNNLILILLEPIPQYSIPSSYHKLKILMAKRTYLEWPKEKSKHGLFWANLRAAI
NIKLME---
>EqPr_TLR1_heq22
MTKTNSGIFHFAIIFVLILEIGIQSSDEREFFVDRSKAGLTHVPKDLSLKTTILDISQNY
ISELRTSDIQLLSKLRILIISHNKIQYLDISVFKFNLELEYLDLSHNKLGKISCHPTVNL
KHLDLSFNAFDALPICKEFGNMSQLEFLGLSATQLQKSSVLPIAHLHISKVLLVLGDPYG
EKEDSESLRHLNTESLHIVFPTRKEFHFILDVSLSTAVNLELSNIKCVLDDNRCSYFLNV
LSKLQKNPRLSSLTLNNIETAWDSFIMILQLVWHTSVENFSIKNVKLQGRLGFRDFDYSN
TSLKALSIYQVVSDVFSFPQSSIYKIFSNMTIQNFTVSGTHMIHMLCPSQISPFLHLDFS
NNLLTDTIFRDCGTLTKLETFSLQINQLKELTNIAHMTKEMKSLHQLDISQNFLRYDENE
GNCSWTRSLLSLNMSSNILTDSVFRCLPPRIKVLDLHNNRIRSIPKQIMKLESLQKLNVA
LNSLTNLPGCGAFNSLSTLIIDHNSISNPSVDFFQSCQKIRSIKAGNNPFQCTCELREFI
QSIGQVSSDVVEGWPDSYKCEYPESYKGTPLKDFHLSQLSCNTALLVVTIVVPVLVLAVT
VSILCIYLDLPWYLRMVCQWTQTRRRARNIPLEELQRTLQFHAFISYSGHDSAWVKSELL
PNLEKEDIRICLHERNFIAGKSIVENIINCIEKSYKSIFVLSPNFVQSEWCHYELYFAHH
NLFHEAFNNLILILLEPIPQYSIPSSYHKLKILMAKRTYLEWPKEKSKHGLFWANLRAAI
NIKLME---
>EqPr_TLR1_heq23
MTKTNSGIFHFAIIFVLILEIGIQSSDEREFFVDRSKAGLTHVPKDLSLKTTILDISQNY
ISELRTSDIQLLSKLRILIISHNKIQYLDISVFKFNLELEYLDLSHNKLGKISCNPTVNL
KHLDLSFNAFDALPICKEFGNMSQLEFLGLSATQLQKSSVLPIAHLHISKVLLVLGDPYG
EKEDSESLRHLNTESLHIVFPTRKEFHFILDVSLSTAVNLELSNIKCVLDDNRCSYFLNV
LSKLQKNPRLSSLTLNNIETAWDSFIMILQLVWHTSVENFSIKNVKLQGHLGFRDFDYSN
TSLKALSIYQVVSDVFSFPQSSIYKIFSNMTIQNFTVSGTHMIHMLCPSQISPFLHLDFS
NNLLTDTIFRDCGTLTKLETFSLQINQLKELTNIAHMTKEMKSLHQLDISQNFLRYDENE
GNCSWTRSLLSLNMSSNILTDSVFRCLPPRIKVLDLHNNRIRSIPKQIMKLESLQKLNVA
LNSLTNLPGCGAFNSLSTLIIDHNSISNPSVDFFQSCQKIRSIKAGNNPFQCTCELREFI
QSIGQVSSDVVEGWPDSYKCEYPESYKGTPLKDFHLSQLSCNTALLVVTIVVPVLVLAVT
VSILCIYLDLPWYLRMVCQWTQTRRRARNIPLEELQRTLQFHAFISYSGHDSAWVKSELL
PNLEKEDIRICLHERNFIAGKSIVENIINCIEKSYKSIFVLSPNFVQSEWCHYELYFAHH
NLFHEAFNNLILILLEPIPQYSIPSSYHKLKILMAKRTYLEWPKEKSKHGLFWANLRAAI
NIKLME---
>EqCa_TLR1_heq20
MTKTNSGIFHFAIIFVLILEIGIQSSDEREFFVDRSKAGLTHVPKDLSLKTTILDISQNY
ISELRTSDIQLLSKLRILIISHNKIQYLDISVFKFNLELEYLDLSHNKLGKISCHPTVNL
KHLDLSFNAFDALPICKEFGNMSQLEFLGLSATQLQKSSVLPIAHLHISKVLLVLGDPYG
EKEDSESLRHLNTESLHIVFPTRKEFHFILDVSLSTAVNLELSNIKCVLDDNRCSYFLNV
LSKLQKNPRLSSLTLNNIETAWDSFIMILQLVWHTSVENFSIKNVKLQGHLGFRDFDYSN
TSLKALSIYQVVSDVFSFPQSSIYKIFSNMTIQNFTVSGTHMIHMLCPSQISPFLHLDFS
NNLLTDTIFRDCGTLTKLETFSLQINQLKELTNIAHMTKEMKSLHQLDISQNFLRYDENE
GNCSWTRSLLSLNMSSNILTDSVFRCLPPRIKVLDLHNNRIRSIPKQIMKLESLQKLNVA
LNSLTNLPGCGAFNSLSTLIIDHNSISNPSVDFFQSCQKIRSIKAGNNPFQCTCELREFI
QSIGQVSSDVVEGWPDSYKCEYPESYKGTPLKDFHLSQLSCNTALLVVTIVVPVLVLAVT
VSILCIYLDLPWYLRMVCQWTQTRRRARNIPLEELQRTLQFHAFISYSGHDSAWVKSELL
PNLEKEDIRICLHERNFIAGKSIVENIINCIEKSYKSIFVLSPNFVQSEWCHYELYFAHH
NLFHEAFNNLILILLEPIPQYSIPSSYHKLKILMAKRTYLEWPKEKSKHGLFWANLRAAI
NIKLME---
>EqCa_TLR1_heq21
MTKTNSGIFHFAIIFVLILEIGIQSSDEREFFVDRSKAGLTHVPKDLSLKTTILDISQNY
ISELRTSDIQLLSKLRILIISHNKIQYLDISVFKFNLELEYLDLSHNKLGKISCHPTVNL
KHLDLSFNAFDALPICKEFGNMSQLEFLGLSATQLQKSSVLPIAHLHISKVLLVLGDPYG
EKEDSESLRHLNTESLHIVFPTRKEFHFILDVSLSTAVNLELSNIKCVLDDNRCSYFLNV
LSKLQKNPRLSSLTLNNIETAWDSFIMILQLVWHTSVENFSIKNVKLQGHLGFRDFDYSN
TSLKALSIYQVVSDVFSFPQSSIYKIFSNMTIQNFTVSGTHMIHMLCPSQISPFLHLDFS
NNLLTDTIFRDCGTLTKLETFSLQINQLKELTNIAHMTKEMKSLHQLDISQNFLRYDENE
GNCSWTRSLLSLNMSSNILTDSVFRCLPPRIKVLDLHNNRIRSIPKQIMKLESLQKLNVA
LNSLTNLPGCGAFNRLSTLIIDHNSISNPSVDFFQSCQKIRSIKAGNNPFQCTCELREFI
QSIGQVSSDVVEGWPDSYKCEYPESYKGTPLKDFHLSQLSCNTALLVVTIVVPVLVLAVT
VSILCIYLDLPWYLRMVCQWTQTRRRARNIPLEELQRTLQFHAFISYSGHDSAWVKSELL
PNLEKEDIRICLHERNFIAGKSIVENIINCIEKSYKSIFVLSPNFVQSEWCHYELYFAHH
NLFHEAFNNLILILLEPIPQYSIPSSYHKLKILMAKRTYLEWPKEKSKHGLFWANLRAAI
NIKLME---
>EqCa_TLR1_heq22
MTKTNSGIFHFAIIFVLILEIGIQSSDEREFFVDRSKAGLTHVPKDLSLKTTILDISQNY
ISELRTSDIQLLSKLRILIISHNKIQYLDISVFKFNLELEYLDLSHNKLGKISCHPTVNL
KHLDLSFNAFDALPICKEFGNMSQLEFLGLSATQLQKSSVLPIAHLHISKVLLVLGDPYG
EKEDSESLRHLNTESLHIVFPTRKEFHFILDVSLSTAVNLELSNIKCVLDDNRCSYFLNV
LSKLQKNPRLSSLTLNNIETAWDSFIMILQLVWHTSVENFSIKNVKLQGRLGFRDFDYSN
TSLKALSIYQVVSDVFSFPQSSIYKIFSNMTIQNFTVSGTHMIHMLCPSQISPFLHLDFS
NNLLTDTIFRDCGTLTKLETFSLQINQLKELTNIAHMTKEMKSLHQLDISQNFLRYDENE
GNCSWTRSLLSLNMSSNILTDSVFRCLPPRIKVLDLHNNRIRSIPKQIMKLESLQKLNVA
LNSLTNLPGCGAFNSLSTLIIDHNSISNPSVDFFQSCQKIRSIKAGNNPFQCTCELREFI
QSIGQVSSDVVEGWPDSYKCEYPESYKGTPLKDFHLSQLSCNTALLVVTIVVPVLVLAVT
VSILCIYLDLPWYLRMVCQWTQTRRRARNIPLEELQRTLQFHAFISYSGHDSAWVKSELL
PNLEKEDIRICLHERNFIAGKSIVENIINCIEKSYKSIFVLSPNFVQSEWCHYELYFAHH
NLFHEAFNNLILILLEPIPQYSIPSSYHKLKILMAKRTYLEWPKEKSKHGLFWANLRAAI
NIKLME---
>EqCa TLR1 NP_001243828.1
MTKTNSGIFHFAIIFVLILEIGIQSSDEREFFVDRSKAGLTHVPKDLSLKTTILDISQNY
ISELRTSDIQLLSKLRILIISHNKIQYLDISVFKFNLELEYLDLSHNKLGKISCHPTVNL
KHLDLSFNAFDALPICKEFGNMSQLEFLGLSATQLQKSSVLPIAHLHISKVLLVLGDPYG
EKEDSESLRHLNTESLHIVFPTRKEFHFILDVSLSTAVNLELSNIKCVLDDNRCSYFLNV
LSKLQKNPRLSSLTLNNIETAWDSFIMILQLVWHTSVENFSIKNVKLQGHLGFRDFDYSN
TSLKALSIYQVVSDVFSFPQSSIYKIFSNMTIQNFTVSGTHMIHMLCPSQISPFLHLDFS
NNLLTDTIFRDCGTLTKLETFSLQINQLKELTNIAHMTKEMKSLHQLDISQNFLRYDENE
GNCSWTRSLLSLNMSSNILTDSVFRCLPPRIKVLDLHNNRIRSIPKQIMKLESLQKLNVA
LNSLTNLPGCGAFNSLSTLIIDHNSISNPSVDFFQSCQKIRSIKAGNNPFQCTCELREFI
QSIGQVSSDVVEGWPDSYKCEYPESYKGTPLKDFHLSQLSCNTALLVVTIVVPVLVLAVT
VSILCIYLDLPWYLRMVCQWTQTRRRARNIPLEELQRTLQFHAFISYSGHDSAWVKSELL
PNLEKEDIRICLHERNFIAGKSIVENIINCIEKSYKSIFVLSPNFVQSEWCHYELYFAHH
NLFHEAFNNLILILLEPIPQYSIPSSYHKLKILMAKRTYLEWPKEKSKHGLFLANLRAAI
NIKLME---
>EqCa TLR1 ATDM01010321.1: 96064-100963
MTKTNSGIFHFAIIFVLILEIGIQSSDEREFFVDRSKAGLTHVPKDLSLKTTILDISQNY
ISELRTSDIQLLSKLRILIISHNKIQYLDISVFKFNLELEYLDLSHNKLGKISCHPTVNL
KHLDLSFNAFDALPICKEFGNMSQLEFLGLSATQLQKSSVLPIAHLHISKVLLVLGDPYG
EKEDSESLRHLNTESLHIVFPTRKEFHFILDVSLSTAVNLELSNIKCVLDDNRCSYFLNV
LSKLQKNPRLSSLTLNNIETAWDSFIMILQLVWHTSVENFSIKNVKLQGHLGFRDFDYSN
TSLKALSIYQVVSDVFSFPQSSIYKIFSNMTIQNFTVSGTHMIHMLCPSQISPFLHLDFS
NNLLTDTIFRDCGTLTKLETFSLQINQLKELTNIAHMTKEMKSLHQLDISQNFLRYDENE
GNCSWTRSLLSLNMSSNILTDSVFRCLPPRIKVLDLHNNRIRSIPKQIMKLESLQKLNVA
LNSLTNLPGCGAFNSLSTLIIDHNSISNPSVDFFQSCQKIRSIKAGNNPFQCTCELREFI
QSIGQVSSDVVEGWPDSYKCEYPESYKGTPLKDFHLSQLSCNTALLVVTIVVPVLVLAVT
VSILCIYLDLPWYLRMVCQWTQTRRRARNIPLEELQRTLQFHAFISYSGHDSAWVKSELL
PNLEKEDIRICLHERNFIAGKSIVENIINCIEKSYKSIFVLSPNFVQSEWCHYELYFAHH
NLFHEAFNNLILILLEPIPQYSIPSSYHKLKILMAKRTYLEWPKEKSKHGLFWANLRAAI
NIKLME---
>EqPr TLR1 XP_008518922.1
MTKTNSGIFHFAIIFVLILEIGIQSSDEREFFVDRSKAGLTHVPKDLSLKTTILDISQNY
ISELRTSDIQLLSKLRILIISHNKIQYLDISVFKFNLELEYLDLSHNKLGKISCHPTVNL
KHLDLSFNAFDALPICKEFGNMSQLEFLGLSATQLQKSSVLPIAHLHISKVLLVLGDPYG
EKEDSESLRHLNTESLHIVFPTRKEFHFILDVSLSTAVNLELSNIKCVLDDNRCSYFLNV
LSKLQKNPRLSSLTLNNIETAWDSFIMILQLVWHTSVENFSIKNVKLQGHLGFRDFDYSN
TSLKALSIYQVVSDVFSFPQSSIYKIFSNMTIQNFTVSGTHMIHMLCPSQISPFLHLDFS
NNLLTDTIFRDCGTLTKLETFSLQINQLKELTNIAHMTKEMKSLHQLDISQNFLRYDENE
GNCSWTRSLLSLNMSSNILTDSVFRCLPPRIKVLDLHNNRIRSIPKQIMKLESLQKLNVA
LNSLTNLPGCGAFNSLSTLIIDHNSISNPSVDFFQSCQKIRSIKAGNNPFQCTCELREFI
QSIGQVSSDVVEGWPDSYKCEYPESYKGTPLKDFHLSQLSCNTALLVVTIVVPVLVLAVT
VSILCIYLDLPWYLRMVCQWTQTRRRARNIPLEELQRTLQFHAFISYSGHDSAWVKSELL
PNLEKEDIRICLHERNFIAGKSIVENIINCIEKSYKSIFVLSPNFVQSEWCHYELYFAHH
NLFHEAFNNLILILLEPIPQYSIPSSYHKLKILMAKRTYLEWPKEKSKHGLFWANLRAAI
NIKLME---
>EqAs TLR1 XP_044623629.1
MTKTNSGIFHFAIIFVLILEIGIQSSDEREFFVDRSKAGLTHVPKDLSLKTTILDISQNY
ISELRTSDIQLLSKLRILIISHNKIQYLDISVFKFNLELEYLDLSHNKLGKISCHPTVNL
KHLDLSFNAFDALPICKEFGNMSQLEFLGLSATQLQKSSVLPIAHLHISKVLLVLGDPYG
EKEDSESLRHLNTESLHIVFPTRKEFHFILDVSLSTAVNLELSNIKCVLDDNRCSYFLNI
LSKLQKNPRLSSLTLNNIETAWDSFIMILQLVWYTSVENFSIKNVKLQGHLGFRDFDYSN
TSLKALSIYQVVSDVFSFPQSSIYKIFSNMTIQNFTVSGTHMIHMLCPSQISPFLHLDFS
NNLLTDTIFRDCGTLTKLETFSLQINQLKELTNIAHMTKEMKSLHQLDISQNFLRYDENE
GNCSWTRSLLSLNMSSNILTDSVFRCLPPRIKVLDLHNNRIRSIPKQIMKLESLQKLNVA
LNSLTNLPGCGAFNSLSTLIIDHNSISNPSVDFFQSCQKIRSIKAGNNPFQCTCELREFI
QSIGQVSSDVVEGWPDSYKCEYPESYKGTPLKDFPLSQLSCNTALLVITIVVPVLVLAVT
VSILCIYLDLPWYLRMVCQWTQTRRRARHIPLEELQRTLQFHAFISYSGHDSAWVKSELL
PNLEKEDIRICLHERNFVPGKSIVENIINCTEKSYKSIFVLSPNFVQSEWCHYELYFAHH
NLFHEGSDNLILILLEPIPQYSIPSSYHKLKILMAKRTYLEWPKEKSKHGLFWANLRAAI
NIKLME---
>EqAs TLR1 PSZQ01007001.1 30941615-30939255
MTKTNSGIFHFAIIFVLILEIGIQSSDEREFFVDRSKAGLTHVPKDLSLKTTILDISQNY
ISELRTSDIQLLSKLRILIISHNKIQYLDISVFKFNLELEYLDLSHNKLGKISCHPTVNL
KHLDLSFNAFDALPICKEFGNMSQLEFLGLSATQLQKSSVLPIAHLHISKVLLVLGDPYG
EKEDSESLRHLNTESLHIVFPTRKEFHFILDVSLSTAVNLELSNIKCVLDDNRCSYFLNI
LSKLQKNPRLSSLTLNNIETAWDSFIMILQLVWYTSVENFSIKNVKLQGHLGFRDFDYSN
TSLKALSIYQVVSDVFSFPQSSIYKIFSNMTIQNFTVSGTHMIHMLCPSQISPFLHLDFS
NNLLTDTIFRDCGTLTKLETFSLQINQLKELTNIAHMTKEMKSLHQLDISQNFLRYDENE
GNCSWTRSLLSLNMSSNILTDSVFRCLPPRIKVLDLHNNRIRSIPKQIMKLESLQKLNVA
LNSLTNLPGCGAFNSLSTLIIDHNSISNPSVDFFQSCQKIRSIKAGNNPFQCTCELREFI
QSIGQVSSDVVEGWPDSYKCEYPESYKGTPLKDFPLSQLSCNTALLVITIVVPVLVLAVT
VSILCIYLDLPWYLRMVCQWTQTRRRARHIPLEELQRTLQFHAFISYSGHDSAWVKSELL
PNLEKEDIRICLHERNFVPGKSIVENIINCTEKSYKSIFVLSPNFVQSEWCHYELYFAHH
NLFHEGSDNLILILLEPIPQYSIPSSYHKLKILMAKRTYLEWPKEKSKHGLFWANLRAAI
NIKLME---
>EqQu TLR1 XP_046512887.1
MTKTNSGIFHFAIIFVLILEIGIQSSDEREFFVDRSKAGLTHVPKDLSLKTTILDISQNY
ISELRTSDIQLLSKLRILIISHNKIQYLDISVFKFNLELEYLDLSHNKLGKISCHPTVNL
KHLDLSFNAFDALPICKEFGNMSQLEFLGLSATQLQKSSVLPIAHLHISKVLLVLGDPYG
EKEDSESLRHLNTESLHIVFPTRKEFHFILDVSLSTAVNLELSNIKCVLDDNRCSYFLNV
LSKLQKNPRLSSLTLNNIETAWDSFIMILQLVWHTSVENFSIKNVKLQGHLGFRDFDYSN
TSLKALSIYQVVSDVFSFPQSSIYKIFSNMTIQNFTVSGTHMIHMLCPSQISPFLHLDFS
NNLLTDTIFRDCGTLTKLETFSLQINQLKELTNIAHMTKEMKSLHQLDISQNFLRYDENE
GNCSWTRSLLSLNMSSNILTDSVFRCLPPRIKVLDLHNNRIRSIPKQIMKLESLQKLNVA
LNSLTNLPGCGAFNSLSTLIIDHNSISNPSVDFFQSCQKIRSIKAGNNPFQCTCELREFI
QSIGQVSSDVVEGWPDSYKCEYPESYKGTPLKDFHLSQLSCNTALLVVTIVVPVLVLAVT
VSILCIYLDLPWYLRMVCQWTQTRRRARNIPLEELQRTLQFHAFISYSGHDSAWVKSELL
PNLEKEDIRICLHERNFIAGKSIVENIINCIEKSYKSIFVLSPNFVQSEWCHYELYFAHH
NLFHEAFNNLILILLEPIPQYSIPSSYHKLKILMAKRTYLEWPKEKSKHGLFWANLRAAI
NIKLME---
>TaIn TLR1 PVIE01002705.1:28853-31210 
MTKSNSSIFRFAVIFMLILETRIQLSEESELFVDRSKAGLTHVPKDLSPKTTILDISQNY
ISELRTSDVLLLSKLRILIISHNEIQYLDISVFKFNLELEHLDLSHNKLGKISCHPAVNL
KHLDLSFNAFDGLPICEEFGNMSQLEFLGLSATQLQKSSVLPIAHLRVSKVLLVLGDLYG
EKEDSESLQDLNTESLHIVFPRRKEFHFILDVSISTTVNLELSNIKCVLDDNGCSYFLNV
LSKLQKNPRLSSLTLNNIETAWDSFIMILQLVWHTSIEYFSIKNVKLQGHLGFRDFDYSN
TSLKALSIYHVVSDVFSFPQSSIYKIFSNMNIQNFTVSGTHMVHMLCPSQTSPFLYLDFS
NNLLTDMVFRDCGKLTELETLSLQMNQLKELANIVYMTKEMKSLQQLDISQNFLRYDENE
GSCSWTKSLLSLNLSSNILTDSVFRCLPPSLKVLDLHNNRIRSIPKQIMKLESLQELNVA
FNSLTDLPGCGTFSSLSILIIDYNSISNPSADFFQGCQKIGSIKAGNNPFQCTCELREFI
QSIGQVSSDVVEGWPDSYKCDYPESYKGTPLKDFHVSQLSCNTALLIVTIVVPVLVLAVT
VAILCIYLDLPWYLRMVCQWTQTRRRARKLPLEELQRTLQFHAFISYSGHDSSWVKNELL
PNLEKEDIRICLHERNFVAGKSIVENIINCIEKSYKSIFVLSPNFVQSEWCHYELYFAHH
NLFHEAFDKLILILLEPIPQYSIPSSYHKLKTLMARRTYLEWPKEKSKHGLFWANLRAAI
NIKLME---
>TaTe TLR1 PVID01005798.1:59099-61456 
MTKSNSSIFRFAVIFMLILEIRIQLSEESELFVDRSKAGLTHVPKDLSPKTTILDISQNY
ISELQTSDILLLSKLRILIISHNEIQYLDISVFKFNLELEYLDLSHNKLGKISCHPAVNL
KHLDLSFNAFDALPICEEFGNMSQLEFLGLSATQLQKSSVLPIAHLHVSEVLLVLGELYG
EKEDSESLQDLNTESLHIVFPRRKEFHFILDVSISTTVNLELSNIKCMLDDNGCSYFLNV
LSKLQKNPRLSSLTLNNIETAWDSFIMILQLVWHTSIEYFSIKNVKLQGHLGFRDFDYSN
TSLKALSIYHVVSDVFSFPQSSIYKIFSNMNIQNFTVSGTHMVHMLCPSQTSPFLYLDFS
NNLLTDMVFRDCGKLTELETLSLQMNQLKELANIVYMTKEMKSLQQLDISQNFLRYDENE
GSCSWTKSLLSLNLSSNILTDSVFRCLPPSLKVLDLHNNRIRSIPKQIMKLESLQELNVA
FNSLTDLPGCGTFSSLSILIIDYNSISNPSADFFQSCQKIGSIKAGNNPFQCTCELREFV
QSIGQVSSDVVEGWPDSYKCDYPESFKGTPLKDFHMSQLSCNTALLIVTIVVPVLVLAVT
VTILCIYLDLPWYLRMVCQWTQTRRRARNLPLEELQRTLHFHAFISYSGHDSPWVKNELL
PNLEKEDIRICLHERNFVAGKSIVENIINCIEKSYKSIFVLSPNFVQSEWCHYELYFAHH
NLFHEAFDNLILILLEPIPQYSIPSSYHKLKTLMARRTYLEWPKEKSKHGLFWANLRAAI
NIKLME---
>RhUn TLR1 BOSQ02005794.1:477295-479661
MTKTNSSIFRFAIIFMLILQIRIQLSDESEFFVDRSKAGLTHVPKDVSPKTTILDISQNY
ISELRTSDILSLSKLRILIISHNRIQYLDISVFKFNPELEYLDLSHNKLGKISCHPTVKL
KHLDLSFNAFDALPICEEFGNMSQLEFLGLSATQLQKSSVLPIAHLHISKVLLVLGDPYG
EKEDSESLQDLNTESLHIVFPTGKEFHFILDVSISTAVNLELSNIKCVLDDNGCSYFLNV
LSKLQKNPRLSSLTLNNIETAWDSFIMILQLVWHTSIEYFSIKNVKLQGHLGFRDFDYSN
TSLKALSIQQVVSDVFSFPQSAIYKIFSNMNIQNFTVSGTHMVHMLCPSQTSPFLYLDFS
NNLLTDTLFRDCGKLTQLETLNLKMNQLKELANIVHMTKEMKSLQQLDISQNFLRYDENE
GNCSWTRSLLSLNMSSNILTDSVFRCLPPRVKILHLHNNRIRSIPKQIMKLESLQELNLA
FNSLTDLPGCGTFNSLSILIIDYNSISNPSADFFQSCQNIRSINAGNNPFQCTCELREFI
QSIGQVSSDVVEGWPDSYKCDYPESYKGTQLKDFHVSQLSCNTALLIVTIGVPVLVLAVT
VTILCIYLDLPWYLRMVCQWTQTRRRARNVPLEELQKTLQFHAFISYSGHDSTWVKNELL
PNLEKEDIRICLHERNFVAGKSIVENIINCIEKSYKSIFVLSPNFVQSEWCHYELYFAHH
NLFHEACDNLILILLEPIPRYSIPSSYHKLKILMGLRTYLEWPKEKSKRGLFWANLRAAI
NIKLMEQSK
>DiBi TLR1 CM036953.1:31922719-31925085
MTKTNSSIFRFAIIFMLILQIRIQLSDESEFFVDRSKAGLTHVPKDVSPKTTILDISQNY
ISELRTSDILSLSKLRILIISHNRIQYLDISVFKFNPELEYLDLSHNKLGKISCHPTVNL
KHLDLSFNAFDALPICEEFGNMSQLEFLGLSATQLQKSSVLPIAHLHISKVLLVLGDPYG
EKEDSESLQDLNTESLHIVFPTGKEFHFILDVSISTAVNLELSNIKCVLDDNGCSYFLNV
LSKLQKNPRLSSLTLNNIETAWDSFIMILQLVWHTSIEYFSIKNVKLQGYLGFRDFDYSN
TSLKALSIQQVVSDVFSFPQSSIYKIFSNMNIQNFTVSGTHMVHMLCPSQTSPFLYLDFS
NNLLTDTLFRDCGKLTQLETLNLKMNQLKELANIVHMTKEMKSLQQLDISQNFLRYDENE
GNCSWTRSLLSLNMSSNILTDSVFRCLPPRVKVLHLHNNRIRSIPKQIMKLESLQELNLA
FNSLTDLPGCGTFSSLSILIIDYNSISNPSADFFQSCQNIRSIKAGNNPFQCTCELREFI
QSIGQVSSDMVKGWPDSYKCDYPESYKGTQLKDFHVSQLSCNTALLIVTIVVPVLVLAVT
VTILCIYLDLPWYLRMVCQWTQTRRRARNVPLEELQRTLQFHAFISYSGHDSTWVKNELL
PNLEKEDIRICLHERNFVAGKSIVENIINCIEKSYKSIFVLSPNFVQSEWCHYELYFAHH
NLFHETCDNLILILLEPIPRYSIPSSYHKLKTLMALRTYLEWPKEKSKHGLFWANLRAAI
NIKLMEQSK
>DiSu TLR1 PEKH010002443.1:1125503-1127869
MTKTNSSIFRFAIIFMLILQIRIQLSDESEFFVDRSKAGLNHVPKDVSPKTTILDISQNY
ISELRTSDILSLSKLRILIISHNRIQYLDISVFKFNLELEYLDLSHNKLGKISCHPTVNL
KHLDLSFNAFDALPICEEFGNMSQLEFLGLSATQLQKSSVLPIAHLHISKVLLVLGDPYG
EKEDSESLQDLNTESLHIVFPTGKEFHFILDVSISTAVNLELSNIKCVLDDNGCSYFLNV
LSKLQKNPRLSSLTLNNIETAWDSFIMILQLVWHTSIEYFSIKNVKLQGHLGFRDFDYSN
TSLKALSIHQVVSDVFSFPQSSIYKIFSNMNIQNFTVSGTHMVHMLCPSQTSPFLYLDFS
NNLLTDTLFRDCGKLTQLETLNLKMNQLKELANIVHMTKEMKSLQQLDISQNFLRYDENE
GNCSWTRSLLSLNMSSNILTDSVFRCLPPRVKVLHLHNNRIRSIPKPIMKLESLQELNLA
FNSLTDLPGCGTFSSLSILIIDYNSISNPSADFFQSCQNIRSIKAGNNPFQCTCELREFI
RSIGQVSSDVVEGWPDSYKCDYPESYKGTQLKDFHVSQLSCNTALLIVTIGVPVLVLAVT
VTILCIYLDLPWYLRMVCLWTQTRRRARNIPVEELQRTLQFHAFISYSGHDSTWVKNELL
PNLEKEDIRICLHERNFVAGKSIVENIINCIEKSYKSIFVLSPNFVQSEWCHYELYFAHH
NLFHEACDNLILILLEPIPQYSIPSSYHKLKTLMVLRTYLEWPKEKSKRGLFWANLRAAI
NIRLMEQSK
>CeSi TLR1 XP_004419033.1
MTKTNSSIFCFAIIFMLILQIRIQLSDESEFFVDRSKAGLTHVPKDVSPKTTILDISQNY
ISELRTSDILSLSKLRILIISHNRIQYLDISVFKFNPELEYLDLSHNKLGKISCHPTVNL
KHLDLSFNAFDALPICEEFGNMSQLEFLGLSATQLQKSSVLPIAHLHISKVLLVLGDPYG
EKEDSESLQDLNTESLHIVFPTGKEFHFILDVSISTAVNLELSNIKCVLDDNGCSYFLNV
LSKLQKNPRLSSLTLNNIETAWDSFIMILQLVWHASIEYFSIKNVKLQGYLGVRDFDYSN
TSLKALSIQQVVSDVFSFPQSSIYKIFSNMNIQNFTVSGTHMVHMLCPSQTSPFLYLDFS
NNLLTDTLFRDCGKLTQLETLNLKMNQLKELANIVHMTKEMKSLQQLDISQNFLRYDENE
GNCSWTRSLLSLNMSSNILTDSVFRCLPPRVKVLDLHNNRIRSIPKQIMKLESLQELNLA
FNSLTDLPGCGTFSSLSILIIDYNSISKPSADFFQSCQNIRSIKAGNNPFQCTCELREFI
QSIGQVSSDMVEGWPDSYKCDYPESYKGTQLKDFHVSQLSCNTALLIVTIVVPVLVLAVT
VTILCIYLDLPWYLRMVCQWTQTRRRARNVPLEELQRTLQFHAFISYSGHDSTWVKNELL
PNLEKEDIRICLHERNFVAGKSIVENIINCIEKSYKSIFVLSPNFVQSEWCHYELYFAHH
NLFHETCDNLILILLEPIPRYSIPSSYHKLRTLMALRTYLEWPKEKSKHGLFWANLRAAI
NIKLMGQSK
