# Supplementary material for: Twelve toll-like receptor (TLR) genes in the family Equidae – comparative genomics, selection and evolution
Source: Vet Res Commun. 2023 Oct 24;48(2):725–41. doi: 10.1007/s11259-023-10245-4 (PMC10998774; doi:10.1007/s11259-023-10245-4)
Supplement: Supplementary file 3 — Supplementary Material 3 [file 11259_2023_10245_MOESM3_ESM.zip › TLR1 CDS.fas]

>EqGr_TLR1_heq1
ATGACTAAAACTAATTCTGGCATCTTCCACTTTGCCATCATCTTTGTGTTAATACTTGAG
ATTGGAATCCAATCATCTGATGAAAGGGAATTTTTTGTTGACAGATCTAAAGCAGGTCTC
ACCCATGTTCCCAAAAATCTATCTCTGAAAACAACAATCTTAGATATATCACAAAACTAT
ATATCTGAGCTTCGGACTTCTGACATCCAATTACTATCAAAGCTGAGGATTTTGATAATT
TCTCATAATAAAATCCAGTATCTTGATATCAGTGTTTTCAAATTCAACCTGGAATTGGAA
TACTTGGATTTGTCCCACAACAAGTTGGGGAAGATTTCTTGCCACCCTACTGTGAACCTC
AAGCACTTAGACCTCTCATTTAATGCATTTGATGCCCTGCCCATATGCAAAGAGTTTGGC
AACATGTCTCAACTAGAATTTCTGGGGTTGAGTGCCACACAGTTACAAAAATCTAGTGTG
CTGCCAATTGCTCATTTGCATATCAGTAAGGTTTTACTGGTCTTAGGAGACCCTTATGGG
GAAAAAGAAGACTCTGAGAGCCTTCGACACCTTAACACAGAGAGTCTGCACATTGTTTTC
CCGACAAGAAAGGAATTCCATTTCATTTTGGATGTGTCCCTCAGCACTGCAGTAAATCTG
GAACTGTCTAATATCAAATGTGTGCTGGATGATAACCGATGTTCTTATTTCCTAAATGTT
CTGTCAAAACTTCAAAAGAATCCAAGGTTATCAAGTCTTACTTTAAACAACATTGAAACA
GCTTGGGATTCTTTTATTATGATCCTCCAGTTGGTTTGGCATACAAGTGTAGAAAATTTC
TCGATTAAAAATGTGAAACTACAAGGTCACCTTGGCTTCAGAGATTTTGATTATTCTAAC
ACTTCACTGAAGGCCTTGTCTATATACCAAGTTGTCAGTGATGTGTTCAGTTTTCCACAA
AGTTCTATCTACAAAATCTTTTCAAATATGACCATCCAAAATTTCACAGTATCTGGTACA
CACATGATCCACATGCTTTGCCCATCTCAAATTAGCCCATTTCTGCATTTGGATTTTTCC
AATAATCTCTTAACAGACACGATTTTTAGAGATTGTGGAACATTGACTAAGCTGGAGACA
TTTAGTTTACAAATAAATCAATTAAAAGAACTGACAAATATAGCTCATATGACCAAGGAG
ATGAAGTCTCTACATCAATTGGATATTAGCCAGAATTTTTTAAGGTATGATGAAAATGAA
GGAAATTGCTCTTGGACTAGAAGTTTATTAAGTTTAAATATGTCTTCAAATATACTTACT
GACTCTGTTTTCAGATGTTTACCTCCCAGGATCAAGGTACTTGATCTTCACAATAACAGA
ATAAGGAGCATCCCTAAACAAATCATGAAACTAGAATCTTTGCAAAAACTCAATGTTGCT
CTCAATTCTTTAACCAACCTTCCTGGATGTGGTGCCTTTAACAGCCTTTCTACACTGATC
ATTGACCATAATTCAATTTCCAACCCATCAGTTGACTTCTTCCAGAGCTGCCAGAAGATT
AGGTCAATAAAAGCAGGGAACAATCCATTCCAATGTACATGTGAGCTAAGAGAATTTATC
CAAAGTATAGGCCAAGTATCAAGTGATGTGGTAGAGGGTTGGCCTGATTCTTATAAGTGT
GAGTATCCAGAAAGCTATAAGGGAACCCCACTAAAGGACTTTCATCTGTCTCAATTATCC
TGCAACACAGCTCTGCTTGTTGTCACCATAGTGGTCCCTGTGCTGGTGTTGGCTGTTACT
GTGAGCATCCTCTGTATCTACCTGGATCTGCCCTGGTATCTCAGGATGGTGTGTCAGTGG
ACGCAGACCCGGCGCAGGGCTAGGAACATACCCTTAGAAGAACTCCAAAGAACTCTCCAG
TTCCATGCTTTTATTTCATATAGTGGGCACGATTCTGCCTGGGTGAAGAGTGAATTACTA
CCAAACTTAGAAAAGGAGGATATACGGATTTGTCTCCATGAGAGAAACTTTGTTGCTGGG
AAGAGCATTGTGGAAAATATCATAAACTGCATTGAGAAAAGTTACAAGTCCATCTTTGTT
TTGTCTCCCAACTTTGTTCAGAGTGAGTGGTGCCATTATGAGCTCTACTTTGCCCACCAC
AATCTCTTTCATGAAGCTTTTAATAACTTAATCCTGATCTTGCTGGAACCCATTCCACAA
TATTCCATTCCCAGTAGCTATCACAAGCTGAAAATTCTCATGGCAAAGAGGACTTATTTG
GAATGGCCCAAGGAGAAGAGCAAACATGGACTTTTTTGGGCTAACCTAAGAGCAGCCATT
AATATTAAGTTGATGGAG
>EqGr_TLR1_heq2
ATGACTAAAACTAATTCTGGCATCTTCCACTTTGCCATCATCTTTGTGTTAATACTTGAG
ATTGGAATCCAATCATCTGATGAAAGGGAATTTTTTGTTGACAGATCTAAAGCAGGTCTC
ACCCATGTTCCCAAAGATCTATCTCTGAAAACAACAATCTTAGATATATCACAAAACTAT
ATATCTGAGCTTCGGACTTCTGACATCCAATTACTATCAAAGCTGAGGATTTTGATAATT
TCTCATAATAAAATCCAGTATCTTGATATCAGTGTTTTCAAATTCAACCTGGAATTGGAA
TACTTGGATTTGTCCCACAACAAGTTGGGGAAGATTTCTTGCCACCCTACTGTGAACCTC
AAGCACTTAGACCTCTCATTTAATGCATTTGATGCCCTGCCCATATGCAAAGAGTTTGGC
AACATGTCTCAACTAGAATTTCTGGGGTTGAGTGCCACACAGTTACAAAAATCTAGTGTG
CTGCCAATTGCTCATTTGCATATCAGTAAGGTTTTACTGGTCTTAGGAGACCCTTATGGG
GAAAAAGAAGACTCTGAGAGCCTTCGACACCTTAACACAGAGAGTCTGCACATTGTTTTC
CCGACAAGAAAGGAATTCCATTTCATTTTGGATGTGTCCCTCAGCACTGCAGTAAATCTG
GAACTGTCTAATATCAAATGTGTGCTGGATGATAACCGATGTTCTTATTTCCTAAATGTT
CTGTCAAAACTTCAAAAGAATCCAAGGTTATCAAGTCTTACTTTAAACAACATTGAAACA
GCTTGGGATTCTTTTATTATGATCCTCCAGTTGGTTTGGCATACAAGTGTAGAAAATTTC
TCGATTAAAAATGTGAAACTACAAGGTCACCTTGGCTTCAGAGATTTTGATTATTCTAAC
ACTTCACTGAAGGCCTTGTCTATATACCAAGTTGTCAGTGATGTGTTCAGTTTTCCACAA
AGTTCTATCTACAAAATCTTTTCAAATATGACCATCCAAAATTTCACAGTATCTGGTACA
CACATGATCCACATGCTTTGCCCATCTCAAATTAGCCCATTTCTGCATTTGGATTTTTCC
AATAATCTCTTAACAGACACGATTTTTAGAGATTGTGGAACATTGACTAAGCTGGAGACA
TTTAGTTTACAAATAAATCAATTAAAAGAACTGACAAATATAGCTCATATGACCAAGGAG
ATGAAGTCTCTACATCAATTGGATATTAGCCAGAATTTTTTAAGGTATGATGAAAATGAA
GGAAATTGCTCTTGGACTAGAAGTTTATTAAGTTTAAATATGTCTTCAAATATACTTACT
GACTCTGTTTTCAGATGTTTACCTCCCAGGATCAAGGTACTTGATCTTCACAATAACAGA
ATAAGGAGCATCCCTAAACAAATCATGAAACTAGAATCTTTGCAAAAACTCAATGTTGCT
CTCAATTCTTTAACCAACCTTCCTGGATGTGGTGCCTTTAACAGCCTTTCTACACTGATC
ATTGACCATAATTCAATTTCCAACCCATCAGTTGACTTCTTCCAGAGCTGCCAGAAGATT
AGGTCAATAAAAGCAGGGAACAATCCATTCCAATGTACATGTGAGCTAAGAGAATTTATC
CAAAGTATAGGCCAAGTATCAAGTGATGTGGTAGAGGGTTGGCCTGATTCTTATAAGTGT
GAGTATCCAGAAAGCTATAAGGGAACCCCACTAAAGGACTTTCATCTGTCTCAATTATCC
TGCAACACAGCTCTGCTTGTTGTCACCATTGTGGTCCCTGTGCTGGTGTTGGCTGTTACT
GTGAGCATCCTCTGTATCTACCTGGATCTGCCCTGGTATCTCAGGATGGTGTGTCAGTGG
ACGCAGACCCGGCGCAGGGCTAGGAACATACCCTTAGAAGAACTCCAAAGAACTCTCCAG
TTCCATGCTTTTATTTCATATAGTGGGCACGATTCTGCCTGGGTGAAGAGTGAATTACTA
CCAAACTTAGAAAAGGAGGATATACGGATTTGTCTCCATGAGAGAAACTTTATTCCTGGC
AAGAGCATTGTGGAAAATATCATAAACTGCATTGAGAAAAGTTACAAGTCCATCTTTGTT
TTGTCTCCCAACTTTGTTCAGAGTGAGTGGTGCCATTATGAGCTCTACTTTGCCCACCAC
AATCTCTTTCATGAAGCTTTTAATAACTTAATCCTGATCTTGCTGGAACCCATTCCACAA
TATTCCATTCCCAGTAGCTATCACAAGCTGAAAATTCTCATGGCAAAGAGGACTTATTTG
GAATGGCCCAAGGAGAAGAGCAAACATGGACTTTTTTGGGCTAACCTAAGAGCAGCCATT
AATATTAAGTTGATGGAG
>EqQuAn_TLR1_heq4
ATGACTAAAACTAATTCTGGCATCTTCCACTTTGCCATCATCTTTGTGTTAATACTTGAG
ATTGGAATCCAATCATCTGATGAAAGGGAATTTTTTGTTGACAGATCTAAAGCAGGTCTC
ACCCATGTTCCCAAAGATCTATCTCTGAAAACAACAATCTTAGATATATCACAAAACTAT
ATATCTGAGCTTCGGACTTCTGACATCCAATTACTATCAAAGCTGAGGATTTTGATAATT
TCTCATAATAAAATCCAGTATCTTGATATCAGTGTTTTCAAATTCAACCTGGAATTGGAA
TACTTGGATTTGTCCCACAACAAGTTGGGGAAGATTTCTTGCCACCCTACTGTGAATCTC
AAGCACTTAGACCTCTCATTTAATGCATTTGATGCCCTGCCCATATGCAAAGAGTTTGGC
AACATGTCTCAACTAGAATTTCTGGGGTTGAGTGCCACACAGTTACAAAAATCTAGTGTG
CTGCCAATTGCTCATTTGCATATCAGTAAGGTTTTACTGGTCTTAGGAGACCCTTATGGG
GAAAAAGAAGACTCTGAGAGCCTTCGACACCTTAACACAGAGAGTCTGCACATTGTTTTC
CCGACAAGAAAGGAATTCCATTTCATTTTGGATGTGTCCCTCAGCACTGCAGTAAATCTG
GAACTGTCTAATATCAAATGTGTGCTGGATGATAACCGATGTTCTTATTTCCTAAATGTT
CTGTCAAAACTTCAAAAGAATCCAAGGTTATCAAGTCTTACTTTAAACAACATTGAAACA
GCTTGGGATTCTTTTATTATGATCCTCCAGTTGGTTTGGCATACAAGTGTAGAAAATTTC
TCGATTAAAAATGTGAAACTACAAGGTCACCTTGGCTTCAGAGATTTTGATTATTCTAAC
ACTTCACTGAAGGCCTTGTCTATATACCAAGTTGTCAGTGATGTGTTCAGTTTTCCACAA
AGTTCTATCTACAAAATCTTTTCAAATATGACCATCCAAAATTTCACAGTATCTGGTACA
CACATGATCCACATGCTTTGCCCATCTCAAATTAGCCCATTTCTGCATTTGGATTTTTCC
AATAATCTCTTAACAGACACGATTTTTAGAGATTGTGGAACATTGACTAAGCTGGAGACA
TTTAGTTTACAAATAAATCAATTAAAAGAACTGACAAATATAGCTCATATGACCAAGGAG
ATGAAGTCTCTACATCAATTGGATATTAGCCAGAATTTTTTAAGGTATGATGAAAATGAA
GGAAATTGCTCTTGGACTAGAAGTTTATTAAGTTTAAATATGTCTTCAAATATACTTACT
GACTCTGTTTTCAGATGTTTACCTCCCAGGATCAAGGTACTTGATCTTCACAATAACAGA
ATAAGGAGCATCCCTAAACAAATCATGAAACTAGAATCTTTGCAAAAACTCAATGTTGCT
CTCAATTCTTTAACCAACCTTCCTGGATGTGGTGCCTTTAACAGCCTTTCTACACTGATC
ATTGACCATAATTCAATTTCCAACCCATCAGTTGACTTCTTCCAGAGCTGCCAGAAGATT
AGGTCAATAAAAGCAGGGAACAATCCATTCCAATGTACATGTGAGCTAAGAGAATTTATC
CAAAGTATAGGCCAAGTATCAAGTGATGTGGTAGAGGGTTGGCCTGATTCTTATAAGTGT
GAGTATCCAGAAAGCTATAAGGGAACCCCACTAAAGGACTTTCATCTGTCTCAATTATCC
TGCAACACAGCTCTGCTTGTTGTCACCATTGTGGTCCCTGTGCTGGTGTTGGCTGTTACT
GTGAGCATCCTCTGTATCTACCTGGATCTGCCCTGGTATCTCAGGATGGTGTGTCAGTGG
ACGCAGACCCGGCGCAGGGCTAGGAACATACCCTTAGAAGAACTCCAAAGAACTCTCCAG
TTCCATGCTTTTATTTCATATAGTGGGCACGATTCTGCCTGGGTGAAGAGTGAATTACTA
CCAAACTTAGAAAAGGAGGATATACGGATTTGTCTCCATGAGAGAAACTTTATTGCTGGC
AAGAGCATTGTGGAAAATATCATAAACTGCATTGAGAAAAGTTACAAGTCCATCTTTGTT
TTGTCTCCCAACTTTGTTCAGAGTGAGTGGTGCCATTATGAGCTCTACTTTGCCCACCAC
AATCTCTTTCATGAAGCTTTTAATAACTTAATCCTGATCTTGCTGGAACCCATTCCACAA
TATTCCATTCCCAGTAGCTATCACAAGCTGAAAATTCTCATGGCAAAGAGGACTTATTTG
GAATGGCCCAAGGAGAAGAGCAAACATGGACTTTTTTGGGCTAACCTAAGAGCAGCCATT
AATATTAAGTTGATGGAG
>EqQuAn_TLR1_heq5
ATGACTAAAACTAATTCTGGCATCTTCCACTTTGCCATCATCTTTGTGTTAATACTTGAG
ATTGGAATCCAATCATCTGATGAAAGGGAATTTTTTGTTGACAGATCTAAAGCAGGTCTC
ACCCATGTTCCCAAAGATCTATCTCTGAAAACAACAATCTTAGATATATCACAAAACTAT
ATATCTGAGCTTCAGACTTCTGACATCCAATTACTATCAAAGCTGAGGATTTTGATAATT
TCTCATAATAAAATCCAGTATCTTGATATCAGTGTTTTCAAATTCAACCTGGAATTGGAA
TACTTGGATTTGTCCCACAACAAGTTGGGGAAGATTTCTTGCCACCCTACTGTGAACCTC
AAGCACTTAGACCTCTCATTTAATGCATTTGATGCCCTGCCCATATGCAAAGAGTTTGGC
AACATGTCTCAACTAGAATTTCTGGGGTTGAGTGCCACACAGTTACAAAAATCTAGTGTG
CTGCCAATTGCTCATTTGCATATCAGTAAGGTTTTACTGGTCTTAGGAGACCCTTATGGG
GAAAAAGAAGACTCTGAGAGCCTTCGACACCTTAACACAGAGAGTCTGCACATTGTTTTC
CCGACAAGAAAGGAATTCCATTTCATTTTGGATGTGTCCCTCAGCACTGCAGTAAATCTG
GAACTGTCTAATATCAAATGTGTGCTGGATGATAACCGATGTTCTTATTTCCTAAATGTT
CTGTCAAAACTTCAAAAGAATCCAAGGTTATCAAGTCTTTCTTTAAACAACATTGAAACA
GCTTGGGATTCTTTTATTATGATCCTCCAGTTGGTTTGGCATACAAGTGTAGAAAATTTC
TCGATTAAAAATGTGAAACTACAAGGTCACCTTGGCTTCAGAGATTTTGATTATTCTAAC
ACTTCACTGAAGGCCTTGTCTATATACCAAGTTGTCAGTGATGTGTTCAGTTTTCCACAA
AGTTCTATCTACAAAATCTTTTCAAATATGACCATCCAAAATTTCACAGTATCTGGTACA
CACATGATCCACATGCTTTGCCCATCTCAAATTAGCCCATTTCTGCATTTGGATTTTTCC
AATAATCTCTTAACAGACACGATTTTTAGAGATTGTGGAACATTGACTAAGCTGGAGACA
TTTAGTTTACAAATAAATCAATTAAAAGAACTGACAAATATAGCTCATATGACCAAGGAG
ATGAAGTCTCTACATCAATTGGATATTAGCCAGAATTTTTTAAGGTATGATGAAAATGAA
GGAAATTGCTCTTGGACTAGAAGTTTATTAAGTTTAAATATGTCTTCAAATATACTTACT
GACTCTGTTTTCAGATGTTTACCTCCCAGGATCAAGGTACTTGATCTTCACAATAACAGA
ATAAGGAGCATCCCTAAACAAATCATGAAACTAGAATCTTTGCAAAAACTCAATGTTGCT
CTCAATTCTTTAACCAACCTTCCTGGATGTGGTGCCTTTAACAGCCTTTCTACACTGATC
ATTGACCATAATTCAATTTCCAACCCATCAGTTGACTTCTTCCAGAGCTGCCAGAAGATT
AGGTCAATAAAAGCAGGGAACAATCCATTCCAATGTACATGTGAGCTAAGAGAATTTATC
CAAAGTATAGGCCAAGTATCAAGTGATGTGGTAGAGGGTTGGCCTGATTCTTATAAGTGT
GAGTATCCAGAAAGCTATAAGGGAACCCCACTAAAGGACTTTCATCTGTCTCAATTATCC
TGCAACACAGCTCTGCTTGTTGTCACCATTGTGGTCCCTGTGCTGGTGTTGGCTGTTACT
GTGAGCATCCTCTGTGTCTACCTGGATCTGCCCTGGTATCTCAGGATGGTGTGTCAGTGG
ACGCAGACCCGGCGCAGGGCTAGGAACATACCCTTAGAAGAACTCCAAAGAACTCTCCAG
TTCCATGCTTTTATTTCATATAGTGGGCACGATTCTGCCTGGGTGAAGAGTGAATTACTA
CCAAACTTAGAAAAGGAGGATATACGGATTTGTCTCCATGAGAGAAACTTTATTGCTGGC
AAGAGCATTGTGGAAAATATCATAAACTGCATTGAGAAAAGTTACAAGTCCATCTTTGTT
TTGTCTCCCAACTTTGTTCAGAGTGAGTGGTGCCATTATGAGCTCTACTTTGCCCACCAC
AATCTCTTTCATGAAGCTTTTAATAACTTAATCCTGATCTTGCTGGAACCCATTCCACAA
TATTCCATTCCCAGTAGCTATCACAAGCTGAAAATTCTCATGGCAAAGAGGACTTATTTG
GAATGGCCCAAGGAGAAGAGCAAACATGGACTTTTTTGGGCTAACCTAAGAGCAGCCATT
AATATTAAGTTGATGGAG
>EqQuBoe_TLR1_heq6
ATGACTAAAACTAATACTGGCATCTTCCACTTTGCCATCATCTTTGTGTTAATATTTGAG
ATTGGAATCCAATCATCTGATGAAAGGGAATTTTTTGTTGACAGATCTAAAGCAGGTCTC
ACCCATGTTCCCAAAGATCTATCTCTGAAAACAACAATCTTAGATATATCACAAAACTAT
ATATCTGAGCTTCGGACTTCTGACATCCAATTACTATCAAAGCTGAGGATTTTGATAATT
TCTCATAATAAAATCCAGTATCTTGATATCAGTGTTTTCAAATTCAACCTGGAATTGGAA
TACTTGGATTTGTCCCACAACAAGTTGGGGAAGATTTCTTGCCACCCTACTGTGAACCTC
AAGCACTTAGACCTCTCATTTAATGCATTTGATGCCCTGCCCATATGCAAAGAGTTTGGC
AACATGTCTCAACTAGAATTTCTGGGGTTGAGTGCCACACAGTTACAAAAATCTAGTGTG
CTGCCAATTGCTCATTTGCATATCAGTAAGGTTTTACTGGTCTTAGGAGACCCTTATGGG
GAAAAAGAAGACTCTGAGAGCCTTCGACACCTTAACACAGAGAGTCTGCACATTGTTTTC
CCGACAAGAAAGGAATTCCATTTCATTTTGGATGTGTCCCTCAGCACTGCAGTAAATCTG
GAACTGTCTAATATCAAATGTGTGCTGGATGATAACCGATGTTCTTATTTCCTAAATGTT
CTGTCAAAACTTCAAAAGAATCCAAGGTTATCAAGTCTTACTTTAAACAACATTGAAACA
GCTTGGGATTCTTTTATTATGATCCTCCAGTTGGTTTGGCATACAAGTGTAGAAAATTTC
TCGATTAAAAATGTGAAACTACAAGGTCACCTTGGCTTCAGAGATTTTGATTATTCTAAC
ACTTCACTGAAGGCCTTGTCTATATACCAAGTTGTCAGTGATGTGTTCAGTTTTCCACAA
AGTTCTATCTACAAAATCTTTTCAAATATGACCATCCAAAATTTCACAGTATCTGGTACA
CACATGATCCACATGCTTTGCCCATCTCAAATTAGCCCATTTCTGCATTTGGATTTTTCC
AATAATCTCTTAACAGACACGATTTTTAGAGATTGTGGAACATTGACTAAGCTGGAGACA
TTTAGTTTACAAATAAATCAATTAAAAGAACTGACAAATATAGCTCATATGACCAAGGAG
ATGAAGTCTCTACATCAATTGGATATTAGCCAGAATTTTTTAAGGTATGATGAAAATGAA
GGAAATTGCTCTTGGACTAGAAGTTTATTAAGTTTAAATATGTCTTCAAATATACTTACT
GACTCTGTTTTCAGATGTTTACCTCCCAGGATCAAGGTACTTGATCTTCACAATAACAGA
ATAAGGAGCATCCCTAAACAAATCATGAAACTAGAATCTTTGCAAAAACTCAATGTTGCT
CTCAATTCTTTAACCAACCTTCCTGGATGTGGTGCCTTTAACAGCCTTTCTACACTGATC
ATTGACCATAATTCAATTTCCAACCCATCAGTTGACTTCTTCCAGAGCTGCCAGAAGATT
AGGTCAATAAAAGCAGGGAACAATCCATTCCAATGTACATGTGAGCTAAGAGAATTTATC
CAAAGTATAGGCCAAGTATCAAGTGATGTGGTAGAGGGTTGGCCTGATTCTTATAAGTGT
GAGTATCCAGAAAGCTATAAGGGAACCCCACTAAAGGACTTTCATCTGTCTCAATTATCC
TGCAACACAGCTCTGCTTGTTGTCACCATTGTGGTCCCTGTGCTGGTGTTGGCTGTTACT
GTGAGCATCCTCTGTATCTACCTGGATCTGCCCTGGTATCTCAGGATGGTGTGTCAGTGG
ACGCAGACCCGGCGCAGGGCTAGGAACATACCCTTAGAAGAACTCCAAAGAACTCTCCAG
TTCCATGCTTTTATTTCATATAGTGGGCACGATTCTGCCTGGGTGAAGAGTGAATTACTA
CCAAACTTAGAAAAGGAGGATATACGGATTTGTCTCCATGAGAGAAACTTTATTGCTGGC
AAGAGCATTGTGGAAAATATCATAAACTGCATTGAGAAAAGTTACAAGTCCATCTTTGTT
TTGTCTCCCAACTTTGTTCAGAGTGAGTGGTGCCATTATGAGCTCTACTTTGCCCACCAC
AATCTCTTTCATGAAGCTTTTAATAACTTAATCCTGATCTTGCTGGAACCCATTCCACAA
TATTCCATTCCCAGTAGCTATCACAAGCTGAAAATTCTCATGGCAAAGAGGACTTATTTG
GAATGGCCCAAGGAGAAGAGCAAACATGGACTTTTTTGGGCTAACCTAAGAGCAGCCATT
AATATTAAGTTGATGGAG
>EqQuBoe_TLR1_heq7
ATGACTAAAACTAATTCTGGCATCTTCCACTTTGCCATCATCTTTGTGTTAATACTTGAG
ATTGGAATCCAATCATCTGATGAAAGGGAATTTTTTGTTGACAGATCTAAAGCAGGTCTC
ACCCATGTTCCCAAAGATCTATCTCTGAAAACAACAATCTTAGATATATCACAAAACTAT
ATATCTGAGCTTCGGACTTCTGACATCCAATTACTATCAAAGCTGAGGATTTTGATAATT
TCTCATAATAAAATCCAGTATCTTGATATCAGTGTTTTCAAATTCAACCTGGAATTGGAA
TACTTGGATTTGTCCCACAACAAGTTGGGGAAGATTTCTTGCCACCCTACTGTGAACCTC
AAGCACTTAGACCTCTCATTTAATGCATTTGATGCCCTGCCCATATGCAAAGAGTTTGGC
AACATGTCTCAACTAGAATTTCTGGGGTTGAGTGCCACACAGTTACAAAAATCTAGTGTG
CTGCCAATTGCTCATTTGCATATCAGTAAGGTTTTACTGGTCTTAGGAGACCCTTATGGG
GAAAAAGAAGACTCTGAGAGCCTTCGACACCTTAACACAGAGAGTCTGCACATTGTTTTC
CCGACAAGAAAGGAATTCCATTTCATTTTGGATGTGTCCCTCAGCACTGCAGTAAATCTG
GAACTGTCTAATATCAAATGTGTGCTGGATGATAACCGATGTTCTTATTTCCTAAATGTT
CTGTCAAAACTTCAAAAGAATCCAAGGTTATCAAGTCTTACTTTAAACAACATTGAAACA
GCTTGGGATTCTTTTATTATGATCCTCCAGTTGGTTTGGCATACAAGTGTAGAAAATTTC
TCGATTAAAAATGTGAAACTACAAGGTCACCTTGGCTTCAGAGATTTTGATTATTCTAAC
ACTTCACTGAAGGCCTTGTCTATATACCAAGTTGTCAGTGATGTGTTCAGTTTTCCACAA
AGTTCTATCTACAAAATCTTTTCAAATATGACCATCCAAAATTTCACAGTATCTGGTACA
CACATGATCCACATGCTTTGCCCATCTCAAATTAGCCCATTTCTGCATTTGGATTTTTCC
AATAATCTCTTAACAGACACGATTTTTAGAGATTGTGGAACATTGACTAAGCTGGAGACA
TTTAGTTTACAAATAAATCAATTAAAAGAACTGACAAATATAGCTCATATGACCAAGGAG
ATGAAGTCTCTACATCAATTGGATATTAGCCAGAATTTTTTAAGGTATGATGAAAATGAA
GGAAATTGCTCTTGGACTAGAAGTTTATTAAGTTTAAATATGTCTTCAAATATACTTACT
GACTCTGTTTTCAGATGTTTACCTCCCAGGATCAAGGTACTTGATCTTCACAATAACAGA
ATAAGGAGCATCCCTAAACAAATCATGAAACTAGAATCTTTGCAAAAACTCAATGTTGCT
CTCAATTCTTTAACCAACCTTCCTGGATGTGGTGCCTTTAACAGCCTTTCTACACTGATC
ATTGACCATAATTCAATTTCCAACCCATCAGTTGACTTCTTCCAGAGCTGCCAGAAGATT
AGGTCAATAAAAGCAGGGAACAATCCATTCCAATGTACATGTGAGCTAAGAGAATTTATC
CAAAGTATAGGCCAAGTATCAAGTGATGTGGTAGAGGGTTGGCCTGATTCTTATAAGTGT
GAGTATCCAGAAAGCTATAAGGGAACCCCACTAAAGGACTTTCATCTGTCTCAATTATCC
TGCAACACAGCTCTGCTTGTTGTCACCATTGTGGTCCCTGTGCTGGTGTTGGCTGTTACT
GTGAGCATCCTCTGTATCTACCTGGATCTGCCCTGGTATCTCAGGATGGTGTGTCAGTGG
ACGCAGACCCGGCGCAGGGCTAGGAACATACCCTTAGAAGAACTCCAAAGAACTCTCCAG
TTCCATGCTTTTATTTCATATAGTGGGCACGATTCTGCCTGGGTGAAGAGTGAATTACTA
CCAAACTTAGAAAAGGAGGATATACAGATTTGTCTCCATGAGAGAAACTTTATTGCTGGC
AAGAGCATTGTGGAAAATATCATAAACTGCATTGAGAAAAGTTACAAGTCCATCTTTGTT
TTGTCTCCCAACTTTGTTCAGAGTGAGTGGTGCCATTATGAGCTCTACTTTGCCCACCAC
AATCTCTTTCATGAAGCTTTTAATAACTTAATCCTGATCTTGCTGGAACCCATTCCACAA
TATTCCATTCCCAGTAGCTATCACAAGCTGAAAATTCTCATGGCAAAGAGGACTTATTTG
GAATGGCCCAAGGAGAAGAGCAAACATGGACTTTTTTGGGCTAACCTAAGAGCAGCCATT
AATATTAAGTTGATGGAG
>EqQuBor_TLR1_heq10
ATGACTAAAACTAATTCTGGCATCTTCCACTTTGCCATCATCTTTGTGTTAATATTTGAG
ATTGGAATCCAATCATCTGATGAAAGGGAATTTTTTGTTGACAGATCTAAAGCAGGTCTC
ACCCATGTTCCCAAAGATCTATCTCTGAAAACAACAATCTTAGATATATCACAAAACTAT
ATATCTGAGCTTCGGACTTCTGACATCCAATTACTATCAAAGCTGAGGATTTTGATAATT
TCTCATAATAAAATCCAGTATCTTGATATCAGTGTTTTCAAATTCAACCTGGAATTGGAA
TACTTGGATTTGTCCCACAACAAGTTGGGGAAGATTTCTTGCCACCCTACTGTGAACCTC
AAGCACTTAGACCTCTCATTTAATGCATTTGATGCCCTGCCCATATGCAAAGAGTTTGGC
AACATGTCTCAACTAGAATTTCTGGGGTTGAGTGCCACACAGTTACAAAAATCTAGTGTG
CTGCCAATTGCTCATTTGCATATCAGTAAGGTTTTACTGGTCTTAGGAGACCCTTATGGG
GAAAAAGAAGACTCTGAGAGCCTTCGACACCTTAACACAGAGAGTCTGCACATTGTTTTC
CCGACAAGAAAGGAATTCCATTTCATTTTGGATGTGTCCCTCAGCACTGCAGTAAATCTG
GAACTGTCTAATATCAAATGTGTGCTGGATGATAACCGATGTTCTTATTTCCTAAATGTT
CTGTCAAAACTTCAAAAGAATCCAAGGTTATCAAGTCTTACTTTAAACAACATTGAAACA
GCTTGGGATTCTTTTATTATGATCCTCCAGTTGGTTTGGCATACAAGTGTAGAAAATTTC
TCGATTAAAAATGTGAAACTACAAGGTCACCTTGGCTTCAGAGATTTTGATTATTCTAAC
ACTTCACTGAAGGCCTTGTCTATATACCAAGTTGTCAGTGATGTGTTCAGTTTTCCACAA
AGTTCTATCTACAAAATCTTTTCAAATATGACCATCCAAAATTTCACAGTATCTGGTACA
CACATGATCCACATGCTTTGCCCATCTCAAATTAGCCCATTTCTGCATTTGGATTTTTCC
AATAATCTCTTAACAGACACGATTTTTAGAGATTGTGGAACATTGACTAAGCTGGAGACA
TTTAGTTTACAAATAAATCAATTAAAAGAACTGACAAATATAGCTCATATGACCAAGGAG
ATGAAGTCTCTACATCAATTGGATATTAGCCAGAATTTTTTAAGGTATGATGAAAATGAA
GGAAATTGCTCTTGGACTAGAAGTTTATTAAGTTTAAATATGTCTTCAAATATACTTACT
GACTCTGTTTTCAGATGTTTACCTCCCAGGATCAAGGTACTTGATCTTCACAATAACAGA
ATAAGGAGCATCCCTAAACAAATCATGAAACTAGAATCTTTGCAAAAACTCAATGTTGCT
CTCAATTCTTTAACCAACCTTCCTGGATGTGGTGCCTTTAACAGCCTTTCTACACTGATC
ATTGACCATAATTCAATTTCCAACCCATCAGTTGACTTCTTCCAGAGCTGCCAGAAGATT
AGGTCAATAAAAGCAGGGAACAATCCATTCCAATGTACATGTGAGCTAAGAGAATTTATC
CAAAGTATAGGCCAAGTATCAAGTGATGTGGTAGAGGGTTGGCCTGATTCTTATAAGTGT
GAGTATCCAGAAAGCTATAAGGGAACCCCACTAAAGGACTTTCATCTGTCTCAATTATCC
TGCAACACAGCTCTGCTTGTTGTCACCATTGTGGTCCCTGTGCTGGTGTTGGCTGTTACT
GTGAGCATCCTCTGTATCTACCTGGATCTGCCCTGGTATCTCAGGATGGTGTGTCAGTGG
ACGCAGACCCGGCGCAGGGCTAGGAACATACCCTTAGAAGAACTCCAAAGAACTCTCCAG
TTCCATGCTTTTATTTCATATAGTGGGCATGATTCTGCCTGGGTGAAGAGTGAATTACTA
CCAAACTTAGAAAAGGAGGATATACGGATTTGTCTCCATGAGAGAAACTTTATTGCTGGC
AAGAGCATTGTGGAAAATATCATAAACTGCATTGAGAAAAGTTACAAGTCCATCTTTGTT
TTGTCTCCCAACTTTGTTCAGAGTGAGTGGTGCCATTATGAGCTCTACTTTGCCCACCAC
AATCTCTTTCATGAAGCTTTTAATAACTTAATCCTGATCTTGCTGGAACCCATTCCACAA
TATTCCATTCCCAGTAGCTATCACAAGCTGAAAATTCTCATGGCAAAGAGGACTTATTTG
GAATGGCCCAAGGAGAAGAGCAAACATGGACTTTTTTGGGCTAACCTAAGAGCAGCCATT
AATATTAAGTTGATGGAG
>EqQuBor_TLR1_heq11
ATGACTAAAACTAATTCTGGCATCTTCCACTTTGCCATCATCTTTGTGTTAATACTTGAG
ATTGGAATCCAATCATCTGATGAAAGGGAATTTTTTGTTGACAGATCTAAAGCAGGTCTC
ACCCATGTTCCCAAAGATCTATCTCTGAAAACAACAATCTTAGATATATCACAAAACTAT
ATATCTGAGCTTCGGACTTCTGACATCCAATTACTATCAAAGCTGAGGATTTTGATAATT
TCTCATAATAAAATCCAGTATCTTGATATCAGTGTTTTCAAATTCAACCTGGAATTGGAA
TACTTGGATTTGTCCCACAACAAGTTGGGGAAGATTTCTTGCCACCCTACTGTGAACCTC
AAGCACTTAGACCTCTCATTTAATGCATTTGATGCCCTGCCCATATGCAAAGAGTTTGGC
AACATGTCTCAACTAGAATTTCTGGGGTTGAGTGCCACACAGTTACAAAAATCTAGTGTG
CTGCCAATTGCTCATTTGCATATCAGTAAGGTTTTACTGGTCTTAGGAGACCCTTATGGG
GAAAAAGAAGACTCTGAGAGCCTTCGACACCTTAACACAGAGAGTCTGCACATTGTTTTC
CCGACAAGAAAGGAATTCCATTTCATTTTGGATGTGTCCCTCAGCACTGCAGTAAATCTG
GAACTGTCTAATATCAAATGTGTGCTGGATGATAACCGATGTTCTTATTTCCTAAATGTT
CTGTCAAAACTTCAAAAGAATCCAAGGTTATCAAGTCTTACTTTAAACAACATTGAAACA
GCTTGGGATTCTTTTATTATGATCCTCCAGTTGGTTTGGCATACAAGTGTAGAAAATTTC
TCGATTAAAAATGTGAAACTACAAGGTCACCTTGGCTTCAGAGATTTTGATTATTCTAAC
ACTTCACTGAAGGCCTTGTCTATATACCAAGTTGTCAGTGATGTGTTCAGTTTTCCACAA
AGTTCTATCTACAAAATCTTTTCAAATATGACCATCCAAAATTTCACAGTATCTGGTACA
CACATGATCCACATGCTTTGCCCATCTCAAATTAGCCCATTTCTGCATTTGGATTTTTCC
AATAATCTCTTAACAGACACGATTTTTAGAGATTGTGGAACATTGACTAAGCTGGAGACA
TTTAGTTTACAAATAAATCAATTAAAAGAACTGACAAATATAGCTCATATGACCAAGGAG
ATGAAGTCTCTACATCAATTGGATATTAGCCAGAATTTTTTAAGGTATGATGAAAATGAA
GGAAATTGCTCTTGGACTAGAAGTTTATTAAGTTTAAATATGTCTTCAAATATACTTACT
GACTCTGTTTTCAGATGTTTACCTCCCAGGATCAAGGTACTTGATCTTCACAATAACAGA
ATAAGGAGCATCCCTAAACAAATCATGAAACTAGAATCTTTGCAAAAACTCAATGTTGCT
CTCAATTCTTTAACCAACCTTCCTGGATGTGGTGCCTTTAACAGCCTTTCTACACTGATC
ATTGACCATAATTCAATTTCCAACCCATCAGTTGACTTCTTCCAGAGCTGCCAGAAGATT
AGGTCAATAAAAGCAGGGAACAATCCATTCCAATGTACGTGTGAGCTAAGAGAATTTATC
CAAAGTATAGGCCAAGTATCAAGTGATGTGGTAGAGGGTTGGCCTGATTCTTATAAGTGT
GAGTATCCAGAAAGCTATAAGGGAACCCCACTAAAGGACTTTCATCTGTCTCAATTATCC
TGCAACACAGCTCTGCTTGTTGTCACCATTGTGGTCCCTGTGCTGGTGTTGGCTGTTACT
GTGAGCATCCTCTGTATCTACCTGGATCTGCCCTGGTATCTCAGGATGGTGTGTCAGTGG
ACGCAGACCCGGCGCAGGGCTAGGAACATACCCTTAGAAGAACTCCAAAGAACTCTCCAG
TTCCATGCTTTTATTTCATATAGTGGGCACGATTCTGCCTGGGTGAAGAGTGAATTACTA
CCAAACTTAGAAAAGGAGGATATACGGATTTGTCTCCATGAGAGAAACTTTATTGCTGGC
AAGAGCATTGTGGAAAATATCATAAACTGCATTGAGAAAAGTTACAAGTCCATCTTTGTT
TTGTCTCCCAACTTTGTTCAGAGTGAGTGGTGCCATTATGAGCTCTACTTTGCCCACCAC
AATCTCTTTCATGAAGCTTTTAATAACTTAATCCTGATCTTGCTGGAACCCATTCCACAA
TATTCCATTCCCAGTAGCTATCACAAGCTGAAAATTCTCATGGCAAAGAGGACTTATTTG
GAATGGCCCAAGGAGAAGAGCAAACATGGACTTTTTTGGGCTAACCTAAGAGCAGCCATT
AATATTAAGTTGATGGAG
>EqQuCh_TLR1_heq8
ATGACTAAAACTAATACTGGCATCTTCCACTTTGCCATCATCTTTGTGTTAATACTTGAG
ATTGGAATCCAATCATCTGATGAAAGGGAATTTTTTGTTGACAGATCTAAAGCAGGTCTC
ACCCATGTTCCCAAAGATCTATCTCTGAAAACAACAATCTTAGATATATCACAAAACTAT
ATATCTGAGCTTCAGACTTCTGACATCCAATTACTATCAAAGCTGAGGATTTTGATAATT
TCTCATAATAAAATCCAGTATCTTGATATCAGTGTTTTCAAATTCAACCTGGAATTGGAA
TACTTGGATTTGTCCCACAACAAGTTGGGGAAGATTTCTTGCCACCCTACTGTGAACCTC
AAGCACTTAGACCTCTCATTTAATGCATTTGATGCCCTGCCCATATGCAAAGAGTTTGGC
AACATGTCTCAACTAGAATTTCTGGGGTTGAGTGCCACACAGTTACAAAAATCTAGTGTG
CTGCCAATTGCTCATTTGCATATCAGTAAGGTTTTACTGGTCTTAGGAGACCCTTATGGG
GAAAAAGAAGACTCTGAGAGCCTTCGACACCTTAACACAGAGAGTCTGCACATTGTTTTC
CCGACAAGAAAGGAATTCCATTTCATTTTGGATGTGTCCCTCAGCACTGCAGTAAATCTG
GAACTGTCTAATATCAAATGTGTGCTGGATGATAACCGATGTTCTTATTTCCTAAATGTT
CTGTCAAAACTTCAAAAGAATCCAAGGTTATCAAGTCTTACTTTAAACAACATTGAAACA
GCTTGGGATTCTTTTATTATGATCCTCCAGTTGGTTTGGCATACAAGTGTAGAAAATTTC
TCGATTAAAAATGTGAAACTACAAGGTCACCTTGGCTTCAGAGATTTTGATTATTCTAAC
ACTTCACTGAAGGCCTTGTCTATATACCAAGTTGTCAGTGATGTGTTCAGTTTTCCACAA
AGTTCTATCTACAAAATCTTTTCAAATATGACCATCCAAAATTTCACAGTATCTGGTACA
CACATGATCCACATGCTTTGCCCATCTCAAATTAGCCCATTTCTGCATTTGGATTTTTCC
AATAATCTCTTAACAGACACGATTTTTAGAGATTGTGGAACATTGACTAAGCTGGAGACA
TTTAGTTTACAAATAAATCAATTAAAAGAACTGACAAATATAGCTCATATGACCAAGGAG
ATGAAGTCTCTACATCAATTGGATATTAGCCAGAATTTTTTAAGGTATGATGAAAATGAA
GGAAATTGCTCTTGGACTAGAAGTTTATTAAGTTTAAATATGTCTTCAAATATACTTACT
GACTCTGTTTTCAGATGTTTACCTCCCAGGATCAAGGTACTTGATCTTCACAATAACAGA
ATAAGGAGCATCCCTAAACAAATCATGAAACTAGAATCTTTGCAAAAACTCAATGTTGCT
CTCAATTCTTTAACCAACCTTCCTGGATGTGGTGCCTTTAACAGCCTTTCTACACTGATC
ATTGACCATAATTCAATTTCCAACCCATCAGTTGACTTCTTCCAGAGCTGCCAGAAGATT
AGGTCAATAAAAGCAGGGAACAATCCATTCCAATGTACATGTGAGCTAAGAGAATTTATC
CAAAGTATAGGCCAAGTATCAAGTGATGTGGTAGAGGGTTGGCCTGATTCTTATAAGTGT
GAGTATCCAGAAAGCTATAAGGGAACCCCACTAAAGGACTTTCATCTGTCTCAATTATCC
TGCAACACAGCTCTGCTTGTTGTCACCATTGTGGTCCCTGTGCTGGTGTTGGCTGTTACT
GTGAGCATCCTCTGTATCTACCTGGATCTGCCCTGGTATCTCAGGATGGTGTGTCAGTGG
ACGCAGACCCGGCGCAGGGCTAGGAACATACCCTTAGAAGAACTCCAAAGAACTCTCCAG
TTCCATGCTTTTATTTCATATAGTGGGCACGATTCTGCCTGGGTGAAGAGTGAATTACTA
CCAAACTTAGAAAAGGAGGATATACGGATTTGTCTCCATGAGAGAAACTTTATTGCTGGC
AAGAGCATTGTGGAAAATATCATAAACTGCATTGAGAAAAGTTACAAGTCCATCTTTGTT
TTGTCTCCCAACTTTGTTCAGAGTGAGTGGTGCCATTATGAGCTCTACTTTGCCCACCAC
AATCTCTTTCATGAAGCTTTTAATAACTTAATCCTGATCTTGCTGGAACCCATTCCACAA
TATTCCATTCCCAGTAGCTATCACAAGCTGAAAATTCTCATGGCAAAGAGGACTTATTTG
GAATGGCCCAAGGAGAAGAGCAAACATGGACTTTTTTGGGCTAACCTAAGAGCAGCCATT
AATATTAAGTTGATGGAG
>EqQuCh_TLR1_heq9
ATGACTAAAACTAATTCTGGCATCTTCCACTTTGCCATCATCTTTGTGTTAATACTTGAG
ATTGGAATCCAATCATCTGATGAAAGGGAATTTTTTGTTGACAGATCTAAAGCAGGTCTC
ACCCATGTTCCCAAAGATCTATCTCTGAAAACAACAATCTTAGATATATCACAAAACTAT
ATATCTGAGCTTCAGACTTCTGACATCCAATTACTATCAAAGCTGAGGATTTTGATAATT
TCTCATAATAAAATCCAGTATCTTGATATCAGTGTTTTCAAATTCAACCTGGAATTGGAA
TACTTGGATTTGTCCCACAACAAGTTGGGGAAGATTTCTTGCCACCCTACTGTGAACCTC
AAGCACTTAGACCTCTCATTTAATGCATTTGATGCCCTGCCCATATGCAAAGAGTTTGGC
AACATGTCTCAACTAGAATTTCTGGGGTTGAGTGCCACACAGTTACAAAAATCTAGTGTG
CTGCCAATTGCTCATTTGCATATCAGTAAGGTTTTACTGGTCTTAGGAGACCCTTATGGG
GAAAAAGAAGACTCTGAGAGCCTTCGACACCTTAACACAGAGAGTCTGCACATTGTTTTC
CCGACAAGAAAGGAATTCCATTTCATTTTGGATGTGTCCCTCAGCACTGCAGTAAATCTG
GAACTGTCTAATATCAAATGTGTGCTGGATGATAACCGATGTTCTTATTTCCTAAATGTT
CTGTCAAAACTTCAAAAGAATCCAAGGTTATCAAGTCTTACTTTAAACAACATTGAAACA
GCTTGGGATTCTTTTATTATGATCCTCCAGTTGGTTTGGCATACAAGTGTAGAAAATTTC
TCGATTAAAAATGTGAAACTACAAGGTCACCTTGGCTTCAGAGATTTTGATTATTCTAAC
ACTTCACTGAAGGCCTTGTCTATATACCAAGTTGTCAGTGATGTGTTCAGTTTTCCACAA
AGTTCTATCTACAAAATCTTTTCAAATATGACCATCCAAAATTTCACAGTATCTGGTACA
CACATGATCCACATGCTTTGCCCATCTCAAATTAGCCCATTTCTGCATTTGGATTTTTCC
AATAATCTCTTAACAGACACGATTTTTAGAGATTGTGGAACATTGACTAAGCTGGAGACA
TTTAGTTTACAAATAAATCAATTAAAAGAACTGACAAATATAGCTCATATGACCAAGGAG
ATGAAGTCTCTACATCAATTGGATATTAGCCAGAATTTTTTAAGGTATGATGAAAATGAA
GGAAATTGCTCTTGGACTAGAAGTTTATTAAGTTTAAATATGTCTTCAAATATACTTACT
GACTCTGTTTTCAGATGTTTACCTCCCAGGATCAAGGTACTTGATCTTCACAATAACAGA
ATAAGGAGCATCCCTAAACAAATCATGAAACTAGAATCTTTGCAAAAACTCAATGTTGCT
CTCAATTCTTTAACCAACCTTCCTGGATGTGGTGCCTTTAACAGCCTTTCTACACTGATC
ATTGACCATAATTCAATTTCCAACCCATCAGTTGACTTCTTCCAGAGCTGCCAGAAGATT
AGGTCAATAAAAGCAGGGAACAATCCATTCCAATGTACATGTGAGCTAAGAGAATTTATC
CAAAGTATAGGCCAAGTATCAAGTGATGTGGTAGAGGGTTGGCCTGATTCTTATAAGTGT
GAGTATCCAGAAAGCTATAAGGGAACCCCACTAAAGGACTTTCATCTGTCTCAATTATCC
TGCAACACAGCTCTGCTTGTTGTCACCATTGTGGTCCCTGTGCTGGTGTTGGCTGTTACT
GTGAGCATCCTCTGTATCTACCTGGATCTGCCCTGGTATCTCAGGATGGTGTGTCAGTGG
ACGCAGACCCGGCGCAGGGCTAGGAACATACCCTTAGAAGAACTCCAAAGAACTCTCCAG
TTCCATGCTTTTATTTCATATAGTGGGCACGATTCTGCCTGGGTGAAGAGTGAATTACTA
CCAAACTTAGAAAAGGAGGATATACGGATTTGTCTCCATGAGAGAAACTTTATTGCTGGC
AAGAGCATTGTGGAAAATATCATAAACTGCATTGAGAAAAGTTACAAGTCCATCTTTGTT
TTGTCTCCCAACTTTGTTCAGAGTGAGTGGTGCCATTATGAGCTCTACTTTGCCCACCAC
AATCTCTTTCATGAAGCTTTTAATAACTTAATCCTGATCTTGCTGGAACCCATTCCACAA
TATTCCATTCCCAGTAGCTATCACAAGCTGAAAATTCTCATGGCAAAGAGGACTTATTTG
GAATGGCCCAAGGAGAAGAGCAAACATGGACTTTTTTGGGCTAACCTAAGAGCAGCCATT
AATATTAAGTTGATGGAG
>EqHa_TLR1_heq3
ATGACTAAAACTAATTCTGGCATCTTCCACTTTGCCATCATCTTTGTGTTAATACTTGAG
ATTGGAATCCAATCATCTGATGAAAGGGAATTTTTTGTTGACAGATCTAAAGCAGGTCTC
ACCCATGTTCCCAAAGATCTATCTCTGAAAACAACAATCTTAGATATATCACAAAACTAT
ATATCTGAGCTTCGGACTTCTGACATCCAATTACTATCAAAGCTGAGGATTTTGATAATT
TCTCATAATAAAATCCAGTATCTTGATATCAGTGTTTTCAAATTCAACCTGGAATTGGAA
TACTTGGATTTGTCCCACAACAAGTTGGGGAAGATTTCTTGCCACCCTACTGTGAACCTC
AAGCACTTAGACCTCTCATTTAATGCATTTGATGCCCTGCCCATATGCAAAGAGTTTGGC
AACATGTCTCAACTAGAATTTCTGGGGTTGAGTGCCACACAGTTACAAAAATCTAGTGTG
CTGCCAATTGCTCATTTGCATATCAGTAAGGTTTTACTGGTCTTAGGAGACCCTTATGGG
GAAAAAGAAGACTCTGAGAGCCTTCGACACCTTAACACAGAGAGTCTGCACATTGTTTTC
CCGACAAGAAAGGAATTCCATTTCATTTTGGATGTGTCCCTCAGCACTGCAGTAAATCTG
GAACTGTCTAATATCAAATGTGTGCTGGATGATAACCGATGTTCTTATTTCCTAAATGTT
CTGTCAAAACTTCAAAAGAATCCAAGGTTATCAAGTCTTACTTTAAACAACATTGAAACA
GCTTGGGATTCTTTTATTATGATCCTCCAGTTGGTTTGGCATACAAGTGTAGAAAATTTC
TCGATTAAAAATGTGAAACTACAAGGTCACCTTGGCTTCAGAGATTTTGATTATTCTAAC
ACTTCACTGAAGGCCTTGTCTATATACCAAGTTGTCAGTGATGTGTTCAGTTTTCCACAA
AGTTCTATCTACAAAATCTTTTCAAATATGACCATCCAAAATTTCACAGTATCTGGTACA
CACATGATCCACATGCTTTGCCCATCTCAAATTAGCCCATTTCTGCATTTGGATTTTTCC
AATAATCTCTTAACAGACACGATTTTTAGAGATTGTGGAACATTGACTAAGCTGGAGACA
TTTAGTTTACAAATAAATCAATTAAAAGAACTGACAAATATAGCTCATATGACCAAGGAG
ATGAAGTCTCTACATCAATTGGATATTAGCCAGAATTTTTTAAGGTATGATGAAAATGAA
GGAAATTGCTCTTGGACTAGAAGTTTATTAAGTTTAAATATGTCTTCAAATATACTTACT
GACTCTGTTTTCAGATGTTTACCTCCCAGGATCAAGGTACTTGATCTTCACAATAACAGA
ATAAGGAGCATCCCTAAACAAATCATGAAACTAGAATCTTTGCAAAAACTCAATGTTGCT
CTCAATTCTTTAACCAACCTTCCTGGATGTGGTGCCTTTAACAGCCTTTCTACACTGATC
ATTGACCATAATTCAATTTCCAACCCATCAGTTGACTTCTTCCAGAGCTGCCAGAAGATT
AGGTCAATAAAAGCAGGGAACAATCCATTCCAATGTACGTGTGAGCTAAGAGAATTTATC
CAAAGTATAGGCCAAGTATCAAGTGATGTGGTAGAGGGTTGGCCTGATTCTTATAAGTGT
GAGTATCCAGAAAGCTATAAGGGAACCCCACTAAAGGACTTTCATCTGTCTCAATTATCC
TGCAACACAGCTCTGCTTGTTGTCACCATTGTGGTCCCTGTGCTGGTGTTGGCTGTTACT
GTGAGCATCCTCTGTATCTACCTGGATCTGCCCTGGTATCTCAGGATGGTGTGTCAGTGG
ACGCAGACCCGGCGCAGGGCTAGGAACATACCCTTAGAAGAACTCCAAAGAACTCTCCAG
TTCCATGCTTTTATTTCATATAGTGGGCACGATTCTGCCTGGGTGAAGAGTGAATTACTA
CCAAACTTAGAAAAGGAGGATATACGGATTTGTCTCCATGAGAGAAACTTTGTTCCTGGC
AAGAGCATTGTGGAAAATATCATAAACTGCATTGAGAAAAGTTACAAGTCCATCTTTGTT
TTGTCTCCCAACTTTGTTCAGAGTGAGTGGTGCCATTATGAGCTCTACTTTGCCCACCAC
AATCTCTTTCATGAAGCTTTTAATAACTTAATCCTGATCTTGCTGGAACCCATTCCACAA
TATTCCATTCCCAGTAGCTATCACAAGCTGAAAATTCTCATGGCAAAGAGGACTTATTTG
GAATGGCCCAAGGAGAAGAGCAAACGTGGACTTTTTTGGGCTAACCTAAGAGCAGCCATT
AATATTAAGTTGATGGAG
>EqAs_TLR1_heq14
ATGACTAAAACTAATTCTGGCATCTTCCACTTTGCCATCATCTTTGTGTTAATACTTGAG
ATTGGAATCCAATCATCTGATGAAAGGGAATTTTTTGTTGACAGATCTAAAGCAGGTCTC
ACCCATGTTCCCAAAGATCTATCTCTGAAAACAACAATCTTAGATATATCACAAAACTAT
ATATCTGAGCTTCGGACTTCTGACATCCAATTACTATCAAAGCTGAGGATTTTGATAATT
TCTCATAATAAAATCCAGTATCTTGATATCAGTGTTTTCAAATTCAACCTGGAATTGGAA
TACTTGGATTTGTCCCACAACAAGTTGGGGAAGATTTCTTGCCACCCTACTGTGAACCTC
AAGCACTTAGACCTCTCATTTAATGCATTTGATGCCCTGCCCATATGCAAAGAGTTTGGC
AACATGTCTCAACTAGAATTTCTGGGGTTGAGTGCCACACAGTTACAAAAATCTAGTGTG
CTGCCAATTGCTCATTTGCATATCAGTAAGGTTTTACTGGTGTTAGGAGACCCTTATGGG
GAAAAAGAAGACTCTGAGAGCCTTCGACACCTTAACACAGAGAGTCTGCACATTGTTTTC
CCGACAAGAAAGGAATTCCATTTCATTTTGGATGTGTCCCTCAGCACTGCAGTAAATCTG
GAACTGTCTAATATCAAATGTGTGCTGGATGATAACCGATGTTCTTATTTCCTAAATATT
CTGTCAAAACTTCAAAAGAATCCAAGGTTATCAAGTCTTACTTTAAACAACATTGAAACA
GCTTGGGATTCTTTTATTATGATCCTCCAGTTGGTTTGGTATACAAGTGTAGAAAATTTC
TCGATTAAAAATGTGAAACTACAAGGTCACCTTGGCTTCAGAGATTTTGATTATTCTAAC
ACTTCACTGAAGGCCTTGTCTATATACCAAGTTGTCAGTGATGTGTTCAGTTTTCCACAA
AGTTCTATCTACAAAATCTTTTCAAATATGACCATCCAAAATTTCACAGTATCTGGTACA
CACATGATCCACATGCTTTGCCCATCTCAAATTAGCCCATTTCTGCATTTGGATTTTTCC
AATAATCTCTTAACAGACACGATTTTTAGAGATTGTGGAACATTGACTAAGCTGGAGACA
TTTAGTTTACAAATAAATCAATTAAAAGAACTTACAAATATAGCTCATATGACCAAGGAG
ATGAAGTCTCTACATCAATTGGATATTAGCCAGAATTTTTTAAGGTATGATGAAAATGAA
GGAAATTGCTCTTGGACTAGAAGTTTATTAAGTTTAAATATGTCTTCAAATATACTTACT
GACTCTGTTTTCAGATGTTTACCTCCCAGGATCAAGGTACTTGATCTTCACAATAACAGA
ATAAGGAGCATCCCTAAACAAATCATGAAACTAGAATCTTTGCAAAAACTCAATGTTGCT
CTCAATTCTTTAACCAACCTTCCTGGATGTGGTGCCTTTAACAGCCTTTCTACACTGATC
ATTGACCATAATTCAATTTCCAACCCATCAGTTGACTTCTTCCAGAGCTGCCAGAAGATT
AGGTCAATAAAAGCAGGGAACAATCCATTCCAATGTACGTGTGAGCTAAGAGAATTTATC
CAAAGTATAGGCCAAGTATCAAGTGATGTGGTAGAGGGTTGGCCTGATTCTTATAAGTGT
GAGTATCCAGAAAGCTATAAGGGAACCCCACTAAAGGACTTTCCTCTGTCTCAATTATCC
TGCAACACAGCTCTGCTTGTTATCACCATTGTGGTCCCTGTGCTGGTGTTGGCTGTTACT
GTGAGCATCCTCTGTATCTACCTGGATCTGCCCTGGTATCTCAGGATGGTGTGTCAGTGG
ACGCAGACCCGGCGCAGGGCTAGGCACATACCCTTAGAAGAACTCCAAAGAACTCTCCAG
TTCCATGCTTTTATTTCATATAGTGGGCACGATTCTGCCTGGGTGAAGAGTGAATTACTA
CCAAACTTAGAAAAGGAGGATATACGGATTTGTCTCCATGAGAGAAACTTTGTTCCTGGC
AAGAGCATTGTGGAAAATATCATAAACTGCACTGAGAAAAGTTACAAGTCCATCTTTGTT
TTGTCTCCCAACTTTGTTCAGAGTGAGTGGTGCCATTATGAGCTCTACTTTGCCCACCAC
AATCTCTTTCATGAAGGATCTGATAACTTAATCCTGATCTTGCTGGAACCCATTCCACAA
TATTCCATTCCCAGTAGCTATCACAAGCTGAAAATTCTCATGGCAAAGAGGACTTATTTG
GAATGGCCCAAGGAGAAGAGCAAACATGGACTTTTTTGGGCTAACCTAAGAGCAGCCATT
AATATTAAGTTGATGGAG
>EqAfSo_TLR1_heq13
ATGACTAAAACTAATTCTGGCATCTTCCACTTTGCCATCATCTTTGTGTTAATACTTGAG
ATTGGAATCCAATCATCTGATGAAAGGGAATTTTTTGTTGACAGATCTAAAGCAGGTCTC
ACCCATGTTCCCAAAGATCTATCTCTGAAAACAACAATCTTAGATATATCACAAAACTAT
ATATCTGAGCTTCGGACTTCTGACATCCAATTACTATCAAAGCTGAGGATTTTGATAATT
TCTCATAATAAAATCCAGTATCTTGATATCAGTGTTTTCAAATTCAACCTGGAATTGGAA
TACTTGGATTTGTCCCACAACAAGTTGGGGAAGATTTCTTGCCACCCTACTGTGAACCTC
AAGCACTTAGACCTCTCATTTAATGCATTTGATGCTCTGCCCATATGCAAAGAGTTTGGC
AACATGTCTCAACTAGAATTTCTGGGGTTGAGTGCCACACAGTTACAAAAATCTAGTGTG
CTGCCAATTGCTCATTTGCATATCAGTAAGGTTTTACTGGTGTTAGGAGACCCTTATGGG
GAAAAAGAAGACTCTGAGAGCCTTCGACACCTTAACACAAAGAGTCTGCACATTGTTTTC
CCGACAAGAAAGGAATTCCATTTCATTTTGGATGTGTCCCTCAGCACTGCAGTAAATCTG
GAACTGTCTAATATCAAATGTGTGCTGGATGATAACCGATGTTCTTATTTCCTAAATATT
CTGTCAAAACTTCAAAAGAATCCAAGGTTATCAAGTCTTACTTTAAACAACATTGAAACA
GCTTGGGATTCTTTTATTATGATCCTCCAGTTGGTTTGGTATACAAGTGTAGAAAATTTC
TCGATTAAAAATGTGAAACTACAAGGTCACCTTGGCTTCAGAGATTTTGATTATTCTAAC
ACTTCACTGAAGGCCTTGTCTATATACCAAGTTGTCAGTGATGTGTTCAGTTTTCCACAA
AGTTCTATCTACAAAATCTTTTCAAATATGACCATCCAAAATTTCACAGTATCTGGTACA
CACATGATCCACATGCTTTGCCCATCTCAAATTAGCCCATTTCTGCATTTGGATTTTTCC
AATAATCTCTTAACAGACACGATTTTTAGAGATTGTGGAACATTGACTAAGCTGGAGACA
TTTAGTTTACAAATAAATCAATTAAAAGAACTTACAAATATAGCTCATATGACCAAGGAG
ATGAAGTCTCTACATCAATTGGATATTAGCCAGAATTTTTTAAGGTATGATGAAAATGAA
GGAAATTGCTCTTGGACTAGAAGTTTATTAAGTTTAAATATGTCTTCAAATATACTTACT
GACTCTGTTTTCAGATGTTTACCTCCCAGGATCAAGGTACTTGATCTTCACAATAACAGA
ATAAGGAGCATCCCTAAACAAATCACGAAACTAGAATCTTTGCAAAAACTCAATGTTGCT
CTCAATTCTTTAACCAACCTTCCTGGATGTGGTGCCTTTAACAGCCTTTCTACACTGATC
ATTGACCATAATTCAATTTCCAACCCATCAGTTGACTTCTTCCAGAGCTGCCAGAAGATT
AGGTCAATAAAAGCAGGGAACAATCCATTCCAATGTACGTGTGAGCTAAGAGAATTTATC
CAAAGTATAGGCCAAGTATCAAGTGATGTGGTAGAGGGTTGGCCTGATTCTTATAAGTGT
GAGTATCCAGAAAGCTATAAGGGAACCCCACTAAAGGACTTTCCTCTGTCTCAATTATCC
TGCAACACAGCTCTGCTTGTTATCACCATTGTGGTCCCTGTGCTGGTGTTGGCTGTTACT
GTGAGCATCCTCTGTATCTACCTGGATCTGCCCTGGTATCTCAGGATGGTGTGTCAGTGG
ACGCAGACCCGGCGCAGGGCTAGGCACATACCCTTAGAAGAACTCCAAAGAACTCTCCAG
TTCCATGCTTTTATTTCATATAGTGGGCACGATTCTGCCTGGGTGAAGAGTGAATTACTA
CCAAACTTAGAAAAGGAGGATATACGGATTTGTCTCCATGAGAGAAACTTTGTTCCTGGC
AAGAGCATTGTGGAAAATATCATAAACTGCACTGAGAAAAGTTACAAGTCCATCTTTGTT
TTGTCTCCCAACTTTGTTCAGAGTGAGTGGTGCCATTATGAGCTCTACTTTGCCCACCAC
AATCTCTTTCATGAAGGATCTGATAACTTAATCCTGATCTTGCTGGAACCCATTCCACAA
TATTCCATTCCCAGTAGCTATCACAAGCTGAAAATTCTCATGGCAAAGAGGACTTATTTG
GAATGGCCCAAGGAGAAGAGCAAACATGGACTTTTTTGGGCTAACCTAAGAGCAGCCATT
AATATTAAGTTGATGGAG
>EqAfSo_TLR1_heq12
ATGACTAAAACTAATTCTGGCATCTTCCACTTTGCCATCATCTTTGTGTTAATACTTGAG
ATTGGAATCCAATCATCTGATGAAAGGGAATTTTTTGTTGACAGATCTAAAGCAGGTCTC
ACCCATGTTCCCAAAGATCTATCTCTGAAAACAACAATCTTAGATATATCACAAAACTAT
ATATCTGAGCTTCGGACTTCTGACATCCAATTACTATCAAAGCTGAGGATTTTGATAATT
TCTCATAATAAAATCCAGTATCTTGATATCAGTGTTTTCAAATTCAACCTGGAATTGGAA
TACTTGGATTTGTCCCACAACAAGTTGGGGAAGATTTCTTGCCACCCTACTGTGAACCTC
AAGCACTTAGACCTCTCATTTAATGCATTTGATGCCCTGCCCATATGCAAAGAGTTTGGC
AACATGTCTCAACTAGAATTTCTGGGGTTGAGTGCCACACAGTTACAAAAATCTAGTGTG
CTGCCAATTGCTCATTTGCATATCAGTAAGGTTTTACTGGTCTTAGGAGACCCTTATGGG
GAAAAAGAAGACTCTGAGAGCCTTCGACACCTTAACACAGAGAGTCTGCACATTGTTTTC
CCGACAAGAAAGGAATTCCATTTCATTTTGGATGTGTCCCTCAGCACTGCAGTAAATCTG
GAACTGTCTAATATCAAATGTGTGCTGGATGATAACCGATGTTCTTATTTCCTAAATATT
CTGTCAAAACTTCAAAAGAATCCAAGGTTATCAAGTCTTACTTTAAACAACATTGAAACA
GCTTGGGATTCTTTTATTATGATCCTCCAGTTGGTTTGGTATACAAGTGTAGAAAATTTC
TCGATTAAAAATGTGAAACTACAAGGTCACCTTGGCTTCAGAGATTTTGATTATTCTAAC
ACTTCACTGAAGGCCTTGTCTATATACCAAGTTGTCAGTGATGTGTTCAGTTTTCCACAA
AGTTCTATCTACAAAATCTTTTCAAATATGACCATCCAAAATTTCACAGTATCTGGTACA
CACATGATCCACATGCTTTGCCCATCTCAAATTAGCCCATTTCTGCATTTGGATTTTTCC
AATAATCTCTTAACAGACACGATTTTTAGAGATTGTGGAACATTGACTAAGCTGGAGACA
TTTAGTTTACAAATAAATCAATTAAAAGAACTTACAAATATAGCTCATATGACCAAGGAG
ATGAAGTCTCTACATCAATTGGATATTAGCCAGAATTTTTTAAGGTATGATGAAAATGAA
GGAAATTGCTCTTGGACTAGAAGTTTATTAAGTTTAAATATGTCTTCAAATATACTTACT
GACTCTGTTTTCAGATGTTTACCTCCCAGGATCAAGGTACTTGATCTTCACAATAACAGA
ATAAGGAGCATCCCTAAACAAATCATGAAACTAGAATCTTTGCAAAAACTCAATGTTGCT
CTCAATTCTTTAACCAACCTTCCTGGATGTGGTGCCTTTAACAGCCTTTCTACACTGATC
ATTGACCATAATTCAATTTCCAACCCATCAGTTGACTTCTTCCAGAGCTGCCAGAAGATT
AGGTCAATAAAAGCAGGGAACAATCCATTCCAATGTACGTGTGAGCTAAGAGAATTTATC
CAAAGTATAGGCCAAGTATCAAGTGATGTGGTAGAGGGTTGGCCTGATTCTTATAAGTGT
GAGTATCCAGAAAGCTATAAGGGAACCCCACTAAAGGACTTTCCTCTGTCTCAATTATCC
TGCAACACAGCTCTGCTTGTTATCACCATTGTGGTCCCTGTGCTGGTGTTGGCTGTTACT
GTGAGCATCCTCTGTATCTACCTGGATCTGCCCTGGTATCTCAGGATGGTGTGTCAGTGG
ACGCAGACCCGGCGCAGGGCTAGGCACATACCCTTAGAAGAACTCCAAAGAACTCTCCAG
TTCCATGCTTTTATTTCATATAGTGGGCACGATTCTGCCTGGGTGAAGAGTGAATTACTA
CCAAACTTAGAAAAGGAGGATATACGGATTTGTCTCCATGAGAGAAACTTTGTTCCTGGC
AAGAGCATTGTGGAAAATATCATAAACTGCACTGAGAAAAGTTACAAGTCCATCTTTGTT
TTGTCTCCCAACTTTGTTCAGAGTGAGTGGTGCCATTATGAGCTCTACTTTGCCCACCAC
AATCTCTTTCATGAAGGATCTGATAACTTAATCCTGATCTTGCTGGAACCCATTCCACAA
TATTCCATTCCCAGTAGCTATCACAAGCTGAAAATTCTCATGGCAAAGAGGACTTATTTG
GAATGGCCCAAGGAGAAGAGCAAACATGGACTTTTTTGGGCTAACCTAAGAGCAGCCATT
AATATTAAGTTGATGGAG
>EqHeKu_TLR1_heq18
ATGACTAAAACTAATTCTGGCATCTTCCACTTTGCCATCATCTTTGTGTTAATACTTGAG
ATTGGAATCCAATCATCTGATGAAAGGGAATTTTTTGTTGACAGATCTAAAGCAGGTCTC
ACCCATGTTCCCAAAGATCTATCTCTGAAAACAACAATCTTAGATATATCACAAAACTAT
ATATCTGAGCTTCGGACTTCTGACATCCAATTACTATCAAAGCTGAGGATTTTGATAATT
TCTCATAATAAAATCCAGTATCTTGATATCAGTGTTTTCAAATTCAACCTGGAATTGGAA
TACTTGGATTTGTCCCACAACAAGTTGGGGAAGATTTCTTGCCACCCTACTGTGAACCTC
AAGCACTTAGACCTCTCATTTAATGCATTTGATGCCCTGCCCATATGCAAAGAGTTTGGC
AACATGTCTCAACTAGAATTTCTGGGGTTGAGTGCCACACAGTTACAAAAATCTAGTGTG
CTGCCAATTGCTCATTTGCATATCAGTAAGGTTTTACTGGTCTTAGGAGACCCTTATGGG
GAAAAAGAAGACTCTGAGAGCCTTCGACACCTTAACACAGAGAGTCTGCACATTGTTTTC
CCGACAAGAAAGGAATTCCATTTCATTTTGGATGTGTCCCTCAGCACTGCAGTAAATCTG
GAACTGTCTAATATCAAATGTGTGCTGGATGATAACCGATGTTCTTATTTCCTAAATATT
CTGTCAAAACTTCAAAAGAATCCAAGGTTATCAAGTCTTACTTTAAACAACATTGAAACA
GCTTGGGATTCTTTTATTATGATCCTCCAGTTGGTTTGGTATACAAGTGTAGAAAATTTC
TCGATTAAAAATGTGAAACTACAAGGTCACCTTGGCTTCAGAGATTTTGATTATTCTAAC
ACTTCACTGAAGGCCTTGTCTATATACCAAGTTGTCAGTGATGTGTTCAGTTTTCCACAA
AGTTCTATCTACAAAATCTTTTCAAATATGACCATCCAAAATTTCACAGTATCTGGTACA
CACATGATCCACATGCTTTGCCCATCTCAAATTAGCCCATTTCTGCATTTGGATTTTTCC
AATAATCTCTTAACAGACACGATTTTTAGAGATTGTGGAACATTGACTAAGCTGGAGACA
TTTAGTTTACAAATAAATCAATTAAAAGAACTTACAAATATAGCTCATATGACCAAGGAG
ATGAAGTCTCTACATCAATTGGATATTAGCCAGAATTTTTTAAGGTATGATGAAAATGAA
GGAAATTGCTCTTGGACTAGAAGTTTATTAAGTTTAAATATGTCTTCAAATATACTTACT
GACTCTGTTTTCAGATGTTTACCTCCCAGGATCAAGGTACTTGATCTTCACAATAACAGA
ATAAGGAGCATCCCTAAACAAATCATGAAACTAGAATCTTTGCAAAAACTCAATGTTGCT
CTCAATTCTTTAACCAACCTTCCTGGATGTGGTGCCTTTAACAGCCTTTCTACACTGATC
ATTGACCATAATTCAATTTCCAACCCATCAGTTGACTTCTTCCAGAGCTGCCAGAAGATT
AGGTCAATAAAAGCAGGGAACAATCCATTCCAATGTACGTGTGAGCTAAGAGAATTTATC
CAAAGTATAGGCCAAGTATCAGGTGATGTGGTAGAGGGTTGGCCTGATTCTTATAAGTGT
GAGTATCCAGAAAGCTATAAGGGAACCCCACTAAAGGACTTTCATCTGTCTCAATTATCC
TGCAACACAGCTCTGCTTGTTGTCACCATTGTGGTCCCTGTGCTGGTGTTGGCTGTTACT
GTGAGCATCCTCTGTATCTACCTGGATCTGCCCTGGTATCTCAGGATGGTGTGTCAGTGG
ACGCAGACCCGGCGCAGGGCTAGGCACATACCCTTAGAAGAACTCCAAAGAACTCTCCAG
TTCCATGCTTTTATTTCATATAGTGGGCACGATTCTGCCTGGGTGAAGAGTGAATTACTA
CCAAACTTAGAAAAGGAGGATATACGGATTTGTCTCCATGAGAGAAACTTTATTGCTGGC
AAGAGCATTGTGGAAAATATCATAAACTGCATTGAGAAAAGTTACAAGTCCATCTTTGTT
TTGTCTCCCAACTTTGTTCAGAGTGAGTGGTGCCATTATGAGCTCTACTTTGCCCACCAC
AATCTCTTTCATGAAGCTTTTAATAACTTAATCCTGATCTTGCTGGAACCCATTCCACAA
TATTCCATTCCCAGTAGCTATCACAAGCTGAAAAGTCTCATGGCAAAGAGGACTTATTTG
GAATGGCCCAAGGAGAAGAGCAAACATGGACTTTTTTGGGCTAACCTAAGAGCAGCCATT
AATATTAAGTTGATGGAG
>EqHeKu_TLR1_heq19
ATGACTAAAACTAATTCTGGCATCTTCCACTTTGCCATCATCTTTGTGTTAATACTTGAG
ATTGGAATCCAATCATCTGATGAAAGGGAATTTTTTGTTGACAGATCTAAAGCAGGTCTC
ACCCATGTTCCCAAAGATCTATCTCTGAAAACAACAATCTTAGATATATCACAAAACTAT
ATATCTGAGCTTCGGACTTCTGACATCCAATTACTATCAAAGCTGAGGATTTTGATAATT
TCTCATAATAAAATCCAGTATCTTGATATCAGTGTTTTCAAATTCAACCTGGAATTGGAA
TACTTGGATTTGTCCCACAACAAGTTGGGGAAGATTTCTTGCCACCCTACTGTGAACCTC
AAGCACTTAGACCTCTCATTTAATGCATTTGATGCCCTGCCCATATGCAAAGAGTTTGGC
AACATGTCTCAACTAGAATTTCTGGGGTTGAGTGCCACACAGTTACAAAAATCTAGTGTG
CTGCCAATTGCTCATTTGCATATCAGTAAGGTTTTACTGGTCTTAGGAGACCCTTATGGG
GAAAAAGAAGACTCTGAGAGCCTTCGACACCTTAACACAGAGAGTCTGCACATTGTTTTC
CCGACAAGAAAGGAATTCCATTTCATTTTGGATGTGTCCCTCAGCACTGCAGTAAATCTG
GAACTGTCTAATATCAAATGTGTGCTGGATGATAACCGATGTTCTTATTTCCTAAATATT
CTGTCAAAACTTCAAAAGAATCCAAGGTTATCAAGTCTTACTTTAAACAACATTGAAACA
GCTTGGGATTCTTTTATTATGATCCTCCAGTTGGTTTGGTATACAAGTGTAGAAAATTTC
TCGATTAAAAATGTGAAACTACAAGGTCACCTTGGCTTCAGAGATTTTGATTATTCTAAC
ACTTCACTGAAGGCCTTGTCTATATACCAAGTTGTCAGTGATGTGTTCAGTTTTCCACAA
AGTTCTATCTACAAAATCTTTTCAAATATGACCATCCAAAATTTCACAGTATCTGGTACA
CACATGATCCACATGCTTTGCCCATCTCAAATTAGCCCATTTCTGCATTTGGATTTTTCC
AATAATCTCTTAACAGACACGATTTTTAGAGATTGTGGAACATTGACTAAGCTGGAGACA
TTTAGTTTACAAATAAATCAATTAAAAGAACTTACAAATATAGCTCATATGACCAAGGAG
ATGAAGTCTCTACATCAATTGGATATTAGCCAGAATTTTTTAAGGTATGATGAAAATGAA
GGAAATTGCTCTTGGACTAGAAGTTTATTAAGTTTAAATATGTCTTCAAATATACTTACT
GACTCTGTTTTCAGATGTTTACCTCCCAGGATCAAGGTACTTGATCTTCACAATAACAGA
ATAAGGAGCATCCCTAAACAAATCATGAAACTAGAATCTTTGCAAAAACTCAATGTTGCT
CTCAATTCTTTAACCAACCTTCCTGGATGTGGTGCCTTTAACAGCCTTTCTACACTGATC
ATTGACCATAATTCAATTTCCAACCCATCAGTTGACTTCTTCCAGAGCTGCCAGAAGATT
AGGTCAATAAAAGCAGGGAACAATCCATTCCAATGTACGTGTGAGCTAAGAGAATTTATC
CAAAGTATAGGCCAAGTATCAGGTGATGTGGTAGAGGGTTGGCCTGATTCTTATAAGTGT
GAGTATCCAGAAAGCTATAAGGGAACCCCACTAAAGGACTTTCCTCTGTCTCAATTATCC
TGCAACACAGCTCTGCTTGTTGTCACCATTGTGGTCCCTGTGCTGGTGTTGGCTGTTACT
GTGAGCATCCTCTGTATCTACCTGGATCTGCCCTGGTATCTCAGAATGGTGTGTCAGTGG
ACGCAGACCCGGCGCAGGGCTAGGAACATACCCTTAGAAGAACTCCAAAGAACTCTCCAG
TTCCATGCTTTTATTTCATATAGTGGGCACGATTCTGCCTGGGTGAAGAGTGAATTACTA
CCAAACTTAGAAAAGGAGGATATACGGATTTGTCTCCATGAGAGAAACTTTATTGCTGGC
AAGAGCATTGTGGAAAATATCATAAACTGCATTGAGAAAAGTTACAAGTCCATCTTTGTT
TTGTCTCCCAACTTTGTTCAGAGTGAGTGGTGCCATTATGAGCTCTACTTTGCCCACCAC
AATCTCTTTCATGAAGCTTTTAATAACTTAATCCTGATCTTGCTGGAACCCATTCCACAA
TATTCCATTCCCAGTAGCTATCACAAGCTGAAAAGTCTCATGGCAAAGAGGACTTATTTG
GAATGGCCCAAGGAGAAGAGCAAACATGGACTTTTTTGGGCTAACCTAAGAGCAGCCATT
AATATTAAGTTGATGGAG
>EqKi_TLR1_heq15
ATGACTAAAACTAATTCTGGCATCTTCCACTTTGCCATCATCTTTGTGTTAATACTTGAG
ATTGGAATCCAATCATCTGATGAAAGGGAATTTTTTGTTGACAGATCTAAAGCAGGTCTC
ACCCATGTTCCCAAAGATCTATCTCTGAAAACAACAATCTTAGATATATCACAAAACTAT
ATATCTGAGCTTCGGACTTCTGACATCCAATTACTATCAAAGCTGAGGATTTTGATAATT
TCTCATAATAAAATCCAGTATCTTGATATCAGTGTTTTCAAATTCAACCTGGAATTGGAA
TACTTGGATTTGTCCCACAACAAGTTGGGGAAGATTTCTTGCCACCCTACTGTGAACCTC
AAGCACTTAGACCTCTCATTTAATGCATTTGATGCCCTGCCCATATGCAAAGAGTTTGGC
AACATGTCTCAACTAGAATTTCTGGGGTTGAGTGCCACACAGTTACAAAAATCTAGTGTG
CTGCCAATTGCTCATTTGCATATCAGTAAGGTTTTACTGGTCTTAGGAGACCCTTATGGG
GAAAAAGAAGACTCTGAGAGCCTTCGACACCTTAACACAGAGAGTCTGCACATTGTTTTC
CCGACAAGAAAGGAATTCCATTTCATTTTGGATGTGTCCCTCAGCACTGCAGTAAATCTG
GAACTGTCTAATATCAAATGTGTGCTGGATGATAACCGATGTTCTTATTTCCTAAATATT
CTGTCAAAACTTCAAAAGAATCCAAGGTTATCAAGTCTTACTTTAAACAACATTGAAACA
GCTTGGGATTCTTTTATTATGATCCTCCAGTTGGTTTGGTATACAAGTGTAGAAAATTTC
TCGATTAAAAATGTGAAACTACAAGGTCACCTTGGCTTCAGAGATTTTGATTATTCTAAC
ACTTCACTGAAGGCCTTGTCTATATACCAAGTTGTCAGTGATGTGTTCAGTTTTCCACAA
AGTTCTATCTACAAAATCTTTTCAAATATGACCATCCAAAATTTCACAGTATCTGGTACA
CACATGATCCACATGCTTTGCCCATCTCAAATTAGCCCATTTCTGCATTTGGATTTTTCC
AATAATCTCTTAACAGACACGATTTTTAGAGATTGTGGAACATTGACTAAGCTGGAGACA
TTTAGTTTACAAATAAATCAATTAAAAGAACTGACAAATATAGCTCATATGACCAAGGAG
ATGAAGTCTCTACATCAATTGGATATTAGCCAGAATTTTTTAAGGTATGATGAAAATGAA
GGAAATTGCTCTTGGACTAGAAGTTTATTAAGTTTAAATATGTCTTCAAATATACTTACT
GACTCTGTTTTCAGATGTTTACCTCCCAGGATCAAGGTACTTGATCTTCACAATAACAGA
ATAAGGAGCATCCCTAAACAAATCATGAAACTAGAATCTTTGCAAAAACTCAATGTTGCT
CTCAATTCTTTAACCAACCTTCCTGGATGTGGTGCCTTTAACAGCCTTTCTACACTGATC
ATTGACCATAATTCAATTTCCAACCCATCAGTTGACTTCTTCCAGAGCTGCCAGAAGATT
AGGTCAATAAAAGCAGGGAACAATCCATTCCAATGTACGTGTGAGCTAAGAGAATTTATC
CAAAGTATAGGCCAAGTATCAGGTGATGTGGTAGAGGGTTGGCCTGATTCTTATAAGTGT
GAGTATCCAGAAAGCTATAAGGGAACCCCAGTAAAGGACTTTCCTCTGTCTCAATTATCC
TGCAACACAGCTCTGCTTGTTGTCACCATTGTGGTCCCTGTGCTGGTGTTGGCTGTTACT
GTGAGCATCCTCTGTATCTACCTGGATCTGCCCTGGTATCTCAGGATGGTGTGTCAGTGG
ACGCAGACCCGGCGCAGGGCTAGGAACATACCCTTAGAAGAACTCCAAAGAACTCTCCAG
TTCCATGCTTTTATTTCATATAGTGGGCACGATTCTGCCTGGGTGAAGAGTGAATTACTA
CCAAACTTAGAAAAGGAGGATATACGGATTTGTCTCCATGAGAGAAACTTTGTTGCTGGC
AAGAGCATTGTGGAAAATATCATAAACTGCATTGAGAAAAGTTACAAGTCCATCTTTGTT
TTGTCTCCCAACTTTGTTCAGAGTGAGTGGTGCCATTATGAGCTCTACTTTGCCCACCAC
AATCTCTTTCATGAAGCTTTTAATAACTTAATCCTGATCTTGCTGGAACCCATTCCACAA
TATTCCATTCCCAGTAGCTATCACAAGCTGAAAAGTCTCATGGCAAAGAGGACTTATTTG
GAATGGCCCAAGGAGAAGAGCAAACATGGACTTTTTTGGGCTAACCTAAGAGCAGCCATT
AATATTAAGTTGATGGAG
>EqKi_TLR1_heq16
ATGACTAAAACTAATTCTGGCATCTTCCACTTTGCCATCATCTTTGTGTTAATACTTGAG
ATTGGAATCCAATCATCTGATGAAAGGGAATTTTTTGTTGACAGATCTAAAGCAGGTCTC
ACCCATGTTCCCAAAGATCTATCTCTGAAAACAACAATCTTAGATATATCACAAAACTAT
ATATCTGAGCTTCGGACTTCTGACATCCAATTACTATCAAAGCTGAGGATTTTGATAATT
TCTCATAATAAAATCCAGTATCTTGATATCAGTGTTTTCAAATTCAACCTGGAATTGGAA
TACTTGGATTTGTCCCACAACAAGTTGGGGAAGATTTCTTGCCACCCTACTGTGAACCTC
AAGCACTTAGACCTCTCATTTAATGCATTTGATGCCCTGCCCATATGCAAAGAGTTTGGC
AACATGTCTCAACTAGAATTTCTGGGGTTGAGTGCCACACAGTTACAAAAATCTAGTGTG
CTGCCAATTGCTCATTTGCATATCAGTAAGGTTTTACTGGTCTTAGGAGACCCTTATGGG
GAAAAAGAAGACTCTGAGAGCCTTCGACACCTTAACACAGAGAGTCTGCACATTGTTTTC
CCGACAAGAAAGGAATTCCATTTCATTTTGGATGTGTCCCTCAGCACTGCAGTAAATCTG
GAACTGTCTAATATCAAATGTGTGCTGGATGATAACCGATGTTCTTATTTCCTAAATGTT
CTGTCAAAACTTCAAAAGAATCCAAGGTTATCAAGTCTTACTTTAAACAACATTGAAACA
GCTTGGGATTCTTTTATTATGATCCTCCAGTTGGTTTGGCATACAAGTGTAGAAAATTTC
TCGATTAAAAATGTGAAACTACAAGGTCACCTTGGCTTCAGAGATTTTGATTATTCTAAC
ACTTCACTGAAGGCCTTGTCTATATACCAAGTTGTCAGTGATGTGTTCAGTTTTCCACAA
AGTTCTATCTACAAAATCTTTTCAAATATGACCATCCAAAATTTCACAGTATCTGGTACA
CACATGATCCACATGCTTTGCCCATCTCAAATTAGCCCATTTCTGCATTTGGATTTTTCC
AATAATCTCTTAACAGACACGATTTTTAGAGATTGTGGAACATTGACTAAGCTGGAGACA
TTTAGTTTACAAATAAATCAATTAAAAGAACTGACAAATATAGCTCATATGACCAAGGAG
ATGAAGTCTCTACATCAATTGGATATTAGCCAGAATTTTTTAAGGTATGATGAAAATGAA
GGAAATTGCTCTTGGACTAGAAGTTTATTAAGTTTAAATATGTCTTCAAATATACTTACT
GACTCTGTTTTCAGATGTTTACCTCCCAGGATCAAGGTACTTGATCTTCACAATAACAGA
ATAAGGAGCATCCCTAAACAAATCATGAAACTAGAATCTTTGCAAAAACTCAATGTTGCT
CTCAATTCTTTAACCAACCTTCCTGGATGTGGTGCCTTTAACAGCCTTTCTACACTGATC
ATTGACCATAATTCAATTTCCAACCCATCAGTTGACTTCTTCCAGAGCTGCCAGAAGATT
AGGTCAATAAAAGCAGGGAACAATCCATTCCAATGTACGTGTGAGCTAAGAGAATTTATC
CAAAGTATAGGCCAAGTATCAGGTGATGTGGTAGAGGGTTGGCCTGATTCTTATAAGTGT
GAGTATCCAGAAAGCTATAAGGGAACCCCACTAAAGGACTTTCCTCTGTCTCAATTATCC
TGCAACACAGCTCTGCTTGTTGTCACCATTGTGGTCCCTGTGCTGGTGTTGGCTGTTACT
GTGAGCATCCTCTGTATCTACCTGGATCTGCCCTGGTATCTCAGGATGGTGTGTCAGTGG
ACGCAGACCCGGCGCAGGGCTAGGAACATACCCTTAGAAGAACTCCAAAGAACTCTCCAG
TTCCATGCTTTTATTTCATATAGTGGGCACGATTCTGCCTGGGTGAAGAGTGAATTACTA
CCAAACTTAGAAAAGGAGGATATACGGATTTGTCTCCATGAGAGAAACTTTATTCCTGGC
AAGAGCATTGTGGAAAATATCATAAACTGCATTGAGAAAAGTTACAAGTCCATCTTTGTT
TTGTCTCCCAACTTTGTTCAGAGTGAGTGGTGCCATTATGAGCTCTACTTTGCCCACCAC
AATCTCTTTCATGAAGCTTTTAATAACTTAATCCTGATCTTGCTGGAACCCATTCCACAA
TATTCCATTCCCAGTAGCTATCACAAGCTGAAAAGTCTCATGGCAAAGAGGACTTATTTG
GAATGGCCCAAGGAGAAGAGCAAACATGGACTTTTTTGGGCTAACCTAAGAGCAGCCATT
AATATTAAGTTGATGGAG
>EqKi_TLR1_heq17
ATGACTAAAACTAATTCTGGCATCTTCCACTTTGCCATCATCTTTGTGTTAATACTTGAG
ATTGGAATCCAATCATCTGATGAAAGGGAATTTTTTGTTGACAGATCTAAAGCAGGTCTC
ACCCATGTTCCCAAAGATCTATCTCTGAAAACAACAATCTTAGATATATCACAAAACTAT
ATATCTGAGCTTCGGACTTCTGACATCCAATTACTATCAAAGCTGAGGATTTTGATAATT
TCTCATAATAAAATCCAGTATCTTGATATCAGTGTTTTCAAATTCAACCTGGAATTGGAA
TACTTGGATTTGTCCCACAACAAGTTGGGGAAGATTTCTTGCCACCCTACTGTGAACCTC
AAGCACTTAGACCTCTCATTTAATGCATTTGATGCCCTGCCCATATGCAAAGAGTTTGGC
AACATGTCTCAACTAGAATTTCTGGGGTTGAGTGCCACACAGTTACAAAAATCTAGTGTG
CTGCCAATTGCTCATTTGCATATCAGTAAGGTTTTACTGGTCTTAGGAGACCCTTATGGG
GAAAAAGAAGACTCTGAGAGCCTTCGACACCTTAACACAGAGAGTCTGCACATTGTTTTC
CCAACAAGAAAGGAATTCCATTTCATTTTGGATGTGTCCCTCAGCACTGCAGTAAATCTG
GAACTGTCTAATATCAAATGTGTGCTGGATGATAACCGATGTTCTTATTTCCTAAATATT
CTGTCAAAACTTCAAAAGAATCCAAGGTTATCAAGTCTTACTTTAAACAACATTGAAACA
GCTTGGGATTCTTTTATTATGATCCTCCAGTTGGTTTGGTATACAAGTGTAGAAAATTTC
TCGATTAAAAATGTGAAACTACAAGGTCACCTTGGCTTCAGAGATTTTGATTATTCTAAC
ACTTCACTGAAGGCCTTGTCTATATACCAAGTTGTCAGTGATGTGTTCAGTTTTCCACAA
AGTTCTATCTACAAAATCTTTTCAAATATGACCATCCAAAATTTCACAGTATCTGGTACA
CACATGATCCACATGCTTTGCCCATCTCAAATTAGCCCATTTCTGCATTTGGATTTTTCC
AATAATCTCTTAACAGACACGATTTTTAGAGATTGTGGAACATTGACTAAGCTGGAGACA
TTTAGTTTACAAATAAATCAATTAAAAGAACTTACAAATATAGCTCATATGACCAAGGAG
ATGAAGTCTCTACATCAATTGGATATTAGCCAGAATTTTTTAAGGTATGATGAAAATGAA
GGAAATTGCTCTTGGACTAGAAGTTTATTAAGTTTAAATATGTCTTCAAATATACTTACT
GACTCTGTTTTCAGATGTTTACCTCCCAGGATCAAGGTACTTGATCTTCACAATAACAGA
ATAAGGAGCATCCCTAAACAAATCATGAAACTAGAATCTTTGCAAAAACTCAATGTTGCT
CTCAATTCTTTAACCAACCTTCCTGGATGTGGTGCCTTTAACAGCCTTTCTACACTGATC
ATTGACCATAATTCAATTTCCAACCCATCAGTTGACTTCTTCCAGAGCTGCCAGAAGATT
AGGTCAATAAAAGCAGGGAACAATCCATTCCAATGTACGTGTGAGCTAAGAGAATTTATC
CAAAGTATAGGCCAAGTATCAGGTGATGTGGTAGAGGGTTGGCCTGATTCTTATAAGTGT
GAGTATCCAGAAAGCTATAAGGGAACCCCACTAAAGGACTTTCCTCTGTCTCAATTATCC
TGCAACACAGCTCTGCTTGTTGTCACCATTGTGGTCCCTGTGCTGGTGTTGGCTGTTACT
GTGAGCATCCTCTGTATCTACCTGGATCTGCCCTGGTATCTCAGGATGGTGTGTCAGTGG
ACGCAGACCCGGCGCAGGGCTAGGAACATACCCTTAGAAGAACTCCAAAGAACTCTCCAG
TTCCATGCTTTTATTTCATATAGTGGGCACGATTCTGCCTGGGTGAAGAGTGAATTACTA
CCAAACTTAGAAAAGGAGGATATACGGATTTGTCTCCATGAGAGAAACTTTATTCCTGGC
AAGAGCATTGTGGAAAATATCATAAACTGCATTGAGAAAAGTTACAAGTCCATCTTTGTT
TTGTCTCCCAACTTTGTTCAGAGTGAGTGGTGCCATTATGAGCTCTACTTTGCCCACCAC
AATCTCTTTCATGAAGCTTTTAATAACTTAATCCTGATCTTGCTGGAACCCATTCCACAA
TATTCCATTCCCAGTAGCTATCACAAGCTGAAAAGTCTCATGGCAAAGAGGACTTATTTG
GAATGGCCCAAGGAGAAGAGCAAACATGGACTTTTTTGGGCTAACCTAAGAGCAGCCATT
AATATTAAGTTGATGGAG
>EqPr_TLR1_heq20
ATGACTAAAACTAATTCTGGCATCTTCCACTTTGCCATCATCTTTGTGTTAATACTTGAG
ATTGGAATCCAATCATCTGATGAAAGGGAATTTTTTGTTGACAGATCTAAAGCAGGTCTC
ACCCATGTTCCCAAAGATCTATCTCTGAAAACAACAATCTTAGATATATCACAAAACTAT
ATATCTGAGCTTCGGACTTCTGACATCCAATTACTATCAAAGCTGAGGATTTTGATAATT
TCTCATAATAAAATCCAGTATCTTGATATCAGTGTTTTCAAATTCAACCTGGAATTGGAA
TACTTGGATTTGTCCCACAACAAGTTGGGGAAGATTTCTTGCCACCCTACTGTGAACCTC
AAGCACTTAGACCTCTCATTTAATGCATTTGATGCCCTGCCCATATGCAAAGAGTTTGGC
AACATGTCTCAACTAGAATTTCTGGGGTTGAGTGCCACACAGTTACAAAAATCTAGTGTG
CTGCCAATTGCTCATTTGCATATCAGTAAGGTTTTACTGGTCTTAGGAGACCCTTATGGG
GAAAAAGAAGACTCTGAGAGCCTTCGACACCTTAACACAGAGAGTCTGCACATTGTTTTC
CCGACAAGAAAGGAATTCCATTTCATTTTGGATGTGTCCCTCAGCACTGCAGTAAATCTG
GAACTGTCTAATATCAAATGTGTGCTGGATGATAACCGATGTTCTTATTTCCTAAATGTT
CTGTCAAAACTTCAAAAGAATCCAAGGTTATCAAGTCTTACTTTAAACAACATTGAAACA
GCTTGGGATTCTTTTATTATGATCCTCCAGTTGGTTTGGCATACAAGTGTAGAAAATTTC
TCGATTAAAAATGTGAAACTACAAGGTCACCTTGGCTTCAGAGATTTTGATTATTCTAAC
ACTTCACTGAAGGCCTTGTCTATATACCAAGTTGTCAGTGATGTGTTCAGTTTTCCACAA
AGTTCTATCTACAAAATCTTTTCAAATATGACCATCCAAAATTTCACAGTATCTGGTACA
CACATGATCCACATGCTTTGCCCATCTCAAATTAGCCCATTTCTGCATTTGGATTTTTCC
AATAATCTCTTAACAGACACGATTTTTAGAGATTGTGGAACATTGACTAAGCTGGAGACA
TTTAGTTTACAAATAAATCAATTAAAAGAACTTACAAATATAGCTCATATGACCAAGGAG
ATGAAGTCTCTACATCAATTGGATATTAGCCAGAATTTTTTAAGGTATGATGAAAATGAA
GGAAATTGCTCTTGGACTAGAAGTTTATTAAGTTTAAATATGTCTTCAAATATACTTACT
GACTCTGTTTTCAGATGTTTACCTCCCAGGATCAAGGTACTTGATCTTCACAATAACAGA
ATAAGGAGCATCCCTAAACAAATCATGAAACTAGAATCTTTGCAAAAACTCAATGTTGCT
CTCAATTCTTTAACCAACCTTCCTGGATGTGGTGCCTTTAACAGCCTTTCTACACTGATC
ATTGACCATAATTCAATTTCCAACCCATCAGTTGACTTCTTCCAGAGCTGCCAGAAGATT
AGGTCAATAAAAGCAGGGAACAATCCATTCCAATGTACGTGTGAGCTAAGAGAATTTATC
CAAAGTATAGGCCAAGTATCAAGTGATGTGGTAGAGGGTTGGCCTGATTCTTATAAGTGT
GAGTATCCAGAAAGCTATAAGGGAACCCCACTAAAGGACTTTCATCTGTCTCAATTATCC
TGCAACACAGCTCTGCTTGTTGTCACCATTGTGGTCCCTGTGCTGGTGTTGGCTGTTACT
GTGAGCATCCTCTGTATCTACCTGGATCTGCCCTGGTATCTCAGGATGGTGTGTCAGTGG
ACCCAGACCCGGCGCAGGGCTAGGAACATACCCTTAGAAGAACTCCAAAGAACTCTCCAG
TTCCATGCTTTTATTTCATATAGTGGGCACGATTCTGCCTGGGTGAAGAGTGAATTACTA
CCAAACTTAGAAAAGGAGGATATACGGATTTGTCTCCATGAGAGAAACTTTATTGCTGGC
AAGAGCATTGTGGAAAATATCATAAACTGCATTGAGAAAAGTTACAAGTCCATCTTTGTT
TTGTCTCCCAACTTTGTTCAGAGTGAGTGGTGCCATTATGAGCTCTACTTTGCCCACCAC
AATCTCTTTCATGAAGCTTTTAATAACTTAATCCTGATCTTGCTGGAACCCATTCCACAA
TATTCCATTCCCAGTAGCTATCACAAGCTGAAAATTCTCATGGCAAAGAGGACTTATTTG
GAATGGCCCAAGGAGAAGAGCAAACATGGACTTTTTTGGGCTAACCTAAGAGCAGCCATT
AATATTAAGTTGATGGAG
>EqPr_TLR1_heq22
ATGACTAAAACTAATTCTGGCATCTTCCACTTTGCCATCATCTTTGTGTTAATACTTGAG
ATTGGAATCCAATCATCTGATGAAAGGGAATTTTTTGTTGACAGATCTAAAGCAGGTCTC
ACCCATGTTCCCAAAGATCTATCTCTGAAAACAACAATCTTAGATATATCACAAAACTAT
ATATCTGAGCTTCGGACTTCTGACATCCAATTACTATCAAAGCTGAGGATTTTGATAATT
TCTCATAATAAAATCCAGTATCTTGATATCAGTGTTTTCAAATTCAACCTGGAATTGGAA
TACTTGGATTTGTCCCACAACAAGTTGGGGAAGATTTCTTGCCACCCTACTGTGAACCTC
AAGCACTTAGACCTCTCATTTAATGCATTTGATGCCCTGCCCATATGCAAAGAGTTTGGC
AACATGTCTCAACTAGAATTTCTGGGGTTGAGTGCCACACAGTTACAAAAATCTAGTGTG
CTGCCAATTGCTCATTTGCATATCAGTAAGGTTTTACTGGTCTTAGGAGACCCTTATGGG
GAAAAAGAAGACTCTGAGAGCCTTCGACACCTTAACACAGAGAGTCTGCACATTGTTTTC
CCGACAAGAAAGGAATTCCATTTCATTTTGGATGTGTCCCTCAGCACTGCAGTAAATCTG
GAACTGTCTAATATCAAATGTGTGCTGGATGATAACCGATGTTCTTATTTCCTAAATGTT
CTGTCAAAACTTCAAAAGAATCCAAGGTTATCAAGTCTTACTTTAAACAACATTGAAACA
GCTTGGGATTCTTTTATTATGATCCTCCAGTTGGTTTGGCATACAAGTGTAGAAAATTTC
TCGATTAAAAATGTGAAACTACAAGGTCGCCTTGGCTTCAGAGATTTTGATTATTCTAAC
ACTTCACTGAAGGCCTTGTCTATATACCAAGTTGTCAGTGATGTGTTCAGTTTTCCACAA
AGTTCTATCTACAAAATCTTTTCAAATATGACCATCCAAAATTTCACAGTATCTGGTACA
CACATGATCCACATGCTTTGCCCATCTCAAATTAGCCCATTTCTGCATTTGGATTTTTCC
AATAATCTCTTAACAGACACGATTTTTAGAGATTGTGGAACATTGACTAAGCTGGAGACA
TTTAGTTTACAAATAAATCAATTAAAAGAACTTACAAATATAGCTCATATGACCAAGGAG
ATGAAGTCTCTACATCAATTGGATATTAGCCAGAATTTTTTAAGGTATGATGAAAATGAA
GGAAATTGCTCTTGGACTAGAAGTTTATTAAGTTTAAATATGTCTTCAAATATACTTACT
GACTCTGTTTTCAGATGTTTACCTCCCAGGATCAAGGTACTTGATCTTCACAATAACAGA
ATAAGGAGCATCCCTAAACAAATCATGAAACTAGAATCTTTGCAAAAACTCAATGTTGCT
CTCAATTCTTTAACCAACCTTCCTGGATGTGGTGCCTTTAACAGCCTTTCTACACTGATC
ATTGACCATAATTCAATTTCCAACCCATCAGTTGACTTCTTCCAGAGCTGCCAGAAGATT
AGGTCAATAAAAGCAGGGAACAATCCATTCCAATGTACGTGTGAGCTAAGAGAATTTATC
CAAAGTATAGGCCAAGTATCAAGTGATGTGGTAGAGGGTTGGCCTGATTCTTATAAGTGT
GAGTATCCAGAAAGCTATAAGGGAACCCCACTAAAGGACTTTCATCTGTCTCAATTATCC
TGCAACACAGCTCTGCTTGTTGTCACCATTGTGGTCCCTGTGCTGGTGTTGGCTGTTACT
GTGAGCATCCTCTGTATCTACCTGGATCTGCCCTGGTATCTCAGGATGGTGTGTCAGTGG
ACCCAGACCCGGCGCAGGGCTAGGAACATACCCTTAGAAGAACTCCAAAGAACTCTCCAG
TTCCATGCTTTTATTTCATATAGTGGGCACGATTCTGCCTGGGTGAAGAGTGAATTACTA
CCAAACTTAGAAAAGGAGGATATACGGATTTGTCTCCATGAGAGAAACTTTATTGCTGGC
AAGAGCATTGTGGAAAATATCATAAACTGCATTGAGAAAAGTTACAAGTCCATCTTTGTT
TTGTCTCCCAACTTTGTTCAGAGTGAGTGGTGCCATTATGAGCTCTACTTTGCCCACCAC
AATCTCTTTCATGAAGCTTTTAATAACTTAATCCTGATCTTGCTGGAACCCATTCCACAA
TATTCCATTCCCAGTAGCTATCACAAGCTGAAAATTCTCATGGCAAAGAGGACTTATTTG
GAATGGCCCAAGGAGAAGAGCAAACATGGACTTTTTTGGGCTAACCTAAGAGCAGCCATT
AATATTAAGTTGATGGAG
>EqPr_TLR1_heq23
ATGACTAAAACTAATTCTGGCATCTTCCACTTTGCCATCATCTTTGTGTTAATACTTGAG
ATTGGAATCCAATCATCTGATGAAAGGGAATTTTTTGTTGACAGATCTAAAGCAGGTCTC
ACCCATGTTCCCAAAGATCTATCTCTGAAAACAACAATCTTAGATATATCACAAAACTAT
ATATCTGAGCTTCGGACTTCTGACATCCAATTACTATCAAAGCTGAGGATTTTGATAATT
TCTCATAATAAAATCCAGTATCTTGATATCAGTGTTTTCAAATTCAACCTGGAATTGGAA
TACTTGGATTTGTCCCACAACAAGTTGGGGAAGATTTCTTGCAACCCTACTGTGAACCTC
AAGCACTTAGACCTCTCATTTAATGCATTTGATGCCCTGCCCATATGCAAAGAGTTTGGC
AACATGTCTCAACTAGAATTTCTGGGGTTGAGTGCCACACAGTTACAAAAATCTAGTGTG
CTGCCAATTGCTCATTTGCATATCAGTAAGGTTTTACTGGTCTTAGGAGACCCTTATGGG
GAAAAAGAAGACTCTGAGAGCCTTCGACACCTTAACACAGAGAGTCTGCACATTGTTTTC
CCGACAAGAAAGGAATTCCATTTCATTTTGGATGTGTCCCTCAGCACTGCAGTAAATCTG
GAACTGTCTAATATCAAATGTGTGCTGGATGATAACCGATGTTCTTATTTCCTAAATGTT
CTGTCAAAACTTCAAAAGAATCCAAGGTTATCAAGTCTTACTTTAAACAACATTGAAACA
GCTTGGGATTCTTTTATTATGATCCTCCAGTTGGTTTGGCATACAAGTGTAGAAAATTTC
TCGATTAAAAATGTGAAACTACAAGGTCACCTTGGCTTCAGAGATTTTGATTATTCTAAC
ACTTCACTGAAGGCCTTGTCTATATACCAAGTTGTCAGTGATGTGTTCAGTTTTCCACAA
AGTTCTATCTACAAAATCTTTTCAAATATGACCATCCAAAATTTCACAGTATCTGGTACA
CACATGATCCACATGCTTTGCCCATCTCAAATTAGCCCATTTCTGCATTTGGATTTTTCC
AATAATCTCTTAACAGACACGATTTTTAGAGATTGTGGAACATTGACTAAGCTGGAGACA
TTTAGTTTACAAATAAATCAATTAAAAGAACTTACAAATATAGCTCATATGACCAAGGAG
ATGAAGTCTCTACATCAATTGGATATTAGCCAGAATTTTTTAAGGTATGATGAAAATGAA
GGAAATTGCTCTTGGACTAGAAGTTTATTAAGTTTAAATATGTCTTCAAATATACTTACT
GACTCTGTTTTCAGATGTTTACCTCCCAGGATCAAGGTACTTGATCTTCACAATAACAGA
ATAAGGAGCATCCCTAAACAAATCATGAAACTAGAATCTTTGCAAAAACTCAATGTTGCT
CTCAATTCTTTAACCAACCTTCCTGGATGTGGTGCCTTTAACAGCCTTTCTACACTGATC
ATTGACCATAATTCAATTTCCAACCCATCAGTTGACTTCTTCCAGAGCTGCCAGAAGATT
AGGTCAATAAAAGCAGGGAACAATCCATTCCAATGTACGTGTGAGCTAAGAGAATTTATC
CAAAGTATAGGCCAAGTATCAAGTGATGTGGTAGAGGGTTGGCCTGATTCTTATAAGTGT
GAGTATCCAGAAAGCTATAAGGGAACCCCACTAAAGGACTTTCATCTGTCTCAATTATCC
TGCAACACAGCTCTGCTTGTTGTCACCATTGTGGTCCCTGTGCTGGTGTTGGCTGTTACT
GTGAGCATCCTCTGTATCTACCTGGATCTGCCCTGGTATCTCAGGATGGTGTGTCAGTGG
ACCCAGACCCGGCGCAGGGCTAGGAACATACCCTTAGAAGAACTCCAAAGAACTCTCCAG
TTCCATGCTTTTATTTCATATAGTGGGCACGATTCTGCCTGGGTGAAGAGTGAATTACTA
CCAAACTTAGAAAAGGAGGATATACGGATTTGTCTCCATGAGAGAAACTTTATTGCTGGC
AAGAGCATTGTGGAAAATATCATAAACTGCATTGAGAAAAGTTACAAGTCCATCTTTGTT
TTGTCTCCCAACTTTGTTCAGAGTGAGTGGTGCCATTATGAGCTCTACTTTGCCCACCAC
AATCTCTTTCATGAAGCTTTTAATAACTTAATCCTGATCTTGCTGGAACCCATTCCACAA
TATTCCATTCCCAGTAGCTATCACAAGCTGAAAATTCTCATGGCAAAGAGGACTTATTTG
GAATGGCCCAAGGAGAAGAGCAAACATGGACTTTTTTGGGCTAACCTAAGAGCAGCCATT
AATATTAAGTTGATGGAG
>EqCa_TLR1_heq20
ATGACTAAAACTAATTCTGGCATCTTCCACTTTGCCATCATCTTTGTGTTAATACTTGAG
ATTGGAATCCAATCATCTGATGAAAGGGAATTTTTTGTTGACAGATCTAAAGCAGGTCTC
ACCCATGTTCCCAAAGATCTATCTCTGAAAACAACAATCTTAGATATATCACAAAACTAT
ATATCTGAGCTTCGGACTTCTGACATCCAATTACTATCAAAGCTGAGGATTTTGATAATT
TCTCATAATAAAATCCAGTATCTTGATATCAGTGTTTTCAAATTCAACCTGGAATTGGAA
TACTTGGATTTGTCCCACAACAAGTTGGGGAAGATTTCTTGCCACCCTACTGTGAACCTC
AAGCACTTAGACCTCTCATTTAATGCATTTGATGCCCTGCCCATATGCAAAGAGTTTGGC
AACATGTCTCAACTAGAATTTCTGGGGTTGAGTGCCACACAGTTACAAAAATCTAGTGTG
CTGCCAATTGCTCATTTGCATATCAGTAAGGTTTTACTGGTCTTAGGAGACCCTTATGGG
GAAAAAGAAGACTCTGAGAGCCTTCGACACCTTAACACAGAGAGTCTGCACATTGTTTTC
CCGACAAGAAAGGAATTCCATTTCATTTTGGATGTGTCCCTCAGCACTGCAGTAAATCTG
GAACTGTCTAATATCAAATGTGTGCTGGATGATAACCGATGTTCTTATTTCCTAAATGTT
CTGTCAAAACTTCAAAAGAATCCAAGGTTATCAAGTCTTACTTTAAACAACATTGAAACA
GCTTGGGATTCTTTTATTATGATCCTCCAGTTGGTTTGGCATACAAGTGTAGAAAATTTC
TCGATTAAAAATGTGAAACTACAAGGTCACCTTGGCTTCAGAGATTTTGATTATTCTAAC
ACTTCACTGAAGGCCTTGTCTATATACCAAGTTGTCAGTGATGTGTTCAGTTTTCCACAA
AGTTCTATCTACAAAATCTTTTCAAATATGACCATCCAAAATTTCACAGTATCTGGTACA
CACATGATCCACATGCTTTGCCCATCTCAAATTAGCCCATTTCTGCATTTGGATTTTTCC
AATAATCTCTTAACAGACACGATTTTTAGAGATTGTGGAACATTGACTAAGCTGGAGACA
TTTAGTTTACAAATAAATCAATTAAAAGAACTTACAAATATAGCTCATATGACCAAGGAG
ATGAAGTCTCTACATCAATTGGATATTAGCCAGAATTTTTTAAGGTATGATGAAAATGAA
GGAAATTGCTCTTGGACTAGAAGTTTATTAAGTTTAAATATGTCTTCAAATATACTTACT
GACTCTGTTTTCAGATGTTTACCTCCCAGGATCAAGGTACTTGATCTTCACAATAACAGA
ATAAGGAGCATCCCTAAACAAATCATGAAACTAGAATCTTTGCAAAAACTCAATGTTGCT
CTCAATTCTTTAACCAACCTTCCTGGATGTGGTGCCTTTAACAGCCTTTCTACACTGATC
ATTGACCATAATTCAATTTCCAACCCATCAGTTGACTTCTTCCAGAGCTGCCAGAAGATT
AGGTCAATAAAAGCAGGGAACAATCCATTCCAATGTACGTGTGAGCTAAGAGAATTTATC
CAAAGTATAGGCCAAGTATCAAGTGATGTGGTAGAGGGTTGGCCTGATTCTTATAAGTGT
GAGTATCCAGAAAGCTATAAGGGAACCCCACTAAAGGACTTTCATCTGTCTCAATTATCC
TGCAACACAGCTCTGCTTGTTGTCACCATTGTGGTCCCTGTGCTGGTGTTGGCTGTTACT
GTGAGCATCCTCTGTATCTACCTGGATCTGCCCTGGTATCTCAGGATGGTGTGTCAGTGG
ACCCAGACCCGGCGCAGGGCTAGGAACATACCCTTAGAAGAACTCCAAAGAACTCTCCAG
TTCCATGCTTTTATTTCATATAGTGGGCACGATTCTGCCTGGGTGAAGAGTGAATTACTA
CCAAACTTAGAAAAGGAGGATATACGGATTTGTCTCCATGAGAGAAACTTTATTGCTGGC
AAGAGCATTGTGGAAAATATCATAAACTGCATTGAGAAAAGTTACAAGTCCATCTTTGTT
TTGTCTCCCAACTTTGTTCAGAGTGAGTGGTGCCATTATGAGCTCTACTTTGCCCACCAC
AATCTCTTTCATGAAGCTTTTAATAACTTAATCCTGATCTTGCTGGAACCCATTCCACAA
TATTCCATTCCCAGTAGCTATCACAAGCTGAAAATTCTCATGGCAAAGAGGACTTATTTG
GAATGGCCCAAGGAGAAGAGCAAACATGGACTTTTTTGGGCTAACCTAAGAGCAGCCATT
AATATTAAGTTGATGGAG
>EqCa_TLR1_heq21
ATGACTAAAACTAATTCTGGCATCTTCCACTTTGCCATCATCTTTGTGTTAATACTTGAG
ATTGGAATCCAATCATCTGATGAAAGGGAATTTTTTGTTGACAGATCTAAAGCAGGTCTC
ACCCATGTTCCCAAAGATCTATCTCTGAAAACAACAATCTTAGATATATCACAAAACTAT
ATATCTGAGCTTCGGACTTCTGACATCCAATTACTATCAAAGCTGAGGATTTTGATAATT
TCTCATAATAAAATCCAGTATCTTGATATCAGTGTTTTCAAATTCAACCTGGAATTGGAA
TACTTGGATTTGTCCCACAACAAGTTGGGGAAGATTTCTTGCCACCCTACTGTGAACCTC
AAGCACTTAGACCTCTCATTTAATGCATTTGATGCCCTGCCCATATGCAAAGAGTTTGGC
AACATGTCTCAACTAGAATTTCTGGGGTTGAGTGCCACACAGTTACAAAAATCTAGTGTG
CTGCCAATTGCTCATTTGCATATCAGTAAGGTTTTACTGGTCTTAGGAGACCCTTATGGG
GAAAAAGAAGACTCTGAGAGCCTTCGACACCTTAACACAGAGAGTCTGCACATTGTTTTC
CCGACAAGAAAGGAATTCCATTTCATTTTGGATGTGTCCCTCAGCACTGCAGTAAATCTG
GAACTGTCTAATATCAAATGTGTGCTGGATGATAACCGATGTTCTTATTTCCTAAATGTT
CTGTCAAAACTTCAAAAGAATCCAAGGTTATCAAGTCTTACTTTAAACAACATTGAAACA
GCTTGGGATTCTTTTATTATGATCCTCCAGTTGGTTTGGCATACAAGTGTAGAAAATTTC
TCGATTAAAAATGTGAAACTACAAGGTCACCTTGGCTTCAGAGATTTTGATTATTCTAAC
ACTTCACTGAAGGCCTTGTCTATATACCAAGTTGTCAGTGATGTGTTCAGTTTTCCACAA
AGTTCTATCTACAAAATCTTTTCAAATATGACCATCCAAAATTTCACAGTATCTGGTACA
CACATGATCCACATGCTTTGCCCATCTCAAATTAGCCCATTTCTGCATTTGGATTTTTCC
AATAATCTCTTAACAGACACGATTTTTAGAGATTGTGGAACATTGACTAAGCTGGAGACA
TTTAGTTTACAAATAAATCAATTAAAAGAACTTACAAATATAGCTCATATGACCAAGGAG
ATGAAGTCTCTACATCAATTGGATATTAGCCAGAATTTTTTAAGGTATGATGAAAATGAA
GGAAATTGCTCTTGGACTAGAAGTTTATTAAGTTTAAATATGTCTTCAAATATACTTACT
GACTCTGTTTTCAGATGTTTACCTCCCAGGATCAAGGTACTTGATCTTCACAATAACAGA
ATAAGGAGCATCCCTAAACAAATCATGAAACTAGAATCTTTGCAAAAACTCAATGTTGCT
CTCAATTCTTTAACCAACCTTCCTGGATGTGGTGCCTTTAACAGGCTTTCTACACTGATC
ATTGACCATAATTCAATTTCCAACCCATCAGTTGACTTCTTCCAGAGCTGCCAGAAGATT
AGGTCAATAAAAGCAGGGAACAATCCATTCCAATGTACGTGTGAGCTAAGAGAATTTATC
CAAAGTATAGGCCAAGTATCAAGTGATGTGGTAGAGGGTTGGCCTGATTCTTATAAGTGT
GAGTATCCAGAAAGCTATAAGGGAACCCCACTAAAGGACTTTCATCTGTCTCAATTATCC
TGCAACACAGCTCTGCTTGTTGTCACCATTGTGGTCCCTGTGCTGGTGTTGGCTGTTACT
GTGAGCATCCTCTGTATCTACCTGGATCTGCCCTGGTATCTCAGGATGGTGTGTCAGTGG
ACCCAGACCCGGCGCAGGGCTAGGAACATACCCTTAGAAGAACTCCAAAGAACTCTCCAG
TTCCATGCTTTTATTTCATATAGTGGGCACGATTCTGCCTGGGTGAAGAGTGAATTACTA
CCAAACTTAGAAAAGGAGGATATACGGATTTGTCTCCATGAGAGAAACTTTATTGCTGGC
AAGAGCATTGTGGAAAATATCATAAACTGCATTGAGAAAAGTTACAAGTCCATCTTTGTT
TTGTCTCCCAACTTTGTTCAGAGTGAGTGGTGCCATTATGAGCTCTACTTTGCCCACCAC
AATCTCTTTCATGAAGCTTTTAATAACTTAATCCTGATCTTGCTGGAACCCATTCCACAA
TATTCCATTCCCAGTAGCTATCACAAGCTGAAAATTCTCATGGCAAAGAGGACTTATTTG
GAATGGCCCAAGGAGAAGAGCAAACATGGACTTTTTTGGGCTAACCTAAGAGCAGCCATT
AATATTAAGTTGATGGAG
>EqCa_TLR1_heq22
ATGACTAAAACTAATTCTGGCATCTTCCACTTTGCCATCATCTTTGTGTTAATACTTGAG
ATTGGAATCCAATCATCTGATGAAAGGGAATTTTTTGTTGACAGATCTAAAGCAGGTCTC
ACCCATGTTCCCAAAGATCTATCTCTGAAAACAACAATCTTAGATATATCACAAAACTAT
ATATCTGAGCTTCGGACTTCTGACATCCAATTACTATCAAAGCTGAGGATTTTGATAATT
TCTCATAATAAAATCCAGTATCTTGATATCAGTGTTTTCAAATTCAACCTGGAATTGGAA
TACTTGGATTTGTCCCACAACAAGTTGGGGAAGATTTCTTGCCACCCTACTGTGAACCTC
AAGCACTTAGACCTCTCATTTAATGCATTTGATGCCCTGCCCATATGCAAAGAGTTTGGC
AACATGTCTCAACTAGAATTTCTGGGGTTGAGTGCCACACAGTTACAAAAATCTAGTGTG
CTGCCAATTGCTCATTTGCATATCAGTAAGGTTTTACTGGTCTTAGGAGACCCTTATGGG
GAAAAAGAAGACTCTGAGAGCCTTCGACACCTTAACACAGAGAGTCTGCACATTGTTTTC
CCGACAAGAAAGGAATTCCATTTCATTTTGGATGTGTCCCTCAGCACTGCAGTAAATCTG
GAACTGTCTAATATCAAATGTGTGCTGGATGATAACCGATGTTCTTATTTCCTAAATGTT
CTGTCAAAACTTCAAAAGAATCCAAGGTTATCAAGTCTTACTTTAAACAACATTGAAACA
GCTTGGGATTCTTTTATTATGATCCTCCAGTTGGTTTGGCATACAAGTGTAGAAAATTTC
TCGATTAAAAATGTGAAACTACAAGGTCGCCTTGGCTTCAGAGATTTTGATTATTCTAAC
ACTTCACTGAAGGCCTTGTCTATATACCAAGTTGTCAGTGATGTGTTCAGTTTTCCACAA
AGTTCTATCTACAAAATCTTTTCAAATATGACCATCCAAAATTTCACAGTATCTGGTACA
CACATGATCCACATGCTTTGCCCATCTCAAATTAGCCCATTTCTGCATTTGGATTTTTCC
AATAATCTCTTAACAGACACGATTTTTAGAGATTGTGGAACATTGACTAAGCTGGAGACA
TTTAGTTTACAAATAAATCAATTAAAAGAACTTACAAATATAGCTCATATGACCAAGGAG
ATGAAGTCTCTACATCAATTGGATATTAGCCAGAATTTTTTAAGGTATGATGAAAATGAA
GGAAATTGCTCTTGGACTAGAAGTTTATTAAGTTTAAATATGTCTTCAAATATACTTACT
GACTCTGTTTTCAGATGTTTACCTCCCAGGATCAAGGTACTTGATCTTCACAATAACAGA
ATAAGGAGCATCCCTAAACAAATCATGAAACTAGAATCTTTGCAAAAACTCAATGTTGCT
CTCAATTCTTTAACCAACCTTCCTGGATGTGGTGCCTTTAACAGCCTTTCTACACTGATC
ATTGACCATAATTCAATTTCCAACCCATCAGTTGACTTCTTCCAGAGCTGCCAGAAGATT
AGGTCAATAAAAGCAGGGAACAATCCATTCCAATGTACGTGTGAGCTAAGAGAATTTATC
CAAAGTATAGGCCAAGTATCAAGTGATGTGGTAGAGGGTTGGCCTGATTCTTATAAGTGT
GAGTATCCAGAAAGCTATAAGGGAACCCCACTAAAGGACTTTCATCTGTCTCAATTATCC
TGCAACACAGCTCTGCTTGTTGTCACCATTGTGGTCCCTGTGCTGGTGTTGGCTGTTACT
GTGAGCATCCTCTGTATCTACCTGGATCTGCCCTGGTATCTCAGGATGGTGTGTCAGTGG
ACCCAGACCCGGCGCAGGGCTAGGAACATACCCTTAGAAGAACTCCAAAGAACTCTCCAG
TTCCATGCTTTTATTTCATATAGTGGGCACGATTCTGCCTGGGTGAAGAGTGAATTACTA
CCAAACTTAGAAAAGGAGGATATACGGATTTGTCTCCATGAGAGAAACTTTATTGCTGGC
AAGAGCATTGTGGAAAATATCATAAACTGCATTGAGAAAAGTTACAAGTCCATCTTTGTT
TTGTCTCCCAACTTTGTTCAGAGTGAGTGGTGCCATTATGAGCTCTACTTTGCCCACCAC
AATCTCTTTCATGAAGCTTTTAATAACTTAATCCTGATCTTGCTGGAACCCATTCCACAA
TATTCCATTCCCAGTAGCTATCACAAGCTGAAAATTCTCATGGCAAAGAGGACTTATTTG
GAATGGCCCAAGGAGAAGAGCAAACATGGACTTTTTTGGGCTAACCTAAGAGCAGCCATT
AATATTAAGTTGATGGAG
>EqCa TLR1 NP_001243828.1
ATGACTAAAACTAATTCTGGCATCTTCCACTTTGCCATCATCTTTGTGTTAATACTTGAG
ATTGGAATCCAATCATCTGATGAAAGGGAATTTTTTGTTGACAGATCTAAAGCAGGTCTC
ACCCATGTTCCCAAAGATCTATCTCTGAAAACAACAATCTTAGATATATCACAAAACTAT
ATATCTGAGCTTCGGACTTCTGACATCCAATTACTATCAAAGCTGAGGATTTTGATAATT
TCTCATAATAAAATCCAGTATCTTGATATCAGTGTTTTCAAATTCAACCTGGAATTGGAA
TACTTGGATTTGTCCCACAACAAGTTGGGGAAGATTTCTTGCCACCCTACTGTGAACCTC
AAGCACTTAGACCTCTCATTTAATGCATTTGATGCCCTGCCCATATGCAAAGAGTTTGGC
AACATGTCTCAACTAGAATTTCTGGGGTTGAGTGCCACACAGTTACAAAAATCTAGTGTG
CTGCCAATTGCTCATTTGCATATCAGTAAGGTTTTACTGGTCTTAGGAGACCCTTATGGG
GAAAAAGAAGACTCTGAGAGCCTTCGACACCTTAACACAGAGAGTCTGCACATTGTTTTC
CCGACAAGAAAGGAATTCCATTTCATTTTGGATGTGTCCCTCAGCACTGCAGTAAATCTG
GAACTGTCTAATATCAAATGTGTGCTGGATGATAACCGATGTTCTTATTTCCTAAATGTT
CTGTCAAAACTTCAAAAGAATCCAAGGTTATCAAGTCTTACTTTAAACAACATTGAAACA
GCTTGGGATTCTTTTATTATGATCCTCCAGTTGGTTTGGCATACAAGTGTAGAAAATTTC
TCGATTAAAAATGTGAAACTACAAGGTCACCTTGGCTTCAGAGATTTTGATTATTCTAAC
ACTTCACTGAAGGCCTTGTCTATATACCAAGTTGTCAGTGATGTGTTCAGTTTTCCACAA
AGTTCTATCTACAAAATCTTTTCAAATATGACCATCCAAAATTTCACAGTATCTGGTACA
CACATGATCCACATGCTTTGCCCATCTCAAATTAGCCCATTTCTGCATTTGGATTTTTCC
AATAATCTCTTAACAGACACGATTTTTAGAGATTGTGGAACATTGACTAAGCTGGAGACA
TTTAGTTTACAAATAAATCAATTAAAAGAACTTACAAATATAGCTCATATGACCAAGGAG
ATGAAGTCTCTACATCAATTGGATATTAGCCAGAATTTTTTAAGGTATGATGAAAATGAA
GGAAATTGCTCTTGGACTAGAAGTTTATTAAGTTTAAATATGTCTTCAAATATACTTACT
GACTCTGTTTTCAGATGTTTACCTCCCAGGATCAAGGTACTTGATCTTCACAATAACAGA
ATAAGGAGCATCCCTAAACAAATCATGAAACTAGAATCTTTGCAAAAACTCAATGTTGCT
CTCAATTCTTTAACCAACCTTCCTGGATGTGGTGCCTTTAACAGCCTTTCTACACTGATC
ATTGACCATAATTCAATTTCCAACCCATCAGTTGACTTCTTCCAGAGCTGCCAGAAGATT
AGGTCAATAAAAGCAGGGAACAATCCATTCCAATGTACGTGTGAGCTAAGAGAATTTATC
CAAAGTATAGGCCAAGTATCAAGTGATGTGGTAGAGGGTTGGCCTGATTCTTATAAGTGT
GAGTATCCAGAAAGCTATAAGGGAACCCCACTAAAGGACTTTCATCTGTCTCAATTATCC
TGCAACACAGCTCTGCTTGTTGTCACCATTGTGGTCCCTGTGCTGGTGTTGGCTGTTACT
GTGAGCATCCTCTGTATCTACCTGGATCTGCCCTGGTATCTCAGGATGGTGTGTCAGTGG
ACCCAGACCCGGCGCAGGGCTAGGAACATACCCTTAGAAGAACTCCAAAGAACTCTCCAG
TTCCATGCTTTTATTTCATATAGTGGGCACGATTCTGCCTGGGTGAAGAGTGAATTACTA
CCAAACTTAGAAAAGGAGGATATACGGATTTGTCTCCATGAGAGAAACTTTATTGCTGGC
AAGAGCATTGTGGAAAATATCATAAACTGCATTGAGAAAAGTTACAAGTCCATCTTTGTT
TTGTCTCCCAACTTTGTTCAGAGTGAGTGGTGCCATTATGAGCTCTACTTTGCCCACCAC
AATCTCTTTCATGAAGCTTTTAATAACTTAATCCTGATCTTGCTGGAACCCATTCCACAA
TATTCCATTCCCAGTAGCTATCACAAGCTGAAAATTCTCATGGCAAAGAGGACTTATTTG
GAATGGCCCAAGGAGAAGAGCAAACATGGACTTTTTTTGGCTAACCTAAGAGCAGCCATT
AATATTAAGTTGATGGAG
>EqCa TLR1 ATDM01010321.1: 96064-100963
ATGACTAAAACTAATTCTGGCATCTTCCACTTTGCCATCATCTTTGTGTTAATACTTGAG
ATTGGAATCCAATCATCTGATGAAAGGGAATTTTTTGTTGACAGATCTAAAGCAGGTCTC
ACCCATGTTCCCAAAGATCTATCTCTGAAAACAACAATCTTAGATATATCACAAAACTAT
ATATCTGAGCTTCGGACTTCTGACATCCAATTACTATCAAAGCTGAGGATTTTGATAATT
TCTCATAATAAAATCCAGTATCTTGATATCAGTGTTTTCAAATTCAACCTGGAATTGGAA
TACTTGGATTTGTCCCACAACAAGTTGGGGAAGATTTCTTGCCACCCTACTGTGAACCTC
AAGCACTTAGACCTCTCATTTAATGCATTTGATGCCCTGCCCATATGCAAAGAGTTTGGC
AACATGTCTCAACTAGAATTTCTGGGGTTGAGTGCCACACAGTTACAAAAATCTAGTGTG
CTGCCAATTGCTCATTTGCATATCAGTAAGGTTTTACTGGTCTTAGGAGACCCTTATGGG
GAAAAAGAAGACTCTGAGAGCCTTCGACACCTTAACACAGAGAGTCTGCACATTGTTTTC
CCGACAAGAAAGGAATTCCATTTCATTTTGGATGTGTCCCTCAGCACTGCAGTAAATCTG
GAACTGTCTAATATCAAATGTGTGCTGGATGATAACCGATGTTCTTATTTCCTAAATGTT
CTGTCAAAACTTCAAAAGAATCCAAGGTTATCAAGTCTTACTTTAAACAACATTGAAACA
GCTTGGGATTCTTTTATTATGATCCTCCAGTTGGTTTGGCATACAAGTGTAGAAAATTTC
TCGATTAAAAATGTGAAACTACAAGGTCACCTTGGCTTCAGAGATTTTGATTATTCTAAC
ACTTCACTGAAGGCCTTGTCTATATACCAAGTTGTCAGTGATGTGTTCAGTTTTCCACAA
AGTTCTATCTACAAAATCTTTTCAAATATGACCATCCAAAATTTCACAGTATCTGGTACA
CACATGATCCACATGCTTTGCCCATCTCAAATTAGCCCATTTCTGCATTTGGATTTTTCC
AATAATCTCTTAACAGACACGATTTTTAGAGATTGTGGAACATTGACTAAGCTGGAGACA
TTTAGTTTACAAATAAATCAATTAAAAGAACTTACAAATATAGCTCATATGACCAAGGAG
ATGAAGTCTCTACATCAATTGGATATTAGCCAGAATTTTTTAAGGTATGATGAAAATGAA
GGAAATTGCTCTTGGACTAGAAGTTTATTAAGTTTAAATATGTCTTCAAATATACTTACT
GACTCTGTTTTCAGATGTTTACCTCCCAGGATCAAGGTACTTGATCTTCACAATAACAGA
ATAAGGAGCATCCCTAAACAAATCATGAAACTAGAATCTTTGCAAAAACTCAATGTTGCT
CTCAATTCTTTAACCAACCTTCCTGGATGTGGTGCCTTTAACAGCCTTTCTACACTGATC
ATTGACCATAATTCAATTTCCAACCCATCAGTTGACTTCTTCCAGAGCTGCCAGAAGATT
AGGTCAATAAAAGCAGGGAACAATCCATTCCAATGTACGTGTGAGCTAAGAGAATTTATC
CAAAGTATAGGCCAAGTATCAAGTGATGTGGTAGAGGGTTGGCCTGATTCTTATAAGTGT
GAGTATCCAGAAAGCTATAAGGGAACCCCACTAAAGGACTTTCATCTGTCTCAATTATCC
TGCAACACAGCTCTGCTTGTTGTCACCATTGTGGTCCCTGTGCTGGTGTTGGCTGTTACT
GTGAGCATCCTCTGTATCTACCTGGATCTGCCCTGGTATCTCAGGATGGTGTGTCAGTGG
ACCCAGACCCGGCGCAGGGCTAGGAACATACCCTTAGAAGAACTCCAAAGAACTCTCCAG
TTCCATGCTTTTATTTCATATAGTGGGCACGATTCTGCCTGGGTGAAGAGTGAATTACTA
CCAAACTTAGAAAAGGAGGATATACGGATTTGTCTCCATGAGAGAAACTTTATTGCTGGC
AAGAGCATTGTGGAAAATATCATAAACTGCATTGAGAAAAGTTACAAGTCCATCTTTGTT
TTGTCTCCCAACTTTGTTCAGAGTGAGTGGTGCCATTATGAGCTCTACTTTGCCCACCAC
AATCTCTTTCATGAAGCTTTTAATAACTTAATCCTGATCTTGCTGGAACCCATTCCACAA
TATTCCATTCCCAGTAGCTATCACAAGCTGAAAATTCTCATGGCAAAGAGGACTTATTTG
GAATGGCCCAAGGAGAAGAGCAAACATGGACTTTTTTGGGCTAACCTAAGAGCAGCCATT
AATATTAAGTTGATGGAG
>EqPr TLR1 XP_008518922.1
ATGACTAAAACTAATTCTGGCATCTTCCACTTTGCCATCATCTTTGTGTTAATACTTGAG
ATTGGAATCCAATCATCTGATGAAAGGGAATTTTTTGTTGACAGATCTAAAGCAGGTCTC
ACCCATGTTCCCAAAGATCTATCTCTGAAAACAACAATCTTAGATATATCACAAAACTAT
ATATCTGAGCTTCGGACTTCTGACATCCAATTACTATCAAAGCTGAGGATTTTGATAATT
TCTCATAATAAAATCCAGTATCTTGATATCAGTGTTTTCAAATTCAACCTGGAATTGGAA
TACTTGGATTTGTCCCACAACAAGTTGGGGAAGATTTCTTGCCACCCTACTGTGAACCTC
AAGCACTTAGACCTCTCATTTAATGCATTTGATGCCCTGCCCATATGCAAAGAGTTTGGC
AACATGTCTCAACTAGAATTTCTGGGGTTGAGTGCCACACAGTTACAAAAATCTAGTGTG
CTGCCAATTGCTCATTTGCATATCAGTAAGGTTTTACTGGTCTTAGGAGACCCTTATGGG
GAAAAAGAAGACTCTGAGAGCCTTCGACACCTTAACACAGAGAGTCTGCACATTGTTTTC
CCGACAAGAAAGGAATTCCATTTCATTTTGGATGTGTCCCTCAGCACTGCAGTAAATCTG
GAACTGTCTAATATCAAATGTGTGCTGGATGATAACCGATGTTCTTATTTCCTAAATGTT
CTGTCAAAACTTCAAAAGAATCCAAGGTTATCAAGTCTTACTTTAAACAACATTGAAACA
GCTTGGGATTCTTTTATTATGATCCTCCAGTTGGTTTGGCATACAAGTGTAGAAAATTTC
TCGATTAAAAATGTGAAACTACAAGGTCACCTTGGCTTCAGAGATTTTGATTATTCTAAC
ACTTCACTGAAGGCCTTGTCTATATACCAAGTTGTCAGTGATGTGTTCAGTTTTCCACAA
AGTTCTATCTACAAAATCTTTTCAAATATGACCATCCAAAATTTCACAGTATCTGGTACA
CACATGATCCACATGCTTTGCCCATCTCAAATTAGCCCATTTCTGCATTTGGATTTTTCC
AATAATCTCTTAACAGACACGATTTTTAGAGATTGTGGAACATTGACTAAGCTGGAGACA
TTTAGTTTACAAATAAATCAATTAAAAGAACTTACAAATATAGCTCATATGACCAAGGAG
ATGAAGTCTCTACATCAATTGGATATTAGCCAGAATTTTTTAAGGTATGATGAAAATGAA
GGAAATTGCTCTTGGACTAGAAGTTTATTAAGTTTAAATATGTCTTCAAATATACTTACT
GACTCTGTTTTCAGATGTTTACCTCCCAGGATCAAGGTACTTGATCTTCACAATAACAGA
ATAAGGAGCATCCCTAAACAAATCATGAAACTAGAATCTTTGCAAAAACTCAATGTTGCT
CTCAATTCTTTAACCAACCTTCCTGGATGTGGTGCCTTTAACAGCCTTTCTACACTGATC
ATTGACCATAATTCAATTTCCAACCCATCAGTTGACTTCTTCCAGAGCTGCCAGAAGATT
AGGTCAATAAAAGCAGGGAACAATCCATTCCAATGTACGTGTGAGCTAAGAGAATTTATC
CAAAGTATAGGCCAAGTATCAAGTGATGTGGTAGAGGGTTGGCCTGATTCTTATAAGTGT
GAGTATCCAGAAAGCTATAAGGGAACCCCACTAAAGGACTTTCATCTGTCTCAATTATCC
TGCAACACAGCTCTGCTTGTTGTCACCATTGTGGTCCCTGTGCTGGTGTTGGCTGTTACT
GTGAGCATCCTCTGTATCTACCTGGATCTGCCCTGGTATCTCAGGATGGTGTGTCAGTGG
ACCCAGACCCGGCGCAGGGCTAGGAACATACCCTTAGAAGAACTCCAAAGAACTCTCCAG
TTCCATGCTTTTATTTCATATAGTGGGCACGATTCTGCCTGGGTGAAGAGTGAATTACTA
CCAAACTTAGAAAAGGAGGATATACGGATTTGTCTCCATGAGAGAAACTTTATTGCTGGC
AAGAGCATTGTGGAAAATATCATAAACTGCATTGAGAAAAGTTACAAGTCCATCTTTGTT
TTGTCTCCCAACTTTGTTCAGAGTGAGTGGTGCCATTATGAGCTCTACTTTGCCCACCAC
AATCTCTTTCATGAAGCTTTTAATAACTTAATCCTGATCTTGCTGGAACCCATTCCACAA
TATTCCATTCCCAGTAGCTATCACAAGCTGAAAATTCTCATGGCAAAGAGGACTTATTTG
GAATGGCCCAAGGAGAAGAGCAAACATGGACTTTTTTGGGCTAACCTAAGAGCAGCCATT
AATATTAAGTTGATGGAG
>EqAs TLR1 XP_044623629.1
ATGACTAAAACTAATTCTGGCATCTTCCACTTTGCCATCATCTTTGTGTTAATACTTGAG
ATTGGAATCCAATCATCTGATGAAAGGGAATTTTTTGTTGACAGATCTAAAGCAGGTCTC
ACCCATGTTCCCAAAGATCTATCTCTGAAAACAACAATCTTAGATATATCACAAAACTAT
ATATCTGAGCTTCGGACTTCTGACATCCAATTACTATCAAAGCTGAGGATTTTGATAATT
TCTCATAATAAAATCCAGTATCTTGATATCAGTGTTTTCAAATTCAACCTGGAATTGGAA
TACTTGGATTTGTCCCACAACAAGTTGGGGAAGATTTCTTGCCACCCTACTGTGAACCTC
AAGCACTTAGACCTCTCATTTAATGCATTTGATGCCCTGCCCATATGCAAAGAGTTTGGC
AACATGTCTCAACTAGAATTTCTGGGGTTGAGTGCCACACAGTTACAAAAATCTAGTGTG
CTGCCAATTGCTCATTTGCATATCAGTAAGGTTTTACTGGTGTTAGGAGACCCTTATGGG
GAAAAAGAAGACTCTGAGAGCCTTCGACACCTTAACACAGAGAGTCTGCACATTGTTTTC
CCGACAAGAAAGGAATTCCATTTCATTTTGGATGTGTCCCTCAGCACTGCAGTAAATCTG
GAACTGTCTAATATCAAATGTGTGCTGGATGATAACCGATGTTCTTATTTCCTAAATATT
CTGTCAAAACTTCAAAAGAATCCAAGGTTATCAAGTCTTACTTTAAACAACATTGAAACA
GCTTGGGATTCTTTTATTATGATCCTCCAGTTGGTTTGGTATACAAGTGTAGAAAATTTC
TCGATTAAAAATGTGAAACTACAAGGTCACCTTGGCTTCAGAGATTTTGATTATTCTAAC
ACTTCACTGAAGGCCTTGTCTATATACCAAGTTGTCAGTGATGTGTTCAGTTTTCCACAA
AGTTCTATCTACAAAATCTTTTCAAATATGACCATCCAAAATTTCACAGTATCTGGTACA
CACATGATCCACATGCTTTGCCCATCTCAAATTAGCCCATTTCTGCATTTGGATTTTTCC
AATAATCTCTTAACAGACACGATTTTTAGAGATTGTGGAACATTGACTAAGCTGGAGACA
TTTAGTTTACAAATAAATCAATTAAAAGAACTTACAAATATAGCTCATATGACCAAGGAG
ATGAAGTCTCTACATCAATTGGATATTAGCCAGAATTTTTTAAGGTATGATGAAAATGAA
GGAAATTGCTCTTGGACTAGAAGTTTATTAAGTTTAAATATGTCTTCAAATATACTTACT
GACTCTGTTTTCAGATGTTTACCTCCCAGGATCAAGGTACTTGATCTTCACAATAACAGA
ATAAGGAGCATCCCTAAACAAATCATGAAACTAGAATCTTTGCAAAAACTCAATGTTGCT
CTCAATTCTTTAACCAACCTTCCTGGATGTGGTGCCTTTAACAGCCTTTCTACACTGATC
ATTGACCATAATTCAATTTCCAACCCATCAGTTGACTTCTTCCAGAGCTGCCAGAAGATT
AGGTCAATAAAAGCAGGGAACAATCCATTCCAATGTACGTGTGAGCTAAGAGAATTTATC
CAAAGTATAGGCCAAGTATCAAGTGATGTGGTAGAGGGTTGGCCTGATTCTTATAAGTGT
GAGTATCCAGAAAGCTATAAGGGAACCCCACTAAAGGACTTTCCTCTGTCTCAATTATCC
TGCAACACAGCTCTGCTTGTTATCACCATTGTGGTCCCTGTGCTGGTGTTGGCTGTTACT
GTGAGCATCCTCTGTATCTACCTGGATCTGCCCTGGTATCTCAGGATGGTGTGTCAGTGG
ACGCAGACCCGGCGCAGGGCTAGGCACATACCCTTAGAAGAACTCCAAAGAACTCTCCAG
TTCCATGCTTTTATTTCATATAGTGGGCACGATTCTGCCTGGGTGAAGAGTGAATTACTA
CCAAACTTAGAAAAGGAGGATATACGGATTTGTCTCCATGAGAGAAACTTTGTTCCTGGC
AAGAGCATTGTGGAAAATATCATAAACTGCACTGAGAAAAGTTACAAGTCCATCTTTGTT
TTGTCTCCCAACTTTGTTCAGAGTGAGTGGTGCCATTATGAGCTCTACTTTGCCCACCAC
AATCTCTTTCATGAAGGATCTGATAACTTAATCCTGATCTTGCTGGAACCCATTCCACAA
TATTCCATTCCCAGTAGCTATCACAAGCTGAAAATTCTCATGGCAAAGAGGACTTATTTG
GAATGGCCCAAGGAGAAGAGCAAACATGGACTTTTTTGGGCTAACCTAAGAGCAGCCATT
AATATTAAGTTGATGGAG
>EqAs TLR1 PSZQ01007001.1 30941615-30939255
ATGACTAAAACTAATTCTGGCATCTTCCACTTTGCCATCATCTTTGTGTTAATACTTGAG
ATTGGAATCCAATCATCTGATGAAAGGGAATTTTTTGTTGACAGATCTAAAGCAGGTCTC
ACCCATGTTCCCAAAGATCTATCTCTGAAAACAACAATCTTAGATATATCACAAAACTAT
ATATCTGAGCTTCGGACTTCTGACATCCAATTACTATCAAAGCTGAGGATTTTGATAATT
TCTCATAATAAAATCCAGTATCTTGATATCAGTGTTTTCAAATTCAACCTGGAATTGGAA
TACTTGGATTTGTCCCACAACAAGTTGGGGAAGATTTCTTGCCACCCTACTGTGAACCTC
AAGCACTTAGACCTCTCATTTAATGCATTTGATGCCCTGCCCATATGCAAAGAGTTTGGC
AACATGTCTCAACTAGAATTTCTGGGGTTGAGTGCCACACAGTTACAAAAATCTAGTGTG
CTGCCAATTGCTCATTTGCATATCAGTAAGGTTTTACTGGTGTTAGGAGACCCTTATGGG
GAAAAAGAAGACTCTGAGAGCCTTCGACACCTTAACACAGAGAGTCTGCACATTGTTTTC
CCGACAAGAAAGGAATTCCATTTCATTTTGGATGTGTCCCTCAGCACTGCAGTAAATCTG
GAACTGTCTAATATCAAATGTGTGCTGGATGATAACCGATGTTCTTATTTCCTAAATATT
CTGTCAAAACTTCAAAAGAATCCAAGGTTATCAAGTCTTACTTTAAACAACATTGAAACA
GCTTGGGATTCTTTTATTATGATCCTCCAGTTGGTTTGGTATACAAGTGTAGAAAATTTC
TCGATTAAAAATGTGAAACTACAAGGTCACCTTGGCTTCAGAGATTTTGATTATTCTAAC
ACTTCACTGAAGGCCTTGTCTATATACCAAGTTGTCAGTGATGTGTTCAGTTTTCCACAA
AGTTCTATCTACAAAATCTTTTCAAATATGACCATCCAAAATTTCACAGTATCTGGTACA
CACATGATCCACATGCTTTGCCCATCTCAAATTAGCCCATTTCTGCATTTGGATTTTTCC
AATAATCTCTTAACAGACACGATTTTTAGAGATTGTGGAACATTGACTAAGCTGGAGACA
TTTAGTTTACAAATAAATCAATTAAAAGAACTTACAAATATAGCTCATATGACCAAGGAG
ATGAAGTCTCTACATCAATTGGATATTAGCCAGAATTTTTTAAGGTATGATGAAAATGAA
GGAAATTGCTCTTGGACTAGAAGTTTATTAAGTTTAAATATGTCTTCAAATATACTTACT
GACTCTGTTTTCAGATGTTTACCTCCCAGGATCAAGGTACTTGATCTTCACAATAACAGA
ATAAGGAGCATCCCTAAACAAATCATGAAACTAGAATCTTTGCAAAAACTCAATGTTGCT
CTCAATTCTTTAACCAACCTTCCTGGATGTGGTGCCTTTAACAGCCTTTCTACACTGATC
ATTGACCATAATTCAATTTCCAACCCATCAGTTGACTTCTTCCAGAGCTGCCAGAAGATT
AGGTCAATAAAAGCAGGGAACAATCCATTCCAATGTACGTGTGAGCTAAGAGAATTTATC
CAAAGTATAGGCCAAGTATCAAGTGATGTGGTAGAGGGTTGGCCTGATTCTTATAAGTGT
GAGTATCCAGAAAGCTATAAGGGAACCCCACTAAAGGACTTTCCTCTGTCTCAATTATCC
TGCAACACAGCTCTGCTTGTTATCACCATTGTGGTCCCTGTGCTGGTGTTGGCTGTTACT
GTGAGCATCCTCTGTATCTACCTGGATCTGCCCTGGTATCTCAGGATGGTGTGTCAGTGG
ACGCAGACCCGGCGCAGGGCTAGGCACATACCCTTAGAAGAACTCCAAAGAACTCTCCAG
TTCCATGCTTTTATTTCATATAGTGGGCACGATTCTGCCTGGGTGAAGAGTGAATTACTA
CCAAACTTAGAAAAGGAGGATATACGGATTTGTCTCCATGAGAGAAACTTTGTTCCTGGC
AAGAGCATTGTGGAAAATATCATAAACTGCACTGAGAAAAGTTACAAGTCCATCTTTGTT
TTGTCTCCCAACTTTGTTCAGAGTGAGTGGTGCCATTATGAGCTCTACTTTGCCCACCAC
AATCTCTTTCATGAAGGATCTGATAACTTAATCCTGATCTTGCTGGAACCCATTCCACAA
TATTCCATTCCCAGTAGCTATCACAAGCTGAAAATTCTCATGGCAAAGAGGACTTATTTG
GAATGGCCCAAGGAGAAGAGCAAACATGGACTTTTTTGGGCTAACCTAAGAGCAGCCATT
AATATTAAGTTGATGGAG
>EqQu TLR1 XP_046512887.1
ATGACTAAAACTAATTCTGGCATCTTCCACTTTGCCATCATCTTTGTGTTAATACTTGAG
ATTGGAATCCAATCATCTGATGAAAGGGAATTTTTTGTTGACAGATCTAAAGCAGGTCTC
ACCCATGTTCCCAAAGATCTATCTCTGAAAACAACAATCTTAGATATATCACAAAACTAT
ATATCTGAGCTTCGGACTTCTGACATCCAATTACTATCAAAGCTGAGGATTTTGATAATT
TCTCATAATAAAATCCAGTATCTTGATATCAGTGTTTTCAAATTCAACCTGGAATTGGAA
TACTTGGATTTGTCCCACAACAAGTTGGGGAAGATTTCTTGCCACCCTACTGTGAACCTC
AAGCACTTAGACCTCTCATTTAATGCATTTGATGCCCTGCCCATATGCAAAGAGTTTGGC
AACATGTCTCAACTAGAATTTCTGGGGTTGAGTGCCACACAGTTACAAAAATCTAGTGTG
CTGCCAATTGCTCATTTGCATATCAGTAAGGTTTTACTGGTCTTAGGAGACCCTTATGGG
GAAAAAGAAGACTCTGAGAGCCTTCGACACCTTAACACAGAGAGTCTGCACATTGTTTTC
CCAACAAGAAAGGAATTCCATTTCATTTTGGATGTGTCCCTCAGCACTGCAGTAAATCTG
GAACTGTCTAATATCAAATGTGTGCTGGATGATAACCGATGTTCTTATTTCCTAAATGTT
CTGTCAAAACTTCAAAAGAATCCAAGGTTATCAAGTCTTACTTTAAACAACATTGAAACA
GCTTGGGATTCTTTTATTATGATCCTCCAGTTGGTTTGGCATACAAGTGTAGAAAATTTC
TCGATTAAAAATGTGAAACTACAAGGTCACCTTGGCTTCAGAGATTTTGATTATTCTAAC
ACTTCACTGAAGGCCTTGTCTATATACCAAGTTGTCAGTGATGTGTTCAGTTTTCCACAA
AGTTCTATCTACAAAATCTTTTCAAATATGACCATCCAAAATTTCACAGTATCTGGTACA
CACATGATCCACATGCTTTGCCCATCTCAAATTAGCCCATTTCTGCATTTGGATTTTTCC
AATAATCTCTTAACAGACACGATTTTTAGAGATTGTGGAACATTGACTAAGCTGGAGACA
TTTAGTTTACAAATAAATCAATTAAAAGAACTGACAAATATAGCTCATATGACCAAGGAG
ATGAAGTCTCTACATCAATTGGATATTAGCCAGAATTTTTTAAGGTATGATGAAAATGAA
GGAAATTGCTCTTGGACTAGAAGTTTATTAAGTTTAAATATGTCTTCAAATATACTTACT
GACTCTGTTTTCAGATGTTTACCTCCCAGGATCAAGGTACTTGATCTTCACAATAACAGA
ATAAGGAGCATCCCTAAACAAATCATGAAACTAGAATCTTTGCAAAAACTCAATGTTGCT
CTCAATTCTTTAACCAACCTTCCTGGATGTGGTGCCTTTAACAGCCTTTCTACACTGATC
ATTGACCATAATTCAATTTCCAACCCATCAGTTGACTTCTTCCAGAGCTGCCAGAAGATT
AGGTCAATAAAAGCAGGGAACAATCCATTCCAATGTACGTGTGAGCTAAGAGAATTTATC
CAAAGTATAGGCCAAGTATCAAGTGATGTGGTAGAGGGTTGGCCTGATTCTTATAAGTGT
GAGTATCCAGAAAGCTATAAGGGAACCCCACTAAAGGACTTTCATCTGTCTCAATTATCC
TGCAACACAGCTCTGCTTGTTGTCACCATTGTGGTCCCTGTGCTGGTGTTGGCTGTTACT
GTGAGCATCCTCTGTATCTACCTGGATCTGCCCTGGTATCTCAGGATGGTGTGTCAGTGG
ACGCAGACCCGGCGCAGGGCTAGGAACATACCCTTAGAAGAACTCCAAAGAACTCTCCAG
TTCCATGCTTTTATTTCATATAGTGGGCATGATTCTGCCTGGGTGAAGAGTGAATTACTA
CCAAACTTAGAAAAGGAGGATATACGGATTTGTCTCCATGAGAGAAACTTTATTGCTGGC
AAGAGCATTGTGGAAAATATCATAAACTGCATTGAGAAAAGTTACAAGTCCATCTTTGTT
TTGTCTCCCAACTTTGTTCAGAGTGAGTGGTGCCATTATGAGCTCTACTTTGCCCACCAC
AATCTCTTTCATGAAGCTTTTAATAACTTAATCCTGATCTTGCTGGAACCCATTCCACAA
TATTCCATTCCCAGTAGCTATCACAAGCTGAAAATTCTCATGGCAAAGAGGACTTATTTG
GAATGGCCCAAGGAGAAGAGCAAACATGGACTTTTTTGGGCTAACCTAAGAGCAGCCATT
AATATTAAGTTGATGGAG
>TaIn TLR1 PVIE01002705.1:28853-31210 
ATGACTAAAAGTAATTCTAGCATCTTCCGTTTTGCTGTCATCTTCATGTTAATACTTGAG
ACCAGAATCCAATTATCTGAGGAAAGTGAACTTTTTGTTGACAGATCAAAAGCAGGTCTC
ACCCATGTTCCCAAAGATCTATCCCCGAAAACAACAATCTTAGATATATCACAAAACTAT
ATATCTGAGCTTCGGACTTCTGACGTCCTATTACTATCAAAGCTGAGGATTTTGATAATT
TCTCATAATGAAATCCAGTATCTTGATATCAGTGTTTTCAAATTCAACCTGGAATTGGAA
CACTTGGATTTATCCCACAACAAACTGGGGAAGATTTCTTGCCACCCTGCTGTGAACCTC
AAGCACTTAGACCTCTCATTTAACGCATTTGATGGCCTGCCCATATGTGAAGAGTTTGGC
AACATGTCTCAACTAGAATTTCTGGGGTTGAGTGCCACTCAGTTACAAAAATCTAGTGTG
CTGCCAATTGCTCATTTGCGTGTCAGTAAGGTTTTACTGGTCTTAGGAGACCTTTATGGG
GAAAAAGAAGACTCTGAGAGCCTTCAAGACCTTAACACAGAGAGTCTGCACATTGTTTTT
CCAAGAAGAAAAGAATTCCATTTCATTTTGGATGTGTCCATCAGCACTACAGTAAATCTG
GAACTGTCTAATATCAAATGTGTGCTAGATGATAATGGATGCTCTTACTTCCTAAATGTT
CTGTCAAAACTTCAAAAGAATCCAAGGTTATCAAGTCTTACTTTAAACAACATTGAAACA
GCTTGGGATTCTTTCATTATGATCCTCCAGTTGGTTTGGCATACAAGCATAGAGTATTTC
TCTATTAAAAATGTGAAACTACAAGGTCACCTTGGCTTCAGAGATTTTGATTATTCTAAC
ACTTCACTGAAGGCCTTGTCTATATACCACGTTGTCAGTGATGTGTTCAGTTTTCCACAA
AGTTCTATCTACAAAATCTTTTCAAATATGAACATCCAAAATTTCACAGTGTCTGGTACA
CACATGGTCCACATGCTTTGCCCATCCCAAACTAGCCCATTTCTGTATTTGGATTTTTCC
AATAATCTCTTAACAGACATGGTTTTTAGAGATTGTGGAAAATTGACTGAGTTGGAGACT
CTGAGTTTACAAATGAATCAATTAAAAGAACTTGCAAATATAGTTTATATGACCAAGGAG
ATGAAGTCTCTACAACAATTGGATATTAGCCAGAATTTTCTAAGGTATGATGAAAATGAA
GGAAGTTGCTCTTGGACCAAAAGTTTATTAAGTTTAAATTTGTCTTCAAATATACTTACT
GACTCTGTTTTCAGATGTTTACCTCCCAGCCTCAAGGTACTTGATCTTCACAATAACAGA
ATAAGGAGTATTCCTAAACAAATCATGAAACTAGAATCTTTGCAAGAACTCAATGTTGCT
TTCAATTCTTTAACTGACCTTCCTGGATGTGGTACCTTTAGCAGCCTTTCTATACTGATC
ATTGACTATAATTCAATTTCCAACCCGTCAGCTGATTTCTTCCAGGGCTGCCAGAAGATT
GGGTCGATAAAAGCAGGGAATAATCCATTCCAATGTACATGTGAGTTAAGAGAATTTATC
CAAAGTATAGGCCAGGTATCAAGTGACGTGGTAGAGGGTTGGCCTGATTCTTATAAGTGT
GACTATCCAGAAAGCTATAAGGGAACCCCACTAAAGGACTTTCACGTGTCCCAATTATCC
TGCAACACAGCTCTGCTGATTGTTACCATTGTGGTCCCTGTGCTGGTGTTGGCTGTTACT
GTGGCCATCCTCTGTATCTACTTGGATCTTCCCTGGTACCTCAGGATGGTGTGTCAGTGG
ACCCAGACCCGGCGCAGGGCTAGGAAGCTACCCTTAGAAGAACTCCAAAGAACTCTCCAG
TTCCACGCTTTTATTTCATACAGTGGGCACGATTCTTCCTGGGTGAAGAATGAATTACTA
CCAAACCTAGAAAAAGAAGATATACGGATTTGTCTCCATGAGAGAAACTTTGTTGCTGGC
AAGAGCATTGTGGAAAATATCATAAACTGTATTGAGAAAAGTTACAAGTCCATCTTTGTT
TTGTCTCCCAACTTTGTCCAGAGTGAGTGGTGCCATTATGAACTCTACTTTGCCCACCAC
AATCTCTTTCATGAAGCTTTTGATAAATTAATCCTGATCTTGCTGGAACCCATTCCACAG
TATTCCATTCCTAGCAGCTATCACAAGCTCAAAACTCTAATGGCACGGAGGACTTATTTG
GAATGGCCCAAGGAGAAGAGCAAACACGGACTTTTTTGGGCTAACCTAAGAGCAGCCATT
AATATTAAGTTGATGGAG
>TaTe TLR1 PVID01005798.1:59099-61456 
ATGACTAAAAGTAATTCTAGCATCTTCCGTTTTGCTGTCATCTTCATGTTAATACTTGAG
ATCAGAATCCAATTATCTGAGGAAAGTGAACTTTTTGTTGACAGATCAAAAGCAGGTCTC
ACCCATGTTCCCAAAGATCTATCCCCGAAAACAACAATCTTAGATATATCACAAAACTAT
ATATCTGAGCTTCAGACTTCTGACATCCTATTACTATCAAAGCTGAGGATTTTGATAATT
TCTCATAATGAAATCCAGTATCTTGATATCAGTGTTTTCAAATTCAACCTGGAATTGGAA
TACTTGGATTTATCCCACAACAAACTGGGGAAGATTTCTTGCCACCCTGCTGTGAACCTC
AAGCACTTAGACCTCTCATTTAATGCATTTGATGCCCTTCCCATATGTGAAGAGTTTGGC
AACATGTCTCAACTAGAATTTCTGGGGTTGAGTGCCACTCAGTTACAAAAATCTAGTGTG
CTGCCAATTGCTCATTTGCATGTCAGTGAGGTTTTACTGGTCTTAGGAGAACTTTATGGG
GAAAAAGAAGACTCTGAGAGCCTTCAAGACCTTAACACAGAGAGTCTGCACATTGTTTTC
CCAAGAAGAAAAGAATTCCATTTCATTTTGGATGTGTCCATCAGCACTACAGTAAATCTG
GAACTGTCTAATATCAAATGTATGCTAGATGATAATGGATGCTCTTACTTCCTAAATGTT
CTGTCAAAACTTCAAAAGAATCCAAGGTTATCAAGTCTTACTTTGAACAACATTGAAACA
GCTTGGGATTCTTTCATTATGATCCTCCAGTTGGTTTGGCATACAAGCATAGAGTATTTC
TCTATTAAAAATGTGAAACTACAAGGTCACCTTGGCTTCAGAGATTTTGATTATTCTAAC
ACTTCACTGAAGGCCTTGTCTATATACCACGTTGTCAGTGATGTGTTCAGTTTTCCACAA
AGTTCTATCTACAAAATCTTTTCAAATATGAACATCCAAAATTTCACAGTGTCTGGTACA
CACATGGTCCACATGCTTTGCCCATCCCAAACTAGCCCATTTCTGTATTTGGATTTTTCC
AATAATCTCTTAACAGACATGGTTTTTAGAGATTGTGGAAAATTGACTGAGTTGGAGACT
CTGAGTTTACAAATGAATCAATTAAAAGAACTTGCAAATATAGTTTATATGACCAAGGAG
ATGAAGTCTCTACAACAATTGGATATTAGCCAGAATTTTCTAAGGTATGATGAAAATGAA
GGAAGTTGCTCTTGGACCAAAAGTTTATTAAGTTTAAATTTGTCTTCAAATATACTTACT
GACTCTGTTTTCAGATGTTTACCTCCCAGCCTCAAGGTACTTGATCTTCACAATAACCGA
ATAAGGAGTATTCCTAAACAAATCATGAAACTAGAATCTTTGCAAGAACTCAATGTTGCT
TTCAATTCTTTAACTGACCTTCCTGGATGTGGTACCTTTAGCAGCCTTTCTATACTGATC
ATTGACTATAATTCAATTTCCAACCCGTCAGCTGATTTCTTCCAGAGCTGCCAGAAGATT
GGGTCGATAAAAGCAGGGAATAATCCATTCCAATGTACATGTGAGCTAAGAGAATTTGTC
CAAAGTATAGGCCAGGTATCAAGTGATGTGGTAGAGGGTTGGCCTGATTCTTATAAGTGT
GACTATCCAGAAAGTTTTAAGGGAACCCCACTAAAGGACTTTCACATGTCCCAATTATCC
TGCAACACAGCTCTGCTGATTGTTACCATTGTGGTCCCTGTGCTGGTGTTGGCTGTTACT
GTGACCATCCTCTGTATCTACTTGGATCTTCCCTGGTACCTCAGGATGGTGTGTCAGTGG
ACCCAGACCCGGCGCAGGGCTAGGAACCTACCCTTAGAAGAACTCCAAAGAACTCTCCAC
TTCCATGCTTTTATTTCATACAGTGGGCATGATTCTCCCTGGGTGAAGAATGAATTACTA
CCAAACCTAGAAAAAGAAGATATACGGATTTGTCTCCATGAGAGAAACTTTGTCGCTGGC
AAGAGCATTGTGGAAAATATCATAAACTGTATTGAGAAGAGTTACAAGTCCATCTTTGTT
TTGTCTCCCAACTTTGTCCAGAGTGAGTGGTGCCATTATGAACTCTACTTTGCCCACCAC
AACCTCTTTCATGAAGCTTTTGATAACTTAATCCTGATCTTGCTGGAACCCATTCCACAG
TATTCCATTCCTAGCAGCTATCACAAGCTCAAAACTCTAATGGCACGGAGGACTTATTTG
GAATGGCCCAAGGAGAAGAGCAAACACGGACTTTTTTGGGCTAACCTAAGAGCAGCCATT
AATATTAAGTTGATGGAG
>RhUn TLR1 BOSQ02005794.1:477295-479661
ATGACTAAAACTAATTCTAGCATCTTCCGTTTTGCCATCATCTTCATGTTAATACTTCAG
ATCAGAATCCAATTATCTGATGAAAGTGAGTTTTTTGTTGACAGATCAAAAGCGGGTCTC
ACCCATGTTCCCAAAGACGTATCCCCGAAAACAACAATCTTAGATATATCACAAAACTAT
ATATCTGAGCTTCGGACTTCTGATATCCTATCACTATCAAAGCTGAGGATTTTAATAATT
TCTCATAATAGAATCCAATACCTTGATATCAGTGTTTTCAAATTCAACCCGGAATTGGAA
TACTTGGATTTGTCCCACAACAAGTTGGGGAAGATTTCTTGCCACCCTACTGTGAAACTC
AAGCACTTAGACCTCTCATTTAATGCATTTGATGCCCTGCCCATATGCGAAGAGTTTGGC
AACATGTCTCAACTAGAATTTCTGGGGTTGAGTGCCACACAGTTACAAAAATCTAGTGTG
CTGCCAATTGCTCATTTGCATATCAGTAAGGTTTTACTGGTCTTAGGAGACCCTTATGGG
GAAAAGGAAGACTCTGAGAGCCTTCAAGACCTTAACACAGAGAGTCTGCACATTGTTTTC
CCAACAGGAAAGGAATTCCATTTCATTTTGGATGTGTCCATCAGCACTGCAGTAAATCTG
GAACTGTCTAATATCAAATGTGTGCTAGATGATAATGGATGTTCTTACTTCCTAAATGTT
CTGTCAAAACTTCAAAAGAACCCAAGGTTATCAAGTCTTACTTTAAACAACATTGAAACA
GCTTGGGATTCTTTCATTATGATCCTCCAGTTGGTTTGGCATACAAGCATAGAGTATTTC
TCAATTAAAAATGTGAAACTACAAGGTCACCTTGGCTTCAGAGATTTTGATTATTCTAAC
ACTTCACTGAAGGCCTTGTCTATACAGCAAGTTGTCAGTGATGTGTTCAGTTTTCCACAA
AGTGCTATCTACAAAATCTTTTCAAATATGAACATCCAAAATTTCACAGTGTCTGGTACA
CACATGGTCCACATGCTTTGCCCATCCCAAACCAGCCCATTTCTGTATTTGGATTTTTCC
AATAATCTCTTAACAGATACCCTTTTTAGAGATTGTGGAAAATTGACTCAATTGGAGACA
CTTAATTTAAAAATGAATCAATTAAAAGAACTTGCAAATATAGTTCATATGACCAAGGAG
ATGAAGTCTCTACAACAACTGGATATTAGCCAGAATTTTCTAAGGTATGATGAAAATGAA
GGAAATTGTTCTTGGACTAGAAGTTTATTAAGTTTAAATATGTCTTCAAATATACTTACT
GACTCTGTTTTCAGGTGTTTACCTCCCAGGGTCAAGATACTTCATCTTCACAATAACAGA
ATAAGGAGCATTCCTAAGCAAATCATGAAACTAGAATCTTTGCAAGAACTCAATCTTGCT
TTCAATTCTTTAACCGACCTTCCTGGATGTGGTACCTTTAACAGCCTTTCTATACTGATC
ATTGATTATAATTCAATTTCCAACCCATCAGCTGATTTCTTCCAGAGCTGCCAGAATATT
AGGTCAATAAATGCAGGGAACAATCCATTCCAATGTACATGTGAGCTAAGAGAATTTATC
CAAAGTATAGGCCAAGTATCAAGTGATGTGGTGGAGGGTTGGCCTGATTCTTATAAGTGT
GACTATCCAGAAAGCTATAAGGGAACCCAACTAAAGGACTTTCATGTGTCCCAACTATCC
TGCAACACAGCTCTGCTGATTGTTACCATTGGGGTCCCTGTGCTGGTGTTGGCTGTTACT
GTGACCATCCTCTGTATCTACTTGGATCTGCCCTGGTATCTCAGGATGGTGTGTCAGTGG
ACCCAGACCCGGCGCAGGGCTAGGAACGTACCCTTAGAAGAACTCCAAAAAACTCTCCAG
TTCCATGCTTTTATTTCATATAGTGGGCATGATTCTACCTGGGTGAAGAATGAATTACTA
CCAAACCTAGAAAAAGAAGACATACGGATTTGTCTCCATGAGAGAAACTTTGTTGCTGGC
AAGAGCATTGTGGAAAATATCATAAACTGCATTGAGAAAAGTTATAAGTCCATCTTTGTT
TTGTCTCCCAACTTTGTCCAGAGTGAGTGGTGCCATTATGAACTCTACTTTGCCCACCAC
AATCTCTTTCATGAAGCTTGTGATAACTTAATCCTGATCTTGCTGGAACCCATTCCACGG
TATTCCATTCCTAGCAGCTATCACAAGCTCAAAATTCTCATGGGACTGAGGACTTATTTG
GAATGGCCCAAGGAGAAGAGCAAACGTGGACTTTTTTGGGCTAACCTAAGAGCAGCCATT
AATATTAAGTTGATGGAGCAATCAAAA
>DiBi TLR1 CM036953.1:31922719-31925085
ATGACTAAAACTAATTCTAGCATCTTCCGTTTTGCCATCATCTTCATGTTGATACTTCAG
ATCAGAATCCAATTATCTGATGAAAGTGAATTTTTTGTTGACAGATCAAAAGCAGGTCTC
ACCCATGTTCCCAAAGACGTATCCCCGAAAACAACAATCTTAGATATATCACAAAACTAT
ATATCTGAGCTTCGGACTTCTGATATCCTATCACTATCAAAGCTGAGGATTTTAATAATT
TCTCATAATAGAATCCAATACCTTGATATCAGTGTTTTCAAATTCAACCCGGAACTGGAA
TACTTGGATTTGTCCCACAACAAGTTGGGGAAGATTTCTTGCCACCCTACTGTGAACCTC
AAGCACTTAGACCTCTCATTTAATGCATTTGATGCCCTGCCCATATGCGAAGAGTTTGGC
AACATGTCTCAACTAGAATTTCTGGGGTTGAGTGCCACACAGTTACAAAAATCTAGTGTG
CTGCCAATTGCTCATTTGCATATCAGTAAGGTTTTACTGGTCTTAGGAGACCCTTATGGG
GAAAAAGAAGACTCTGAGAGCCTTCAAGACCTTAACACAGAGAGTCTGCACATTGTTTTC
CCAACAGGAAAGGAATTCCATTTCATTTTGGATGTGTCCATCAGCACTGCAGTAAATCTG
GAACTGTCTAATATCAAATGTGTGCTAGATGATAATGGATGTTCTTACTTCCTAAATGTT
CTGTCAAAACTTCAAAAGAACCCAAGGTTATCAAGTCTTACCTTAAACAACATTGAAACA
GCTTGGGATTCTTTCATTATGATCCTCCAGTTGGTTTGGCATACAAGCATAGAGTATTTC
TCAATTAAAAATGTGAAACTACAAGGTTACCTTGGCTTCAGAGATTTTGATTATTCTAAC
ACTTCACTGAAGGCCTTGTCTATACAGCAAGTTGTCAGTGATGTGTTCAGTTTTCCACAA
AGTTCTATCTACAAAATCTTTTCAAATATGAACATCCAAAATTTCACAGTGTCTGGTACA
CACATGGTCCACATGCTTTGCCCATCCCAAACCAGCCCATTTCTATATTTGGATTTTTCC
AATAATCTCTTAACAGATACCCTTTTTAGAGATTGTGGAAAATTGACTCAATTGGAGACA
CTTAATTTAAAAATGAATCAATTAAAAGAACTTGCAAATATAGTTCATATGACCAAGGAG
ATGAAGTCTCTACAACAATTGGATATTAGCCAGAATTTTCTAAGGTATGATGAAAATGAA
GGAAATTGCTCTTGGACTAGAAGTTTATTAAGTTTAAATATGTCTTCAAATATACTTACT
GACTCTGTTTTCAGGTGTTTACCTCCCAGGGTCAAGGTACTTCATCTTCACAATAACAGA
ATAAGGAGCATTCCTAAGCAAATCATGAAACTAGAATCTTTGCAAGAACTCAATCTTGCT
TTCAATTCTTTAACCGACCTTCCTGGATGTGGTACCTTTAGCAGCCTTTCTATACTGATC
ATTGATTATAATTCAATTTCCAACCCATCAGCTGATTTCTTCCAGAGCTGCCAGAATATT
AGGTCAATAAAAGCAGGGAACAATCCATTCCAATGTACATGTGAGCTAAGAGAATTTATC
CAAAGTATAGGCCAAGTATCAAGTGATATGGTGAAGGGTTGGCCTGATTCTTATAAGTGT
GACTATCCAGAAAGCTATAAGGGAACCCAACTAAAGGACTTTCATGTGTCCCAACTATCC
TGCAACACAGCTCTGCTGATTGTCACCATTGTGGTCCCTGTGCTGGTGTTGGCTGTTACT
GTGACCATCCTTTGTATCTACTTGGATCTGCCCTGGTATCTCAGGATGGTGTGTCAGTGG
ACCCAGACCCGGCGCAGGGCTAGGAACGTACCCTTAGAAGAACTCCAAAGAACTCTCCAG
TTCCATGCTTTTATTTCATATAGTGGGCATGATTCTACCTGGGTGAAGAATGAATTACTA
CCAAACCTAGAAAAAGAAGATATACGGATTTGTCTCCATGAGAGAAACTTTGTTGCTGGC
AAGAGCATTGTGGAAAATATCATAAACTGCATTGAGAAAAGTTATAAGTCCATCTTTGTT
TTGTCTCCCAACTTTGTCCAGAGTGAGTGGTGCCATTATGAACTCTACTTTGCCCACCAC
AATCTCTTTCATGAAACTTGTGATAACTTAATCTTGATCTTGCTGGAACCCATTCCACGG
TATTCCATTCCTAGCAGCTATCACAAGCTCAAAACTCTCATGGCACTGAGGACTTATTTG
GAATGGCCCAAGGAGAAGAGCAAACATGGACTTTTTTGGGCTAACCTAAGAGCAGCCATT
AATATTAAGTTGATGGAGCAATCAAAA
>DiSu TLR1 PEKH010002443.1:1125503-1127869
ATGACTAAAACTAATTCTAGCATCTTCCGTTTTGCCATCATCTTCATGTTAATACTTCAG
ATCAGAATCCAATTATCTGATGAAAGTGAGTTTTTTGTTGACAGATCAAAAGCGGGTCTC
AACCATGTTCCCAAAGACGTATCCCCGAAAACAACAATCTTAGATATATCACAAAACTAT
ATATCTGAGCTTCGGACTTCTGATATCCTATCACTATCAAAGCTGAGGATTTTAATCATT
TCTCATAATAGAATCCAATACCTTGATATCAGTGTTTTCAAATTCAACCTGGAACTGGAA
TACTTGGATTTGTCCCACAACAAGTTGGGGAAGATTTCTTGCCACCCTACTGTGAACCTC
AAGCACTTAGACCTCTCATTTAATGCATTTGATGCCCTGCCCATATGCGAAGAGTTTGGC
AACATGTCTCAACTAGAATTTCTGGGGTTGAGTGCCACACAGTTACAAAAATCTAGTGTG
CTGCCAATTGCTCATTTACATATCAGTAAGGTTTTACTGGTCTTAGGAGACCCTTATGGG
GAAAAAGAAGACTCTGAGAGCCTTCAAGACCTTAACACAGAGAGTCTGCACATTGTTTTC
CCAACAGGAAAGGAATTCCATTTCATTTTGGATGTGTCCATCAGCACTGCAGTAAATCTG
GAACTGTCTAATATCAAATGTGTGCTAGATGATAATGGATGTTCTTACTTCCTAAATGTT
CTGTCAAAACTTCAAAAGAACCCAAGGTTATCAAGTCTTACTTTAAACAACATTGAAACA
GCTTGGGATTCTTTCATTATGATCCTCCAGTTGGTTTGGCATACAAGCATAGAGTATTTC
TCAATTAAAAATGTGAAACTACAAGGTCACCTTGGCTTCAGAGATTTTGATTATTCTAAC
ACTTCACTGAAGGCCTTGTCTATACATCAAGTTGTCAGTGATGTGTTCAGTTTTCCACAA
AGTTCTATCTACAAAATCTTTTCAAATATGAACATCCAAAATTTCACAGTGTCTGGTACA
CACATGGTCCACATGCTTTGCCCATCCCAAACCAGCCCATTTCTGTATTTGGATTTTTCC
AATAATCTCTTAACAGACACCCTTTTTAGAGATTGTGGAAAATTGACTCAGTTGGAGACA
CTTAATTTAAAAATGAATCAATTAAAAGAACTTGCAAATATAGTTCATATGACCAAGGAG
ATGAAGTCTCTACAACAATTGGATATTAGCCAGAATTTTCTAAGGTATGATGAAAATGAA
GGAAATTGCTCTTGGACTAGAAGTTTATTAAGTTTAAATATGTCTTCAAATATACTTACT
GACTCTGTTTTCAGGTGTTTACCTCCTAGGGTCAAGGTACTTCATCTTCACAATAACAGA
ATCAGGAGCATTCCTAAGCCAATCATGAAACTAGAATCTTTGCAAGAACTCAATCTTGCT
TTCAATTCTTTAACTGACCTTCCTGGATGTGGTACCTTTAGCAGCCTTTCTATACTGATC
ATTGATTATAATTCAATTTCCAACCCATCAGCTGATTTCTTCCAGAGCTGCCAGAATATT
AGGTCAATAAAAGCAGGGAACAATCCATTCCAATGTACATGTGAGCTAAGAGAATTTATC
CGAAGTATAGGCCAAGTATCAAGTGATGTGGTGGAGGGTTGGCCTGATTCTTATAAGTGT
GACTATCCAGAAAGCTATAAGGGAACCCAACTAAAGGACTTTCATGTGTCCCAACTATCC
TGCAACACAGCTCTGCTGATTGTTACCATTGGGGTCCCTGTGCTGGTGTTAGCTGTTACT
GTGACCATCCTCTGTATCTACTTGGATCTGCCCTGGTATCTCAGGATGGTGTGTCTGTGG
ACCCAGACCCGGCGCAGGGCTAGGAACATACCCGTAGAAGAACTCCAAAGAACTCTCCAG
TTCCATGCTTTTATTTCATATAGTGGGCATGATTCTACCTGGGTGAAGAATGAATTACTA
CCAAACCTAGAAAAAGAAGACATACGGATTTGTCTCCATGAGAGAAACTTTGTTGCTGGA
AAGAGCATTGTGGAAAATATCATAAACTGCATTGAGAAAAGTTATAAGTCCATCTTTGTT
TTGTCTCCCAACTTTGTCCAGAGTGAGTGGTGCCATTATGAACTCTACTTTGCCCACCAC
AATCTCTTTCATGAAGCTTGTGATAACTTAATCCTGATCTTGCTGGAACCTATTCCACAG
TATTCCATTCCTAGCAGCTATCACAAGCTCAAAACTCTCATGGTACTGAGGACTTATTTG
GAATGGCCCAAGGAGAAGAGCAAACGTGGACTTTTTTGGGCTAACCTAAGAGCAGCTATT
AATATTAGGTTGATGGAGCAATCAAAA
>CeSi TLR1 XP_004419033.1
ATGACTAAAACTAATTCTAGCATCTTCTGTTTTGCTATCATCTTCATGTTGATACTTCAG
ATCAGAATCCAATTATCTGATGAAAGTGAGTTTTTTGTTGACAGATCAAAAGCAGGTCTC
ACCCATGTTCCCAAAGACGTATCCCCGAAAACAACAATCTTAGATATATCACAAAACTAT
ATATCTGAGCTTCGGACTTCTGATATCCTATCACTATCAAAGCTGAGGATTTTAATAATT
TCTCATAATAGAATCCAATACCTTGATATCAGTGTTTTCAAATTCAACCCGGAACTGGAA
TACTTGGATTTGTCCCACAACAAGTTGGGGAAGATTTCTTGCCACCCTACTGTGAACCTC
AAGCACTTAGACCTCTCATTTAATGCATTTGATGCCCTGCCCATATGCGAAGAGTTTGGC
AACATGTCTCAACTAGAATTTCTGGGGTTGAGTGCCACACAGTTACAAAAATCTAGTGTG
CTGCCAATTGCTCATTTGCATATCAGTAAGGTTTTACTGGTCTTAGGAGACCCTTATGGG
GAAAAAGAAGACTCTGAGAGCCTTCAAGACCTTAACACAGAGAGTCTGCACATTGTTTTC
CCAACAGGAAAGGAATTCCATTTCATTTTGGATGTGTCCATCAGCACTGCAGTAAATCTG
GAACTGTCTAATATCAAATGTGTGCTAGATGATAATGGATGTTCTTACTTCCTAAATGTT
CTGTCAAAACTTCAAAAGAACCCAAGGTTATCAAGTCTTACCTTAAACAACATTGAAACA
GCTTGGGATTCTTTCATTATGATCCTCCAGTTGGTTTGGCATGCAAGCATAGAGTATTTC
TCAATTAAAAATGTGAAACTACAAGGTTACCTTGGCGTCAGAGATTTTGATTATTCTAAC
ACTTCACTGAAGGCCTTGTCTATACAGCAAGTTGTCAGCGATGTGTTCAGTTTTCCACAA
AGTTCTATCTACAAAATCTTTTCAAATATGAACATCCAAAATTTCACAGTGTCTGGTACA
CACATGGTCCACATGCTTTGCCCATCCCAAACCAGCCCATTTCTGTATTTGGATTTTTCC
AATAATCTCTTAACAGATACCCTTTTTAGAGATTGTGGAAAATTGACTCAATTGGAGACA
CTTAATTTAAAAATGAATCAATTAAAAGAACTTGCAAATATAGTTCATATGACCAAGGAG
ATGAAGTCTCTACAACAATTGGATATTAGCCAGAATTTTCTAAGGTATGATGAAAATGAA
GGAAATTGCTCTTGGACTAGAAGTTTATTAAGTTTAAATATGTCTTCAAATATACTTACT
GACTCTGTTTTCAGGTGTTTACCTCCCAGGGTCAAGGTACTTGATCTTCACAATAACAGA
ATAAGGAGCATTCCTAAGCAAATCATGAAACTAGAATCTTTGCAAGAACTCAATCTTGCT
TTCAATTCTTTAACCGACCTTCCTGGATGTGGTACCTTTAGCAGCCTTTCTATACTGATC
ATTGATTATAATTCAATTTCCAAACCATCAGCTGATTTCTTCCAGAGCTGCCAGAATATT
AGGTCAATAAAAGCAGGGAACAATCCATTCCAATGTACATGTGAGCTAAGAGAATTTATC
CAAAGTATAGGCCAAGTATCAAGTGATATGGTAGAGGGTTGGCCTGATTCTTATAAGTGT
GACTACCCAGAAAGCTATAAGGGAACCCAACTAAAGGACTTTCATGTGTCCCAACTATCC
TGCAACACAGCTCTGCTGATTGTCACCATTGTGGTCCCTGTGCTGGTGTTGGCTGTTACT
GTGACCATCCTTTGTATCTACTTGGATCTGCCCTGGTATCTCAGGATGGTGTGTCAGTGG
ACCCAGACCCGGCGCAGGGCTAGGAACGTACCCTTAGAAGAACTCCAAAGAACTCTCCAG
TTCCATGCTTTTATTTCATATAGTGGGCATGATTCTACCTGGGTGAAGAATGAATTACTA
CCAAACCTAGAAAAAGAAGATATACGGATTTGTCTCCATGAGAGAAACTTTGTTGCTGGC
AAGAGCATTGTGGAAAATATCATAAACTGCATTGAGAAAAGTTATAAGTCCATCTTTGTT
TTGTCTCCCAACTTTGTCCAGAGTGAGTGGTGCCATTATGAACTCTACTTTGCCCACCAC
AATCTCTTTCATGAAACTTGTGATAACTTAATCTTGATCTTGCTGGAACCCATTCCACGG
TATTCCATTCCTAGCAGCTATCACAAGCTCAGAACTCTCATGGCACTGAGGACTTATTTG
GAATGGCCCAAGGAGAAGAGCAAACATGGACTTTTTTGGGCTAACCTAAGAGCAGCCATT
AATATTAAGTTGATGGGGCAATCAAAA
