# Supplementary material for: Twelve toll-like receptor (TLR) genes in the family Equidae – comparative genomics, selection and evolution
Source: Vet Res Commun. 2023 Oct 24;48(2):725–41. doi: 10.1007/s11259-023-10245-4 (PMC10998774; doi:10.1007/s11259-023-10245-4)
Supplement: Supplementary file 3 — Supplementary Material 3 [file 11259_2023_10245_MOESM3_ESM.zip › TLR10 AA.fas]

>EqGr_TLR10_Heq1
MRHIRSIYVFCCIVMSACGWASKLPEERELTTNCSNMSLRKVPVDLTPTTTTLDLSYNLL
SQLQSSDFHSVSELKVLILCHNRIQELDIKTFEFNKELRYLDLSYNRLKIVTWYSLAGLR
HLDLSFNDFDTMPISEETGNMSHLEILGLSGAKIQKSDFQKIAHLHLNTVFLGLRTLSHY
EEGSLPILNTTKLHIVLPMNTNFWVLLHDGIKTSKILEMTNVDGKSQFASYETQQNLILE
NAKTSILLLNKVDLLWDDLLLIFQFVWHTSVEYFHIQNVTFGGKVYLDHNSFNYSNTVMR
AVKLEHVHYRVFYIPQERVYLLFTKMGIENLTISDAQMPHMVFPTCPSKFQYLNFANNIL
TDDLFKRSIHLPHLKTLILKGNKLETLSLVSCFANNTSLKHLDLSQNLLQHENDENCWWP
ETLITMNLSSNKFADSVFRCLPQSIQILDLNNNKIQTVPKEMIHLKSLRELNLAFNFLTD
LPGCSHFRRLSILNIEMNLILSPSLDFFQSCQEVKTLNAGRNPFRCTCELRDFIQLEKYS
EGMMVGWLDSYICEYPLSLKGTQLKDVHLPELSCNTALLIVTIVVVMLILGMAATFCCLH
FDLPWYLRMLHQWTQTWHRVRKATQGQLKRNVQFHVFISYSERDSAWVKHELIPKLEKED
GSVLICLHEGNFDPGNSITENIINHTEKSYKIILVLSPDFVQSEWYRYELDFTHHNLCHE
NSNYIILILLEPIPLYCIPTRYPKLKALMEKKAYLEWPKDRRKCRLFWANLRAAIHVNLV
ETREMCELQTFIELNEESQGSAISLIRTDCL
>EqGr_TLR10_Heq2
MRHIRSIYVFCCIVMSACGWASKLPEERELTTNCSNMSLRKVPVDLTPTTTTLDLSYNLL
SQLQSSDFHSVSELKVLILCHNRIQELDIKTFEFNKELRYLDLSYNRLKIVTWYSLAGLR
HLDLSFNDFDTMPISEETGNMSHLEILGLSGAKIQKSDFQKIAHLHLNTVFLGLRTLSHY
EEGSLPILNTTKLHIVLPMNTNFWVLLHDGIKTSKILEMTNVDGKSQFASYETQQNLILE
NAKTSILLLNKVDLLWDDLLLIFQFVWHTSVEYFHIQNVTFGGKVYLDHNSFNYSNTVMR
AVKLEHVHYRVFYIPQERVYLLFTKMGIENLTISDAQMPHMVFPTCPSKFQYLNFANNIL
TDDLFKRSIHLPHLKTLILKGNKLETLSLVSCFANNTSLKHLDLSQNLLQHENDENCWWP
ETLITMNLSSNKFADSVFRCLPQSIQILDLNNNKIQTVPKEMIHLKSLRELNLAFNFLTD
LPGCSHFRRLSILNIEMNLILSPSLDFFQSCQEVKTLNAGRNPFRCTCELRDFIQLEKYS
EGMMVGWLDSYICEYPLSLKGTQLKDVHLPELSCNTALLIVTIVVVMLILGMAATFCCLH
FDLPWYLRMLHQWTQTWHRVRKATQGQLKRNVQFHVFISYSERDSAWVKHELIPKLEKED
GSVLICLHEGNFDPGNSITENIINHTEKSYKIILVLSPDFVQSEWYRYELDFTHHNLCHE
NSNYIILILLEPIPLYCIPTRYPKLKALMEKKAYLEWPKDRRKCRLFWANLRAAIHVNLV
ETRETCELQTFIELNEESQGSAISLIRTDCL
>EqQuAn_TLR10_Heq2
MRHIRSIYVFCCIVMSACGWASKLPEERELTTNCSNMSLRKVPVDLTPTTTTLDLSYNLL
SQLQSSDFHSVSELKVLILCHNRIQELDIKTFEFNKELRYLDLSYNRLKIVTWYSLAGLR
HLDLSFNDFDTMPISEETGNMSHLEILGLSGAKIQKSDFQKIAHLHLNTVFLGLRTLSHY
EEGSLPILNTTKLHIVLPMNTNFWVLLHDGIKTSKILEMTNVDGKSQFASYETQQNLILE
NAKTSILLLNKVDLLWDDLLLIFQFVWHTSVEYFHIQNVTFGGKVYLDHNSFNYSNTVMR
AVKLEHVHYRVFYIPQERVYLLFTKMGIENLTISDAQMPHMVFPTCPSKFQYLNFANNIL
TDDLFKRSIHLPHLKTLILKGNKLETLSLVSCFANNTSLKHLDLSQNLLQHENDENCWWP
ETLITMNLSSNKFADSVFRCLPQSIQILDLNNNKIQTVPKEMIHLKSLRELNLAFNFLTD
LPGCSHFRRLSILNIEMNLILSPSLDFFQSCQEVKTLNAGRNPFRCTCELRDFIQLEKYS
EGMMVGWLDSYICEYPLSLKGTQLKDVHLPELSCNTALLIVTIVVVMLILGMAATFCCLH
FDLPWYLRMLHQWTQTWHRVRKATQGQLKRNVQFHVFISYSERDSAWVKHELIPKLEKED
GSVLICLHEGNFDPGNSITENIINHTEKSYKIILVLSPDFVQSEWYRYELDFTHHNLCHE
NSNYIILILLEPIPLYCIPTRYPKLKALMEKKAYLEWPKDRRKCRLFWANLRAAIHVNLV
ETRETCELQTFIELNEESQGSAISLIRTDCL
>EqQuAn_TLR10_Heq4
MRHIRSIYVFCCIVMSACGWASKLPEERELTTNCSNMSLRKVPVDLTPTTTTLDLSYNLL
SQLQSSDFHSVSELKVLILCHNRIQELDIKTFEFNKELRYLDLSYNRLKIVTWYSLAGLR
HLDLSFNDFDTMPISEETGNMSHLEILGLSGAKIQKSDFQKIAHLHLNTVFLGLRTLSHY
EEGSLPILNTTKLHIVLPMNTNFWVLLHDGIKTSKILEMTNVDGKSQFASYETQQNLILE
NAKTSILLLNKVDLLWDDLLLIFQFVWHTSVEYFHIQNVTFGGKVYLDHNSFNYSNTVMR
AVKLEHVHYRVFYIPQERVYLLFTKMGIENLTISDAQMPHMVFPTCPSKFQYLNFANNIL
TDDLFKRSIHLPHLKTLILKGNKLETLSLVSCFANNTSLKHLDLSQNLLQHENDENCWWP
ETLITMNLSSNKFADSVFRCLPQSIQILDLNNNKIQAVPKEMIHLKSLRELNLAFNFLTD
LPGCSHFRRLSILNIEMNLILSPSLDFFQSCQEVKTLNAGRNPFRCTCELRDFIQLEKYS
EGMMVGWLDSYICEYPLSLKGTQLKDVHLPELSCNTALLIVTIVVVMLILGMAATFCCLH
FDLPWYLRMLHQWTQTWHRVRKATQGQLKRNVQFHVFISYSERDSAWVKHELIPKLEKED
GSVLICLHEGNFDPGNSITENIINHTEKSYKIILVLSPDFVQSEWYRYELDFTHHNLCHE
NSNYIILILLEPIPLYCIPTRYPKLKALMEKKAYLEWPKDRRKCRLFWANLRAAIHVNLV
ETRETCELQTFIELNEESQGSAISLIRTDCL
>EqQuBoe_TLR10_Heq2
MRHIRSIYVFCCIVMSACGWASKLPEERELTTNCSNMSLRKVPVDLTPTTTTLDLSYNLL
SQLQSSDFHSVSELKVLILCHNRIQELDIKTFEFNKELRYLDLSYNRLKIVTWYSLAGLR
HLDLSFNDFDTMPISEETGNMSHLEILGLSGAKIQKSDFQKIAHLHLNTVFLGLRTLSHY
EEGSLPILNTTKLHIVLPMNTNFWVLLHDGIKTSKILEMTNVDGKSQFASYETQQNLILE
NAKTSILLLNKVDLLWDDLLLIFQFVWHTSVEYFHIQNVTFGGKVYLDHNSFNYSNTVMR
AVKLEHVHYRVFYIPQERVYLLFTKMGIENLTISDAQMPHMVFPTCPSKFQYLNFANNIL
TDDLFKRSIHLPHLKTLILKGNKLETLSLVSCFANNTSLKHLDLSQNLLQHENDENCWWP
ETLITMNLSSNKFADSVFRCLPQSIQILDLNNNKIQTVPKEMIHLKSLRELNLAFNFLTD
LPGCSHFRRLSILNIEMNLILSPSLDFFQSCQEVKTLNAGRNPFRCTCELRDFIQLEKYS
EGMMVGWLDSYICEYPLSLKGTQLKDVHLPELSCNTALLIVTIVVVMLILGMAATFCCLH
FDLPWYLRMLHQWTQTWHRVRKATQGQLKRNVQFHVFISYSERDSAWVKHELIPKLEKED
GSVLICLHEGNFDPGNSITENIINHTEKSYKIILVLSPDFVQSEWYRYELDFTHHNLCHE
NSNYIILILLEPIPLYCIPTRYPKLKALMEKKAYLEWPKDRRKCRLFWANLRAAIHVNLV
ETRETCELQTFIELNEESQGSAISLIRTDCL
>EqQuBoe_TLR10_Heq5
MRHIRSIYVFCCIVMSACGWASKLPEERELTTNCSNMSLRKVPVDLTPTTTTLDLSYNLL
SQLQSSDFHSVSELKVLILCHNRIQELDIKTFEFNKELRYLDLSYNRLKIVTWYSLAGLR
HLDLSFNDFDTMPISEETGNMSHLEILGLSGAKIQKSDFQKIAHLHLNTVFLGLRTLSHY
EEGSLPILNTTKLHIVLPMNTNFWVLLHDGIKTSKILEMTNVDGKSQFASYETQQNLILE
NAKTSILLLNKVDLLWDDLLLIFQFVWHTSVEYFHIQNVTFGGKVYLDHNSFNYSNTVMR
AVKLEHVHYRVFYIPQERVYLLFTKMGIENLTISDAQMPHMVFPTCPSKFQYLNFANNIL
TDDLFKRSIHLPHLKTLILKGNKLETLSLVSCFANNTSLKHLDLSQNLLQHENDENCWWP
ETLITMNLSSNKFADSVFRCLPQSIQILDLNNNKIQTVPKEMIHLKSLRELNLAFNFLTD
LPGCSHFRRLSILNIEMNLILSPSLDFFQSCQEVKTLNAGRNPFRCTCELRDFIQLEKYS
EGMMVGWLDSYICEYPLSLKGTQLKDVHLPELSCNTALLIVTIVVVMLILGMAATFCCLH
FDLPWYLRMLHQWTQTWHRVRKATQGQLKRNVQFHVFISYSERDSAWVKHELIPKLEKED
GSVLICLHEGNFDPGNSITENIINHTEKSYKIILVLSPDFVQSEWYRYELDFTHHNLCHE
NSNYIILILLEPIPLYCIPTRYPKLKALMEKKAYLEWPKDRRKCRLFWANLRAAIHVNLV
ETRETCELQTFIELNEESQGSAISLIRTDCL
>EqQuBor_TLR10_Heq2
MRHIRSIYVFCCIVMSACGWASKLPEERELTTNCSNMSLRKVPVDLTPTTTTLDLSYNLL
SQLQSSDFHSVSELKVLILCHNRIQELDIKTFEFNKELRYLDLSYNRLKIVTWYSLAGLR
HLDLSFNDFDTMPISEETGNMSHLEILGLSGAKIQKSDFQKIAHLHLNTVFLGLRTLSHY
EEGSLPILNTTKLHIVLPMNTNFWVLLHDGIKTSKILEMTNVDGKSQFASYETQQNLILE
NAKTSILLLNKVDLLWDDLLLIFQFVWHTSVEYFHIQNVTFGGKVYLDHNSFNYSNTVMR
AVKLEHVHYRVFYIPQERVYLLFTKMGIENLTISDAQMPHMVFPTCPSKFQYLNFANNIL
TDDLFKRSIHLPHLKTLILKGNKLETLSLVSCFANNTSLKHLDLSQNLLQHENDENCWWP
ETLITMNLSSNKFADSVFRCLPQSIQILDLNNNKIQTVPKEMIHLKSLRELNLAFNFLTD
LPGCSHFRRLSILNIEMNLILSPSLDFFQSCQEVKTLNAGRNPFRCTCELRDFIQLEKYS
EGMMVGWLDSYICEYPLSLKGTQLKDVHLPELSCNTALLIVTIVVVMLILGMAATFCCLH
FDLPWYLRMLHQWTQTWHRVRKATQGQLKRNVQFHVFISYSERDSAWVKHELIPKLEKED
GSVLICLHEGNFDPGNSITENIINHTEKSYKIILVLSPDFVQSEWYRYELDFTHHNLCHE
NSNYIILILLEPIPLYCIPTRYPKLKALMEKKAYLEWPKDRRKCRLFWANLRAAIHVNLV
ETRETCELQTFIELNEESQGSAISLIRTDCL
>EqQuBor_TLR10_Heq6
MRHIRSIYVFCCIVMSACGWASKLPEERELTTNCSNMSLRKVPVDLTPTTTTLDLSYNLL
SQLQSSDFHSVSELKVLILCHNRIQELDIKTFEFNKELRYLDLSYNRLKIVTWYSLAGLR
HLDLSFNDFDTMPISEETGNMSHLEILGLSGAKIQKSDFQKIAHLHLNTVFLGLRTLSHY
EEGSLPILNTTKLHIVLPMNTNFWVLLHDGIKTSKILEMTNVDGKSQFASYETQQNLILE
NAKTSILLLNKVDLLWDDLLLIFQFVWHTSVEYFHIQNVTFGGKVYLDHNSFNYSNTVMR
AVKLEHVHYRVFYIPQERVYLLFTKMGIENLTISDAQMPHMVFPTCPSKFQYLNFANNIL
TDDLFKRSIHLPHLKTLILKGNKLETLSLVSCFANNTSLKHLDLSQNLLQHENDENCWWP
ETLITMNLSSNKFADSVFRCLPQSIQILDLNNNKIQTVPKEMIHLKSLRELNLAFNFLTD
LPGCSHFRRLSILNIEMNLILSPSLDFFQSCQEVKTLNAGRNPFRCTCELRDFIQLEKYS
EGMMVGWLDSYICEYPLSLKGTQLKDVHLPELSCNTALLIVTIVVVMLILGMAATFCCLH
FDLPWYLRMLHQWTQTWHRVRKATQGQLKRNVQFHVFISYSERDSAWVKHELIPKLEKED
GSVLICLHEGNFDPGNSITENIINHTEKSYKIILVLSPDFVQSEWYRYELDFTHHNLCHE
NSNYIILILLEPIPLYCIPTRYPKLKALMEKKAYLEWPKDRRKCRLFWANLRAAIHVNLV
ETRETCELQTFIELNEESQGSAISLIRTDCL
>EqQuCh_TLR10_Heq2
MRHIRSIYVFCCIVMSACGWASKLPEERELTTNCSNMSLRKVPVDLTPTTTTLDLSYNLL
SQLQSSDFHSVSELKVLILCHNRIQELDIKTFEFNKELRYLDLSYNRLKIVTWYSLAGLR
HLDLSFNDFDTMPISEETGNMSHLEILGLSGAKIQKSDFQKIAHLHLNTVFLGLRTLSHY
EEGSLPILNTTKLHIVLPMNTNFWVLLHDGIKTSKILEMTNVDGKSQFASYETQQNLILE
NAKTSILLLNKVDLLWDDLLLIFQFVWHTSVEYFHIQNVTFGGKVYLDHNSFNYSNTVMR
AVKLEHVHYRVFYIPQERVYLLFTKMGIENLTISDAQMPHMVFPTCPSKFQYLNFANNIL
TDDLFKRSIHLPHLKTLILKGNKLETLSLVSCFANNTSLKHLDLSQNLLQHENDENCWWP
ETLITMNLSSNKFADSVFRCLPQSIQILDLNNNKIQTVPKEMIHLKSLRELNLAFNFLTD
LPGCSHFRRLSILNIEMNLILSPSLDFFQSCQEVKTLNAGRNPFRCTCELRDFIQLEKYS
EGMMVGWLDSYICEYPLSLKGTQLKDVHLPELSCNTALLIVTIVVVMLILGMAATFCCLH
FDLPWYLRMLHQWTQTWHRVRKATQGQLKRNVQFHVFISYSERDSAWVKHELIPKLEKED
GSVLICLHEGNFDPGNSITENIINHTEKSYKIILVLSPDFVQSEWYRYELDFTHHNLCHE
NSNYIILILLEPIPLYCIPTRYPKLKALMEKKAYLEWPKDRRKCRLFWANLRAAIHVNLV
ETRETCELQTFIELNEESQGSAISLIRTDCL
>EqHa_TLR10_Heq3
MRHIRSIYVFCCIVMSACGWASKLPEERELTTNCSNMSLRKVPVDLTPTTTTLDLSYNLL
SQLQSSDFHSVSELKVLILCHNRIQELDIKTFEFNKELRYLDLSYNRLKIVTWYSLAGLR
HLDLSFNDFDTMPISEETGNMSHLEILGLSGAKIQKSDFQKIAHLHLNTVFLGLRTLSHY
EEGSLPILNTTKLHIVLPMNTNFWVLLHDGIKTSKILEMTNVDGKSQFASYETQQNLILE
NAKTSILLLNKVDLLWDDLLLIFQFVWHTSVEYFHIQNVTFGGKVYLDHNSFNYSNTVMR
AIKLEHVHYRVFYIPQERVYLLFTKMGIENLTISDAQMPHMVFPTCPSKFQYLNFANNIL
TDDLFKRSIHLPHLKTLILKGNKLETLSLVSCFANNTSLKHLDLSQNLLQHENDENCWWP
ETLITMNLSSNKFADSVFRCLPQSIQILDLNNNKIQTVPKEMIHLKSLRELNLAFNFLTD
LPGCSHFRRLSILNIEMNLILSPSLDFFQSCQEVKTLNAGRNPFRCTCELRDFIQLEKYS
EGMMVGWLDSYICEYPLSLKGTQLKDVHLPELSCNTALLIVTIVVVMLILGMAATFCCLH
FDLPWYLRMLHQWTQTWHRVRKATQGQLKRNVQFHVFISYSERDSAWVKHELIPKLEKED
GSVLICLHEGNFDPGNSITENIINHTEKSYKIILVLSPDFVQSEWYRYELDFTHHNLCHE
NSNYIILILLEPIPLYCIPTRYPKLKALMEKKAYLEWPKDRRKCRLFWANLRAAIHVNLV
ETRETCELQTFIELNEESQGSAISLIRTDCL
>EqAs_TLR10_Heq8
MRHIRSIYVFCCIVMSACGWASKLPEERELTTNCSNMSLRKVPVDLTPTTTTLDLSYNLL
SQLQSSDFHSVSELKVLILCHNRIQELDIKTFEFNKELRYLDLSYNRLKIVTWYSLAGLR
HLDLSFNDFDTMPISEETGNMSHLEILGLSGAKIQKSDFQKIAHLHLNTVFLGLRTLSHY
EEGSLPILNTTKLHIVLPMNTNFWVLLHDGIKTSKILEMTNVEGKSQFASYETQQNLILE
NAKTSILLLNKVDLLWDDLLLIFQFVWHTSVEYFHIQNVTFGGKVYLDHNSFNYSNTVMR
AIKLEHVHYRVFYIPQERVYLLFTKMGIENLTISDAQIPHMVFPTCPSKFQYLNFANNIL
TDDLFKRSIHLPHLKTLILKGNKLETLSLVSCFANNTSLKHLDLSQNLLQHENDENCWWP
ETLITMNLSSNKFADSVFRCLPQSIQILDLNNNKIQTVPKEMIHLKSLRELNLAFNFLTD
LPGCSHFRRLSILNIEMNLILSPSLDFFQSCQEVKTLNAGRNPFRCTCELRDFIQLEKYS
EGMMVGWLDSYICEYPLSLKGTQLKDVHLPELSCNTALLIVTIVVVMLILGMAATFCCLH
FDLPWYLRMLHQWTQTWHRVRKATQGQLKRNVQFHVFISYSERDSAWVKHELIPKLEKED
GSVLICLHEGNFDPGNSITENIINHTEKSYKIILVLSPDFVQSEWYRYELDFTHHNLCHE
NSNYIILILLEPIPLYCIPTRYPKLKALMEKKAYLEWPKDRRKCRLFWANLRAAIHVNLV
ETRETCELQTFIELNEESQGSAISLIRTDCL
>EqAs_TLR10_Heq7
MRHIRSIYVFCCIVMSACGWASKLPEERELTTNCSNMSLRKVPVDLTPTTTTLDLSYNLL
SQLQSSDFHSVSELKVLILCHNRIQELDIKTFEFNKELRYLDLSYNRLKIVTWYSLAGLR
HLDLSFNDFDTMPISEETGNMSHLEILGLSGAKIQKSDFQKIAHLHLNTVFLGLRTLSHY
EEGSLPILNTTKLHIVLPMNTNFWVLLHDGIKTSKILEMTNVDGKSQFASYETQQNLILE
NAKTSILLLNKVDLLWDDLLLIFQFVWHTSVEYFHIQNVTFGGKVYLDHNSFNYSNTVMR
AIKLEHVHYRVFYIPQERVYLLFTKMGIENLTISDAQIPHMVFPTCPSKFQYLNFANNIL
TDDLFKRSIHLPHLKTLILKGNKLETLSLVSCFANNTSLKHLDLSQNLLQHENDENCWWP
ETLITMNLSSNKFADSVFRCLPQSIQILDLNNNKIQTVPKEMIHLKSLRELNLAFNFLTD
LPGCSHFRRLSILNIEMNLILSPSLDFFQSCQEVKTLNAGRNPFRCTCELRDFIQLEKYS
EGMMVGWLDSYICEYPLSLKGTQLKDVHLPELSCNTALLIVTIVVVMLILGMAATFCCLH
FDLPWYLRMLHQWTQTWHRVRKATQGQLKRNVQFHVFISYSERDSAWVKHELIPKLEKED
GSVLICLHEGNFDPGNSITENIINHTEKSYKIILVLSPDFVQSEWYRYELDFTHHNLCHE
NSNYIILILLEPIPLYCIPTRYPKLKALMEKKAYLEWPKDRRKCRLFWANLRAAIHVNLV
ETRETCELQTFIELNEESQGSAISLIRTDCL
>EqAs_TLR10_Heq9
MRHIRSIYVFCCIVMSACGWASKLPEERELTTNCSNMSLRKVPVDLTPTTTTLDLSYNLL
SQLQSSDFHSVSELKVLILCHNRIQELDIKTFEFNKELRYLDLSYNRLKIVTWYSLAGLR
HLDLSFNDFDTMPISEETGNMSHLEILGLSGAKIQKSDFQKIAHLHLNTVFLGLRTLSHY
EEGSLPILNTTKLHIVLPMNTNFWVLLHDGIKTSKILEMTNVNGKSQFASYETQQNLILE
NAKTSILLLNKVDLLWDDLLLIFQFVWHTSVEYFHIQNVTFGGKVYLDHNSFNYSNTVMR
AIKLEHVHYRVFYIPQERVYLLFTKMGIENLTISDAQIPHMVFPTCPSKFQYLNFANNIL
TDDLFKRPIHLPHLKTLILKGNKLETLSLVSCFANNTSLKHLDLSQNLLQHENDENCWWP
ETLITMNLSSNKFADSVFRCLPQSIQILDLNNNKIQTVPKEMIHLKSLRELNLAFNFLTD
LPGCSHFRRLSILNIEMNLILSPSLDFFQSCQEVKTLNAGRNPFRCTCELRDFIQLEKYS
EGMMVGWLDSYICEYPLSLKGTQLKDVHLPELSCNTALLIVTIVVVMLILGMAATFCCLH
FDLPWYLRMLHQWTQTWHRVRKATQGQLKRNVQFHVFISYSERDSAWVKHELIPKLEKED
GSVLICLHEGNFDPGNSITENIINHTEKSYKIILVLSPDFVQSEWYRYELDFTHHNLCHE
NSNYIILILLEPIPLYCIPTRYPKLKALMEKKAYLEWPKDRRKCRLFWANLRAAIHVNLV
ETRETCELQTFIELNEESQGSAISLIRTDCL
>EqAfSo_TLR10_Heq7
MRHIRSIYVFCCIVMSACGWASKLPEERELTTNCSNMSLRKVPVDLTPTTTTLDLSYNLL
SQLQSSDFHSVSELKVLILCHNRIQELDIKTFEFNKELRYLDLSYNRLKIVTWYSLAGLR
HLDLSFNDFDTMPISEETGNMSHLEILGLSGAKIQKSDFQKIAHLHLNTVFLGLRTLSHY
EEGSLPILNTTKLHIVLPMNTNFWVLLHDGIKTSKILEMTNVDGKSQFASYETQQNLILE
NAKTSILLLNKVDLLWDDLLLIFQFVWHTSVEYFHIQNVTFGGKVYLDHNSFNYSNTVMR
AIKLEHVHYRVFYIPQERVYLLFTKMGIENLTISDAQIPHMVFPTCPSKFQYLNFANNIL
TDDLFKRSIHLPHLKTLILKGNKLETLSLVSCFANNTSLKHLDLSQNLLQHENDENCWWP
ETLITMNLSSNKFADSVFRCLPQSIQILDLNNNKIQTVPKEMIHLKSLRELNLAFNFLTD
LPGCSHFRRLSILNIEMNLILSPSLDFFQSCQEVKTLNAGRNPFRCTCELRDFIQLEKYS
EGMMVGWLDSYICEYPLSLKGTQLKDVHLPELSCNTALLIVTIVVVMLILGMAATFCCLH
FDLPWYLRMLHQWTQTWHRVRKATQGQLKRNVQFHVFISYSERDSAWVKHELIPKLEKED
GSVLICLHEGNFDPGNSITENIINHTEKSYKIILVLSPDFVQSEWYRYELDFTHHNLCHE
NSNYIILILLEPIPLYCIPTRYPKLKALMEKKAYLEWPKDRRKCRLFWANLRAAIHVNLV
ETRETCELQTFIELNEESQGSAISLIRTDCL
>EqHeKu_TLR10_Heq12
MRHIRSIYVFCCIVMSACGWASKLPEERELTTNCSNMSLRKVPVDLTPTTTTLDLSYNLL
SQLQSSDFHSVSELKVLILCHNRIQELDIKTFEFNKELRYLDLSYNRLKIVTWYSLAGLR
HLDLSFNDFDTMPISEETGNMSHLEILGLSGAKIQKSDFQKIAHLHLNTVFLGLRTLSHY
EEGSLPILNTTKLHIVLPMNTNFWVLLRDGIKTSKILEMTNVDGKSQFASYETQQNLILE
NAKTSILLLNKVDLLWDDLLLIFQFVWHTSVEYFHIQNVTFGGKVYLDHNSFNYSNTVMR
AIKLEHVHYRVFYIPQERVYLLFTKMGIENLTISDAQMPHMVFPTCPSKFQYLNFANNIL
TDDLFKRSIHLPHLKTLILKGNKLETLSLVSCFANNTSLKHLDLSQNLLQHENDENCWWP
ETLITMNLSSNKFADSVFRCLPQSIQILDLNNNKIQTVPKEMIHLKSLRELNLAFNFLTD
LPGCSHFRRLSILNIEMNLILSPSLDFFQSCQEVKTLNAGRNPFRCTCELRDFIQLEKYS
EGMMVGWLDSYICEYPLSLKGTQLKDVHLPELSCNTALLIVTIVVVMLILGMAATFCCLH
FDLPWYLRMLHQWTQTWHRVRKATQGQLKRNVQFHVFISYSERDSAWVKHELIPKLEKED
GSVLICLHEGNFDPGNSITENIINRTEKSYKIILVLSPDFVQSEWYRYELDFTHHNLCHE
NSNYIILILLEPIPLYCIPTRYPKLKALMEKKAYLEWPKDRRKCRLFWANLRAAIHVNLV
ETRETCELQTFIELNEESQGSAISLIRTDCL
>EqKi_TLR10_Heq10
MRHIRSIYVFCCIVMSACGWASKLPEERELTTNCSNMSLRKVPVDLTPTTTTLDLSYNLL
SQLQSSDFHSVSELKVLILCHNRIQELDIKTFEFNKELRYLDLSYNRLKIVTWYSLAGLR
HLDLSFNDFDTMPISEETGNMSHLEILGLSGAKIQKSDFQKIAHLHLNTVFLGLRTLSHY
EEGSLPILNTTKLHIVLPMNTNFWVLLRDGIKTSKILEMTNVDGKSQFASYETQQNLILE
NAKTSILLLNKVDLLWDDLLIIFQFVWHTSVEYFHIQNVTFGGKVYLDHNSFNYSNTVMR
AIKLEHVHYRVFYIPQERVYLLFTKMGIENLTISDAQMPHMVFPTCPSKFQYLNFANNIL
TDDLFKRSIHLPHLKTLILKGNKLETLSLVSCFANNTSLKHLDLSQNLLQHENDENCWWP
ETLITMNLSSNKFADSVFRCLPQSIQILDLNNNKIQTVPKEMIHLKSLRELNLAFNFLTD
LPGCSHFRRLSILNIEMNLILSPSLDFFQSCQEVKTLNAGRNPFRCTCELRDFIQLEKYS
EGMMVGWLDSYICEYPLSLKGTQLKDVHLPELSCNTALLIVTIVVVMLILGMAATFCCLH
FDLPWYLRMLHQWTQTWHRVRKATQGQLKRNVQFHVFISYSERDSAWVKHELIPKLEKED
GSVLICLHEGNFDPGNSITENIINHTEKSYKIILVLSPDFVQSEWYRYELDFTHHNLCHE
NSNYIILILLEPIPLYCIPTRYPKLKALMEKKAYLEWPKDRRKCRLFWANLRAAIHVNLV
ETREACELQTFIELNEESQGSAISLIRTDCL
>EqKi_TLR10_Heq11
MRHIRSIYVFCCIVMSACGWASKLPEERELTTNCSNMSLRKVPVDLTPTTTTLDLSYNLL
SQLQSSDFHSVSELKVLILCHNRIQELDIKTFEFNKELRYLDLSYNRLKIVTWYSLAGLR
HLDLSFNDFDTMPISEETGNMSHLEILGLSGAKIQKSDFQKIAHLHLNTVFLGLRTLSHY
EEGSLPILNTTKLHIVLPMNTNFWVLLRDGIKTSKILEMTNVDGKSQFASYETQQNLILE
NAKTSILLLNKVDLLWDDLLIIFQFVWHTSVEYFHIQNVTFGGKVYLDHNSFNYSNTVMR
AIKLEHVHYRVFYIPQERVYLLFTKMGIENLTISDAQMPHMVFPTCPSKFQYLNFANNIL
TDDLFKRSIHLPHLKTLILKGNKLETLSLVSCFANNTSLKHLDLSQNLLQHENDENCWWP
ETLITMNLSSNKFADSVFRCLPQSIQILDLNNNKIQTVPKEMIHLKSLRELNLALNFLTD
LPGCSHFRRLSILNIEMNLILSPSLDFFQSCQEVKSLNAGRNPFRCTCELRDFIQLEKYS
EVMMVGWLDSYICEYPLSLKGTQLKDVHLPELSCNTALLIVTIVVVMLILGMAATFCCLH
FDLPWYLRMLHQWTQTWHRVRKATQGQLKRNVQFHVFISYSERDSAWVKHELIPKLEKED
GSVLICLHEGNFDPGNSITENIINHTEKSYKIILVLSPDFVQSEWYRYELDFTHHNLCHE
NSNYIILILLEPIPLYCIPTRYPKLKALMEKKAYLEWPKDRRKCRLFLANLRAAIHVNLV
ETRETCELQTFIELNEESQGSAISLIRTDCL
>EqPr_TLR10_Heq13
MRHIRSIYVFCCIVMSACGWASKLPEERELTTNCSNMSLRKVPVDLTPTTTTLDLSYNLL
SQLQSSDFHSVSELKVLILCHNRIQELDIKTFEFNKELRYLDLSYNRLKIVTWYSLAGLR
HLDLSFNDFDTMPISEETGNMSHLEILGLSGAKIQKSDFQKIAHLHLNTVFLGLRTLSHY
EEGSLPILNTTKLHIVLPMNTNFWVLLRDGIKTSKILEMTNVDGKSQFASYETQQNLILE
NAKTSILLLNKVDLLWDDLLLIFQFVWHTSVEYFHIQNVTFGGKVYLDHNSFNYSNTVMR
AIKLEHVHYRVFYIPQERVYLLFTKMGIENLTISDAQMPHMVFPTCPSKFQYLNFANNIL
TDDLFKRSIHLPHLKTLILKGNKLETLSLVSCFANNTSLKHLDLSQNLLQHENDENCWWP
ETLITMNLSSNKFADSVFRCLPQSIQILDLNNNKIQTVPKEMIHLKSLRELNLAFNFLTD
LPGCSHFRRLSILNIEMNLILSPSLDFFQSCQEVKTLNAGRNPFRCTCELRDFIQLEKYS
EGMMVGWSDSYICEYPLSLKGTQLKDVHLPELSCNTALLIVTIVVVMLILGMAATFCCLH
FDLPWYLRMLHQWTQTWHRVRKATQGQLKRNVQFHVFISYSERDSAWVKHELIPNLEKED
GSVLICLHEGNFDPGNSITENIINHTEKSYKIILVLSPDFVQSEWYRYELDFTHHSLCHE
NSNYIILILLEPIPLYCIPTRYPKLKALMEKKAYLEWPKDRRKCRLFWANLRAAIHVNLV
ETRETSELQTFIELNEESQGSAISLIRTDCL
>EqPr_TLR10_Heq16
MRHIRSIYVFCCIVMSACGWASKLPEERELTTNCSNMSLRKVPVDLTPTTTTLDLSYNLL
SQLQSSDFHSVSELKVLILCHNRIQELDIKTFEFNKELRYLDLSYNRLKIVTWYSLAGLR
HLDLSFNDFDTMPISEETGNMSHLEILGLSGAKIQKSDFQKIAHLHLNTVFLGLRTLSHY
EEGSLPILNTTKLHIVLPMNTNFWVLLRDGIKTSKILEMTNVDGKSQFASYETQQNLILE
NAKTSILLLNKVDLLWDDLLLIFQFVWHTSVEYFHIQNVTFGGKVYLDHNSFNYSNTVMR
AIKLEHVHYRVFYIPQERVYLLFTKMGIENLTISDAQMPHMVFPTCPSKFQYLNFANNIL
TDDLFKRSIHLPHLKTLILKGNKLETLSLVSCFANNTSLKHLDLSQNLLQHENDENCWWP
ETLITVNLSSNKFADSVFRCLPQSIQILDLNNNKIQTVPKEMIHLKSLRELNLAFNFLTD
LPGCSHFRRLSILNIEMNLILSPSLDFFQSCQEVKTLNAGRNPFRCTCELRDFIQLEKYS
EGMMVGWSDSYICEYPLSLKGTQLKDVHLPELSCNTALLIVTIVVVMLILGMAATFCCLH
FDLPWYLRMLHQWTQTWHRVRKATQGQLKRNVQFHVLISYSERDSAWVKHELIPNLEKED
GSVLICLHEGNFDPGNSITENIINHTEKSYKIILVLSPDFVQSEWYRYELDFTHHSLCHE
NSNYIILILLEPIPLYCIPTRYPKLKALMEKKAYLEWPKDRRKCRLFWANLRAAIHVNLV
ETRETSELQTFIELNEESQGSAISLIRTDCL
>EqPr_TLR10_Heq14
MRHIRSIYVFCCIVMSACGWASKLPEERELTTNCSNMSLRKVPVDLTPTTTTLDLSYNLL
SQLQSSDFHSVSELKVLILCHNRIQELDIKTFEFNKELRYLDLSYNRLKIVTWYSLAGLR
HLDLSFNDFDTMPISEETGNMSHLEILGLSGAKIQKSDFQKIAHLHLNTVFLGLRTLSHY
EEGSLPILNTTKLHIVLPMNTNFWVLLRDGIKTSKILEMTNVDGKSQFASYETQQNLILE
NAKTSILLLNKVDLLWDDLLLIFQFVWHTSVEYFHIQNVTFGGKVYLDHNSFNYSNTVMR
AIKLEHVHYRVFYIPQERVYLLFTKMGIENLTISDAQMPHMVFPTCPSKFQYLNFANNIL
TDDLFKRSIHLPHLKTLILKGNKLETLSLVSCFANNTSLKHLDLSQNLLQHENDENCWWP
ETLITMNLSSNKFADSVFRCLPQSIQILDLNNNKIQTVPKEMIHLKSLRELNLAFNFLTD
LPGCSHFRRLSILNIEMNLILSPSLDFFQSCQEVKTLNAGRNPFRCTCELRDFIQLEKYS
EGMMVGWSDSYICEYPLSLKGTQLKDVHLPELSCNTALLIVTIVVVMLILGMAATFCCLH
FDLPWYLRMLHQWTQTWHRVRKATQGQLKRNVQFHVLISYSERDSAWVKHELIPNLEKED
GSVLICLHEGNFDPGNSITENIINHTEKSYKIILVLSPDFVQSGWYRYELDFTHHSLCHE
NSNYIILILLEPIPLYCIPTRYPKLKALMEKKAYLEWPKDRRKCRLFWANLRAAIHVNLV
ETRETSELQTFIELNEESQGSAISLIRTDCL
>EqCa_TLR10_Heq13
MRHIRSIYVFCCIVMSACGWASKLPEERELTTNCSNMSLRKVPVDLTPTTTTLDLSYNLL
SQLQSSDFHSVSELKVLILCHNRIQELDIKTFEFNKELRYLDLSYNRLKIVTWYSLAGLR
HLDLSFNDFDTMPISEETGNMSHLEILGLSGAKIQKSDFQKIAHLHLNTVFLGLRTLSHY
EEGSLPILNTTKLHIVLPMNTNFWVLLRDGIKTSKILEMTNVDGKSQFASYETQQNLILE
NAKTSILLLNKVDLLWDDLLLIFQFVWHTSVEYFHIQNVTFGGKVYLDHNSFNYSNTVMR
AIKLEHVHYRVFYIPQERVYLLFTKMGIENLTISDAQMPHMVFPTCPSKFQYLNFANNIL
TDDLFKRSIHLPHLKTLILKGNKLETLSLVSCFANNTSLKHLDLSQNLLQHENDENCWWP
ETLITMNLSSNKFADSVFRCLPQSIQILDLNNNKIQTVPKEMIHLKSLRELNLAFNFLTD
LPGCSHFRRLSILNIEMNLILSPSLDFFQSCQEVKTLNAGRNPFRCTCELRDFIQLEKYS
EGMMVGWSDSYICEYPLSLKGTQLKDVHLPELSCNTALLIVTIVVVMLILGMAATFCCLH
FDLPWYLRMLHQWTQTWHRVRKATQGQLKRNVQFHVFISYSERDSAWVKHELIPNLEKED
GSVLICLHEGNFDPGNSITENIINHTEKSYKIILVLSPDFVQSEWYRYELDFTHHSLCHE
NSNYIILILLEPIPLYCIPTRYPKLKALMEKKAYLEWPKDRRKCRLFWANLRAAIHVNLV
ETRETSELQTFIELNEESQGSAISLIRTDCL
>EqCa_TLR10_Heq14
MRHIRSIYVFCCIVMSACGWASKLPEERELTTNCSNMSLRKVPVDLTPTTTTLDLSYNLL
SQLQSSDFHSVSELKVLILCHNRIQELDIKTFEFNKELRYLDLSYNRLKIVTWYSLAGLR
HLDLSFNDFDTMPISEETGNMSHLEILGLSGAKIQKSDFQKIAHLHLNTVFLGLRTLSHY
EEGSLPILNTTKLHIVLPMNTNFWVLLRDGIKTSKILEMTNVDGKSQFASYETQQNLILE
NAKTSILLLNKVDLLWDDLLLIFQFVWHTSVEYFHIQNVTFGGKVYLDHNSFNYSNTVMR
AIKLEHVHYRVFYIPQERVYLLFTKMGIENLTISDAQMPHMVFPTCPSKFQYLNFANNIL
TDDLFKRSIHLPHLKTLILKGNKLETLSLVSCFANNTSLKHLDLSQNLLQHENDENCWWP
ETLITMNLSSNKFADSVFRCLPQSIQILDLNNNKIQTVPKEMIHLKSLRELNLAFNFLTD
LPGCSHFRRLSILNIEMNLILSPSLDFFQSCQEVKTLNAGRNPFRCTCELRDFIQLEKYS
EGMMVGWSDSYICEYPLSLKGTQLKDVHLPELSCNTALLIVTIVVVMLILGMAATFCCLH
FDLPWYLRMLHQWTQTWHRVRKATQGQLKRNVQFHVLISYSERDSAWVKHELIPNLEKED
GSVLICLHEGNFDPGNSITENIINHTEKSYKIILVLSPDFVQSGWYRYELDFTHHSLCHE
NSNYIILILLEPIPLYCIPTRYPKLKALMEKKAYLEWPKDRRKCRLFWANLRAAIHVNLV
ETRETSELQTFIELNEESQGSAISLIRTDCL
>EqCa_TLR10_Heq15
MRHIRSIYVFCCIVMSACGWASKLPEERELTTNCSNMSLRKVPVDLTPTTTTLDLSYNLL
SQLQSSDFHSVSELKVLILCHNRIQELDIKTFEFNKELRYLDLSYNRLKIVTWYSLAGLR
HLDLSFNDFDTMPISEETGNMSHLEILGLSGAKIQKSDFQKIAHLHLNTVFLGLRTLSHY
EEGSLPILNTTKLHIVLPMNTNFWVLLRDGIKTSKILEMTNVDGKSQFASYETQQNLILE
NAKTSILLLNKVDLLWDDLLLIFQFVWHTSVEYFHIQNVTFGGKVYLDHNSFNYSNTVMR
AIKLEHVHYRVFYIPQERVYLLFTKMGIENLTISDAQMPHMVFPTCPSKFQYLNFANNIL
TDDLFKRSIHLPHLKTLILKGNKLETLSLVSCFANNTSLKHLDLSQNLLQHENDENCWWP
ETLITMNLSSNKFADSVFRCLPQSIQILDLNNNKIQTVPKEMIHLKSLRELNLAFNFLTD
LPGCSHFRRLSILNIEMNLILSPSLDFFQSCQEVKTLNAGRNPFRCTCELRDFIQLEKYS
EGMMVGWSDSYICEYPLSLKGTQLKDVHLPELSCNTALLIVTIVVVMLILGMAATFCCLH
FDLPWYLRMLHQWTQTWHRVRKATQGQLKRNVQFHVFISYSERDSAWVKHELIPNLEKED
GSVLICLHEGNFDPGNSITENIINHTEKSYKIILVLSPDFVQSEWYRYELDFTHHSLCHE
NSNYIILILLEPIPLYCIPTRYPKLKALMEKKAYLEWPKDRRKCRLFWANLRAAIHVNLV
ETRETSELQTFIELNEESQGSAISLIRTDCL
>EqPr TLR10 XP_008518918.1
MRHIRSIYVFCCIVMSACGWASKLPEERELTTNCSNMSLRKVPVDLTPTTTTLDLSYNLL
SQLQSSDFHSVSELKVLILCHNRIQELDIKTFEFNKELRYLDLSYNRLKIVTWYSLAGLR
HLDLSFNDFDTMPISEETGNMSHLEILGLSGAKIQKSDFQKIAHLHLNTVFLGLRTLSHY
EEGSLPILNTTKLHIVLPMNTNFWVLLRDGIKTSKILEMTNVDGKSQFASYETQQNLILE
NAKTSILLLNKVDLLWDDLLLIFQFVWHTSVEYFHIQNVTFGGKVYLDHNSFNYSNTVMR
AIKLEHVHYRVFYIPQERVYLLFTKMGIENLTISDAQMPHMVFPTCPSKFQYLNFANNIL
TDDLFKRSIHLPHLKTLILKGNKLETLSLVSCFANNTSLKHLDLSQNLLQHENDENCWWP
ETLITMNLSSNKFADSVFRCLPQSIQILDLNNNKIQTVPKEMIHLKSLRELNLAFNFLTD
LPGCSHFRRLSILNIEMNLILSPSLDFFQSCQEVKTLNAGRNPFRCTCELRDFIQLEKYS
EGMMVGWSDSYICEYPLSLKGTQLKDVHLPELSCNTALLIVTIVVVMLILGMAATFCCLH
FDLPWYLRMLHQWTQTWHRVRKATQGQLKRNVQFHVFISYSERDSAWVKHELIPNLEKED
GSVLICLHEGNFDPGNSITENIINHTEKSYKIILVLSPDFVQSGWYRYELDFTHHSLCHE
NSNYIILILLEPIPLYCIPTRYPKLKALMEKKAYLEWPKDRRKCRLFWANLRAAIHVNLV
ETRETSELQTFIELNEESQGSAISLIRTDCL
>EqQu TLR10 XP_046512863.1
MRHIRSIYVFCCIVMSACGWASKLPEERELTTNCSNMSLRKVPVDLTPTTTTLDLSYNLL
SQLQSSDFHSVSELKVLILCHNRIQELDIKTFEFNKELRYLDLSYNRLKIVTWYSLAGLR
HLDLSFNDFDTMPISEETGNMSHLEILGLSGAKIQKSDFQKIAHLHLNTVFLGLRTLSHY
EEGSLPILNTTKLHIVLPMNTNFWVLLHDGIKTSKILEMTNVDGKSQFASYETQQNLILE
NAKTSILLLNKVDLLWDDLLLIFQFVWHTSVEYFHIQNVTFGGKVYLDHNSFNYSNTVMR
AVKLEHVHYRVFYIPQERVYLLFTKMGIENLTISDAQMPHMVFPTCPSKFQYLNFANNIL
TDDLFKRSIHLPHLKTLILKGNKLETLSLVSCFANNTSLKHLDLSQNLLQHENDENCWWP
ETLITMNLSSNKFADSVFRCLPQSIQILDLNNNKIQTVPKEMIHLKSLRELNLAFNFLTD
LPGCSHFRRLSILNIEMNLILSPSLDFFQSCQEVKTLNAGRNPFRCTCELRDFIQLEKYS
EGMMVGWLDSYICEYPLSLKGTQLKDVHLPELSCNTALLIVTIVVVMLILGMAATFCCLH
FDLPWYLRMLHQWTQTWHRVRKATQGQLKRNVQFHVFISYSERDSAWVKHELIPKLEKED
GSVLICLHEGNFDPGNSITESIINHTEKSYKIILVLSPDFVQSEWYRYELDFTHHNLCHE
NSNYIILILLEPIPLYCIPTRYPKLKALMEKKAYLEWPKDRRKCRLFWANLRAAIHVNLV
ETRETCELQTFIELNEESQGSAISLIRTDCL
>EqAs TLR10 XP_014682872.2
MRHIRSIYVFCCIVMSACGWASKLPEERELTTNCSNMSLRKVPVDLTPTTTTLDLSYNLL
SQLQSSDFHSVSELKVLILCHNRIQELDIKTFEFNKELRYLDLSYNRLKIVTWYSLAGLR
HLDLSFNDFDTMPISEETGNMSHLEILGLSGAKIQKSDFQKIAHLHLNTVFLGLRTLSHY
EEGSLPILNTKKLHIVLPMNTNFWVLLHDGIKTSKILEMTNVDGKSQFASYETQQNLILE
NAKTSILLLNKVDLLWDDLLLIFQFVWHTSVEYFHIQNVTFGGKVYLDHNSFNYSNTVMR
AIKLEHVHYRVFYIPQERVYLLFTKMGIENLTISDAQIPHMVFPTCPSKFQYLNFANNIL
TDDLFKRSIHLPHLKTLILKGNKLETLSLVSCFANNTSLKHLDLSQNLLQHENDENCWWP
ETLITMNLSSNKFADSVFRCLPQSIQILDLNNNKIQTVPKEMIHLKSLRELNLAFNFLTD
LPGCSHFRRLSILNIEMNLILSPSLDFFQSCQEVKTLNAGRNPFRCTCELRDFIQLEKYS
EGMMVGWLDSYICEYPLSLKGTQLKDVHLPELSCNTALLIVTIVVVMLILGMAATFCCLH
FDLPWYLRMLHQWTQTWHRVRKATEGQLKRNVQFHVFISYSERDSAWVKHELIPKLEKED
GSVLICLHEGNFDPGNSITENIINHTEKSYKIILVLSPDFVQSEWYRYELDFTHHNLCHE
NSNYIILILLEPIPLYCIPTRYPKLKALMEKKAYLEWPKDRRKCRLFWANLRAAIHVNLV
ETRETCELQTFIELNEESQGSAISLIRTDCL
>EqAs TLR10 PSZQ01007001: 30918245..30920680
MRHIRSIYVFCCIVMSACGWASKLPEERELTTNCSNMSLRKVPVDLTPTTTTLDLSYNLL
SQLQSSDFHSVSELKVLILCHNRIQELDIKTFEFNKELRYLDLSYNRLKIVTWYSLAGLR
HLDLSFNDFDTMPISEETGNMSHLEILGLSGAKIQKSDFQKIAHLHLNTVFLGLRTLSHY
EEGSLPILNTTKLHIVLPMNTNFWVLLHDGIKTSKILEMTNVEGKSQFASYETQQNLILE
NAKTSILLLNKVDLLWDDLLLIFQFVWHTSVEYFHIQNVTFGGKVYLDHNSFNYSNTVMR
AIKLEHVHYRVFYIPQERVYLLFTKMGIENLTISDAQIPHMVFPTCPSKFQYLNFANNIL
TDDLFKRSIHLPHLKTLILKGNKLETLSLVSCFANNTSLKHLDLSQNLLQHENDENCWWP
ETLITMNLSSNKFADSVFRCLPQSIQILDLNNNKIQTVPKEMIHLKSLRELNLAFNFLTD
LPGCSHFRRLSILNIEMNLILSPSLDFFQSCQEVKTLNAGRNPFRCTCELRDFIQLEKYS
EGMMVGWLDSYICEYPLSLKGTQLKDVHLPELSCNTALLIVTIVVVMLILGMAATFCCLH
FDLPWYLRMLHQWTQTWHRVRKATQGQLKRNVQFHVFISYSERDSAWVKHELIPKLEKED
GSVLICLHEGNFDPGNSITENIINHTEKSYKIILVLSPDFVQSEWYRYELDFTHHNLCHE
NSNYIILILLEPIPLYCIPTRYPKLKALMEKKAYLEWPKDRRKCRLFWANLRAAIHVNLV
ETRETCELQTFIELNEESQGSAISLIRTDCL
>EqCa TLR10 XP_005608887.1
MRHIRSIYVFCCIVMSACGWASKLPEERELTTNCSNMSLRKVPVDLTPTTTTLDLSYNLL
SQLQSSDFHSVSELKVLILCHNRIQELDIKTFEFNKELRYLDLSYNRLKIVTWYSLTGLR
HLDLSFNDFDTMPISEETGNMSHLEILGLSGAKIQKSDFQKIAHLHLNTVFLGLRTLSHY
EEGSLPILNTTKLHIVLPMNTNFWVLLRDGIKTSKILEMTNVDGKSQFASYETQQNLILE
NAKTSILLLNKVDLLWDDLLLIFQFVWHTSVEYFHIQNVTFGGKVYLDHNSFNYSNTVMR
AIKLEHVHYRVFYIPQERVYLLFTKMGIENLTISDAQMPHMVFPTCPSKFQYLNFANNIL
TDDLFKRSIHLPHLKTLILKGNKLETLSLVSCFANNTSLKHLDLSQNLLQHENDENCWWP
ETLITMNLSSNKFADSVFRCLPQSIQILDLNNNKIQTVPKEMIHLKSLRELNLAFNFLTD
LPGCSHFRRLSVLNIEMNLILSPSLDFFQSCQEVKTLNAGRNPFRCTCELRDFIQLEKYS
EGMMVGWSDSYICEYPLSLKGTQLKDVHLPELSCNTALLIVTIVVVMLILGMAATFCCLH
FDLPWYLRMLHQWTQTWHRVRKATQGQLKRNVQFHVFISYSERDSAWVKHELIPNLEKED
GSVLICLHEGNFDPGNSITENIINHTEKSYKIILVLSPDFVQSEWYRYELDFTHHSLCHE
NSNYIILILLEPIPLYCIPTRYPKLKALMEKKAYLEWPKDRRKCRLFWANLRAAIHVNLV
ETRETSELQTFIELNEESQGSAISLIRTDCL
>EqCa TLR10 ATDM01010321.1: 75366-77801
MRHIRSIYVFCCIVMSACGWASKLPEERELTTNCSNMSLRKVPVDLTPTTTTLDLSYNLL
SQLQSSDFHSVSELKVLILCHNRIQELDIKTFEFNKELRYLDLSYNRLKIVTWYSLAGLR
HLDLSFNDFDTMPISEETGNMSHLEILGLSGAKIQKSDFQKIAHLHLNTVFLGLRTLSHY
EEGSLPILNTTKLHIVLPMNTNFWVLLRDGIKTSKILEMTNVDGKSQFASYETQQNLILE
NAKTSILLLNKVDLLWDDLLLIFQFVWHTSVEYFHIQNVTFGGKVYLDHNSFNYSNTVMR
AIKLEHVHYRVFYIPQERVYLLFTKMGIENLTISDAQMPHMVFPTCPSKFQYLNFANNIL
TDDLFKRSIHLPHLKTLILKGNKLETLSLVSCFANNTSLKHLDLSQNLLQHENDENCWWP
ETLITMNLSSNKFADSVFRCLPQSIQILDLNNNKIQTVPKEMIHLKSLRELNLAFNFLTD
LPGCSHFRRLSILNIEMNLILSPSLDFFQSCQEVKTLNAGRNPFRCTCELRDFIQLEKYS
EGMMVGWSDSYICEYPLSLKGTQLKDVHLPELSCNTALLIVTIVVVMLILGMAATFCCLH
FDLPWYLRMLHQWTQTWHRVRKATQGQLKRNVQFHVFISYSERDSAWVKHELIPNLEKED
GSVLICLHEGNFDPGNSITENIINHTEKSYKIILVLSPDFVQSEWYRYELDFTHHSLCHE
NSNYIILILLEPIPLYCIPTRYPKLKALMEKKAYLEWPKDRRKCRLFWANLRAAIHVNLV
ETRETSELQTFIELNEESQGSAISLIRTDCL
>TaIn TLR10 PVIE01002705.1:10600-13135
MRHIRSIYVFCSIVMSVRGWASKLPEERELTTNCSNMALRKVPADLTPTTTTLDLSYNLL
FHLQSSDFHSVSKLKVLILCHNRIQELDIKTFEFNKELRYLDLSYNRLKIVTWYSLAGLR
HLDLSFNDFDTMPISEETGNMSHLEILGLSGAKIQKSDFQKISHLHLNTVFLGLRTLSHY
EEGSLPILNTTKLHIVLPMNTNFWVLLRDGIKTSKILEMTNIDGKSQFANYETQQNLILE
NAKASVLLLNKVDLLWDDLLLIFQFVWHTTVEYFYIQNVTFGGNVYLDHNSFDYTNTVMR
TIKLEHVHFRIFYISQEKVYLLFTKMDIQNLTISDAQMPHMLFPMYPTKFQYLNFANNIL
TDDLFKKAIQLPHLKTLILKGNKLETLSLVSCFANNTSLKHLDLSQNLLQHENDENCLWP
ETLITMNLSSNKFADSVFRCLPQSIQILDLNNNKIQTVPKEIIHLKSLRELNLAFNFLTD
LPGCSHFRRLSVLNIEMNLILSPSLGFFQSCQEVKTLNAGRNPFRCTCELRNFIQLEKYS
EGMMVGWSDSYICEYPLNLKGTHLKDVHLPELSCNTALLIVTIVVIMLILGMAVAFCCLH
FDLPWYLRMLPQWTQTWHRVRKTTQEQLKRNIRFHVFISYSEQDSAWVKHELIPNLEKED
GSVLICLHEGNFDPVKSMTENTINCTEKSCKIILVLSPNFVQSEWCHYEPYFAHHDLFHE
NSNDIILVLLEPIPLYCIPTRYPKLKALMEKKAYLEWPKDRRKCRLFWANLHAAIHVNLA
ETRETCELQTFIELNEESRGSAISLIRTDCL
>Tate TLR10 PVID01005798.1:40338-42773
MRHIRSIYVFCSIVMSVCGWTSKLPEERELTTNCSNMALRKVPADLTPTTTTLDLSYNLL
FHLQSSDFHSVSKLKVLILCHNRIQELDVKTFEFNKELRYLDLSYNRLKIVTWYSLAGLR
HLDLSFNDFDTMPISEETGNMSHLEILGLSGTKIQKSDFQKISHLHLNTVFLGLRTLSHY
EEGSLPILNTTKLHIVLPMNTNFWALLRDGIKTSKILEMTNIDGKSQFANYEAQQNLILE
NAKASILLLNKVDLLWDDLLLIFQFVWHTTVEYFYIQNVTFGGNVYLDHNSFDYSNTVMR
TIKLEHVHFRIFYIPQEKVYLLFTKMDIQNLTISDAQMPHMLFPMYPTRFQYLNFANNIL
TDDLFKKTIQLPHLKTLILKGNKLETLSLVSCFANNTSLKHLDLSQNLLQHENDENCLWP
ETLITMNLSSNKFADSVFRCLPQSIQILDLNNNKIQTVPKEIIHLKSLRELNLAFNFLTD
LPGCSHFRRLSVLNIEMNLILSPSLDFFQSCQEVKTLNAGRNPFRCTCELRNFIQLEKYS
EGMMVGWSDSYICEYPLNLKGTHLKDVHLPELSCNTALLIVTIVVIMLILGMAVAFCCLH
FDLPWYLRMLPQWTQTWHRVRKTTQEQLKRNIQFHVFISYSEQDSAWVKHELIPNLEKED
GSVLICLHEGNFDPVKSVTENTINCTEKSYKIILVLSPNFVQSEWCHYEPYFAHHDLFHE
NSNDIILVLLEPIPLYCIPTRYPKLKALMEKKAYLEWPKDRRKCRLFWANLRAAIHVNLA
ETRETCELQTFIELNEESRGSAISLIRKDCL
>RhUn TLR10 BOSQ02005794.1
MRHIRSVYVFYSIVMSVHGWASKLPEERELTTNCSNMSLRKVPADLTPTTTTLDLSYNLL
FQLQSSDFHSVSKLKVLILCHNRIQELDIKTFEFNKKLKYLDLSYNKLKIVTWYSLAGLR
HLDLSFNDFDTMPISEETGNMSHLEVLGLSGAKIQKSDFQKIAHLHLKTVFLGLRTLSYY
EEGSLPILNITKLHIVLPMNINFWVLLHDGLKTSKILEMTNVDGKSQFANYESQQNLTLE
NAKTSILLLNKVDLLWDELLLIFQFVWHTSVEYFYIQNMTFGGKVYLDHNSFDYSNTVMR
TIKLEHVHFRIFYIPQEKVYLLFTKMDIENLTISDAQMPHMLFPMYPTRFQYLNFANNIL
TDDLFKKPIQLPHLKTLILKGNKLETLSLVSCFANNTTLKHLDLSQNLLQHENDENCSWP
ETLITMNLSSNKFADSVFRCLPRSIQILDLNNNKIQTVPKETIHLKSLRELNLAFNFLTD
LPGCSHFRKLSILNIEMNLILSPSLDFFQSCQEVKTLNAGRNPFRCTCELRDFIQLEKYS
EGMMVGWSDSYICEYPLNLKGTQLKDVYLPELSCNTALLIVIIVVIMLILGMALAFCCLH
FDLPWYLRMLRQWTQTWHRVRKTTQEQLKRNVQFHVFISYSEPDSAWVKHELIPNLEKED
GSVLICLHEGNFDPGKSITENVINCTEKNYKIILVLSPNFVQSEWCHYEPYFAHHNLFHE
NSNYIILVLLEPIPLYCIPTRYPNLKALMEKKAYLEWPKDRRKCRLFWTSLRAAIHVDLE
ETRETCELQTFIELNEEARGSASSLIRTDCL
>DiBi TLR10CM036953.1:31900945-31903377 
MRHIRSVYVFCSIVMSVHGWASKLPEERELTTNCSNMSLRKVPADLTPTTTTLDLSYNLL
FQLQSSDFHSVSKLKVLILCHNRIQELDIKTFEFNKELKYLDLSYNKLKIVTWYSLAGLR
YLDLSFNDFDTMPVSEETGNMSHLEVLGLSGAKIQKSDFQKIAHLHLKTVFLGLRTLSYY
EEGSLPILNITKLHIVLPMNINFWVLLHDGLKTSKILEMTNVDGKSQFANYETQQNLTLE
NAKTSILLLNKVDLLWDDLLLIFQFVWHTSVEYFYIQNMTFGGKVYLDHNSFDYSNTVMR
TIKLEHVHFRIFYIPQEKVYLLFTKMDIENLTISDAQMPHMLFPMYPTRFQYLNFANNIL
TDDLFKNPIQLPHLKTLILKGNKLETLSLVSCFANNTTLKHLDLSQNLLQHENDENCSWP
ETLITMNLSSNKFADSVFRCLPRSIQILDLNNNKIQTVPKETIHLKSLRELNLAFNFLTD
LPGCSYFRKLSILNIEMNLILSPSLDFFQSCQEVKTLNAGRNPFRCTCELRDFIQLEKYS
EGMMVGWSDSYICEYPLNLKGTQLKDVYLPELSCNTALLIVVIVVIMLILGMALAFCCLH
FDLPWYLRMLCQWTQTWHRVRKTTQKQLKRNVQFHVFISYSEPDSAWVKHELIPNLEKEV
GSVLICLHEGNFDPGKSITENVINCTEKNYKIILVLSPNFVQSEWCHYEPYFAHHNLFHE
NSNYIILVLLEPIPLYCIPTRYPNLKALMEKKAYLEWPKDRRKCRLFWTNLRAAIHVDLE
ETRETCELQTFIELNEEAQGSASSLIRTDCL
>DiSu TLR10 PEKH010002443.1:1104227-1106654 
MRHIRSVYVFCSIVMSVHGWASKLPEERELTTNCSNMSLRKVPADLTPTTTTLDLSYNLL
FQLQSSDFHSVSKLKVLILCHNRIQELDVKTFEFNKELKYLDLSYNKLKIVTWYSLAGLR
HLDLSFNDFDTMPISEETGNMSHLEVLGLSGAKIQKSDFQKIAHLHLKTVFLGLRTLSYY
EEGSLPILNITKLHIVLPMNINFWVLLHDGLKTSKILEMTNVDGKSQFANYETQQNLTLE
NAKTSILLLNKVDLLWDDLLLIFQFVWHTSVEYFYIQNMTFGGKVYLDHNSFDYSNTVMR
TIKLEHVHFRIFYIPQEKVYLLFTKMDIENLTISDAQMPHMLFPMYPTRFQYLNFANNIL
TDDLFKKPIQLPHLKTLILKGNKLETLSLVSCFANNTTLKHLDLSQNLLQHENDENCSWP
ETLITMNLSSNKFADSVFRCLPRSIQILDLNNNKIQTVPKETIHLKSLRELNLAFNFLTD
LPGCSHFRKLSILNIEMNLILSPSLDFFQSCQEVKTLNAGRNPFRCTCELRDFIQLEKYS
EGMMVGWSDSYICEYPLNLKGTQLKDVYLPELSCNTALLIVIIMVIMLILGMALAFCCLH
FDLPWYLRMLCQWTQTWHRVRKTTQEQFKRNVQFHVFISYSEPDSAWVKHELIPNLEKED
GSVLICLHEGNFDPGKSITENVINCTEKNYKIILVLSPNFVQSEWCHYEPYFAHHNLFHE
NSNYIILVLLEPIPLYCIPTRYPNLKALMEKKAYLEWPKDRRKCRLFWTNLRAAIHVDLE
ETRETCELQTFIELNEEAQGSASSLIRTD
>CeSi TLR10 XP_014642233.1
MRHIRSVYVFCSIVMSVHGWASKLPEERELTTNCSNMSLRKVPADLTPTTTTLDLSYNLL
FQLQSSDFHSVSKLKVLILCHNRIQELDIKTFEFNKELKYLDLSYNKLKIVTWYSLAGLR
YLDLSFNDFDTMPISEETGNMSHLEVLGLSGAKIQKSDFQKIAHLHLKTVFLGLRTLSYY
EEGSLPILNITKLHIVLPMNINFWVLLHDGLKTSKILEMTNVDGKSQFANYETQQNLTLE
NAKTSILLLNKVDLLWDDLLLIFQFVWHTSVEYFYIQNMTFGGKVYLDHNSFDYSNTVMR
TIKLEHVHFRIFYIPQEKVYLLFTKMDIENLTISDAQMPHMLFPMYPTRFQYLNFANNIL
TDDLFKKPIQLPRLKTLILKGNKLETLSLVSCFANNTTLKHLDLSQNLLQHENDENCSWP
ETLITMNLSSNKFADSVFRCLPRSIQILDLNNNKIQTVPKETIHLKSLRELNLAFNFLTD
LPGCSHFRKLSVLNIEMNLILSPSLDFFQSCQEVKTLNAGRNPFRCTCELRDFIQLEKYS
EGMMVGWSDSYICEYPLNLKGTQLKDVYLPELSCNTALLIVIIVVIMLILGMALAFCCLH
FDLPWYLRMLCQWTQTWHRVRKTTQEQLKRNVLFHVFISYSEPDSAWVKHELIPNLERED
GSVLICLHEGNFDPGKSITENVINCTEKNCKIILVLSPNFVQSEWCHYELYFAHHNLFHE
NSNYIILVLLEPIPLYCIPTRYPNLKALMEKKAYLEWPKDRRKCRLFWTNLRAAIHVDLE
ETRETCELQTVIELNEEAQGSASSLIRTDCL
