# Supplementary material for: Twelve toll-like receptor (TLR) genes in the family Equidae – comparative genomics, selection and evolution
Source: Vet Res Commun. 2023 Oct 24;48(2):725–41. doi: 10.1007/s11259-023-10245-4 (PMC10998774; doi:10.1007/s11259-023-10245-4)
Supplement: Supplementary file 3 — Supplementary Material 3 [file 11259_2023_10245_MOESM3_ESM.zip › TLR10 CDS.fas]

>EqGr_TLR10_Heq1
ATGAGACACATCAGAAGCATTTATGTATTTTGTTGTATTGTTATGTCAGCATGTGGCTGG
GCTTCAAAGCTGCCAGAAGAAAGAGAATTGACAACCAACTGCTCCAATATGTCTCTAAGA
AAGGTTCCTGTGGACTTGACGCCAACCACCACCACCCTGGATTTATCCTACAACCTCCTT
TCTCAACTCCAGAGTTCAGATTTTCATTCTGTCTCTGAACTGAAAGTTTTGATTCTATGC
CATAACAGAATCCAAGAACTGGATATCAAGACCTTTGAATTCAACAAGGAGTTAAGATAT
TTAGATTTGTCTTACAACAGACTGAAGATTGTAACTTGGTATTCACTGGCAGGTCTCAGA
CATTTAGATCTTTCTTTCAATGACTTTGACACCATGCCTATCTCTGAGGAGACTGGCAAC
ATGTCACACCTGGAAATCCTAGGTTTGAGTGGGGCAAAAATACAAAAATCAGATTTCCAG
AAAATTGCCCATTTACATCTAAATACTGTCTTCTTAGGATTGAGAACTCTTTCTCATTAT
GAAGAAGGTAGCTTGCCCATCTTAAACACCACAAAACTTCACATCGTTTTACCAATGAAC
ACAAATTTTTGGGTTCTTTTGCATGATGGAATCAAGACTTCAAAAATATTAGAAATGACA
AATGTAGATGGCAAAAGCCAATTTGCAAGCTATGAAACTCAACAAAATCTTATTTTAGAG
AATGCCAAGACATCTATTCTGTTACTTAATAAGGTTGATTTACTCTGGGATGACCTCCTC
CTTATCTTCCAATTTGTTTGGCATACATCAGTGGAATACTTCCACATCCAAAATGTGACT
TTTGGAGGTAAGGTTTATCTTGACCACAATTCATTTAACTACTCAAATACTGTAATGAGA
GCTGTAAAATTGGAGCATGTACATTACAGAGTTTTTTATATTCCACAAGAGAGAGTCTAC
TTGCTTTTTACCAAAATGGGTATAGAAAACCTGACAATATCAGATGCACAAATGCCACAT
ATGGTGTTCCCGACTTGTCCTTCAAAATTCCAATATTTAAATTTTGCTAATAATATCTTA
ACAGATGACCTGTTTAAAAGATCTATCCACTTGCCTCATTTGAAAACTCTCATTTTGAAG
GGCAATAAATTGGAGACACTTTCCTTAGTGAGTTGCTTTGCTAACAACACATCCTTGAAG
CACTTAGATCTGAGCCAAAATCTGTTACAACATGAAAATGATGAAAATTGCTGGTGGCCA
GAAACCTTGATCACTATGAACCTGTCATCCAATAAATTTGCTGATTCTGTTTTCAGGTGC
TTGCCCCAAAGTATTCAAATACTTGACCTGAATAATAACAAAATTCAAACTGTCCCTAAA
GAGATGATTCATCTGAAGTCTTTGCGAGAGCTAAATCTTGCATTTAATTTTCTAACTGAT
CTTCCTGGGTGCAGTCATTTCAGAAGACTCTCAATTCTGAACATTGAAATGAACTTAATT
CTCAGCCCATCTCTGGATTTTTTTCAGAGCTGCCAGGAAGTTAAGACTCTAAATGCAGGA
AGAAATCCATTTCGGTGTACTTGTGAATTAAGAGATTTCATTCAGCTTGAAAAATATTCA
GAGGGCATGATGGTTGGATGGTTAGATTCATACATCTGTGAGTACCCTTTAAGTCTAAAG
GGGACTCAGTTAAAGGATGTTCACCTTCCTGAACTATCTTGCAACACAGCTCTATTGATT
GTCACCATTGTGGTTGTCATGCTCATTTTGGGGATGGCTGCGACTTTCTGCTGCCTCCAC
TTTGACCTGCCCTGGTATCTTAGGATGCTACATCAATGGACACAGACATGGCACAGGGTT
AGGAAGGCAACCCAAGGACAACTCAAGAGAAATGTCCAATTCCATGTGTTTATTTCATAT
AGTGAACGTGATTCCGCCTGGGTGAAGCATGAATTGATCCCCAAGCTAGAGAAAGAAGAT
GGTTCTGTGTTAATTTGCCTTCATGAGGGAAACTTTGACCCTGGCAACAGCATTACTGAA
AATATCATAAACCACACTGAGAAAAGCTATAAAATCATCTTAGTTTTGTCTCCAGACTTT
GTTCAGAGTGAGTGGTACCGTTATGAACTCGACTTTACCCATCACAATCTCTGTCATGAA
AATTCTAATTACATAATTCTTATCTTACTAGAACCCATTCCACTCTACTGCATTCCTACC
AGGTATCCTAAGCTGAAAGCTCTCATGGAAAAGAAAGCATACTTGGAATGGCCCAAGGAT
AGGCGTAAATGTAGACTTTTTTGGGCAAATCTTCGAGCTGCTATTCATGTTAATTTAGTA
GAAACCAGAGAGATGTGTGAACTACAGACATTCATAGAGCTGAATGAAGAGTCTCAAGGG
TCTGCAATTTCTCTGATAAGAACAGACTGCCTG
>EqGr_TLR10_Heq2
ATGAGACACATCAGAAGCATTTATGTATTTTGTTGTATTGTTATGTCAGCATGTGGCTGG
GCTTCAAAGCTGCCAGAAGAAAGAGAATTGACAACCAACTGCTCCAATATGTCTCTAAGA
AAGGTTCCTGTGGACTTGACGCCAACCACCACCACCCTGGATTTATCCTACAACCTCCTT
TCTCAACTCCAGAGTTCAGATTTTCATTCTGTCTCTGAACTGAAAGTTTTGATTCTATGC
CATAACAGAATCCAAGAACTGGATATCAAGACCTTTGAATTCAACAAGGAGTTAAGATAT
TTAGATTTGTCTTACAACAGACTGAAGATTGTAACTTGGTATTCACTGGCAGGTCTCAGA
CATTTAGATCTTTCTTTCAATGACTTTGACACCATGCCTATCTCTGAGGAGACTGGCAAC
ATGTCACACCTGGAAATCCTAGGTTTGAGTGGGGCAAAAATACAAAAATCAGATTTCCAG
AAAATTGCCCATTTACATCTAAATACTGTCTTCTTAGGATTGAGAACTCTTTCTCATTAT
GAAGAAGGTAGCTTGCCCATCTTAAACACCACAAAACTTCACATCGTTTTACCAATGAAC
ACAAATTTTTGGGTTCTTTTGCATGATGGAATCAAGACTTCAAAAATATTAGAAATGACA
AATGTAGATGGCAAAAGCCAATTTGCAAGCTATGAAACTCAACAAAATCTTATTTTAGAG
AATGCCAAGACATCTATTCTGTTACTTAATAAGGTTGATTTACTCTGGGATGACCTCCTC
CTTATCTTCCAATTTGTTTGGCATACATCAGTGGAATACTTCCACATCCAAAATGTGACT
TTTGGAGGTAAGGTTTATCTTGACCACAATTCATTTAACTACTCAAATACTGTAATGAGA
GCTGTAAAATTGGAGCATGTACATTACAGAGTTTTTTATATTCCACAAGAGAGAGTCTAC
TTGCTTTTTACCAAAATGGGTATAGAAAACCTGACAATATCAGATGCACAAATGCCACAT
ATGGTGTTCCCGACTTGTCCTTCAAAATTCCAATATTTAAATTTTGCTAATAATATCTTA
ACAGATGACCTGTTTAAAAGATCTATCCACTTGCCTCATTTGAAAACTCTCATTTTGAAG
GGCAATAAATTGGAGACACTTTCCTTAGTGAGTTGCTTTGCTAACAACACATCCTTGAAG
CACTTAGATCTGAGCCAAAATCTGTTACAACATGAAAATGATGAAAATTGCTGGTGGCCA
GAAACCTTGATCACTATGAACCTGTCATCCAATAAATTTGCTGATTCTGTTTTCAGGTGC
TTGCCCCAAAGTATTCAAATACTTGACCTGAATAATAACAAAATTCAAACTGTCCCTAAA
GAGATGATTCATCTGAAGTCTTTGCGAGAGCTAAATCTTGCATTTAATTTTCTAACTGAT
CTTCCTGGGTGCAGTCATTTCAGAAGACTCTCAATTCTGAACATTGAAATGAACTTAATT
CTCAGCCCATCTCTGGATTTTTTTCAGAGCTGCCAGGAAGTTAAGACTCTAAATGCAGGA
AGAAATCCATTTCGGTGTACTTGTGAATTAAGAGATTTCATTCAGCTTGAAAAATATTCA
GAGGGCATGATGGTTGGATGGTTAGATTCATACATCTGTGAGTACCCTTTAAGTCTAAAG
GGGACTCAGTTAAAGGATGTTCACCTTCCTGAACTATCTTGCAACACAGCTCTATTGATT
GTCACCATTGTGGTTGTCATGCTCATTTTGGGGATGGCTGCGACTTTCTGCTGCCTCCAC
TTTGACCTGCCCTGGTATCTTAGGATGCTACATCAATGGACACAGACATGGCACAGGGTT
AGGAAGGCAACCCAAGGACAACTCAAGAGAAATGTCCAATTCCATGTGTTTATTTCATAT
AGTGAACGTGATTCCGCCTGGGTGAAGCATGAATTGATCCCCAAGCTAGAGAAAGAAGAT
GGTTCTGTGTTAATTTGCCTTCATGAGGGAAACTTTGACCCTGGCAACAGCATTACTGAA
AATATCATAAACCACACTGAGAAAAGCTATAAAATCATCTTAGTTTTGTCTCCAGACTTT
GTTCAGAGTGAGTGGTACCGTTATGAACTCGACTTTACCCATCACAATCTCTGTCATGAA
AATTCTAATTACATAATTCTTATCTTACTAGAACCCATTCCACTCTACTGCATTCCTACC
AGGTATCCTAAGCTGAAAGCTCTCATGGAAAAGAAAGCATACTTGGAATGGCCCAAGGAT
AGGCGTAAATGTAGACTTTTTTGGGCAAATCTTCGAGCTGCTATTCATGTTAATTTAGTA
GAAACCAGAGAGACGTGTGAACTACAGACATTCATAGAGCTGAATGAAGAGTCTCAAGGG
TCTGCAATTTCTCTGATAAGAACAGACTGCCTG
>EqQuAn_TLR10_Heq2
ATGAGACACATCAGAAGCATTTATGTATTTTGTTGTATTGTTATGTCAGCATGTGGCTGG
GCTTCAAAGCTGCCAGAAGAAAGAGAATTGACAACCAACTGCTCCAATATGTCTCTAAGA
AAGGTTCCTGTGGACTTGACGCCAACCACCACCACCCTGGATTTATCCTACAACCTCCTT
TCTCAACTCCAGAGTTCAGATTTTCATTCTGTCTCTGAACTGAAAGTTTTGATTCTATGC
CATAACAGAATCCAAGAACTGGATATCAAGACCTTTGAATTCAACAAGGAGTTAAGATAT
TTAGATTTGTCTTACAACAGACTGAAGATTGTAACTTGGTATTCACTGGCAGGTCTCAGA
CATTTAGATCTTTCTTTCAATGACTTTGACACCATGCCTATCTCTGAGGAGACTGGCAAC
ATGTCACACCTGGAAATCCTAGGTTTGAGTGGGGCAAAAATACAAAAATCAGATTTCCAG
AAAATTGCCCATTTACATCTAAATACTGTCTTCTTAGGATTGAGAACTCTTTCTCATTAT
GAAGAAGGTAGCTTGCCCATCTTAAACACCACAAAACTTCACATCGTTTTACCAATGAAC
ACAAATTTTTGGGTTCTTTTGCATGATGGAATCAAGACTTCAAAAATATTAGAAATGACA
AATGTAGATGGCAAAAGCCAATTTGCAAGCTATGAAACTCAACAAAATCTTATTTTAGAG
AATGCCAAGACATCTATTCTGTTACTTAATAAGGTTGATTTACTCTGGGATGACCTCCTC
CTTATCTTCCAATTTGTTTGGCATACATCAGTGGAATACTTCCACATCCAAAATGTGACT
TTTGGAGGTAAGGTTTATCTTGACCACAATTCATTTAACTACTCAAATACTGTAATGAGA
GCTGTAAAATTGGAGCATGTACATTACAGAGTTTTTTATATTCCACAAGAGAGAGTCTAC
TTGCTTTTTACCAAAATGGGTATAGAAAACCTGACAATATCAGATGCACAAATGCCACAT
ATGGTGTTCCCGACTTGTCCTTCAAAATTCCAATATTTAAATTTTGCTAATAATATCTTA
ACAGATGACCTGTTTAAAAGATCTATCCACTTGCCTCATTTGAAAACTCTCATTTTGAAG
GGCAATAAATTGGAGACACTTTCCTTAGTGAGTTGCTTTGCTAACAACACATCCTTGAAG
CACTTAGATCTGAGCCAAAATCTGTTACAACATGAAAATGATGAAAATTGCTGGTGGCCA
GAAACCTTGATCACTATGAACCTGTCATCCAATAAATTTGCTGATTCTGTTTTCAGGTGC
TTGCCCCAAAGTATTCAAATACTTGACCTGAATAATAACAAAATTCAAACTGTCCCTAAA
GAGATGATTCATCTGAAGTCTTTGCGAGAGCTAAATCTTGCATTTAATTTTCTAACTGAT
CTTCCTGGGTGCAGTCATTTCAGAAGACTCTCAATTCTGAACATTGAAATGAACTTAATT
CTCAGCCCATCTCTGGATTTTTTTCAGAGCTGCCAGGAAGTTAAGACTCTAAATGCAGGA
AGAAATCCATTTCGGTGTACTTGTGAATTAAGAGATTTCATTCAGCTTGAAAAATATTCA
GAGGGCATGATGGTTGGATGGTTAGATTCATACATCTGTGAGTACCCTTTAAGTCTAAAG
GGGACTCAGTTAAAGGATGTTCACCTTCCTGAACTATCTTGCAACACAGCTCTATTGATT
GTCACCATTGTGGTTGTCATGCTCATTTTGGGGATGGCTGCGACTTTCTGCTGCCTCCAC
TTTGACCTGCCCTGGTATCTTAGGATGCTACATCAATGGACACAGACATGGCACAGGGTT
AGGAAGGCAACCCAAGGACAACTCAAGAGAAATGTCCAATTCCATGTGTTTATTTCATAT
AGTGAACGTGATTCCGCCTGGGTGAAGCATGAATTGATCCCCAAGCTAGAGAAAGAAGAT
GGTTCTGTGTTAATTTGCCTTCATGAGGGAAACTTTGACCCTGGCAACAGCATTACTGAA
AATATCATAAACCACACTGAGAAAAGCTATAAAATCATCTTAGTTTTGTCTCCAGACTTT
GTTCAGAGTGAGTGGTACCGTTATGAACTCGACTTTACCCATCACAATCTCTGTCATGAA
AATTCTAATTACATAATTCTTATCTTACTAGAACCCATTCCACTCTACTGCATTCCTACC
AGGTATCCTAAGCTGAAAGCTCTCATGGAAAAGAAAGCATACTTGGAATGGCCCAAGGAT
AGGCGTAAATGTAGACTTTTTTGGGCAAATCTTCGAGCTGCTATTCATGTTAATTTAGTA
GAAACCAGAGAGACGTGTGAACTACAGACATTCATAGAGCTGAATGAAGAGTCTCAAGGG
TCTGCAATTTCTCTGATAAGAACAGACTGCCTG
>EqQuAn_TLR10_Heq4
ATGAGACACATCAGAAGCATTTATGTATTTTGTTGTATTGTTATGTCAGCATGTGGCTGG
GCTTCAAAGCTGCCAGAAGAAAGAGAATTGACAACCAACTGCTCCAATATGTCTCTAAGA
AAGGTTCCTGTGGACTTGACGCCAACCACCACCACCCTGGATTTATCCTACAACCTCCTT
TCTCAACTCCAGAGTTCAGATTTTCATTCTGTCTCTGAACTGAAAGTTTTGATTCTATGC
CATAACAGAATCCAAGAACTGGATATCAAGACCTTTGAATTCAACAAGGAGTTAAGATAT
TTAGATTTGTCTTACAACAGACTGAAGATTGTAACTTGGTATTCACTGGCAGGTCTCAGA
CATTTAGATCTTTCTTTCAATGACTTTGACACCATGCCTATCTCTGAGGAGACTGGCAAC
ATGTCACACCTGGAAATCCTAGGTTTGAGTGGGGCAAAAATACAAAAATCAGATTTCCAG
AAAATTGCCCATTTACATCTAAATACTGTCTTCTTAGGATTGAGAACTCTTTCTCATTAT
GAAGAAGGTAGCTTGCCCATCTTAAACACCACAAAACTTCACATCGTTTTACCAATGAAC
ACAAATTTTTGGGTTCTTTTGCATGATGGAATCAAGACTTCAAAAATATTAGAAATGACA
AATGTAGATGGCAAAAGCCAATTTGCAAGCTATGAAACTCAACAAAATCTTATTTTAGAG
AATGCCAAGACATCTATTCTGTTACTTAATAAGGTTGATTTACTCTGGGATGACCTCCTC
CTTATCTTCCAATTTGTTTGGCATACATCAGTGGAATACTTCCACATCCAAAATGTGACT
TTTGGAGGTAAGGTTTATCTTGACCACAATTCATTTAACTACTCAAATACTGTAATGAGA
GCTGTAAAATTGGAGCATGTACATTACAGAGTTTTTTATATTCCACAAGAGAGAGTCTAC
TTGCTTTTTACCAAAATGGGTATAGAAAACCTGACAATATCAGATGCACAAATGCCACAT
ATGGTGTTCCCGACTTGTCCTTCAAAATTCCAATATTTAAATTTTGCTAATAATATCTTA
ACAGATGACCTGTTTAAAAGATCTATCCACTTGCCTCATTTGAAAACTCTCATTTTGAAG
GGCAATAAATTGGAGACACTTTCCTTAGTGAGTTGCTTTGCTAACAACACATCCTTGAAG
CACTTAGATCTGAGCCAAAATCTGTTACAACATGAAAATGATGAAAATTGCTGGTGGCCA
GAAACCTTGATCACTATGAACCTGTCATCCAATAAATTTGCTGATTCTGTTTTCAGGTGC
TTGCCCCAAAGTATTCAAATACTTGACCTGAATAATAACAAAATTCAAGCTGTCCCTAAA
GAGATGATTCATCTGAAGTCTTTGCGAGAGCTAAATCTTGCATTTAATTTTCTAACTGAT
CTTCCTGGGTGCAGTCATTTCAGAAGACTCTCAATTCTGAACATTGAAATGAACTTAATT
CTCAGCCCATCTCTGGATTTTTTTCAGAGCTGCCAGGAAGTTAAGACTCTAAATGCAGGA
AGAAATCCATTTCGGTGTACTTGTGAATTAAGAGATTTCATTCAGCTTGAAAAATATTCA
GAGGGCATGATGGTTGGATGGTTAGATTCATACATCTGTGAGTACCCTTTAAGTCTAAAG
GGGACTCAGTTAAAGGATGTTCACCTTCCTGAACTATCTTGCAACACAGCTCTATTGATT
GTCACCATTGTGGTTGTCATGCTCATTTTGGGGATGGCTGCGACTTTCTGCTGCCTCCAC
TTTGACCTGCCCTGGTATCTTAGGATGCTACATCAATGGACACAGACATGGCACAGGGTT
AGGAAGGCAACCCAAGGACAACTCAAGAGAAATGTCCAATTCCATGTGTTTATTTCATAT
AGTGAACGTGATTCCGCCTGGGTGAAGCATGAATTGATCCCCAAGCTAGAGAAAGAAGAT
GGTTCTGTGTTAATTTGCCTTCACGAGGGAAACTTTGACCCTGGCAACAGCATTACTGAA
AATATCATAAACCACACTGAGAAAAGCTATAAAATCATCTTAGTTTTGTCTCCAGACTTT
GTTCAGAGTGAGTGGTACCGTTATGAACTCGACTTTACCCATCACAATCTCTGTCATGAA
AATTCTAATTACATAATTCTTATCTTACTAGAACCCATTCCACTCTACTGCATTCCTACC
AGGTATCCTAAGCTGAAAGCTCTCATGGAAAAGAAAGCATACTTGGAATGGCCCAAGGAT
AGGCGTAAATGTAGACTTTTTTGGGCAAATCTTCGAGCTGCTATTCATGTTAATTTAGTA
GAAACCAGAGAGACGTGTGAACTACAGACATTCATAGAGCTGAATGAAGAGTCTCAAGGG
TCTGCAATTTCTCTGATAAGAACAGACTGCCTG
>EqQuBoe_TLR10_Heq2
ATGAGACACATCAGAAGCATTTATGTATTTTGTTGTATTGTTATGTCAGCATGTGGCTGG
GCTTCAAAGCTGCCAGAAGAAAGAGAATTGACAACCAACTGCTCCAATATGTCTCTAAGA
AAGGTTCCTGTGGACTTGACGCCAACCACCACCACCCTGGATTTATCCTACAACCTCCTT
TCTCAACTCCAGAGTTCAGATTTTCATTCTGTCTCTGAACTGAAAGTTTTGATTCTATGC
CATAACAGAATCCAAGAACTGGATATCAAGACCTTTGAATTCAACAAGGAGTTAAGATAT
TTAGATTTGTCTTACAACAGACTGAAGATTGTAACTTGGTATTCACTGGCAGGTCTCAGA
CATTTAGATCTTTCTTTCAATGACTTTGACACCATGCCTATCTCTGAGGAGACTGGCAAC
ATGTCACACCTGGAAATCCTAGGTTTGAGTGGGGCAAAAATACAAAAATCAGATTTCCAG
AAAATTGCCCATTTACATCTAAATACTGTCTTCTTAGGATTGAGAACTCTTTCTCATTAT
GAAGAAGGTAGCTTGCCCATCTTAAACACCACAAAACTTCACATCGTTTTACCAATGAAC
ACAAATTTTTGGGTTCTTTTGCATGATGGAATCAAGACTTCAAAAATATTAGAAATGACA
AATGTAGATGGCAAAAGCCAATTTGCAAGCTATGAAACTCAACAAAATCTTATTTTAGAG
AATGCCAAGACATCTATTCTGTTACTTAATAAGGTTGATTTACTCTGGGATGACCTCCTC
CTTATCTTCCAATTTGTTTGGCATACATCAGTGGAATACTTCCACATCCAAAATGTGACT
TTTGGAGGTAAGGTTTATCTTGACCACAATTCATTTAACTACTCAAATACTGTAATGAGA
GCTGTAAAATTGGAGCATGTACATTACAGAGTTTTTTATATTCCACAAGAGAGAGTCTAC
TTGCTTTTTACCAAAATGGGTATAGAAAACCTGACAATATCAGATGCACAAATGCCACAT
ATGGTGTTCCCGACTTGTCCTTCAAAATTCCAATATTTAAATTTTGCTAATAATATCTTA
ACAGATGACCTGTTTAAAAGATCTATCCACTTGCCTCATTTGAAAACTCTCATTTTGAAG
GGCAATAAATTGGAGACACTTTCCTTAGTGAGTTGCTTTGCTAACAACACATCCTTGAAG
CACTTAGATCTGAGCCAAAATCTGTTACAACATGAAAATGATGAAAATTGCTGGTGGCCA
GAAACCTTGATCACTATGAACCTGTCATCCAATAAATTTGCTGATTCTGTTTTCAGGTGC
TTGCCCCAAAGTATTCAAATACTTGACCTGAATAATAACAAAATTCAAACTGTCCCTAAA
GAGATGATTCATCTGAAGTCTTTGCGAGAGCTAAATCTTGCATTTAATTTTCTAACTGAT
CTTCCTGGGTGCAGTCATTTCAGAAGACTCTCAATTCTGAACATTGAAATGAACTTAATT
CTCAGCCCATCTCTGGATTTTTTTCAGAGCTGCCAGGAAGTTAAGACTCTAAATGCAGGA
AGAAATCCATTTCGGTGTACTTGTGAATTAAGAGATTTCATTCAGCTTGAAAAATATTCA
GAGGGCATGATGGTTGGATGGTTAGATTCATACATCTGTGAGTACCCTTTAAGTCTAAAG
GGGACTCAGTTAAAGGATGTTCACCTTCCTGAACTATCTTGCAACACAGCTCTATTGATT
GTCACCATTGTGGTTGTCATGCTCATTTTGGGGATGGCTGCGACTTTCTGCTGCCTCCAC
TTTGACCTGCCCTGGTATCTTAGGATGCTACATCAATGGACACAGACATGGCACAGGGTT
AGGAAGGCAACCCAAGGACAACTCAAGAGAAATGTCCAATTCCATGTGTTTATTTCATAT
AGTGAACGTGATTCCGCCTGGGTGAAGCATGAATTGATCCCCAAGCTAGAGAAAGAAGAT
GGTTCTGTGTTAATTTGCCTTCATGAGGGAAACTTTGACCCTGGCAACAGCATTACTGAA
AATATCATAAACCACACTGAGAAAAGCTATAAAATCATCTTAGTTTTGTCTCCAGACTTT
GTTCAGAGTGAGTGGTACCGTTATGAACTCGACTTTACCCATCACAATCTCTGTCATGAA
AATTCTAATTACATAATTCTTATCTTACTAGAACCCATTCCACTCTACTGCATTCCTACC
AGGTATCCTAAGCTGAAAGCTCTCATGGAAAAGAAAGCATACTTGGAATGGCCCAAGGAT
AGGCGTAAATGTAGACTTTTTTGGGCAAATCTTCGAGCTGCTATTCATGTTAATTTAGTA
GAAACCAGAGAGACGTGTGAACTACAGACATTCATAGAGCTGAATGAAGAGTCTCAAGGG
TCTGCAATTTCTCTGATAAGAACAGACTGCCTG
>EqQuBoe_TLR10_Heq5
ATGAGACACATCAGAAGCATTTATGTATTTTGTTGTATTGTTATGTCAGCATGTGGCTGG
GCTTCAAAGCTGCCAGAAGAAAGAGAATTGACAACCAACTGCTCCAATATGTCTCTAAGA
AAGGTTCCTGTGGACTTGACGCCAACCACCACCACCCTGGATTTATCCTACAACCTCCTT
TCTCAACTCCAGAGTTCAGATTTTCATTCTGTCTCTGAACTGAAAGTTTTGATTCTATGC
CATAACAGAATCCAAGAACTGGATATCAAGACCTTTGAATTCAACAAGGAGTTAAGATAT
TTAGATTTGTCTTACAACAGACTGAAGATTGTAACTTGGTATTCACTGGCAGGTCTCAGA
CATTTAGATCTTTCTTTCAATGACTTTGACACCATGCCTATCTCTGAGGAGACTGGCAAC
ATGTCACACCTGGAAATCCTAGGTTTGAGTGGGGCAAAAATACAAAAATCAGATTTCCAG
AAAATTGCCCATTTACATCTAAATACTGTCTTCTTAGGATTGAGAACTCTTTCTCATTAT
GAAGAAGGTAGCTTGCCCATCTTAAACACCACAAAACTTCACATCGTTTTACCAATGAAC
ACAAATTTTTGGGTTCTTTTGCATGATGGAATCAAGACTTCAAAAATATTAGAAATGACA
AATGTAGATGGCAAAAGCCAATTTGCAAGCTATGAAACTCAACAAAATCTTATTTTAGAG
AATGCCAAGACATCTATTCTGTTACTTAATAAGGTTGATTTACTCTGGGATGACCTCCTC
CTTATCTTCCAATTTGTTTGGCATACATCAGTGGAATACTTCCACATCCAAAATGTGACT
TTTGGAGGTAAGGTTTATCTTGACCACAATTCATTTAACTACTCAAATACTGTAATGAGA
GCTGTAAAATTGGAGCATGTACATTACAGAGTTTTTTATATTCCACAAGAGAGAGTCTAC
TTGCTTTTTACCAAAATGGGTATAGAAAACCTGACAATATCAGATGCACAAATGCCACAT
ATGGTGTTCCCGACTTGTCCTTCAAAATTCCAATATTTAAATTTTGCTAATAATATCTTA
ACAGATGACCTGTTTAAAAGATCTATCCACTTGCCTCATTTGAAAACTCTCATTTTGAAG
GGCAATAAATTGGAGACACTTTCCTTAGTGAGTTGCTTTGCTAACAACACATCCTTGAAG
CACTTAGATCTGAGCCAAAATCTGTTACAACATGAAAATGATGAAAATTGCTGGTGGCCA
GAAACCTTGATCACTATGAACCTGTCATCCAATAAATTTGCTGATTCTGTTTTCAGGTGC
TTGCCCCAAAGTATTCAAATACTTGACCTGAATAATAACAAAATTCAAACTGTCCCTAAA
GAGATGATTCATCTGAAGTCTTTGCGAGAGCTAAATCTTGCATTTAATTTTCTAACTGAT
CTTCCTGGGTGCAGTCATTTCAGAAGACTCTCAATTCTGAATATTGAAATGAACTTAATT
CTCAGCCCATCTCTGGATTTTTTTCAGAGCTGCCAGGAAGTTAAGACTCTAAATGCAGGA
AGAAATCCATTTCGGTGTACTTGTGAATTAAGAGATTTCATTCAGCTTGAAAAATATTCA
GAGGGCATGATGGTTGGATGGTTAGATTCATACATCTGTGAGTACCCTTTAAGTCTAAAG
GGGACTCAGTTAAAGGATGTTCACCTTCCTGAACTATCTTGCAACACAGCTCTATTGATT
GTCACCATTGTGGTTGTCATGCTCATTTTGGGGATGGCTGCGACTTTCTGCTGCCTCCAC
TTTGACCTGCCCTGGTATCTTAGGATGCTACATCAATGGACACAGACATGGCACAGGGTT
AGGAAGGCAACCCAAGGACAACTCAAGAGAAATGTCCAATTCCATGTGTTTATTTCATAT
AGTGAACGTGATTCCGCCTGGGTGAAGCATGAATTGATCCCCAAGCTAGAGAAAGAAGAT
GGTTCTGTGTTAATTTGCCTTCACGAGGGAAACTTTGACCCTGGCAACAGCATTACTGAA
AATATCATAAACCACACTGAGAAAAGCTATAAAATCATCTTAGTTTTGTCTCCAGACTTT
GTTCAGAGTGAGTGGTACCGTTATGAACTCGACTTTACCCATCACAATCTCTGTCATGAA
AATTCTAATTACATAATTCTTATCTTACTAGAACCCATTCCACTCTACTGCATTCCTACC
AGGTATCCTAAGCTGAAAGCTCTCATGGAAAAGAAAGCATACTTGGAATGGCCCAAGGAT
AGGCGTAAATGTAGACTTTTTTGGGCAAATCTTCGAGCTGCTATTCATGTTAATTTAGTA
GAAACCAGAGAGACGTGTGAACTACAGACATTCATAGAGCTGAATGAAGAGTCTCAAGGG
TCTGCAATTTCTCTGATAAGAACAGACTGCCTG
>EqQuBor_TLR10_Heq2
ATGAGACACATCAGAAGCATTTATGTATTTTGTTGTATTGTTATGTCAGCATGTGGCTGG
GCTTCAAAGCTGCCAGAAGAAAGAGAATTGACAACCAACTGCTCCAATATGTCTCTAAGA
AAGGTTCCTGTGGACTTGACGCCAACCACCACCACCCTGGATTTATCCTACAACCTCCTT
TCTCAACTCCAGAGTTCAGATTTTCATTCTGTCTCTGAACTGAAAGTTTTGATTCTATGC
CATAACAGAATCCAAGAACTGGATATCAAGACCTTTGAATTCAACAAGGAGTTAAGATAT
TTAGATTTGTCTTACAACAGACTGAAGATTGTAACTTGGTATTCACTGGCAGGTCTCAGA
CATTTAGATCTTTCTTTCAATGACTTTGACACCATGCCTATCTCTGAGGAGACTGGCAAC
ATGTCACACCTGGAAATCCTAGGTTTGAGTGGGGCAAAAATACAAAAATCAGATTTCCAG
AAAATTGCCCATTTACATCTAAATACTGTCTTCTTAGGATTGAGAACTCTTTCTCATTAT
GAAGAAGGTAGCTTGCCCATCTTAAACACCACAAAACTTCACATCGTTTTACCAATGAAC
ACAAATTTTTGGGTTCTTTTGCATGATGGAATCAAGACTTCAAAAATATTAGAAATGACA
AATGTAGATGGCAAAAGCCAATTTGCAAGCTATGAAACTCAACAAAATCTTATTTTAGAG
AATGCCAAGACATCTATTCTGTTACTTAATAAGGTTGATTTACTCTGGGATGACCTCCTC
CTTATCTTCCAATTTGTTTGGCATACATCAGTGGAATACTTCCACATCCAAAATGTGACT
TTTGGAGGTAAGGTTTATCTTGACCACAATTCATTTAACTACTCAAATACTGTAATGAGA
GCTGTAAAATTGGAGCATGTACATTACAGAGTTTTTTATATTCCACAAGAGAGAGTCTAC
TTGCTTTTTACCAAAATGGGTATAGAAAACCTGACAATATCAGATGCACAAATGCCACAT
ATGGTGTTCCCGACTTGTCCTTCAAAATTCCAATATTTAAATTTTGCTAATAATATCTTA
ACAGATGACCTGTTTAAAAGATCTATCCACTTGCCTCATTTGAAAACTCTCATTTTGAAG
GGCAATAAATTGGAGACACTTTCCTTAGTGAGTTGCTTTGCTAACAACACATCCTTGAAG
CACTTAGATCTGAGCCAAAATCTGTTACAACATGAAAATGATGAAAATTGCTGGTGGCCA
GAAACCTTGATCACTATGAACCTGTCATCCAATAAATTTGCTGATTCTGTTTTCAGGTGC
TTGCCCCAAAGTATTCAAATACTTGACCTGAATAATAACAAAATTCAAACTGTCCCTAAA
GAGATGATTCATCTGAAGTCTTTGCGAGAGCTAAATCTTGCATTTAATTTTCTAACTGAT
CTTCCTGGGTGCAGTCATTTCAGAAGACTCTCAATTCTGAACATTGAAATGAACTTAATT
CTCAGCCCATCTCTGGATTTTTTTCAGAGCTGCCAGGAAGTTAAGACTCTAAATGCAGGA
AGAAATCCATTTCGGTGTACTTGTGAATTAAGAGATTTCATTCAGCTTGAAAAATATTCA
GAGGGCATGATGGTTGGATGGTTAGATTCATACATCTGTGAGTACCCTTTAAGTCTAAAG
GGGACTCAGTTAAAGGATGTTCACCTTCCTGAACTATCTTGCAACACAGCTCTATTGATT
GTCACCATTGTGGTTGTCATGCTCATTTTGGGGATGGCTGCGACTTTCTGCTGCCTCCAC
TTTGACCTGCCCTGGTATCTTAGGATGCTACATCAATGGACACAGACATGGCACAGGGTT
AGGAAGGCAACCCAAGGACAACTCAAGAGAAATGTCCAATTCCATGTGTTTATTTCATAT
AGTGAACGTGATTCCGCCTGGGTGAAGCATGAATTGATCCCCAAGCTAGAGAAAGAAGAT
GGTTCTGTGTTAATTTGCCTTCATGAGGGAAACTTTGACCCTGGCAACAGCATTACTGAA
AATATCATAAACCACACTGAGAAAAGCTATAAAATCATCTTAGTTTTGTCTCCAGACTTT
GTTCAGAGTGAGTGGTACCGTTATGAACTCGACTTTACCCATCACAATCTCTGTCATGAA
AATTCTAATTACATAATTCTTATCTTACTAGAACCCATTCCACTCTACTGCATTCCTACC
AGGTATCCTAAGCTGAAAGCTCTCATGGAAAAGAAAGCATACTTGGAATGGCCCAAGGAT
AGGCGTAAATGTAGACTTTTTTGGGCAAATCTTCGAGCTGCTATTCATGTTAATTTAGTA
GAAACCAGAGAGACGTGTGAACTACAGACATTCATAGAGCTGAATGAAGAGTCTCAAGGG
TCTGCAATTTCTCTGATAAGAACAGACTGCCTG
>EqQuBor_TLR10_Heq6
ATGAGACACATCAGAAGCATTTATGTATTTTGTTGTATTGTTATGTCAGCATGTGGCTGG
GCTTCAAAGCTGCCAGAAGAAAGAGAATTGACAACCAACTGCTCCAATATGTCTCTAAGA
AAGGTTCCTGTGGACTTGACGCCAACCACCACCACCCTGGATTTATCCTACAACCTCCTT
TCTCAACTCCAGAGTTCAGATTTTCATTCTGTCTCTGAACTGAAAGTTTTGATTCTATGC
CATAACAGAATCCAAGAACTGGATATCAAGACCTTTGAATTCAACAAGGAGTTAAGATAT
TTAGATTTGTCTTACAACAGACTGAAGATTGTAACTTGGTATTCACTGGCAGGTCTCAGA
CATTTAGATCTTTCTTTCAATGACTTTGACACCATGCCTATCTCTGAGGAGACTGGCAAC
ATGTCACACCTGGAAATCCTAGGTTTGAGTGGGGCAAAAATACAAAAATCAGATTTCCAG
AAAATTGCCCATTTACATCTAAATACTGTCTTCTTAGGATTGAGAACTCTTTCTCATTAT
GAAGAAGGTAGCTTGCCCATCTTAAACACCACAAAACTTCACATCGTTTTACCAATGAAC
ACAAATTTTTGGGTTCTTTTGCATGATGGAATCAAGACTTCAAAAATATTAGAAATGACA
AATGTAGATGGCAAAAGCCAATTTGCAAGCTATGAAACTCAACAAAATCTTATTTTAGAG
AATGCCAAGACATCTATTCTGTTACTTAATAAGGTTGATTTACTCTGGGATGACCTCCTC
CTTATCTTCCAATTTGTTTGGCATACATCAGTGGAATACTTCCACATCCAAAATGTGACT
TTTGGAGGTAAGGTTTATCTTGACCACAATTCATTTAACTACTCAAATACTGTAATGAGA
GCTGTAAAATTGGAGCATGTACATTACAGAGTTTTTTATATTCCACAAGAGAGAGTCTAC
TTGCTTTTTACCAAAATGGGTATAGAAAACCTGACAATATCAGATGCACAAATGCCACAT
ATGGTGTTCCCGACTTGTCCTTCAAAATTCCAATATTTAAATTTTGCTAATAATATCTTA
ACAGATGACCTGTTTAAAAGATCTATCCACTTGCCTCATTTGAAAACTCTCATTTTGAAG
GGCAATAAATTGGAGACACTTTCCTTAGTGAGTTGCTTTGCTAACAACACATCCTTGAAG
CACTTAGATCTGAGCCAAAATCTGTTACAACATGAAAATGATGAAAATTGCTGGTGGCCA
GAAACCTTGATCACTATGAACCTGTCATCCAATAAATTTGCTGATTCTGTTTTCAGGTGC
TTGCCCCAAAGTATTCAAATACTTGACCTGAATAATAACAAAATTCAAACTGTCCCTAAA
GAGATGATTCATCTGAAGTCTTTGCGAGAGCTAAATCTTGCATTTAATTTTCTAACTGAT
CTTCCCGGGTGCAGTCATTTCAGAAGACTCTCAATTCTGAACATTGAAATGAACTTAATT
CTCAGCCCATCTCTGGATTTTTTTCAGAGCTGCCAGGAAGTTAAGACTCTAAATGCAGGA
AGAAATCCATTTCGGTGTACTTGTGAATTAAGAGATTTCATTCAGCTTGAAAAATATTCA
GAGGGCATGATGGTTGGATGGTTAGATTCATACATCTGTGAGTACCCTTTAAGTCTAAAG
GGGACTCAGTTAAAGGATGTTCACCTTCCTGAACTATCTTGCAACACAGCTCTATTGATT
GTCACCATTGTGGTTGTCATGCTCATTTTGGGGATGGCTGCGACTTTCTGCTGCCTCCAC
TTTGACCTGCCCTGGTATCTTAGGATGCTACATCAATGGACACAGACATGGCACAGGGTT
AGGAAGGCAACCCAAGGACAACTCAAGAGAAATGTCCAATTCCATGTGTTTATTTCATAT
AGTGAACGTGATTCCGCCTGGGTGAAGCATGAATTGATCCCCAAGCTAGAGAAAGAAGAT
GGTTCTGTGTTAATTTGCCTTCATGAGGGAAACTTTGACCCTGGCAACAGCATTACTGAA
AATATCATAAACCACACTGAGAAAAGCTATAAAATCATCTTAGTTTTGTCTCCAGACTTT
GTTCAGAGTGAGTGGTACCGTTATGAACTCGACTTTACCCATCACAATCTCTGTCATGAA
AATTCTAATTACATAATTCTTATCTTACTAGAACCCATTCCACTCTACTGCATTCCTACC
AGGTATCCTAAGCTGAAAGCTCTCATGGAAAAGAAAGCATACTTGGAATGGCCCAAGGAT
AGGCGTAAATGTAGACTTTTTTGGGCAAATCTTCGAGCTGCTATTCATGTTAATTTAGTA
GAAACCAGAGAGACGTGTGAACTACAGACATTCATAGAGCTGAATGAAGAGTCTCAAGGG
TCTGCAATTTCTCTGATAAGAACAGACTGCCTG
>EqQuCh_TLR10_Heq2
ATGAGACACATCAGAAGCATTTATGTATTTTGTTGTATTGTTATGTCAGCATGTGGCTGG
GCTTCAAAGCTGCCAGAAGAAAGAGAATTGACAACCAACTGCTCCAATATGTCTCTAAGA
AAGGTTCCTGTGGACTTGACGCCAACCACCACCACCCTGGATTTATCCTACAACCTCCTT
TCTCAACTCCAGAGTTCAGATTTTCATTCTGTCTCTGAACTGAAAGTTTTGATTCTATGC
CATAACAGAATCCAAGAACTGGATATCAAGACCTTTGAATTCAACAAGGAGTTAAGATAT
TTAGATTTGTCTTACAACAGACTGAAGATTGTAACTTGGTATTCACTGGCAGGTCTCAGA
CATTTAGATCTTTCTTTCAATGACTTTGACACCATGCCTATCTCTGAGGAGACTGGCAAC
ATGTCACACCTGGAAATCCTAGGTTTGAGTGGGGCAAAAATACAAAAATCAGATTTCCAG
AAAATTGCCCATTTACATCTAAATACTGTCTTCTTAGGATTGAGAACTCTTTCTCATTAT
GAAGAAGGTAGCTTGCCCATCTTAAACACCACAAAACTTCACATCGTTTTACCAATGAAC
ACAAATTTTTGGGTTCTTTTGCATGATGGAATCAAGACTTCAAAAATATTAGAAATGACA
AATGTAGATGGCAAAAGCCAATTTGCAAGCTATGAAACTCAACAAAATCTTATTTTAGAG
AATGCCAAGACATCTATTCTGTTACTTAATAAGGTTGATTTACTCTGGGATGACCTCCTC
CTTATCTTCCAATTTGTTTGGCATACATCAGTGGAATACTTCCACATCCAAAATGTGACT
TTTGGAGGTAAGGTTTATCTTGACCACAATTCATTTAACTACTCAAATACTGTAATGAGA
GCTGTAAAATTGGAGCATGTACATTACAGAGTTTTTTATATTCCACAAGAGAGAGTCTAC
TTGCTTTTTACCAAAATGGGTATAGAAAACCTGACAATATCAGATGCACAAATGCCACAT
ATGGTGTTCCCGACTTGTCCTTCAAAATTCCAATATTTAAATTTTGCTAATAATATCTTA
ACAGATGACCTGTTTAAAAGATCTATCCACTTGCCTCATTTGAAAACTCTCATTTTGAAG
GGCAATAAATTGGAGACACTTTCCTTAGTGAGTTGCTTTGCTAACAACACATCCTTGAAG
CACTTAGATCTGAGCCAAAATCTGTTACAACATGAAAATGATGAAAATTGCTGGTGGCCA
GAAACCTTGATCACTATGAACCTGTCATCCAATAAATTTGCTGATTCTGTTTTCAGGTGC
TTGCCCCAAAGTATTCAAATACTTGACCTGAATAATAACAAAATTCAAACTGTCCCTAAA
GAGATGATTCATCTGAAGTCTTTGCGAGAGCTAAATCTTGCATTTAATTTTCTAACTGAT
CTTCCTGGGTGCAGTCATTTCAGAAGACTCTCAATTCTGAACATTGAAATGAACTTAATT
CTCAGCCCATCTCTGGATTTTTTTCAGAGCTGCCAGGAAGTTAAGACTCTAAATGCAGGA
AGAAATCCATTTCGGTGTACTTGTGAATTAAGAGATTTCATTCAGCTTGAAAAATATTCA
GAGGGCATGATGGTTGGATGGTTAGATTCATACATCTGTGAGTACCCTTTAAGTCTAAAG
GGGACTCAGTTAAAGGATGTTCACCTTCCTGAACTATCTTGCAACACAGCTCTATTGATT
GTCACCATTGTGGTTGTCATGCTCATTTTGGGGATGGCTGCGACTTTCTGCTGCCTCCAC
TTTGACCTGCCCTGGTATCTTAGGATGCTACATCAATGGACACAGACATGGCACAGGGTT
AGGAAGGCAACCCAAGGACAACTCAAGAGAAATGTCCAATTCCATGTGTTTATTTCATAT
AGTGAACGTGATTCCGCCTGGGTGAAGCATGAATTGATCCCCAAGCTAGAGAAAGAAGAT
GGTTCTGTGTTAATTTGCCTTCATGAGGGAAACTTTGACCCTGGCAACAGCATTACTGAA
AATATCATAAACCACACTGAGAAAAGCTATAAAATCATCTTAGTTTTGTCTCCAGACTTT
GTTCAGAGTGAGTGGTACCGTTATGAACTCGACTTTACCCATCACAATCTCTGTCATGAA
AATTCTAATTACATAATTCTTATCTTACTAGAACCCATTCCACTCTACTGCATTCCTACC
AGGTATCCTAAGCTGAAAGCTCTCATGGAAAAGAAAGCATACTTGGAATGGCCCAAGGAT
AGGCGTAAATGTAGACTTTTTTGGGCAAATCTTCGAGCTGCTATTCATGTTAATTTAGTA
GAAACCAGAGAGACGTGTGAACTACAGACATTCATAGAGCTGAATGAAGAGTCTCAAGGG
TCTGCAATTTCTCTGATAAGAACAGACTGCCTG
>EqHa_TLR10_Heq3
ATGAGACACATCAGAAGCATTTATGTATTTTGTTGTATTGTTATGTCAGCATGTGGCTGG
GCTTCAAAGCTGCCAGAAGAAAGAGAATTGACAACCAACTGCTCCAATATGTCTCTAAGA
AAGGTTCCTGTGGACTTGACGCCAACCACCACCACCCTGGATTTATCCTACAACCTCCTT
TCTCAACTCCAGAGTTCAGATTTTCATTCTGTCTCTGAACTGAAAGTTTTGATTCTATGC
CATAACAGAATCCAAGAACTGGATATCAAGACCTTTGAATTCAACAAGGAGTTAAGATAT
TTAGATTTGTCTTACAACAGACTGAAGATTGTAACTTGGTATTCACTGGCAGGTCTCAGA
CATTTAGATCTTTCTTTCAATGACTTTGACACCATGCCTATCTCTGAGGAGACTGGCAAC
ATGTCACACCTGGAAATCCTAGGTTTGAGTGGGGCAAAAATACAAAAATCAGATTTCCAG
AAAATTGCCCATTTACATCTAAATACTGTCTTCTTAGGATTGAGAACTCTTTCTCATTAT
GAAGAAGGTAGCTTGCCCATCTTAAACACAACAAAACTTCACATCGTTTTACCAATGAAC
ACAAATTTTTGGGTTCTTTTGCATGATGGAATCAAGACTTCAAAAATATTAGAAATGACA
AATGTAGATGGCAAAAGCCAATTTGCAAGCTATGAAACTCAACAAAATCTTATTTTAGAG
AATGCCAAGACATCTATTCTGTTACTTAATAAGGTTGATTTACTCTGGGATGACCTCCTC
CTTATCTTCCAATTTGTTTGGCATACATCAGTGGAATACTTCCACATCCAAAATGTGACT
TTTGGAGGTAAGGTTTATCTTGACCACAATTCATTTAACTACTCAAATACTGTAATGAGA
GCTATAAAATTGGAGCATGTACATTACAGAGTTTTTTATATTCCACAAGAGAGAGTCTAC
TTGCTTTTTACCAAAATGGGTATAGAAAACCTGACAATATCAGATGCACAAATGCCACAT
ATGGTGTTCCCGACTTGTCCTTCAAAATTCCAATATTTAAATTTTGCTAATAATATCTTA
ACAGATGACCTGTTTAAAAGATCTATCCACTTGCCTCATTTGAAAACTCTCATTTTGAAG
GGCAATAAATTGGAGACACTTTCCTTAGTGAGTTGCTTTGCTAACAACACATCCTTGAAG
CACTTAGATCTGAGCCAAAATCTGTTACAACATGAAAATGATGAAAATTGCTGGTGGCCA
GAAACCTTGATCACTATGAACCTGTCATCCAATAAATTTGCTGATTCTGTTTTCAGGTGC
TTGCCCCAAAGTATTCAAATACTTGACCTGAATAATAACAAAATTCAAACTGTCCCTAAA
GAGATGATTCATCTGAAGTCTTTGCGAGAGCTAAATCTTGCATTTAATTTTCTAACTGAT
CTTCCTGGGTGCAGTCATTTCAGAAGACTCTCAATTCTGAACATTGAAATGAACTTAATT
CTCAGCCCATCTCTGGATTTTTTTCAGAGCTGCCAGGAAGTTAAGACTCTAAATGCAGGA
AGAAATCCATTTCGGTGTACTTGTGAATTAAGAGATTTCATTCAGCTTGAAAAATATTCA
GAGGGCATGATGGTTGGATGGTTAGATTCATACATCTGTGAGTACCCTTTAAGTCTAAAG
GGGACTCAGTTAAAGGATGTTCACCTTCCTGAACTATCTTGCAACACAGCTCTATTGATT
GTCACCATTGTGGTTGTCATGCTCATTTTGGGGATGGCTGCGACTTTCTGCTGCCTCCAC
TTTGACCTGCCCTGGTATCTTAGGATGCTACATCAATGGACACAGACATGGCACAGGGTT
AGGAAGGCAACCCAAGGACAACTCAAGAGAAATGTCCAATTCCATGTGTTTATTTCATAT
AGTGAACGTGATTCCGCCTGGGTGAAGCATGAATTGATCCCCAAGCTAGAGAAAGAAGAT
GGTTCTGTGTTAATTTGCCTTCATGAGGGAAACTTTGACCCTGGCAACAGCATTACTGAA
AATATCATAAACCACACTGAGAAAAGCTATAAAATCATCTTAGTTTTGTCTCCAGACTTT
GTTCAGAGTGAGTGGTACCGTTATGAACTCGACTTTACCCATCACAATCTCTGTCATGAA
AATTCTAATTACATAATTCTTATCTTACTAGAACCCATTCCACTCTACTGCATTCCTACC
AGGTATCCTAAGCTGAAAGCTCTCATGGAAAAGAAAGCATACTTGGAATGGCCCAAGGAT
AGGCGTAAATGTAGACTTTTTTGGGCAAATCTTCGAGCTGCTATTCATGTTAATTTAGTA
GAAACCAGAGAGACGTGTGAACTACAGACATTCATAGAGCTGAATGAAGAGTCTCAAGGG
TCTGCAATTTCTCTGATAAGAACAGACTGCCTG
>EqAs_TLR10_Heq8
ATGAGACACATCAGAAGCATTTATGTATTTTGTTGTATTGTTATGTCAGCATGTGGCTGG
GCTTCAAAGCTGCCAGAAGAAAGAGAATTGACAACCAACTGCTCCAATATGTCTCTAAGA
AAGGTTCCTGTGGACTTGACGCCAACCACCACCACCCTGGATTTATCCTACAACCTCCTT
TCTCAACTCCAGAGTTCAGATTTTCATTCTGTCTCTGAACTGAAAGTTTTGATTCTATGC
CATAACAGAATCCAAGAACTGGATATCAAGACCTTTGAATTCAACAAGGAGTTAAGATAT
TTAGATTTGTCTTACAACAGACTGAAGATTGTAACTTGGTATTCACTGGCAGGTCTCAGA
CATTTAGATCTTTCTTTCAATGACTTTGACACCATGCCTATCTCTGAGGAGACTGGCAAC
ATGTCACACCTGGAAATCCTAGGTTTGAGTGGGGCAAAAATACAAAAATCAGATTTCCAG
AAAATTGCCCATTTACATCTAAATACTGTCTTCTTAGGATTGAGAACTCTTTCTCATTAT
GAAGAAGGTAGCTTGCCCATCTTAAACACAACAAAACTTCACATCGTTTTACCAATGAAC
ACAAATTTTTGGGTTCTTTTGCATGATGGAATCAAGACTTCAAAAATATTAGAAATGACA
AATGTAGAAGGCAAAAGCCAATTTGCAAGCTATGAAACTCAACAAAATCTTATTTTAGAG
AATGCCAAGACATCTATTCTGTTACTTAATAAGGTTGATTTACTCTGGGATGACCTCCTC
CTTATCTTCCAATTTGTTTGGCATACATCAGTGGAATACTTCCACATCCAAAATGTGACT
TTTGGAGGTAAGGTTTATCTTGACCACAATTCATTTAACTACTCAAATACTGTAATGAGA
GCTATAAAATTGGAGCATGTACATTACAGAGTTTTTTATATTCCACAAGAGAGAGTCTAC
TTGCTTTTTACCAAAATGGGTATAGAAAACCTGACAATATCAGATGCACAAATACCACAT
ATGGTGTTCCCGACTTGTCCTTCAAAATTCCAATATTTAAATTTTGCTAATAATATCTTA
ACAGATGACCTGTTTAAAAGATCTATCCACTTGCCTCATTTGAAAACTCTCATTTTGAAG
GGCAATAAATTGGAGACACTTTCCTTAGTGAGTTGCTTTGCTAACAACACATCCTTGAAG
CACTTAGATCTGAGCCAAAATCTGTTACAACATGAAAATGATGAAAATTGCTGGTGGCCA
GAAACCTTGATCACTATGAACCTGTCATCCAATAAATTTGCTGATTCTGTTTTCAGGTGC
TTGCCCCAAAGTATTCAAATACTTGACCTGAATAATAACAAAATTCAAACTGTCCCTAAA
GAGATGATTCATCTGAAGTCTTTGCGAGAGCTAAATCTTGCATTTAATTTTCTAACTGAT
CTTCCTGGGTGCAGTCATTTCAGAAGACTCTCAATTCTGAACATTGAAATGAACTTAATT
CTCAGCCCATCTCTGGATTTTTTTCAGAGCTGCCAGGAAGTTAAGACTCTAAATGCAGGA
AGAAATCCATTTCGGTGTACTTGTGAATTAAGAGATTTCATTCAGCTTGAAAAATATTCA
GAGGGCATGATGGTTGGATGGTTAGATTCATACATCTGTGAGTACCCTTTAAGTCTAAAG
GGGACTCAGTTAAAGGATGTTCACCTTCCTGAACTATCTTGCAACACAGCTCTATTGATT
GTCACCATTGTGGTTGTCATGCTCATTTTGGGGATGGCTGCGACTTTCTGCTGCCTCCAC
TTTGACCTGCCCTGGTATCTTAGGATGCTACATCAATGGACACAGACATGGCACAGGGTT
AGGAAGGCAACCCAAGGACAACTCAAGAGAAATGTCCAATTCCATGTGTTTATTTCATAT
AGTGAACGTGATTCCGCCTGGGTGAAGCATGAATTGATCCCCAAGCTAGAGAAAGAAGAT
GGTTCTGTGTTAATTTGCCTTCATGAGGGAAACTTTGACCCTGGCAACAGCATTACTGAA
AATATCATAAACCACACTGAGAAAAGCTATAAAATCATCTTAGTTTTGTCTCCAGACTTT
GTTCAGAGTGAGTGGTACCGTTATGAACTCGACTTTACCCATCACAATCTCTGTCATGAA
AATTCTAATTACATAATTCTTATCTTACTAGAACCCATTCCACTCTACTGCATTCCTACC
AGGTATCCTAAGCTGAAAGCTCTCATGGAAAAGAAAGCATACTTGGAATGGCCCAAGGAT
AGGCGTAAATGTAGACTTTTTTGGGCAAATCTTCGAGCTGCTATTCATGTTAATTTAGTA
GAAACCAGAGAGACGTGTGAACTACAGACATTCATAGAGCTGAATGAAGAGTCTCAAGGG
TCTGCAATTTCTCTGATAAGAACAGACTGCCTG
>EqAs_TLR10_Heq7
ATGAGACACATCAGAAGCATTTATGTATTTTGTTGTATTGTTATGTCAGCATGTGGCTGG
GCTTCAAAGCTGCCAGAAGAAAGAGAATTGACAACCAACTGCTCCAATATGTCTCTAAGA
AAGGTTCCTGTGGACTTGACGCCAACCACCACCACCCTGGATTTATCCTACAACCTCCTT
TCTCAACTCCAGAGTTCAGATTTTCATTCTGTCTCTGAACTGAAAGTTTTGATTCTATGC
CATAACAGAATCCAAGAACTGGATATCAAGACCTTTGAATTCAACAAGGAGTTAAGATAT
TTAGATTTGTCTTACAACAGACTGAAGATTGTAACTTGGTATTCACTGGCAGGTCTCAGA
CATTTAGATCTTTCTTTCAATGACTTTGACACCATGCCTATCTCTGAGGAGACTGGCAAC
ATGTCACACCTGGAAATCCTAGGTTTGAGTGGGGCAAAAATACAAAAATCAGATTTCCAG
AAAATTGCCCATTTACATCTAAATACTGTCTTCTTAGGATTGAGAACTCTTTCTCATTAT
GAAGAAGGTAGCTTGCCCATCTTAAACACAACAAAACTTCACATCGTTTTACCAATGAAC
ACAAATTTTTGGGTTCTTTTGCATGATGGAATCAAGACTTCAAAAATATTAGAAATGACA
AATGTAGATGGCAAAAGCCAATTTGCAAGCTATGAAACTCAACAAAATCTTATTTTAGAG
AATGCCAAGACATCTATTCTGTTACTTAATAAGGTTGATTTACTCTGGGATGACCTCCTC
CTTATCTTCCAATTTGTTTGGCATACATCAGTGGAATACTTCCACATCCAAAATGTGACT
TTTGGAGGTAAGGTTTATCTTGACCACAATTCATTTAACTACTCAAATACTGTAATGAGA
GCTATAAAATTGGAGCATGTACATTACAGAGTTTTTTATATTCCACAAGAGAGAGTCTAC
TTGCTTTTTACCAAAATGGGTATAGAAAACCTGACAATATCAGATGCACAAATACCACAT
ATGGTGTTCCCGACTTGTCCTTCAAAATTCCAATATTTAAATTTTGCTAATAATATCTTA
ACAGATGACCTGTTTAAAAGATCTATCCACTTGCCTCATTTGAAAACTCTCATTTTGAAG
GGCAATAAATTGGAGACACTTTCCTTAGTGAGTTGCTTTGCTAACAACACATCCTTGAAG
CACTTAGATCTGAGCCAAAATCTGTTACAACATGAAAATGATGAAAATTGCTGGTGGCCA
GAAACCTTGATCACTATGAACCTGTCATCCAATAAATTTGCTGATTCTGTTTTCAGGTGC
TTGCCCCAAAGTATTCAAATACTTGACCTGAATAATAACAAAATTCAAACTGTCCCTAAA
GAGATGATTCATCTGAAGTCTTTGCGAGAGCTAAATCTTGCATTTAATTTTCTAACTGAT
CTTCCTGGGTGCAGTCATTTCAGAAGACTCTCAATTCTGAACATTGAAATGAACTTAATT
CTCAGCCCATCTCTGGATTTTTTTCAGAGCTGCCAGGAAGTTAAGACTCTAAATGCAGGA
AGAAATCCATTTCGGTGTACTTGTGAATTAAGAGATTTCATTCAGCTTGAAAAATATTCA
GAGGGCATGATGGTTGGATGGTTAGATTCATACATCTGTGAGTACCCTTTAAGTCTAAAG
GGGACTCAGTTAAAGGATGTTCACCTTCCTGAACTATCTTGCAACACAGCTCTATTGATT
GTCACCATTGTGGTTGTCATGCTCATTTTGGGGATGGCTGCGACTTTCTGCTGCCTCCAC
TTTGACCTGCCCTGGTATCTTAGGATGCTACATCAATGGACACAGACATGGCACAGGGTT
AGGAAGGCAACCCAAGGACAACTCAAGAGAAATGTCCAATTCCATGTGTTTATTTCATAT
AGTGAACGTGATTCCGCCTGGGTGAAGCATGAATTGATCCCCAAGCTAGAGAAAGAAGAT
GGTTCTGTGTTAATTTGCCTTCATGAGGGAAACTTTGACCCTGGCAACAGCATTACTGAA
AATATCATAAACCACACTGAGAAAAGCTATAAAATCATCTTAGTTTTGTCTCCAGACTTT
GTTCAGAGTGAGTGGTACCGTTATGAACTCGACTTTACCCATCACAATCTCTGTCATGAA
AATTCTAATTACATAATTCTTATCTTACTAGAACCCATTCCACTCTACTGCATTCCTACC
AGGTATCCTAAGCTGAAAGCTCTCATGGAAAAGAAAGCATACTTGGAATGGCCCAAGGAT
AGGCGTAAATGTAGACTTTTTTGGGCAAATCTTCGAGCTGCTATTCATGTTAATTTAGTA
GAAACCAGAGAGACGTGTGAACTACAGACATTCATAGAGCTGAATGAAGAGTCTCAAGGG
TCTGCAATTTCTCTGATAAGAACAGACTGCCTG
>EqAs_TLR10_Heq9
ATGAGACACATCAGAAGCATTTATGTATTTTGTTGTATTGTTATGTCAGCATGTGGCTGG
GCTTCAAAGCTGCCAGAAGAAAGAGAATTGACAACCAACTGCTCCAATATGTCTCTAAGA
AAGGTTCCTGTGGACTTGACGCCAACCACCACCACCCTGGATTTATCCTACAACCTCCTT
TCTCAACTCCAGAGTTCAGATTTTCATTCTGTCTCTGAACTGAAAGTTTTGATTCTATGC
CATAACAGAATCCAAGAACTGGATATCAAGACCTTTGAATTCAACAAGGAGTTAAGATAT
TTAGATTTGTCTTACAACAGACTGAAGATTGTAACTTGGTATTCACTGGCAGGTCTCAGA
CATTTAGATCTTTCTTTCAATGACTTTGACACCATGCCTATCTCTGAGGAGACTGGCAAC
ATGTCACACCTGGAAATCCTAGGTTTGAGTGGGGCAAAAATACAAAAATCAGATTTCCAG
AAAATTGCCCATTTACATCTAAATACTGTCTTCTTAGGATTGAGAACTCTTTCTCATTAT
GAAGAAGGTAGCTTGCCCATCTTAAACACAACAAAACTTCACATCGTTTTACCAATGAAC
ACAAATTTTTGGGTTCTTTTGCATGATGGAATCAAGACTTCAAAAATATTAGAAATGACA
AATGTAAATGGCAAAAGCCAATTTGCAAGCTATGAAACTCAACAAAATCTTATTTTAGAG
AATGCCAAGACATCTATTCTGTTACTTAATAAGGTTGATTTACTCTGGGATGACCTCCTC
CTTATCTTCCAATTTGTTTGGCATACATCAGTGGAATACTTCCACATCCAAAATGTGACT
TTTGGAGGTAAGGTTTATCTTGACCACAATTCATTTAACTACTCAAATACTGTAATGAGA
GCTATAAAATTGGAGCATGTACATTACAGAGTTTTTTATATTCCACAAGAGAGAGTCTAC
TTGCTTTTTACCAAAATGGGTATAGAAAACCTGACAATATCAGATGCACAAATACCACAT
ATGGTGTTCCCGACTTGTCCTTCAAAATTCCAATATTTAAATTTTGCTAATAATATCTTA
ACAGATGACCTGTTTAAAAGACCTATCCACTTGCCTCATTTGAAAACTCTCATTTTGAAG
GGCAATAAATTGGAGACACTTTCCTTAGTGAGTTGCTTTGCTAACAACACATCCTTGAAG
CACTTAGATCTGAGCCAAAATCTGTTACAACATGAAAATGATGAAAATTGCTGGTGGCCA
GAAACCTTGATCACTATGAACCTGTCATCCAATAAATTTGCTGATTCTGTTTTCAGGTGC
TTGCCCCAAAGTATTCAAATACTTGACCTGAATAATAACAAAATTCAAACTGTCCCTAAA
GAGATGATTCATCTGAAGTCTTTGCGAGAGCTAAATCTTGCATTTAATTTTCTAACTGAT
CTTCCTGGGTGCAGTCATTTCAGAAGACTCTCAATTCTGAACATTGAAATGAACTTAATT
CTCAGCCCATCTCTGGATTTTTTTCAGAGCTGCCAGGAAGTTAAGACTCTAAATGCAGGA
AGAAATCCATTTCGGTGTACTTGTGAATTAAGAGATTTCATTCAGCTTGAAAAATATTCA
GAGGGCATGATGGTTGGATGGTTAGATTCATACATCTGTGAGTACCCTTTAAGTCTAAAG
GGGACTCAGTTAAAGGATGTTCACCTTCCTGAACTATCTTGCAACACAGCTCTATTGATT
GTCACCATTGTGGTTGTCATGCTCATTTTGGGGATGGCTGCGACTTTCTGCTGCCTCCAC
TTTGACCTGCCCTGGTATCTTAGGATGCTACATCAATGGACACAGACATGGCACAGGGTT
AGGAAGGCAACCCAAGGACAACTCAAGAGAAATGTCCAATTCCATGTGTTTATTTCATAT
AGTGAACGTGATTCCGCCTGGGTGAAGCATGAATTGATCCCCAAGCTAGAGAAAGAAGAT
GGTTCTGTGTTAATTTGCCTTCATGAGGGAAACTTTGACCCTGGCAACAGCATTACTGAA
AATATCATAAACCACACTGAGAAAAGCTATAAAATCATCTTAGTTTTGTCTCCAGACTTT
GTTCAGAGTGAGTGGTACCGTTATGAACTCGACTTTACCCATCACAATCTCTGTCATGAA
AATTCTAATTACATAATTCTTATCTTACTAGAACCCATTCCACTCTACTGCATTCCTACC
AGGTATCCTAAGCTGAAAGCTCTCATGGAAAAGAAAGCATACTTGGAATGGCCCAAGGAT
AGGCGTAAATGTAGACTTTTTTGGGCAAATCTTCGAGCTGCTATTCATGTTAATTTAGTA
GAAACCAGAGAGACGTGTGAACTACAGACATTCATAGAGCTGAATGAAGAGTCTCAAGGG
TCTGCAATTTCTCTGATAAGAACAGACTGCCTG
>EqAfSo_TLR10_Heq7
ATGAGACACATCAGAAGCATTTATGTATTTTGTTGTATTGTTATGTCAGCATGTGGCTGG
GCTTCAAAGCTGCCAGAAGAAAGAGAATTGACAACCAACTGCTCCAATATGTCTCTAAGA
AAGGTTCCTGTGGACTTGACGCCAACCACCACCACCCTGGATTTATCCTACAACCTCCTT
TCTCAACTCCAGAGTTCAGATTTTCATTCTGTCTCTGAACTGAAAGTTTTGATTCTATGC
CATAACAGAATCCAAGAACTGGATATCAAGACCTTTGAATTCAACAAGGAGTTAAGATAT
TTAGATTTGTCTTACAACAGACTGAAGATTGTAACTTGGTATTCACTGGCAGGTCTCAGA
CATTTAGATCTTTCTTTCAATGACTTTGACACCATGCCTATCTCTGAGGAGACTGGCAAC
ATGTCACACCTGGAAATCCTAGGTTTGAGTGGGGCAAAAATACAAAAATCAGATTTCCAG
AAAATTGCCCATTTACATCTAAATACTGTCTTCTTAGGATTGAGAACTCTTTCTCATTAT
GAAGAAGGTAGCTTGCCCATCTTAAACACAACAAAACTTCACATCGTTTTACCAATGAAC
ACAAATTTTTGGGTTCTTTTGCATGATGGAATCAAGACTTCAAAAATATTAGAAATGACA
AATGTAGATGGCAAAAGCCAATTTGCAAGCTATGAAACTCAACAAAATCTTATTTTAGAG
AATGCCAAGACATCTATTCTGTTACTTAATAAGGTTGATTTACTCTGGGATGACCTCCTC
CTTATCTTCCAATTTGTTTGGCATACATCAGTGGAATACTTCCACATCCAAAATGTGACT
TTTGGAGGTAAGGTTTATCTTGACCACAATTCATTTAACTACTCAAATACTGTAATGAGA
GCTATAAAATTGGAGCATGTACATTACAGAGTTTTTTATATTCCACAAGAGAGAGTCTAC
TTGCTTTTTACCAAAATGGGTATAGAAAACCTGACAATATCAGATGCACAAATACCACAT
ATGGTGTTCCCGACTTGTCCTTCAAAATTCCAATATTTAAATTTTGCTAATAATATCTTA
ACAGATGACCTGTTTAAAAGATCTATCCACTTGCCTCATTTGAAAACTCTCATTTTGAAG
GGCAATAAATTGGAGACACTTTCCTTAGTGAGTTGCTTTGCTAACAACACATCCTTGAAG
CACTTAGATCTGAGCCAAAATCTGTTACAACATGAAAATGATGAAAATTGCTGGTGGCCA
GAAACCTTGATCACTATGAACCTGTCATCCAATAAATTTGCTGATTCTGTTTTCAGGTGC
TTGCCCCAAAGTATTCAAATACTTGACCTGAATAATAACAAAATTCAAACTGTCCCTAAA
GAGATGATTCATCTGAAGTCTTTGCGAGAGCTAAATCTTGCATTTAATTTTCTAACTGAT
CTTCCTGGGTGCAGTCATTTCAGAAGACTCTCAATTCTGAACATTGAAATGAACTTAATT
CTCAGCCCATCTCTGGATTTTTTTCAGAGCTGCCAGGAAGTTAAGACTCTAAATGCAGGA
AGAAATCCATTTCGGTGTACTTGTGAATTAAGAGATTTCATTCAGCTTGAAAAATATTCA
GAGGGCATGATGGTTGGATGGTTAGATTCATACATCTGTGAGTACCCTTTAAGTCTAAAG
GGGACTCAGTTAAAGGATGTTCACCTTCCTGAACTATCTTGCAACACAGCTCTATTGATT
GTCACCATTGTGGTTGTCATGCTCATTTTGGGGATGGCTGCGACTTTCTGCTGCCTCCAC
TTTGACCTGCCCTGGTATCTTAGGATGCTACATCAATGGACACAGACATGGCACAGGGTT
AGGAAGGCAACCCAAGGACAACTCAAGAGAAATGTCCAATTCCATGTGTTTATTTCATAT
AGTGAACGTGATTCCGCCTGGGTGAAGCATGAATTGATCCCCAAGCTAGAGAAAGAAGAT
GGTTCTGTGTTAATTTGCCTTCATGAGGGAAACTTTGACCCTGGCAACAGCATTACTGAA
AATATCATAAACCACACTGAGAAAAGCTATAAAATCATCTTAGTTTTGTCTCCAGACTTT
GTTCAGAGTGAGTGGTACCGTTATGAACTCGACTTTACCCATCACAATCTCTGTCATGAA
AATTCTAATTACATAATTCTTATCTTACTAGAACCCATTCCACTCTACTGCATTCCTACC
AGGTATCCTAAGCTGAAAGCTCTCATGGAAAAGAAAGCATACTTGGAATGGCCCAAGGAT
AGGCGTAAATGTAGACTTTTTTGGGCAAATCTTCGAGCTGCTATTCATGTTAATTTAGTA
GAAACCAGAGAGACGTGTGAACTACAGACATTCATAGAGCTGAATGAAGAGTCTCAAGGG
TCTGCAATTTCTCTGATAAGAACAGACTGCCTG
>EqHeKu_TLR10_Heq12
ATGAGACACATCAGAAGCATTTATGTATTTTGTTGTATTGTTATGTCAGCATGTGGCTGG
GCTTCAAAGCTGCCAGAAGAAAGAGAATTGACAACCAACTGCTCCAATATGTCTCTAAGA
AAGGTTCCTGTGGACTTGACGCCAACCACCACCACCCTGGATTTATCCTACAACCTCCTT
TCTCAACTCCAGAGTTCAGATTTTCATTCTGTCTCTGAACTGAAAGTTTTGATTCTATGC
CATAACAGAATCCAAGAACTGGATATCAAGACCTTTGAATTCAACAAGGAGTTAAGATAT
TTAGATTTGTCTTACAACAGACTGAAGATTGTAACTTGGTATTCACTGGCAGGTCTCAGA
CATTTAGATCTTTCTTTCAATGACTTTGACACCATGCCTATCTCTGAGGAGACTGGCAAC
ATGTCACACCTGGAAATCCTAGGTTTGAGTGGGGCAAAAATACAAAAATCAGATTTCCAG
AAAATTGCCCATTTACATCTAAATACTGTCTTCTTAGGATTGAGAACTCTTTCTCATTAT
GAAGAAGGTAGCTTGCCCATCTTAAACACAACAAAACTTCACATCGTTTTACCAATGAAC
ACAAATTTTTGGGTTCTTTTGCGTGATGGAATCAAGACTTCAAAAATATTAGAAATGACA
AATGTAGATGGCAAAAGCCAATTTGCAAGCTATGAAACTCAACAAAATCTTATTTTAGAG
AATGCCAAGACATCTATTCTGTTACTTAATAAGGTTGATTTACTCTGGGATGACCTCCTC
CTTATCTTCCAATTTGTTTGGCATACATCAGTGGAATACTTCCACATCCAAAATGTGACT
TTTGGAGGTAAGGTTTATCTTGACCACAATTCATTTAACTACTCAAATACTGTAATGAGA
GCTATAAAATTGGAGCATGTACATTACAGAGTTTTTTATATTCCACAAGAGAGAGTCTAC
TTGCTTTTTACCAAAATGGGTATAGAAAACCTGACAATATCAGATGCACAAATGCCACAT
ATGGTGTTCCCGACTTGTCCTTCAAAATTCCAATATTTAAATTTTGCTAATAATATCTTA
ACAGATGACCTGTTTAAAAGATCTATCCACTTGCCTCATTTGAAAACTCTCATTTTGAAG
GGCAATAAATTGGAGACACTTTCCTTAGTGAGTTGCTTTGCTAACAACACATCCTTGAAA
CACTTAGATCTGAGCCAAAATCTGTTACAACATGAAAATGATGAAAATTGCTGGTGGCCA
GAAACCTTGATCACTATGAACCTGTCATCCAATAAATTTGCTGATTCTGTTTTCAGGTGC
TTGCCCCAAAGTATTCAAATACTTGACCTGAATAATAACAAAATTCAAACTGTCCCTAAA
GAGATGATTCATCTGAAGTCTTTGCGAGAGCTAAATCTTGCATTTAATTTTCTAACTGAT
CTTCCTGGGTGCAGTCATTTCAGAAGACTCTCAATTCTGAACATTGAAATGAACTTAATT
CTCAGCCCATCTCTGGATTTTTTTCAGAGCTGCCAGGAAGTTAAGACTCTAAATGCAGGA
AGAAATCCATTTCGGTGTACTTGTGAATTAAGAGATTTCATTCAGCTTGAAAAATATTCA
GAGGGCATGATGGTTGGATGGTTAGATTCATACATCTGTGAGTACCCTTTAAGTCTAAAG
GGGACTCAGTTAAAGGATGTTCACCTTCCTGAACTATCTTGCAACACAGCTCTATTGATT
GTCACCATTGTGGTTGTCATGCTCATTTTGGGGATGGCTGCGACTTTCTGCTGCCTCCAC
TTTGACCTGCCCTGGTATCTTAGGATGCTACATCAATGGACACAGACATGGCACAGGGTT
AGGAAGGCAACCCAAGGACAACTCAAGAGAAATGTCCAATTCCATGTGTTTATTTCATAT
AGTGAACGTGATTCCGCCTGGGTGAAGCATGAATTGATCCCCAAGCTAGAGAAAGAAGAT
GGTTCTGTGTTAATTTGCCTTCATGAGGGAAACTTTGACCCTGGCAACAGCATTACTGAA
AATATCATAAACCGCACTGAGAAAAGCTATAAAATCATCTTAGTTTTGTCTCCAGACTTT
GTTCAGAGTGAGTGGTACCGTTATGAACTCGACTTTACCCATCACAATCTCTGTCATGAA
AATTCTAATTACATAATTCTTATCTTACTAGAACCCATTCCACTCTACTGCATTCCTACC
AGGTATCCTAAGCTGAAAGCTCTCATGGAAAAGAAAGCATACTTGGAATGGCCCAAGGAT
AGGCGTAAATGTAGACTTTTTTGGGCAAATCTTCGAGCTGCTATTCATGTTAATTTAGTA
GAAACCAGAGAGACGTGTGAACTACAGACATTCATAGAGCTGAATGAAGAGTCTCAAGGG
TCTGCAATTTCTCTGATAAGAACAGACTGCCTG
>EqKi_TLR10_Heq10
ATGAGACACATCAGAAGCATTTATGTATTTTGTTGTATTGTTATGTCAGCATGTGGCTGG
GCTTCAAAGCTGCCAGAAGAAAGAGAATTGACAACCAACTGCTCCAATATGTCTCTAAGA
AAGGTTCCTGTGGACTTGACGCCAACCACCACCACCCTGGATTTATCCTACAACCTCCTT
TCTCAACTCCAGAGTTCAGATTTTCATTCTGTCTCTGAACTGAAAGTTTTGATTCTATGC
CATAACAGAATCCAAGAACTGGATATCAAGACCTTTGAATTCAACAAGGAGTTAAGATAT
TTAGATTTGTCTTACAACAGACTGAAGATTGTAACTTGGTATTCACTGGCAGGTCTCAGA
CATTTAGATCTTTCTTTCAATGACTTTGACACCATGCCTATCTCTGAGGAGACTGGTAAC
ATGTCACACCTGGAAATCCTAGGTTTGAGTGGGGCAAAAATACAAAAATCAGATTTCCAG
AAAATTGCCCATTTACATCTAAATACTGTCTTCTTAGGATTGAGAACTCTTTCTCATTAT
GAAGAAGGTAGCTTGCCCATCTTAAACACAACAAAACTTCACATCGTTTTACCAATGAAC
ACAAATTTTTGGGTTCTTTTGCGTGATGGAATCAAGACTTCAAAAATATTAGAAATGACA
AATGTAGATGGCAAAAGCCAATTTGCAAGCTATGAAACTCAACAAAATCTTATTTTAGAG
AATGCCAAGACGTCTATTCTGTTACTTAATAAGGTTGATTTACTCTGGGATGACCTCCTC
ATTATCTTCCAATTTGTTTGGCATACATCAGTGGAATACTTCCACATCCAAAATGTGACT
TTTGGAGGTAAGGTTTATCTTGACCACAATTCATTTAACTACTCAAATACTGTAATGAGA
GCTATAAAATTGGAGCATGTACATTACAGAGTTTTTTATATTCCACAAGAGAGAGTCTAC
TTGCTTTTTACCAAAATGGGTATAGAAAACCTGACAATATCAGATGCACAAATGCCACAT
ATGGTGTTCCCGACTTGTCCTTCAAAATTCCAATATTTAAATTTTGCTAATAATATCTTA
ACAGATGACCTGTTTAAAAGATCTATCCACTTGCCTCATTTGAAAACTCTCATTTTGAAG
GGCAATAAATTGGAGACACTTTCCTTAGTGAGTTGCTTTGCTAACAACACATCCTTGAAA
CACTTAGATCTGAGCCAAAATCTGTTACAACATGAAAATGATGAAAATTGCTGGTGGCCA
GAAACCTTGATCACTATGAACCTGTCATCCAATAAATTTGCTGATTCTGTTTTCAGGTGC
TTGCCCCAAAGTATTCAAATACTTGACCTGAATAATAACAAAATTCAAACTGTCCCTAAA
GAGATGATTCATCTGAAGTCTTTGCGAGAGCTAAATCTTGCATTTAATTTTCTAACTGAT
CTTCCTGGGTGCAGTCATTTCAGAAGACTCTCAATTCTGAACATTGAAATGAACTTAATT
CTCAGCCCATCTCTGGATTTTTTTCAGAGCTGCCAGGAAGTTAAGACTCTAAATGCAGGA
AGAAATCCATTTCGGTGTACTTGTGAATTAAGAGATTTCATTCAGCTTGAAAAATATTCA
GAGGGCATGATGGTTGGATGGTTAGATTCATACATCTGTGAGTACCCTTTAAGTCTAAAG
GGGACTCAGTTAAAGGATGTTCACCTTCCTGAACTATCTTGCAACACAGCTCTATTGATT
GTCACCATTGTGGTTGTCATGCTCATTTTGGGGATGGCTGCGACTTTCTGCTGCCTCCAC
TTTGACCTGCCCTGGTATCTTAGGATGCTACATCAATGGACACAGACATGGCACAGGGTT
AGGAAGGCAACCCAAGGACAACTCAAGAGAAATGTCCAATTCCATGTGTTTATTTCATAT
AGTGAACGTGATTCCGCCTGGGTGAAGCATGAATTGATCCCCAAGCTAGAGAAAGAAGAT
GGTTCTGTGTTAATTTGCCTTCATGAGGGAAACTTTGACCCTGGCAACAGCATTACTGAA
AATATCATAAACCACACTGAGAAAAGCTATAAAATCATCTTAGTTTTGTCTCCAGACTTT
GTTCAGAGTGAGTGGTACCGTTATGAACTCGACTTTACCCATCACAATCTCTGTCATGAA
AATTCTAATTACATAATTCTTATCTTACTAGAACCCATTCCACTCTACTGCATTCCTACC
AGGTATCCTAAGCTGAAAGCTCTCATGGAAAAGAAAGCATACTTGGAATGGCCCAAGGAT
AGGCGTAAATGTAGACTTTTTTGGGCAAATCTTCGAGCTGCTATTCATGTTAATTTAGTA
GAAACCAGAGAGGCGTGTGAACTACAGACATTCATAGAGCTGAATGAAGAGTCTCAAGGG
TCTGCAATTTCTCTGATAAGAACAGACTGCCTG
>EqKi_TLR10_Heq11
ATGAGACACATCAGAAGCATTTATGTATTTTGTTGTATTGTTATGTCAGCATGTGGCTGG
GCTTCAAAGCTGCCAGAAGAAAGAGAATTGACAACCAACTGCTCCAATATGTCTCTAAGA
AAGGTTCCTGTGGACTTGACGCCAACCACCACCACCCTGGATTTATCCTACAACCTCCTT
TCTCAACTCCAGAGTTCAGATTTTCATTCTGTCTCTGAACTGAAAGTTTTGATTCTATGC
CATAACAGAATCCAAGAACTGGATATCAAGACCTTTGAATTCAACAAGGAGTTAAGATAT
TTAGATTTGTCTTACAACAGACTGAAGATTGTAACTTGGTATTCACTGGCAGGTCTCAGA
CATTTAGATCTTTCTTTCAATGACTTTGACACCATGCCTATCTCTGAGGAGACTGGTAAC
ATGTCACACCTGGAAATCCTAGGTTTGAGTGGGGCAAAAATACAAAAATCAGATTTCCAG
AAAATTGCCCATTTACATCTAAATACTGTCTTCTTAGGATTGAGAACTCTTTCTCATTAT
GAAGAAGGTAGCTTGCCCATCTTAAACACAACAAAACTTCACATCGTTTTACCAATGAAC
ACAAATTTTTGGGTTCTTTTGCGTGATGGAATCAAGACTTCAAAAATATTAGAAATGACA
AATGTAGATGGCAAAAGCCAATTTGCAAGCTATGAAACTCAACAAAATCTTATTTTAGAG
AATGCCAAGACGTCTATTCTGTTACTTAATAAGGTTGATTTACTCTGGGATGACCTCCTC
ATTATCTTCCAATTTGTTTGGCATACATCAGTGGAATACTTCCACATCCAAAATGTGACT
TTTGGAGGTAAGGTTTATCTTGACCACAATTCATTTAACTACTCAAATACTGTAATGAGA
GCTATAAAATTGGAGCATGTACATTACAGAGTTTTTTATATTCCACAAGAGAGAGTCTAC
TTGCTTTTTACCAAAATGGGTATAGAAAACCTGACAATATCAGATGCACAAATGCCACAT
ATGGTGTTCCCGACTTGTCCTTCAAAATTCCAATATTTAAATTTTGCTAATAATATCTTA
ACAGATGACCTGTTTAAAAGATCTATCCACTTGCCTCATTTGAAAACTCTCATTTTGAAG
GGCAATAAATTGGAGACACTTTCCTTAGTGAGTTGCTTTGCTAACAACACATCCTTGAAA
CACTTAGATCTGAGCCAAAATCTGTTACAACATGAAAATGATGAAAATTGCTGGTGGCCA
GAAACCTTGATCACTATGAACCTGTCATCCAATAAATTTGCTGATTCTGTTTTCAGGTGC
TTGCCCCAAAGTATTCAAATACTTGACCTGAATAATAACAAAATTCAAACTGTCCCTAAA
GAGATGATTCATCTGAAGTCTTTGCGAGAGCTAAATCTTGCATTAAATTTTCTAACTGAT
CTTCCTGGGTGCAGTCATTTCAGAAGACTCTCAATTCTGAACATTGAAATGAACTTAATT
CTCAGCCCATCTCTGGATTTTTTTCAGAGCTGCCAGGAAGTTAAGTCTCTAAATGCAGGA
AGAAATCCATTTCGGTGTACTTGTGAATTAAGAGATTTCATTCAGCTTGAAAAATATTCA
GAGGTCATGATGGTTGGATGGTTAGATTCATACATCTGTGAGTACCCTTTAAGTCTAAAG
GGGACTCAGTTAAAGGATGTTCACCTTCCTGAACTATCTTGCAACACAGCTCTATTGATT
GTCACCATTGTGGTTGTCATGCTCATTTTGGGGATGGCTGCGACTTTCTGCTGCCTCCAC
TTTGACCTGCCCTGGTATCTTAGGATGCTACATCAATGGACACAGACATGGCACAGGGTT
AGGAAGGCAACCCAAGGACAACTCAAGAGAAATGTCCAATTCCATGTGTTTATTTCATAT
AGTGAACGTGATTCCGCCTGGGTGAAGCATGAATTGATCCCCAAGCTAGAGAAAGAAGAT
GGTTCTGTGTTAATTTGCCTTCATGAGGGAAACTTTGACCCTGGCAACAGCATTACTGAA
AATATCATAAACCACACTGAGAAAAGCTATAAAATCATCTTAGTTTTGTCTCCAGACTTT
GTTCAGAGTGAGTGGTACCGTTATGAACTCGACTTTACCCATCACAATCTCTGTCATGAA
AATTCTAATTACATAATTCTTATCTTACTAGAACCCATTCCACTCTACTGCATTCCTACC
AGGTATCCTAAGCTGAAAGCTCTCATGGAAAAGAAAGCATACTTGGAATGGCCCAAGGAT
AGGCGTAAATGTAGACTTTTTTTGGCAAATCTTCGAGCTGCTATTCATGTTAATTTAGTA
GAAACCAGAGAGACGTGTGAACTACAGACATTCATAGAGCTGAATGAAGAGTCTCAAGGG
TCTGCAATTTCTCTGATAAGAACAGATTGCCTG
>EqPr_TLR10_Heq13
ATGAGACACATCAGAAGCATTTATGTATTTTGTTGTATTGTTATGTCAGCATGTGGCTGG
GCTTCAAAGCTGCCAGAAGAAAGAGAATTGACAACCAACTGCTCCAATATGTCTCTAAGA
AAGGTTCCTGTGGACTTGACGCCAACCACCACCACCCTGGATTTATCCTACAACCTCCTT
TCTCAACTCCAGAGTTCAGATTTTCATTCTGTCTCTGAACTGAAAGTTTTGATTCTATGC
CATAACAGAATCCAAGAACTGGATATCAAGACCTTTGAATTCAACAAGGAGTTAAGATAT
TTAGATTTGTCTTACAACAGACTGAAGATTGTAACTTGGTATTCACTGGCAGGTCTCAGA
CATTTAGATCTTTCTTTCAATGACTTTGACACCATGCCTATCTCTGAGGAGACTGGCAAC
ATGTCACACCTGGAAATCCTAGGTTTGAGTGGGGCAAAAATTCAAAAATCAGATTTCCAG
AAAATTGCCCATTTACATCTAAATACTGTCTTCTTAGGATTGAGAACTCTTTCTCATTAT
GAAGAAGGTAGCTTGCCCATCTTAAACACAACAAAACTTCACATCGTTTTACCAATGAAC
ACAAATTTTTGGGTTCTTTTGCGTGATGGAATCAAGACTTCAAAAATATTAGAAATGACA
AATGTAGATGGCAAAAGCCAATTTGCAAGCTATGAAACTCAACAAAATCTTATTTTAGAG
AATGCCAAGACATCTATTCTGTTACTTAATAAGGTTGATTTACTCTGGGATGACCTCCTC
CTTATCTTCCAATTTGTTTGGCATACATCAGTGGAATACTTCCACATCCAAAATGTGACT
TTTGGAGGTAAGGTTTATCTTGACCACAATTCATTTAACTACTCAAATACTGTAATGAGA
GCTATAAAATTGGAGCATGTACATTACAGAGTTTTTTACATTCCACAAGAGAGAGTCTAC
TTGCTTTTTACCAAAATGGGTATAGAAAACCTGACAATATCAGATGCACAAATGCCACAT
ATGGTGTTCCCGACTTGTCCTTCAAAATTCCAATATTTAAATTTTGCTAATAATATCTTA
ACAGATGACCTGTTTAAAAGATCTATCCACTTGCCTCATTTGAAAACTCTCATTTTGAAA
GGCAATAAATTGGAGACACTTTCCTTAGTGAGTTGCTTTGCTAACAACACATCCTTGAAG
CACTTAGATCTGAGCCAAAATCTGTTACAACATGAAAATGATGAAAATTGCTGGTGGCCA
GAAACCTTGATCACTATGAACCTGTCATCCAATAAATTTGCTGATTCTGTTTTCAGGTGC
TTGCCCCAAAGTATTCAAATACTTGACCTGAATAATAACAAAATTCAAACTGTCCCTAAA
GAGATGATTCATCTGAAGTCTTTGCGAGAGCTAAATCTTGCATTTAATTTTCTAACTGAT
CTTCCTGGGTGCAGTCATTTCAGAAGACTCTCAATTCTGAACATTGAAATGAACTTAATT
CTCAGCCCATCTCTGGATTTTTTTCAGAGCTGCCAGGAAGTTAAGACTCTAAATGCAGGA
AGAAATCCATTTCGGTGTACTTGTGAATTAAGAGATTTCATTCAGCTTGAAAAATATTCA
GAGGGCATGATGGTTGGATGGTCAGATTCATACATCTGTGAGTACCCTTTAAGTCTAAAG
GGGACTCAGTTAAAGGATGTTCACCTTCCTGAACTATCTTGCAACACAGCTCTATTGATT
GTCACCATTGTGGTTGTCATGCTCATTTTGGGGATGGCTGCAACTTTCTGCTGCCTCCAC
TTTGACCTGCCCTGGTATCTTAGGATGCTACATCAATGGACACAGACATGGCACAGGGTT
AGGAAGGCAACCCAAGGACAACTCAAGAGAAATGTCCAATTCCATGTGTTTATTTCATAT
AGTGAACGTGATTCCGCCTGGGTGAAGCATGAATTGATCCCCAATCTAGAGAAAGAAGAT
GGTTCTGTGTTAATTTGCCTTCATGAGGGAAACTTTGACCCTGGCAACAGCATTACTGAA
AATATCATAAACCACACTGAGAAAAGCTATAAAATCATCTTAGTTTTGTCTCCAGACTTT
GTTCAGAGTGAGTGGTACCGTTATGAACTCGACTTTACCCATCACAGTCTCTGTCATGAA
AATTCTAATTACATAATTCTTATTTTACTAGAACCCATTCCACTCTACTGCATTCCTACC
AGGTATCCTAAGCTGAAAGCTCTCATGGAAAAGAAAGCATACTTGGAATGGCCCAAGGAT
AGGCGTAAATGTAGACTTTTTTGGGCAAATCTTCGAGCTGCTATTCATGTTAATTTAGTA
GAAACCAGAGAGACGTCTGAACTACAGACATTCATAGAGCTGAATGAAGAGTCTCAAGGG
TCTGCAATTTCTCTGATAAGAACAGACTGCCTG
>EqPr_TLR10_Heq16
ATGAGACACATCAGAAGCATTTATGTATTTTGTTGTATTGTTATGTCAGCATGTGGCTGG
GCTTCAAAGCTGCCAGAAGAAAGAGAATTGACAACCAACTGCTCCAATATGTCTCTAAGA
AAGGTTCCTGTGGACTTGACGCCAACCACCACCACCCTGGATTTATCCTACAACCTCCTT
TCTCAACTCCAGAGTTCAGATTTTCATTCTGTCTCTGAACTGAAAGTTTTGATTCTATGC
CATAACAGAATCCAAGAACTGGATATCAAGACCTTTGAATTCAACAAGGAGTTAAGATAT
TTAGATTTGTCTTACAACAGACTGAAGATTGTAACTTGGTATTCACTGGCAGGTCTCAGA
CATTTAGATCTTTCTTTCAATGACTTTGACACCATGCCTATCTCTGAGGAGACTGGCAAC
ATGTCACACCTGGAAATCCTAGGTTTGAGTGGGGCAAAAATTCAAAAATCAGATTTCCAG
AAAATTGCCCATTTACATCTAAATACTGTCTTCTTAGGATTGAGAACTCTTTCTCATTAT
GAAGAAGGTAGCTTGCCCATCTTAAACACAACAAAACTTCACATCGTTTTACCAATGAAC
ACAAATTTTTGGGTTCTTTTGCGTGATGGAATCAAGACTTCAAAAATATTAGAAATGACA
AATGTAGATGGCAAAAGCCAATTTGCAAGCTATGAAACTCAACAAAATCTTATTTTAGAG
AATGCCAAGACATCTATTCTGTTACTTAATAAGGTTGATTTACTCTGGGATGACCTCCTC
CTTATCTTCCAATTTGTTTGGCATACATCAGTGGAATACTTCCACATCCAAAATGTGACT
TTTGGAGGTAAGGTTTATCTTGACCACAATTCATTTAACTACTCAAATACTGTAATGAGA
GCTATAAAATTGGAGCATGTACATTACAGAGTTTTTTACATTCCACAAGAGAGAGTCTAC
TTGCTTTTTACCAAAATGGGTATAGAAAACCTGACAATATCAGATGCACAAATGCCACAT
ATGGTGTTCCCGACTTGTCCTTCAAAATTCCAATATTTAAATTTTGCTAATAATATCTTA
ACAGATGACCTGTTTAAAAGATCTATCCACTTGCCTCATTTGAAAACTCTCATTTTGAAA
GGCAATAAATTGGAGACACTTTCCTTAGTGAGTTGCTTTGCTAACAACACATCCTTGAAG
CACTTAGATCTGAGCCAAAATCTGTTACAACATGAAAATGATGAAAATTGCTGGTGGCCA
GAAACCTTGATCACTGTGAACCTGTCATCCAATAAATTTGCTGATTCTGTTTTCAGGTGC
TTGCCCCAAAGTATTCAAATACTTGACCTGAATAATAACAAAATTCAAACTGTCCCTAAA
GAGATGATTCATCTGAAGTCTTTGCGAGAGCTAAATCTTGCATTTAATTTTCTAACTGAT
CTTCCTGGGTGCAGTCATTTCAGAAGACTCTCAATTCTGAACATTGAAATGAACTTAATT
CTCAGCCCATCTCTGGATTTTTTTCAGAGCTGCCAGGAAGTTAAGACTCTAAATGCAGGA
AGAAATCCATTTCGGTGTACTTGTGAATTAAGAGATTTCATTCAGCTTGAAAAATATTCA
GAGGGCATGATGGTTGGATGGTCAGATTCATACATCTGTGAGTACCCTTTAAGTCTAAAG
GGGACTCAGTTAAAGGATGTTCACCTTCCTGAACTATCTTGCAACACAGCTCTATTGATT
GTCACCATTGTGGTTGTCATGCTCATTTTGGGGATGGCTGCAACTTTCTGCTGCCTCCAC
TTTGACCTGCCCTGGTATCTTAGGATGCTACATCAATGGACACAGACATGGCACAGGGTT
AGGAAGGCAACCCAAGGACAACTCAAGAGAAATGTCCAATTCCATGTGCTTATTTCATAT
AGTGAACGTGATTCCGCCTGGGTGAAGCATGAATTGATCCCCAATCTAGAGAAAGAAGAT
GGTTCTGTGTTAATTTGCCTTCATGAGGGAAACTTTGACCCTGGCAACAGCATTACTGAA
AATATCATAAACCACACTGAGAAAAGCTATAAAATCATCTTAGTTTTGTCTCCAGACTTT
GTTCAGAGTGAGTGGTACCGTTATGAACTCGACTTTACCCATCACAGTCTCTGTCATGAA
AATTCTAATTACATAATTCTTATTTTACTAGAACCCATTCCACTCTACTGCATTCCTACC
AGGTATCCTAAGCTGAAAGCTCTCATGGAAAAGAAAGCATACTTGGAATGGCCCAAGGAT
AGGCGTAAATGTAGACTTTTTTGGGCAAATCTTCGAGCTGCTATTCATGTTAATTTAGTA
GAAACCAGAGAGACGTCTGAACTACAGACATTCATAGAGCTGAATGAAGAGTCTCAAGGG
TCTGCAATTTCTCTGATAAGAACAGACTGCCTG
>EqPr_TLR10_Heq14
ATGAGACACATCAGAAGCATTTATGTATTTTGTTGTATTGTTATGTCAGCATGTGGCTGG
GCTTCAAAGCTGCCAGAAGAAAGAGAATTGACAACCAACTGCTCCAATATGTCTCTAAGA
AAGGTTCCTGTGGACTTGACGCCAACCACCACCACCCTGGATTTATCCTACAACCTCCTT
TCTCAACTCCAGAGTTCAGATTTTCATTCTGTCTCTGAACTGAAAGTTTTGATTCTATGC
CATAACAGAATCCAAGAACTGGATATCAAGACCTTTGAATTCAACAAGGAGTTAAGATAT
TTAGATTTGTCTTACAACAGACTGAAGATTGTAACTTGGTATTCACTGGCAGGTCTCAGA
CATTTAGATCTTTCTTTCAATGACTTTGACACCATGCCTATCTCTGAGGAGACTGGCAAC
ATGTCACACCTGGAAATCCTAGGTTTGAGTGGGGCAAAAATTCAAAAATCAGATTTCCAG
AAAATTGCCCATTTACATCTAAATACTGTCTTCTTAGGATTGAGAACTCTTTCTCATTAT
GAAGAAGGTAGCTTGCCCATCTTAAACACAACAAAACTTCACATCGTTTTACCAATGAAC
ACAAATTTTTGGGTTCTTTTGCGTGATGGAATCAAGACTTCAAAAATATTAGAAATGACA
AATGTAGATGGCAAAAGCCAATTTGCAAGCTATGAAACTCAACAAAATCTTATTTTAGAG
AATGCCAAGACATCTATTCTGTTACTTAATAAGGTTGATTTACTCTGGGATGACCTCCTC
CTTATCTTCCAATTTGTTTGGCATACATCAGTGGAATACTTCCACATCCAAAATGTGACT
TTTGGAGGTAAGGTTTATCTTGACCACAATTCATTTAACTACTCAAATACTGTAATGAGA
GCTATAAAATTGGAGCATGTACATTACAGAGTTTTTTACATTCCACAAGAGAGAGTCTAC
TTGCTTTTTACCAAAATGGGTATAGAAAACCTGACAATATCAGATGCACAAATGCCACAT
ATGGTGTTCCCGACTTGTCCTTCAAAATTCCAATATTTAAATTTTGCTAATAATATCTTA
ACAGATGACCTGTTTAAAAGATCTATCCACTTGCCTCATTTGAAAACTCTCATTTTGAAA
GGCAATAAATTGGAGACACTTTCCTTAGTGAGTTGCTTTGCTAACAACACATCCTTGAAG
CACTTAGATCTGAGCCAAAATCTGTTACAACATGAAAATGATGAAAATTGCTGGTGGCCA
GAAACCTTGATCACTATGAACCTGTCATCCAATAAATTTGCTGATTCTGTTTTCAGGTGC
TTGCCCCAAAGTATTCAAATACTTGACCTGAATAATAACAAAATTCAAACTGTCCCTAAA
GAGATGATTCATCTGAAGTCTTTGCGAGAGCTAAATCTTGCATTTAATTTTCTAACTGAT
CTTCCTGGGTGCAGTCATTTCAGAAGACTCTCAATTCTGAACATTGAAATGAACTTAATT
CTCAGCCCATCTCTGGATTTTTTTCAGAGCTGCCAGGAAGTTAAGACTCTAAATGCAGGA
AGAAATCCATTTCGGTGTACTTGTGAATTAAGAGATTTCATTCAGCTTGAAAAATATTCA
GAGGGCATGATGGTTGGATGGTCAGATTCATACATCTGTGAGTACCCTTTAAGTCTAAAG
GGGACTCAGTTAAAGGATGTTCACCTTCCTGAACTATCTTGCAACACAGCTCTATTGATT
GTCACCATTGTGGTTGTCATGCTCATTTTGGGGATGGCTGCAACTTTCTGCTGCCTCCAC
TTTGACCTGCCCTGGTATCTTAGGATGCTACATCAATGGACACAGACATGGCACAGGGTT
AGGAAGGCAACCCAAGGACAACTCAAGAGAAATGTCCAATTCCATGTGCTTATTTCATAT
AGTGAACGTGATTCCGCCTGGGTGAAGCATGAATTGATCCCCAATCTAGAGAAAGAAGAT
GGTTCTGTGTTAATTTGCCTTCATGAGGGAAACTTTGACCCTGGCAACAGCATTACTGAA
AATATCATAAACCACACTGAGAAAAGCTATAAAATCATCTTAGTTTTGTCTCCAGACTTT
GTTCAGAGTGGGTGGTACCGTTATGAACTCGACTTTACCCATCACAGTCTCTGTCATGAA
AATTCTAATTACATAATTCTTATTTTACTAGAACCCATTCCACTCTACTGCATTCCTACC
AGGTATCCTAAGCTGAAAGCTCTCATGGAAAAGAAAGCATACTTGGAATGGCCCAAGGAT
AGGCGTAAATGTAGACTTTTTTGGGCAAATCTTCGAGCTGCTATTCATGTTAATTTAGTA
GAAACCAGAGAGACGTCTGAACTACAGACATTCATAGAGCTGAATGAAGAGTCTCAAGGG
TCTGCAATTTCTCTGATAAGAACAGACTGCCTG
>EqCa_TLR10_Heq13
ATGAGACACATCAGAAGCATTTATGTATTTTGTTGTATTGTTATGTCAGCATGTGGCTGG
GCTTCAAAGCTGCCAGAAGAAAGAGAATTGACAACCAACTGCTCCAATATGTCTCTAAGA
AAGGTTCCTGTGGACTTGACGCCAACCACCACCACCCTGGATTTATCCTACAACCTCCTT
TCTCAACTCCAGAGTTCAGATTTTCATTCTGTCTCTGAACTGAAAGTTTTGATTCTATGC
CATAACAGAATCCAAGAACTGGATATCAAGACCTTTGAATTCAACAAGGAGTTAAGATAT
TTAGATTTGTCTTACAACAGACTGAAGATTGTAACTTGGTATTCACTGGCAGGTCTCAGA
CATTTAGATCTTTCTTTCAATGACTTTGACACCATGCCTATCTCTGAGGAGACTGGCAAC
ATGTCACACCTGGAAATCCTAGGTTTGAGTGGGGCAAAAATTCAAAAATCAGATTTCCAG
AAAATTGCCCATTTACATCTAAATACTGTCTTCTTAGGATTGAGAACTCTTTCTCATTAT
GAAGAAGGTAGCTTGCCCATCTTAAACACAACAAAACTTCACATCGTTTTACCAATGAAC
ACAAATTTTTGGGTTCTTTTGCGTGATGGAATCAAGACTTCAAAAATATTAGAAATGACA
AATGTAGATGGCAAAAGCCAATTTGCAAGCTATGAAACTCAACAAAATCTTATTTTAGAG
AATGCCAAGACATCTATTCTGTTACTTAATAAGGTTGATTTACTCTGGGATGACCTCCTC
CTTATCTTCCAATTTGTTTGGCATACATCAGTGGAATACTTCCACATCCAAAATGTGACT
TTTGGAGGTAAGGTTTATCTTGACCACAATTCATTTAACTACTCAAATACTGTAATGAGA
GCTATAAAATTGGAGCATGTACATTACAGAGTTTTTTACATTCCACAAGAGAGAGTCTAC
TTGCTTTTTACCAAAATGGGTATAGAAAACCTGACAATATCAGATGCACAAATGCCACAT
ATGGTGTTCCCGACTTGTCCTTCAAAATTCCAATATTTAAATTTTGCTAATAATATCTTA
ACAGATGACCTGTTTAAAAGATCTATCCACTTGCCTCATTTGAAAACTCTCATTTTGAAA
GGCAATAAATTGGAGACACTTTCCTTAGTGAGTTGCTTTGCTAACAACACATCCTTGAAG
CACTTAGATCTGAGCCAAAATCTGTTACAACATGAAAATGATGAAAATTGCTGGTGGCCA
GAAACCTTGATCACTATGAACCTGTCATCCAATAAATTTGCTGATTCTGTTTTCAGGTGC
TTGCCCCAAAGTATTCAAATACTTGACCTGAATAATAACAAAATTCAAACTGTCCCTAAA
GAGATGATTCATCTGAAGTCTTTGCGAGAGCTAAATCTTGCATTTAATTTTCTAACTGAT
CTTCCTGGGTGCAGTCATTTCAGAAGACTCTCAATTCTGAACATTGAAATGAACTTAATT
CTCAGCCCATCTCTGGATTTTTTTCAGAGCTGCCAGGAAGTTAAGACTCTAAATGCAGGA
AGAAATCCATTTCGGTGTACTTGTGAATTAAGAGATTTCATTCAGCTTGAAAAATATTCA
GAGGGCATGATGGTTGGATGGTCAGATTCATACATCTGTGAGTACCCTTTAAGTCTAAAG
GGGACTCAGTTAAAGGATGTTCACCTTCCTGAACTATCTTGCAACACAGCTCTATTGATT
GTCACCATTGTGGTTGTCATGCTCATTTTGGGGATGGCTGCAACTTTCTGCTGCCTCCAC
TTTGACCTGCCCTGGTATCTTAGGATGCTACATCAATGGACACAGACATGGCACAGGGTT
AGGAAGGCAACCCAAGGACAACTCAAGAGAAATGTCCAATTCCATGTGTTTATTTCATAT
AGTGAACGTGATTCCGCCTGGGTGAAGCATGAATTGATCCCCAATCTAGAGAAAGAAGAT
GGTTCTGTGTTAATTTGCCTTCATGAGGGAAACTTTGACCCTGGCAACAGCATTACTGAA
AATATCATAAACCACACTGAGAAAAGCTATAAAATCATCTTAGTTTTGTCTCCAGACTTT
GTTCAGAGTGAGTGGTACCGTTATGAACTCGACTTTACCCATCACAGTCTCTGTCATGAA
AATTCTAATTACATAATTCTTATTTTACTAGAACCCATTCCACTCTACTGCATTCCTACC
AGGTATCCTAAGCTGAAAGCTCTCATGGAAAAGAAAGCATACTTGGAATGGCCCAAGGAT
AGGCGTAAATGTAGACTTTTTTGGGCAAATCTTCGAGCTGCTATTCATGTTAATTTAGTA
GAAACCAGAGAGACGTCTGAACTACAGACATTCATAGAGCTGAATGAAGAGTCTCAAGGG
TCTGCAATTTCTCTGATAAGAACAGACTGCCTG
>EqCa_TLR10_Heq14
ATGAGACACATCAGAAGCATTTATGTATTTTGTTGTATTGTTATGTCAGCATGTGGCTGG
GCTTCAAAGCTGCCAGAAGAAAGAGAATTGACAACCAACTGCTCCAATATGTCTCTAAGA
AAGGTTCCTGTGGACTTGACGCCAACCACCACCACCCTGGATTTATCCTACAACCTCCTT
TCTCAACTCCAGAGTTCAGATTTTCATTCTGTCTCTGAACTGAAAGTTTTGATTCTATGC
CATAACAGAATCCAAGAACTGGATATCAAGACCTTTGAATTCAACAAGGAGTTAAGATAT
TTAGATTTGTCTTACAACAGACTGAAGATTGTAACTTGGTATTCACTGGCAGGTCTCAGA
CATTTAGATCTTTCTTTCAATGACTTTGACACCATGCCTATCTCTGAGGAGACTGGCAAC
ATGTCACACCTGGAAATCCTAGGTTTGAGTGGGGCAAAAATTCAAAAATCAGATTTCCAG
AAAATTGCCCATTTACATCTAAATACTGTCTTCTTAGGATTGAGAACTCTTTCTCATTAT
GAAGAAGGTAGCTTGCCCATCTTAAACACAACAAAACTTCACATCGTTTTACCAATGAAC
ACAAATTTTTGGGTTCTTTTGCGTGATGGAATCAAGACTTCAAAAATATTAGAAATGACA
AATGTAGATGGCAAAAGCCAATTTGCAAGCTATGAAACTCAACAAAATCTTATTTTAGAG
AATGCCAAGACATCTATTCTGTTACTTAATAAGGTTGATTTACTCTGGGATGACCTCCTC
CTTATCTTCCAATTTGTTTGGCATACATCAGTGGAATACTTCCACATCCAAAATGTGACT
TTTGGAGGTAAGGTTTATCTTGACCACAATTCATTTAACTACTCAAATACTGTAATGAGA
GCTATAAAATTGGAGCATGTACATTACAGAGTTTTTTACATTCCACAAGAGAGAGTCTAC
TTGCTTTTTACCAAAATGGGTATAGAAAACCTGACAATATCAGATGCACAAATGCCACAT
ATGGTGTTCCCGACTTGTCCTTCAAAATTCCAATATTTAAATTTTGCTAATAATATCTTA
ACAGATGACCTGTTTAAAAGATCTATCCACTTGCCTCATTTGAAAACTCTCATTTTGAAA
GGCAATAAATTGGAGACACTTTCCTTAGTGAGTTGCTTTGCTAACAACACATCCTTGAAG
CACTTAGATCTGAGCCAAAATCTGTTACAACATGAAAATGATGAAAATTGCTGGTGGCCA
GAAACCTTGATCACTATGAACCTGTCATCCAATAAATTTGCTGATTCTGTTTTCAGGTGC
TTGCCCCAAAGTATTCAAATACTTGACCTGAATAATAACAAAATTCAAACTGTCCCTAAA
GAGATGATTCATCTGAAGTCTTTGCGAGAGCTAAATCTTGCATTTAATTTTCTAACTGAT
CTTCCTGGGTGCAGTCATTTCAGAAGACTCTCAATTCTGAACATTGAAATGAACTTAATT
CTCAGCCCATCTCTGGATTTTTTTCAGAGCTGCCAGGAAGTTAAGACTCTAAATGCAGGA
AGAAATCCATTTCGGTGTACTTGTGAATTAAGAGATTTCATTCAGCTTGAAAAATATTCA
GAGGGCATGATGGTTGGATGGTCAGATTCATACATCTGTGAGTACCCTTTAAGTCTAAAG
GGGACTCAGTTAAAGGATGTTCACCTTCCTGAACTATCTTGCAACACAGCTCTATTGATT
GTCACCATTGTGGTTGTCATGCTCATTTTGGGGATGGCTGCAACTTTCTGCTGCCTCCAC
TTTGACCTGCCCTGGTATCTTAGGATGCTACATCAATGGACACAGACATGGCACAGGGTT
AGGAAGGCAACCCAAGGACAACTCAAGAGAAATGTCCAATTCCATGTGCTTATTTCATAT
AGTGAACGTGATTCCGCCTGGGTGAAGCATGAATTGATCCCCAATCTAGAGAAAGAAGAT
GGTTCTGTGTTAATTTGCCTTCATGAGGGAAACTTTGACCCTGGCAACAGCATTACTGAA
AATATCATAAACCACACTGAGAAAAGCTATAAAATCATCTTAGTTTTGTCTCCAGACTTT
GTTCAGAGTGGGTGGTACCGTTATGAACTCGACTTTACCCATCACAGTCTCTGTCATGAA
AATTCTAATTACATAATTCTTATTTTACTAGAACCCATTCCACTCTACTGCATTCCTACC
AGGTATCCTAAGCTGAAAGCTCTCATGGAAAAGAAAGCATACTTGGAATGGCCCAAGGAT
AGGCGTAAATGTAGACTTTTTTGGGCAAATCTTCGAGCTGCTATTCATGTTAATTTAGTA
GAAACCAGAGAGACGTCTGAACTACAGACATTCATAGAGCTGAATGAAGAGTCTCAAGGG
TCTGCAATTTCTCTGATAAGAACAGACTGCCTG
>EqCa_TLR10_Heq15
ATGAGACACATCAGAAGCATTTATGTATTTTGTTGTATTGTTATGTCAGCATGTGGCTGG
GCTTCAAAGCTGCCAGAAGAAAGAGAATTGACAACCAACTGCTCCAATATGTCTCTAAGA
AAGGTTCCTGTGGACTTGACGCCAACCACCACCACCCTGGATTTATCCTACAACCTCCTT
TCTCAACTCCAGAGTTCAGATTTTCATTCTGTCTCTGAACTGAAAGTTTTGATTCTATGC
CATAACAGAATCCAAGAACTGGATATCAAGACCTTTGAATTCAACAAGGAGTTAAGATAT
TTAGATTTGTCTTACAACAGACTGAAGATTGTAACTTGGTATTCACTGGCAGGTCTCAGA
CATTTAGATCTTTCTTTCAATGACTTTGACACCATGCCTATCTCTGAGGAGACTGGCAAC
ATGTCACACCTGGAAATCCTAGGTTTGAGTGGGGCAAAAATTCAAAAATCAGATTTCCAG
AAAATTGCCCATTTACATCTAAATACTGTCTTCTTAGGATTGAGAACTCTTTCTCATTAT
GAAGAAGGTAGCTTGCCCATCTTAAACACAACAAAACTTCACATCGTTTTACCAATGAAC
ACAAATTTTTGGGTTCTTTTGCGTGATGGAATCAAGACTTCAAAAATATTAGAAATGACA
AATGTAGATGGCAAAAGCCAATTTGCAAGCTATGAAACTCAACAAAATCTTATTTTAGAG
AATGCCAAGACATCTATTCTGTTACTTAATAAGGTTGATTTACTCTGGGATGACCTCCTC
CTTATCTTCCAATTTGTTTGGCATACATCAGTGGAATACTTCCACATCCAAAATGTGACT
TTTGGAGGTAAGGTTTATCTTGACCACAATTCATTTAACTACTCAAATACTGTAATGAGA
GCTATAAAATTGGAGCATGTACATTACAGAGTTTTTTACATTCCACAAGAGAGAGTCTAC
TTGCTTTTTACCAAAATGGGTATAGAAAACCTGACAATATCAGATGCACAAATGCCACAT
ATGGTGTTCCCGACTTGTCCTTCAAAATTCCAATATTTAAATTTTGCTAATAATATCTTA
ACAGATGACCTGTTTAAAAGATCTATCCACTTGCCTCATTTGAAAACTCTCATTTTGAAA
GGCAATAAATTGGAGACACTTTCCTTAGTGAGTTGCTTTGCTAACAACACATCCTTGAAG
CACTTAGATCTGAGCCAAAATCTGTTACAACATGAAAATGATGAAAATTGCTGGTGGCCA
GAAACCTTGATCACTATGAACCTGTCATCCAATAAATTTGCTGATTCTGTTTTCAGGTGC
TTGCCCCAAAGTATTCAAATACTTGACCTGAATAATAACAAAATTCAAACTGTCCCTAAA
GAGATGATTCATCTGAAGTCTTTGCGAGAGCTAAATCTTGCATTTAATTTTCTAACTGAT
CTTCCTGGGTGCAGTCATTTCAGAAGACTCTCAATTCTGAACATTGAAATGAACTTAATT
CTCAGCCCATCTCTGGATTTTTTTCAGAGCTGCCAGGAAGTTAAGACTCTAAATGCAGGA
AGAAATCCATTTCGGTGTACTTGTGAATTAAGAGATTTCATTCAGCTTGAAAAATATTCA
GAGGGCATGATGGTTGGATGGTCAGATTCATACATCTGTGAGTACCCTTTAAGTCTAAAG
GGGACTCAGCTAAAGGATGTTCACCTTCCTGAACTATCTTGCAACACAGCTCTATTGATT
GTCACCATTGTGGTTGTCATGCTCATTTTGGGGATGGCTGCAACTTTCTGCTGCCTCCAC
TTTGACTTGCCCTGGTATCTTAGGATGCTACATCAATGGACACAGACATGGCACAGGGTT
AGGAAGGCAACCCAAGGACAACTCAAGAGAAATGTCCAATTCCATGTGTTTATTTCATAT
AGTGAACGTGATTCCGCCTGGGTGAAGCATGAATTGATCCCCAATCTAGAGAAAGAAGAT
GGTTCTGTGTTAATTTGCCTTCATGAGGGAAACTTTGACCCTGGCAACAGCATTACTGAA
AATATCATAAACCACACTGAGAAAAGCTATAAAATCATCTTAGTTTTGTCTCCAGACTTT
GTTCAGAGTGAGTGGTACCGTTATGAACTCGACTTTACCCATCACAGTCTCTGTCATGAA
AATTCTAATTACATAATTCTTATTTTACTAGAACCCATTCCACTCTACTGCATTCCTACC
AGGTATCCTAAGCTGAAAGCTCTCATGGAAAAGAAAGCATACTTGGAATGGCCCAAGGAT
AGGCGTAAATGTAGACTTTTTTGGGCAAATCTTCGAGCTGCTATTCATGTTAATTTAGTA
GAAACCAGAGAGACGTCTGAACTACAGACATTCATAGAGCTGAATGAAGAGTCTCAAGGG
TCTGCAATTTCTCTGATAAGAACAGACTGCCTG
>EqPr TLR10 XP_008518918.1
ATGAGACACATCAGAAGCATTTATGTATTTTGTTGTATTGTTATGTCAGCATGTGGCTGG
GCTTCAAAGCTGCCAGAAGAAAGAGAATTGACAACCAACTGCTCCAATATGTCTCTAAGA
AAGGTTCCTGTGGACTTGACGCCAACCACCACCACCCTGGATTTATCCTACAACCTCCTT
TCTCAACTCCAGAGTTCAGATTTTCATTCTGTCTCTGAACTGAAAGTTTTGATTCTATGC
CATAACAGAATCCAAGAACTGGATATCAAGACCTTTGAATTCAACAAGGAGTTAAGATAT
TTAGATTTGTCTTACAACAGACTGAAGATTGTAACTTGGTATTCACTGGCAGGTCTCAGA
CATTTAGATCTTTCTTTCAATGACTTTGACACCATGCCTATCTCTGAGGAGACTGGCAAC
ATGTCACACCTGGAAATCCTAGGTTTGAGTGGGGCAAAAATTCAAAAATCAGATTTCCAG
AAAATTGCCCATTTACATCTAAATACTGTCTTCTTAGGATTGAGAACTCTTTCTCATTAT
GAAGAAGGTAGCTTGCCCATCTTAAACACAACAAAACTTCACATCGTTTTACCAATGAAC
ACAAATTTTTGGGTTCTTTTGCGTGATGGAATCAAGACTTCAAAAATATTAGAAATGACA
AATGTAGATGGCAAAAGCCAATTTGCAAGCTATGAAACTCAACAAAATCTTATTTTAGAG
AATGCCAAGACATCTATTCTGTTACTTAATAAGGTTGATTTACTCTGGGATGACCTCCTC
CTTATCTTCCAATTTGTTTGGCATACATCAGTGGAATACTTCCACATCCAAAATGTGACT
TTTGGAGGTAAGGTTTATCTTGACCACAATTCATTTAACTACTCAAATACTGTAATGAGA
GCTATAAAATTGGAGCATGTACATTACAGAGTTTTTTACATTCCACAAGAGAGAGTCTAC
TTGCTTTTTACCAAAATGGGTATAGAAAACCTGACAATATCAGATGCACAAATGCCACAT
ATGGTGTTCCCGACTTGTCCTTCAAAATTCCAATATTTAAATTTTGCTAATAATATCTTA
ACAGATGACCTGTTTAAAAGATCTATCCACTTGCCTCATTTGAAAACTCTCATTTTGAAA
GGCAATAAATTGGAGACACTTTCCTTAGTGAGTTGCTTTGCTAACAACACATCCTTGAAG
CACTTAGATCTGAGCCAAAATCTGTTACAACATGAAAATGATGAAAATTGCTGGTGGCCA
GAAACCTTGATCACTATGAACCTGTCATCCAATAAATTTGCTGATTCTGTTTTCAGGTGC
TTGCCCCAAAGTATTCAAATACTTGACCTGAATAATAACAAAATTCAAACTGTCCCTAAA
GAGATGATTCATCTGAAGTCTTTGCGAGAGCTAAATCTTGCATTTAATTTTCTAACTGAT
CTTCCTGGGTGCAGTCATTTCAGAAGACTCTCAATTCTGAACATTGAAATGAACTTAATT
CTCAGCCCATCTCTGGATTTTTTTCAGAGCTGCCAGGAAGTTAAGACTCTAAATGCAGGA
AGAAATCCATTTCGGTGTACTTGTGAATTAAGAGATTTCATTCAGCTTGAAAAATATTCA
GAGGGCATGATGGTTGGATGGTCAGATTCATACATCTGTGAGTACCCTTTAAGTCTAAAG
GGGACTCAGTTAAAGGATGTTCACCTTCCTGAACTATCTTGCAACACAGCTCTATTGATT
GTCACCATTGTGGTTGTCATGCTCATTTTGGGGATGGCTGCAACTTTCTGCTGCCTCCAC
TTTGACCTGCCCTGGTATCTTAGGATGCTACATCAATGGACACAGACATGGCACAGGGTT
AGGAAGGCAACCCAAGGACAACTCAAGAGAAATGTCCAATTCCATGTGTTTATTTCATAT
AGTGAACGTGATTCCGCCTGGGTGAAGCATGAATTGATCCCCAATCTAGAGAAAGAAGAT
GGTTCTGTGTTAATTTGCCTTCATGAGGGAAACTTTGACCCTGGCAACAGCATTACTGAA
AATATCATAAACCACACTGAGAAAAGCTATAAAATCATCTTAGTTTTGTCTCCAGACTTT
GTTCAGAGTGGGTGGTACCGTTATGAACTCGACTTTACCCATCACAGTCTCTGTCATGAA
AATTCTAATTACATAATTCTTATTTTACTAGAACCCATTCCACTCTACTGCATTCCTACC
AGGTATCCTAAGCTGAAAGCTCTCATGGAAAAGAAAGCATACTTGGAATGGCCCAAGGAT
AGGCGTAAATGTAGACTTTTTTGGGCAAATCTTCGAGCTGCTATTCATGTTAATTTAGTA
GAAACCAGAGAGACGTCTGAACTACAGACATTCATAGAGCTGAATGAAGAGTCTCAAGGG
TCTGCAATTTCTCTGATAAGAACAGACTGCCTG
>EqQu TLR10 XP_046512863.1
ATGAGACACATCAGAAGCATTTATGTATTTTGTTGTATTGTTATGTCAGCATGTGGCTGG
GCTTCAAAGCTGCCAGAAGAAAGAGAATTGACAACCAACTGCTCCAATATGTCTCTAAGA
AAGGTTCCTGTGGACTTGACGCCAACCACCACCACCCTGGATTTATCCTACAACCTCCTT
TCTCAACTCCAGAGTTCAGATTTTCATTCTGTCTCTGAACTGAAAGTTTTGATTCTATGC
CATAACAGAATCCAAGAACTGGATATCAAGACCTTTGAATTCAACAAGGAGTTAAGATAT
TTAGATTTGTCTTACAACAGACTGAAGATTGTAACTTGGTATTCACTGGCAGGTCTCAGA
CATTTAGATCTTTCTTTCAATGACTTTGACACCATGCCTATCTCTGAGGAGACTGGCAAC
ATGTCACACCTGGAAATCCTAGGTTTGAGTGGGGCAAAAATACAAAAATCAGATTTCCAG
AAAATTGCCCATTTACATCTAAATACTGTCTTCTTAGGATTGAGAACTCTTTCTCATTAT
GAAGAAGGTAGCTTGCCCATCTTAAACACCACAAAACTTCACATCGTTTTACCAATGAAC
ACAAATTTTTGGGTTCTTTTGCATGATGGAATCAAGACTTCAAAAATATTAGAAATGACA
AATGTAGATGGCAAAAGCCAATTTGCAAGCTATGAAACTCAACAAAATCTTATTTTAGAG
AATGCCAAGACATCTATTCTGTTACTTAATAAGGTTGATTTACTCTGGGATGACCTCCTC
CTTATCTTCCAATTTGTTTGGCATACATCAGTGGAATACTTCCACATCCAAAATGTGACT
TTTGGAGGTAAGGTTTATCTTGACCACAATTCATTTAACTACTCAAATACTGTAATGAGA
GCTGTAAAATTGGAGCATGTACATTACAGAGTTTTTTATATTCCACAAGAGAGAGTCTAC
TTGCTTTTTACCAAAATGGGTATAGAAAACCTGACAATATCAGATGCACAAATGCCACAT
ATGGTGTTCCCGACTTGTCCTTCAAAATTCCAATATTTAAATTTTGCTAATAATATCTTA
ACAGATGACCTGTTTAAAAGATCTATCCACTTGCCTCATTTGAAAACTCTCATTTTGAAG
GGCAATAAATTGGAGACACTTTCCTTAGTGAGTTGCTTTGCTAACAACACATCCTTGAAG
CACTTAGATCTGAGCCAAAATCTGTTACAACATGAAAATGATGAAAATTGCTGGTGGCCA
GAAACCTTGATCACTATGAACCTGTCATCCAATAAATTTGCTGATTCTGTTTTCAGGTGC
TTGCCCCAAAGTATTCAAATACTTGACCTGAATAATAACAAAATTCAAACTGTCCCTAAA
GAGATGATTCATCTGAAGTCTTTGCGAGAGCTAAATCTTGCATTTAATTTTCTAACTGAT
CTTCCTGGGTGCAGTCATTTCAGAAGACTCTCAATTCTGAACATTGAAATGAACTTAATT
CTCAGCCCATCTCTGGATTTTTTTCAGAGCTGCCAGGAAGTTAAGACTCTAAATGCAGGA
AGAAATCCATTTCGGTGTACTTGTGAATTAAGAGATTTCATTCAGCTTGAAAAATATTCA
GAGGGCATGATGGTTGGATGGTTAGATTCATACATCTGTGAGTACCCTTTAAGTCTAAAG
GGGACTCAGTTAAAGGATGTTCACCTTCCTGAACTATCTTGCAACACAGCTCTATTGATT
GTCACCATTGTGGTTGTCATGCTCATTTTGGGGATGGCTGCGACTTTCTGCTGCCTCCAC
TTTGACCTGCCCTGGTATCTTAGGATGCTACATCAATGGACACAGACATGGCACAGGGTT
AGGAAGGCAACCCAAGGACAACTCAAGAGAAATGTCCAATTCCATGTGTTTATTTCATAT
AGTGAACGTGATTCCGCCTGGGTGAAGCATGAATTGATCCCCAAGCTAGAGAAAGAAGAT
GGTTCTGTGTTAATTTGCCTTCACGAGGGAAACTTTGACCCTGGCAACAGCATTACTGAA
AGTATCATAAACCACACTGAGAAAAGCTATAAAATCATCTTAGTTTTGTCTCCAGACTTT
GTTCAGAGTGAGTGGTACCGTTATGAACTCGACTTTACCCATCACAATCTCTGTCATGAA
AATTCTAATTACATAATTCTTATCTTACTAGAACCCATTCCACTCTACTGCATTCCTACC
AGGTATCCTAAGCTGAAAGCTCTCATGGAAAAGAAAGCATACTTGGAATGGCCCAAGGAT
AGGCGTAAATGTAGACTTTTTTGGGCAAATCTTCGAGCTGCTATTCATGTTAATTTAGTA
GAAACCAGAGAGACGTGTGAACTACAGACATTCATAGAGCTGAATGAAGAGTCTCAAGGG
TCTGCAATTTCTCTGATAAGAACAGACTGCCTG
>EqAs TLR10 XP_014682872.2
ATGAGACACATCAGAAGCATTTATGTATTTTGTTGTATTGTTATGTCAGCATGTGGCTGG
GCTTCAAAGCTGCCAGAAGAAAGAGAATTGACAACCAACTGCTCCAATATGTCTCTAAGA
AAGGTTCCTGTGGACTTGACGCCAACCACCACCACCCTGGATTTATCCTACAACCTCCTT
TCTCAACTCCAGAGTTCAGATTTTCATTCTGTCTCTGAACTGAAAGTTTTGATTCTATGC
CATAACAGAATCCAAGAACTGGATATCAAGACCTTTGAATTCAACAAGGAGTTAAGATAT
TTAGATTTGTCTTACAACAGACTGAAGATTGTAACTTGGTATTCACTGGCAGGTCTCAGA
CATTTAGATCTTTCTTTCAATGACTTTGACACCATGCCTATCTCTGAGGAGACTGGCAAC
ATGTCACACCTGGAAATCCTAGGTTTGAGTGGGGCAAAAATACAAAAATCAGATTTCCAG
AAAATTGCCCATTTACATCTAAATACTGTCTTCTTAGGATTGAGAACTCTTTCTCATTAT
GAAGAAGGTAGCTTGCCCATCTTAAACACAAAAAAACTTCACATCGTTTTACCAATGAAC
ACAAATTTTTGGGTTCTTTTGCATGATGGAATCAAGACTTCAAAAATATTAGAAATGACA
AATGTAGATGGCAAAAGCCAATTTGCAAGCTATGAAACTCAACAAAATCTTATTTTAGAG
AATGCCAAGACATCTATTCTGTTACTTAATAAGGTTGATTTACTCTGGGATGACCTCCTC
CTTATCTTCCAATTTGTTTGGCATACATCAGTGGAATACTTCCACATCCAAAATGTGACT
TTTGGAGGTAAGGTTTATCTTGACCACAATTCATTTAACTACTCAAATACTGTAATGAGA
GCTATAAAATTGGAGCATGTACATTACAGAGTTTTTTATATTCCACAAGAGAGAGTCTAC
TTGCTTTTTACCAAAATGGGTATAGAAAACCTGACAATATCAGATGCACAAATACCACAT
ATGGTGTTCCCGACTTGTCCTTCAAAATTCCAATATTTAAATTTTGCTAATAATATCTTA
ACAGATGACCTGTTTAAAAGATCTATCCACTTGCCTCATTTGAAAACTCTCATTTTGAAG
GGCAATAAATTGGAGACACTTTCCTTAGTGAGTTGCTTTGCTAACAACACATCCTTGAAG
CACTTAGATCTGAGCCAAAATCTGTTACAACATGAAAATGATGAAAATTGCTGGTGGCCA
GAAACCTTGATCACTATGAACCTGTCATCCAATAAATTTGCTGATTCTGTTTTCAGGTGC
TTGCCCCAAAGTATTCAAATACTTGACCTGAATAATAACAAAATTCAAACTGTCCCTAAA
GAGATGATTCATCTGAAGTCTTTGCGAGAGCTAAATCTTGCATTTAATTTTCTAACTGAT
CTTCCTGGGTGCAGTCATTTCAGAAGACTCTCAATTCTGAACATTGAAATGAACTTAATT
CTCAGCCCATCTCTGGATTTTTTTCAGAGCTGCCAGGAAGTTAAGACTCTAAATGCAGGA
AGAAATCCATTTCGGTGTACTTGTGAATTAAGAGATTTCATTCAGCTTGAAAAATATTCA
GAGGGCATGATGGTTGGATGGTTAGATTCATACATCTGTGAGTACCCTTTAAGTCTAAAG
GGGACTCAGTTAAAGGATGTTCACCTTCCTGAACTATCTTGCAACACAGCTCTATTGATT
GTCACCATTGTGGTTGTCATGCTCATTTTGGGGATGGCTGCGACTTTCTGCTGCCTCCAC
TTTGACCTGCCCTGGTATCTTAGGATGCTACATCAATGGACACAGACATGGCACAGGGTT
AGGAAGGCAACCGAAGGACAACTCAAGAGAAATGTCCAATTCCATGTGTTTATTTCATAT
AGTGAACGTGATTCCGCCTGGGTGAAGCATGAATTGATCCCCAAGCTAGAGAAAGAAGAT
GGTTCTGTGTTAATTTGCCTTCATGAGGGAAACTTTGACCCTGGCAACAGCATTACTGAA
AATATCATAAACCACACTGAGAAAAGCTATAAAATCATCTTAGTTTTGTCTCCAGACTTT
GTTCAGAGTGAGTGGTACCGTTATGAACTCGACTTTACCCATCACAATCTCTGTCATGAA
AATTCTAATTACATAATTCTTATCTTACTAGAACCCATTCCACTCTACTGCATTCCTACC
AGGTATCCTAAGCTGAAAGCTCTCATGGAAAAGAAAGCATACTTGGAATGGCCCAAGGAT
AGGCGTAAATGTAGACTTTTTTGGGCAAATCTTCGAGCTGCTATTCATGTTAATTTAGTA
GAAACCAGAGAGACGTGTGAACTACAGACATTCATAGAGCTGAATGAAGAGTCTCAAGGG
TCTGCAATTTCTCTGATAAGAACAGACTGCCTG
>EqAs TLR10 PSZQ01007001: 30918245..30920680
ATGAGACACATCAGAAGCATTTATGTATTTTGTTGTATTGTTATGTCAGCATGTGGCTGG
GCTTCAAAGCTGCCAGAAGAAAGAGAATTGACAACCAACTGCTCCAATATGTCTCTAAGA
AAGGTTCCTGTGGACTTGACGCCAACCACCACCACCCTGGATTTATCCTACAACCTCCTT
TCTCAACTCCAGAGTTCAGATTTTCATTCTGTCTCTGAACTGAAAGTTTTGATTCTATGC
CATAACAGAATCCAAGAACTGGATATCAAGACCTTTGAATTCAACAAGGAGTTAAGATAT
TTAGATTTGTCTTACAACAGACTGAAGATTGTAACTTGGTATTCACTGGCAGGTCTCAGA
CATTTAGATCTTTCTTTCAATGACTTTGACACCATGCCTATCTCTGAGGAGACTGGCAAC
ATGTCACACCTGGAAATCCTAGGTTTGAGTGGGGCAAAAATACAAAAATCAGATTTCCAG
AAAATTGCCCATTTACATCTAAATACTGTCTTCTTAGGATTGAGAACTCTTTCTCATTAT
GAAGAAGGTAGCTTGCCCATCTTAAACACAACAAAACTTCACATCGTTTTACCAATGAAC
ACAAATTTTTGGGTTCTTTTGCATGATGGAATCAAGACTTCAAAAATATTAGAAATGACA
AATGTAGAAGGCAAAAGCCAATTTGCAAGCTATGAAACTCAACAAAATCTTATTTTAGAG
AATGCCAAGACATCTATTCTGTTACTTAATAAGGTTGATTTACTCTGGGATGACCTCCTC
CTTATCTTCCAATTTGTTTGGCATACATCAGTGGAATACTTCCACATCCAAAATGTGACT
TTTGGAGGTAAGGTTTATCTTGACCACAATTCATTTAACTACTCAAATACTGTAATGAGA
GCTATAAAATTGGAGCATGTACATTACAGAGTTTTTTATATTCCACAAGAGAGAGTCTAC
TTGCTTTTTACCAAAATGGGTATAGAAAACCTGACAATATCAGATGCACAAATACCACAT
ATGGTGTTCCCGACTTGTCCTTCAAAATTCCAATATTTAAATTTTGCTAATAATATCTTA
ACAGATGACCTGTTTAAAAGATCTATCCACTTGCCTCATTTGAAAACTCTCATTTTGAAG
GGCAATAAATTGGAGACACTTTCCTTAGTGAGTTGCTTTGCTAACAACACATCCTTGAAG
CACTTAGATCTGAGCCAAAATCTGTTACAACATGAAAATGATGAAAATTGCTGGTGGCCA
GAAACCTTGATCACTATGAACCTGTCATCCAATAAATTTGCTGATTCTGTTTTCAGGTGC
TTGCCCCAAAGTATTCAAATACTTGACCTGAATAATAACAAAATTCAAACTGTCCCTAAA
GAGATGATTCATCTGAAGTCTTTGCGAGAGCTAAATCTTGCATTTAATTTTCTAACTGAT
CTTCCTGGGTGCAGTCATTTCAGAAGACTCTCAATTCTGAACATTGAAATGAACTTAATT
CTCAGCCCATCTCTGGATTTTTTTCAGAGCTGCCAGGAAGTTAAGACTCTAAATGCAGGA
AGAAATCCATTTCGGTGTACTTGTGAATTAAGAGATTTCATTCAGCTTGAAAAATATTCA
GAGGGCATGATGGTTGGATGGTTAGATTCATACATCTGTGAGTACCCTTTAAGTCTAAAG
GGGACTCAGTTAAAGGATGTTCACCTTCCTGAACTATCTTGCAACACAGCTCTATTGATT
GTCACCATTGTGGTTGTCATGCTCATTTTGGGGATGGCTGCGACTTTCTGCTGCCTCCAC
TTTGACCTGCCCTGGTATCTTAGGATGCTACATCAATGGACACAGACATGGCACAGGGTT
AGGAAGGCAACCCAAGGACAACTCAAGAGAAATGTCCAATTCCATGTGTTTATTTCATAT
AGTGAACGTGATTCCGCCTGGGTGAAGCATGAATTGATCCCCAAGCTAGAGAAAGAAGAT
GGTTCTGTGTTAATTTGCCTTCATGAGGGAAACTTTGACCCTGGCAACAGCATTACTGAA
AATATCATAAACCACACTGAGAAAAGCTATAAAATCATCTTAGTTTTGTCTCCAGACTTT
GTTCAGAGTGAGTGGTACCGTTATGAACTCGACTTTACCCATCACAATCTCTGTCATGAA
AATTCTAATTACATAATTCTTATCTTACTAGAACCCATTCCACTCTACTGCATTCCTACC
AGGTATCCTAAGCTGAAAGCTCTCATGGAAAAGAAAGCATACTTGGAATGGCCCAAGGAT
AGGCGTAAATGTAGACTTTTTTGGGCAAATCTTCGAGCTGCTATTCATGTTAATTTAGTA
GAAACCAGAGAGACGTGTGAACTACAGACATTCATAGAGCTGAATGAAGAGTCTCAAGGG
TCTGCAATTTCTCTGATAAGAACAGACTGCCTG
>EqCa TLR10 XP_005608887.1
ATGAGACACATCAGAAGCATTTATGTATTTTGTTGTATTGTTATGTCAGCATGTGGCTGG
GCTTCAAAGCTGCCAGAAGAAAGAGAATTGACAACCAACTGCTCCAATATGTCTCTAAGA
AAGGTTCCTGTGGACTTGACGCCAACCACCACCACCCTGGATTTATCCTACAACCTCCTT
TCTCAACTCCAGAGTTCAGATTTTCATTCTGTCTCTGAACTGAAAGTTTTGATTCTATGC
CATAACAGAATCCAAGAACTGGATATCAAGACCTTTGAATTCAACAAGGAGTTAAGATAT
TTAGATTTGTCTTACAACAGACTGAAGATTGTAACTTGGTATTCACTGACAGGTCTCAGA
CATTTAGATCTTTCTTTCAATGACTTTGACACCATGCCTATCTCTGAGGAGACTGGCAAC
ATGTCACACCTGGAAATCCTAGGTTTGAGTGGGGCAAAAATTCAAAAATCAGATTTCCAG
AAAATTGCCCATTTACATCTAAATACTGTCTTCTTAGGATTGAGAACTCTTTCTCATTAT
GAAGAAGGTAGCTTGCCCATCTTAAACACAACAAAACTTCACATCGTTTTACCAATGAAC
ACAAATTTTTGGGTTCTTTTGCGTGATGGAATCAAGACTTCAAAAATATTAGAAATGACA
AATGTAGATGGCAAAAGCCAATTTGCAAGCTATGAAACTCAACAAAATCTTATTTTAGAG
AATGCCAAGACATCTATTCTGTTACTTAATAAGGTTGATTTACTCTGGGATGACCTCCTC
CTTATCTTCCAATTTGTTTGGCATACATCAGTGGAATACTTCCACATCCAAAATGTGACT
TTTGGAGGTAAGGTTTATCTTGACCACAATTCATTTAACTACTCAAATACTGTAATGAGA
GCTATAAAATTGGAGCATGTACATTACAGAGTTTTTTACATTCCACAAGAGAGAGTCTAC
TTGCTTTTTACCAAAATGGGTATAGAAAACCTGACAATATCAGATGCACAAATGCCACAT
ATGGTGTTCCCGACTTGTCCTTCAAAATTCCAATATTTAAATTTTGCTAATAATATCTTA
ACAGATGACCTGTTTAAAAGATCTATCCACTTGCCTCATTTGAAAACTCTCATTTTGAAA
GGCAATAAATTGGAGACACTTTCCTTAGTGAGTTGCTTTGCTAACAACACATCCTTGAAG
CACTTAGATCTGAGCCAAAATCTGTTACAACATGAAAATGATGAAAATTGCTGGTGGCCA
GAAACCTTGATCACTATGAACCTGTCATCCAATAAATTTGCTGATTCTGTTTTCAGGTGC
TTGCCCCAAAGTATTCAAATACTTGACCTGAATAATAACAAAATTCAAACTGTCCCTAAA
GAGATGATTCATCTGAAGTCTTTGCGAGAGCTAAATCTTGCATTTAATTTTCTAACTGAT
CTTCCTGGGTGCAGTCATTTCAGAAGACTCTCAGTTCTGAACATTGAAATGAACTTAATT
CTCAGCCCATCTCTGGATTTTTTTCAGAGCTGCCAGGAAGTTAAGACTCTAAATGCAGGA
AGAAATCCATTTCGGTGTACTTGTGAATTAAGAGATTTCATTCAGCTTGAAAAATATTCA
GAGGGCATGATGGTTGGATGGTCAGATTCATACATCTGTGAGTACCCTTTAAGTCTAAAG
GGGACTCAGTTAAAGGATGTTCACCTTCCTGAACTATCTTGCAACACAGCTCTATTGATT
GTCACCATTGTGGTTGTCATGCTCATTTTGGGGATGGCTGCAACTTTCTGCTGCCTCCAC
TTTGACCTGCCCTGGTATCTTAGGATGCTACATCAATGGACACAGACATGGCACAGGGTT
AGGAAGGCAACCCAAGGACAACTCAAGAGAAATGTCCAATTCCATGTGTTTATTTCATAT
AGTGAACGTGATTCCGCCTGGGTGAAGCATGAATTGATCCCCAATCTAGAGAAAGAAGAT
GGTTCTGTGTTAATTTGCCTTCATGAGGGAAACTTTGACCCTGGCAACAGCATTACTGAA
AATATCATAAACCACACTGAGAAAAGCTATAAAATCATCTTAGTTTTGTCTCCAGACTTT
GTTCAGAGTGAGTGGTACCGTTATGAACTCGACTTTACCCATCACAGTCTCTGTCATGAA
AATTCTAATTACATAATTCTTATTTTACTAGAACCCATTCCACTCTACTGCATTCCTACC
AGGTATCCTAAGCTGAAAGCTCTCATGGAAAAGAAAGCATACTTGGAATGGCCCAAGGAT
AGGCGTAAATGTAGACTTTTTTGGGCAAATCTTCGAGCTGCTATTCATGTTAATTTAGTA
GAAACCAGAGAGACGTCTGAACTACAGACATTCATAGAGCTGAATGAAGAGTCTCAAGGG
TCTGCAATTTCTCTGATAAGAACAGACTGCCTG
>EqCa TLR10 ATDM01010321.1: 75366-77801
ATGAGACACATCAGAAGCATTTATGTATTTTGTTGTATTGTTATGTCAGCATGTGGCTGG
GCTTCAAAGCTGCCAGAAGAAAGAGAATTGACAACCAACTGCTCCAATATGTCTCTAAGA
AAGGTTCCTGTGGACTTGACGCCAACCACCACCACCCTGGATTTATCCTACAACCTCCTT
TCTCAACTCCAGAGTTCAGATTTTCATTCTGTCTCTGAACTGAAAGTTTTGATTCTATGC
CATAACAGAATCCAAGAACTGGATATCAAGACCTTTGAATTCAACAAGGAGTTAAGATAT
TTAGATTTGTCTTACAACAGACTGAAGATTGTAACTTGGTATTCACTGGCAGGTCTCAGA
CATTTAGATCTTTCTTTCAATGACTTTGACACCATGCCTATCTCTGAGGAGACTGGCAAC
ATGTCACACCTGGAAATCCTAGGTTTGAGTGGGGCAAAAATTCAAAAATCAGATTTCCAG
AAAATTGCCCATTTACATCTAAATACTGTCTTCTTAGGATTGAGAACTCTTTCTCATTAT
GAAGAAGGTAGCTTGCCCATCTTAAACACAACAAAACTTCACATCGTTTTACCAATGAAC
ACAAATTTTTGGGTTCTTTTGCGTGATGGAATCAAGACTTCAAAAATATTAGAAATGACA
AATGTAGATGGCAAAAGCCAATTTGCAAGCTATGAAACTCAACAAAATCTTATTTTAGAG
AATGCCAAGACATCTATTCTGTTACTTAATAAGGTTGATTTACTCTGGGATGACCTCCTC
CTTATCTTCCAATTTGTTTGGCATACATCAGTGGAATACTTCCACATCCAAAATGTGACT
TTTGGAGGTAAGGTTTATCTTGACCACAATTCATTTAACTACTCAAATACTGTAATGAGA
GCTATAAAATTGGAGCATGTACATTACAGAGTTTTTTACATTCCACAAGAGAGAGTCTAC
TTGCTTTTTACCAAAATGGGTATAGAAAACCTGACAATATCAGATGCACAAATGCCACAT
ATGGTGTTCCCGACTTGTCCTTCAAAATTCCAATATTTAAATTTTGCTAATAATATCTTA
ACAGATGACCTGTTTAAAAGATCTATCCACTTGCCTCATTTGAAAACTCTCATTTTGAAA
GGCAATAAATTGGAGACACTTTCCTTAGTGAGTTGCTTTGCTAACAACACATCCTTGAAG
CACTTAGATCTGAGCCAAAATCTGTTACAACATGAAAATGATGAAAATTGCTGGTGGCCA
GAAACCTTGATCACTATGAACCTGTCATCCAATAAATTTGCTGATTCTGTTTTCAGGTGC
TTGCCCCAAAGTATTCAAATACTTGACCTGAATAATAACAAAATTCAAACTGTCCCTAAA
GAGATGATTCATCTGAAGTCTTTGCGAGAGCTAAATCTTGCATTTAATTTTCTAACTGAT
CTTCCTGGGTGCAGTCATTTCAGAAGACTCTCAATTCTGAACATTGAAATGAACTTAATT
CTCAGCCCATCTCTGGATTTTTTTCAGAGCTGCCAGGAAGTTAAGACTCTAAATGCAGGA
AGAAATCCATTTCGGTGTACTTGTGAATTAAGAGATTTCATTCAGCTTGAAAAATATTCA
GAGGGCATGATGGTTGGATGGTCAGATTCATACATCTGTGAGTACCCTTTAAGTCTAAAG
GGGACTCAGTTAAAGGATGTTCACCTTCCTGAACTATCTTGCAACACAGCTCTATTGATT
GTCACCATTGTGGTTGTCATGCTCATTTTGGGGATGGCTGCAACTTTCTGCTGCCTCCAC
TTTGACTTGCCCTGGTATCTTAGGATGCTACATCAATGGACACAGACATGGCACAGGGTT
AGGAAGGCAACCCAAGGACAACTCAAGAGAAATGTCCAATTCCATGTGTTTATTTCATAT
AGTGAACGTGATTCCGCCTGGGTGAAGCATGAATTGATCCCCAATCTAGAGAAAGAAGAT
GGTTCTGTGTTAATTTGCCTTCATGAGGGAAACTTTGACCCTGGCAACAGCATTACTGAA
AATATCATAAACCACACTGAGAAAAGCTATAAAATCATCTTAGTTTTGTCTCCAGACTTT
GTTCAGAGTGAGTGGTACCGTTATGAACTCGACTTTACCCATCACAGTCTCTGTCATGAA
AATTCTAATTACATAATTCTTATTTTACTAGAACCCATTCCACTCTACTGCATTCCTACC
AGGTATCCTAAGCTGAAAGCTCTCATGGAAAAGAAAGCATACTTGGAATGGCCCAAGGAT
AGGCGTAAATGTAGACTTTTTTGGGCAAATCTTCGAGCTGCTATTCATGTTAATTTAGTA
GAAACCAGAGAGACGTCTGAACTACAGACATTCATAGAGCTGAATGAAGAGTCTCAAGGG
TCTGCAATTTCTCTGATAAGAACAGACTGCCTG
>TaIn TLR10 PVIE01002705.1:10600-13135
ATGAGACATATCAGAAGCATTTATGTGTTTTGTAGTATTGTTATGTCAGTGCGTGGCTGG
GCTTCAAAGCTGCCAGAAGAAAGGGAATTGACTACCAACTGCTCCAACATGGCTCTAAGA
AAGGTTCCTGCAGACTTGACCCCAACCACAACTACACTGGATTTATCCTACAATCTCCTT
TTTCACCTCCAGAGTTCAGATTTTCATTCTGTCTCTAAACTGAAAGTTTTGATTCTATGC
CATAACAGAATCCAAGAATTGGATATCAAGACCTTTGAATTCAACAAGGAGTTAAGGTAT
TTAGATTTGTCTTATAATAGATTGAAGATTGTAACTTGGTATTCACTGGCAGGTCTCAGA
CATTTAGATCTTTCTTTCAATGACTTTGACACCATGCCTATCTCTGAGGAAACTGGCAAC
ATGTCACACCTGGAAATCCTAGGTTTGAGTGGGGCAAAAATACAAAAATCAGATTTCCAG
AAAATTTCTCATTTGCATCTGAATACCGTCTTCTTAGGATTGAGAACTCTTTCTCATTAT
GAAGAAGGCAGCCTGCCCATCTTAAACACAACAAAACTTCACATTGTTTTACCAATGAAC
ACAAATTTTTGGGTTCTTTTGCGTGATGGAATCAAGACTTCAAAAATATTAGAAATGACA
AATATAGATGGCAAAAGCCAATTTGCAAATTATGAAACTCAACAAAATCTTATTTTAGAG
AATGCCAAGGCATCCGTTCTGTTACTTAATAAAGTTGATTTACTCTGGGATGACCTCCTC
CTCATCTTCCAATTTGTTTGGCATACAACAGTGGAATATTTCTACATCCAAAATGTGACT
TTTGGAGGTAACGTTTATCTTGACCACAATTCATTTGACTACACAAATACTGTAATGAGA
ACTATAAAATTGGAGCATGTGCATTTTAGAATTTTTTATATTTCACAGGAGAAGGTCTAC
TTGCTTTTTACCAAGATGGATATACAAAACCTGACAATATCAGATGCACAAATGCCACAC
ATGCTGTTTCCTATGTATCCTACAAAATTCCAATATTTAAATTTTGCTAATAATATCTTA
ACAGATGACCTGTTTAAAAAAGCTATCCAATTGCCTCATTTGAAAACTCTCATTCTGAAG
GGCAATAAATTAGAGACACTTTCCTTAGTGAGTTGCTTTGCTAACAATACATCCCTGAAG
CACTTAGATCTGAGCCAAAATCTGTTACAACATGAAAATGATGAAAATTGCTTGTGGCCA
GAAACCTTGATCACCATGAACCTGTCATCCAATAAATTTGCTGATTCTGTTTTCAGGTGC
TTGCCCCAAAGTATTCAAATACTTGACCTGAATAATAACAAAATTCAAACTGTCCCTAAA
GAGATTATTCATCTGAAGTCTTTGCGAGAGCTAAATCTTGCATTTAATTTTCTAACTGAT
CTTCCCGGGTGCAGTCATTTCAGAAGACTCTCAGTTCTGAACATTGAAATGAACCTAATT
CTCAGCCCATCTCTGGGTTTTTTTCAGAGCTGCCAGGAAGTTAAGACTCTAAATGCAGGA
AGAAATCCATTCCGGTGTACTTGTGAATTAAGAAATTTCATTCAGCTTGAAAAATATTCA
GAGGGCATGATGGTTGGATGGTCAGATTCATACATCTGTGAGTACCCTTTGAATCTAAAG
GGGACTCACTTAAAGGACGTTCATCTTCCTGAACTATCCTGCAACACAGCTCTGTTGATT
GTCACTATTGTGGTTATCATGCTCATACTGGGGATGGCTGTGGCTTTCTGCTGCCTCCAC
TTTGATCTGCCCTGGTATCTCAGGATGCTACCTCAATGGACACAGACGTGGCACAGGGTT
AGGAAGACAACACAAGAACAACTCAAGAGAAATATCCGATTCCACGTGTTTATTTCATAC
AGTGAACAAGATTCTGCCTGGGTGAAGCATGAATTGATCCCCAATCTAGAGAAAGAAGAT
GGTTCTGTTTTAATTTGCCTTCATGAGGGAAACTTTGACCCTGTCAAGAGCATGACTGAA
AATACCATAAACTGCACTGAGAAAAGCTGTAAGATCATCTTAGTTTTGTCTCCCAACTTT
GTCCAGAGTGAGTGGTGCCATTATGAACCCTACTTTGCCCATCACGATCTCTTCCACGAA
AATTCTAATGACATAATTCTTGTCTTACTGGAACCCATTCCACTCTACTGCATTCCTACC
AGATATCCTAAGCTGAAAGCTCTCATGGAAAAGAAAGCATACTTGGAATGGCCCAAGGAT
AGGCGTAAATGTAGACTTTTTTGGGCAAATCTTCACGCTGCTATTCATGTTAATTTAGCA
GAAACCAGAGAGACGTGTGAACTACAGACATTTATAGAGCTGAATGAAGAGTCTCGAGGT
TCTGCAATTTCTCTGATAAGAACAGACTGCCTA
>Tate TLR10 PVID01005798.1:40338-42773
ATGAGACATATCAGAAGCATTTATGTGTTTTGTAGTATTGTTATGTCAGTGTGTGGCTGG
ACTTCAAAGCTGCCAGAAGAAAGGGAATTGACTACCAACTGCTCCAACATGGCTCTAAGA
AAGGTTCCTGCAGACTTGACCCCAACCACAACTACACTGGATTTATCCTACAATCTCCTT
TTTCACCTCCAGAGTTCAGATTTTCATTCTGTCTCTAAACTGAAAGTTTTGATTCTATGC
CATAACAGAATCCAAGAATTGGATGTCAAGACCTTTGAATTCAACAAGGAGTTAAGGTAT
TTAGATTTGTCTTATAATAGATTGAAGATTGTAACTTGGTATTCACTGGCAGGTCTCAGA
CATTTAGATCTTTCTTTCAATGACTTTGACACCATGCCTATCTCTGAGGAAACTGGCAAC
ATGTCACACCTGGAAATCCTAGGTTTGAGTGGGACAAAAATACAAAAATCAGATTTCCAG
AAAATTTCTCATTTGCATCTGAATACCGTTTTCTTAGGATTGAGAACTCTTTCTCATTAT
GAAGAAGGCAGCCTGCCCATCTTAAACACAACAAAACTTCACATTGTTTTACCAATGAAC
ACAAATTTTTGGGCTCTTTTGCGTGATGGAATCAAGACTTCAAAAATATTAGAAATGACA
AATATAGATGGCAAAAGCCAATTTGCAAATTATGAAGCTCAACAAAATCTTATTCTAGAG
AATGCCAAGGCATCCATTCTGTTACTTAATAAAGTTGATTTACTCTGGGATGACCTCCTC
CTCATCTTCCAATTTGTTTGGCATACAACAGTGGAATATTTCTACATCCAAAATGTGACT
TTTGGAGGTAACGTTTATCTTGACCACAATTCATTTGACTATTCAAATACTGTAATGAGA
ACTATAAAATTGGAGCATGTGCATTTTAGAATTTTTTATATTCCACAGGAGAAGGTCTAC
TTGCTTTTTACCAAGATGGATATACAAAACCTGACAATATCAGATGCACAAATGCCACAC
ATGCTGTTTCCTATGTATCCTACAAGATTCCAATATTTAAATTTTGCTAATAATATCTTA
ACAGATGACCTGTTTAAAAAAACTATCCAATTGCCTCATTTGAAAACTCTCATTCTGAAG
GGCAATAAATTAGAGACACTTTCCTTAGTGAGTTGCTTTGCTAACAACACATCCTTGAAG
CACTTAGATCTGAGCCAAAATCTGTTACAACATGAAAATGATGAAAATTGCTTGTGGCCA
GAAACCTTGATCACCATGAACCTGTCATCCAATAAATTTGCTGATTCTGTTTTCAGGTGC
TTGCCCCAAAGTATTCAAATACTTGACCTGAATAATAACAAAATTCAAACTGTCCCTAAA
GAGATTATTCATCTGAAGTCTTTGCGAGAGCTAAATCTTGCATTTAATTTTCTAACTGAT
CTTCCTGGGTGCAGTCATTTCAGAAGACTCTCAGTTCTGAACATTGAAATGAACCTAATT
CTCAGCCCATCTCTGGATTTTTTTCAGAGCTGCCAGGAAGTTAAGACTCTAAATGCAGGA
AGAAATCCATTCCGGTGTACTTGTGAATTAAGAAATTTCATTCAGCTTGAAAAATATTCA
GAGGGCATGATGGTTGGATGGTCAGATTCATACATCTGTGAGTACCCTTTGAATCTAAAG
GGGACTCACTTAAAGGACGTTCATCTTCCTGAACTATCCTGCAACACAGCTCTGTTGATT
GTCACTATTGTGGTTATCATGCTCATTCTGGGGATGGCTGTGGCTTTCTGCTGCCTCCAC
TTTGATCTGCCCTGGTATCTCAGGATGCTACCTCAATGGACACAGACGTGGCACAGGGTT
AGGAAGACAACACAAGAACAACTCAAGAGAAATATCCAATTCCACGTGTTTATTTCATAC
AGTGAACAAGATTCTGCCTGGGTGAAGCATGAATTGATCCCCAATCTAGAGAAAGAAGAT
GGTTCTGTTTTAATTTGCCTTCATGAGGGAAACTTTGACCCTGTCAAGAGCGTGACTGAA
AATACCATAAACTGCACTGAGAAAAGCTATAAGATCATCTTAGTTTTGTCTCCCAACTTT
GTCCAGAGTGAGTGGTGCCATTATGAACCATACTTTGCCCATCACGATCTCTTCCATGAA
AATTCTAATGACATAATTCTTGTCTTACTGGAACCCATTCCACTCTACTGCATTCCTACC
AGATATCCCAAGCTGAAAGCTCTCATGGAAAAGAAAGCATACTTGGAATGGCCCAAGGAT
AGGCGTAAATGTAGACTTTTTTGGGCAAATCTTCGCGCTGCTATTCATGTTAATTTAGCA
GAAACCAGAGAGACGTGTGAACTACAGACATTTATAGAGCTGAATGAAGAGTCTCGAGGT
TCTGCAATTTCTCTGATAAGAAAAGACTGCCTA
>RhUn TLR10 BOSQ02005794.1
ATGAGACATATCAGAAGTGTTTATGTATTTTATAGTATTGTTATGTCAGTGCATGGCTGG
GCTTCAAAGCTGCCGGAAGAAAGAGAATTGACTACCAACTGCTCCAACATGTCTCTAAGA
AAGGTTCCTGCAGACTTGACCCCAACCACAACCACACTGGATTTATCCTACAATCTCCTT
TTTCAACTCCAGAGCTCAGATTTTCATTCTGTCTCTAAACTGAAAGTTTTGATTCTATGC
CATAACAGAATCCAAGAACTGGATATCAAGACCTTTGAATTCAACAAGAAGTTAAAATAT
TTAGATTTGTCTTACAACAAACTGAAGATTGTAACTTGGTATTCGCTGGCAGGTCTCAGA
CATTTAGATCTTTCTTTCAATGACTTTGACACCATGCCTATCTCTGAGGAGACTGGCAAC
ATGTCACACCTGGAAGTCCTAGGTTTGAGTGGAGCAAAAATACAAAAATCAGATTTCCAG
AAAATTGCTCATTTGCATCTAAAGACTGTCTTCTTAGGATTGAGAACTCTTTCTTATTAT
GAAGAAGGCAGCCTGCCCATCTTAAACATAACAAAACTTCACATTGTTTTACCAATGAAC
ATTAATTTCTGGGTTCTTTTGCATGATGGACTCAAGACTTCAAAAATATTAGAAATGACA
AATGTAGATGGCAAAAGCCAATTTGCAAATTATGAAAGTCAACAAAATCTTACTTTAGAG
AATGCCAAGACATCTATTCTGTTACTTAATAAAGTTGATTTACTCTGGGACGAGCTTCTC
CTCATCTTCCAATTTGTTTGGCATACATCAGTGGAATATTTCTACATCCAAAATATGACT
TTTGGAGGTAAGGTTTATCTTGACCACAATTCATTTGACTACTCAAATACTGTAATGAGA
ACTATAAAATTGGAGCATGTACATTTTCGAATTTTTTATATTCCACAGGAGAAAGTCTAC
TTGCTTTTTACGAAGATGGATATAGAAAATCTGACAATATCAGATGCACAAATGCCACAC
ATGCTGTTCCCTATGTATCCTACAAGATTCCAATATTTAAATTTTGCTAACAATATCTTA
ACAGATGACCTGTTTAAAAAACCTATCCAATTGCCTCATCTGAAAACTCTCATTTTGAAG
GGCAATAAATTGGAGACACTTTCCTTAGTGAGTTGCTTTGCTAACAACACAACCTTAAAG
CACTTAGATCTGAGCCAAAATCTGTTACAACATGAAAATGATGAAAATTGCTCGTGGCCA
GAAACCTTGATCACCATGAACCTGTCATCCAATAAATTTGCTGATTCTGTTTTCAGGTGC
TTGCCCAGAAGTATTCAAATACTTGACCTGAATAATAACAAAATTCAAACTGTCCCTAAA
GAGACTATTCATCTGAAGTCTTTGCGAGAGCTAAATCTTGCATTTAATTTTCTGACTGAT
CTTCCTGGGTGCAGTCATTTCAGAAAACTCTCAATTCTGAACATTGAAATGAACTTAATT
CTCAGCCCATCTCTGGATTTTTTTCAGAGCTGCCAGGAAGTTAAGACTCTAAATGCAGGA
AGAAATCCATTCCGGTGTACTTGTGAATTAAGAGATTTCATTCAGCTTGAAAAATATTCA
GAGGGCATGATGGTTGGATGGTCAGATTCATACATTTGTGAGTACCCTTTGAATCTAAAG
GGGACTCAGTTAAAGGATGTTTACCTTCCTGAACTATCCTGTAACACAGCTCTATTGATT
GTCATCATTGTGGTTATCATGCTCATTCTGGGGATGGCTTTGGCTTTCTGCTGCCTGCAC
TTTGATCTGCCCTGGTATCTCAGGATGCTACGTCAATGGACACAGACATGGCACAGGGTT
AGGAAGACAACCCAAGAACAACTCAAGAGAAATGTCCAATTCCACGTGTTTATTTCATAC
AGCGAACCTGATTCTGCCTGGGTGAAGCATGAATTGATCCCCAATCTAGAGAAAGAAGAT
GGTTCTGTTTTAATTTGCCTTCATGAGGGAAACTTTGACCCTGGCAAGAGTATTACCGAA
AATGTCATAAACTGTACTGAGAAAAACTATAAGATCATCTTAGTTTTGTCTCCCAACTTT
GTCCAGAGTGAGTGGTGCCATTATGAACCCTACTTTGCCCATCACAATCTCTTCCATGAA
AATTCTAATTACATAATTCTTGTCTTACTGGAACCCATTCCACTCTACTGCATTCCTACC
AGGTATCCTAACTTGAAAGCTCTCATGGAAAAGAAAGCATACTTGGAATGGCCCAAGGAT
AGGCGTAAATGTAGACTTTTTTGGACAAGTCTGCGAGCTGCTATTCATGTTGATTTAGAA
GAAACCAGAGAGACATGTGAACTACAGACATTCATAGAGCTGAATGAAGAGGCTCGAGGT
TCTGCATCTTCTCTGATAAGAACAGACTGCCTA
>DiBi TLR10CM036953.1:31900945-31903377 
ATGAGACATATCAGAAGTGTTTATGTATTTTGTAGTATTGTTATGTCAGTGCATGGCTGG
GCTTCAAAGCTGCCAGAAGAAAGGGAATTGACTACCAACTGCTCCAACATGTCTCTAAGA
AAGGTTCCTGCAGACTTGACCCCAACCACAACCACACTGGATTTATCCTACAATCTCCTT
TTTCAACTCCAGAGCTCAGATTTTCATTCTGTCTCTAAACTGAAAGTTTTGATTCTATGC
CATAACAGAATCCAAGAACTGGATATCAAGACCTTTGAATTCAACAAGGAGTTAAAATAT
TTAGATTTGTCTTACAACAAACTGAAGATTGTAACATGGTATTCGCTGGCAGGTCTCAGA
TATTTAGATCTTTCTTTCAATGACTTTGACACCATGCCTGTCTCTGAGGAGACTGGCAAC
ATGTCACACCTGGAAGTCCTGGGTTTGAGTGGAGCAAAAATACAAAAATCGGACTTCCAG
AAAATTGCTCATTTGCATCTAAAGACTGTCTTCTTAGGATTGAGAACTCTTTCTTATTAT
GAAGAAGGCAGCCTGCCCATCCTAAACATAACAAAACTTCACATTGTTTTACCAATGAAC
ATTAATTTCTGGGTTCTTTTGCATGATGGACTCAAGACTTCAAAAATATTAGAAATGACA
AATGTAGATGGCAAAAGCCAATTTGCAAATTATGAAACTCAACAAAATCTTACTTTAGAG
AATGCCAAGACATCTATTCTGTTACTTAATAAAGTTGATTTACTCTGGGACGACCTTCTC
CTCATCTTCCAATTTGTTTGGCATACATCAGTGGAATATTTCTACATCCAAAATATGACT
TTTGGAGGTAAGGTTTATCTTGACCACAATTCATTTGACTATTCAAATACTGTAATGAGA
ACTATAAAATTGGAGCATGTACATTTTCGAATTTTTTATATTCCACAGGAGAAAGTCTAC
TTGCTTTTTACGAAGATGGATATAGAAAACCTGACAATATCAGATGCACAAATGCCACAC
ATGCTGTTCCCTATGTATCCTACAAGATTCCAATATTTAAATTTTGCTAATAATATCTTA
ACAGATGACCTGTTTAAAAACCCTATCCAATTGCCTCATTTGAAAACTCTCATTTTGAAG
GGCAATAAATTGGAGACACTTTCCTTAGTGAGTTGCTTTGCTAACAACACAACCTTAAAG
CACTTAGATCTGAGCCAAAATCTGTTACAACATGAAAATGATGAAAATTGCTCGTGGCCA
GAAACCTTGATCACCATGAACCTGTCATCCAATAAATTTGCTGATTCTGTTTTCAGGTGC
TTGCCCAGAAGTATTCAAATACTTGACCTGAATAATAACAAAATTCAAACTGTCCCTAAA
GAGACTATTCATCTGAAGTCTTTGCGAGAGCTAAATCTTGCATTTAATTTTCTGACTGAT
CTTCCTGGGTGCAGTTATTTCAGAAAACTCTCAATTCTGAACATTGAAATGAACTTAATT
CTCAGCCCATCTCTGGATTTTTTTCAGAGCTGCCAGGAAGTTAAGACTCTAAATGCAGGA
AGAAATCCATTCCGGTGTACTTGTGAATTAAGAGATTTCATTCAGCTCGAAAAATATTCA
GAGGGCATGATGGTTGGATGGTCAGATTCATACATTTGTGAGTACCCTTTGAATCTAAAG
GGGACTCAGTTAAAGGATGTTTACCTTCCTGAACTATCCTGTAACACAGCTCTATTGATT
GTCGTCATTGTGGTTATCATGCTCATTCTGGGGATGGCTTTGGCTTTCTGCTGCCTGCAC
TTTGATCTGCCCTGGTATCTCAGGATGCTATGTCAATGGACACAGACATGGCACAGGGTT
AGGAAGACAACCCAAAAACAACTCAAGAGAAATGTCCAATTCCACGTGTTTATTTCATAC
AGCGAACCTGATTCTGCCTGGGTGAAGCATGAATTGATCCCCAATCTAGAGAAAGAAGTT
GGTTCTGTTTTAATTTGCCTTCATGAGGGAAACTTTGACCCTGGCAAGAGCATTACCGAA
AATGTCATAAACTGTACTGAGAAAAACTATAAGATCATCTTAGTTTTGTCTCCCAACTTT
GTCCAGAGTGAGTGGTGCCATTATGAACCCTACTTTGCCCATCACAATCTCTTCCATGAA
AATTCTAATTACATAATTCTCGTCTTACTGGAACCCATTCCACTCTACTGCATTCCTACC
AGGTATCCTAACCTGAAAGCTCTCATGGAAAAGAAAGCATACTTGGAATGGCCCAAGGAT
AGGCGTAAATGTAGACTTTTTTGGACAAATCTGCGAGCTGCTATTCATGTTGATTTAGAA
GAAACCAGAGAGACATGTGAACTACAGACATTCATAGAGCTGAATGAAGAGGCTCAAGGT
TCTGCATCTTCTCTGATAAGAACAGACTGCCTA
>DiSu TLR10 PEKH010002443.1:1104227-1106654 
ATGAGACATATCAGAAGTGTTTATGTATTTTGTAGTATTGTTATGTCAGTGCATGGCTGG
GCTTCAAAGCTGCCAGAAGAAAGGGAATTGACTACCAACTGCTCCAACATGTCTCTAAGA
AAGGTTCCTGCAGACTTGACCCCAACCACAACCACACTGGATTTATCCTACAATCTCCTT
TTTCAACTCCAGAGCTCAGATTTTCATTCTGTCTCTAAACTGAAAGTTTTGATTCTATGC
CATAACAGAATCCAAGAACTGGATGTCAAGACCTTTGAATTCAACAAGGAGTTAAAATAT
TTAGATTTGTCTTACAACAAACTGAAGATTGTAACTTGGTATTCGCTGGCAGGTCTCAGA
CATTTAGATCTTTCTTTCAATGACTTTGACACCATGCCTATCTCTGAGGAGACTGGCAAC
ATGTCACACCTGGAAGTCCTAGGTTTGAGTGGAGCAAAAATACAAAAATCAGATTTCCAG
AAAATTGCTCATTTGCATCTAAAGACTGTCTTCTTAGGATTGAGAACTCTTTCTTATTAT
GAAGAAGGCAGCCTGCCCATCTTAAACATAACAAAACTTCACATTGTTTTACCAATGAAC
ATTAATTTCTGGGTTCTTTTGCATGATGGACTCAAGACTTCAAAAATATTAGAAATGACA
AATGTAGATGGCAAAAGCCAATTTGCAAATTATGAAACTCAACAAAATCTTACTTTAGAG
AATGCCAAGACATCTATTCTGTTACTTAATAAAGTTGATTTACTCTGGGACGACCTTCTG
CTCATCTTCCAATTTGTTTGGCATACATCAGTGGAATATTTCTACATCCAAAATATGACT
TTTGGAGGTAAGGTTTATCTTGACCACAATTCATTTGACTACTCAAATACTGTAATGAGA
ACTATAAAATTGGAGCATGTACATTTTCGAATTTTTTATATTCCACAGGAGAAAGTCTAC
TTGCTTTTTACGAAGATGGATATAGAAAACCTGACAATATCAGATGCACAAATGCCACAC
ATGCTGTTCCCTATGTATCCTACAAGATTCCAATATTTAAATTTTGCTAATAATATCTTA
ACAGATGACCTGTTTAAAAAACCTATCCAATTGCCTCATTTGAAAACTCTCATTTTGAAG
GGCAATAAATTGGAGACACTTTCCTTAGTGAGTTGCTTTGCTAACAACACAACCTTAAAG
CACTTAGATCTGAGCCAAAATCTGTTACAACATGAAAATGATGAAAATTGCTCGTGGCCA
GAAACCTTGATCACCATGAACCTGTCATCCAATAAATTTGCTGATTCTGTTTTCAGGTGC
TTGCCCAGAAGTATTCAAATACTTGACCTGAATAATAACAAAATTCAAACTGTCCCTAAA
GAGACTATTCATCTGAAGTCTTTGCGAGAGCTAAATCTTGCATTTAATTTTCTGACTGAT
CTTCCTGGGTGCAGTCATTTCAGAAAACTCTCAATTCTGAACATTGAAATGAACTTAATT
CTCAGCCCATCTCTGGATTTTTTTCAGAGCTGCCAGGAAGTTAAGACTCTAAATGCAGGA
AGAAATCCATTCCGGTGTACTTGTGAATTAAGAGATTTCATTCAGCTTGAAAAATATTCA
GAGGGCATGATGGTTGGATGGTCAGATTCATACATTTGTGAGTACCCTTTGAATCTAAAG
GGGACTCAGTTAAAGGATGTTTACCTTCCTGAACTATCCTGTAACACAGCTCTATTGATT
GTCATCATTATGGTTATCATGCTCATTCTGGGGATGGCTTTGGCTTTCTGCTGCCTGCAC
TTTGATCTGCCCTGGTATCTCAGGATGCTATGTCAATGGACACAGACATGGCACAGGGTT
AGGAAGACAACCCAAGAACAATTCAAGAGAAATGTCCAATTCCACGTGTTTATTTCATAC
AGCGAACCTGATTCTGCCTGGGTGAAGCATGAATTGATCCCCAATCTAGAGAAAGAAGAT
GGTTCTGTTTTAATTTGCCTTCATGAGGGTAACTTTGACCCTGGCAAGAGCATTACCGAA
AATGTCATAAACTGTACTGAGAAAAACTATAAGATCATCTTAGTTTTGTCTCCCAACTTT
GTCCAGAGTGAGTGGTGCCATTATGAACCCTACTTTGCCCATCACAATCTCTTCCATGAA
AATTCTAATTACATAATTCTCGTCTTACTGGAACCCATTCCACTCTACTGCATTCCTACC
AGGTATCCTAACTTGAAAGCTCTCATGGAAAAGAAAGCATACTTGGAATGGCCCAAGGAT
AGGCGTAAATGTAGACTTTTTTGGACAAATCTGAGAGCTGCTATTCATGTTGATTTAGAA
GAAACCAGAGAGACATGTGAACTACAGACATTCATAGAGCTGAATGAAGAGGCTCAAGGT
TCTGCATCTTCTCTGATAAGAACAGAC
>CeSi TLR10 XP_014642233.1
ATGAGACATATCAGAAGTGTTTATGTATTTTGTAGTATTGTTATGTCAGTGCATGGCTGG
GCTTCAAAGCTGCCAGAAGAAAGGGAATTGACTACCAACTGCTCCAACATGTCTCTAAGA
AAGGTTCCTGCAGACTTGACCCCAACCACAACCACACTGGATTTATCCTACAATCTCCTT
TTTCAACTCCAGAGCTCAGATTTTCATTCTGTCTCTAAACTGAAAGTTTTGATTCTATGC
CATAACAGAATCCAAGAACTGGATATCAAGACCTTTGAATTCAACAAGGAGTTAAAATAT
TTAGATTTGTCTTACAACAAACTGAAGATTGTAACTTGGTATTCGCTGGCAGGTCTCAGA
TATTTAGATCTTTCTTTCAATGACTTTGACACCATGCCTATCTCTGAGGAGACTGGCAAC
ATGTCACACCTGGAAGTCCTAGGTTTGAGTGGAGCAAAAATACAAAAATCGGACTTCCAG
AAAATTGCTCATTTGCATCTAAAGACTGTCTTCTTAGGATTGAGAACTCTTTCTTATTAT
GAAGAAGGCAGCCTGCCCATCTTAAACATAACAAAACTTCACATTGTTTTACCAATGAAC
ATTAATTTCTGGGTTCTTTTGCATGATGGACTCAAGACTTCAAAAATATTAGAAATGACA
AATGTAGATGGCAAAAGCCAATTTGCAAATTATGAAACTCAACAAAATCTTACTTTAGAG
AATGCCAAGACATCTATTCTGTTACTTAATAAAGTTGATTTACTCTGGGACGACCTTCTC
CTCATCTTCCAATTTGTTTGGCATACATCAGTGGAATATTTCTACATTCAAAATATGACT
TTTGGAGGTAAGGTTTATCTTGACCACAATTCATTTGACTACTCAAATACTGTAATGAGA
ACTATAAAATTGGAGCATGTACATTTTCGAATTTTTTATATTCCACAGGAGAAAGTCTAC
TTGCTTTTTACGAAGATGGATATAGAAAACTTGACAATATCAGATGCACAAATGCCACAC
ATGCTGTTCCCTATGTATCCTACAAGATTCCAATATTTAAATTTTGCTAATAATATCTTA
ACAGATGACCTGTTTAAAAAACCTATCCAATTGCCTCGTTTGAAAACTCTCATTTTGAAG
GGCAATAAATTGGAGACACTTTCCTTAGTGAGTTGCTTTGCTAACAACACAACCTTAAAG
CACTTAGATCTGAGCCAAAATCTGTTACAACATGAAAATGATGAAAATTGCTCGTGGCCA
GAAACCTTGATCACCATGAACCTGTCATCCAATAAATTTGCTGATTCTGTTTTCAGGTGC
TTGCCCAGAAGTATTCAAATACTTGACCTGAATAATAACAAAATTCAAACTGTCCCTAAA
GAGACTATTCATCTGAAGTCTTTGCGAGAGCTAAATCTTGCATTTAATTTTCTGACTGAT
CTTCCTGGGTGCAGTCATTTCAGAAAACTCTCAGTTCTGAACATTGAAATGAATTTAATT
CTCAGCCCATCTCTGGATTTTTTTCAGAGCTGCCAGGAAGTTAAGACTCTAAATGCAGGA
AGAAATCCATTCCGGTGTACTTGTGAATTAAGAGATTTCATTCAGCTCGAAAAATATTCA
GAGGGCATGATGGTTGGATGGTCAGATTCATACATTTGTGAGTACCCTTTGAATCTAAAG
GGGACTCAGTTAAAGGATGTTTACCTTCCTGAACTATCCTGTAACACAGCTCTATTGATT
GTCATCATTGTGGTTATCATGCTCATTCTGGGGATGGCTTTGGCTTTCTGCTGCCTGCAC
TTTGATCTGCCCTGGTATCTCAGGATGCTATGTCAATGGACACAGACATGGCACAGGGTT
AGGAAGACAACCCAAGAACAACTCAAGCGAAATGTCCTATTCCACGTGTTTATTTCATAC
AGCGAACCTGATTCTGCCTGGGTGAAGCATGAATTGATCCCCAATCTAGAGAGAGAAGAT
GGTTCTGTTTTAATTTGCCTTCATGAGGGAAACTTTGATCCTGGCAAGAGCATTACCGAA
AATGTCATAAACTGTACTGAGAAAAACTGTAAGATCATCTTAGTTTTGTCTCCCAACTTT
GTCCAGAGTGAGTGGTGCCATTATGAACTCTACTTTGCCCATCACAATCTCTTCCATGAA
AATTCTAATTACATAATTCTCGTCTTACTGGAACCCATTCCACTCTACTGCATTCCTACC
AGGTATCCTAACCTGAAAGCTCTCATGGAAAAGAAAGCATACTTGGAATGGCCCAAGGAT
AGGCGTAAATGTAGACTTTTTTGGACAAATCTGCGAGCTGCCATTCATGTTGATTTAGAA
GAAACCAGAGAGACATGTGAACTACAGACAGTCATAGAGCTGAATGAAGAGGCTCAAGGT
TCTGCATCTTCTCTGATAAGAACAGACTGCCTA
