# Supplementary material for: Twelve toll-like receptor (TLR) genes in the family Equidae – comparative genomics, selection and evolution
Source: Vet Res Commun. 2023 Oct 24;48(2):725–41. doi: 10.1007/s11259-023-10245-4 (PMC10998774; doi:10.1007/s11259-023-10245-4)
Supplement: Supplementary file 3 — Supplementary Material 3 [file 11259_2023_10245_MOESM3_ESM.zip › TLR11 AA.fas]

>EqGr TLR11 Heq19
MERPLLSFTLLSPLLLGLMSLGRMSWAWTAPDCTIADSSLLPNISYYIPFCSLAPGLHLF
ASCSNVKDLAQTLTAVPRDIEALCLQGTVPFLPADAFGHFTTLQLLRLQLGTISITSGTF
QGLNQLQHLSFEHHAPCCLSLFLPPDALEHLRLLNTLSFHGYCLNYSQNIQLPISLRHLT
VRHSCLIELRELQGLFPNLVPGSSPTTSPSPWTSFLEELDLSANLQLSQVGNRALDGLQL
RSLRLDGTPLSALDLLGSGLLHLDSLSLEGTRTERLPGNVTRYFELRALDLGRNQIQNLE
DEDLLSCQSLEFLSLHANGLQLLPSRFLNDLPQLQRLNLSMNKLGPTLVLPEGLVSSNLR
VLDLSHNELCVLPYRAFSSLPQLQELRLSGNNISNLSSESLEGLRWLKTLDLSWNQIKTL
KPGWLSSLPALTSLNLLGTHLEHISGKQLQGPQKLSHLQLGSLEMLEIYPPWPPALLSLE
VRADVYIQFGVPSGEPFLFLENLTLQTSNMLLQLDNNTIHFPSLRHLTLRGCSPYILSGH
QSHRFFPQLPLLEHLHFWSDHEGADDLHLFGMPSLRVLELGDLDFLCQPTSVKLEKLLKE
LPQLQVLALSNLNLGNLSASSFRGLGPLQLLLLNSEWALGLDSSLQELIPQMPQYVYFSD
ITFTCQCESSWVGPWATQAPNTFVYGLEKSMCMANASDYSKTPLLSFLSGHCSHDPEFQS
FLTSFTLVFLLIFLSLLGCPKWPWLHYLQTLFHAWWWKLGGWRPRNQFHYDVFISYCEQD
RAWVLKELVPALEKPLPVGEGLRLCLPERDFGVGQDRMDAMVASMESSRATLCVLSCQAL
GSPWCNLELRLATYHLMAKPGTARLLLLFLEPIDRRQLHSYHRLARWLQKEDYFDVSQGR
IEWDAFSEKLRKRLRKAGQERED
>EqGr TLR11 Heq20
MERPLLSFTLLSPLLLGLMSLGRMSWAWTAPDCTIADSSLLPNISYYIPFCSLAPGLHLF
ASCSNVKDLAQTLTAVPRDIEALCLQGTVPFLPADAFGHFTTLQLLRLQLGTISITSGTF
QGLNQLQHLSFEHHAPCCLSLFLPPDALEHLRLLNTLSFHGYCLNYSQNIQLPISLRHLT
VRHSCLIELRELQGLFPNLVPGSSPTTSPSPWTSFLEELDLSANLQLSQVGNRALDGLQL
RSLRLDGTPLSALDLLGSGLLHLDSLSLEGTRTERLPGNVTRYFELRALDLGRNQIQNLE
DEDLLSCQSLEFLSLHANGLQLLPSRFLNDLPQLQRLNLSMNKLGPTLVLPEGLVSSNLR
VLDLSHNELCVLPYRAFSSLPQLQELRLSGNNISNLSSESLEGLRWLKTLDLSWNQIKTL
KPGWLSSLPALTSLNLLGTHLEHISGKQLQGPQKLSHLQLGSLEMLEIYPPWPPALLSLE
VRADVYIQFGVPSGEPFLFLENLTLQTSNMLLQLDNNTIHFPSLRHLTLRGCSPYILSGH
QSHRFFPQLPLLEHLHFWSDHEGADDLHLFGMPSLRVLELGDLDFLCQPTSVKLEKLLKE
LPQLQVLALSNLNLGNLSASSFRGLGPLQLLLLNSEWALGLDSSLQELIPQMPQYVYFSD
ITFTCQCESSWVGPWATQAPNTFVYGLEKSMCMANASDYSKTPLLSFLSGHCSHDPEFQS
FLTSFTLVFLLIFLSLLGCPKWPWLHYLQTLFHAWWWKLGGWRPRNQFHYDVFISYCEQD
RAWVLKELVPALEKPLPVGEGLRLCLPERDFGVGQDRMDAMVASMESSRATLCVLSCQAL
GSPWCNLELRLATYHLMAKPGTARLLLLFLEPIDRRQLHSYHRLARWLQKEDYFDVSQGR
IEWDAFSEKLRKRLRKAGQERED
>EqGr TLR11 Heq15
MERPLLSFTLLSPLLLGLMSLGRMSWAWTAPDCTIADSSLLPNISYYIPFCSLAPGLHLF
ASCSNVKDLAQTLTAVPRDIEALCLQGTVPFLPADAFGHFTTLQLLRLQLGTISITSGTF
QGLNQLQHLSFEHHAPCCLSLFLPPDALEHLRLLNTLSFHGYCLNYSQNIQLPISLRHLT
VRHSCLIELRELQGLFPNLVPGSSPTTSPSPWTSFLEELDLSANLQLSQVGNRALDGLQL
RSLRLDGTPLSALDLLGSGLLHLDSLSLEGTRTERLPGNVTRYFELRALDLGRNQIQNLE
DEDLLSCQSLEFLSLHANGLQLLPSRFLNDLPQLQRLNLSMNKLGPTLVLPEGLVSSNLR
VLDLSHNELCVLPYRAFSSLPQLQELRLSGNNISNLSSESLEGLRWLKTLDLSWNQIKTL
KPGWLSSLPALTSLNLLGTHLEHISGKQLQGPQKLSHLQLGSLEMLEIYPPWPPALLSLE
VRADVYIQFGVPSGEPFLFLENLTLQTSNMLLQLDNNTIHFPSLRHLTLRGCSPYILSGH
QSHRFFPQLPLLEHLHFWSDHEGADDLHLFGMPSLRVLELGDLDFLCQPTSVKLEKLLKE
LPQLQVLALSNLNLGNLSASSFRGLGPLQLLLLNSEWALGLDSSLQELIPQMPQYVYFSD
ITFTCQCESSWVGPWATQAPNTFVYGLEKSMCMANASDYSKTPLLSFLSGHCSHDPEFQS
FLTSFTLVFLLIFLSLLGCPKWPWLHYLQTLFHAWWWKLGGWRPRNQFHYDVFISYCEQD
RAWVLKELVPALEKPLPVGEGLRLCLPERDFGVGQDRMDAMVASMESSRATLCVLSCQAL
GSPWCNLELRLATYHLMAKPGTARLLLLFLEPIDRRQLHSYHRLARWLQKEDYFDVSQGR
IEWDAFSEKLRKRLRKAGQERED
>EqQuAn TLR11 Heq9
MERPLLSFTLLSPLLLGLMSLGRMSWAWTAPDCTIADSSLLPNISYYIPFCSLAPGLHLF
ASCSNVKDLAQTLTAVPRDIEALCLQGTVPFLPADAFGHFTTLQLLRLQLGTISITSGTF
QGLNQLQHLSFEHHAPCCLSLFLPPDALEHLRLLNTLSFHGYCLNYSQNIQLPISLRHLT
VRHSCLIELRELQGLFPNLVPGSSPTTSPSPWTSFLEELDLSANLQLSQVGNRALDGLQL
RSLRLDGTPLSALDLLGSGLLHLDSLSLEGTRTERLPGNVTRYFELRALDLGRNQIQNLE
DEDLLSCQSLEFLSLHANGLQLLPSRFLNDLPQLQRLNLSMNKLGPTLVLPEGLVSSNLR
VLDLSHNELCVLPYRAFSSLPQLQELRLSGNNISNLSSESLEGLRWLKTLDLSWNQIKTL
KPGWLSSLPALTSLNLLGTHLEHISGKQLQGPQKLSHLQLGSLEMLEIYPPWPPALLSLE
VRADVYIQFGVPSGEPFLFLENLTLQTSNMLLQLDNNTIHFPSLRHLTLRGCSPYILSGH
QSHRFFPQLPLLEHLHFWSDHEGADDLHLFGMPSLRVLELGDLDFLCQPTSVKLEKLLKE
LPQLQVLALSNLNLGNLSASSFRGLGPLRLLLLNSEWALGLDSSLQELIPQMPQYVYFSD
ITFTCQCESSWVGPWATQAPNTFVYGLEKSMCMANASDYSKTPLLSFLSGHCSHDPEFQS
FLTSFTLVFLLIFLSLLGCPKWPWLHYLQTLFHAWWWKLGGWRPRNQFHYDVFISYCEQD
RAWVLKELVPALEKPLPVGEGLRLCLPERDFGVGQDRMDAMVASMESSRATLCVLSCQAL
GSPWCNLELRLATYHLMAKPGTARLLLLFLEPIDPRQLHSYHRLARWLQKEDYFDVSQGR
IEWDAFSEKLRKRLRKAGQERED
>EqQuAn TLR11 Heq12
MERPLLSFTLLSPLLLGLMSLGRMSWAWTAPDCTIADSSLLPNISYYIPFCSLAPGLHLF
ASCSNVKDLAQTLTAVPRDIEALCLQGTVPFLPADAFGHFTTLQLLRLQLGTISITSGTF
QGLNQLQHLSFEHHAPCCLSLFLPPDALEHLRLLNTLSFHGYCLNYSQNIQLPISLRHLT
VRHSCLIELRELQGLFPNLVPGSSPTTSPSPWTSFLEELDLSANLQLSQVGNRALDGLQL
RSLRLDGTPLSALDLLGSGLLHLDSLSLEGTRTERLPGNVTRYFELRALDLGRNQIQNLE
DEDLLSCQSLEFLSLHANGLQLLPSRFLNDLPQLQRLNLSMNKLGPTLVLPEGLVSSNLR
VLDLSHNELCVLPYRAFSSLPQLQELRLSGNNISNLSSESLEGLRWLKTLDLSWNQIKTL
KPGWLSSLPALTSLNLLGTHLEHISGKQLQGPQKLSHLQLGSLEMLEIYPPWPPALLSLE
VRADVYIQFGVPSGEPFLFLENLTLQTSNMLLQLDNNTIHFPSLRHLTLRGCSPYILSGH
QSHRFFPQLPLLEHLHFWSDHEGADDLHLFGMPSLRVLELGDLDFLCQPTSLKLEKLLKE
LPQLQVLALSNLNLGNLSASSFRGLGPLRLLLLNSEWALGLDSSLQELIPQMPQYVYFSD
ITFTCQCESSWVGPWATQAPNTFVYGLEKSMCMANASDYSKTPLLSFLSGHCSHDPEFQS
FLTSFTLVFLLIFLSLLGCPKWPWLHYLQTLFHAWWWKLGGWRPRNQFHYDVFISYCEQD
RAWVLKELVPALEKPLPVGEGLRLCLPERDFGVGQDRMDAMVASMESSRATLCVLSCQAL
GSPWCNLELRLATYHLMAKPGTARLLLLFLEPIDPRQLHSYHRLARWLQKEDYFDVSQGR
IEWDAFSEKLRKRLRKAGQERED
>EqQuAn TLR11 Heq13
MERPLLSFTLLSPLLLGLMSLGRMSWAWTAPDCTIADSSLLPNISYYIPFCSLAPGLHLF
ASCSNVKDLAQTLTAVPRDIEALCLQGTVPFLPADAFGHFTTLQLLRLQLGTISITSGTF
QGLNQLQHLSFEHHAPCCLSLFLPPDALEHLRLLNTLSFHGYCLNYSQNIQLPISLRHLT
VRHSCLIELRELQGLFPNLVPGSSPTTSPSPWTSFLEELDLSANLQLSQVGNRALDGLQL
RSLRLDGTPLSALDLLGSGLLHLDSLSLEGTRTERLPGNVTRYFELRALDLGRNQIQNLE
DEDLLSCQSLEFLSLHANGLQLLPSRFLNDLPQLQRLNLSMNKLGPTLVLPEGLVSSNLR
VLDLSHNELCVLPYRAFSSLPQLQELRLSGNNISNLSSESLEGLRWLKTLDLSWNQIKTL
KPGWLSSLPALTSLNLLGTHLEHISGKQLQGPQKLSHLQLGSLEMLEIYPPWPPALLSLE
VRADVYIQFGVPSGEPFLFLENLTLQTSNMLLQLDNNTIHFPSLRHLTLRGCSPYILSGH
QSHRFFPQLPLLEHLHFWSDHEGADDLHLFGMPSLRVLELGDLDFLCQPTSVKLEKLLKE
LPQLQVLALSNLNLGNLSASSFRGLGPLRLLLLNSEWALGLDSSLQELIPQMPQYVYFSD
ITFTCQCESSWVGPWATQAPNTFVYGLEKSMCMANASDYSKTPLLSFLSGHCSHDPEFQS
FLTSFTLVFLLIFLSLLGCPKWPWLHYLQTLFHAWWWKLGGWRPRNQFHYDVFISYCEQD
RAWVLKELVPALEKPLPVGEGLRLCLPERDFGVGQDRMDAMVASMESSRATLCVLSCQAL
GSPWCNLELRLATYHLMAKPGTARLLLLFLEPIDPRQLHSYHRLARWLQKEDYFDVSQGR
IEWDAFSEKLRKRLRKAGQERED
>EqQuBoe TLR11 Heq13
MERPLLSFTLLSPLLLGLMSLGRMSWAWTAPDCTIADSSLLPNISYYIPFCSLAPGLHLF
ASCSNVKDLAQTLTAVPRDIEALCLQGTVPFLPADAFGHFTTLQLLRLQLGTISITSGTF
QGLNQLQHLSFEHHAPCCLSLFLPPDALEHLRLLNTLSFHGYCLNYSQNIQLPISLRHLT
VRHSCLIELRELQGLFPNLVPGSSPTTSPSPWTSFLEELDLSANLQLSQVGNRALDGLQL
RSLRLDGTPLSALDLLGSGLLHLDSLSLEGTRTERLPGNVTRYFELRALDLGRNQIQNLE
DEDLLSCQSLEFLSLHANGLQLLPSRFLNDLPQLQRLNLSMNKLGPTLVLPEGLVSSNLR
VLDLSHNELCVLPYRAFSSLPQLQELRLSGNNISNLSSESLEGLRWLKTLDLSWNQIKTL
KPGWLSSLPALTSLNLLGTHLEHISGKQLQGPQKLSHLQLGSLEMLEIYPPWPPALLSLE
VRADVYIQFGVPSGEPFLFLENLTLQTSNMLLQLDNNTIHFPSLRHLTLRGCSPYILSGH
QSHRFFPQLPLLEHLHFWSDHEGADDLHLFGMPSLRVLELGDLDFLCQPTSVKLEKLLKE
LPQLQVLALSNLNLGNLSASSFRGLGPLRLLLLNSEWALGLDSSLQELIPQMPQYVYFSD
ITFTCQCESSWVGPWATQAPNTFVYGLEKSMCMANASDYSKTPLLSFLSGHCSHDPEFQS
FLTSFTLVFLLIFLSLLGCPKWPWLHYLQTLFHAWWWKLGGWRPRNQFHYDVFISYCEQD
RAWVLKELVPALEKPLPVGEGLRLCLPERDFGVGQDRMDAMVASMESSRATLCVLSCQAL
GSPWCNLELRLATYHLMAKPGTARLLLLFLEPIDPRQLHSYHRLARWLQKEDYFDVSQGR
IEWDAFSEKLRKRLRKAGQERED
>EqQuBor TLR11 Heq13
MERPLLSFTLLSPLLLGLMSLGRMSWAWTAPDCTIADSSLLPNISYYIPFCSLAPGLHLF
ASCSNVKDLAQTLTAVPRDIEALCLQGTVPFLPADAFGHFTTLQLLRLQLGTISITSGTF
QGLNQLQHLSFEHHAPCCLSLFLPPDALEHLRLLNTLSFHGYCLNYSQNIQLPISLRHLT
VRHSCLIELRELQGLFPNLVPGSSPTTSPSPWTSFLEELDLSANLQLSQVGNRALDGLQL
RSLRLDGTPLSALDLLGSGLLHLDSLSLEGTRTERLPGNVTRYFELRALDLGRNQIQNLE
DEDLLSCQSLEFLSLHANGLQLLPSRFLNDLPQLQRLNLSMNKLGPTLVLPEGLVSSNLR
VLDLSHNELCVLPYRAFSSLPQLQELRLSGNNISNLSSESLEGLRWLKTLDLSWNQIKTL
KPGWLSSLPALTSLNLLGTHLEHISGKQLQGPQKLSHLQLGSLEMLEIYPPWPPALLSLE
VRADVYIQFGVPSGEPFLFLENLTLQTSNMLLQLDNNTIHFPSLRHLTLRGCSPYILSGH
QSHRFFPQLPLLEHLHFWSDHEGADDLHLFGMPSLRVLELGDLDFLCQPTSVKLEKLLKE
LPQLQVLALSNLNLGNLSASSFRGLGPLRLLLLNSEWALGLDSSLQELIPQMPQYVYFSD
ITFTCQCESSWVGPWATQAPNTFVYGLEKSMCMANASDYSKTPLLSFLSGHCSHDPEFQS
FLTSFTLVFLLIFLSLLGCPKWPWLHYLQTLFHAWWWKLGGWRPRNQFHYDVFISYCEQD
RAWVLKELVPALEKPLPVGEGLRLCLPERDFGVGQDRMDAMVASMESSRATLCVLSCQAL
GSPWCNLELRLATYHLMAKPGTARLLLLFLEPIDPRQLHSYHRLARWLQKEDYFDVSQGR
IEWDAFSEKLRKRLRKAGQERED
>EqQuCh TLR11 Heq8
MERPLLSFTLLSPLLLGLMSLGRMSWAWTAPDCTIADSSLLPNISYYIPFCSLAPGLHLF
ASCSNVKDLAQTLTAVPRDIEALCLQGTVPFLPADAFGHFTTLQLLRLQLGTISITSGTF
QGLNQLQHLSFEHHAPCCLSLFLPPDALEHLRLLNTLSFHGYCLNYSQNIQLPISLRHLT
VRHSCLIELRELQGLFPNLVPGPSPTTSPSPWTSFLEELDLSANLQLSQVGNRALDGLQL
RSLRLDGTPLSALDLLGSGLLHLDSLSLEGTRTERLPGNVTRYFELRALDLGRNQIQNLE
DEDLLSCQSLEFLSLHANGLQLLPSRFLNDLPQLQRLNLSMNKLGPTLVLPEGLVSSNLR
VLDLSHNELCVLPYRAFSSLPQLQELRLSGNNISNLSSESLEGLRWLKTLDLSWNQIKTL
KPGWLSSLPALTSLNLLGTHLEHISGKQLQGPQKLSHLQLGSLEMLEIYPPWPPALLSLE
VRADVYIQFGVPSGEPFLFLENLTLQTSNMLLQLDNNTIHFPSLRHLTLRGCSPYILSGH
QSHRFFPQLPLLEHLHFWSDHEGADDLHLFGMPSLRVLELGDLDFLCQPTSLKLEKLLKE
LPQLQVLALSNLNLGNLSASSFRGLGPLRLLLLNSEWALGLDSSLQELIPQMPQYVYFSD
ITFTCQCESSWVGPWATQAPNTFVYGLEKSMCMANASDYSKTPLLSFLSGHCSHDPEFQS
FLTSFTLVFLLIFLSLLGCPKWPWLHYLQTLFHAWWWKLGGWRPRNQFHYDVFISYCEQD
RAWVLKELVPALEKPLPVGEGLRLCLPERDFGVGQDRMDAMVASMESSRATLCVLSCQAL
GSPWCNLELRLATYHLMAKPGTARLLLLFLEPIDPRQLHSYHRLARWLQKEDYFDVSQGR
IEWDAFSEKLRKRLRKAGQERED
>EqQuCh TLR11 Heq9
MERPLLSFTLLSPLLLGLMSLGRMSWAWTAPDCTIADSSLLPNISYYIPFCSLAPGLHLF
ASCSNVKDLAQTLTAVPRDIEALCLQGTVPFLPADAFGHFTTLQLLRLQLGTISITSGTF
QGLNQLQHLSFEHHAPCCLSLFLPPDALEHLRLLNTLSFHGYCLNYSQNIQLPISLRHLT
VRHSCLIELRELQGLFPNLVPGSSPTTSPSPWTSFLEELDLSANLQLSQVGNRALDGLQL
RSLRLDGTPLSALDLLGSGLLHLDSLSLEGTRTERLPGNVTRYFELRALDLGRNQIQNLE
DEDLLSCQSLEFLSLHANGLQLLPSRFLNDLPQLQRLNLSMNKLGPTLVLPEGLVSSNLR
VLDLSHNELCVLPYRAFSSLPQLQELRLSGNNISNLSSESLEGLRWLKTLDLSWNQIKTL
KPGWLSSLPALTSLNLLGTHLEHISGKQLQGPQKLSHLQLGSLEMLEIYPPWPPALLSLE
VRADVYIQFGVPSGEPFLFLENLTLQTSNMLLQLDNNTIHFPSLRHLTLRGCSPYILSGH
QSHRFFPQLPLLEHLHFWSDHEGADDLHLFGMPSLRVLELGDLDFLCQPTSVKLEKLLKE
LPQLQVLALSNLNLGNLSASSFRGLGPLRLLLLNSEWALGLDSSLQELIPQMPQYVYFSD
ITFTCQCESSWVGPWATQAPNTFVYGLEKSMCMANASDYSKTPLLSFLSGHCSHDPEFQS
FLTSFTLVFLLIFLSLLGCPKWPWLHYLQTLFHAWWWKLGGWRPRNQFHYDVFISYCEQD
RAWVLKELVPALEKPLPVGEGLRLCLPERDFGVGQDRMDAMVASMESSRATLCVLSCQAL
GSPWCNLELRLATYHLMAKPGTARLLLLFLEPIDPRQLHSYHRLARWLQKEDYFDVSQGR
IEWDAFSEKLRKRLRKAGQERED
>EqHa TLR11 Heq10
MERPLLSFTLLSPLLLGLMSLGRMSWAWTAPDCTIADSSLLPNISYYIPFCSLAPGLHLF
ASCSNVKDLAQTLTAVPRDIEALCLQGTVPFLPADAFGHFTTLQLLRLQLGTISITSGTF
QGLNQLQHLSFEHHAPCCLSLFLPPDALEHLRLLNTLSFHGYCLNYSQNIQLPISLRHLT
VRHSCLIELRELQGLFPNLVPGSSPTTSPSPWTSFLEELDLSANLQLSQVGNRALDGLQL
RSLRLDGTPLSALDLLGSGLLHLDSLSLEGTRTERLPGNVTRYFELRALDLGRNQIQNLE
DEDLLSCQSLEFLSLHANGLQLLPSRFLNDLPQLQRLNLSMNKLGPTLVLPEGLVSSNLR
VLDLSHNELCVLPYRAFSSLPQLQELRLSGNNISNLSSESLEGLRWLKTLDLSWNQIKTL
KPGWLSSLPALTSLNLLGTHLEHISGKQLQGPQKLSHLQLGSLEMLEIYPPWPPALLSLE
VRADVYIQFGVPSGEPFLFLENLTLQTSNMLLQLDNNTIHFPSLRHLTLRGCSPYILSGH
QSHRFFPQLPLLEHLHFWSDHEGADDLHLFGMPSLRVLELGDLDFLCQPTSVKLEKLLKE
LPQLQVLALSNLNLGNLSASSFRGLGPLRLLLLNSEWALGLDSSLQELIPQMPQYVYFSD
ITFTCQCESSWVGPWATQAPNTFVYGLEKSMCMANASDYSKTPLLSFLSGHCSHDPEFQS
FLTSFTLVFLLIFLSLLGCPKWPWLHYLQTLFHAWWWKLGGWRPRNQFHYDVFISYCEQD
RAWVLKELVPALEKPLPVGEGLRLCLPERDFGVGQDRMDAMVASMESSRATLCVLSCQAL
GSPWCNLELRLATYHLMAKPGTARLLLLFLEPIDRRQLHSYHRLARWLQKEDYFDVSQGR
IEWDAFSEKLRKRLRKAGQERED
>EqHa TLR11 Heq11
MERPLLSFTLLSPLLLGLMSLGRMSWAWTAPDCTIADSSLLPNISYYIPFCSLAPGLHLF
ASCSNVKDLAQTLTAVPRDIEALCLQGTVPFLPADAFGHFTTLQLLRLQLGTISITSGTF
QGLNQLQHLSFEHHAPCCLSLFLPPDALEHLRLLNTLSFHGYCLNYSQNIQLPISLRHLT
VRHSCLIELRELQGLFPNLVPGSSPTTSPSPWTSFLEELDLSANLQLSQVGNRALDGLQL
RSLRLDGTPLSALDLLGSGLLHLDSLSLEGTRTERLPGNVTRYFELRALDLGRNQIQNLE
DEDLLSCQSLEFLSLHANGLQLLPSRFLNDLPQLQRLNLSMNKLGPTLVLPEGLVSSNLR
VLDLSHNELCVLPYRAFSSLPQLQELRLSGNNISNLSSESLEGLRWLKTLDLSWNQIKTL
KPGWLSSLPALTSLNLLGTHLEHISGKQLQGPQKLSHLQLGSLEMLEIYPPWPPALLSLE
VRADVYIQFGVPSGEPFLFLENLTLQTSNMLLQLDNNTIHFPSLRHLTLRGCSPYILSGH
QSHRFFPQLPLLEHLHFWSDHEGADDLHLFGMPSLRVLELGDLDFLCQPTSVKLEKLLKE
LPQLQVLALSNLNLGNLSASSFRGLGPLRLLLLNSEWALGLDSSLQELIPQMPQYVYFSD
ITFTCQCESSWVGPWATQAPNTFVYGLEKSMCMANASDYSKTPLLSFLSGHCSHDPEFQS
FLTSFTLVFLLIFLSLLGCPKWPWLHYLQTLFHAWWWKLGGWRPRNQFHYDVFISYCEQD
RAWVLKELVPALEKPLPVGEGLRLCLPERDFGVGQDRMDAMVASMESSRATLCVLSCQAL
GSPWCNLELRLATYHLMAKPGTARLLLLFLEPIDRRQLHSYHRLARWLQKEDYFDVSQGR
IEWDAFSEKLRKRLRKAGQERED
>EqAs TLR11 Heq1
MERPLLSFTLLSPLLLGLMSLGRMSWAWTAPDCTIADSSLLPNISYYIPFCSLAPGLHLF
ASCSNVKDLAQTLTAVPRDIEALCLQGTVPFLPADAFGHFTTLQLLRLQLGTISITSGTF
QGLNQLQHLSFEHHAPCCLSLFLPPDALEHLRLLNTLSFHGYCLNYSQNIQLPISLRHLT
VRHSCLIELRELQGLFPNLVPGSSPTTSPSPWTSFLEELDLSANLQLSQVGNRALDGLQL
RSLRLDGTPLSALDLLGSGLLHLDSLSLEGTRTERLPGNVTRYFELVALDLGRNQIQNLE
DEDLLSCQSLEFLSLHANGLQLLPSRFLNDLPQLQRLNLSMNKLGPTLVLPEGLVSSNLR
VLDLSHNELCVLPYRAFSSLPQLQELRLSGNNISNLSSESLEGLRWLKTLDLSWNQIKTL
KPGWLSSLPALTSLNLLGTHLEHISGKQLQGPQKLSHLQLGSLEMLEIYPPWPPALLSLE
VRADVYIQFGVPSGEPFLFLENLTLQTSNMLLQLDNNTIHFPSLRHLTLRGCSPYILSGH
QSHRFFPQLPLLEHLHFWSDHEGADDLHLFGMPSLRVLELGDLDFLCQPTSVKLEKLLKE
LPQLQVLVLSNLNLGNLSASSFRGLGPLRLLLLNSEWALGLDSSLQELIPQMPQYVYFSD
ITFTCQCESSWVGPWATQAPNTFVYGLEKSICMANASDYSKTPLLSFLSGHCSHDPEFQS
FLTSFTLVFLLIFLSLLGCPKWPWLHYLQTLFHAWWWKLGGWRPRNQFHYDVFISYCEQD
RAWVLKELVPALEKPLPVGEGLRLCLPERDFGVGQDRMDAMVASMESSRATLCVLSCQAL
GSPWCNLELRLATYHLMAKPGTARLLLLFLEPIDRRQLHSYHRLARWLQKEDYFDVSQGR
IEWDAFSEKLRKRLRKAGQERED
>EqAs TLR11 Heq2
MERPLLSFTLLSPLLLGLMSLGRMSWAWTAPDCTIADSSLLPNISYYIPFCSLAPGLHLF
ASCSNVKDLAQTLTAVPRDIEALCLQGTVPFLPADAFGHFTTLQLLRLQLGTISITSGTF
QGLNQLQHLSFEHHAPCCLSLFLPPDALEHLRLLNTLSFHGYCLNYSQNIQLPISLRHLT
VRHSCLIELRELQGLFPNLVPGSSPTTSPSPWTSFLEELDLSANLQLSQVGNRALDGLQL
RSLRLDGTPLSALDLLGSGLLHLDSLSLEGTRTERLPGNVTRYFELVALDLGRNQIQNLE
DEDLLSCQSLEFLSLHANGLQLLPSRFLNDLPQLQRLNLSMNKLGPTLVLPEGLVSSNLR
VLDLSHNELCVLPYRAFSSLPQLQELRLSGNNISNLSSESLEGLRWLKTLDLSWNQIKTL
KPGWLSSLPALTSLNLLGTHLEHISGKQLQGPQKLSHLQLGSLEMLEIYPPWPPALLSLE
VRADVYIQFGVPSGEPFLFLENLTLQTSNMLLQLDNNTIHFPSLRHLTLRGCSPYILSGH
QSHRFFPQLPLLEHLHFWSDHEGADDLHLFGMPSLRVLELGDLDFLCQPTSVKLEKLLKE
LPQLQVLVLSNLNLGNLSASSFRGLGPLRLLLLNSEWALGLDSSLQELIPQMPQYVYFSD
ITFTCQCESSWVGPWATQAPNTFVYGLEKSICMANASDYSKTPLLSFLSGHCSHDPEFQS
FLTSFTLVFLLIFLSLLGCPKWPWLHYLQTLFHAWWWKLGGWRPRNQFHYDVFISYCEQD
RAWVLKELVPALEKPLPVGEGLRLCLPERDFGVGQDRMDAMVASMESSRATLCVLSCQAL
GSPWCNLELRLATYHLMAKPGTARLLLLFLEPIDRRQLHSYHRLARWLQKEDYFDVSQGR
IEWDAFSEKLRKRLRKAGQERED
>EqAs TLR11 Heq4
MERPLLSFTLLSPLLLGLMSLGRMSWAWTAPDCTIADSSLLPNISYYIPFCSLAPGLHLF
ASCSNVKDLAQTLTAVPRDIEALCLQGTVPFLPADAFGHFTTLQLLRLQLGTISITSGTF
QGLNQLQHLSFEHHAPCCLSLFLPPDALEHLRLLNTLSFHGYCLNYSQNIQLPISLRHLT
VRHSCLIELRELQGLFPNLVPGSSPTTSPSPWTSFLEELDLSANLQLSQVGNRALDGLQL
RSLRLDGTPLSALDLLGSGLLHLDSLSLEGTRTERLPGNVTRYFELVALDLGRNQIQNLE
DEDLLSCQSLEFLSLHANCLQLLPSRFLNDLPQLQRLNLSMNKLGPTLVLPEGLVSSNLR
VLDLSHNELCVLPYRAFSSLPQLQELRLSGNNISNLSSESLEGLRWLKTLDLSWNQIKTL
KPGWLSSLPALTSLNLLGTHLEHISGKQLQGPQKLSHLQLGSLEMLEIYPPWPPALLSLE
VRADVYIQFGVPSGEPFLFLENLTLQTSNMLLQLDNNTIHFPSLRHLTLRGCSPYILSGH
QSHRFFPQLPLLEHLHFWSDHEGADDLHLFGMPSLRVLELGDLDFLCQPTSVKLEKLLKE
LPQLQVLVLSNLNLGNLSASSFRGLGPLRLLLLNSEWALGLDSSLQELIPQMPQYVYFSD
ITFTCQCESSWVGPWATQAPNTFVYGLEKSICMANASDYSKTPLLSFLSGHCSHDPEFQS
FLTSFTLVFLLIFLSLLGCPKWPWLHYLQTLFHAWWWKLGGWRPRNQFHYDVFISYCEQD
RAWVLKELVPALEKPLPVGEGLRLCLPERDFGVGQDRMDAMVASMESSRATLCVLSCQAL
GSPWCNLELRLATYHLMAKPGTARLLLLFLEPIDRRQLHSYHRLARWLQKEDYFDVSQGR
IEWDAFSEKLRKRLRKAGQERED
>EqAfSo TLR11 Heq5
MERPLLSFTLLSPLLLGLMSLGRMSWAWTAPDCTIADSSLLPNISYYIPFCSLAPGLHLF
ASCSNVKDLAQTLTAVPRDIEALCLQGTVPFLPADAFGHFTTLQLLRLQLGTISITSGTF
QGLNQLQHLSFEHHAPCCLSLFLPPDALEHLRLLNTLSFHGYCLNYSQNIQLPISLRHLT
VRHSCLIELRELQGLFPNLVPGSSPTTSPSPWTSFLEELDLSANLQLSQVGNRALDGLQL
RSLRLDGTPLSALDLLGSGLLHLDSLSLEGTRTERLPGNVTRYFELRALDLGRNQIQNLE
DEDLLSCQSLEFLSLHANGLQLLPSRFLNDLPQLQRLNLSMNKLGPTLVLPEGLVSSNLR
VLDLSHNELCVLPYRAFSSLPQLQELRLSGNNISNLSSESLEGLRWLKTLDLSWNQIKTL
KPGWLSSLPALTSLNLLGTHLEHISGKQLQGPQKLSHLQLGSLEMLEIYPPWPPALLSLE
VRADVYIQFGVPSGEPFLFLENLTLQTSNMLLQLDNNTIHFPSLRHLTLRGCSPYILSGH
QSHRFFPQLPLLEHLHFWSDHEGADDLHLFGMPSLRVLELGDLDFLCQPTSVKLEKLLKE
LPQLQVLALSNLNLGNLSASSFRGLGPLQLLLLNSEWALELDSSLQELIPQMPQYVYFSD
ITFTCQCESSWVGPWATQAPNTFVYGLEKSMCMANASDYSKTPLLSFLSGHCSHDPEFQS
FLTSFTLVFLLIFLSLLGCPKWPWLHYLQTLFHAWWWKLGGWRPRNQFHYDVFISYCEQD
RAWVLKELVPALEKPLPVGEGLRLCLPERDFGVGQDRMDAMVASMESSRATLCVLSCQAL
GSPWCNLELRLATYHLMAMPGTARLLLLFLEPIDRRQLHSYHRLARWLQKEDYFDVSQGR
IEWDAFSEKLRKRLRKAGQERED
>EqAfSo TLR11 Heq6
MERPLLSFTLLSPLLLGLMSLGRMSWAWTAPDCTIADSSLLPNISYYIPFCSLAPGLHLF
ASCSNVKDLAQTLTAVPRDIEALCLQGTVPFLPADAFGHFTTLQLLRLQLGTISITSGTF
QGLNQLQHLSFEHHAPCCLSLFLPPDALEHLRLLNTLSFHGYCLNYSQNIQLPISLRHLT
VRHSCLIELRELQGLFPNLVPGSSPTTSPSPWTSFLEELDLSANLQLSQVGNRALDGLQL
RSLRLDGTPLSALDLLGSGLLHLDSLSLEGTRTERLPGNVTRYFELRALDLGRNQIQNLE
DEDLLSCQPLEFLSLHANGLQLLPSRFLNDLPQLQRLNLSMNKLGPTLVLPEGLVSSNLR
VLDLSHNELCVLPYRAFSSLPQLQELRLSGNNISNLSSESLEGLRWLKTLDLSWNQIKTL
KPGWLSSLPALTSLNLLGTHLEHISGKQLQGPQKLSHLQLGSLEMLEIYPPWPPALLSLE
VRADVYIQFGVPSGEPFLFLENLTLQTSNMLLQLDNNTIHFPSLRHLTLRGCSPYILSGH
QSHRFFPQLPLLEHLHFWSDHEGADDLHLFGMPSLRVLELGDLDFLCQPTSVKLEKLLKE
LPQLQVLALSNLNLGNLSASSFRGLGPLQLLLLNSEWALELDSSLQELIPQMPQYVYFSD
ITFTCQCESSWVGPWATQAPNTFVYGLEKSMCMANASDYSKTPLLSFLSGHCSHDPEFQS
FLTSFTLVFLLIFLSLLGCPKWPWLHYLQTLFHAWWWKLGGWRPRNQFHYDVFISYCEQD
RAWVLKELVPALEKPLPVGEGLRLCLPERDFGVGQDRMDAMVASMESSRATLCVLSCQAL
GSPWCNLELRLATYHLMAMPGTARLLLLFLEPIDRRQLHSYHRLARWLQKEDYFDVSQGR
IEWDAFSEKLRKRLRKAGQERED
>EqAfSo TLR11 Heq7
MERPLLSFTLLSPLLLGLMSLGRMSWAWTAPDCTIADSSLLPNISYYIPFCSLAPGLHLF
ASCSNVKDLAQTLTAVPRDIEALCLQGTVPFLPADAFGHFTTLQLLRLQLGTISITSGTF
QGLNQLQHLSFEHHAPCCLSLFLPPDALEHLRLLNTLSFHGYCLNYSQNIQLPISLRHLT
VRHSCLIELRELQGLFPNLVPGSSPTTSPSPWTSFLEELDLSANLQLSQVGNRALDGLQL
RSLRLDGTPLSALDLLGSGLLHLDSLSLEGTRTERLPGNVTRYFELRALDLGRNQIQNLE
DEDLLSCQSLEFLSLHANGLQLLPSRFLNDLPQLQRLNLSMNKLGPTLVLPEGLVSSNLR
VLDLSHNELCVLPYRAFSSLPQLQELRLSGNNISNLSSESLEGLRWLKTLDLSWNQIKTL
KPGWLSSLPALTSLNLLGTHLEHISGKQLQGPQKLSHLQLGSLEMLEIYPPWPPALLSLE
VRADVYIQFGVPSGEPFLFLENLTLQTSNMLLQLDNNTIHFPSLRHLTLRGCSPYILSGH
QSHRFFPQLPLLEHLHFWSDHEGADDLHLFGMPSLRVLELGDLDFLCQPTSVKLEKLLKE
LPQLQVLALSNLNLGNLSASSFRGLGPLQLLLLNSEWALELDSSLQELIPQMPQYVYFSD
ITFTCQCESSWVGPWATQAPNTFVYGLEKSMCMANASDYSKTPLLSFLSGHCSHDPEFQS
FLTSFTLVFLLIFLSLLGCPKWPWLHYLQTLFHAWWWKLGGWRPRNQFHYDVFISYCEQD
RAWVLKELVPALEKPLPVGEGLRLCLPERDFGVGQDRMDAMVASMESSRATLCVLSCQAL
GSPWCNLELRLATYHLMAMPGTARLLLLFLEPIDRRQLHSYHRLARWLQKEDYFDVSQGR
IEWDAFSEKLRKRLRKAGQERED
>EqHeKu TLR11 Heq18
MERPLLSFTLLSPLLLGLMSLGRMSWAWTAPDCTIADSSLLPNISYYIPFCSLAPGLHLF
ASCSNVKDLAQTLTAVPRDIEALCLQGTVPFLPADAFGHFTTLQLLRLQLGTISITSGTF
QGLNQLQHLSFEHHAPCCLSLFLPPDALEHLRLLNTLSFHGYCLNYSQNIQLPISLRHLT
VRHSCLIELRELQGLFPNLVPGSSPTTSPSPWTSFLEELDLSANLQLSQVGNRALDGLQL
RSLRLDGTPLSALDLLGSGLLHLDSLSLEGTRTERLPGNVTRYFELRALDLGRNQIQNLE
DEDLLCCQSLEFLSLHANGLQLLPSRFLNDLPQLQRLNLSMNKLGPTLVLPEGLVSSNLR
VLDLSHNELCVLPYRAFSSLPQLQELRLSGNNISNLSSESLEGLRWLKTLDLSWNQIKTL
KPGWLSSLPALTSLNLLGTHLEHISGKQLQGPQKLSHLQLGSLEMLEIYPPWPPALLSLE
VRADVYIQFGVPSGEPFLFLENLTLQTSNMLLQLDNNTIHFPSLRHLTLRGCSPYILSGH
QSHRFFPQLPLLEHLHFWSDHEGADDLHLFGMPSLRVLELGDLDFLCQPTSVKLEKLLKE
LPQLQVLALSNLNLGNLSASSFRGLGPLQLLLLNSEWALGLDSSLQELIPQMPQYVYFSD
ITFTCQCESSWVGPWATQAPNTFVYGLEKSMCMANASDYSKTPLLSFLSGHCSHDPEFQS
FLTSFTLVFLLIFLSLLGCPKWPWLHYLQTLFHAWWWKLGGWRPRNQFHYDVFISYCEQD
RAWVLKELVPALEKPLPVGEGLRLCLPERDFGVGQDRMDAMVASMESSRATLCVLSCQAL
GSPWCNLELRLATYHLMAKPGTARLLLLFLEPIDRRQLHSYHRLARWLQKEDYFDVSQGR
IEWDAFSEKLRKRLRKAGQERED
>EqKi TLR11 Heq14
MERPLLSFTLLSPLLLGLMSLGRMSWAWTAPDCTIADSSLLPNISYYIPFCSLAPGLHLF
ASCSNVKDLAQTLTAVPRDIEALCLQGTVPFLPADAFGHFTTLQLLRLQLGTISITSGTF
QGLNQLQHLSFEHHAPCCLSLFLPPDALEHLRLLNTLSFHGYCLNYSQNIQLPISLRHLT
VRHSCLIELRELQGLFPNLVPGSSPTTSPSPWTSFLEELDLSANLQLSQVGNRALDGLQL
RSLRLDGTPLSALDLLGSGLLHLDSLSLEGTRTERLPGNVTRYFELRALDLGRNQIQNLE
DEDLLCCQSLEFLSLHANGLQLLPSRFLNDLPQLQRLNLSMNKLGPTLVLPEGLVSSNLR
VLDLSHNELCVLPYRAFSSLPQLQELRLSGNNISNLSSESLEGLRWLKTLDLSWNQIKTL
KPGWLSSLPALTSLNLLGTHLEHISGKQLQGPQKLSHLQLGSLEMLEIYPPWPPALLSLE
VRADVYIQFGVPSGEPFLFLENLTLQTSNMLLQLDNNTIHFPSLRHLTLRGCSPYILSGH
QSHRFFPQLPLLEHLHFWSDHEGADDLHLFGMPSLRVLELGDLDFLCQPTSVKLEKLLKE
LPQLQVLALSNLNLGNLSASSFRGLGPLQLLLLNSEWALGLDSSLQELIPQMPQYVYFSD
ITFTCQCESSWVGPWATQAPNTFVYGLEKSMCMANASDYSKTPLLSFLSGHCSHDPEFQS
FLTSFTLVFLLIFLSLLGCPKWPWLHYLQTLFHAWWWKLGGWRPRNQFHYDVFISYCEQD
RAWVLKELVPALEKPLPVGEGLRLCLPERDFGVGQDRMDAMVASMESSRATLCVLSCQAL
GSPWCNLELRLATYHLMAKPGTARLLLLFLEPIDRRQLHSYHRLARWLQKEDYFDVSQGR
IEWDAFSEKLRKRLRKAGQERED
>EqPr TLR11 Heq16
MERPLLSFTLLSPLLLGLMSLGRMSWAWTAPDCTIADSSLLPNISYYIPFCSLAPGLHLF
ASCSNVKDLAQTLTAVPRDIEALCLQGTVPFLPADAFGHFTTLQLLRLQLGTISITSGTF
QGLNQLQHLSFEHHAPCCLSLFLPPDALEHLRLLNTLSFHGYCLNYSQNIQLPISLRHLT
VRHSCLIELRELQGLFPNLVPGSSPTTSPSPWTSFLEELDLSANLQLSQVGNRALDGLQL
RSLRLDGTPLSALDLLGSGLLHLDSLSLEGTRTERLPGNVTRYFELVALDLGRNQIQNLE
DEDLLSCQSLEFLSLHANGLQLLPSRFLNDLPQLQRLNLSMNKLGPTLVLPEGLVSSNLR
VLDLSHNELCVLPYRAFSSLPQLQELRLSGNNISNLSSESLEGLRWLKTLDLSWNQIKTL
KPGWLSSLPALTSLNLLGTHLEHISGKQLQGPQKLSHLQLGSLEMLEIYPPWPPALLSLE
VRADVYIQFGVPSGEPFLFLENLTLQTSNMLLQLDNNTIHFPSLRHLTLRGCSPYILSGH
QSHRFFPQLPLLEHLHFWSDHEGADDLHLFGMPSLRVLELGDLDFLCQPTSVKLEKLLKE
LPQLQVLVLSNLNLGNLSASSFRGLGPLRLLLLNSEWALGLDSSLQELIPQMPQYVYFSD
ITFTCQCESSWVGPWATQAPNTFVYGLEKSICMANASDYSKTPLLSFHSGHCSHDPEFQS
FLTSFTLVFLLIFLSLLGCPKWPWLHYLQTLFHAWWWKLGGWRPRNQFHYDVFISYCEQD
RAWVLKELVPALEKPLPVGEGLRLCLPERDFGVGQDRMDAMVASMESSRATLCVLSCQAL
GSPWCNLELRLATYHLMAKPGTARLLLLFLEPIDRRQLHSYHRLARWLQKEDYFDVSQGR
IEWDAFSEKLRKRLRKAGQERED
>EqPr TLR11 Heq17
MERPLLSFTLLSPLLLGLMSLGRMSWAWTAPDCTIADSSLLPNISYYIPFCSLAPGLHLF
ASCSNVKDLAQTLTAVPRDIEALCLQGTVPFLPADAFGHFTTLQLLRLQLGTISITSGTF
QGLNQLQHLSFEHHAPCCLSLFLPPDALEHLRLLNTLSFHGYCLNYSQNIQLPISLRHLT
VRHSCLIELRELQGLFPNLVPGSSPTTSPSPWTSFLEELDLSANLQLSQVGNRALDGLQL
RSLRLDGTPLSALDLLGSGLLHLDSLSLEGTRTERLPGNVTRYFELVALDLGRNQIQNLE
DEDLLSCQSLEFLSLHANGLQLLPSRFLNDLPQLQRLNLSMNKLGPTLVLPEGLVSSNLR
VLDLSHNELCVLPYRAFSSLPQLQELRLSGNNISNLSSESLEGLRWLKTLDLSWNQIKTL
KPGWLSSLPALTSLNLLGTHLEHISGKQLQGPQKLSHLQLGSLEMLEIYPPWPPALLSLE
VRADVYIQFGVPSGEPFLFLENLTLQTSNMLLQLDNNTIHFPSLRHLTLRGCSPYILSGH
QSHRFFPQLPLLEHLHFWSDHEGADDLHLFGMPSLRVLELGDLDFLCQPTSVKLEKLLKE
LPQLQVLVLSNLNLGNLSASSFRGLGPLRLLLLNSEWALGLDSSLQELIPQMPQYVYFSD
ITFTCQCESSWVGPWATQAPNTFVYGLEKSICMANASDYSKTPLLSFLSGHCSHDPEFQS
FLTSFTLVFLLIFLSLLGCPKWPWLHYLQTLFHAWWWKLGGWRPRNQFHYDVFISYCEQD
RAWVLKELVPALEKPLPVGEGLRLCLPERDFGVGQDRMDAMVASMESSRATLCVLSCQAL
GSPWCNLELRLATYHLMAKPGTAHLLLLFLEPIDRRQLHSYHRLARWLQKEDYFDVSQGR
IEWDAFSEKLRKRLRKAGQERED
>EqCa TLR11 Heq1
MERPLLSFTLLSPLLLGLMSLGRMSWAWTAPDCTIADSSLLPNISYYIPFCSLAPGLHLF
ASCSNVKDLAQTLTAVPRDIEALCLQGTVPFLPADAFGHFTTLQLLRLQLGTISITSGTF
QGLNQLQHLSFEHHAPCCLSLFLPPDALEHLRLLNTLSFHGYCLNYSQNIQLPISLRHLT
VRHSCLIELRELQGLFPNLVPGSSPTTSPSPWTSFLEELDLSANLQLSQVGNRALDGLQL
RSLRLDGTPLSALDLLGSGLLHLDSLSLEGTRTERLPGNVTRYFELVALDLGRNQIQNLE
DEDLLSCQSLEFLSLHANGLQLLPSRFLNDLPQLQRLNLSMNKLGPTLVLPEGLVSSNLR
VLDLSHNELCVLPYRAFSSLPQLQELRLSGNNISNLSSESLEGLRWLKTLDLSWNQIKTL
KPGWLSSLPALTSLNLLGTHLEHISGKQLQGPQKLSHLQLGSLEMLEIYPPWPPALLSLE
VRADVYIQFGVPSGEPFLFLENLTLQTSNMLLQLDNNTIHFPSLRHLTLRGCSPYILSGH
QSHRFFPQLPLLEHLHFWSDHEGADDLHLFGMPSLRVLELGDLDFLCQPTSVKLEKLLKE
LPQLQVLVLSNLNLGNLSASSFRGLGPLRLLLLNSEWALGLDSSLQELIPQMPQYVYFSD
ITFTCQCESSWVGPWATQAPNTFVYGLEKSICMANASDYSKTPLLSFLSGHCSHDPEFQS
FLTSFTLVFLLIFLSLLGCPKWPWLHYLQTLFHAWWWKLGGWRPRNQFHYDVFISYCEQD
RAWVLKELVPALEKPLPVGEGLRLCLPERDFGVGQDRMDAMVASMESSRATLCVLSCQAL
GSPWCNLELRLATYHLMAKPGTARLLLLFLEPIDRRQLHSYHRLARWLQKEDYFDVSQGR
IEWDAFSEKLRKRLRKAGQERED
>EqCa TLR11 Heq2
MERPLLSFTLLSPLLLGLMSLGRMSWAWTAPDCTIADSSLLPNISYYIPFCSLAPGLHLF
ASCSNVKDLAQTLTAVPRDIEALCLQGTVPFLPADAFGHFTTLQLLRLQLGTISITSGTF
QGLNQLQHLSFEHHAPCCLSLFLPPDALEHLRLLNTLSFHGYCLNYSQNIQLPISLRHLT
VRHSCLIELRELQGLFPNLVPGSSPTTSPSPWTSFLEELDLSANLQLSQVGNRALDGLQL
RSLRLDGTPLSALDLLGSGLLHLDSLSLEGTRTERLPGNVTRYFELVALDLGRNQIQNLE
DEDLLSCQSLEFLSLHANGLQLLPSRFLNDLPQLQRLNLSMNKLGPTLVLPEGLVSSNLR
VLDLSHNELCVLPYRAFSSLPQLQELRLSGNNISNLSSESLEGLRWLKTLDLSWNQIKTL
KPGWLSSLPALTSLNLLGTHLEHISGKQLQGPQKLSHLQLGSLEMLEIYPPWPPALLSLE
VRADVYIQFGVPSGEPFLFLENLTLQTSNMLLQLDNNTIHFPSLRHLTLRGCSPYILSGH
QSHRFFPQLPLLEHLHFWSDHEGADDLHLFGMPSLRVLELGDLDFLCQPTSVKLEKLLKE
LPQLQVLVLSNLNLGNLSASSFRGLGPLRLLLLNSEWALGLDSSLQELIPQMPQYVYFSD
ITFTCQCESSWVGPWATQAPNTFVYGLEKSICMANASDYSKTPLLSFLSGHCSHDPEFQS
FLTSFTLVFLLIFLSLLGCPKWPWLHYLQTLFHAWWWKLGGWRPRNQFHYDVFISYCEQD
RAWVLKELVPALEKPLPVGEGLRLCLPERDFGVGQDRMDAMVASMESSRATLCVLSCQAL
GSPWCNLELRLATYHLMAKPGTARLLLLFLEPIDRRQLHSYHRLARWLQKEDYFDVSQGR
IEWDAFSEKLRKRLRKAGQERED
>EqCa TLR11 Heq3
MERPLLSFTLLSPLLLGLMSLGRMSWAWTAPDCTIADSSLLPNISYYIPFCSLAPGLHLF
ASCSNVKDLAQTLTAVPRDIEALCLQGTVPFLPADAFGHFTTLQLLRLQLGTISITSGTF
QGLNQLQHLSFEHHAPCCLSLFLPPDALEHLRLLNTLSFHGYCLNYSQNIQLPISLRHLT
VRHSCLIELRELQGLFPNLVPGSSPTTSPSPWTSFLEELDLSANLQLSQVGNRALDGLQL
RSLRLDGTPLSALDLLGSGLLHLDSLSLEGTRTERLPGNVTRYFELVALDLGRNQIQNLE
DEDLLSCQSLEFLSLHANGLQLLPSRFLNDLPQLQRLNLSMNKLGPTLVLPEGLVSSNLR
VLDLSHNELCVLPYRAFSSLPQLQELRLSGNNISNLSSESLEGLRWLKTLDLSWNQIKTL
KPGWLSSLPALTSLNLLGTHLEHISGKQLQGPQKLSHLQLGSLEMLEIYPPWPPALLSLE
VRADVYIQFGVPSGEPFLFLENLTLQTSNMLLQLDNNTIHFPSLRHLTLRGCSPYILSGH
QSHRFFPQLPLLEHLHFWSDHEGADDLHLFGMPSLRVLELGDLDFLCQPTSVKLEKLLKE
LPQLQVLVLSNLNLGNLSASSFRGLGPLRLLLLNSEWALGLDSSLQELIPQMPQYVYFSD
ITFTCQCESSWVGPWATQAPNTFVYGLEKSICMANASDYSKTPLLSFLSGHCSHDPEFQS
FLTSFTLVFLLIFLSLLGCPKWPWLHYLQTLFHAWWWKLGGWRPRNQFHYDVFISYCEQD
RAWVLKELVPALEKPLPVGEGLRLCLPERDFGVGQDRMDAMVASMESSRATLCVLSCQAL
GSPWCNLELRLATYHLMAKPGTARLLLLFLEPIDRRQLHSYHRLARWLQKEDYFDVSQGR
IEWDAFSEKLRKRLRKAGQERED
>EqQu TLR11 XP 046506488.1
MERPLLSFTLLSPLLLGLMSLGRMSWAWTAPDCTIADSSLLPNISYYIPFCSLAPGLHLF
ASCSNVKDLAQTLTAVPRDIEALCLQGTVPFLPADAFGHFTTLQLLRLQLGTISITSGTF
QGLNQLQHLSFEHHAPCCLSLFLPPDALEHLRLLNTLSFHGYCLNYSQNIQLPISLRHLT
VRHSCLIELRELQGLFPNLVPGSSPTTSPSPWTSFLEELDLSANLQLSQVGNRALDGLQL
RSLRLDGTPLSALDLLGSGLLHLDSLSLEGTRTERLPGNVTRYFELRALDLGRNQIQNLE
DEDLLSCQSLEFLSLHANGLQLLPSRFLNDLPQLQRLNLSMNKLGPTLVLPEGLVSSNLR
VLDLSHNELCVLPYRAFSSLPQLQELRLSGNNISNLSSESLEGLRWLKTLDLSWNQIKTL
KPGWLSSLPALTSLNLLGTHLEHISGKQLQGPQKLSHLQLGSLEMLEIYPPWPPALLSLE
VRADVYIQFGVPSGEPFLFLENLTLQTSNMLLQLDNNTIHFPSLRHLTLRGCSPYILSGH
QSHRFFPQLPLLEHLHFWSDHEGADDLHLFGMPSLRVLELGDLDFLCQPTSVKLEKLLKE
LPQLQVLALSNLNLGNLSASSFRGLGPLRLLLLNSEWALGLDSSLQELIPQMPQYVYFSD
ITFTCQCESSWVGPWATQAPNTFVYGLEKSMCMANASDYSKTPLLSFLSGHCSHDPEFQS
FLTSFTLVFLLIFLSLLGCPKWPWLHYLQTLFHAWWWKLGGWRPRNQFHYDVFISYCEQD
RAWVLKELVPALEKPLPVGEGLRLCLPERDFGVGQDRMDAMVASMESSRATLCVLSCQAL
GSPWCNLELRLATYHLMAKPGTARLLLLFLEPIDPRQLHSYHRLARWLQKEDYFDVSQGR
IEWDAFSEKLRKRLRKAGQERED
>EqAs TLR11 XP 044621163.1
MERPLLSFTLLSPLLLGLMSLGRMSWAWTAPDCTIADSSLLPNISYYIPFCSLAPGLHLF
ASCSNVKDLAQTLTAVPRDIEALCLQGTVPFLPADVFGHFTTLQLLRLQLGTISITSGTF
QGLNQLQHLSFEHHAPCCLSLFLPPDALEHLRLLNTLSFHGYCLNYSQNIQLPISLRHLT
VRHSCLIELRELQGLFPNLVPGSSPTTSPSPWTSFLEELDLSANLQLSQVGNRALDGLQL
RSLRLDGTPLSALDLLGSGLLHLDSLSLEGTRTERLPGNVTRYFELRALDLGRNQIQNLE
DEDLLSCQSLEFLSLHANGLQLLPSRFLNDLPQLQRLNLSMNKLGPTLVLPEGLVSSNLR
VLDLSHNELCVLPYRAFSSLPQLQELRLSGNNISNLSSESLEGLRWLKTLDLSWNQIKTL
KPGWLSSLPALTSLNLLGTHLEHISGKQLQGPQKLSHLQLGSLEMLEIYPPWPPALLSLE
VRADVYIQFGVPSGEPFLFLENLTLQTSNMLLQLDNNTIHFPSLRHLTLRGCSPYILSGH
QSHRFFPQLPLLEHLHFWSDHEGADDLHLFGMPSLRVLELGDLDFLCQPTSVKLEKLLKE
LPQLQVLALSNLNLGNLSASSFRGLGPLQLLLLNSEWALELDSSLQELIPQMPQYVYFSD
ITFTCQCESSWVGPWATQAPNTFVYGLEKSMCMANASDYSKTPLLSFLSGHCSHDPEFQS
FLTSFTLVFLLIFLSLLGCPKWPWLHYLQTLFHAWWWKLGGWRPRNQFHYDVFISYCEQD
RAWVLKELVPALEKPLPVGEGLRLCLPERDFGVGQDRMDAMVASMESSRATLCVLSCQAL
GSPWCNLELRLATYHLMAKPGTARLLLLFLEPIDRRQLHSYHRLARWLQKEDYFDVSQGR
IEWDAFSEKLRKRLRKAGQERED
>EqAs TLR11 PSZQ01003353.1
MERPLLSFTLLSPLLLGLMSLGRMSWAWTAPDCTIADSSLLPNISYYIPFCSLAPGLHLF
ASCSNVKDLAQTLTAVPRDIEALCLQGTVPFLPADVFGHFTTLQLLRLQLGTISITSGTF
QGLNQLQHLSFEHHAPCCLSLFLPPDALEHLRLLNTLSFHGYCLNYSQNIQLPISLRHLT
VRHSCLIELRELQGLFPNLVPGSSPTTSPSPWTSFLEELDLSANLQLSQVGNRALDGLQL
RSLRLDGTPLSALDLLGSGLLHLDSLSLEGTRTERLPGNVTRYFELRALDLGRNQIQNLE
DEDLLSCQSLEFLSLHANGLQLLPSRFLNDLPQLQRLNLSMNKLGPTLVLPEGLVSSNLR
VLDLSHNELCVLPYRAFSSLPQLQELRLSGNNISNLSSESLEGLRWLKTLDLSWNQIKTL
KPGWLSSLPALTSLNLLGTHLEHISGKQLQGPQKLSHLQLGSLEMLEIYPPWPPALLSLE
VRADVYIQFGVPSGEPFLFLENLTLQTSNMLLQLDNNTIHFPSLRHLTLRGCSPYILSGH
QSHRFFPQLPLLEHLHFWSDHEGADDLHLFGMPSLRVLELGDLDFLCQPTSVKLEKLLKE
LPQLQVLALSNLNLGNLSASSFRGLGPLQLLLLNSEWALELDSSLQELIPQMPQYVYFSD
ITFTCQCESSWVGPWATQAPNTFVYGLEKSMCMANASDYSKTPLLSFLSGHCSHDPEFQS
FLTSFTLVFLLIFLSLLGCPKWPWLHYLQTLFHAWWWKLGGWRPRNQFHYDVFISYCEQD
RAWVLKELVPALEKPLPVGEGLRLCLPERDFGVGQDRMDAMVASMESSRATLCVLSCQAL
GSPWCNLELRLATYHLMAMPGTARLLLLFLEPIDRRQLHSYHRLARWLQKEDYFDVSQGR
IEWDAFSEKLRKRLRKAGQERED
>EqPr TLR11 XP 008535435.1
MERPLLSFTLLSPLLLGLMSLGRMSWAWTAPDCTIADSSLLPNISYYIPFCSLAPGLHLF
ASCSNVKDLAQTLTAVPRDIEALCLQGTVPFLPADAFGHFTTLQLLRLQLGTISITSGTF
QGLNQLQHLSFEHHAPCCLSLFLPPDALEHLRLLNTLSFHGYCLNYSQNIQLPISLRHLT
VRHSCLIELRELQGLFPNLVPGSSPTTSPSPWTSFLEELDLSANLQLSQVGNRALDGLQL
RSLRLDGTPLSALDLLGSGLLHLDSLSLEGTRTERLPGNVTRYFELVALDLGRNQIQNLE
DEDLLSCQSLEFLSLHANGLQLLPSRFLNDLPQLQRLNLSMNKLGPTLVLPEGLVSSNLR
VLDLSHNELCVLPYRAFSSLPQLQELRLSGNNISNLSSESLEGLRWLKTLDLSWNQIKTL
KPGWLSSLPALTSLNLLGTHLEHISGKQLQGPQKLSHLQLGSLEMLEIYPPWPPALLSLE
VRADVYIQFGVPSGEPFLFLENLTLQTSNMLLQLDNNTIHFPSLRHLTLRGCSPYILSGH
QSHRFFPQLPLLEHLHFWSDHEGADDLHLFGMPSLRVLELGDLDFLCQPTSVKLEKLLKE
LPQLQVLVLSNLNLGNLSASSFRGLGPLRLLLLNSEWALGLDSSLQELIPQMPQYVYFSD
ITFTCQCESSWVGPWATQAPNTFVYGLEKSICMANASDYSKTPLLSFHSGHCSHDPEFQS
FLTSFTLVFLLIFLSLLGCPKWPWLHYLQTLFHAWWWKLGGWRPRNQFHYDVFISYCEQD
RAWVLKELVPALEKPLPVGEGLRLCLPERDFGVGQDRMDAMVASMESSRATLCVLSCQAL
GSPWCNLELRLATYHLMAKPGTARLLLLFLEPIDRRQLHSYHRLARWLQKEDYFDVSQGR
IEWDAFSEKLRKRLRKAGQERED
>EqCa TLR11 XP 001502488.1
MERPLLSFTLLSPLLLGLMSLGRMSWAWTAPDCTIADSSLLPNISYYIPFCSLAPGLHLF
ASCSNVKDLAQTLTAVPRDIEALCLQGTVPFLPADAFGHFTTLQLLRLQLGTISITSGTF
QGLNQLQHLSFEHHAPCCLSLFLPPDALEHLRLLNTLSFHGYCLNYSQNIQLPISLRHLT
VRHSCLIELRELQGLFPNLVPGSSPTTSPSPWTSFLEELDLSANLQLSQVGNRALDGLQL
RSLRLDGTPLSALDLLGSGLLHLDSLSLEGTRTERLPGNVTRYFELVALDLGRNQIQNLE
DEDLLSCQSLEFLSLHANGLQLLPSRFLNDLPQLQRLNLSMNKLGPTLVLPEGLVSSNLR
VLDLSHNELCVLPYRAFSSLPQLQELRLSGNNISNLSSESLEGLRWLKTLDLSWNQIKTL
KPGWLSSLPALTSLNLLGTHLEHISGKQLQGPQKLSHLQLGSLEMLEIYPPWPPALLSLE
VRADVYIQFGVPSGEPFLFLENLTLQTSNMLLQLDNNTIHFPSLRHLTLRGCSPYILSGH
QSHRFFPQLPLLEHLHFWSDHEGADDLHLFGMPSLRVLELGDLDFLCQPTSVKLEKLLKE
LPQLQVLVLSNLNLGNLSASSFRGLGPLRLLLLNSEWALGLDSSLQELIPQMPQYVYFSD
ITFTCQCESSWVGPWATQAPNTFVYGLEKSICMANASDYSKTPLLSFLSGHCSHDPEFQS
FLTSFTLVFLLIFLSLLGCPKWPWLHYLQTLFHAWWWKLGGWRPRNQFHYDVFISYCEQD
RAWVLKELVPALEKPLPVGEGLRLCLPERDFGVGQDRMDAMVASMESSRATLCVLSCQAL
GSPWCNLELRLATYHLMAKPGTARLLLLFLEPIDRRQLHSYHRLARWLQKEDYFDVSQGR
IEWDAFSEKLRKRLRKAGQERED
>EqCa ATDM01005754.1
MERPLLSFTLLSPLLLGLMSLGRMSWAWTAPDCTIADSSLLPNISYYIPFCSLAPGLHLF
ASCSNVKDLAQTLTAVPRDIEALCLQGTVPFLPADAFGHFTTLQLLRLQLGTISITSGTF
QGLNQLQHLSFEHHAPCCLSLFLPPDALEHLRLLNTLSFHGYCLNYSQNIQLPISLRHLT
VRHSCLIELRELQGLFPNLVPGSSPTTSPSPWTSFLEELDLSANLQLSQVGNRALDGLQL
RSLRLDGTPLSALDLLGSGLLHLDSLSLEGTRTERLPGNVTRYFELVALDLGRNQIQNLE
DEDLLSCQSLEFLSLHANGLQLLPSRFLNDLPQLQRLNLSMNKLGPTLVLPEGLVSSNLR
VLDLSHNELCVLPYRAFSSLPQLQELRLSGNNISNLSSESLEGLRWLKTLDLSWNQIKTL
KPGWLSSLPALTSLNLLGTHLEHISGKQLQGPQKLSHLQLGSLEMLEIYPPWPPALLSLE
VRADVYIQFGVPSGEPFLFLENLTLQTSNMLLQLDNNTIHFPSLRHLTLRGCSPYILSGH
QSHRFFPQLPLLEHLHFWSDHEGADDLHLFGMPSLRVLELGDLDFLCQPTSVKLEKLLKE
LPQLQVLVLSNLNLGNLSASSFRGLGPLRLLLLNSEWALGLDSSLQELIPQMPQYVYFSD
ITFTCQCESSWVGPWATQAPNTFVYGLEKSICMANASDYSKTPLLSFLSGHCSHDPEFQS
FLTSFTLVFLLIFLSLLGCPKWPWLHYLQTLFHAWWWKLGGWRPRNQFHYDVFISYCEQD
RAWVLKELVPALEKPLPVGEGLRLCLPERDFGVGQDRMDAMVASMESSRATLCVLSCQAL
GSPWCNLELRLATYHLMAKPGTARLLLLFLEPIDRRQLHSYHRLARWLQKEDYFDVSQGR
IEWDAFSEKLRKRLRKAGQERED
>TaIn TLR11 PVIE01009921.1
MARPLLSFTLLSPLLPGLMSLGWMSWAWTAPDCTIADSSLLPNISYYIPFCSLAPGLHLF
ASCSNVKDLAHTLTAVPQSIEALCLQGTVPFLPADAFGHFPTLQLLRLQLGTIRITSGTF
QGLNQLQHLSFEHHAPCCLSLFLPPDALEPLRFLSTLSFRGYCLNYSQNIQLPISLSHLT
LKHSCLTELQELQGLFSNLVPGSSPTTTPSPWTSFLEVLDLSANLQLSWVGSRALHGLQL
HSLRLDGTPLSAFDLLGSGLLHLDSLSLVGTGAEKLPGNVTRYFELRALDLGRNQIQNLE
DEDLLSCHSLELLSLHANGLQLLPSRFLSALPQLQKLNLSTNKLGPTLVLPEGLASSNLR
VLDLSHNELGVLPYRAFSSLPQLQELWLSGNNISNLSSKSLEGLRWLKTLDLSWNQIKVL
KPGWLSSVPALTSLNLLGTHLEHISGKQLQGSQKLSHLQLGSLEMLEIYPPWPPALLSLE
VWADVYIEFRVPSGEPFLFLENLTLQTSNVLLHSDNNTVHFPSLRHLILRGCSPYIFSGH
QSKRFFPQLPLLEHLHFWSDHEGTEDLHLFGMPRLRVLELGDFDFLYEPSSVKLEKLLKE
LPQLQVLALSNLNLGNLSASSFRGLGLLRLLLLNSEWALGLDSSLQELIPQMPQYVYFSD
ITFTCQCESSWVGPWATRAPNTFVYGLEKSICRANASDYSKTPLLSFLSGHCSHGPEFQS
FLTSFTLVLLLTFLALLACPKWPWLHHLRTLFHAWWWKLAGRFPRSQFHYDVFISYCKQD
QAWVLEKLVPALENPLPGGEGLRLCLPERDFGVGQDRMDAMVASMENSRATLCVLSYQAL
GSPWCNLELRLATYHLVAKPGIAHLLLLFLEPIDRRQLHSYHRLARWLQKEDYFDMSQER
VEWDAICEQLRKRLRKAKQERDD
>TaTe TLR11 PVID01008473.1
MARPLLYFTLLSPLLLGFRGLGWMSWAWTAPDCTIADSSLLPNISYYIPFCSLAPGLHLF
ASCSNVKDLAHTLTAVPQGIEALCLQGTVPFLPADAFGHFPTLQLLRLQLGTIRITSGTF
QGLNQLQHLSFEHHAPCCLSLFLPPDALEPLRFLSTLSFHGYCLNYSQNIQLPVSLSHLT
LKHSCLTELQELQGLFSNLVPGSSPTTTPSPWTSFLEVLDLSANLQLSRVGNRALHGLQL
HSLRLDGTPLSAFDLLGSGLLHLDALSLVGTGAEKLPGNVTRYFELRALDLGRNQIQNLE
DEDLLSCHSLELLSLHANGLKLLPSRFLSALPQLQKLNLSTNKLGPTLVLPEGLASSNLR
VLDLSHNELGVLPYRAFSSLPQLQELWLSGNNISNLSSKSLEGLRWLKTLDLSWNQIKVL
KPGWLSPVPALTSLNLLGTHLEHISGKQLQGPQKLSHLQLGSLEMLEIYPPWPPALLSLE
VWADVYIEFRVPSGEPFLFLENLTLQTSNVLLHSDNNTVHFPSLRHLILRGCSPYIFSGH
QSKRFFPQLPLLEHLHFWSDHEGTEDLHLFGMPRLRVLELGDFDFLYEPSSVKLEKLLKE
LPQLQVLALSNLNLGNLSASSFRGLGLLRLLLLNSEWALGLDSSLQELIPQMPQYVYFSD
ITFTCQCESSWVGPWATRAPNTFVYGLEKSICRANASDYSKMPLLSFLSGHCSHDPEYQS
FLTSFTLVLLLTFLALLGCPKWPWLHHLRTLFHAWWWKLGGRFPRSQFHYDVFISYCKQD
QAWVLEKLVPALENPLPGGEGLRLCLPERDFGVGQDRMDAMVASMENSRATLCVLSYQAL
GSPWCNLELRLATYHLVAKPGIAHLLLLFLEPIDWRQLHSYHRLARWLQKEDYFDMSRER
VEWDAICDQLRKRLRKAGQERDD
>DiBi TLR11 CM036950.1
MARPLLSFTLLCLLFLGLMSLSWMSWAWTAPDCTIGDSSLLPNISYYIPFCSLAPGLHLF
ASCSNVKDLAQTLTAVPRGIEALCLQGTVPFLPADAFGHFPTLQLLRLQLGTIRITSRTF
QGLDQLRHLSFEHHAPCCLSLFLPPDALEPLRFLNTLSFHGYCLNYSQNIQLPISLRCLT
LRHSCLTDLQELQVLFPNLVPGSSPTTRPSPWTSFLEVLDLSVNLQLSRVGSRALHGLQL
RSLTLDGTPLSALDLLGSGLLHLDSLSLVATGAEKLPGNVSRYFELRALDLGRNQIQNLE
DEYLLSCHSLEILSLHANGLQSLPSRFLSALPQLQRLNLSMNKLGPTLVLPGGLVSSNLR
VLDLSHNELSVLPYRAFSSLPQLQELRLSGNNISNLSSESLEGLRWLKTLDLSWNQIKVL
KPGWLSSLPVLTSLNLLGTHLEHISGKQLQGPHKLSHLQLGSLEMLEIYPPWPPALLSLE
VQANVYIQFGVPSGEPFLFLENLTLQTSNMLLHSDNNTVHFPSLRHLTLRGCSPYIFTDC
QSQRFFPQLPLLEHLHFWSDHEGTEDLHLFGMPRLRVLELGDLDFLSQPSSVKLEKLLKE
LPQLQVLALSNLNLGNLSASSFRDLGLLQLLLLNSEWALGLDSSLQELIPQMPQYVYFSD
ITFTCQCESSWVGPWATRAPNTFVYGLEKSICRANASDYSQTPLLSFLSGHCSHDAEFQS
FLTSFTLVLLLTFLALLGCPKWPWLHHLRTLFHAWWWKFCGRRPRRQFHYDVFISYCEQD
QAWVLEKLVPALEKPLSAGEGLRLCLPERDFGVGQDRMDAMVASMESSRATLCVLSHQAL
GSHWCNLELRLATYHLVAKPGIARLLLLFLEPIDRRQLHSYHRLARWLQKEDYFDVSLER
VEWDAFCEQLRKRLRKAGQERED
>DiSu TLR11 PEKH010006267.1
MARPLLSFTLLCLLLLGLMSLSWMSWAWTAPDCTIGDSSLLPNISYYIPFCSLAPGLHLF
ASCSNVKDLAQTLTAVPQGIEALCLQGTVPFLPADAFGRFPTLQLLRLQLGTIRITSRTF
QGLVQLQHLSFEHHDPCCLSLFLPPDALEPLRFLNTLSFHGYCLNYSQNIQLPISLRCLT
LRHSCLTDLQELQGLFPNLVPGSSPTTRPSPWTSFLEVLDLSVNLQLSRVGSRALHGLQL
CSLRLDGTPLSALDLLGSGLLHLDSLSLVATGAEKLPGNVSRYFELRALDLGRNQIQNLE
DEDLLSCHSLELLSLHANGLQSLPSRFLSALPQLQRLNLSMNKLGPTLLLPGGLVSSNLR
VLDLSHNELSVLPYRAFSSLPQLQELRLSGNNISNLSSESLEGLRWLKTLDLSWNQIKVL
KPGWLSSLPVLNSLNLLGTHLEHISGKQLQGPHKLSHLQLGSLEMLEIHPPWPPALLSLE
VRANVYIQFGVPSGEPFLFLENLTLQTSNMLLHSDNNTVHFPSLRHLTLRGCSPYIFTDR
QSQRFFPRLPLLEHLHFWSDHEGTEDLHLFGMPRLRVLELGDFDFLYQPGSVKLEKLLKE
LPQLQVLALSNLNLGNLSASSFRDLGLLQLLVLNSEWALGLDSSLQELIPQMPQYVYFSD
ITFTCQCESSWVGPWATRAPNTFVYGLEKSICRANASDYSQTPLLSFLSGHCSHDAEFQS
FLTSFTLVLLLTFLALLGCPKWPWLHHLWTLFHAWWWKFCGRRPRRQFHYDVFISYCEQD
QAWVLEKLVPSLENPLPAGEGLKLCLPERDFGVGQDRMDAMVASMESSRATLCVLSRQAL
GNHWCNLELRLATYHLVAKPGIARLLLLFLEPIDRRQLHSYHRLARWLQKEDYFDVSQER
VEWDAFCEQLRKRLRKAGQERED
>CeSi TLR11 XP 004421380.2
MARPLLSFTLLCLLFLGLMSLSWMIWAWTAPDCTIGDSSLLPNISYYIPFCSLAPGLHLF
ASCSNVKDLAQTLTAVPQGIEALCLQGTVPFLPADAFGHFPTLQLLRLQLGTIRITSRTF
QGLDQLRHLSFEHHAPCCLSLFLPPDALEPLRFLNTLSFHGYCLNYSQNIQLPISLRCLT
LRHSCLTDLQELQGLFPNLVPGSSPTTRPSPWTSFLEVLDLSVNLQLSQVGSRALHGLQL
RSLTLDGTPLSALDLLGSGLLHLDSLSLVATGAEKLPGNVSRYFELRALDLGRNQIQNLE
DEYLLSCHSLELLSLHANGLQSLPSRFLSALPQLQRLNLSMNKLGPTLVLPGGLVSSNLR
VLDLSHNELSVLPYRAFSSLPQLQELWLSGNNISNLSSESLEGLRWLKTLDLSWNQIKVL
KPGWLSSLPVLTSLNLLGTHLEHISGKQLQGPHKLSHLQLGSLEMLEIYPPWPPALLSLE
VQANVYIQFGVPSGEPFLFLENLTLQTSNMLLHSDNNTVHFPSLRHLTLRGCSPYIFTDC
QSQRFFPQLPLLEHLHFWSDHEGTEDLHLFGMPRLRVLELGDLDFLSQPSSVKLEKLLKE
LPQLQVLALSNLNLGNLSASSFRDLGLLQLLLLNSEWALGLDSSLQELIPQMPQYVYFSD
ITFTCQCESSWVGPWATRAPNTFVYGLEKSICRANASDYSQTPLLSFLSGHCSHDAEFQS
FLTSFTLVLLLTFLALLGCPKWPWLHHLRTLFHAWWWKFCGRRPRRQFHYDVFISYCEQD
QAWVLEKLVPALEKPLPAGEGLRLCLPERDFGVGQDRMDAMVASMESSRATLCVLSRQAL
GSHWCNLELRLATYHLVAKPGIARLLLLFLEPIDRRQLHSYHRLARWLQKEDYFDVSLER
VEWDAFCEQLRKRLRKAGQERED
