# Supplementary material for: Twelve toll-like receptor (TLR) genes in the family Equidae – comparative genomics, selection and evolution
Source: Vet Res Commun. 2023 Oct 24;48(2):725–41. doi: 10.1007/s11259-023-10245-4 (PMC10998774; doi:10.1007/s11259-023-10245-4)
Supplement: Supplementary file 3 — Supplementary Material 3 [file 11259_2023_10245_MOESM3_ESM.zip › TLR11 CDS.fas]

>EqGr_TLR11_Heq19
ATGGAAAGACCTCTGCTGTCCTTCACTCTCCTCTCTCCCTTACTGCTGGGCTTGATGAGC
CTCGGCAGGATGAGCTGGGCATGGACTGCTCCTGATTGCACCATAGCAGACAGCTCCCTA
TTGCCTAACATTTCCTACTACATCCCATTCTGTTCCTTGGCCCCGGGACTGCACCTTTTT
GCATCATGCTCCAATGTTAAAGACCTGGCTCAGACCCTAACAGCAGTGCCCCGAGATATA
GAGGCACTTTGCCTCCAGGGCACAGTTCCTTTCCTGCCAGCTGATGCCTTTGGACACTTC
ACCACACTACAACTTCTGAGGCTGCAGCTGGGCACCATCAGCATTACATCTGGGACATTT
CAAGGACTGAATCAGCTGCAGCACCTTTCCTTTGAGCATCACGCTCCCTGTTGCCTGAGC
CTGTTCCTCCCTCCAGATGCTCTGGAGCACCTCAGACTCCTCAACACCCTTTCCTTCCAT
GGCTACTGCCTGAATTATAGCCAGAACATCCAGTTGCCCATCAGCCTTAGGCATCTAACC
GTGAGGCACAGCTGTCTGATAGAATTGCGGGAACTGCAAGGGCTCTTCCCAAACCTTGTC
CCTGGTTCCTCTCCGACAACCAGCCCCAGCCCATGGACCTCCTTCCTGGAGGAGCTGGAC
CTGTCTGCCAACCTACAGCTGAGCCAGGTGGGCAATAGAGCTCTGGATGGCCTCCAGCTC
CGTTCCCTGAGATTGGATGGCACCCCACTAAGCGCATTAGACCTCCTAGGCTCAGGACTG
CTCCACTTGGACTCCCTCTCCCTTGAGGGAACAAGGACAGAAAGACTGCCTGGGAATGTG
ACACGCTACTTTGAGCTTCGTGCTCTTGACCTTGGAAGGAACCAAATCCAGAACCTAGAG
GATGAGGATCTCCTAAGCTGCCAGTCCCTGGAATTCCTCAGCCTTCATGCCAATGGCCTG
CAGTTACTTCCATCCAGATTCCTGAATGACCTGCCCCAGCTTCAGAGGCTCAATCTGTCA
ATGAATAAACTGGGCCCAACTTTGGTGCTCCCAGAAGGGCTGGTCAGCTCAAATCTGAGA
GTGTTAGATCTGTCCCACAATGAGCTCTGTGTTCTGCCCTATAGGGCCTTCTCCTCTCTT
CCTCAACTCCAGGAGCTCCGGCTGAGTGGTAACAACATTTCCAACTTATCCAGTGAAAGC
CTGGAGGGACTGAGGTGGCTGAAGACCCTAGACCTGAGTTGGAACCAAATTAAAACGCTG
AAGCCAGGCTGGCTCTCCTCTCTTCCTGCTCTCACCTCACTGAACCTCCTGGGCACCCAC
TTGGAGCATATCTCAGGCAAGCAGCTCCAGGGTCCCCAGAAGCTGAGCCACCTGCAGCTG
GGTTCTCTTGAGATGCTGGAGATCTATCCTCCCTGGCCTCCAGCACTGCTCAGCTTGGAG
GTACGGGCAGATGTTTACATCCAGTTTGGAGTCCCCAGTGGAGAACCCTTCTTGTTCTTG
GAGAACCTTACCTTACAAACTTCCAATATGTTGCTGCAATTGGACAACAACACAATCCAC
TTCCCTTCCCTACGTCACCTCACTCTGCGAGGCTGCAGCCCCTATATTTTGTCTGGCCAT
CAATCCCACAGATTCTTCCCACAGCTCCCTCTCCTGGAGCACTTGCACTTCTGGTCTGAT
CATGAGGGTGCAGACGATCTGCATCTATTTGGGATGCCCAGCCTGCGAGTGCTGGAGCTG
GGGGACTTGGATTTCCTCTGTCAGCCAACATCAGTGAAGTTGGAGAAGCTACTGAAGGAG
CTGCCTCAGTTACAGGTTCTGGCATTGAGCAACCTGAACCTTGGGAACCTCTCTGCCTCC
AGCTTCAGGGGCTTGGGGCCCCTTCAGCTGCTGCTGCTCAATTCTGAATGGGCTCTGGGG
CTGGACAGCAGCCTCCAGGAACTAATTCCCCAGATGCCTCAATATGTTTATTTCTCAGAT
ATCACCTTCACTTGCCAGTGTGAAAGCTCTTGGGTGGGGCCTTGGGCAACACAAGCCCCA
AACACTTTTGTGTATGGACTGGAGAAATCCATGTGCATGGCCAACGCCTCTGACTACTCC
AAGACGCCATTGCTCTCCTTCCTTTCTGGTCACTGCTCACATGATCCTGAGTTTCAGAGC
TTTCTAACCAGCTTCACTCTGGTGTTCCTGCTGATCTTCCTTTCATTGCTTGGCTGTCCC
AAATGGCCCTGGCTTCATTACCTCCAGACCCTATTTCATGCCTGGTGGTGGAAATTGGGT
GGGTGGCGGCCCAGAAACCAATTCCACTATGATGTCTTTATATCCTATTGTGAGCAGGAC
CGAGCCTGGGTGCTGAAAGAACTGGTTCCTGCTCTAGAGAAGCCTCTTCCAGTTGGTGAG
GGTTTGAGGCTATGCCTGCCTGAGAGGGACTTTGGGGTTGGGCAGGACAGGATGGATGCT
ATGGTTGCCAGCATGGAAAGCAGCAGAGCCACCCTCTGTGTGCTCAGCTGCCAGGCCCTG
GGAAGTCCCTGGTGCAATCTGGAGTTAAGGCTTGCCACCTACCACTTGATGGCCAAGCCT
GGGACTGCTCGCCTCCTGCTGCTGTTTCTGGAACCTATTGATCGGCGGCAGCTTCACAGC
TATCACCGCCTTGCCCGGTGGCTGCAGAAGGAGGACTACTTCGATGTATCCCAAGGAAGG
ATTGAGTGGGATGCCTTCTCTGAGAAACTCCGGAAAAGGTTAAGGAAAGCTGGGCAAGAG
AGAGAGGAT
>EqGr_TLR11_Heq20
ATGGAAAGACCTCTGCTGTCCTTCACTCTCCTCTCTCCCTTACTGCTGGGCTTGATGAGC
CTCGGCAGGATGAGCTGGGCATGGACTGCTCCTGATTGCACCATAGCAGACAGCTCCCTA
TTGCCTAACATTTCCTACTACATCCCATTCTGTTCCTTGGCCCCGGGACTGCACCTTTTT
GCATCATGCTCCAATGTTAAAGACCTGGCTCAGACCCTAACAGCAGTGCCCCGAGATATA
GAGGCACTTTGCCTCCAGGGCACAGTTCCTTTCCTGCCAGCTGATGCCTTTGGACACTTC
ACCACACTACAACTTCTGAGGCTGCAGCTGGGCACCATCAGCATTACATCTGGGACATTT
CAAGGACTGAATCAGCTGCAGCACCTTTCCTTTGAGCATCACGCTCCCTGTTGCCTGAGC
CTCTTCCTCCCTCCAGATGCTCTGGAGCACCTCAGACTCCTCAACACCCTTTCCTTCCAT
GGCTACTGCCTGAATTATAGCCAGAACATCCAGTTGCCCATCAGCCTTAGGCATCTAACC
GTGAGGCACAGCTGTCTGATAGAATTGCGGGAACTGCAAGGGCTCTTCCCAAACCTTGTC
CCTGGTTCCTCTCCGACAACCAGCCCCAGCCCATGGACCTCCTTCCTGGAGGAGCTGGAC
CTGTCTGCCAACCTACAGCTGAGCCAGGTGGGCAATAGAGCTCTGGATGGCCTCCAGCTC
CGTTCCCTGAGATTGGATGGCACCCCACTAAGCGCATTAGACCTCCTAGGCTCAGGACTG
CTCCACTTGGACTCCCTCTCCCTTGAGGGAACAAGGACAGAAAGACTGCCTGGGAATGTG
ACACGCTACTTTGAGCTTCGTGCTCTTGACCTTGGAAGGAACCAAATCCAGAACCTAGAG
GATGAGGATCTCCTAAGCTGCCAGTCCCTGGAATTCCTCAGCCTTCATGCCAATGGCCTG
CAGTTACTTCCATCCAGATTCCTGAATGACCTGCCCCAGCTTCAGAGGCTCAATCTGTCA
ATGAATAAACTGGGCCCAACTTTGGTGCTCCCAGAAGGGCTGGTCAGCTCAAATCTGAGA
GTGTTAGATCTGTCCCACAATGAGCTCTGTGTTCTGCCCTATAGGGCCTTCTCCTCTCTT
CCTCAACTCCAGGAGCTCCGGCTGAGTGGTAACAACATTTCCAACTTATCCAGTGAAAGC
CTGGAGGGACTGAGGTGGCTGAAGACCCTAGACCTGAGTTGGAACCAAATTAAAACGCTG
AAGCCAGGCTGGCTCTCCTCTCTTCCTGCTCTCACCTCACTGAACCTCCTGGGCACCCAC
TTGGAGCATATCTCAGGCAAGCAGCTCCAGGGTCCCCAGAAGCTGAGCCACCTGCAGCTG
GGTTCTCTTGAGATGCTGGAGATCTATCCTCCCTGGCCTCCAGCACTGCTCAGCTTGGAG
GTACGGGCAGATGTTTACATCCAGTTTGGAGTCCCCAGTGGAGAACCCTTCTTGTTCTTG
GAGAACCTTACCTTACAAACTTCCAATATGTTGCTGCAATTGGACAACAACACAATCCAC
TTCCCTTCCCTACGTCACCTCACTCTGCGAGGCTGCAGCCCCTATATTTTGTCTGGCCAT
CAATCCCACAGATTCTTCCCACAGCTCCCTCTCCTGGAGCACTTGCACTTCTGGTCTGAT
CATGAGGGTGCAGACGATCTGCATCTATTTGGGATGCCCAGCCTGCGAGTGCTGGAGCTG
GGGGACTTGGATTTCCTCTGTCAGCCAACATCAGTGAAGTTGGAGAAGCTACTGAAGGAG
CTGCCTCAGTTACAGGTTCTGGCATTGAGCAACCTGAACCTTGGGAACCTCTCTGCCTCC
AGCTTCAGGGGCTTGGGGCCCCTTCAGCTGCTGCTGCTCAATTCTGAATGGGCTCTGGGG
CTGGACAGCAGCCTCCAGGAACTAATTCCCCAGATGCCTCAATATGTTTATTTCTCAGAT
ATCACCTTCACTTGCCAGTGTGAAAGCTCTTGGGTGGGGCCTTGGGCAACACAAGCCCCA
AACACTTTTGTGTATGGACTGGAGAAATCCATGTGCATGGCCAACGCCTCTGACTACTCC
AAGACGCCATTGCTCTCCTTCCTTTCTGGTCACTGCTCACATGATCCTGAGTTTCAGAGC
TTTCTAACCAGCTTCACTCTGGTGTTCCTGCTGATCTTCCTTTCATTGCTTGGCTGTCCC
AAATGGCCCTGGCTTCATTACCTCCAGACCCTATTTCATGCCTGGTGGTGGAAATTGGGT
GGGTGGCGGCCCAGAAACCAATTCCACTATGATGTCTTTATATCCTATTGTGAGCAGGAC
CGAGCCTGGGTGCTGAAAGAACTGGTTCCTGCTCTAGAGAAGCCTCTTCCAGTTGGTGAG
GGTTTGAGGCTATGCCTGCCTGAGAGGGACTTTGGGGTTGGGCAGGACAGGATGGATGCT
ATGGTTGCCAGCATGGAAAGCAGCAGAGCCACCCTCTGTGTGCTCAGCTGCCAGGCCCTG
GGAAGTCCCTGGTGCAATCTGGAGTTAAGGCTTGCCACCTACCACTTGATGGCCAAGCCT
GGGACTGCTCGCCTCCTGCTGCTGTTTCTGGAACCTATTGATCGGCGGCAGCTTCACAGC
TATCACCGCCTTGCCCGGTGGCTGCAGAAGGAGGACTACTTCGATGTATCCCAAGGAAGG
ATTGAGTGGGATGCCTTCTCTGAGAAACTCCGGAAAAGGTTAAGGAAAGCTGGGCAAGAG
AGAGAGGAT
>EqGr_TLR11_Heq15
ATGGAAAGACCTCTGCTGTCCTTCACTCTCCTCTCTCCCTTACTGCTGGGCTTGATGAGC
CTCGGCAGGATGAGCTGGGCATGGACTGCTCCTGATTGCACCATAGCAGACAGCTCCCTA
TTGCCTAACATTTCCTACTACATCCCATTCTGTTCCTTGGCCCCGGGACTGCACCTTTTT
GCATCATGCTCCAATGTTAAAGACCTGGCTCAGACCCTAACAGCAGTGCCCCGAGATATA
GAGGCACTTTGCCTCCAGGGCACAGTTCCTTTCCTGCCAGCTGATGCCTTTGGACACTTC
ACCACACTACAACTTCTGAGGCTGCAGCTGGGCACCATCAGCATTACATCTGGGACATTT
CAAGGACTGAATCAGCTGCAGCACCTTTCCTTTGAGCATCACGCTCCCTGTTGCCTGAGC
CTCTTCCTCCCTCCAGATGCTCTGGAGCACCTCAGACTCCTCAACACCCTTTCCTTCCAT
GGCTACTGCCTGAATTATAGCCAGAACATCCAGTTGCCCATCAGCCTTAGGCATCTAACC
GTGAGGCACAGCTGTCTGATAGAATTACGGGAACTGCAAGGGCTCTTCCCAAACCTTGTC
CCTGGTTCCTCTCCGACAACCAGCCCCAGCCCATGGACCTCCTTCCTGGAGGAGCTGGAC
CTGTCTGCCAACCTACAGCTGAGCCAGGTGGGCAATAGAGCTCTGGATGGCCTCCAGCTC
CGTTCCCTGAGATTGGATGGCACCCCACTAAGCGCATTAGACCTCCTAGGCTCAGGACTG
CTCCACTTGGACTCCCTCTCCCTTGAGGGAACAAGAACAGAAAGACTGCCTGGGAATGTG
ACACGCTACTTTGAGCTTCGTGCTCTTGACCTTGGAAGGAACCAAATCCAGAACCTAGAG
GATGAGGATCTCCTAAGCTGCCAGTCCCTGGAATTCCTCAGCCTTCATGCCAATGGCCTG
CAGTTACTTCCATCCAGATTCCTGAATGACCTGCCCCAGCTTCAGAGGCTCAATCTGTCA
ATGAATAAACTGGGCCCAACTTTGGTGCTCCCAGAAGGGCTGGTCAGCTCAAATCTGAGA
GTGTTAGATCTGTCCCACAATGAGCTCTGTGTTCTGCCCTATAGGGCCTTCTCCTCTCTT
CCTCAACTCCAGGAGCTCCGGCTGAGTGGTAACAACATTTCCAACTTATCCAGTGAAAGC
CTGGAGGGACTGAGGTGGCTGAAGACCCTAGACCTGAGTTGGAACCAAATTAAAACGCTG
AAGCCAGGCTGGCTCTCCTCTCTTCCTGCTCTCACCTCACTGAACCTCCTGGGCACCCAC
TTGGAGCATATCTCAGGCAAGCAGCTCCAGGGTCCCCAGAAGCTGAGCCACCTGCAGCTG
GGTTCTCTTGAGATGCTGGAGATCTATCCTCCCTGGCCTCCAGCACTGCTCAGCTTGGAG
GTACGGGCAGATGTTTACATCCAGTTTGGAGTCCCCAGTGGAGAACCCTTCTTGTTCTTG
GAGAACCTTACCTTACAAACTTCCAATATGTTGCTGCAATTGGACAACAACACAATCCAC
TTCCCTTCCCTACGTCACCTCACTCTGCGAGGCTGCAGCCCCTATATTTTGTCTGGCCAT
CAATCCCACAGATTCTTCCCACAGCTCCCTCTCCTGGAGCACTTGCACTTCTGGTCTGAT
CATGAGGGTGCAGACGATCTGCATCTATTTGGGATGCCCAGCCTGCGAGTGCTGGAGCTG
GGGGACTTGGATTTCCTCTGTCAGCCAACATCAGTGAAGTTGGAGAAGCTACTGAAGGAG
CTGCCTCAGTTACAGGTTCTGGCATTGAGCAACCTGAACCTTGGGAACCTCTCTGCCTCC
AGCTTCAGGGGCTTGGGGCCCCTTCAGCTGCTGCTGCTCAATTCTGAATGGGCTCTGGGG
CTGGACAGCAGCCTCCAGGAACTAATTCCCCAGATGCCTCAATATGTTTATTTCTCAGAT
ATCACCTTCACTTGCCAGTGTGAAAGCTCTTGGGTGGGGCCTTGGGCAACACAAGCCCCA
AACACTTTTGTGTATGGACTGGAGAAATCCATGTGCATGGCCAACGCCTCTGACTACTCC
AAGACGCCATTGCTCTCCTTCCTTTCTGGTCACTGCTCACATGATCCTGAGTTTCAGAGC
TTTCTAACCAGCTTCACTCTGGTGTTCCTGCTGATCTTCCTTTCATTGCTTGGCTGTCCC
AAATGGCCCTGGCTTCATTACCTCCAGACCCTATTTCATGCCTGGTGGTGGAAATTGGGT
GGGTGGCGGCCCAGAAACCAATTCCACTATGATGTCTTTATATCCTATTGTGAGCAGGAC
CGAGCCTGGGTGCTGAAAGAACTGGTTCCTGCTCTAGAGAAGCCTCTTCCAGTTGGTGAG
GGTTTGAGGCTATGCCTGCCTGAGAGGGACTTTGGGGTTGGGCAGGACAGGATGGATGCT
ATGGTTGCCAGCATGGAAAGCAGCAGAGCCACCCTCTGTGTGCTCAGCTGCCAGGCCCTG
GGAAGTCCCTGGTGCAATCTGGAGTTAAGGCTTGCCACCTACCACTTGATGGCCAAGCCT
GGGACTGCTCGCCTCCTGCTGCTGTTTCTGGAACCTATTGATCGGCGGCAGCTTCACAGC
TATCACCGCCTTGCCCGGTGGCTGCAGAAGGAGGACTACTTCGATGTATCCCAAGGAAGG
ATTGAGTGGGATGCCTTCTCTGAGAAACTCCGGAAAAGGTTAAGGAAAGCTGGGCAAGAG
AGAGAGGAT
>EqQuAn_TLR11_Heq9
ATGGAAAGACCTCTGCTGTCCTTCACTCTCCTCTCTCCCTTACTGCTGGGCTTGATGAGC
CTCGGCAGGATGAGCTGGGCATGGACTGCTCCTGATTGCACCATAGCAGACAGCTCCCTA
TTGCCTAACATTTCCTACTACATCCCATTCTGTTCCTTGGCCCCGGGACTGCACCTTTTT
GCATCATGCTCCAATGTTAAAGACCTGGCTCAGACCCTAACAGCAGTGCCCCGAGATATA
GAGGCCCTTTGCCTCCAGGGCACAGTTCCTTTCCTGCCAGCTGATGCCTTTGGACACTTC
ACCACACTACAACTTCTGAGGCTGCAGCTGGGCACCATCAGCATTACATCTGGGACATTT
CAAGGACTGAATCAGCTGCAGCACCTTTCCTTTGAGCATCACGCTCCCTGTTGCCTGAGC
CTGTTCCTCCCTCCAGATGCTCTGGAGCACCTCAGACTCCTCAACACCCTTTCCTTCCAT
GGCTACTGCCTGAATTATAGCCAGAACATCCAGTTGCCCATCAGCCTTAGGCATCTAACC
GTGAGGCACAGCTGTCTGATAGAATTACGGGAACTGCAAGGGCTCTTCCCAAACCTTGTC
CCTGGTTCCTCTCCGACAACCAGCCCCAGCCCATGGACCTCCTTCCTGGAGGAGCTGGAC
CTGTCTGCCAACCTACAGCTGAGCCAGGTGGGCAATAGAGCTCTGGATGGCCTCCAGCTC
CGTTCCCTGAGATTGGATGGCACCCCACTAAGCGCATTAGACCTCCTAGGCTCAGGACTG
CTCCACTTGGACTCCCTCTCCCTTGAGGGAACAAGAACAGAAAGACTGCCTGGGAATGTG
ACACGCTACTTTGAGCTTCGTGCTCTTGACCTTGGAAGGAACCAAATCCAGAACCTAGAG
GATGAGGATCTCCTAAGCTGCCAGTCCCTGGAATTCCTCAGCCTTCATGCCAATGGCCTG
CAGTTACTTCCATCCAGGTTCCTGAATGACCTGCCCCAGCTTCAGAGGCTCAATCTGTCA
ATGAATAAACTGGGCCCAACTTTGGTGCTCCCAGAAGGGCTGGTCAGCTCAAATCTGAGA
GTGTTAGATCTGTCCCACAATGAGCTCTGTGTTCTGCCCTATAGGGCCTTCTCCTCTCTT
CCTCAACTCCAGGAGCTCCGGCTGAGTGGTAACAACATTTCCAACTTATCCAGTGAAAGC
CTGGAGGGACTGAGGTGGCTGAAGACTCTAGACCTGAGTTGGAACCAAATTAAAACGCTG
AAGCCAGGCTGGCTCTCCTCTCTTCCTGCTCTCACCTCACTGAACCTCCTGGGCACCCAC
TTGGAGCATATCTCAGGCAAGCAGCTCCAGGGTCCCCAGAAGCTGAGCCACCTGCAGCTG
GGTTCTCTTGAGATGCTGGAGATCTATCCTCCCTGGCCTCCAGCACTGCTCAGCTTGGAG
GTACGGGCAGATGTTTACATCCAGTTTGGAGTCCCCAGTGGAGAACCCTTCTTGTTCTTG
GAGAACCTTACCTTACAAACTTCCAATATGTTGCTGCAATTGGACAACAACACAATCCAC
TTCCCTTCCCTACGTCACCTCACTCTGCGAGGCTGCAGCCCCTATATTTTGTCTGGCCAT
CAATCCCACAGATTCTTCCCACAGCTCCCTCTCCTGGAGCACTTGCACTTCTGGTCTGAT
CATGAGGGTGCAGACGATCTGCATCTATTTGGGATGCCCAGCCTGCGAGTGCTGGAGCTG
GGGGACTTGGATTTCCTCTGTCAGCCAACATCAGTGAAGTTGGAGAAGCTACTGAAGGAG
CTGCCTCAGTTACAGGTTCTGGCATTGAGCAACCTGAACCTTGGGAACCTCTCTGCCTCC
AGCTTCAGGGGCTTGGGGCCCCTTCGGCTGCTGCTGCTCAATTCTGAATGGGCTCTGGGG
CTGGACAGCAGCCTCCAGGAACTAATTCCCCAGATGCCTCAATATGTTTATTTCTCAGAT
ATCACCTTCACTTGCCAGTGTGAAAGCTCTTGGGTGGGGCCTTGGGCAACACAAGCCCCA
AACACTTTTGTGTATGGACTGGAGAAATCCATGTGCATGGCCAACGCCTCTGACTACTCC
AAGACGCCATTGCTCTCCTTCCTTTCTGGTCACTGCTCACATGATCCTGAGTTTCAGAGC
TTTCTAACCAGCTTCACTCTGGTGTTCCTGCTGATCTTCCTTTCATTGCTTGGCTGTCCC
AAATGGCCCTGGCTTCATTACCTCCAGACCCTATTTCATGCCTGGTGGTGGAAATTGGGC
GGGTGGCGGCCCAGAAACCAATTCCACTATGATGTCTTTATATCCTATTGTGAGCAGGAC
CGAGCCTGGGTGCTGAAAGAACTGGTTCCTGCTCTAGAGAAGCCTCTTCCAGTTGGTGAG
GGTTTGAGGCTATGCCTGCCTGAGAGGGACTTTGGGGTTGGGCAGGACAGGATGGATGCT
ATGGTTGCCAGCATGGAAAGCAGCAGAGCCACCCTCTGTGTGCTCAGCTGCCAGGCCCTG
GGAAGTCCCTGGTGCAATCTGGAGTTAAGGCTTGCCACCTACCACTTGATGGCCAAGCCT
GGGACTGCTCGCCTCCTGCTGCTGTTTCTGGAACCTATTGATCCGCGGCAGCTTCACAGC
TATCACCGCCTTGCCCGGTGGCTGCAGAAGGAGGACTACTTCGATGTATCCCAAGGAAGG
ATTGAGTGGGATGCCTTCTCTGAGAAACTCCGGAAAAGGTTAAGGAAAGCTGGGCAAGAG
AGAGAGGAT
>EqQuAn_TLR11_Heq12
ATGGAAAGACCTCTGCTGTCCTTCACTCTCCTCTCTCCCTTACTGCTGGGCTTGATGAGC
CTCGGCAGGATGAGCTGGGCATGGACTGCTCCTGATTGCACCATAGCAGACAGCTCCCTA
TTGCCTAACATTTCCTACTACATCCCATTCTGTTCCTTGGCCCCGGGACTGCACCTTTTT
GCATCATGCTCCAATGTTAAAGACCTGGCTCAGACCCTAACAGCAGTGCCCCGAGATATA
GAGGCCCTTTGCCTCCAGGGCACAGTTCCTTTCCTGCCAGCTGATGCCTTTGGACACTTC
ACCACACTACAACTTCTGAGGCTGCAGCTGGGCACCATCAGCATTACATCTGGGACATTT
CAAGGACTGAATCAGCTGCAGCACCTTTCCTTTGAGCATCACGCTCCCTGTTGCCTGAGC
CTGTTCCTCCCTCCAGATGCTCTGGAGCACCTCAGACTCCTCAACACCCTTTCCTTCCAT
GGCTACTGCCTGAATTATAGCCAGAACATCCAGTTGCCCATCAGCCTTAGGCATCTAACC
GTGAGGCACAGCTGTCTGATAGAATTGCGGGAACTGCAAGGGCTCTTCCCAAACCTTGTC
CCTGGTTCCTCTCCGACAACCAGCCCCAGCCCATGGACCTCCTTCCTGGAGGAGCTGGAC
CTGTCTGCCAACCTACAGCTGAGCCAGGTGGGCAATAGAGCTCTGGATGGCCTCCAGCTC
CGTTCCCTGAGATTGGATGGCACCCCACTAAGCGCATTAGACCTCCTAGGCTCAGGACTG
CTCCACTTGGACTCCCTCTCCCTTGAGGGAACAAGGACAGAAAGACTGCCTGGGAATGTG
ACACGCTACTTTGAGCTTCGTGCTCTTGACCTTGGAAGGAACCAAATCCAGAACCTAGAG
GATGAGGATCTCCTAAGCTGCCAGTCCCTGGAATTCCTCAGCCTTCATGCCAATGGCCTG
CAGTTACTTCCATCCAGGTTCCTGAATGACCTGCCCCAGCTTCAGAGGCTCAATCTGTCA
ATGAATAAACTGGGCCCAACTTTGGTGCTCCCAGAAGGGCTGGTCAGCTCAAATCTGAGA
GTGTTAGATCTGTCCCACAATGAGCTCTGTGTTCTGCCCTATAGGGCCTTCTCCTCTCTT
CCTCAACTCCAGGAGCTCCGGCTGAGTGGTAACAACATTTCCAACTTATCCAGTGAAAGC
CTGGAGGGACTGAGGTGGCTGAAGACTCTAGACCTGAGTTGGAACCAAATTAAAACGCTG
AAGCCAGGCTGGCTCTCCTCTCTTCCTGCTCTCACCTCACTGAACCTCCTGGGCACCCAC
TTGGAGCATATCTCAGGCAAGCAGCTCCAGGGTCCCCAGAAGCTGAGCCACCTGCAGCTG
GGTTCTCTTGAGATGCTGGAGATCTATCCTCCCTGGCCTCCAGCACTGCTCAGCTTGGAG
GTACGGGCAGATGTTTACATCCAGTTTGGAGTCCCCAGTGGAGAACCCTTCTTGTTCTTG
GAGAACCTTACCTTACAAACTTCCAATATGTTGCTGCAATTGGACAACAACACAATCCAC
TTCCCTTCCCTACGTCACCTCACTCTGCGAGGCTGCAGCCCCTATATTTTGTCTGGCCAT
CAATCCCACAGATTCTTCCCACAGCTCCCTCTCCTGGAGCACTTGCACTTCTGGTCTGAT
CATGAGGGTGCAGACGATCTGCATCTATTTGGGATGCCCAGCCTGCGAGTGCTGGAGCTG
GGGGACTTGGATTTCCTCTGTCAGCCAACATCATTGAAGTTGGAGAAGCTACTGAAGGAG
CTGCCTCAGTTACAGGTTCTGGCATTGAGCAACCTGAACCTTGGGAACCTCTCTGCCTCC
AGCTTCAGGGGCTTGGGGCCCCTTCGGCTGCTGCTGCTCAATTCTGAATGGGCTCTGGGG
CTGGACAGCAGCCTCCAGGAACTAATTCCCCAGATGCCTCAATATGTTTATTTCTCAGAT
ATCACCTTCACTTGCCAGTGTGAAAGCTCTTGGGTGGGGCCTTGGGCAACACAAGCCCCA
AACACTTTTGTGTATGGACTGGAGAAATCCATGTGCATGGCCAACGCCTCTGACTACTCC
AAGACGCCATTGCTCTCCTTCCTTTCTGGTCACTGCTCACATGATCCTGAGTTTCAGAGC
TTTCTAACCAGCTTCACTCTGGTGTTCCTGCTGATCTTCCTTTCATTGCTTGGCTGTCCC
AAATGGCCCTGGCTTCATTACCTCCAGACCCTATTTCATGCCTGGTGGTGGAAATTGGGC
GGGTGGCGGCCCAGAAACCAATTCCACTATGATGTCTTTATATCCTATTGTGAGCAGGAC
CGAGCCTGGGTGCTGAAAGAACTGGTTCCTGCTCTAGAGAAGCCTCTTCCAGTTGGTGAG
GGTTTGAGGCTATGCCTGCCTGAGAGGGACTTTGGGGTTGGGCAGGACAGGATGGATGCT
ATGGTTGCCAGCATGGAAAGCAGCAGAGCCACCCTCTGTGTGCTCAGCTGCCAGGCCCTG
GGAAGTCCCTGGTGCAATCTGGAGTTAAGGCTTGCCACCTACCACTTGATGGCCAAGCCT
GGGACTGCTCGCCTCCTGCTGCTGTTTCTGGAACCTATTGATCCGCGGCAGCTTCACAGC
TATCACCGCCTTGCCCGGTGGCTGCAGAAGGAGGACTACTTCGATGTATCCCAAGGAAGG
ATTGAGTGGGATGCCTTCTCTGAGAAACTCCGGAAAAGGTTAAGGAAAGCTGGGCAAGAG
AGAGAGGAT
>EqQuAn_TLR11_Heq13
ATGGAAAGACCTCTGCTGTCCTTCACTCTCCTCTCTCCCTTACTGCTGGGCTTGATGAGC
CTCGGCAGGATGAGCTGGGCATGGACTGCTCCTGATTGCACCATAGCAGACAGCTCCCTA
TTGCCTAACATTTCCTACTACATCCCATTCTGTTCCTTGGCCCCGGGACTGCACCTTTTT
GCATCATGCTCCAATGTTAAAGACCTGGCTCAGACCCTAACAGCAGTGCCCCGAGATATA
GAGGCCCTTTGCCTCCAGGGCACAGTTCCTTTCCTGCCAGCTGATGCCTTTGGACACTTC
ACCACACTACAACTTCTGAGGCTGCAGCTGGGCACCATCAGCATTACATCTGGGACATTT
CAAGGACTGAATCAGCTGCAGCACCTTTCCTTTGAGCATCACGCTCCCTGTTGCCTGAGC
CTGTTCCTCCCTCCAGATGCTCTGGAGCACCTCAGACTCCTCAACACCCTTTCCTTCCAT
GGCTACTGCCTGAATTATAGCCAGAACATCCAGTTGCCCATCAGCCTTAGGCATCTAACC
GTGAGGCACAGCTGTCTGATAGAATTGCGGGAACTGCAAGGGCTCTTCCCAAACCTTGTC
CCTGGTTCCTCTCCGACAACCAGCCCCAGCCCATGGACCTCCTTCCTGGAGGAGCTGGAC
CTGTCTGCCAACCTACAGCTGAGCCAGGTGGGCAATAGAGCTCTGGATGGCCTCCAGCTC
CGTTCCCTGAGATTGGATGGCACCCCACTAAGCGCATTAGACCTCCTAGGCTCAGGACTG
CTCCACTTGGACTCCCTCTCCCTTGAGGGAACAAGAACAGAAAGACTGCCTGGGAATGTG
ACACGCTACTTTGAGCTTCGTGCTCTTGACCTTGGAAGGAACCAAATCCAGAACCTAGAG
GATGAGGATCTCCTAAGCTGCCAGTCCCTGGAATTCCTCAGCCTTCATGCCAATGGCCTG
CAGTTACTTCCATCCAGGTTCCTGAATGACCTGCCCCAGCTTCAGAGGCTCAATCTGTCA
ATGAATAAACTGGGCCCAACTTTGGTGCTCCCAGAAGGGCTGGTCAGCTCAAATCTGAGA
GTGTTAGATCTGTCCCACAATGAGCTCTGTGTTCTGCCCTATAGGGCCTTCTCCTCTCTT
CCTCAACTCCAGGAGCTCCGGCTGAGTGGTAACAACATTTCCAACTTATCCAGTGAAAGC
CTGGAGGGACTGAGGTGGCTGAAGACTCTAGACCTGAGTTGGAACCAAATTAAAACGCTG
AAGCCAGGCTGGCTCTCCTCTCTTCCTGCTCTCACCTCACTGAACCTCCTGGGCACCCAC
TTGGAGCATATCTCAGGCAAGCAGCTCCAGGGTCCCCAGAAGCTGAGCCACCTGCAGCTG
GGTTCTCTTGAGATGCTGGAGATCTATCCTCCCTGGCCTCCAGCACTGCTCAGCTTGGAG
GTACGGGCAGATGTTTACATCCAGTTTGGAGTCCCCAGTGGAGAACCCTTCTTGTTCTTG
GAGAACCTTACCTTACAAACTTCCAATATGTTGCTGCAATTGGACAACAACACAATCCAC
TTCCCTTCCCTACGTCACCTCACTCTGCGAGGCTGCAGCCCCTATATTTTGTCTGGCCAT
CAATCCCACAGATTCTTCCCACAGCTCCCTCTCCTGGAGCACTTGCACTTCTGGTCTGAT
CATGAGGGTGCAGACGATCTGCATCTATTTGGGATGCCCAGCCTGCGAGTGCTGGAGCTG
GGGGACTTGGATTTCCTCTGTCAGCCAACATCAGTGAAGTTGGAGAAGCTACTGAAGGAG
CTGCCTCAGTTACAGGTTCTGGCATTGAGCAACCTGAACCTTGGGAACCTCTCTGCCTCC
AGCTTCAGGGGCTTGGGGCCCCTTCGGCTGCTGCTGCTCAATTCTGAATGGGCTCTGGGG
CTGGACAGCAGCCTCCAGGAACTAATTCCCCAGATGCCTCAATATGTTTATTTCTCAGAT
ATCACCTTCACTTGCCAGTGTGAAAGCTCTTGGGTGGGGCCTTGGGCAACACAAGCCCCA
AACACTTTTGTGTATGGACTGGAGAAATCCATGTGCATGGCCAACGCCTCTGACTACTCC
AAGACGCCATTGCTCTCCTTCCTTTCTGGTCACTGCTCACATGATCCTGAGTTTCAGAGC
TTTCTAACCAGCTTCACTCTGGTGTTCCTGCTGATCTTCCTTTCATTGCTTGGCTGTCCC
AAATGGCCCTGGCTTCATTACCTCCAGACCCTATTTCATGCCTGGTGGTGGAAATTGGGC
GGGTGGCGGCCCAGAAACCAATTCCACTATGATGTCTTTATATCCTATTGTGAGCAGGAC
CGAGCCTGGGTGCTGAAAGAACTGGTTCCTGCTCTAGAGAAGCCTCTTCCAGTTGGTGAG
GGTTTGAGGCTATGCCTGCCTGAGAGGGACTTTGGGGTTGGGCAGGACAGGATGGATGCT
ATGGTTGCCAGCATGGAAAGCAGCAGAGCCACCCTCTGTGTGCTCAGCTGCCAGGCCCTG
GGAAGTCCCTGGTGCAATCTGGAGTTAAGGCTTGCCACCTACCACTTGATGGCCAAGCCT
GGGACTGCTCGCCTCCTGCTGCTGTTTCTGGAACCTATTGATCCGCGGCAGCTTCACAGC
TATCACCGCCTTGCCCGGTGGCTGCAGAAGGAGGACTACTTCGATGTATCCCAAGGAAGG
ATTGAGTGGGATGCCTTCTCTGAGAAACTCCGGAAAAGGTTAAGGAAAGCTGGGCAAGAG
AGAGAGGAT
>EqQuBoe_TLR11_Heq13
ATGGAAAGACCTCTGCTGTCCTTCACTCTCCTCTCTCCCTTACTGCTGGGCTTGATGAGC
CTCGGCAGGATGAGCTGGGCATGGACTGCTCCTGATTGCACCATAGCAGACAGCTCCCTA
TTGCCTAACATTTCCTACTACATCCCATTCTGTTCCTTGGCCCCGGGACTGCACCTTTTT
GCATCATGCTCCAATGTTAAAGACCTGGCTCAGACCCTAACAGCAGTGCCCCGAGATATA
GAGGCCCTTTGCCTCCAGGGCACAGTTCCTTTCCTGCCAGCTGATGCCTTTGGACACTTC
ACCACACTACAACTTCTGAGGCTGCAGCTGGGCACCATCAGCATTACATCTGGGACATTT
CAAGGACTGAATCAGCTGCAGCACCTTTCCTTTGAGCATCACGCTCCCTGTTGCCTGAGC
CTGTTCCTCCCTCCAGATGCTCTGGAGCACCTCAGACTCCTCAACACCCTTTCCTTCCAT
GGCTACTGCCTGAATTATAGCCAGAACATCCAGTTGCCCATCAGCCTTAGGCATCTAACC
GTGAGGCACAGCTGTCTGATAGAATTGCGGGAACTGCAAGGGCTCTTCCCAAACCTTGTC
CCTGGTTCCTCTCCGACAACCAGCCCCAGCCCATGGACCTCCTTCCTGGAGGAGCTGGAC
CTGTCTGCCAACCTACAGCTGAGCCAGGTGGGCAATAGAGCTCTGGATGGCCTCCAGCTC
CGTTCCCTGAGATTGGATGGCACCCCACTAAGCGCATTAGACCTCCTAGGCTCAGGACTG
CTCCACTTGGACTCCCTCTCCCTTGAGGGAACAAGAACAGAAAGACTGCCTGGGAATGTG
ACACGCTACTTTGAGCTTCGTGCTCTTGACCTTGGAAGGAACCAAATCCAGAACCTAGAG
GATGAGGATCTCCTAAGCTGCCAGTCCCTGGAATTCCTCAGCCTTCATGCCAATGGCCTG
CAGTTACTTCCATCCAGGTTCCTGAATGACCTGCCCCAGCTTCAGAGGCTCAATCTGTCA
ATGAATAAACTGGGCCCAACTTTGGTGCTCCCAGAAGGGCTGGTCAGCTCAAATCTGAGA
GTGTTAGATCTGTCCCACAATGAGCTCTGTGTTCTGCCCTATAGGGCCTTCTCCTCTCTT
CCTCAACTCCAGGAGCTCCGGCTGAGTGGTAACAACATTTCCAACTTATCCAGTGAAAGC
CTGGAGGGACTGAGGTGGCTGAAGACTCTAGACCTGAGTTGGAACCAAATTAAAACGCTG
AAGCCAGGCTGGCTCTCCTCTCTTCCTGCTCTCACCTCACTGAACCTCCTGGGCACCCAC
TTGGAGCATATCTCAGGCAAGCAGCTCCAGGGTCCCCAGAAGCTGAGCCACCTGCAGCTG
GGTTCTCTTGAGATGCTGGAGATCTATCCTCCCTGGCCTCCAGCACTGCTCAGCTTGGAG
GTACGGGCAGATGTTTACATCCAGTTTGGAGTCCCCAGTGGAGAACCCTTCTTGTTCTTG
GAGAACCTTACCTTACAAACTTCCAATATGTTGCTGCAATTGGACAACAACACAATCCAC
TTCCCTTCCCTACGTCACCTCACTCTGCGAGGCTGCAGCCCCTATATTTTGTCTGGCCAT
CAATCCCACAGATTCTTCCCACAGCTCCCTCTCCTGGAGCACTTGCACTTCTGGTCTGAT
CATGAGGGTGCAGACGATCTGCATCTATTTGGGATGCCCAGCCTGCGAGTGCTGGAGCTG
GGGGACTTGGATTTCCTCTGTCAGCCAACATCAGTGAAGTTGGAGAAGCTACTGAAGGAG
CTGCCTCAGTTACAGGTTCTGGCATTGAGCAACCTGAACCTTGGGAACCTCTCTGCCTCC
AGCTTCAGGGGCTTGGGGCCCCTTCGGCTGCTGCTGCTCAATTCTGAATGGGCTCTGGGG
CTGGACAGCAGCCTCCAGGAACTAATTCCCCAGATGCCTCAATATGTTTATTTCTCAGAT
ATCACCTTCACTTGCCAGTGTGAAAGCTCTTGGGTGGGGCCTTGGGCAACACAAGCCCCA
AACACTTTTGTGTATGGACTGGAGAAATCCATGTGCATGGCCAACGCCTCTGACTACTCC
AAGACGCCATTGCTCTCCTTCCTTTCTGGTCACTGCTCACATGATCCTGAGTTTCAGAGC
TTTCTAACCAGCTTCACTCTGGTGTTCCTGCTGATCTTCCTTTCATTGCTTGGCTGTCCC
AAATGGCCCTGGCTTCATTACCTCCAGACCCTATTTCATGCCTGGTGGTGGAAATTGGGC
GGGTGGCGGCCCAGAAACCAATTCCACTATGATGTCTTTATATCCTATTGTGAGCAGGAC
CGAGCCTGGGTGCTGAAAGAACTGGTTCCTGCTCTAGAGAAGCCTCTTCCAGTTGGTGAG
GGTTTGAGGCTATGCCTGCCTGAGAGGGACTTTGGGGTTGGGCAGGACAGGATGGATGCT
ATGGTTGCCAGCATGGAAAGCAGCAGAGCCACCCTCTGTGTGCTCAGCTGCCAGGCCCTG
GGAAGTCCCTGGTGCAATCTGGAGTTAAGGCTTGCCACCTACCACTTGATGGCCAAGCCT
GGGACTGCTCGCCTCCTGCTGCTGTTTCTGGAACCTATTGATCCGCGGCAGCTTCACAGC
TATCACCGCCTTGCCCGGTGGCTGCAGAAGGAGGACTACTTCGATGTATCCCAAGGAAGG
ATTGAGTGGGATGCCTTCTCTGAGAAACTCCGGAAAAGGTTAAGGAAAGCTGGGCAAGAG
AGAGAGGAT
>EqQuBor_TLR11_Heq13
ATGGAAAGACCTCTGCTGTCCTTCACTCTCCTCTCTCCCTTACTGCTGGGCTTGATGAGC
CTCGGCAGGATGAGCTGGGCATGGACTGCTCCTGATTGCACCATAGCAGACAGCTCCCTA
TTGCCTAACATTTCCTACTACATCCCATTCTGTTCCTTGGCCCCGGGACTGCACCTTTTT
GCATCATGCTCCAATGTTAAAGACCTGGCTCAGACCCTAACAGCAGTGCCCCGAGATATA
GAGGCCCTTTGCCTCCAGGGCACAGTTCCTTTCCTGCCAGCTGATGCCTTTGGACACTTC
ACCACACTACAACTTCTGAGGCTGCAGCTGGGCACCATCAGCATTACATCTGGGACATTT
CAAGGACTGAATCAGCTGCAGCACCTTTCCTTTGAGCATCACGCTCCCTGTTGCCTGAGC
CTGTTCCTCCCTCCAGATGCTCTGGAGCACCTCAGACTCCTCAACACCCTTTCCTTCCAT
GGCTACTGCCTGAATTATAGCCAGAACATCCAGTTGCCCATCAGCCTTAGGCATCTAACC
GTGAGGCACAGCTGTCTGATAGAATTGCGGGAACTGCAAGGGCTCTTCCCAAACCTTGTC
CCTGGTTCCTCTCCGACAACCAGCCCCAGCCCATGGACCTCCTTCCTGGAGGAGCTGGAC
CTGTCTGCCAACCTACAGCTGAGCCAGGTGGGCAATAGAGCTCTGGATGGCCTCCAGCTC
CGTTCCCTGAGATTGGATGGCACCCCACTAAGCGCATTAGACCTCCTAGGCTCAGGACTG
CTCCACTTGGACTCCCTCTCCCTTGAGGGAACAAGAACAGAAAGACTGCCTGGGAATGTG
ACACGCTACTTTGAGCTTCGTGCTCTTGACCTTGGAAGGAACCAAATCCAGAACCTAGAG
GATGAGGATCTCCTAAGCTGCCAGTCCCTGGAATTCCTCAGCCTTCATGCCAATGGCCTG
CAGTTACTTCCATCCAGGTTCCTGAATGACCTGCCCCAGCTTCAGAGGCTCAATCTGTCA
ATGAATAAACTGGGCCCAACTTTGGTGCTCCCAGAAGGGCTGGTCAGCTCAAATCTGAGA
GTGTTAGATCTGTCCCACAATGAGCTCTGTGTTCTGCCCTATAGGGCCTTCTCCTCTCTT
CCTCAACTCCAGGAGCTCCGGCTGAGTGGTAACAACATTTCCAACTTATCCAGTGAAAGC
CTGGAGGGACTGAGGTGGCTGAAGACTCTAGACCTGAGTTGGAACCAAATTAAAACGCTG
AAGCCAGGCTGGCTCTCCTCTCTTCCTGCTCTCACCTCACTGAACCTCCTGGGCACCCAC
TTGGAGCATATCTCAGGCAAGCAGCTCCAGGGTCCCCAGAAGCTGAGCCACCTGCAGCTG
GGTTCTCTTGAGATGCTGGAGATCTATCCTCCCTGGCCTCCAGCACTGCTCAGCTTGGAG
GTACGGGCAGATGTTTACATCCAGTTTGGAGTCCCCAGTGGAGAACCCTTCTTGTTCTTG
GAGAACCTTACCTTACAAACTTCCAATATGTTGCTGCAATTGGACAACAACACAATCCAC
TTCCCTTCCCTACGTCACCTCACTCTGCGAGGCTGCAGCCCCTATATTTTGTCTGGCCAT
CAATCCCACAGATTCTTCCCACAGCTCCCTCTCCTGGAGCACTTGCACTTCTGGTCTGAT
CATGAGGGTGCAGACGATCTGCATCTATTTGGGATGCCCAGCCTGCGAGTGCTGGAGCTG
GGGGACTTGGATTTCCTCTGTCAGCCAACATCAGTGAAGTTGGAGAAGCTACTGAAGGAG
CTGCCTCAGTTACAGGTTCTGGCATTGAGCAACCTGAACCTTGGGAACCTCTCTGCCTCC
AGCTTCAGGGGCTTGGGGCCCCTTCGGCTGCTGCTGCTCAATTCTGAATGGGCTCTGGGG
CTGGACAGCAGCCTCCAGGAACTAATTCCCCAGATGCCTCAATATGTTTATTTCTCAGAT
ATCACCTTCACTTGCCAGTGTGAAAGCTCTTGGGTGGGGCCTTGGGCAACACAAGCCCCA
AACACTTTTGTGTATGGACTGGAGAAATCCATGTGCATGGCCAACGCCTCTGACTACTCC
AAGACGCCATTGCTCTCCTTCCTTTCTGGTCACTGCTCACATGATCCTGAGTTTCAGAGC
TTTCTAACCAGCTTCACTCTGGTGTTCCTGCTGATCTTCCTTTCATTGCTTGGCTGTCCC
AAATGGCCCTGGCTTCATTACCTCCAGACCCTATTTCATGCCTGGTGGTGGAAATTGGGC
GGGTGGCGGCCCAGAAACCAATTCCACTATGATGTCTTTATATCCTATTGTGAGCAGGAC
CGAGCCTGGGTGCTGAAAGAACTGGTTCCTGCTCTAGAGAAGCCTCTTCCAGTTGGTGAG
GGTTTGAGGCTATGCCTGCCTGAGAGGGACTTTGGGGTTGGGCAGGACAGGATGGATGCT
ATGGTTGCCAGCATGGAAAGCAGCAGAGCCACCCTCTGTGTGCTCAGCTGCCAGGCCCTG
GGAAGTCCCTGGTGCAATCTGGAGTTAAGGCTTGCCACCTACCACTTGATGGCCAAGCCT
GGGACTGCTCGCCTCCTGCTGCTGTTTCTGGAACCTATTGATCCGCGGCAGCTTCACAGC
TATCACCGCCTTGCCCGGTGGCTGCAGAAGGAGGACTACTTCGATGTATCCCAAGGAAGG
ATTGAGTGGGATGCCTTCTCTGAGAAACTCCGGAAAAGGTTAAGGAAAGCTGGGCAAGAG
AGAGAGGAT
>EqQuCh_TLR11_Heq8
ATGGAAAGACCTCTGCTGTCCTTCACTCTCCTCTCTCCCTTACTGCTGGGCTTGATGAGC
CTCGGCAGGATGAGCTGGGCATGGACTGCTCCTGATTGCACCATAGCAGACAGCTCCCTA
TTGCCTAACATTTCCTACTACATCCCATTCTGTTCCTTGGCCCCGGGACTGCACCTTTTT
GCATCATGCTCCAATGTTAAAGACCTGGCTCAGACCCTAACAGCAGTGCCCCGAGATATA
GAGGCCCTTTGCCTCCAGGGCACAGTTCCTTTCCTGCCAGCTGATGCCTTTGGACACTTC
ACCACACTACAACTTCTGAGGCTGCAGCTGGGCACCATCAGCATTACATCTGGGACATTT
CAAGGACTGAATCAGCTGCAGCACCTTTCCTTTGAGCATCACGCTCCCTGTTGCCTGAGC
CTGTTCCTCCCTCCAGATGCTCTGGAGCACCTCAGACTCCTCAACACCCTTTCCTTCCAT
GGCTACTGCCTGAATTATAGCCAGAACATCCAGTTGCCCATCAGCCTTAGGCATCTAACC
GTGAGGCACAGCTGTCTGATAGAATTGCGGGAACTGCAAGGGCTCTTCCCAAACCTTGTC
CCTGGTCCCTCTCCGACAACCAGCCCCAGCCCATGGACCTCCTTCCTGGAGGAGCTGGAC
CTGTCTGCCAACCTACAGCTGAGCCAGGTGGGCAATAGAGCTCTGGATGGCCTCCAGCTC
CGTTCCCTGAGATTGGATGGCACCCCACTAAGCGCATTAGACCTCCTAGGCTCAGGACTG
CTCCACTTGGACTCCCTCTCCCTTGAGGGAACAAGAACAGAAAGACTGCCTGGGAATGTG
ACACGCTACTTTGAGCTTCGTGCTCTTGACCTTGGAAGGAACCAAATCCAGAACCTAGAG
GATGAGGATCTCCTAAGCTGCCAGTCCCTGGAATTCCTCAGCCTTCATGCCAATGGCCTG
CAGTTACTTCCATCCAGGTTCCTGAATGACCTGCCCCAGCTTCAGAGGCTCAATCTGTCA
ATGAATAAACTGGGCCCAACTTTGGTGCTCCCAGAAGGGCTGGTCAGCTCAAATCTGAGA
GTGTTAGATCTGTCCCACAATGAGCTCTGTGTTCTGCCCTATAGGGCCTTCTCCTCTCTT
CCTCAACTCCAGGAGCTCCGGCTGAGTGGTAACAACATTTCCAACTTATCCAGTGAAAGC
CTGGAGGGACTGAGGTGGCTGAAGACTCTAGACCTGAGTTGGAACCAAATTAAAACGCTG
AAGCCAGGCTGGCTCTCCTCTCTTCCTGCTCTCACCTCACTGAACCTCCTGGGCACCCAC
TTGGAGCATATCTCAGGCAAGCAGCTCCAGGGTCCCCAGAAGCTGAGCCACCTGCAGCTG
GGTTCTCTTGAGATGCTGGAGATCTATCCTCCCTGGCCTCCAGCACTGCTCAGCTTGGAG
GTACGGGCAGATGTTTACATCCAGTTTGGAGTCCCCAGTGGAGAACCCTTCTTGTTCTTG
GAGAACCTTACCTTACAAACTTCCAATATGTTGCTGCAATTGGACAACAACACAATCCAC
TTCCCTTCCCTACGTCACCTCACTCTGCGAGGCTGCAGCCCCTATATTTTGTCTGGCCAT
CAATCCCACAGATTCTTCCCACAGCTCCCTCTCCTGGAGCACTTGCACTTCTGGTCTGAT
CATGAGGGTGCAGACGATCTGCATCTATTTGGGATGCCCAGCCTGCGAGTGCTGGAGCTG
GGGGACTTGGATTTCCTCTGTCAGCCAACATCATTGAAGTTGGAGAAGCTACTGAAGGAG
CTGCCTCAGTTACAGGTTCTGGCATTGAGCAACCTGAACCTTGGGAACCTCTCTGCCTCC
AGCTTCAGGGGCTTGGGGCCCCTTCGGCTGCTGCTGCTCAATTCTGAATGGGCTCTGGGG
CTGGACAGCAGCCTCCAGGAACTAATTCCCCAGATGCCTCAATATGTTTATTTCTCAGAT
ATCACCTTCACTTGCCAGTGTGAAAGCTCTTGGGTGGGGCCTTGGGCAACACAAGCCCCA
AACACTTTTGTGTATGGACTGGAGAAATCCATGTGCATGGCCAACGCCTCTGACTACTCC
AAGACGCCATTGCTCTCCTTCCTTTCTGGTCACTGCTCACATGATCCTGAGTTTCAGAGC
TTTCTAACCAGCTTCACTCTGGTGTTCCTGCTGATCTTCCTTTCATTGCTTGGCTGTCCC
AAATGGCCCTGGCTTCATTACCTCCAGACCCTATTTCATGCCTGGTGGTGGAAATTGGGC
GGGTGGCGGCCCAGAAACCAATTCCACTATGATGTCTTTATATCCTATTGTGAGCAGGAC
CGAGCCTGGGTGCTGAAAGAACTGGTTCCTGCTCTAGAGAAGCCTCTTCCAGTTGGTGAG
GGTTTGAGGCTATGCCTGCCTGAGAGGGACTTTGGGGTTGGGCAGGACAGGATGGATGCT
ATGGTTGCCAGCATGGAAAGCAGCAGAGCCACCCTCTGTGTGCTCAGCTGCCAGGCCCTG
GGAAGTCCCTGGTGCAATCTGGAGTTAAGGCTTGCCACCTACCACTTGATGGCCAAGCCT
GGGACTGCTCGCCTCCTGCTGCTGTTTCTGGAACCTATTGATCCGCGGCAGCTTCACAGC
TATCACCGCCTTGCCCGGTGGCTGCAGAAGGAGGACTACTTCGATGTATCCCAAGGAAGG
ATTGAGTGGGATGCCTTCTCTGAGAAACTCCGGAAAAGGTTAAGGAAAGCTGGGCAAGAG
AGAGAGGAT
>EqQuCh_TLR11_Heq9
ATGGAAAGACCTCTGCTGTCCTTCACTCTCCTCTCTCCCTTACTGCTGGGCTTGATGAGC
CTCGGCAGGATGAGCTGGGCATGGACTGCTCCTGATTGCACCATAGCAGACAGCTCCCTA
TTGCCTAACATTTCCTACTACATCCCATTCTGTTCCTTGGCCCCGGGACTGCACCTTTTT
GCATCATGCTCCAATGTTAAAGACCTGGCTCAGACCCTAACAGCAGTGCCCCGAGATATA
GAGGCCCTTTGCCTCCAGGGCACAGTTCCTTTCCTGCCAGCTGATGCCTTTGGACACTTC
ACCACACTACAACTTCTGAGGCTGCAGCTGGGCACCATCAGCATTACATCTGGGACATTT
CAAGGACTGAATCAGCTGCAGCACCTTTCCTTTGAGCATCACGCTCCCTGTTGCCTGAGC
CTGTTCCTCCCTCCAGATGCTCTGGAGCACCTCAGACTCCTCAACACCCTTTCCTTCCAT
GGCTACTGCCTGAATTATAGCCAGAACATCCAGTTGCCCATCAGCCTTAGGCATCTAACC
GTGAGGCACAGCTGTCTGATAGAATTACGGGAACTGCAAGGGCTCTTCCCAAACCTTGTC
CCTGGTTCCTCTCCGACAACCAGCCCCAGCCCATGGACCTCCTTCCTGGAGGAGCTGGAC
CTGTCTGCCAACCTACAGCTGAGCCAGGTGGGCAATAGAGCTCTGGATGGCCTCCAGCTC
CGTTCCCTGAGATTGGATGGCACCCCACTAAGCGCATTAGACCTCCTAGGCTCAGGACTG
CTCCACTTGGACTCCCTCTCCCTTGAGGGAACAAGAACAGAAAGACTGCCTGGGAATGTG
ACACGCTACTTTGAGCTTCGTGCTCTTGACCTTGGAAGGAACCAAATCCAGAACCTAGAG
GATGAGGATCTCCTAAGCTGCCAGTCCCTGGAATTCCTCAGCCTTCATGCCAATGGCCTG
CAGTTACTTCCATCCAGGTTCCTGAATGACCTGCCCCAGCTTCAGAGGCTCAATCTGTCA
ATGAATAAACTGGGCCCAACTTTGGTGCTCCCAGAAGGGCTGGTCAGCTCAAATCTGAGA
GTGTTAGATCTGTCCCACAATGAGCTCTGTGTTCTGCCCTATAGGGCCTTCTCCTCTCTT
CCTCAACTCCAGGAGCTCCGGCTGAGTGGTAACAACATTTCCAACTTATCCAGTGAAAGC
CTGGAGGGACTGAGGTGGCTGAAGACTCTAGACCTGAGTTGGAACCAAATTAAAACGCTG
AAGCCAGGCTGGCTCTCCTCTCTTCCTGCTCTCACCTCACTGAACCTCCTGGGCACCCAC
TTGGAGCATATCTCAGGCAAGCAGCTCCAGGGTCCCCAGAAGCTGAGCCACCTGCAGCTG
GGTTCTCTTGAGATGCTGGAGATCTATCCTCCCTGGCCTCCAGCACTGCTCAGCTTGGAG
GTACGGGCAGATGTTTACATCCAGTTTGGAGTCCCCAGTGGAGAACCCTTCTTGTTCTTG
GAGAACCTTACCTTACAAACTTCCAATATGTTGCTGCAATTGGACAACAACACAATCCAC
TTCCCTTCCCTACGTCACCTCACTCTGCGAGGCTGCAGCCCCTATATTTTGTCTGGCCAT
CAATCCCACAGATTCTTCCCACAGCTCCCTCTCCTGGAGCACTTGCACTTCTGGTCTGAT
CATGAGGGTGCAGACGATCTGCATCTATTTGGGATGCCCAGCCTGCGAGTGCTGGAGCTG
GGGGACTTGGATTTCCTCTGTCAGCCAACATCAGTGAAGTTGGAGAAGCTACTGAAGGAG
CTGCCTCAGTTACAGGTTCTGGCATTGAGCAACCTGAACCTTGGGAACCTCTCTGCCTCC
AGCTTCAGGGGCTTGGGGCCCCTTCGGCTGCTGCTGCTCAATTCTGAATGGGCTCTGGGG
CTGGACAGCAGCCTCCAGGAACTAATTCCCCAGATGCCTCAATATGTTTATTTCTCAGAT
ATCACCTTCACTTGCCAGTGTGAAAGCTCTTGGGTGGGGCCTTGGGCAACACAAGCCCCA
AACACTTTTGTGTATGGACTGGAGAAATCCATGTGCATGGCCAACGCCTCTGACTACTCC
AAGACGCCATTGCTCTCCTTCCTTTCTGGTCACTGCTCACATGATCCTGAGTTTCAGAGC
TTTCTAACCAGCTTCACTCTGGTGTTCCTGCTGATCTTCCTTTCATTGCTTGGCTGTCCC
AAATGGCCCTGGCTTCATTACCTCCAGACCCTATTTCATGCCTGGTGGTGGAAATTGGGC
GGGTGGCGGCCCAGAAACCAATTCCACTATGATGTCTTTATATCCTATTGTGAGCAGGAC
CGAGCCTGGGTGCTGAAAGAACTGGTTCCTGCTCTAGAGAAGCCTCTTCCAGTTGGTGAG
GGTTTGAGGCTATGCCTGCCTGAGAGGGACTTTGGGGTTGGGCAGGACAGGATGGATGCT
ATGGTTGCCAGCATGGAAAGCAGCAGAGCCACCCTCTGTGTGCTCAGCTGCCAGGCCCTG
GGAAGTCCCTGGTGCAATCTGGAGTTAAGGCTTGCCACCTACCACTTGATGGCCAAGCCT
GGGACTGCTCGCCTCCTGCTGCTGTTTCTGGAACCTATTGATCCGCGGCAGCTTCACAGC
TATCACCGCCTTGCCCGGTGGCTGCAGAAGGAGGACTACTTCGATGTATCCCAAGGAAGG
ATTGAGTGGGATGCCTTCTCTGAGAAACTCCGGAAAAGGTTAAGGAAAGCTGGGCAAGAG
AGAGAGGAT
>EqHa_TLR11_Heq10
ATGGAAAGACCTCTGCTGTCCTTCACTCTCCTCTCTCCCTTACTGCTGGGCTTGATGAGC
CTCGGCAGGATGAGCTGGGCATGGACTGCTCCTGATTGCACCATAGCAGACAGCTCCCTA
TTGCCTAACATTTCCTACTACATCCCATTCTGTTCCTTGGCCCCAGGACTGCACCTTTTT
GCATCATGCTCCAATGTTAAAGACCTGGCTCAGACCCTAACAGCAGTGCCCCGAGATATA
GAGGCACTTTGCCTCCAGGGCACAGTTCCTTTCCTGCCAGCTGATGCCTTTGGACACTTC
ACCACACTACAACTTCTGAGGCTGCAGCTGGGCACCATCAGCATTACATCTGGGACATTT
CAAGGACTGAATCAGCTGCAGCACCTTTCCTTTGAGCATCATGCTCCCTGTTGCCTGAGC
CTGTTCCTCCCTCCAGATGCTCTGGAGCACCTCAGACTCCTCAACACCCTTTCCTTCCAT
GGCTACTGCCTGAATTATAGCCAGAACATCCAGTTGCCCATCAGCCTTAGGCATCTAACC
GTGAGGCACAGCTGTCTGATAGAATTGCGGGAACTGCAAGGGCTCTTCCCAAACCTTGTC
CCTGGTTCCTCTCCGACAACCAGCCCCAGCCCATGGACCTCCTTCCTGGAGGAGCTGGAC
CTGTCTGCCAACCTACAGCTGAGCCAGGTGGGCAATAGAGCTCTGGATGGCCTCCAGCTC
CGTTCCCTGAGATTGGATGGCACCCCACTAAGCGCATTAGACCTCCTAGGCTCAGGACTG
CTCCACTTGGACTCCCTCTCCCTTGAGGGAACAAGGACAGAAAGACTGCCTGGGAATGTG
ACACGCTACTTTGAGCTTCGTGCTCTTGACCTTGGAAGGAACCAAATCCAGAACCTAGAG
GATGAGGATCTCCTAAGCTGCCAGTCCCTGGAATTCCTCAGCCTTCATGCCAATGGCCTG
CAGTTACTTCCATCCAGATTCCTGAATGACCTGCCCCAGCTTCAGAGGCTCAATCTGTCA
ATGAATAAACTGGGCCCAACTTTGGTGCTCCCAGAAGGGCTGGTCAGCTCAAATCTGAGA
GTGTTAGATCTGTCCCACAATGAGCTCTGTGTTCTGCCCTATAGGGCCTTCTCCTCTCTT
CCTCAACTCCAGGAGCTCCGGCTGAGTGGTAACAACATTTCCAACTTATCCAGTGAAAGC
CTGGAGGGACTGAGGTGGCTGAAGACCCTAGACCTGAGTTGGAACCAAATTAAAACGCTG
AAGCCAGGCTGGCTCTCCTCTCTTCCTGCTCTCACCTCACTGAACCTCCTGGGCACCCAC
TTGGAGCATATCTCAGGCAAGCAGCTCCAGGGTCCCCAGAAGCTGAGCCACCTGCAGCTG
GGTTCTCTTGAGATGCTGGAGATCTATCCTCCCTGGCCTCCAGCACTGCTCAGCTTGGAG
GTACGGGCAGATGTTTACATCCAGTTTGGAGTCCCCAGTGGAGAACCCTTCTTGTTCTTG
GAGAACCTTACCTTACAAACTTCCAATATGTTGCTGCAATTGGACAACAACACAATCCAC
TTCCCTTCCCTACGTCACCTCACTCTGCGAGGCTGCAGCCCCTATATTTTGTCTGGCCAT
CAATCCCACAGATTCTTCCCACAGCTCCCTCTCCTGGAGCACTTGCACTTCTGGTCTGAT
CATGAGGGTGCAGACGATCTGCATCTATTTGGGATGCCCAGCCTGCGAGTGCTGGAGCTG
GGGGACTTGGATTTCCTCTGTCAGCCAACATCAGTGAAGTTGGAGAAGCTACTGAAGGAG
CTGCCTCAGTTACAGGTTCTGGCATTGAGCAACCTGAACCTTGGGAACCTCTCTGCCTCC
AGCTTCAGGGGCTTGGGGCCGCTTCGGCTGCTGCTGCTCAATTCTGAATGGGCTCTGGGG
CTGGACAGCAGCCTCCAGGAACTAATTCCCCAGATGCCTCAATATGTTTATTTCTCAGAT
ATCACCTTCACTTGCCAGTGTGAAAGCTCTTGGGTGGGGCCTTGGGCAACACAAGCCCCA
AACACTTTTGTGTATGGACTGGAGAAATCCATGTGCATGGCCAACGCCTCTGACTACTCC
AAGACGCCATTGCTCTCCTTCCTTTCTGGTCACTGCTCACATGATCCTGAGTTTCAGAGC
TTTCTAACCAGCTTCACTCTGGTGTTCCTGCTGATCTTCCTTTCATTGCTTGGCTGTCCC
AAATGGCCCTGGCTTCATTACCTCCAGACCCTATTTCATGCCTGGTGGTGGAAATTGGGC
GGGTGGCGGCCCAGAAACCAATTCCACTATGATGTCTTTATATCCTATTGTGAGCAGGAC
CGAGCCTGGGTGCTGAAAGAACTGGTTCCTGCTCTAGAGAAGCCTCTTCCAGTTGGTGAG
GGTTTGAGGCTATGCCTGCCTGAGAGGGACTTTGGGGTTGGGCAGGACAGGATGGATGCT
ATGGTTGCCAGCATGGAAAGCAGCAGAGCCACCCTCTGTGTGCTCAGCTGCCAGGCCCTG
GGAAGTCCCTGGTGCAATCTGGAGTTAAGGCTTGCCACCTACCACTTGATGGCCAAGCCT
GGGACTGCTCGCCTCCTGCTGCTGTTTCTGGAACCTATTGATCGGCGGCAGCTTCACAGC
TATCACCGCCTTGCCCGGTGGCTGCAGAAGGAGGACTACTTCGATGTATCCCAAGGAAGG
ATTGAGTGGGATGCCTTCTCTGAGAAACTCCGGAAAAGGTTAAGGAAAGCTGGGCAAGAG
AGAGAGGAT
>EqHa_TLR11_Heq11
ATGGAAAGACCTCTGCTGTCCTTCACTCTCCTCTCTCCCTTACTGCTGGGCTTGATGAGC
CTCGGCAGGATGAGCTGGGCATGGACTGCTCCTGATTGCACCATAGCAGACAGCTCCCTA
TTGCCTAACATTTCCTACTACATCCCATTCTGTTCCTTGGCCCCAGGACTGCACCTTTTT
GCATCATGCTCCAATGTTAAAGACCTGGCTCAGACCCTAACAGCAGTGCCCCGAGATATA
GAGGCACTTTGCCTCCAGGGCACAGTTCCTTTCCTGCCAGCTGATGCCTTTGGACACTTC
ACCACACTACAACTTCTGAGGCTGCAGCTGGGCACCATCAGCATTACATCTGGGACATTT
CAAGGACTGAATCAGCTGCAGCACCTTTCCTTTGAGCATCATGCTCCCTGTTGCCTGAGC
CTGTTCCTCCCTCCAGATGCTCTGGAGCACCTCAGACTCCTCAACACCCTTTCCTTCCAT
GGCTACTGCCTGAATTATAGCCAGAACATCCAGTTGCCCATCAGCCTTAGGCATCTAACC
GTGAGGCACAGCTGTCTGATAGAATTGCGGGAACTGCAAGGGCTCTTCCCAAACCTTGTC
CCTGGTTCCTCTCCGACAACCAGCCCCAGCCCATGGACCTCCTTCCTGGAGGAGCTGGAC
CTGTCTGCCAACCTACAGCTGAGCCAGGTGGGCAATAGAGCTCTGGATGGTCTCCAGCTC
CGTTCCCTGAGATTGGATGGCACCCCACTAAGCGCATTAGACCTCCTAGGCTCAGGACTG
CTCCACTTGGACTCCCTCTCCCTTGAGGGAACAAGGACAGAAAGACTGCCTGGGAATGTG
ACACGCTACTTTGAGCTTCGTGCTCTTGACCTTGGAAGGAACCAAATCCAGAACCTAGAG
GATGAGGATCTCCTAAGCTGCCAGTCCCTGGAATTCCTCAGCCTTCATGCCAATGGCCTG
CAGTTACTTCCATCCAGATTCCTGAATGACCTGCCCCAGCTTCAGAGGCTCAATCTGTCA
ATGAATAAACTGGGCCCAACTTTGGTGCTCCCAGAAGGGCTGGTCAGCTCAAATCTGAGA
GTGTTAGATCTGTCCCACAATGAGCTCTGTGTTCTGCCCTATAGGGCCTTCTCCTCTCTT
CCTCAACTCCAGGAGCTCCGGCTGAGTGGTAACAACATTTCCAACTTATCCAGTGAAAGC
CTGGAGGGACTGAGGTGGCTGAAGACCCTAGACCTGAGTTGGAACCAAATTAAAACGCTG
AAGCCAGGCTGGCTCTCCTCTCTTCCTGCTCTCACCTCACTGAACCTCCTGGGCACCCAC
TTGGAGCATATCTCAGGCAAGCAGCTCCAGGGTCCCCAGAAGCTGAGCCACCTGCAGCTG
GGTTCTCTTGAGATGCTGGAGATCTATCCTCCCTGGCCTCCAGCACTGCTCAGCTTGGAG
GTACGGGCAGATGTTTACATCCAGTTTGGAGTCCCCAGTGGAGAACCCTTCTTGTTCTTG
GAGAACCTTACCTTACAAACTTCCAATATGTTGCTGCAATTGGACAACAACACAATCCAC
TTCCCTTCCCTACGTCACCTCACTCTGCGAGGCTGCAGCCCCTATATTTTGTCTGGCCAT
CAATCCCACAGATTCTTCCCACAGCTCCCTCTCCTGGAGCACTTGCACTTCTGGTCTGAT
CATGAGGGTGCAGACGATCTGCATCTATTTGGGATGCCCAGCCTGCGAGTGCTGGAGCTG
GGGGACTTGGATTTCCTCTGTCAGCCAACATCAGTGAAGTTGGAGAAGCTACTGAAGGAG
CTGCCTCAGTTACAGGTTCTGGCATTGAGCAACCTGAACCTTGGGAACCTCTCTGCCTCC
AGCTTCAGGGGCTTGGGGCCGCTTCGGCTGCTGCTGCTCAATTCTGAATGGGCTCTGGGG
CTGGACAGCAGCCTCCAGGAACTAATTCCCCAGATGCCTCAATATGTTTATTTCTCAGAT
ATCACCTTCACTTGCCAGTGTGAAAGCTCTTGGGTGGGGCCTTGGGCAACACAAGCCCCA
AACACTTTTGTGTATGGACTGGAGAAATCCATGTGCATGGCCAACGCCTCTGACTACTCC
AAGACGCCATTGCTCTCCTTCCTTTCTGGTCACTGCTCACATGATCCTGAGTTTCAGAGC
TTTCTAACCAGCTTCACTCTGGTGTTCCTGCTGATCTTCCTTTCATTGCTTGGCTGTCCC
AAATGGCCCTGGCTTCATTACCTCCAGACCCTATTTCATGCCTGGTGGTGGAAATTGGGC
GGGTGGCGGCCCAGAAACCAATTCCACTATGATGTCTTTATATCCTATTGTGAGCAGGAC
CGAGCCTGGGTGCTGAAAGAACTGGTTCCTGCTCTAGAGAAGCCTCTTCCAGTTGGTGAG
GGTTTGAGGCTATGCCTGCCTGAGAGGGACTTTGGGGTTGGGCAGGACAGGATGGATGCT
ATGGTTGCCAGCATGGAAAGCAGCAGAGCCACCCTCTGTGTGCTCAGCTGCCAGGCCCTG
GGAAGTCCCTGGTGCAATCTGGAGTTAAGGCTTGCCACCTACCACTTGATGGCCAAGCCT
GGGACTGCTCGCCTCCTGCTGCTGTTTCTGGAACCTATTGATCGGCGGCAGCTTCACAGC
TATCACCGCCTTGCCCGGTGGCTGCAGAAGGAGGACTACTTCGATGTATCCCAAGGAAGG
ATTGAGTGGGATGCCTTCTCTGAGAAACTCCGGAAAAGGTTAAGGAAAGCTGGGCAAGAG
AGAGAGGAT
>EqAs_TLR11_Heq1
ATGGAAAGACCTCTGCTGTCCTTCACTCTCCTCTCTCCCTTACTGCTGGGCTTGATGAGC
CTCGGCAGGATGAGCTGGGCATGGACTGCTCCTGATTGCACCATAGCAGACAGCTCCCTA
TTGCCTAACATTTCCTACTACATCCCATTCTGTTCCTTGGCCCCGGGACTGCACCTTTTT
GCATCATGCTCCAATGTTAAAGACCTGGCTCAGACCCTAACAGCAGTGCCCCGAGATATA
GAGGCACTTTGCCTCCAGGGCACAGTTCCTTTCCTGCCAGCTGATGCCTTTGGACACTTC
ACCACACTACAACTTCTGAGGCTGCAGCTGGGCACCATCAGCATTACATCTGGGACATTT
CAAGGACTGAATCAGCTGCAGCACCTTTCCTTTGAGCATCACGCTCCCTGTTGCCTGAGC
CTGTTCCTCCCTCCAGATGCTCTGGAGCACCTCAGACTCCTCAACACCCTTTCCTTCCAT
GGCTACTGCCTGAATTATAGCCAGAACATCCAGTTGCCCATCAGCCTTAGGCATCTAACC
GTGAGGCACAGCTGTCTGATAGAATTGCGGGAACTGCAAGGGCTCTTCCCAAACCTTGTC
CCTGGTTCCTCTCCTACAACCAGCCCCAGCCCATGGACCTCCTTCCTGGAGGAGCTGGAC
CTGTCTGCCAACCTACAGCTGAGCCAGGTGGGCAATAGAGCTCTGGATGGCCTCCAGCTC
CGTTCCCTGAGATTGGATGGCACCCCACTAAGCGCATTAGACCTCCTAGGCTCAGGACTG
CTCCACTTGGACTCCCTCTCCCTTGAGGGAACAAGGACAGAAAGACTGCCTGGGAATGTG
ACACGCTACTTTGAGCTTGTTGCTCTTGACCTTGGAAGGAACCAAATCCAGAACCTAGAG
GATGAGGATCTCCTAAGCTGCCAGTCCCTGGAATTCCTCAGCCTTCATGCCAATGGCCTG
CAGTTACTTCCATCCAGGTTCCTGAATGACCTGCCCCAGCTTCAGAGGCTCAATCTGTCA
ATGAATAAACTGGGCCCAACTTTGGTGCTCCCAGAAGGGCTGGTCAGCTCAAATCTGAGA
GTGTTAGATCTGTCCCACAATGAGCTCTGTGTTCTGCCCTATAGGGCCTTCTCCTCTCTT
CCTCAACTCCAGGAGCTCCGGCTGAGTGGTAACAACATTTCCAACTTATCCAGCGAAAGC
CTGGAGGGACTGAGGTGGCTGAAGACCCTAGACCTGAGTTGGAACCAAATTAAAACGCTG
AAGCCAGGCTGGCTCTCCTCTCTTCCTGCTCTCACCTCACTGAACCTCCTGGGCACCCAC
TTGGAGCATATCTCAGGCAAGCAGCTCCAGGGTCCCCAGAAGCTGAGCCACCTGCAGCTG
GGTTCTCTTGAGATGCTGGAGATCTATCCTCCCTGGCCTCCAGCACTGCTCAGCTTGGAG
GTACGGGCAGATGTTTACATCCAGTTTGGAGTCCCCAGTGGAGAACCCTTCTTGTTCTTG
GAGAACCTTACCTTACAAACTTCCAATATGTTGCTGCAATTGGACAACAACACAATCCAC
TTCCCTTCCCTACGTCACCTCACTCTGCGAGGCTGCAGCCCCTATATTTTGTCTGGCCAT
CAATCCCACAGATTCTTCCCACAGCTCCCTCTCCTGGAGCACTTGCACTTCTGGTCTGAT
CATGAGGGTGCAGACGATCTGCATCTATTTGGGATGCCCAGCCTGCGAGTGCTGGAGCTG
GGGGACTTGGATTTCCTCTGTCAGCCAACATCAGTGAAGTTGGAGAAGCTACTGAAGGAG
CTGCCTCAGTTACAGGTTCTGGTATTGAGCAACCTGAACCTTGGGAACCTCTCTGCCTCC
AGCTTCAGGGGCTTGGGGCCCCTTCGGCTGCTGCTGCTCAATTCTGAATGGGCTCTGGGG
CTGGACAGCAGCCTCCAGGAACTAATTCCCCAGATGCCTCAATACGTTTATTTCTCAGAT
ATCACCTTCACTTGCCAGTGCGAAAGCTCTTGGGTGGGGCCTTGGGCAACACAAGCCCCA
AACACTTTTGTGTACGGACTGGAGAAGTCCATCTGCATGGCCAATGCCTCTGACTACTCC
AAGACGCCATTGCTCTCCTTCCTTTCTGGTCACTGCTCACATGATCCTGAGTTTCAGAGC
TTTCTAACCAGTTTCACTCTGGTGTTCCTGCTGATCTTCCTTTCATTGCTTGGCTGTCCC
AAATGGCCCTGGCTTCATTACCTCCAGACCCTATTTCATGCCTGGTGGTGGAAATTGGGC
GGGTGGCGCCCCAGAAACCAATTCCACTATGATGTCTTTATATCCTATTGTGAGCAGGAC
CGAGCCTGGGTGCTGAAAGAACTGGTTCCTGCTCTAGAGAAGCCTCTTCCAGTTGGTGAG
GGTTTGAGGCTATGCCTGCCTGAGAGGGACTTTGGGGTTGGGCAGGACAGGATGGATGCT
ATGGTTGCCAGCATGGAAAGCAGTAGAGCCACCCTCTGTGTGCTCAGCTGCCAGGCCCTG
GGAAGTCCCTGGTGCAATCTGGAGTTAAGGCTTGCCACCTACCACTTGATGGCCAAGCCT
GGGACTGCTCGCCTCCTGCTGCTGTTTCTGGAACCTATTGATCGGCGGCAGCTTCACAGC
TATCACCGCCTTGCCCGGTGGCTGCAGAAGGAGGACTACTTCGATGTATCCCAAGGAAGG
ATTGAGTGGGATGCCTTCTCTGAGAAACTCCGGAAAAGGTTAAGGAAAGCTGGGCAAGAG
AGAGAGGAT
>EqAs_TLR11_Heq2
ATGGAAAGACCTCTGCTGTCCTTCACTCTCCTCTCTCCCTTACTGCTGGGCTTGATGAGC
CTCGGCAGGATGAGCTGGGCATGGACTGCTCCTGATTGCACCATAGCAGACAGCTCCCTA
TTGCCTAACATTTCCTACTACATCCCATTCTGTTCCTTGGCCCCGGGACTGCACCTTTTT
GCATCATGCTCCAATGTTAAAGACCTGGCTCAGACCCTAACAGCAGTGCCCCGAGATATA
GAGGCACTTTGCCTCCAGGGCACAGTTCCTTTCCTGCCAGCTGATGCCTTTGGACACTTC
ACCACACTACAACTTCTGAGGCTGCAGCTGGGCACCATCAGCATTACATCTGGGACATTT
CAAGGACTGAATCAGCTGCAGCACCTTTCCTTTGAGCATCACGCTCCCTGTTGCCTGAGC
CTGTTCCTCCCTCCAGATGCTCTGGAGCACCTCAGACTCCTCAACACCCTTTCCTTCCAT
GGCTACTGCCTGAATTATAGCCAGAACATCCAGTTGCCCATCAGCCTTAGGCATCTAACC
GTGAGGCACAGCTGTCTGATAGAATTGCGGGAACTGCAAGGGCTCTTCCCAAACCTTGTC
CCTGGTTCCTCTCCTACAACCAGCCCCAGCCCATGGACCTCCTTCCTGGAGGAGCTGGAC
CTGTCTGCCAACCTACAGCTGAGCCAGGTGGGCAATAGAGCTCTGGATGGCCTCCAGCTC
CGTTCCCTGAGATTGGATGGCACCCCACTAAGCGCATTAGACCTCCTAGGCTCAGGACTG
CTCCACTTGGACTCCCTCTCCCTTGAGGGAACAAGGACAGAAAGACTGCCTGGGAATGTG
ACACGCTACTTTGAGCTTGTTGCTCTTGACCTTGGAAGGAACCAAATCCAGAACCTAGAG
GATGAGGATCTCCTAAGCTGCCAGTCCCTGGAATTCCTCAGCCTTCATGCCAATGGCCTG
CAGTTACTTCCATCCAGGTTCCTGAATGACCTGCCCCAGCTTCAGAGGCTCAATCTGTCA
ATGAATAAACTGGGCCCAACTTTGGTGCTCCCAGAAGGGCTGGTCAGCTCAAATCTGAGA
GTGTTAGATCTGTCCCACAATGAGCTCTGTGTTCTGCCCTATAGGGCCTTCTCCTCTCTT
CCTCAACTCCAGGAGCTCCGGCTGAGTGGTAACAACATTTCCAACTTATCCAGTGAAAGC
CTGGAGGGACTGAGGTGGCTGAAGACCCTAGACCTGAGTTGGAACCAAATTAAAACGCTG
AAGCCAGGCTGGCTCTCCTCTCTTCCTGCTCTCACCTCACTGAACCTCCTGGGCACCCAC
TTGGAGCATATCTCAGGCAAGCAGCTCCAGGGTCCCCAGAAGCTGAGCCACCTGCAGCTG
GGTTCTCTTGAGATGCTGGAGATCTATCCTCCCTGGCCTCCAGCACTGCTCAGCTTGGAG
GTACGGGCAGATGTTTACATCCAGTTTGGAGTCCCCAGTGGAGAACCCTTCTTGTTCTTG
GAGAACCTTACCTTACAAACTTCCAATATGTTGCTGCAATTGGACAACAACACAATCCAC
TTCCCTTCCCTACGTCACCTCACTCTGCGAGGCTGCAGCCCCTATATTTTGTCTGGCCAT
CAATCCCACAGATTCTTCCCACAGCTCCCTCTCCTGGAGCACTTGCACTTCTGGTCTGAT
CATGAGGGTGCAGACGATCTGCATCTATTTGGGATGCCCAGCCTGCGAGTGCTGGAGCTG
GGGGACTTGGATTTCCTCTGTCAGCCAACATCAGTGAAGTTGGAGAAGCTACTGAAGGAG
CTGCCTCAGTTACAGGTTCTGGTATTGAGCAACCTGAACCTTGGGAACCTCTCTGCCTCC
AGCTTCAGGGGCTTGGGGCCCCTTCGGCTGCTGCTGCTCAATTCTGAATGGGCTCTGGGG
CTGGACAGCAGCCTCCAGGAACTAATTCCCCAGATGCCTCAATACGTTTATTTCTCAGAT
ATCACCTTCACTTGCCAGTGCGAAAGCTCTTGGGTGGGGCCTTGGGCAACACAAGCCCCA
AACACTTTTGTGTACGGACTGGAGAAGTCCATCTGCATGGCCAATGCCTCTGACTACTCC
AAGACGCCATTGCTCTCCTTCCTTTCTGGTCACTGCTCACATGATCCTGAGTTTCAGAGC
TTTCTAACCAGTTTCACTCTGGTGTTCCTGCTGATCTTCCTTTCATTGCTTGGCTGTCCC
AAATGGCCCTGGCTTCATTACCTCCAGACCCTATTTCATGCCTGGTGGTGGAAATTGGGC
GGGTGGCGCCCCAGAAACCAATTCCACTATGATGTCTTTATATCCTATTGTGAGCAGGAC
CGAGCCTGGGTGCTGAAAGAACTGGTTCCTGCTCTAGAGAAGCCTCTTCCAGTTGGTGAG
GGTTTGAGGCTATGCCTGCCTGAGAGGGACTTTGGGGTTGGGCAGGACAGGATGGATGCT
ATGGTTGCCAGCATGGAAAGCAGTAGAGCCACCCTCTGTGTGCTCAGCTGCCAGGCCCTG
GGAAGTCCCTGGTGCAATCTGGAGTTAAGGCTTGCCACCTACCACTTGATGGCCAAGCCT
GGGACTGCTCGCCTCCTGCTGCTGTTTCTGGAACCTATTGATCGGCGGCAGCTTCACAGC
TATCACCGCCTTGCCCGGTGGCTGCAGAAGGAGGACTACTTCGATGTATCCCAAGGAAGG
ATTGAGTGGGATGCCTTCTCTGAGAAACTCCGGAAAAGGTTAAGGAAAGCTGGGCAAGAG
AGAGAGGAT
>EqAs_TLR11_Heq4
ATGGAAAGACCTCTGCTGTCCTTCACTCTCCTCTCTCCCTTACTGCTGGGCTTGATGAGC
CTCGGCAGGATGAGCTGGGCATGGACTGCTCCTGATTGCACCATAGCAGACAGCTCCCTA
TTGCCTAACATTTCCTACTACATCCCATTCTGTTCCTTGGCCCCGGGACTGCACCTTTTT
GCATCATGCTCCAATGTTAAAGACCTGGCTCAGACCCTAACAGCAGTGCCCCGAGATATA
GAGGCACTTTGCCTCCAGGGCACAGTTCCTTTCCTGCCAGCTGATGCCTTTGGACACTTC
ACCACACTACAACTTCTGAGGCTGCAGCTGGGCACCATCAGCATTACATCTGGGACATTT
CAAGGACTGAATCAGCTGCAGCACCTTTCCTTTGAGCATCACGCTCCCTGTTGCCTGAGC
CTGTTCCTCCCTCCAGATGCTCTGGAGCACCTCAGACTCCTCAACACCCTTTCCTTCCAT
GGCTACTGCCTGAATTATAGCCAGAACATCCAGTTGCCCATCAGCCTTAGGCATCTAACC
GTGAGGCACAGCTGTCTGATAGAATTGCGGGAACTGCAAGGGCTCTTCCCAAACCTTGTC
CCTGGTTCCTCTCCTACAACCAGCCCCAGCCCATGGACCTCCTTCCTGGAGGAGCTGGAC
CTGTCTGCCAACCTACAGCTGAGCCAGGTGGGCAATAGAGCTCTGGATGGCCTCCAGCTC
CGTTCCCTGAGATTGGATGGCACCCCACTAAGCGCATTAGACCTCCTAGGCTCAGGACTG
CTCCACTTGGACTCCCTCTCCCTTGAGGGAACAAGGACAGAAAGACTGCCTGGGAATGTG
ACACGCTACTTTGAGCTTGTTGCTCTTGACCTTGGAAGGAACCAAATCCAGAACCTAGAG
GATGAGGATCTCCTAAGCTGCCAGTCCCTGGAATTCCTCAGCCTTCATGCCAATTGCCTG
CAGTTACTTCCATCCAGGTTCCTGAATGACCTGCCCCAGCTTCAGAGGCTCAATCTGTCA
ATGAATAAACTGGGCCCAACTTTGGTGCTCCCAGAAGGGCTGGTCAGCTCAAATCTGAGA
GTGTTAGATCTGTCCCACAATGAGCTCTGTGTTCTGCCCTATAGGGCCTTCTCCTCTCTT
CCTCAACTCCAGGAGCTCCGGCTGAGTGGTAACAACATTTCCAACTTATCCAGTGAAAGC
CTGGAGGGACTGAGGTGGCTGAAGACCCTAGACCTGAGTTGGAACCAAATTAAAACGCTG
AAGCCAGGCTGGCTCTCCTCTCTTCCTGCTCTCACCTCACTGAACCTCCTGGGCACCCAC
TTGGAGCATATCTCAGGCAAGCAGCTCCAGGGTCCCCAGAAGCTGAGCCACCTGCAGCTG
GGTTCTCTTGAGATGCTGGAGATCTATCCTCCCTGGCCTCCAGCACTGCTCAGCTTGGAG
GTACGGGCAGATGTTTACATCCAGTTTGGAGTCCCCAGTGGAGAACCCTTCTTGTTCTTG
GAGAACCTTACCTTACAAACTTCCAATATGTTGCTGCAATTGGACAACAACACAATCCAC
TTCCCTTCCCTACGTCACCTCACTCTGCGAGGCTGCAGCCCCTATATTTTGTCTGGCCAT
CAATCCCACAGATTCTTCCCACAGCTCCCTCTCCTGGAGCACTTGCACTTCTGGTCTGAT
CATGAGGGTGCAGACGATCTGCATCTATTTGGGATGCCCAGCCTGCGAGTGCTGGAGCTG
GGGGACTTGGATTTCCTCTGTCAGCCAACATCAGTGAAGTTGGAGAAGCTACTGAAGGAG
CTGCCTCAGTTACAGGTTCTGGTATTGAGCAACCTGAACCTTGGGAACCTCTCTGCCTCC
AGCTTCAGGGGCTTGGGGCCCCTTCGGCTGCTGCTGCTCAATTCTGAATGGGCTCTGGGG
CTGGACAGCAGCCTCCAGGAACTAATTCCCCAGATGCCTCAATACGTTTATTTCTCAGAT
ATCACCTTCACTTGCCAGTGCGAAAGCTCTTGGGTGGGGCCTTGGGCAACACAAGCCCCA
AACACTTTTGTGTACGGACTGGAGAAGTCCATCTGCATGGCCAATGCCTCTGACTACTCC
AAGACGCCATTGCTCTCCTTCCTTTCTGGTCACTGCTCACATGATCCTGAGTTTCAGAGC
TTTCTAACCAGTTTCACTCTGGTGTTCCTGCTGATCTTCCTTTCATTGCTTGGCTGTCCC
AAATGGCCCTGGCTTCATTACCTCCAGACCCTATTTCATGCCTGGTGGTGGAAATTGGGC
GGGTGGCGCCCCAGAAACCAATTCCACTATGATGTCTTTATATCCTATTGTGAGCAGGAC
CGAGCCTGGGTGCTGAAAGAACTGGTTCCTGCTCTAGAGAAGCCTCTTCCAGTTGGTGAG
GGTTTGAGGCTATGCCTGCCTGAGAGGGACTTTGGGGTTGGGCAGGACAGGATGGATGCT
ATGGTTGCCAGCATGGAAAGCAGTAGAGCCACCCTCTGTGTGCTCAGCTGCCAGGCCCTG
GGAAGTCCCTGGTGCAATCTGGAGTTAAGGCTTGCCACCTACCACTTGATGGCCAAGCCT
GGGACTGCTCGCCTCCTGCTGCTGTTTCTGGAACCTATTGATCGGCGGCAGCTTCACAGC
TATCACCGCCTTGCCCGGTGGCTGCAGAAGGAGGACTACTTCGATGTATCCCAAGGAAGG
ATTGAGTGGGATGCCTTCTCTGAGAAACTCCGGAAAAGGTTAAGGAAAGCTGGGCAAGAG
AGAGAGGAT
>EqAfSo_TLR11_Heq5
ATGGAAAGACCTCTGCTGTCCTTCACTCTCCTCTCTCCCTTACTGCTGGGCTTGATGAGC
CTCGGCAGGATGAGCTGGGCATGGACTGCTCCTGATTGCACCATAGCAGACAGCTCCCTA
TTGCCTAACATTTCCTACTACATCCCATTCTGTTCCTTGGCCCCGGGACTGCACCTTTTT
GCATCATGCTCCAATGTTAAAGACCTGGCTCAGACCCTAACAGCAGTGCCCCGAGATATA
GAGGCACTTTGCCTCCAGGGCACAGTTCCTTTCCTGCCAGCTGATGCCTTTGGACACTTC
ACCACACTACAACTTCTGAGGCTGCAGCTGGGCACCATCAGCATTACATCTGGGACATTT
CAAGGACTGAATCAGCTGCAGCACCTTTCCTTTGAGCATCACGCTCCCTGTTGCCTGAGC
CTGTTCCTCCCTCCAGATGCTCTGGAGCACCTCAGACTCCTCAACACCCTTTCCTTCCAT
GGCTACTGCCTGAATTATAGCCAGAACATCCAGTTGCCCATCAGCCTTAGGCATCTAACC
GTGAGGCACAGCTGTCTGATAGAATTGCGGGAACTGCAAGGGCTCTTCCCAAACCTTGTC
CCTGGTTCCTCTCCGACAACCAGCCCCAGCCCATGGACCTCCTTCCTGGAGGAGCTGGAC
CTGTCTGCCAACCTACAGCTAAGCCAGGTGGGCAATAGAGCTCTGGATGGCCTCCAGCTC
CGTTCCCTGAGATTGGATGGCACCCCACTAAGCGCATTAGACCTCCTAGGCTCAGGACTG
CTCCACTTGGACTCCCTCTCCCTTGAGGGAACAAGGACAGAAAGACTGCCTGGGAATGTG
ACACGCTACTTTGAGCTTCGTGCTCTTGACCTTGGAAGGAACCAAATCCAGAACCTAGAG
GATGAGGATCTCCTAAGCTGCCAGTCCCTGGAATTCCTCAGCCTTCATGCCAATGGCCTG
CAGTTACTTCCATCCAGATTCCTGAATGACCTGCCCCAGCTTCAGAGGCTCAATCTGTCA
ATGAATAAACTGGGCCCAACTTTGGTGCTCCCAGAAGGGCTGGTCAGCTCAAATCTGAGA
GTGTTAGATCTGTCCCACAATGAGCTCTGTGTTCTGCCCTATAGGGCCTTCTCCTCTCTT
CCTCAACTCCAGGAGCTCCGGCTGAGTGGTAACAACATTTCCAACTTATCCAGTGAAAGC
CTGGAGGGACTGAGGTGGCTGAAGACCCTAGACCTGAGTTGGAACCAAATTAAAACGCTG
AAGCCAGGCTGGCTCTCCTCTCTTCCTGCTCTCACCTCACTGAACCTCCTGGGCACCCAC
TTGGAGCATATCTCAGGCAAGCAGCTCCAGGGTCCCCAGAAGCTGAGCCACCTGCAGCTG
GGTTCTCTTGAGATGCTGGAGATCTATCCTCCCTGGCCTCCAGCACTGCTCAGCTTGGAG
GTACGGGCAGATGTTTACATCCAGTTTGGAGTCCCCAGTGGAGAACCCTTCTTGTTCTTG
GAGAACCTTACCTTACAAACTTCCAATATGTTGCTGCAATTGGACAACAACACAATCCAC
TTCCCTTCCCTACGTCACCTCACTCTGCGAGGCTGCAGCCCCTATATTTTGTCTGGCCAT
CAATCCCACAGATTCTTCCCACAGCTCCCTCTCCTGGAGCACTTGCACTTCTGGTCTGAT
CATGAGGGTGCAGACGATCTGCATCTATTTGGGATGCCCAGCCTGCGAGTGCTGGAGCTG
GGGGACTTGGATTTCCTCTGTCAGCCAACATCAGTGAAGTTGGAGAAGCTACTGAAGGAG
CTGCCTCAGTTACAGGTTCTGGCATTGAGCAACCTGAACCTTGGGAACCTCTCTGCCTCC
AGCTTCAGGGGCTTGGGGCCCCTTCAGCTGCTGCTGCTCAATTCTGAATGGGCTCTGGAG
CTGGACAGCAGCCTGCAGGAACTAATTCCCCAGATGCCTCAATATGTTTATTTCTCAGAT
ATCACCTTCACTTGCCAGTGTGAAAGCTCTTGGGTGGGGCCTTGGGCAACACAAGCCCCA
AACACTTTTGTGTATGGACTGGAGAAATCCATGTGCATGGCCAACGCCTCTGACTACTCC
AAGACGCCATTGCTCTCCTTCCTTTCTGGTCACTGCTCACATGATCCTGAGTTTCAGAGC
TTTCTAACCAGCTTCACTCTGGTGTTCCTGCTGATCTTCCTTTCATTGCTTGGCTGTCCC
AAATGGCCCTGGCTTCATTACCTCCAGACCCTATTTCATGCCTGGTGGTGGAAATTGGGT
GGGTGGCGGCCCAGAAACCAATTCCACTATGATGTCTTTATATCCTATTGTGAGCAGGAC
CGAGCCTGGGTGCTGAAAGAACTGGTTCCTGCTCTAGAGAAGCCTCTTCCAGTTGGTGAG
GGTTTGAGGCTATGCCTGCCTGAGAGGGACTTTGGGGTTGGGCAGGACAGGATGGATGCT
ATGGTTGCCAGCATGGAAAGCAGCAGAGCCACCCTCTGTGTGCTCAGCTGCCAGGCCCTG
GGAAGTCCCTGGTGCAATCTGGAGTTAAGGCTTGCCACCTACCACTTGATGGCCATGCCT
GGGACTGCTCGCCTCCTGCTGCTGTTTCTGGAACCTATTGATCGGCGGCAGCTTCACAGC
TATCACCGCCTTGCCCGGTGGCTGCAGAAGGAGGACTACTTCGATGTATCCCAAGGAAGG
ATTGAGTGGGATGCCTTCTCTGAGAAACTCCGGAAAAGGTTAAGGAAAGCTGGGCAAGAG
AGAGAGGAT
>EqAfSo_TLR11_Heq6
ATGGAAAGACCTCTGCTGTCCTTCACTCTCCTCTCTCCCTTACTGCTGGGCTTGATGAGC
CTCGGCAGGATGAGCTGGGCATGGACTGCTCCTGATTGCACCATAGCAGACAGCTCCCTA
TTGCCTAACATTTCCTACTACATCCCATTCTGTTCCTTGGCCCCGGGACTGCACCTTTTT
GCATCATGCTCCAATGTTAAAGACCTGGCTCAGACCCTAACAGCAGTGCCCCGAGATATA
GAGGCACTTTGCCTCCAGGGCACAGTTCCTTTCCTGCCAGCTGATGCCTTTGGACACTTC
ACCACACTACAACTTCTGAGGCTGCAGCTGGGCACCATCAGCATTACATCTGGGACATTT
CAAGGACTGAATCAGCTGCAGCACCTTTCCTTTGAGCATCACGCTCCCTGTTGCCTGAGC
CTGTTCCTCCCTCCAGATGCTCTGGAGCACCTCAGACTCCTCAACACCCTTTCCTTCCAT
GGCTACTGCCTGAATTATAGCCAGAACATCCAGTTGCCCATCAGCCTTAGGCATCTAACC
GTGAGGCACAGCTGTCTGATAGAATTGCGGGAACTGCAAGGGCTCTTCCCAAACCTTGTC
CCTGGTTCCTCTCCGACAACCAGCCCCAGCCCATGGACCTCCTTCCTGGAGGAGCTGGAC
CTGTCTGCCAACCTACAGCTAAGCCAGGTGGGCAATAGAGCTCTGGATGGCCTCCAGCTC
CGTTCCCTGAGATTGGATGGCACCCCACTAAGCGCATTAGACCTCCTAGGCTCAGGACTG
CTCCACTTGGACTCCCTCTCCCTTGAGGGAACAAGGACAGAAAGACTGCCTGGGAATGTG
ACACGCTACTTTGAGCTTCGTGCTCTTGACCTTGGAAGGAACCAAATCCAGAACCTAGAG
GATGAGGATCTCCTAAGCTGCCAGCCCCTGGAATTCCTCAGCCTTCATGCCAATGGCCTG
CAGTTACTTCCATCCAGATTCCTGAATGACCTGCCCCAGCTTCAGAGGCTCAATCTGTCA
ATGAATAAACTGGGCCCAACTTTGGTGCTCCCAGAAGGGCTGGTCAGCTCAAATCTGAGA
GTGTTAGATCTGTCCCACAATGAGCTCTGTGTTCTGCCCTATAGGGCCTTCTCCTCTCTT
CCTCAACTCCAGGAGCTCCGGCTGAGTGGTAACAACATTTCCAACTTATCCAGTGAAAGC
CTGGAGGGACTGAGGTGGCTGAAGACCCTAGACCTGAGTTGGAACCAAATTAAAACGCTG
AAGCCAGGCTGGCTCTCCTCTCTTCCTGCTCTCACCTCACTGAACCTCCTGGGCACCCAC
TTGGAGCATATCTCAGGCAAGCAGCTCCAGGGTCCCCAGAAGCTGAGCCACCTGCAGCTG
GGTTCTCTTGAGATGCTGGAGATCTATCCTCCCTGGCCTCCAGCACTGCTCAGCTTGGAG
GTACGGGCAGATGTTTACATCCAGTTTGGAGTCCCCAGTGGAGAACCCTTCTTGTTCTTG
GAGAACCTTACCTTACAAACTTCCAATATGTTGCTGCAATTGGACAACAACACAATCCAC
TTCCCTTCCCTACGTCACCTCACTCTGCGAGGCTGCAGCCCCTATATTTTGTCTGGCCAT
CAATCCCACAGATTCTTCCCACAGCTCCCTCTCCTGGAGCACTTGCACTTCTGGTCTGAT
CATGAGGGTGCAGACGATCTGCATCTATTTGGGATGCCCAGCCTGCGAGTGCTGGAGCTG
GGGGACTTGGATTTCCTCTGTCAGCCAACATCAGTGAAGTTGGAGAAGCTACTGAAGGAG
CTGCCTCAGTTACAGGTTCTGGCATTGAGCAACCTGAACCTTGGGAACCTCTCTGCCTCC
AGCTTCAGGGGCTTGGGGCCCCTTCAGCTGCTGCTGCTCAATTCTGAATGGGCTCTGGAG
CTGGACAGCAGCCTCCAGGAACTAATTCCCCAGATGCCTCAATATGTTTATTTCTCAGAT
ATCACCTTCACTTGCCAGTGTGAAAGCTCTTGGGTGGGGCCTTGGGCAACACAAGCCCCA
AACACTTTTGTGTATGGACTGGAGAAATCCATGTGCATGGCCAACGCCTCTGACTACTCC
AAGACGCCATTGCTCTCCTTCCTTTCTGGTCACTGCTCACATGATCCTGAGTTTCAGAGC
TTTCTAACCAGCTTCACTCTGGTGTTCCTGCTGATCTTCCTTTCATTGCTTGGCTGTCCC
AAATGGCCCTGGCTTCATTACCTCCAGACCCTATTTCATGCCTGGTGGTGGAAATTGGGT
GGGTGGCGGCCCAGAAACCAATTCCACTATGATGTCTTTATATCCTATTGTGAGCAGGAC
CGAGCCTGGGTGCTGAAAGAACTGGTTCCTGCTCTAGAGAAGCCTCTTCCAGTTGGTGAG
GGTTTGAGGCTATGCCTGCCTGAGAGGGACTTTGGGGTTGGGCAGGACAGGATGGATGCT
ATGGTTGCCAGCATGGAAAGCAGCAGAGCCACCCTCTGTGTGCTCAGCTGCCAGGCCCTG
GGAAGTCCCTGGTGCAATCTGGAGTTAAGGCTTGCCACCTACCACTTGATGGCCATGCCT
GGGACTGCTCGCCTCCTGCTGCTGTTTCTGGAACCTATTGATCGGCGGCAGCTTCACAGC
TATCACCGCCTTGCCCGGTGGCTGCAGAAGGAGGACTACTTCGATGTATCCCAAGGAAGG
ATTGAGTGGGATGCCTTCTCTGAGAAACTCCGGAAAAGGTTAAGGAAAGCTGGGCAAGAG
AGAGAGGAT
>EqAfSo_TLR11_Heq7
ATGGAAAGACCTCTGCTGTCCTTCACTCTCCTCTCTCCCTTACTGCTGGGCTTGATGAGC
CTCGGCAGGATGAGCTGGGCATGGACTGCTCCTGATTGCACCATAGCAGACAGCTCCCTA
TTGCCTAACATTTCCTACTACATCCCATTCTGTTCCTTGGCCCCGGGACTGCACCTTTTT
GCATCATGCTCCAATGTTAAAGACCTGGCTCAGACCCTAACAGCAGTGCCCCGAGATATA
GAGGCACTTTGCCTCCAGGGCACAGTTCCTTTCCTGCCAGCTGATGCCTTTGGACACTTC
ACCACACTACAACTTCTGAGGCTGCAGCTGGGCACCATCAGCATTACATCTGGGACATTT
CAAGGACTGAATCAGCTGCAGCACCTTTCCTTTGAGCATCACGCTCCCTGTTGCCTGAGC
CTGTTCCTCCCTCCAGATGCTCTGGAGCACCTCAGACTCCTCAACACCCTTTCCTTCCAT
GGCTACTGCCTGAATTATAGCCAGAACATCCAGTTGCCCATCAGCCTTAGGCATCTAACC
GTGAGGCACAGCTGTCTGATAGAATTGCGGGAACTGCAAGGGCTCTTCCCAAACCTTGTC
CCTGGTTCCTCTCCGACAACCAGCCCCAGCCCATGGACCTCCTTCCTGGAGGAGCTGGAC
CTGTCTGCCAACCTACAGCTAAGCCAGGTGGGCAATAGAGCTCTGGATGGCCTCCAGCTC
CGTTCCCTGAGATTGGATGGCACCCCACTAAGCGCATTAGACCTCCTAGGCTCAGGACTG
CTCCACTTGGACTCCCTCTCCCTTGAGGGAACAAGGACAGAAAGACTGCCTGGGAATGTG
ACACGCTACTTTGAGCTTCGTGCTCTTGACCTTGGAAGGAACCAAATCCAGAACCTAGAG
GATGAGGATCTCCTAAGCTGCCAGTCCCTGGAATTCCTCAGCCTTCATGCCAATGGCCTG
CAGTTACTTCCATCCAGATTCCTGAATGACCTGCCCCAGCTTCAGAGGCTCAATCTGTCA
ATGAATAAACTGGGCCCAACTTTGGTGCTCCCAGAAGGGCTGGTCAGCTCAAATCTGAGA
GTGTTAGATCTGTCCCACAATGAGCTCTGTGTTCTGCCCTATAGGGCCTTCTCCTCTCTT
CCTCAACTCCAGGAGCTCCGGCTGAGTGGTAACAACATTTCCAACTTATCCAGTGAAAGC
CTGGAGGGACTGAGGTGGCTGAAGACCCTAGACCTGAGTTGGAACCAAATTAAAACGCTG
AAGCCAGGCTGGCTCTCCTCTCTTCCTGCTCTCACCTCACTGAACCTCCTGGGCACCCAC
TTGGAGCATATCTCAGGCAAGCAGCTCCAGGGTCCCCAGAAGCTGAGCCACCTGCAGCTG
GGTTCTCTTGAGATGCTGGAGATCTATCCTCCCTGGCCTCCAGCACTGCTCAGCTTGGAG
GTACGGGCAGATGTTTACATCCAGTTTGGAGTCCCCAGTGGAGAACCCTTCTTGTTCTTG
GAGAACCTTACCTTACAAACTTCCAATATGTTGCTGCAATTGGACAACAACACAATCCAC
TTCCCTTCCCTACGTCACCTCACTCTGCGAGGCTGCAGCCCCTATATTTTGTCTGGCCAT
CAATCCCACAGATTCTTCCCACAGCTCCCTCTCCTGGAGCACTTGCACTTCTGGTCTGAT
CATGAGGGTGCAGACGATCTGCATCTATTTGGGATGCCCAGCCTGCGAGTGCTGGAGCTG
GGGGACTTGGATTTCCTCTGTCAGCCAACATCAGTGAAGTTGGAGAAGCTACTGAAGGAG
CTGCCTCAGTTACAGGTTCTGGCATTGAGCAACCTGAACCTTGGGAACCTCTCTGCCTCC
AGCTTCAGGGGCTTGGGGCCCCTTCAGCTGCTGCTGCTCAATTCTGAATGGGCTCTGGAG
CTGGACAGCAGCCTCCAGGAACTAATTCCCCAGATGCCTCAATATGTTTATTTCTCAGAT
ATCACCTTCACTTGCCAGTGTGAAAGCTCTTGGGTGGGGCCTTGGGCAACACAAGCCCCA
AACACTTTTGTGTATGGACTGGAGAAATCCATGTGCATGGCCAACGCCTCTGACTACTCC
AAGACGCCATTGCTCTCCTTCCTTTCTGGTCACTGCTCACATGATCCTGAGTTTCAGAGC
TTTCTAACCAGCTTCACTCTGGTGTTCCTGCTGATCTTCCTTTCATTGCTTGGCTGTCCC
AAATGGCCCTGGCTTCATTACCTCCAGACCCTATTTCATGCCTGGTGGTGGAAATTGGGT
GGGTGGCGGCCCAGAAACCAATTCCACTATGATGTCTTTATATCCTATTGTGAGCAGGAC
CGAGCCTGGGTGCTGAAAGAACTGGTTCCTGCTCTAGAGAAGCCTCTTCCAGTTGGTGAG
GGTTTGAGGCTATGCCTGCCTGAGAGGGACTTTGGGGTTGGGCAGGACAGGATGGATGCT
ATGGTTGCCAGCATGGAAAGCAGCAGAGCCACCCTCTGTGTGCTCAGCTGCCAGGCCCTG
GGAAGTCCCTGGTGCAATCTGGAGTTAAGGCTTGCCACCTACCACTTGATGGCCATGCCT
GGGACTGCTCGCCTCCTGCTGCTGTTTCTGGAACCTATTGATCGGCGGCAGCTTCACAGC
TATCACCGCCTTGCCCGGTGGCTGCAGAAGGAGGACTACTTCGATGTATCCCAAGGAAGG
ATTGAGTGGGATGCCTTCTCTGAGAAACTCCGGAAAAGGTTAAGGAAAGCTGGGCAAGAG
AGAGAGGAT
>EqHeKu_TLR11_Heq18
ATGGAAAGACCTCTGCTGTCCTTCACTCTCCTCTCTCCCTTACTGCTGGGCTTGATGAGC
CTCGGCAGGATGAGCTGGGCATGGACTGCTCCTGATTGCACCATAGCAGACAGCTCCCTA
TTGCCTAACATTTCCTACTACATCCCATTCTGTTCCTTGGCCCCGGGACTGCACCTTTTT
GCATCATGCTCCAATGTTAAAGACCTGGCTCAGACCCTAACAGCAGTGCCCCGAGATATA
GAGGCACTTTGCCTCCAGGGCACAGTTCCTTTCCTGCCAGCTGATGCCTTTGGACACTTC
ACCACACTACAACTTCTGAGGCTGCAGCTGGGCACCATCAGCATTACATCTGGGACATTT
CAAGGACTGAATCAGCTGCAGCACCTTTCCTTTGAGCATCACGCTCCCTGTTGCCTGAGC
CTGTTCCTCCCTCCAGATGCTCTGGAGCACCTCAGACTCCTCAACACCCTTTCCTTCCAT
GGCTACTGCCTGAATTATAGCCAGAACATCCAGTTGCCCATCAGCCTTAGGCATCTAACC
GTGAGGCACAGCTGTCTGATAGAATTGCGGGAACTGCAAGGGCTCTTCCCAAACCTTGTC
CCTGGTTCCTCTCCGACAACCAGCCCCAGCCCATGGACCTCCTTCCTGGAGGAGCTGGAC
CTGTCTGCCAACCTACAGCTAAGCCAGGTGGGCAATAGAGCTCTGGATGGCCTCCAGCTC
CGTTCCCTGAGATTGGATGGCACCCCACTAAGCGCATTAGACCTCCTAGGCTCAGGACTG
CTCCACTTGGACTCCCTCTCCCTTGAGGGAACAAGGACAGAAAGACTGCCTGGGAATGTG
ACACGCTACTTTGAGCTTCGTGCTCTTGACCTTGGAAGGAACCAAATCCAGAACCTAGAG
GATGAGGATCTCCTATGCTGCCAGTCCCTGGAATTCCTCAGCCTTCATGCCAATGGCCTG
CAGTTACTTCCATCCAGATTCCTGAATGACCTGCCCCAGCTTCAGAGGCTCAATCTGTCA
ATGAATAAACTGGGCCCAACTTTGGTGCTCCCAGAAGGGCTGGTCAGCTCAAATCTGAGA
GTGTTAGATCTGTCCCACAATGAGCTCTGTGTTCTGCCCTATAGGGCCTTCTCCTCTCTT
CCTCAACTCCAGGAGCTCCGGCTGAGTGGTAACAACATTTCCAACTTATCCAGTGAAAGC
CTGGAGGGACTGAGGTGGCTGAAGACCCTAGACCTGAGTTGGAACCAAATTAAAACGCTG
AAGCCAGGCTGGCTCTCCTCTCTTCCTGCTCTCACCTCACTGAACCTCCTGGGCACCCAC
TTGGAGCATATCTCAGGCAAGCAGCTCCAGGGTCCCCAGAAGCTGAGCCACCTGCAGCTG
GGTTCTCTTGAGATGCTGGAGATCTATCCTCCCTGGCCTCCAGCACTGCTCAGCTTGGAG
GTACGGGCAGATGTTTACATCCAGTTTGGAGTCCCCAGTGGAGAACCCTTCTTGTTCTTG
GAGAACCTTACCTTACAAACTTCCAATATGTTGCTGCAATTGGACAACAACACAATCCAC
TTCCCTTCCCTACGTCACCTCACTCTGCGAGGCTGCAGCCCCTATATTTTGTCTGGCCAT
CAATCCCACAGATTCTTCCCACAGCTCCCTCTCCTGGAGCACTTGCACTTCTGGTCTGAT
CATGAGGGTGCAGACGATCTGCATCTATTTGGGATGCCCAGCCTGCGAGTGCTGGAGCTG
GGGGACTTGGATTTCCTCTGTCAGCCAACATCAGTGAAGTTGGAGAAGCTACTGAAGGAG
CTGCCTCAGTTACAGGTTCTGGCATTGAGCAACCTGAACCTTGGGAACCTCTCTGCCTCC
AGCTTCAGGGGCTTGGGGCCCCTTCAGCTGCTGCTGCTCAATTCTGAATGGGCTCTGGGG
CTGGACAGCAGCCTCCAGGAACTAATTCCCCAGATGCCTCAATATGTTTATTTCTCAGAT
ATCACCTTCACTTGCCAGTGTGAAAGCTCTTGGGTGGGGCCTTGGGCAACACAAGCCCCA
AACACTTTTGTGTATGGACTGGAGAAATCCATGTGCATGGCCAACGCCTCTGACTACTCC
AAGACGCCATTGCTCTCCTTCCTTTCTGGTCACTGCTCACATGATCCTGAGTTTCAGAGC
TTTCTAACCAGCTTCACTCTGGTGTTCCTGCTGATCTTCCTTTCATTGCTTGGCTGTCCC
AAATGGCCCTGGCTTCATTACCTCCAGACGCTATTTCATGCCTGGTGGTGGAAATTGGGT
GGGTGGCGGCCCAGAAACCAATTCCACTATGATGTCTTTATATCCTATTGTGAGCAGGAC
CGAGCCTGGGTGCTGAAAGAACTGGTTCCTGCTCTAGAGAAGCCTCTTCCAGTTGGTGAG
GGTTTGAGGCTATGCCTGCCTGAGAGGGACTTTGGGGTTGGGCAGGACAGGATGGATGCT
ATGGTTGCCAGCATGGAAAGCAGCAGAGCCACCCTCTGTGTGCTCAGCTGCCAGGCCCTG
GGAAGTCCCTGGTGCAATCTGGAGTTAAGGCTTGCCACCTACCACTTGATGGCCAAGCCT
GGGACTGCTCGCCTCCTGCTGCTGTTTCTGGAACCTATTGATCGGCGGCAGCTTCACAGC
TATCACCGCCTTGCCCGGTGGCTGCAGAAGGAGGACTACTTCGATGTATCCCAAGGAAGG
ATTGAGTGGGATGCCTTCTCTGAGAAACTCCGGAAAAGGTTAAGGAAAGCTGGGCAAGAG
AGAGAGGAT
>EqKi_TLR11_Heq14
ATGGAAAGACCTCTGCTGTCCTTCACTCTCCTCTCTCCCTTACTGCTGGGCTTGATGAGC
CTCGGCAGGATGAGCTGGGCATGGACTGCTCCTGATTGCACCATAGCAGACAGCTCCCTA
TTGCCTAACATTTCCTACTACATCCCATTCTGTTCCTTGGCCCCGGGACTGCACCTTTTT
GCATCATGCTCCAATGTTAAAGACCTGGCTCAGACCCTAACAGCAGTGCCCCGAGATATA
GAGGCACTTTGCCTCCAGGGCACAGTTCCTTTCCTGCCAGCTGATGCCTTTGGACACTTC
ACCACACTACAACTTCTGAGGCTGCAGCTGGGCACCATCAGCATTACATCTGGGACATTT
CAAGGACTGAATCAGCTGCAGCACCTTTCCTTTGAGCATCACGCTCCCTGTTGCCTGAGC
CTGTTCCTCCCTCCAGATGCTCTGGAGCACCTCAGACTCCTCAACACCCTTTCCTTCCAT
GGCTACTGCCTGAATTATAGCCAGAACATCCAGTTGCCCATCAGCCTTAGGCATCTAACC
GTGAGGCACAGCTGTCTGATAGAATTGCGGGAACTGCAAGGGCTCTTCCCAAACCTTGTC
CCTGGTTCCTCTCCGACAACCAGCCCCAGCCCATGGACCTCCTTCCTGGAGGAGCTGGAC
CTGTCTGCCAACCTACAGCTAAGCCAGGTGGGCAATAGAGCTCTGGATGGCCTCCAGCTC
CGTTCCCTGAGATTGGATGGCACCCCACTAAGCGCATTAGACCTCCTAGGCTCAGGACTG
CTCCACTTGGACTCCCTCTCCCTTGAGGGAACAAGGACAGAAAGACTGCCTGGGAATGTG
ACACGCTACTTTGAGCTTCGTGCTCTTGACCTTGGAAGGAACCAAATCCAGAACCTAGAG
GATGAGGATCTCCTATGCTGCCAGTCCCTGGAATTCCTCAGCCTTCATGCCAATGGCCTG
CAGTTACTTCCATCCAGATTCCTGAATGACCTGCCCCAGCTTCAGAGGCTCAATCTGTCA
ATGAATAAACTGGGCCCAACTTTGGTGCTCCCAGAAGGGCTGGTCAGCTCAAATCTGAGA
GTGTTAGATCTGTCCCACAATGAGCTCTGTGTTCTGCCCTATAGGGCCTTCTCCTCTCTT
CCTCAACTCCAGGAGCTCCGGCTGAGTGGTAACAACATTTCCAACTTATCCAGTGAAAGC
CTGGAGGGACTGAGGTGGCTGAAGACCCTAGACCTGAGTTGGAACCAAATTAAAACGCTG
AAGCCAGGCTGGCTCTCCTCTCTTCCTGCTCTCACCTCACTGAACCTCCTGGGCACCCAC
TTGGAGCATATCTCAGGCAAGCAGCTCCAGGGTCCCCAGAAGCTGAGCCACCTGCAGCTG
GGTTCTCTTGAGATGCTGGAGATCTATCCTCCCTGGCCTCCAGCACTGCTCAGCTTGGAG
GTACGGGCAGATGTTTACATCCAGTTTGGAGTCCCCAGTGGAGAACCCTTCTTGTTCTTG
GAGAACCTTACCTTACAAACTTCCAATATGTTGCTGCAATTGGACAACAACACAATCCAC
TTCCCTTCCCTACGTCACCTCACTCTGCGAGGCTGCAGCCCCTATATTTTGTCTGGCCAT
CAATCCCACAGATTCTTCCCACAGCTCCCTCTCCTGGAGCACTTGCACTTCTGGTCTGAT
CATGAGGGTGCAGACGATCTGCATCTATTTGGGATGCCCAGCCTGCGAGTGCTGGAGCTG
GGGGACTTGGATTTCCTCTGTCAGCCAACATCAGTGAAGTTGGAGAAGCTACTGAAGGAG
CTGCCTCAGTTACAGGTTCTGGCATTGAGCAACCTGAACCTTGGGAACCTCTCTGCCTCC
AGCTTCAGGGGCTTGGGGCCCCTTCAGCTGCTGCTGCTCAATTCTGAATGGGCTCTGGGG
CTGGACAGCAGCCTCCAGGAACTAATTCCCCAGATGCCTCAATATGTTTATTTCTCAGAT
ATCACCTTCACTTGCCAGTGTGAAAGCTCTTGGGTGGGGCCTTGGGCAACACAAGCCCCA
AACACTTTTGTGTATGGACTGGAGAAATCCATGTGCATGGCCAACGCCTCTGACTACTCC
AAGACGCCATTGCTCTCCTTCCTTTCTGGTCACTGCTCACATGATCCTGAGTTTCAGAGC
TTTCTAACCAGCTTCACTCTGGTGTTCCTGCTGATCTTCCTTTCATTGCTTGGCTGTCCC
AAATGGCCCTGGCTTCATTACCTCCAGACCCTATTTCATGCCTGGTGGTGGAAATTGGGT
GGGTGGCGGCCCAGAAACCAATTCCACTATGATGTCTTTATATCCTATTGTGAGCAGGAC
CGAGCCTGGGTGCTGAAAGAACTGGTTCCTGCTCTAGAGAAGCCTCTTCCAGTTGGTGAG
GGTTTGAGGCTATGCCTGCCTGAGAGGGACTTTGGGGTTGGGCAGGACAGGATGGATGCT
ATGGTTGCCAGCATGGAAAGCAGCAGAGCCACCCTCTGTGTGCTCAGCTGCCAGGCCCTG
GGAAGTCCCTGGTGCAATCTGGAGTTAAGGCTTGCCACCTACCACTTGATGGCCAAGCCT
GGGACTGCTCGCCTCCTGCTGCTGTTTCTGGAACCTATTGATCGGCGGCAGCTTCACAGC
TATCACCGCCTTGCCCGGTGGCTGCAGAAGGAGGACTACTTCGATGTATCCCAAGGAAGG
ATTGAGTGGGATGCCTTCTCTGAGAAACTCCGGAAAAGGTTAAGGAAAGCTGGGCAAGAG
AGAGAGGAT
>EqPr_TLR11_Heq16
ATGGAAAGACCTCTGCTGTCCTTCACTCTCCTCTCTCCCTTACTGCTGGGCTTGATGAGC
CTCGGCAGGATGAGCTGGGCATGGACTGCTCCTGATTGCACCATAGCAGACAGCTCCCTA
TTGCCTAACATTTCCTACTACATCCCATTCTGTTCCTTGGCCCCGGGACTGCACCTTTTT
GCATCATGCTCCAATGTTAAAGACCTGGCTCAGACCCTAACAGCAGTGCCCCGAGATATA
GAGGCACTTTGCCTCCAGGGCACAGTTCCTTTCCTGCCAGCTGATGCCTTTGGACACTTC
ACCACACTACAACTTCTGAGGCTGCAGCTGGGCACCATCAGCATTACATCTGGGACATTT
CAAGGACTGAATCAGCTGCAGCACCTTTCCTTTGAGCATCACGCTCCCTGTTGCCTGAGC
CTGTTCCTCCCTCCAGATGCTCTGGAGCACCTCAGACTCCTCAACACCCTTTCCTTCCAT
GGCTACTGCCTGAATTATAGCCAGAACATCCAGTTGCCCATCAGCCTTAGGCATCTAACC
GTGAGGCACAGCTGTCTGATAGAATTGCGGGAACTGCAAGGGCTCTTCCCAAACCTTGTC
CCTGGTTCCTCTCCTACAACCAGCCCCAGCCCATGGACCTCCTTCCTGGAGGAGCTGGAC
CTGTCTGCCAACCTACAGCTGAGCCAGGTGGGCAATAGAGCTCTGGATGGCCTCCAGCTC
CGTTCCCTGAGATTGGATGGCACCCCACTAAGCGCATTAGACCTCCTAGGCTCAGGACTG
CTCCACTTGGACTCCCTCTCCCTTGAGGGAACAAGGACAGAAAGACTGCCTGGGAATGTG
ACACGCTACTTTGAGCTTGTTGCTCTTGACCTTGGAAGGAACCAAATCCAGAACCTAGAG
GATGAGGATCTCCTAAGCTGCCAGTCCCTGGAATTCCTCAGCCTTCATGCCAATGGCCTG
CAGTTACTTCCATCCAGGTTCCTGAATGACCTGCCCCAGCTTCAGAGGCTCAATCTGTCA
ATGAATAAACTGGGCCCAACTTTGGTGCTCCCAGAAGGGCTGGTCAGCTCAAATCTGAGA
GTGTTAGATCTGTCCCACAATGAGCTCTGTGTTCTGCCCTATAGGGCCTTCTCCTCTCTT
CCTCAACTCCAGGAGCTCCGGCTGAGTGGTAACAACATTTCCAACTTATCCAGTGAAAGC
CTGGAGGGACTGAGGTGGCTGAAGACCCTAGACCTGAGTTGGAACCAAATTAAAACGCTG
AAGCCAGGCTGGCTCTCCTCTCTTCCTGCTCTCACCTCACTGAACCTCCTGGGCACCCAC
TTGGAGCATATCTCAGGCAAGCAGCTCCAGGGTCCCCAGAAGCTGAGCCACCTGCAGCTG
GGTTCTCTTGAGATGCTGGAGATCTATCCTCCCTGGCCTCCAGCACTGCTCAGCTTGGAG
GTACGGGCAGATGTTTACATCCAGTTTGGAGTCCCCAGTGGAGAACCCTTCTTGTTCTTG
GAGAACCTTACCTTACAAACTTCCAATATGTTGCTGCAATTGGACAACAACACAATCCAC
TTCCCTTCCCTACGTCACCTCACTCTGCGAGGCTGCAGCCCCTATATTTTGTCTGGCCAT
CAATCCCACAGATTCTTCCCACAGCTCCCTCTCCTGGAGCACTTGCACTTCTGGTCTGAT
CATGAGGGTGCAGACGATCTGCATCTATTTGGGATGCCCAGCCTGCGAGTGCTGGAGCTG
GGGGACTTGGATTTCCTCTGTCAGCCAACATCAGTGAAGTTGGAGAAGCTACTGAAGGAG
CTGCCTCAGTTACAGGTTCTGGTATTGAGCAACCTGAACCTTGGGAACCTCTCTGCCTCC
AGCTTCAGGGGCTTGGGGCCCCTTCGGCTGCTGCTGCTCAATTCTGAATGGGCTCTGGGG
CTGGACAGCAGCCTCCAGGAACTAATTCCCCAGATGCCTCAATACGTTTATTTCTCAGAT
ATCACCTTCACTTGCCAGTGCGAAAGCTCTTGGGTGGGGCCTTGGGCAACACAAGCCCCA
AACACTTTTGTGTACGGACTGGAGAAGTCCATCTGCATGGCCAATGCCTCTGACTACTCC
AAGACGCCATTGCTCTCCTTCCATTCTGGTCACTGCTCACATGATCCTGAGTTTCAGAGC
TTTCTAACCAGTTTCACTCTGGTGTTCCTGCTGATCTTCCTTTCATTGCTTGGCTGTCCC
AAATGGCCCTGGCTTCATTACCTCCAGACCCTATTTCATGCCTGGTGGTGGAAATTGGGC
GGGTGGCGCCCCAGAAACCAATTCCACTATGATGTCTTTATATCCTATTGTGAGCAGGAC
CGAGCCTGGGTGCTGAAAGAACTGGTTCCTGCTCTAGAGAAGCCTCTTCCAGTTGGTGAG
GGTTTGAGGCTATGCCTGCCTGAGAGGGACTTTGGGGTTGGGCAGGACAGGATGGATGCT
ATGGTTGCCAGCATGGAAAGCAGTAGAGCCACCCTCTGTGTGCTCAGCTGCCAGGCCCTG
GGAAGTCCCTGGTGCAATCTGGAGTTAAGGCTTGCCACCTACCACTTGATGGCCAAGCCT
GGGACTGCTCGCCTCCTGCTGCTGTTTCTGGAACCTATTGATCGGCGGCAGCTTCACAGC
TATCACCGCCTTGCCCGGTGGCTGCAGAAGGAGGACTACTTCGATGTATCCCAAGGAAGG
ATTGAGTGGGATGCCTTCTCTGAGAAACTCCGGAAAAGGTTAAGGAAAGCTGGGCAAGAG
AGAGAGGAT
>EqPr_TLR11_Heq17
ATGGAAAGACCTCTGCTGTCCTTCACTCTCCTCTCTCCCTTACTGCTGGGCTTGATGAGC
CTCGGCAGGATGAGCTGGGCATGGACTGCTCCTGATTGCACCATAGCAGACAGCTCCCTA
TTGCCTAACATTTCCTACTACATCCCATTCTGTTCCTTGGCCCCGGGACTGCACCTTTTT
GCATCATGCTCCAATGTTAAAGACCTGGCTCAGACCCTAACAGCAGTGCCCCGAGATATA
GAGGCACTTTGCCTCCAGGGCACAGTTCCTTTCCTGCCAGCTGATGCCTTTGGACACTTC
ACCACACTACAACTTCTGAGGCTGCAGCTGGGCACCATCAGCATTACATCTGGGACATTT
CAAGGACTGAATCAGCTGCAGCACCTTTCCTTTGAGCATCACGCTCCCTGTTGCCTGAGC
CTGTTCCTCCCTCCAGATGCTCTGGAGCACCTCAGACTCCTCAACACCCTTTCCTTCCAT
GGCTACTGCCTGAATTATAGCCAGAACATCCAGTTGCCCATCAGCCTTAGGCATCTAACC
GTGAGGCACAGCTGTCTGATAGAATTGCGGGAACTGCAAGGGCTCTTCCCAAACCTTGTC
CCTGGTTCCTCTCCTACAACCAGCCCCAGCCCATGGACCTCCTTCCTGGAGGAGCTGGAC
CTGTCTGCCAACCTACAGCTGAGCCAGGTGGGCAATAGAGCTCTGGATGGCCTCCAGCTC
CGTTCCCTGAGATTGGATGGCACCCCACTAAGCGCATTAGACCTCCTAGGCTCAGGACTG
CTCCACTTGGACTCCCTCTCCCTTGAGGGAACAAGGACAGAAAGACTGCCTGGGAATGTG
ACACGCTACTTTGAGCTTGTTGCTCTTGACCTTGGAAGGAACCAAATCCAGAACCTAGAG
GATGAGGATCTCCTAAGCTGCCAGTCCCTGGAATTCCTCAGCCTTCATGCCAATGGCCTG
CAGTTACTTCCATCCAGGTTCCTGAATGACCTGCCCCAGCTTCAGAGGCTCAATCTGTCA
ATGAATAAACTGGGCCCAACTTTGGTGCTCCCAGAAGGGCTGGTCAGCTCAAATCTGAGA
GTGTTAGATCTGTCCCACAATGAGCTCTGTGTTCTGCCCTATAGGGCCTTCTCCTCTCTT
CCTCAACTCCAGGAGCTCCGGCTGAGTGGTAACAACATTTCCAACTTATCCAGTGAAAGC
CTGGAGGGACTGAGGTGGCTGAAGACCCTAGACCTGAGTTGGAACCAAATTAAAACGCTG
AAGCCAGGCTGGCTCTCCTCTCTTCCTGCTCTCACCTCACTGAACCTCCTGGGCACCCAC
TTGGAGCATATCTCAGGCAAGCAGCTCCAGGGTCCCCAGAAGCTGAGCCACCTGCAGCTG
GGTTCTCTTGAGATGCTGGAGATCTATCCTCCCTGGCCTCCAGCACTGCTCAGCTTGGAG
GTACGGGCAGATGTTTACATCCAGTTTGGAGTCCCCAGTGGAGAACCCTTCTTGTTCTTG
GAGAACCTTACCTTACAAACTTCCAATATGTTGCTGCAATTGGACAACAACACAATCCAC
TTCCCTTCCCTACGTCACCTCACTCTGCGAGGCTGCAGCCCCTATATTTTGTCTGGCCAT
CAATCCCACAGATTCTTCCCACAGCTCCCTCTCCTGGAGCACTTGCACTTCTGGTCTGAT
CATGAGGGTGCAGACGATCTGCATCTATTTGGGATGCCCAGCCTGCGAGTGCTGGAGCTG
GGGGACTTGGATTTCCTCTGTCAGCCAACATCAGTGAAGTTGGAGAAGCTACTGAAGGAG
CTGCCTCAGTTACAGGTTCTGGTATTGAGCAACCTGAACCTTGGGAACCTCTCTGCCTCC
AGCTTCAGGGGCTTGGGGCCCCTTCGGCTGCTGCTGCTCAATTCTGAATGGGCTCTGGGG
CTGGACAGCAGCCTCCAGGAACTAATTCCCCAGATGCCTCAATACGTTTATTTCTCAGAT
ATCACCTTCACTTGCCAGTGCGAAAGCTCTTGGGTGGGGCCTTGGGCAACACAAGCCCCA
AACACTTTTGTGTACGGACTGGAGAAGTCCATCTGCATGGCCAATGCCTCTGACTACTCC
AAGACGCCATTGCTCTCCTTCCTTTCTGGTCACTGCTCACATGATCCTGAGTTTCAGAGC
TTTCTAACCAGTTTCACTCTGGTGTTCCTGCTGATCTTCCTTTCATTGCTTGGCTGTCCC
AAATGGCCCTGGCTTCATTACCTCCAGACCCTATTTCATGCCTGGTGGTGGAAATTGGGC
GGGTGGCGCCCCAGAAACCAATTCCACTATGATGTCTTTATATCCTATTGTGAGCAGGAC
CGAGCCTGGGTGCTGAAAGAACTGGTTCCTGCTCTAGAGAAGCCTCTTCCAGTTGGTGAG
GGTTTGAGGCTATGCCTGCCTGAGAGGGACTTTGGGGTTGGGCAGGACAGGATGGATGCT
ATGGTTGCCAGCATGGAAAGCAGTAGAGCCACCCTCTGTGTGCTCAGCTGCCAGGCCCTG
GGAAGTCCCTGGTGCAATCTGGAGTTAAGGCTTGCCACCTACCACTTGATGGCCAAGCCT
GGGACTGCTCACCTCCTGCTGCTGTTTCTGGAACCTATTGATCGGCGGCAGCTTCACAGC
TATCACCGCCTTGCCCGGTGGCTGCAGAAGGAGGACTACTTCGATGTATCCCAAGGAAGG
ATTGAGTGGGATGCCTTCTCTGAGAAACTCCGGAAAAGGTTAAGGAAAGCTGGGCAAGAG
AGAGAGGAT
>EqCa_TLR11_Heq1
ATGGAAAGACCTCTGCTGTCCTTCACTCTCCTCTCTCCCTTACTGCTGGGCTTGATGAGC
CTCGGCAGGATGAGCTGGGCATGGACTGCTCCTGATTGCACCATAGCAGACAGCTCCCTA
TTGCCTAACATTTCCTACTACATCCCATTCTGTTCCTTGGCCCCGGGACTGCACCTTTTT
GCATCATGCTCCAATGTTAAAGACCTGGCTCAGACCCTAACAGCAGTGCCCCGAGATATA
GAGGCACTTTGCCTCCAGGGCACAGTTCCTTTCCTGCCAGCTGATGCCTTTGGACACTTC
ACCACACTACAACTTCTGAGGCTGCAGCTGGGCACCATCAGCATTACATCTGGGACATTT
CAAGGACTGAATCAGCTGCAGCACCTTTCCTTTGAGCATCACGCTCCCTGTTGCCTGAGC
CTGTTCCTCCCTCCAGATGCTCTGGAGCACCTCAGACTCCTCAACACCCTTTCCTTCCAT
GGCTACTGCCTGAATTATAGCCAGAACATCCAGTTGCCCATCAGCCTTAGGCATCTAACC
GTGAGGCACAGCTGTCTGATAGAATTGCGGGAACTGCAAGGGCTCTTCCCAAACCTTGTC
CCTGGTTCCTCTCCTACAACCAGCCCCAGCCCATGGACCTCCTTCCTGGAGGAGCTGGAC
CTGTCTGCCAACCTACAGCTGAGCCAGGTGGGCAATAGAGCTCTGGATGGCCTCCAGCTC
CGTTCCCTGAGATTGGATGGCACCCCACTAAGCGCATTAGACCTCCTAGGCTCAGGACTG
CTCCACTTGGACTCCCTCTCCCTTGAGGGAACAAGGACAGAAAGACTGCCTGGGAATGTG
ACACGCTACTTTGAGCTTGTTGCTCTTGACCTTGGAAGGAACCAAATCCAGAACCTAGAG
GATGAGGATCTCCTAAGCTGCCAGTCCCTGGAATTCCTCAGCCTTCATGCCAATGGCCTG
CAGTTACTTCCATCCAGGTTCCTGAATGACCTGCCCCAGCTTCAGAGGCTCAATCTGTCA
ATGAATAAACTGGGCCCAACTTTGGTGCTCCCAGAAGGGCTGGTCAGCTCAAATCTGAGA
GTGTTAGATCTGTCCCACAATGAGCTCTGTGTTCTGCCCTATAGGGCCTTCTCCTCTCTT
CCTCAACTCCAGGAGCTCCGGCTGAGTGGTAACAACATTTCCAACTTATCCAGCGAAAGC
CTGGAGGGACTGAGGTGGCTGAAGACCCTAGACCTGAGTTGGAACCAAATTAAAACGCTG
AAGCCAGGCTGGCTCTCCTCTCTTCCTGCTCTCACCTCACTGAACCTCCTGGGCACCCAC
TTGGAGCATATCTCAGGCAAGCAGCTCCAGGGTCCCCAGAAGCTGAGCCACCTGCAGCTG
GGTTCTCTTGAGATGCTGGAGATCTATCCTCCCTGGCCTCCAGCACTGCTCAGCTTGGAG
GTACGGGCAGATGTTTACATCCAGTTTGGAGTCCCCAGTGGAGAACCCTTCTTGTTCTTG
GAGAACCTTACCTTACAAACTTCCAATATGTTGCTGCAATTGGACAACAACACAATCCAC
TTCCCTTCCCTACGTCACCTCACTCTGCGAGGCTGCAGCCCCTATATTTTGTCTGGCCAT
CAATCCCACAGATTCTTCCCACAGCTCCCTCTCCTGGAGCACTTGCACTTCTGGTCTGAT
CATGAGGGTGCAGACGATCTGCATCTATTTGGGATGCCCAGCCTGCGAGTGCTGGAGCTG
GGGGACTTGGATTTCCTCTGTCAGCCAACATCAGTGAAGTTGGAGAAGCTACTGAAGGAG
CTGCCTCAGTTACAGGTTCTGGTATTGAGCAACCTGAACCTTGGGAACCTCTCTGCCTCC
AGCTTCAGGGGCTTGGGGCCCCTTCGGCTGCTGCTGCTCAATTCTGAATGGGCTCTGGGG
CTGGACAGCAGCCTCCAGGAACTAATTCCCCAGATGCCTCAATACGTTTATTTCTCAGAT
ATCACCTTCACTTGCCAGTGCGAAAGCTCTTGGGTGGGGCCTTGGGCAACACAAGCCCCA
AACACTTTTGTGTACGGACTGGAGAAGTCCATCTGCATGGCCAATGCCTCTGACTACTCC
AAGACGCCATTGCTCTCCTTCCTTTCTGGTCACTGCTCACATGATCCTGAGTTTCAGAGC
TTTCTAACCAGTTTCACTCTGGTGTTCCTGCTGATCTTCCTTTCATTGCTTGGCTGTCCC
AAATGGCCCTGGCTTCATTACCTCCAGACCCTATTTCATGCCTGGTGGTGGAAATTGGGC
GGGTGGCGCCCCAGAAACCAATTCCACTATGATGTCTTTATATCCTATTGTGAGCAGGAC
CGAGCCTGGGTGCTGAAAGAACTGGTTCCTGCTCTAGAGAAGCCTCTTCCAGTTGGTGAG
GGTTTGAGGCTATGCCTGCCTGAGAGGGACTTTGGGGTTGGGCAGGACAGGATGGATGCT
ATGGTTGCCAGCATGGAAAGCAGTAGAGCCACCCTCTGTGTGCTCAGCTGCCAGGCCCTG
GGAAGTCCCTGGTGCAATCTGGAGTTAAGGCTTGCCACCTACCACTTGATGGCCAAGCCT
GGGACTGCTCGCCTCCTGCTGCTGTTTCTGGAACCTATTGATCGGCGGCAGCTTCACAGC
TATCACCGCCTTGCCCGGTGGCTGCAGAAGGAGGACTACTTCGATGTATCCCAAGGAAGG
ATTGAGTGGGATGCCTTCTCTGAGAAACTCCGGAAAAGGTTAAGGAAAGCTGGGCAAGAG
AGAGAGGAT
>EqCa_TLR11_Heq2
ATGGAAAGACCTCTGCTGTCCTTCACTCTCCTCTCTCCCTTACTGCTGGGCTTGATGAGC
CTCGGCAGGATGAGCTGGGCATGGACTGCTCCTGATTGCACCATAGCAGACAGCTCCCTA
TTGCCTAACATTTCCTACTACATCCCATTCTGTTCCTTGGCCCCGGGACTGCACCTTTTT
GCATCATGCTCCAATGTTAAAGACCTGGCTCAGACCCTAACAGCAGTGCCCCGAGATATA
GAGGCACTTTGCCTCCAGGGCACAGTTCCTTTCCTGCCAGCTGATGCCTTTGGACACTTC
ACCACACTACAACTTCTGAGGCTGCAGCTGGGCACCATCAGCATTACATCTGGGACATTT
CAAGGACTGAATCAGCTGCAGCACCTTTCCTTTGAGCATCACGCTCCCTGTTGCCTGAGC
CTGTTCCTCCCTCCAGATGCTCTGGAGCACCTCAGACTCCTCAACACCCTTTCCTTCCAT
GGCTACTGCCTGAATTATAGCCAGAACATCCAGTTGCCCATCAGCCTTAGGCATCTAACC
GTGAGGCACAGCTGTCTGATAGAATTGCGGGAACTGCAAGGGCTCTTCCCAAACCTTGTC
CCTGGTTCCTCTCCTACAACCAGCCCCAGCCCATGGACCTCCTTCCTGGAGGAGCTGGAC
CTGTCTGCCAACCTACAGCTGAGCCAGGTGGGCAATAGAGCTCTGGATGGCCTCCAGCTC
CGTTCCCTGAGATTGGATGGCACCCCACTAAGCGCATTAGACCTCCTAGGCTCAGGACTG
CTCCACTTGGACTCCCTCTCCCTTGAGGGAACAAGGACAGAAAGACTGCCTGGGAATGTG
ACACGCTACTTTGAGCTTGTTGCTCTTGACCTTGGAAGGAACCAAATCCAGAACCTAGAG
GATGAGGATCTCCTAAGCTGCCAGTCCCTGGAATTCCTCAGCCTTCATGCCAATGGCCTG
CAGTTACTTCCATCCAGGTTCCTGAATGACCTGCCCCAGCTTCAGAGGCTCAATCTGTCA
ATGAATAAACTGGGCCCAACTTTGGTGCTCCCAGAAGGGCTGGTCAGCTCAAATCTGAGA
GTGTTAGATCTGTCCCACAATGAGCTCTGTGTTCTGCCCTATAGGGCCTTCTCCTCTCTT
CCTCAACTCCAGGAGCTCCGGCTGAGTGGTAACAACATTTCCAACTTATCCAGTGAAAGC
CTGGAGGGACTGAGGTGGCTGAAGACCCTAGACCTGAGTTGGAACCAAATTAAAACGCTG
AAGCCAGGCTGGCTCTCCTCTCTTCCTGCTCTCACCTCACTGAACCTCCTGGGCACCCAC
TTGGAGCATATCTCAGGCAAGCAGCTCCAGGGTCCCCAGAAGCTGAGCCACCTGCAGCTG
GGTTCTCTTGAGATGCTGGAGATCTATCCTCCCTGGCCTCCAGCACTGCTCAGCTTGGAG
GTACGGGCAGATGTTTACATCCAGTTTGGAGTCCCCAGTGGAGAACCCTTCTTGTTCTTG
GAGAACCTTACCTTACAAACTTCCAATATGTTGCTGCAATTGGACAACAACACAATCCAC
TTCCCTTCCCTACGTCACCTCACTCTGCGAGGCTGCAGCCCCTATATTTTGTCTGGCCAT
CAATCCCACAGATTCTTCCCACAGCTCCCTCTCCTGGAGCACTTGCACTTCTGGTCTGAT
CATGAGGGTGCAGACGATCTGCATCTATTTGGGATGCCCAGCCTGCGAGTGCTGGAGCTG
GGGGACTTGGATTTCCTCTGTCAGCCAACATCAGTGAAGTTGGAGAAGCTACTGAAGGAG
CTGCCTCAGTTACAGGTTCTGGTATTGAGCAACCTGAACCTTGGGAACCTCTCTGCCTCC
AGCTTCAGGGGCTTGGGGCCCCTTCGGCTGCTGCTGCTCAATTCTGAATGGGCTCTGGGG
CTGGACAGCAGCCTCCAGGAACTAATTCCCCAGATGCCTCAATACGTTTATTTCTCAGAT
ATCACCTTCACTTGCCAGTGCGAAAGCTCTTGGGTGGGGCCTTGGGCAACACAAGCCCCA
AACACTTTTGTGTACGGACTGGAGAAGTCCATCTGCATGGCCAATGCCTCTGACTACTCC
AAGACGCCATTGCTCTCCTTCCTTTCTGGTCACTGCTCACATGATCCTGAGTTTCAGAGC
TTTCTAACCAGTTTCACTCTGGTGTTCCTGCTGATCTTCCTTTCATTGCTTGGCTGTCCC
AAATGGCCCTGGCTTCATTACCTCCAGACCCTATTTCATGCCTGGTGGTGGAAATTGGGC
GGGTGGCGCCCCAGAAACCAATTCCACTATGATGTCTTTATATCCTATTGTGAGCAGGAC
CGAGCCTGGGTGCTGAAAGAACTGGTTCCTGCTCTAGAGAAGCCTCTTCCAGTTGGTGAG
GGTTTGAGGCTATGCCTGCCTGAGAGGGACTTTGGGGTTGGGCAGGACAGGATGGATGCT
ATGGTTGCCAGCATGGAAAGCAGTAGAGCCACCCTCTGTGTGCTCAGCTGCCAGGCCCTG
GGAAGTCCCTGGTGCAATCTGGAGTTAAGGCTTGCCACCTACCACTTGATGGCCAAGCCT
GGGACTGCTCGCCTCCTGCTGCTGTTTCTGGAACCTATTGATCGGCGGCAGCTTCACAGC
TATCACCGCCTTGCCCGGTGGCTGCAGAAGGAGGACTACTTCGATGTATCCCAAGGAAGG
ATTGAGTGGGATGCCTTCTCTGAGAAACTCCGGAAAAGGTTAAGGAAAGCTGGGCAAGAG
AGAGAGGAT
>EqCa_TLR11_Heq3
ATGGAAAGACCTCTGCTGTCCTTCACTCTCCTCTCTCCCTTACTGCTGGGCTTGATGAGC
CTCGGCAGGATGAGCTGGGCATGGACTGCTCCTGATTGCACCATAGCAGACAGCTCCCTA
TTGCCTAACATTTCCTACTACATCCCATTCTGTTCCTTGGCCCCGGGACTGCACCTTTTT
GCATCATGCTCCAATGTTAAAGACCTGGCTCAGACCCTAACAGCAGTGCCCCGAGATATA
GAGGCACTTTGCCTCCAGGGCACAGTTCCTTTCCTGCCAGCTGATGCCTTTGGACACTTC
ACCACACTACAACTTCTGAGGCTGCAGCTGGGCACCATCAGCATTACATCTGGGACATTT
CAAGGACTGAATCAGCTGCAGCACCTTTCCTTTGAGCATCACGCTCCCTGTTGCCTGAGC
CTGTTCCTCCCTCCAGATGCTCTAGAGCACCTCAGACTCCTCAACACCCTTTCCTTCCAT
GGCTACTGCCTGAATTATAGCCAGAACATCCAGTTGCCCATCAGCCTTAGGCATCTAACC
GTGAGGCACAGCTGTCTGATAGAATTGCGGGAACTGCAAGGGCTCTTCCCAAACCTTGTC
CCTGGTTCCTCTCCTACAACCAGCCCCAGCCCATGGACCTCCTTCCTGGAGGAGCTGGAC
CTGTCTGCCAACCTACAGCTGAGCCAGGTGGGCAATAGAGCTCTGGATGGCCTCCAGCTC
CGTTCCCTGAGATTGGATGGCACCCCACTAAGCGCATTAGACCTCCTAGGCTCAGGACTG
CTCCACTTGGACTCCCTCTCCCTTGAGGGAACAAGGACAGAAAGACTGCCTGGGAATGTG
ACACGCTACTTTGAGCTTGTTGCTCTTGACCTTGGAAGGAACCAAATCCAGAACCTAGAG
GATGAGGATCTCCTAAGCTGCCAGTCCCTGGAATTCCTCAGCCTTCATGCCAATGGCCTG
CAGTTACTTCCATCCAGGTTCCTGAATGACCTGCCCCAGCTTCAGAGGCTCAATCTGTCA
ATGAATAAACTGGGCCCAACTTTGGTGCTCCCAGAAGGGCTGGTCAGCTCAAATCTGAGA
GTGTTAGATCTGTCCCACAATGAGCTCTGTGTTCTGCCCTATAGGGCCTTCTCCTCTCTT
CCTCAACTCCAGGAGCTCCGGCTGAGTGGTAACAACATTTCCAACTTATCCAGTGAAAGC
CTGGAGGGACTGAGGTGGCTGAAGACCCTAGACCTGAGTTGGAACCAAATTAAAACGCTG
AAGCCAGGCTGGCTCTCCTCTCTTCCTGCTCTCACCTCACTGAACCTCCTGGGCACCCAC
TTGGAGCATATCTCAGGCAAGCAGCTCCAGGGTCCCCAGAAGCTGAGCCACCTGCAGCTG
GGTTCTCTTGAGATGCTGGAGATCTATCCTCCCTGGCCTCCAGCACTGCTCAGCTTGGAG
GTACGGGCAGATGTTTACATCCAGTTTGGAGTCCCCAGTGGAGAACCCTTCTTGTTCTTG
GAGAACCTTACCTTACAAACTTCCAATATGTTGCTGCAATTGGACAACAACACAATCCAC
TTCCCTTCCCTACGTCACCTCACTCTGCGAGGCTGCAGCCCCTATATTTTGTCTGGCCAT
CAATCCCACAGATTCTTCCCACAGCTCCCTCTCCTGGAGCACTTGCACTTCTGGTCTGAT
CATGAGGGTGCAGACGATCTGCATCTATTTGGGATGCCCAGCCTGCGAGTGCTGGAGCTG
GGGGACTTGGATTTCCTCTGTCAGCCAACATCAGTGAAGTTGGAGAAGCTACTGAAGGAG
CTGCCTCAGTTACAGGTTCTGGTATTGAGCAACCTGAACCTTGGGAACCTCTCTGCCTCC
AGCTTCAGGGGCTTGGGGCCCCTTCGGCTGCTGCTGCTCAATTCTGAATGGGCTCTGGGG
CTGGACAGCAGCCTCCAGGAACTAATTCCCCAGATGCCTCAATACGTTTATTTCTCAGAT
ATCACCTTCACTTGCCAGTGCGAAAGCTCTTGGGTGGGGCCTTGGGCAACACAAGCCCCA
AACACTTTTGTGTACGGACTGGAGAAGTCCATCTGCATGGCCAATGCCTCTGACTACTCC
AAGACGCCATTGCTCTCCTTCCTTTCTGGTCACTGCTCACATGATCCTGAGTTTCAGAGC
TTTCTAACCAGTTTCACTCTGGTGTTCCTGCTGATCTTCCTTTCATTGCTTGGCTGTCCC
AAATGGCCCTGGCTTCATTACCTCCAGACCCTATTTCATGCCTGGTGGTGGAAATTGGGC
GGGTGGCGCCCCAGAAACCAATTCCACTATGATGTCTTTATATCCTATTGTGAGCAGGAC
CGAGCCTGGGTGCTGAAAGAACTGGTTCCTGCTCTAGAGAAGCCTCTTCCAGTTGGTGAG
GGTTTGAGGCTATGCCTGCCTGAGAGGGACTTTGGGGTTGGGCAGGACAGGATGGATGCT
ATGGTTGCCAGCATGGAAAGCAGTAGAGCCACCCTCTGTGTGCTCAGCTGCCAGGCCCTG
GGAAGTCCCTGGTGCAATCTGGAGTTAAGGCTTGCCACCTACCACTTGATGGCCAAGCCT
GGGACTGCTCGCCTCCTGCTGCTGTTTCTGGAACCTATTGATCGGCGGCAGCTTCACAGC
TATCACCGCCTTGCCCGGTGGCTGCAGAAGGAGGACTACTTCGATGTATCCCAAGGAAGG
ATTGAGTGGGATGCCTTCTCTGAGAAACTCCGGAAAAGGTTAAGGAAAGCTGGGCAAGAG
AGAGAGGAT
>EqQu TLR11 XP_046506488.1
ATGGAAAGACCTCTGCTGTCCTTCACTCTCCTCTCTCCCTTACTGCTGGGCTTGATGAGC
CTCGGCAGGATGAGCTGGGCATGGACTGCTCCTGATTGCACCATAGCAGACAGCTCCCTA
TTGCCTAACATTTCCTACTACATCCCATTCTGTTCCTTGGCCCCGGGACTGCACCTTTTT
GCATCATGCTCCAATGTTAAAGACCTGGCTCAGACCCTAACAGCAGTGCCCCGAGATATA
GAGGCCCTTTGCCTCCAGGGCACAGTTCCTTTCCTGCCAGCTGATGCCTTTGGACACTTC
ACCACACTACAACTTCTGAGGCTGCAGCTGGGCACCATCAGCATTACATCTGGGACATTT
CAAGGACTGAATCAGCTGCAGCACCTTTCCTTTGAGCATCACGCTCCCTGTTGCCTGAGC
CTGTTCCTCCCTCCAGATGCTCTGGAGCACCTCAGACTCCTCAACACCCTTTCCTTCCAT
GGCTACTGCCTGAATTATAGCCAGAACATCCAGTTGCCCATCAGCCTTAGGCATCTAACC
GTGAGGCACAGCTGTCTGATAGAATTACGGGAACTGCAAGGGCTCTTCCCAAACCTTGTC
CCTGGTTCCTCTCCGACAACCAGCCCCAGCCCATGGACCTCCTTCCTGGAGGAGCTGGAC
CTGTCTGCCAACCTACAGCTGAGCCAGGTGGGCAATAGAGCTCTGGATGGCCTCCAGCTC
CGTTCCCTGAGATTGGATGGCACCCCACTAAGCGCATTAGACCTCCTAGGCTCAGGACTG
CTCCACTTGGACTCCCTCTCCCTTGAGGGAACAAGAACAGAAAGACTGCCTGGGAATGTG
ACACGCTACTTTGAGCTTCGTGCTCTTGACCTTGGAAGGAACCAAATCCAGAACCTAGAG
GATGAGGATCTCCTAAGCTGCCAGTCCCTGGAATTCCTCAGCCTTCATGCCAATGGCCTG
CAGTTACTTCCATCCAGGTTCCTGAATGACCTGCCCCAGCTTCAGAGGCTCAATCTGTCA
ATGAATAAACTGGGCCCAACTTTGGTGCTCCCAGAAGGGCTGGTCAGCTCAAATCTGAGA
GTGTTAGATCTGTCCCACAATGAGCTCTGTGTTCTGCCCTATAGGGCCTTCTCCTCTCTT
CCTCAACTCCAGGAGCTCCGGCTGAGTGGTAACAACATTTCCAACTTATCCAGTGAAAGC
CTGGAGGGACTGAGGTGGCTGAAGACTCTAGACCTGAGTTGGAACCAAATTAAAACGCTG
AAGCCAGGCTGGCTCTCCTCTCTTCCTGCTCTCACCTCACTGAACCTCCTGGGCACCCAC
TTGGAGCATATCTCAGGCAAGCAGCTCCAGGGTCCCCAGAAGCTGAGCCACCTGCAGCTG
GGTTCTCTTGAGATGCTGGAGATCTATCCTCCCTGGCCTCCAGCACTGCTCAGCTTGGAG
GTACGGGCAGATGTTTACATCCAGTTTGGAGTCCCCAGTGGAGAACCCTTCTTGTTCTTG
GAGAACCTTACCTTACAAACTTCCAATATGTTGCTGCAATTGGACAACAACACAATCCAC
TTCCCTTCCCTACGTCACCTCACTCTGCGAGGCTGCAGCCCCTATATTTTGTCTGGCCAT
CAATCCCACAGATTCTTCCCACAGCTCCCTCTCCTGGAGCACTTGCACTTCTGGTCTGAT
CATGAGGGTGCAGACGATCTGCATCTATTTGGGATGCCCAGCCTGCGAGTGCTGGAGCTG
GGGGACTTGGATTTCCTCTGTCAGCCAACATCAGTGAAGTTGGAGAAGCTACTGAAGGAG
CTGCCTCAGTTACAGGTTCTGGCATTGAGCAACCTGAACCTTGGGAACCTCTCTGCCTCC
AGCTTCAGGGGCTTGGGGCCCCTTCGGCTGCTGCTGCTCAATTCTGAATGGGCTCTGGGG
CTGGACAGCAGCCTCCAGGAACTAATTCCCCAGATGCCTCAATATGTTTATTTCTCAGAT
ATCACCTTCACTTGCCAGTGTGAAAGCTCTTGGGTGGGGCCTTGGGCAACACAAGCCCCA
AACACTTTTGTGTATGGACTGGAGAAATCCATGTGCATGGCCAACGCCTCTGACTACTCC
AAGACGCCATTGCTCTCCTTCCTTTCTGGTCACTGCTCACATGATCCTGAGTTTCAGAGC
TTTCTAACCAGCTTCACTCTGGTGTTCCTGCTGATCTTCCTTTCATTGCTTGGCTGTCCC
AAATGGCCCTGGCTTCATTACCTCCAGACCCTATTTCATGCCTGGTGGTGGAAATTGGGC
GGGTGGCGGCCCAGAAACCAATTCCACTATGATGTCTTTATATCCTATTGTGAGCAGGAC
CGAGCCTGGGTGCTGAAAGAACTGGTTCCTGCTCTAGAGAAGCCTCTTCCAGTTGGTGAG
GGTTTGAGGCTATGCCTGCCTGAGAGGGACTTTGGGGTTGGGCAGGACAGGATGGATGCT
ATGGTTGCCAGCATGGAAAGCAGCAGAGCCACCCTCTGTGTGCTCAGCTGCCAGGCCCTG
GGAAGTCCCTGGTGCAATCTGGAGTTAAGGCTTGCCACCTACCACTTGATGGCCAAGCCT
GGGACTGCTCGCCTCCTGCTGCTGTTTCTGGAACCTATTGATCCGCGGCAGCTTCACAGC
TATCACCGCCTTGCCCGGTGGCTGCAGAAGGAGGACTACTTCGATGTATCCCAAGGAAGG
ATTGAGTGGGATGCCTTCTCTGAGAAACTCCGGAAAAGGTTAAGGAAAGCTGGGCAAGAG
AGAGAGGAT
>EqAs TLR11 XP_044621163.1
ATGGAAAGACCTCTGCTGTCCTTCACTCTCCTCTCTCCCTTACTGCTGGGCTTGATGAGC
CTCGGCAGGATGAGCTGGGCATGGACTGCTCCTGATTGCACCATAGCAGACAGCTCCCTA
TTGCCTAACATTTCCTACTACATCCCATTCTGTTCCTTGGCCCCGGGACTGCACCTTTTT
GCATCATGCTCCAATGTTAAAGACCTGGCTCAGACCCTAACAGCAGTGCCCCGAGATATA
GAGGCACTTTGCCTCCAGGGCACAGTTCCTTTCCTGCCAGCTGATGTCTTTGGACACTTC
ACCACACTACAACTTCTGAGGCTGCAGCTGGGCACCATCAGCATTACATCTGGGACATTT
CAAGGACTGAATCAGCTGCAGCACCTTTCCTTTGAGCATCACGCTCCCTGTTGCCTGAGC
CTGTTCCTCCCTCCAGATGCTCTGGAGCACCTCAGACTCCTCAACACCCTTTCCTTCCAT
GGCTACTGCCTGAATTATAGCCAGAACATCCAGTTGCCCATCAGCCTTAGGCATCTAACC
GTGAGGCACAGCTGTCTGATAGAATTGCGGGAACTGCAAGGGCTCTTCCCAAACCTTGTC
CCTGGTTCCTCTCCGACAACCAGCCCCAGCCCATGGACCTCCTTCCTGGAGGAGCTGGAC
CTGTCTGCCAACCTACAGCTGAGCCAGGTGGGCAATAGAGCTCTGGATGGCCTCCAGCTC
CGTTCCCTGAGATTGGATGGCACCCCACTAAGCGCATTAGACCTCCTAGGCTCAGGACTG
CTCCACTTGGACTCCCTCTCCCTTGAGGGAACAAGGACAGAAAGACTGCCTGGGAATGTG
ACACGCTACTTTGAGCTTCGTGCTCTTGACCTTGGAAGGAACCAAATCCAGAACCTAGAG
GATGAGGATCTCCTAAGCTGCCAGTCCCTGGAATTCCTCAGCCTTCATGCCAATGGCCTG
CAGTTACTTCCATCCAGATTCCTGAATGACCTGCCCCAGCTTCAGAGGCTCAATCTGTCA
ATGAATAAACTGGGCCCAACTTTGGTGCTCCCAGAAGGGCTGGTCAGCTCAAATCTGAGA
GTGTTAGATCTGTCCCACAATGAGCTCTGTGTTCTGCCCTATAGGGCCTTCTCCTCTCTT
CCTCAACTCCAGGAGCTCCGGCTGAGTGGTAACAACATTTCCAACTTATCCAGTGAAAGC
CTGGAGGGACTGAGGTGGCTGAAGACCCTAGACCTGAGTTGGAACCAAATTAAAACGCTG
AAGCCAGGCTGGCTCTCCTCTCTTCCTGCTCTCACCTCACTGAACCTCCTGGGCACCCAC
TTGGAGCATATCTCAGGCAAGCAGCTCCAGGGTCCCCAGAAGCTGAGCCACCTGCAGCTG
GGTTCTCTTGAGATGCTGGAGATCTATCCTCCCTGGCCTCCAGCACTGCTCAGCTTGGAG
GTACGGGCAGATGTTTACATCCAGTTTGGAGTCCCCAGTGGAGAACCCTTCTTGTTCTTG
GAGAACCTTACCTTACAAACTTCCAATATGTTGCTACAATTGGACAACAACACAATCCAC
TTCCCTTCCCTACGTCACCTCACTCTGCGAGGCTGCAGCCCCTATATTTTGTCTGGCCAT
CAATCCCACAGATTCTTCCCACAGCTCCCTCTCCTGGAGCACTTGCACTTCTGGTCTGAT
CATGAGGGTGCAGACGATCTGCATCTATTTGGGATGCCCAGCCTGCGAGTGCTGGAGCTG
GGGGACTTGGATTTCCTCTGTCAGCCAACATCAGTGAAGTTGGAGAAGCTACTGAAGGAG
CTGCCTCAGTTACAGGTTCTGGCATTGAGCAACCTGAACCTTGGGAACCTCTCTGCCTCC
AGCTTCAGGGGCTTGGGGCCCCTTCAGCTGCTGCTGCTCAATTCTGAATGGGCTCTGGAG
CTGGACAGCAGCCTCCAGGAACTAATTCCCCAGATGCCTCAATATGTTTATTTCTCAGAT
ATCACCTTCACTTGCCAGTGTGAAAGCTCTTGGGTGGGGCCTTGGGCAACACAAGCCCCA
AACACTTTTGTGTATGGACTGGAGAAATCCATGTGCATGGCCAACGCCTCTGACTACTCC
AAGACGCCATTGCTCTCCTTCCTTTCTGGTCACTGCTCACATGATCCTGAGTTTCAGAGC
TTTCTAACCAGCTTCACTCTGGTGTTCCTGCTGATCTTCCTTTCATTGCTTGGCTGTCCC
AAATGGCCCTGGCTTCATTACCTCCAGACCCTATTTCATGCCTGGTGGTGGAAATTGGGT
GGGTGGCGGCCCAGAAACCAATTCCACTATGATGTCTTTATATCCTATTGTGAGCAGGAC
CGAGCCTGGGTGCTGAAAGAACTGGTTCCTGCTCTAGAGAAGCCTCTTCCAGTTGGTGAG
GGTTTGAGGCTATGCCTGCCTGAGAGGGACTTTGGGGTTGGGCAGGACAGGATGGATGCT
ATGGTTGCCAGCATGGAAAGCAGCAGAGCCACCCTCTGTGTGCTCAGCTGCCAGGCCCTG
GGAAGTCCCTGGTGCAATCTGGAGTTAAGGCTTGCCACCTACCACTTGATGGCCAAGCCT
GGGACTGCTCGCCTCCTGCTGCTGTTTCTGGAACCTATTGATCGGCGGCAGCTTCACAGC
TATCACCGCCTTGCCCGGTGGCTGCAGAAGGAGGACTACTTCGATGTATCCCAAGGAAGG
ATTGAGTGGGATGCCTTCTCTGAGAAACTCCGGAAAAGGTTAAGGAAAGCTGGGCAAGAG
AGAGAGGAT
>EqAs TLR11 PSZQ01003353.1: 11453075-11455846 
ATGGAAAGACCTCTGCTGTCCTTCACTCTCCTCTCTCCCTTACTGCTGGGCTTGATGAGC
CTCGGCAGGATGAGCTGGGCATGGACTGCTCCTGATTGCACCATAGCAGACAGCTCCCTA
TTGCCTAACATTTCCTACTACATCCCATTCTGTTCCTTGGCCCCGGGACTGCACCTTTTT
GCATCATGCTCCAATGTTAAAGACCTGGCTCAGACCCTAACAGCAGTGCCCCGAGATATA
GAGGCACTTTGCCTCCAGGGCACAGTTCCTTTCCTGCCAGCTGATGTCTTTGGACACTTC
ACCACACTACAACTTCTGAGGCTGCAGCTGGGCACCATCAGCATTACATCTGGGACATTT
CAAGGACTGAATCAGCTGCAGCACCTTTCCTTTGAGCATCACGCTCCCTGTTGCCTGAGC
CTGTTCCTCCCTCCAGATGCTCTGGAGCACCTCAGACTCCTCAACACCCTTTCCTTCCAT
GGCTACTGCCTGAATTATAGCCAGAACATCCAGTTGCCCATCAGCCTTAGGCATCTAACC
GTGAGGCACAGCTGTCTGATAGAATTGCGGGAACTGCAAGGGCTCTTCCCAAACCTTGTC
CCTGGTTCCTCTCCGACAACCAGCCCCAGCCCATGGACCTCCTTCCTGGAGGAGCTGGAC
CTGTCTGCCAACCTACAGCTAAGCCAGGTGGGCAATAGAGCTCTGGATGGCCTCCAGCTC
CGTTCCCTGAGATTGGATGGCACCCCACTAAGCGCATTAGACCTCCTAGGCTCAGGACTG
CTCCACTTGGACTCCCTCTCCCTTGAGGGAACAAGGACAGAAAGACTGCCTGGGAATGTG
ACACGCTACTTTGAGCTTCGTGCTCTTGACCTTGGAAGGAACCAAATCCAGAACCTAGAG
GATGAGGATCTCCTAAGCTGCCAGTCCCTGGAATTCCTCAGCCTTCATGCCAATGGCCTG
CAGTTACTTCCATCCAGATTCCTGAATGACCTGCCCCAGCTTCAGAGGCTCAATCTGTCA
ATGAATAAACTGGGCCCAACTTTGGTGCTCCCAGAAGGGCTGGTCAGCTCAAATCTGAGA
GTGTTAGATCTGTCCCACAATGAGCTCTGTGTTCTGCCCTATAGGGCCTTCTCCTCTCTT
CCTCAACTCCAGGAGCTCCGGCTGAGTGGTAACAACATTTCCAACTTATCCAGTGAAAGC
CTGGAGGGACTGAGGTGGCTGAAGACCCTAGACCTGAGTTGGAACCAAATTAAAACGCTG
AAGCCAGGCTGGCTCTCCTCTCTTCCTGCTCTCACCTCACTGAACCTCCTGGGCACCCAC
TTGGAGCATATCTCAGGCAAGCAGCTCCAGGGTCCCCAGAAGCTGAGCCACCTGCAGCTG
GGTTCTCTTGAGATGCTGGAGATCTATCCTCCCTGGCCTCCAGCACTGCTCAGCTTGGAG
GTACGGGCAGATGTTTACATCCAGTTTGGAGTCCCCAGTGGAGAACCCTTCTTGTTCTTG
GAGAACCTTACCTTACAAACTTCCAATATGTTGCTTCAATTGGACAACAACACAATCCAC
TTCCCTTCCCTACGTCACCTCACTCTGCGAGGCTGCAGCCCCTATATTTTGTCTGGCCAT
CAATCCCACAGATTCTTCCCACAGCTCCCTCTCCTGGAGCACTTGCACTTCTGGTCTGAT
CATGAGGGTGCAGACGATCTGCATCTATTTGGGATGCCCAGCCTGCGAGTGCTGGAGCTG
GGGGACTTGGATTTCCTCTGTCAGCCAACATCAGTGAAGTTGGAGAAGCTACTGAAGGAG
CTGCCTCAGTTACAGGTTCTGGCATTGAGCAACCTGAACCTTGGGAACCTCTCTGCCTCC
AGCTTCAGGGGCTTGGGGCCCCTTCAGCTGCTGCTGCTCAATTCTGAATGGGCTCTGGAG
CTGGACAGCAGCCTCCAGGAACTAATTCCCCAGATGCCTCAATATGTTTATTTCTCAGAT
ATCACCTTCACTTGCCAGTGTGAAAGCTCTTGGGTGGGGCCTTGGGCAACACAAGCCCCA
AACACTTTTGTGTATGGACTGGAGAAATCCATGTGCATGGCCAACGCCTCTGACTACTCC
AAGACGCCATTGCTCTCCTTCCTTTCTGGTCACTGCTCACATGATCCTGAGTTTCAGAGC
TTTCTAACCAGCTTCACTCTGGTGTTCCTGCTGATCTTCCTTTCATTGCTTGGCTGTCCC
AAATGGCCCTGGCTTCATTACCTCCAGACCCTATTTCATGCCTGGTGGTGGAAATTGGGT
GGGTGGCGGCCCAGAAACCAATTCCACTATGATGTCTTTATATCCTATTGTGAGCAGGAC
CGAGCCTGGGTGCTGAAAGAACTGGTTCCTGCTCTAGAGAAGCCTCTTCCAGTTGGTGAG
GGTTTGAGGCTATGCCTGCCTGAGAGGGACTTTGGGGTTGGGCAGGACAGGATGGATGCT
ATGGTTGCCAGCATGGAAAGCAGCAGAGCCACCCTCTGTGTGCTCAGCTGCCAGGCCCTG
GGAAGTCCCTGGTGCAATCTGGAGTTAAGGCTTGCCACCTACCACTTGATGGCCATGCCT
GGGACTGCTCGCCTCCTGCTGCTGTTTCTGGAACCTATTGATCGGCGGCAGCTTCACAGC
TATCACCGCCTTGCCCGGTGGCTGCAGAAGGAGGACTACTTCGATGTATCCCAAGGAAGG
ATTGAGTGGGATGCCTTCTCTGAGAAACTCCGGAAAAGGTTAAGGAAAGCTGGGCAAGAG
AGAGAGGAT
>EqPr TLR11 XP_008535435.1
ATGGAAAGACCTCTGCTGTCCTTCACTCTCCTCTCTCCCTTACTGCTGGGCTTGATGAGC
CTCGGCAGGATGAGCTGGGCATGGACTGCTCCTGATTGCACCATAGCAGACAGCTCCCTA
TTGCCTAACATTTCCTACTACATCCCATTCTGTTCCTTGGCCCCGGGACTGCACCTTTTT
GCATCATGCTCCAATGTTAAAGACCTGGCTCAGACCCTAACAGCAGTGCCCCGAGATATA
GAGGCACTTTGCCTCCAGGGCACAGTTCCTTTCCTGCCAGCTGATGCCTTTGGACACTTC
ACCACACTACAACTTCTGAGGCTGCAGCTGGGCACCATCAGCATTACATCTGGGACATTT
CAAGGACTGAATCAGCTGCAGCACCTTTCCTTTGAGCATCACGCTCCCTGTTGCCTGAGC
CTGTTCCTCCCTCCAGATGCTCTGGAGCACCTCAGACTCCTCAACACCCTTTCCTTCCAT
GGCTACTGCCTGAATTATAGCCAGAACATCCAGTTGCCCATCAGCCTTAGGCATCTAACC
GTGAGGCACAGCTGTCTGATAGAATTGCGGGAACTGCAAGGGCTCTTCCCAAACCTTGTC
CCTGGTTCCTCTCCTACAACCAGCCCCAGCCCATGGACCTCCTTCCTGGAGGAGCTGGAC
CTGTCTGCCAACCTACAGCTGAGCCAGGTGGGCAATAGAGCTCTGGATGGCCTCCAGCTC
CGTTCCCTGAGATTGGATGGCACCCCACTAAGCGCATTAGACCTCCTAGGCTCAGGACTG
CTCCACTTGGACTCCCTCTCCCTTGAGGGAACAAGGACAGAAAGACTGCCTGGGAATGTG
ACACGCTACTTTGAGCTTGTTGCTCTTGACCTTGGAAGGAACCAAATCCAGAACCTAGAG
GATGAGGATCTCCTAAGCTGCCAGTCCCTGGAATTCCTCAGCCTTCATGCCAATGGCCTG
CAGTTACTTCCATCCAGGTTCCTGAATGACCTGCCCCAGCTTCAGAGGCTCAATCTGTCA
ATGAATAAACTGGGCCCAACTTTGGTGCTCCCAGAAGGGCTGGTCAGCTCAAATCTGAGA
GTGTTAGATCTGTCCCACAATGAGCTCTGTGTTCTGCCCTATAGGGCCTTCTCCTCTCTT
CCTCAACTCCAGGAGCTCCGGCTGAGTGGTAACAACATTTCCAACTTATCCAGTGAAAGC
CTGGAGGGACTGAGGTGGCTGAAGACCCTAGACCTGAGTTGGAACCAAATTAAAACGCTG
AAGCCAGGCTGGCTCTCCTCTCTTCCTGCTCTCACCTCACTGAACCTCCTGGGCACCCAC
TTGGAGCATATCTCAGGCAAGCAGCTCCAGGGTCCCCAGAAGCTGAGCCACCTGCAGCTG
GGTTCTCTTGAGATGCTGGAGATCTATCCTCCCTGGCCTCCAGCACTGCTCAGCTTGGAG
GTACGGGCAGATGTTTACATCCAGTTTGGAGTCCCCAGTGGAGAACCCTTCTTGTTCTTG
GAGAACCTTACCTTACAAACTTCCAATATGTTGCTGCAATTGGACAACAACACAATCCAC
TTCCCTTCCCTACGTCACCTCACTCTGCGAGGCTGCAGCCCCTATATTTTGTCTGGCCAT
CAATCCCACAGATTCTTCCCACAGCTCCCTCTCCTGGAGCACTTGCACTTCTGGTCTGAT
CATGAGGGTGCAGACGATCTGCATCTATTTGGGATGCCCAGCCTGCGAGTGCTGGAGCTG
GGGGACTTGGATTTCCTCTGTCAGCCAACATCAGTGAAGTTGGAGAAGCTACTGAAGGAG
CTGCCTCAGTTACAGGTTCTGGTATTGAGCAACCTGAACCTTGGGAACCTCTCTGCCTCC
AGCTTCAGGGGCTTGGGGCCCCTTCGGCTGCTGCTGCTCAATTCTGAATGGGCTCTGGGG
CTGGACAGCAGCCTCCAGGAACTAATTCCCCAGATGCCTCAATACGTTTATTTCTCAGAT
ATCACCTTCACTTGCCAGTGCGAAAGCTCTTGGGTGGGGCCTTGGGCAACACAAGCCCCA
AACACTTTTGTGTACGGACTGGAGAAGTCCATCTGCATGGCCAATGCCTCTGACTACTCC
AAGACGCCATTGCTCTCCTTCCATTCTGGTCACTGCTCACATGATCCTGAGTTTCAGAGC
TTTCTAACCAGTTTCACTCTGGTGTTCCTGCTGATCTTCCTTTCATTGCTTGGCTGTCCC
AAATGGCCCTGGCTTCATTACCTCCAGACCCTATTTCATGCCTGGTGGTGGAAATTGGGC
GGGTGGCGCCCCAGAAACCAATTCCACTATGATGTCTTTATATCCTATTGTGAGCAGGAC
CGAGCCTGGGTGCTGAAAGAACTGGTTCCTGCTCTAGAGAAGCCTCTTCCAGTTGGTGAG
GGTTTGAGGCTATGCCTGCCTGAGAGGGACTTTGGGGTTGGGCAGGACAGGATGGATGCT
ATGGTTGCCAGCATGGAAAGCAGTAGAGCCACCCTCTGTGTGCTCAGCTGCCAGGCCCTG
GGAAGTCCCTGGTGCAATCTGGAGTTAAGGCTTGCCACCTACCACTTGATGGCCAAGCCT
GGGACTGCTCGCCTCCTGCTGCTGTTTCTGGAACCTATTGATCGGCGGCAGCTTCACAGC
TATCACCGCCTTGCCCGGTGGCTGCAGAAGGAGGACTACTTCGATGTATCCCAAGGAAGG
ATTGAGTGGGATGCCTTCTCTGAGAAACTCCGGAAAAGGTTAAGGAAAGCTGGGCAAGAG
AGAGAGGAT
>EqCa TLR11 XP_001502488.1
ATGGAAAGACCTCTGCTGTCCTTCACTCTCCTCTCTCCCTTACTGCTGGGCTTGATGAGC
CTCGGCAGGATGAGCTGGGCATGGACTGCTCCTGATTGCACCATAGCAGACAGCTCCCTA
TTGCCTAACATTTCCTACTACATCCCATTCTGTTCCTTGGCCCCGGGACTGCACCTTTTT
GCATCATGCTCCAATGTTAAAGACCTGGCTCAGACCCTAACAGCAGTGCCCCGAGATATA
GAGGCACTTTGCCTCCAGGGCACAGTTCCTTTCCTGCCAGCTGATGCCTTTGGACACTTC
ACCACACTACAACTTCTGAGGCTGCAGCTGGGCACCATCAGCATTACATCTGGGACATTT
CAAGGACTGAATCAGCTGCAGCACCTTTCCTTTGAGCATCACGCTCCCTGTTGCCTGAGC
CTGTTCCTCCCTCCAGATGCTCTGGAGCACCTCAGACTCCTCAACACCCTTTCCTTCCAT
GGCTACTGCCTGAATTATAGCCAGAACATCCAGTTGCCCATCAGCCTTAGGCATCTAACC
GTGAGGCACAGCTGTCTGATAGAATTGCGGGAACTGCAAGGGCTCTTCCCAAACCTTGTC
CCTGGTTCCTCTCCTACAACCAGCCCCAGCCCATGGACCTCCTTCCTGGAGGAGCTGGAC
CTGTCTGCCAACCTACAGCTGAGCCAGGTGGGCAATAGAGCTCTGGATGGCCTCCAGCTC
CGTTCCCTGAGATTGGATGGCACCCCACTAAGCGCATTAGACCTCCTAGGCTCAGGACTG
CTCCACTTGGACTCCCTCTCCCTTGAGGGAACAAGGACAGAAAGACTGCCTGGGAATGTG
ACACGCTACTTTGAGCTTGTTGCTCTTGACCTTGGAAGGAACCAAATCCAGAACCTAGAG
GATGAGGATCTCCTAAGCTGCCAGTCCCTGGAATTCCTCAGCCTTCATGCCAATGGCCTG
CAGTTACTTCCATCCAGGTTCCTGAATGACCTGCCCCAGCTTCAGAGGCTCAATCTGTCA
ATGAATAAACTGGGCCCAACTTTGGTGCTCCCAGAAGGGCTGGTCAGCTCAAATCTGAGA
GTGTTAGATCTGTCCCACAATGAGCTCTGTGTTCTGCCCTATAGGGCCTTCTCCTCTCTT
CCTCAACTCCAGGAGCTCCGGCTGAGTGGTAACAACATTTCCAACTTATCCAGCGAAAGC
CTGGAGGGACTGAGGTGGCTGAAGACCCTAGACCTGAGTTGGAACCAAATTAAAACGCTG
AAGCCAGGCTGGCTCTCCTCTCTTCCTGCTCTCACCTCACTGAACCTCCTGGGCACCCAC
TTGGAGCATATCTCAGGCAAGCAGCTCCAGGGTCCCCAGAAGCTGAGCCACCTGCAGCTG
GGTTCTCTTGAGATGCTGGAGATCTATCCTCCCTGGCCTCCAGCACTGCTCAGCTTGGAG
GTACGGGCAGATGTTTACATCCAGTTTGGAGTCCCCAGTGGAGAACCCTTCTTGTTCTTG
GAGAACCTTACCTTACAAACTTCCAATATGTTGCTGCAATTGGACAACAACACAATCCAC
TTCCCTTCCCTACGTCACCTCACTCTGCGAGGCTGCAGCCCCTATATTTTGTCTGGCCAT
CAATCCCACAGATTCTTCCCACAGCTCCCTCTCCTGGAGCACTTGCACTTCTGGTCTGAT
CATGAGGGTGCAGACGATCTGCATCTATTTGGGATGCCCAGCCTGCGAGTGCTGGAGCTG
GGGGACTTGGATTTCCTCTGTCAGCCAACATCAGTGAAGTTGGAGAAGCTACTGAAGGAG
CTGCCTCAGTTACAGGTTCTGGTATTGAGCAACCTGAACCTTGGGAACCTCTCTGCCTCC
AGCTTCAGGGGCTTGGGGCCCCTTCGGCTGCTGCTGCTCAATTCTGAATGGGCTCTGGGG
CTGGACAGCAGCCTCCAGGAACTAATTCCCCAGATGCCTCAATACGTTTATTTCTCAGAT
ATCACCTTCACTTGCCAGTGCGAAAGCTCTTGGGTGGGGCCTTGGGCAACACAAGCCCCA
AACACTTTTGTGTACGGACTGGAGAAGTCCATCTGCATGGCCAATGCCTCTGACTACTCC
AAGACGCCATTGCTCTCCTTCCTTTCTGGTCACTGCTCACATGATCCTGAGTTTCAGAGC
TTTCTAACCAGTTTCACTCTGGTGTTCCTGCTGATCTTCCTTTCATTGCTTGGCTGTCCC
AAATGGCCCTGGCTTCATTACCTCCAGACCCTATTTCATGCCTGGTGGTGGAAATTGGGC
GGGTGGCGCCCCAGAAACCAATTCCACTATGATGTCTTTATATCCTATTGTGAGCAGGAC
CGAGCCTGGGTGCTGAAAGAACTGGTTCCTGCTCTAGAGAAGCCTCTTCCAGTTGGTGAG
GGTTTGAGGCTATGCCTGCCTGAGAGGGACTTTGGGGTTGGGCAGGACAGGATGGATGCT
ATGGTTGCCAGCATGGAAAGCAGTAGAGCCACCCTCTGTGTGCTCAGCTGCCAGGCCCTG
GGAAGTCCCTGGTGCAATCTGGAGTTAAGGCTTGCCACCTACCACTTGATGGCCAAGCCT
GGGACTGCTCGCCTCCTGCTGCTGTTTCTGGAACCTATTGATCGGCGGCAGCTTCACAGC
TATCACCGCCTTGCCCGGTGGCTGCAGAAGGAGGACTACTTCGATGTATCCCAAGGAAGG
ATTGAGTGGGATGCCTTCTCTGAGAAACTCCGGAAAAGGTTAAGGAAAGCTGGGCAAGAG
AGAGAGGAT
>EqCa ATDM01005754.1: 30780-33653 
ATGGAAAGACCTCTGCTGTCCTTCACTCTCCTCTCTCCCTTACTGCTGGGCTTGATGAGC
CTCGGCAGGATGAGCTGGGCATGGACTGCTCCTGATTGCACCATAGCAGACAGCTCCCTA
TTGCCTAACATTTCCTACTACATCCCATTCTGTTCCTTGGCCCCGGGACTGCACCTTTTT
GCATCATGCTCCAATGTTAAAGACCTGGCTCAGACCCTAACAGCAGTGCCCCGAGATATA
GAGGCACTTTGCCTCCAGGGCACAGTTCCTTTCCTGCCAGCTGATGCCTTTGGACACTTC
ACCACACTACAACTTCTGAGGCTGCAGCTGGGCACCATCAGCATTACATCTGGGACATTT
CAAGGACTGAATCAGCTGCAGCACCTTTCCTTTGAGCATCACGCTCCCTGTTGCCTGAGC
CTGTTCCTCCCTCCAGATGCTCTAGAGCACCTCAGACTCCTCAACACCCTTTCCTTCCAT
GGCTACTGCCTGAACTATAGCCAGAACATCCAGTTGCCCATCAGCCTTAGGCATCTAACC
GTGAGGCACAGCTGTCTGATAGAATTGCGGGAACTGCAAGGGCTCTTCCCAAACCTTGTC
CCTGGTTCCTCTCCTACAACCAGCCCCAGCCCATGGACCTCCTTCCTGGAGGAGCTGGAC
CTGTCTGCCAACCTACAGCTGAGCCAGGTGGGCAATAGAGCTCTGGATGGCCTCCAGCTC
CGTTCCCTGAGATTGGATGGCACCCCACTAAGCGCATTAGACCTCCTAGGCTCAGGACTG
CTCCACTTGGACTCCCTCTCCCTTGAGGGAACAAGGACAGAAAGACTGCCTGGGAATGTG
ACACGCTACTTTGAGCTTGTTGCTCTTGACCTTGGAAGGAACCAAATCCAGAACCTAGAG
GATGAGGATCTCCTAAGCTGCCAGTCCCTGGAATTCCTCAGCCTTCATGCCAATGGCCTG
CAGTTACTTCCATCCAGGTTCCTGAATGACCTGCCCCAGCTTCAGAGGCTCAATCTGTCA
ATGAATAAACTGGGCCCAACTTTGGTGCTCCCAGAAGGGCTGGTCAGCTCAAATCTGAGA
GTGTTAGATCTGTCCCACAATGAGCTCTGTGTTCTGCCCTATAGGGCCTTCTCCTCTCTT
CCTCAACTCCAGGAGCTCCGGCTGAGTGGTAACAACATTTCCAACTTATCCAGTGAAAGC
CTGGAGGGACTGAGGTGGCTGAAGACCCTAGACCTGAGTTGGAACCAAATTAAAACGCTG
AAGCCAGGCTGGCTCTCCTCTCTTCCTGCTCTCACCTCACTGAACCTCCTGGGCACCCAC
TTGGAGCATATCTCAGGCAAGCAGCTCCAGGGTCCCCAGAAGCTGAGCCACCTGCAGCTG
GGTTCTCTTGAGATGCTGGAGATCTATCCTCCCTGGCCTCCAGCACTGCTCAGCTTGGAG
GTACGGGCAGATGTTTACATCCAGTTTGGAGTCCCCAGTGGAGAACCCTTCTTGTTCTTG
GAGAACCTTACCTTACAAACTTCCAATATGTTGCTGCAATTGGACAACAACACAATCCAC
TTCCCTTCCCTACGTCACCTCACTCTGCGAGGCTGCAGCCCCTATATTTTGTCTGGCCAT
CAATCCCACAGATTCTTCCCACAGCTCCCTCTCCTGGAGCACTTGCACTTCTGGTCTGAT
CATGAGGGTGCAGACGATCTGCATCTATTTGGGATGCCCAGCCTGCGAGTGCTGGAGCTG
GGGGACTTGGATTTCCTCTGTCAGCCAACATCAGTGAAGTTGGAGAAGCTACTGAAGGAG
CTGCCTCAGTTACAGGTTCTGGTATTGAGCAACCTGAACCTTGGGAACCTCTCTGCCTCC
AGCTTCAGGGGCTTGGGGCCCCTTCGGCTGCTGCTGCTCAATTCTGAATGGGCTCTGGGG
CTGGACAGCAGCCTCCAGGAACTAATTCCCCAGATGCCTCAATACGTTTATTTCTCAGAT
ATCACCTTCACTTGCCAGTGCGAAAGCTCTTGGGTGGGGCCTTGGGCAACACAAGCCCCA
AACACTTTTGTGTACGGACTGGAGAAGTCCATCTGCATGGCCAATGCCTCTGACTACTCC
AAGACGCCATTGCTCTCCTTCCTTTCTGGTCACTGCTCACATGATCCTGAGTTTCAGAGC
TTTCTAACCAGTTTCACTCTGGTGTTCCTGCTGATCTTCCTTTCATTGCTTGGCTGTCCC
AAATGGCCCTGGCTTCATTACCTCCAGACCCTATTTCATGCCTGGTGGTGGAAATTGGGC
GGGTGGCGCCCCAGAAACCAATTCCACTATGATGTCTTTATATCCTATTGTGAGCAGGAC
CGAGCCTGGGTGCTGAAAGAACTGGTTCCTGCTCTAGAGAAGCCTCTTCCAGTTGGTGAG
GGTTTGAGGCTATGCCTGCCTGAGAGGGACTTTGGGGTTGGGCAGGACAGGATGGATGCT
ATGGTTGCCAGCATGGAAAGCAGTAGAGCCACCCTCTGTGTGCTCAGCTGCCAGGCCCTG
GGAAGTCCCTGGTGCAATCTGGAGTTAAGGCTTGCCACCTACCACTTGATGGCCAAGCCT
GGGACTGCTCGCCTCCTGCTGCTGTTTCTGGAACCTATTGATCGGCGGCAGCTTCACAGC
TATCACCGCCTTGCCCGGTGGCTGCAGAAGGAGGACTACTTCGATGTATCCCAAGGAAGG
ATTGAGTGGGATGCCTTCTCTGAGAAACTCCGGAAAAGGTTAAGGAAAGCTGGGCAAGAG
AGAGAGGAT
>TaIn TLR11 PVIE01009921.1:4996-7764 
ATGGCAAGGCCTCTGCTCTCCTTCACTCTCCTCTCTCCCTTACTGCCGGGCTTGATGAGC
CTCGGCTGGATGAGCTGGGCATGGACTGCTCCTGATTGCACCATAGCAGACAGCTCCCTA
TTGCCGAACATCTCCTACTACATCCCATTCTGTTCCTTGGCCCCAGGGCTGCACCTTTTT
GCATCATGTTCCAATGTTAAAGACCTGGCTCACACCCTAACAGCAGTGCCCCAGAGTATA
GAGGCCCTATGCCTCCAGGGCACAGTTCCTTTCCTGCCAGCTGATGCCTTTGGACACTTC
CCCACACTACAGCTTCTGAGGCTGCAGCTGGGCACTATCAGGATTACATCTGGGACATTT
CAAGGACTGAACCAGCTGCAACACCTTTCCTTTGAGCATCATGCTCCCTGTTGCCTGAGT
CTGTTCCTCCCTCCAGATGCCCTGGAGCCCCTCAGATTCCTCAGCACCCTTTCCTTCCGT
GGCTACTGCCTGAATTATAGCCAGAACATCCAGTTGCCCATTAGCCTTAGTCATCTAACC
CTGAAGCACAGCTGTCTGACAGAGTTGCAGGAACTGCAAGGGCTCTTCTCAAACCTTGTC
CCTGGTTCCTCTCCTACAACCACCCCCAGCCCATGGACCTCCTTCCTGGAGGTGCTGGAC
CTGTCTGCAAACCTGCAGTTGAGCTGGGTGGGCAGCAGAGCTCTGCATGGCCTCCAGCTC
CATTCTCTGAGATTGGATGGCACCCCACTAAGTGCATTCGACCTCCTAGGCTCAGGACTG
CTCCATTTGGACTCCCTCTCCCTTGTGGGGACGGGTGCAGAAAAACTGCCTGGGAATGTG
ACACGCTACTTTGAGCTTCGTGCACTTGACCTGGGGAGAAACCAAATCCAGAACCTAGAG
GATGAGGATCTCCTAAGCTGCCACTCCCTGGAACTCCTCAGTCTTCATGCCAATGGCCTG
CAGTTACTTCCCTCCAGGTTCCTGAGTGCTCTGCCCCAGCTTCAGAAGCTCAATCTGTCA
ACAAATAAGCTGGGCCCAACTTTGGTGCTTCCAGAAGGGCTGGCCAGCTCAAATCTAAGA
GTGCTAGATCTATCCCACAATGAGCTTGGTGTTCTGCCCTATAGGGCCTTCTCCTCTCTT
CCTCAACTCCAGGAGCTCTGGCTGAGTGGTAACAACATCTCCAATTTATCCAGCAAGAGC
CTGGAAGGACTGAGGTGGCTGAAGACCCTCGACCTGAGTTGGAACCAAATTAAGGTGCTG
AAGCCAGGCTGGCTCTCCTCTGTTCCTGCCCTCACTTCACTGAACCTCCTGGGGACCCAC
TTAGAGCATATCTCAGGCAAGCAGCTTCAGGGTTCCCAGAAGCTGAGCCATCTGCAGCTG
GGTTCTCTGGAGATGCTGGAGATCTATCCTCCCTGGCCTCCAGCACTGCTGAGCTTGGAG
GTATGGGCAGATGTTTACATCGAGTTTCGAGTCCCCAGTGGAGAACCCTTCTTGTTCTTG
GAGAACCTTACCTTACAGACTTCCAATGTGTTGCTGCATTCAGACAACAACACAGTCCAT
TTCCCTTCCCTACGTCATCTCATTCTGCGAGGCTGTAGCCCCTACATTTTCTCTGGCCAT
CAATCCAAGAGATTCTTCCCACAGCTTCCTCTCCTGGAGCACCTGCACTTCTGGTCTGAT
CATGAGGGTACAGAAGATCTGCATCTATTTGGGATGCCTAGGCTACGAGTGCTGGAGTTG
GGGGACTTTGATTTCCTCTATGAGCCAAGTTCAGTGAAGCTAGAGAAGCTATTAAAGGAG
CTGCCTCAGTTACAGGTGCTGGCATTGAGCAACCTGAACCTCGGGAACCTCTCTGCCTCC
AGCTTCAGGGGTTTGGGTCTCCTTCGGCTGCTGCTACTCAACTCTGAATGGGCTCTGGGG
CTGGACAGCAGCCTCCAGGAACTAATCCCCCAAATGCCTCAATATGTTTATTTCTCAGAT
ATCACCTTCACTTGCCAGTGTGAAAGTTCTTGGGTGGGGCCTTGGGCAACACGGGCCCCA
AACACCTTTGTGTATGGACTGGAGAAATCCATCTGCAGGGCCAATGCCTCTGACTACTCC
AAAACGCCATTGCTCTCCTTCCTTTCTGGTCACTGCTCACATGGTCCTGAGTTTCAGAGC
TTTCTAACCAGCTTCACTCTGGTGCTCCTGCTGACCTTCCTTGCATTGCTTGCCTGTCCT
AAATGGCCCTGGCTTCACCATCTCCGGACCCTATTTCATGCCTGGTGGTGGAAATTGGCT
GGGCGGTTCCCCAGAAGTCAATTCCACTATGATGTCTTTATATCCTATTGTAAGCAGGAC
CAAGCCTGGGTGCTGGAAAAACTGGTTCCTGCCCTGGAGAATCCTCTTCCAGGTGGCGAA
GGTTTGAGGCTATGCCTGCCTGAGAGGGACTTTGGGGTTGGGCAGGACAGGATGGATGCT
ATGGTTGCCAGCATGGAGAACAGTAGAGCCACCCTCTGTGTGCTCAGCTACCAGGCCCTG
GGAAGTCCCTGGTGCAATCTGGAGTTAAGGCTCGCCACCTACCATTTGGTGGCCAAGCCT
GGGATTGCTCACCTCCTGCTGCTGTTTCTGGAACCTATTGATCGGCGGCAGCTACACAGC
TACCACCGCCTTGCCCGGTGGCTGCAGAAGGAGGACTACTTTGATATGTCCCAAGAGAGG
GTTGAGTGGGATGCCATCTGTGAGCAACTCCGGAAAAGGCTAAGGAAAGCTAAGCAAGAG
AGAGATGAT
>TaTe TLR11 PVID01008473.1:27101-29869 
ATGGCAAGGCCTCTGCTCTACTTCACTCTCCTCTCTCCCTTACTGCTGGGCTTCAGGGGC
CTCGGCTGGATGAGCTGGGCATGGACTGCTCCTGATTGCACCATAGCAGACAGCTCCCTA
TTGCCGAACATCTCCTACTACATCCCATTCTGTTCCTTGGCCCCAGGGCTGCACCTTTTT
GCATCATGTTCCAATGTTAAAGACCTGGCTCACACCCTAACAGCAGTGCCCCAGGGTATA
GAGGCCCTATGCCTCCAGGGCACAGTTCCTTTCCTGCCAGCTGATGCCTTTGGACACTTC
CCCACACTACAGCTTCTGAGGCTGCAGCTGGGCACTATCAGGATTACATCTGGGACATTT
CAAGGACTGAACCAGCTGCAACACCTTTCCTTTGAGCATCATGCTCCCTGTTGCCTGAGT
CTGTTCCTCCCTCCAGATGCCCTGGAGCCCCTCAGATTTCTCAGCACCCTTTCCTTCCAT
GGCTACTGCCTGAATTATAGCCAGAACATCCAGTTGCCCGTTAGCCTTAGTCATCTAACC
CTGAAGCACAGCTGTCTGACGGAGTTGCAGGAACTGCAAGGGCTCTTCTCAAACCTTGTC
CCTGGTTCCTCTCCTACAACCACCCCCAGCCCATGGACCTCCTTCCTGGAGGTGCTGGAC
CTGTCTGCCAACCTGCAGCTGAGCCGGGTAGGCAACAGAGCTCTGCATGGCCTCCAGCTC
CATTCTCTGAGATTGGATGGCACCCCACTAAGTGCATTTGACCTCCTAGGCTCAGGACTG
CTCCATTTGGATGCCCTCTCCCTTGTGGGGACGGGTGCAGAAAAACTGCCTGGGAATGTG
ACACGCTACTTTGAGCTTCGTGCACTTGACCTGGGGAGAAACCAAATCCAGAACCTAGAG
GATGAGGATCTCCTAAGCTGCCACTCCCTGGAACTCCTCAGTCTTCATGCCAATGGCCTG
AAGTTACTTCCCTCCAGGTTCCTGAGTGCTCTGCCCCAGCTTCAGAAGCTCAATCTGTCA
ACGAATAAGCTGGGCCCAACTTTGGTGCTTCCAGAAGGGCTGGCCAGCTCAAATCTAAGA
GTGCTAGATCTATCCCACAATGAGCTTGGTGTTCTGCCCTATAGGGCCTTCTCCTCTCTT
CCTCAACTCCAGGAGCTCTGGCTGAGTGGTAACAACATCTCCAACTTATCCAGCAAGAGC
CTGGAGGGACTGAGGTGGCTGAAGACCCTCGACCTAAGTTGGAACCAAATTAAGGTGCTG
AAGCCAGGCTGGCTCTCCCCTGTTCCTGCCCTCACCTCACTGAACCTCTTGGGGACCCAC
TTAGAGCATATCTCAGGCAAGCAGCTCCAGGGTCCCCAGAAGCTGAGCCACCTGCAGCTG
GGTTCTCTGGAGATGCTGGAGATCTATCCTCCCTGGCCTCCAGCACTGCTGAGCTTGGAG
GTATGGGCAGATGTTTACATCGAGTTTCGAGTCCCCAGTGGAGAACCCTTCTTGTTCTTG
GAGAACCTTACCTTACAAACTTCCAATGTGTTGCTGCATTCAGACAACAACACAGTCCAT
TTCCCTTCCCTACGTCATCTCATTCTGCGAGGCTGTAGCCCCTACATTTTCTCTGGCCAT
CAATCCAAGAGATTCTTCCCACAGCTTCCTCTCCTGGAGCACCTGCACTTCTGGTCTGAT
CATGAGGGTACAGAAGATCTGCATCTATTTGGGATGCCCAGGCTACGAGTGCTGGAGTTG
GGGGATTTTGATTTCCTCTATGAGCCAAGTTCAGTGAAGCTAGAGAAGCTATTAAAGGAG
CTGCCTCAGTTACAGGTGCTGGCATTGAGCAACCTGAACCTCGGGAACCTCTCTGCCTCC
AGCTTCAGGGGTTTGGGTCTCCTTCGGCTGCTGCTACTCAACTCTGAATGGGCTCTGGGG
CTGGACAGCAGCCTCCAGGAACTAATCCCCCAAATGCCTCAATACGTTTATTTCTCAGAT
ATCACCTTCACTTGCCAGTGTGAAAGTTCTTGGGTGGGGCCTTGGGCAACACGGGCCCCA
AACACCTTTGTGTATGGACTGGAGAAATCCATCTGCAGGGCCAATGCCTCTGACTACTCC
AAAATGCCATTGCTCTCCTTCCTGTCTGGTCACTGCTCACATGATCCTGAGTATCAAAGC
TTTCTAACCAGCTTCACTCTGGTGCTCCTGCTGACCTTCCTTGCATTGCTTGGCTGTCCT
AAATGGCCCTGGCTTCACCATCTCCGGACCTTATTTCATGCCTGGTGGTGGAAATTGGGT
GGGCGGTTCCCCAGAAGTCAATTCCACTATGATGTCTTTATATCCTATTGTAAGCAGGAC
CAAGCCTGGGTGCTGGAAAAACTGGTTCCTGCCCTGGAGAATCCTCTTCCAGGTGGCGAA
GGTTTGAGGCTATGCCTGCCTGAGAGGGACTTTGGGGTTGGGCAGGACAGGATGGATGCT
ATGGTTGCCAGCATGGAGAACAGTAGAGCCACCCTCTGTGTGCTCAGCTACCAGGCCCTG
GGAAGTCCCTGGTGCAATCTGGAGTTAAGGCTCGCCACCTACCATTTGGTGGCCAAGCCT
GGGATTGCTCACCTCCTGCTGCTGTTTCTGGAACCTATTGATTGGCGGCAGCTACACAGC
TACCACCGCCTTGCCCGGTGGCTGCAGAAGGAGGACTACTTTGATATGTCCCGAGAGAGG
GTTGAGTGGGATGCCATCTGTGACCAACTCCGGAAAAGGCTAAGGAAAGCTGGGCAAGAG
AGAGATGAT
>DiBi TLR11 CM036950.1:29505321-29508089 
ATGGCAAGACCTCTGCTCTCCTTCACTCTCCTCTGTCTCTTATTCCTGGGCTTGATGAGC
CTCAGCTGGATGAGCTGGGCATGGACTGCTCCTGATTGCACCATAGGAGACAGCTCCCTA
TTGCCAAACATCTCCTACTACATCCCATTCTGTTCCTTGGCCCCAGGACTGCACCTTTTT
GCATCATGCTCCAATGTCAAAGACCTGGCTCAGACCCTAACAGCAGTGCCCCGGGGTATA
GAGGCACTGTGCCTCCAGGGCACAGTTCCTTTCCTGCCAGCTGATGCCTTTGGACACTTC
CCCACACTACAGCTTCTGAGGTTGCAGCTGGGCACCATCAGGATTACGTCTAGGACATTT
CAAGGACTGGACCAGCTGCGGCACCTTTCCTTTGAGCATCATGCTCCCTGTTGCCTGAGT
CTATTCCTCCCTCCAGATGCCCTGGAGCCCCTCAGATTCCTCAACACCCTTTCCTTCCAT
GGCTACTGCCTGAATTATAGCCAGAACATCCAGTTGCCCATTAGCCTTCGTTGTCTAACC
CTGAGGCACAGCTGTCTGACAGATCTGCAGGAACTGCAAGTGCTTTTCCCAAACCTTGTC
CCTGGTTCCTCTCCTACAACCAGACCCAGCCCATGGACCTCCTTCCTGGAGGTACTGGAC
CTGTCTGTCAACCTGCAGCTGAGCCGGGTCGGTAGCAGAGCTCTGCATGGCCTCCAGCTT
CGTTCCCTGACATTGGATGGCACCCCACTAAGTGCCTTAGATCTTCTAGGCTCAGGACTG
CTTCACTTGGACTCCCTCTCCCTTGTGGCGACAGGTGCAGAAAAACTGCCTGGGAATGTG
TCACGCTACTTTGAGCTTCGTGCGCTTGATCTGGGGAGGAACCAAATCCAGAACCTAGAG
GATGAGTATCTCCTAAGCTGCCACTCCCTGGAAATTCTTAGTCTTCATGCCAATGGCCTC
CAGTCACTTCCTTCCAGGTTCCTGAGTGCCCTGCCCCAGCTTCAGAGGCTCAATCTGTCA
ATGAACAAGCTGGGCCCGACCCTGGTACTCCCGGGAGGGCTGGTCAGCTCAAATCTGAGA
GTGCTAGATCTGTCCCACAATGAGCTCAGTGTTCTGCCCTATAGGGCTTTCTCCTCTCTT
CCTCAACTCCAGGAGCTCCGGCTAAGTGGTAACAACATCTCCAACTTATCCAGCGAGAGC
CTGGAGGGACTGAGGTGGCTGAAGACTCTAGACCTGAGTTGGAACCAAATTAAGGTGCTG
AAGCCAGGCTGGCTCTCCTCTCTTCCTGTTCTCACCTCACTGAACCTCCTGGGCACCCAT
TTGGAGCATATTTCAGGCAAACAGCTCCAGGGTCCCCACAAGCTGAGCCATCTGCAGCTA
GGTTCTCTTGAGATGCTGGAGATCTATCCTCCCTGGCCTCCAGCACTGCTCAGCTTGGAG
GTACAGGCAAATGTTTACATTCAGTTTGGAGTCCCCAGTGGAGAACCCTTCTTGTTCTTG
GAGAACCTTACCTTGCAAACTTCCAATATGTTGCTGCATTCGGACAACAACACAGTCCAT
TTCCCTTCCCTACGTCACCTCACTCTGCGAGGCTGCAGCCCCTACATTTTCACTGACTGT
CAATCCCAGAGATTCTTCCCACAGCTCCCTCTGCTGGAGCACTTGCACTTCTGGTCTGAC
CACGAGGGTACAGAAGATCTGCATCTATTTGGGATGCCCAGGCTGCGAGTGCTGGAGCTG
GGGGACTTGGATTTCCTCTCTCAGCCAAGCTCAGTGAAGCTGGAGAAGCTACTGAAGGAG
CTGCCTCAGTTACAGGTGCTGGCTCTGAGCAATCTGAACCTTGGGAACCTCTCTGCCTCC
AGCTTCAGGGACTTAGGCCTCCTTCAGCTGCTGCTGCTCAACTCTGAATGGGCTCTGGGG
CTGGACAGCAGCCTCCAGGAACTAATCCCCCAGATGCCTCAATATGTTTATTTCTCAGAT
ATCACCTTCACTTGCCAGTGTGAAAGCTCTTGGGTGGGGCCTTGGGCAACACGGGCCCCA
AACACCTTTGTGTATGGACTGGAGAAATCCATCTGCAGGGCCAATGCCTCTGACTACTCC
CAGACGCCATTGCTCTCCTTCCTTTCTGGTCACTGCTCACATGATGCTGAGTTTCAGAGC
TTTCTAACCAGCTTCACTCTGGTGCTCCTGCTGACCTTCCTTGCATTGCTTGGCTGTCCT
AAATGGCCCTGGCTTCACCACCTCCGGACCCTATTTCATGCCTGGTGGTGGAAATTTTGT
GGGCGGCGCCCCAGAAGACAATTCCACTATGATGTCTTTATATCCTATTGTGAGCAGGAC
CAAGCCTGGGTGCTGGAAAAACTTGTCCCTGCCCTGGAGAAGCCTCTTTCAGCTGGCGAG
GGTTTGAGGCTATGCCTGCCTGAGAGGGACTTTGGGGTTGGGCAGGACAGGATGGATGCT
ATGGTTGCCAGCATGGAGAGCAGCAGAGCCACCCTCTGTGTGCTCAGCCACCAGGCCCTG
GGAAGTCACTGGTGCAATCTGGAGTTAAGGCTCGCCACCTACCACTTGGTGGCCAAGCCT
GGGATTGCTCGCCTCCTGTTGCTGTTTCTGGAACCTATTGATCGGCGGCAGCTGCACAGC
TACCACCGCCTTGCCCGGTGGCTGCAGAAAGAGGACTACTTTGATGTGTCCCTAGAGAGG
GTTGAGTGGGATGCCTTCTGTGAGCAACTCCGGAAAAGGCTAAGGAAAGCTGGGCAAGAG
AGAGAGGAT
>DiSu TLR11 PEKH010006267.1:500232-503000 
ATGGCAAGACCTCTGCTCTCCTTCACTCTCCTCTGTCTCTTACTCCTGGGCTTGATGAGC
CTCAGCTGGATGAGCTGGGCATGGACTGCTCCTGATTGCACCATAGGAGACAGCTCCCTA
TTGCCAAACATCTCCTACTACATCCCATTCTGTTCCTTGGCCCCAGGACTGCACCTTTTT
GCATCATGCTCCAATGTCAAAGACCTGGCTCAGACCCTAACAGCAGTGCCCCAGGGTATA
GAGGCACTATGCCTCCAGGGCACAGTTCCTTTCCTGCCAGCTGATGCCTTTGGACGCTTC
CCCACACTACAGCTTCTGAGGCTGCAGCTGGGCACCATCAGGATTACGTCTAGGACATTT
CAAGGACTGGTCCAGCTGCAGCACCTTTCCTTTGAGCATCATGATCCCTGTTGCCTGAGT
CTATTCCTCCCTCCAGATGCCCTGGAGCCCCTCAGATTCCTCAACACCCTTTCCTTCCAT
GGCTACTGCCTGAATTATAGCCAGAACATCCAGTTGCCCATTAGCCTTCGTTGTCTAACC
CTGAGGCACAGCTGTCTCACAGATCTGCAGGAACTGCAAGGGCTTTTCCCAAACCTTGTC
CCTGGTTCCTCTCCTACAACCAGACCCAGCCCATGGACCTCCTTCCTGGAGGTACTGGAC
CTGTCTGTCAACCTGCAGCTGAGCCGGGTGGGTAGCAGAGCTCTGCATGGCCTCCAGCTC
TGTTCCCTGAGATTGGATGGCACCCCACTAAGTGCATTAGATCTTCTAGGCTCAGGACTG
CTTCACTTGGACTCCCTCTCCCTTGTGGCGACAGGTGCAGAAAAACTGCCTGGAAATGTG
TCACGCTACTTTGAGCTTCGTGCGCTTGATCTGGGGAGGAACCAAATCCAGAACCTAGAG
GATGAGGATCTCTTAAGCTGCCACTCCCTGGAACTTCTCAGCCTTCATGCCAATGGCCTC
CAGTCACTTCCTTCCAGGTTCCTGAGTGCCCTGCCCCAGCTTCAGAGGCTCAATCTGTCA
ATGAACAAGCTGGGCCCGACCCTGCTGCTCCCGGGAGGGCTGGTCAGCTCAAATCTGAGA
GTGCTAGATCTGTCCCACAATGAGCTCAGTGTTCTGCCCTATAGGGCCTTCTCCTCTCTT
CCTCAACTCCAGGAGCTCCGGCTGAGTGGTAACAACATCTCCAACTTATCCAGCGAGAGC
CTGGAGGGACTGAGGTGGCTGAAGACTCTAGACCTGAGTTGGAACCAAATTAAGGTGCTG
AAGCCAGGCTGGCTCTCCTCTCTTCCTGTCCTCAACTCACTGAACCTCCTGGGCACCCAT
TTGGAGCATATTTCAGGCAAACAGCTCCAGGGGCCCCACAAGCTGAGCCATCTGCAGCTG
GGTTCTCTTGAGATGCTGGAGATCCATCCTCCCTGGCCTCCAGCACTGCTCAGCTTGGAG
GTACGGGCAAATGTTTACATTCAGTTTGGGGTCCCCAGTGGAGAACCCTTCTTGTTCTTG
GAGAACCTTACCTTACAAACTTCCAATATGTTGCTGCATTCGGACAACAACACAGTCCAT
TTCCCTTCCCTACGTCACCTCACTCTGCGAGGCTGCAGCCCCTACATTTTCACTGACCGT
CAATCCCAGAGATTCTTCCCACGGCTCCCTCTGCTGGAGCACTTGCACTTCTGGTCTGAC
CACGAGGGTACAGAAGATCTGCATCTATTTGGGATGCCCAGGCTGCGAGTGCTGGAGCTG
GGGGACTTTGATTTCCTCTATCAGCCGGGCTCAGTGAAGCTGGAGAAGCTACTGAAGGAG
CTGCCTCAGTTACAGGTGCTGGCTCTGAGCAACCTGAACCTTGGGAACCTCTCCGCCTCC
AGCTTCAGGGACTTAGGCCTCCTCCAGCTGCTGGTGCTCAACTCTGAATGGGCTCTGGGG
CTGGACAGCAGCCTCCAGGAACTAATCCCCCAGATGCCTCAATATGTTTATTTCTCAGAT
ATCACCTTCACTTGCCAGTGTGAAAGCTCTTGGGTGGGGCCTTGGGCAACACGGGCCCCA
AACACCTTTGTGTATGGACTGGAGAAATCCATCTGCAGGGCCAATGCCTCTGACTACTCC
CAGACGCCATTGCTCTCCTTCCTTTCTGGTCACTGCTCACACGATGCTGAGTTTCAGAGC
TTTCTAACCAGCTTCACTCTGGTGCTCCTGCTGACCTTCCTTGCGTTGCTTGGCTGTCCT
AAATGGCCCTGGCTTCACCACCTCTGGACCCTATTTCATGCCTGGTGGTGGAAATTTTGT
GGGCGGCGCCCCAGAAGACAATTCCACTATGATGTCTTTATCTCCTATTGTGAGCAGGAC
CAAGCCTGGGTGCTGGAAAAACTGGTTCCCTCCCTGGAGAATCCTCTTCCAGCTGGCGAG
GGTTTGAAGCTATGCCTGCCTGAGAGGGACTTTGGGGTTGGGCAGGACAGGATGGATGCT
ATGGTTGCCAGCATGGAGAGCAGCAGAGCCACCCTCTGTGTGCTCAGCCGCCAGGCCCTG
GGAAATCACTGGTGCAATCTGGAGTTAAGGCTCGCCACCTATCACTTGGTGGCCAAGCCT
GGGATTGCTCGCCTCCTGTTGCTGTTTCTGGAACCTATTGATCGGCGGCAGCTGCACAGC
TACCACCGCCTTGCCCGGTGGCTGCAGAAAGAGGACTACTTTGATGTGTCCCAAGAGAGG
GTTGAGTGGGATGCCTTCTGTGAGCAACTCCGGAAAAGGCTAAGGAAAGCTGGGCAAGAG
AGAGAGGAT
>CeSi TLR11 XP_004421380.2
ATGGCAAGACCTCTGCTCTCCTTCACTCTTCTCTGTCTCTTATTCCTGGGCTTGATGAGC
CTCAGCTGGATGATCTGGGCATGGACTGCTCCTGATTGCACCATAGGAGACAGCTCCCTA
TTGCCAAACATCTCCTACTACATCCCATTCTGTTCCTTGGCCCCAGGACTGCACCTTTTT
GCATCATGCTCCAATGTCAAAGACCTGGCTCAGACCCTAACAGCAGTGCCCCAGGGTATA
GAGGCACTATGCCTCCAGGGCACAGTTCCTTTCCTGCCAGCTGATGCCTTTGGACACTTC
CCCACACTACAGCTTCTGAGGCTGCAGCTGGGCACCATCAGGATTACGTCTAGGACGTTT
CAAGGACTGGACCAGCTGCGGCACCTTTCCTTTGAGCATCATGCTCCCTGTTGCCTGAGT
CTATTCCTCCCTCCAGATGCCCTGGAGCCCCTCAGATTTCTCAACACCCTTTCCTTCCAT
GGCTACTGCCTGAATTATAGCCAGAACATCCAGTTGCCCATTAGCCTTCGTTGTCTAACC
CTGAGGCACAGCTGTCTGACAGATCTGCAGGAACTGCAAGGGCTTTTCCCAAACCTTGTC
CCTGGTTCCTCTCCTACAACCAGACCCAGCCCATGGACCTCCTTCCTGGAGGTACTGGAC
CTGTCTGTCAACCTGCAGCTGAGCCAGGTGGGTAGCAGAGCTCTGCATGGCCTCCAGCTC
CGTTCCCTGACATTGGATGGCACCCCACTAAGTGCCTTAGATCTTCTAGGCTCAGGATTG
CTTCACTTGGACTCCCTCTCCCTTGTGGCGACAGGTGCAGAAAAACTGCCTGGGAATGTG
TCACGCTACTTTGAGCTTCGTGCGCTTGATCTGGGGAGGAACCAAATCCAGAACCTAGAG
GATGAGTATCTCCTAAGCTGCCACTCCCTGGAACTCCTCAGTCTTCATGCCAATGGCCTC
CAGTCACTTCCTTCCAGGTTCCTGAGTGCCCTGCCCCAGCTTCAGAGGCTCAATCTGTCA
ATGAACAAGCTGGGCCCGACCCTGGTGCTCCCGGGAGGGCTGGTCAGCTCAAATCTGAGA
GTGCTAGATCTGTCCCACAATGAGCTCAGTGTTCTGCCCTATAGGGCTTTCTCCTCTCTT
CCTCAACTCCAGGAGCTCTGGCTAAGTGGTAACAACATCTCCAACTTATCCAGCGAGAGC
CTGGAGGGACTGAGGTGGCTGAAGACTCTAGACCTGAGTTGGAACCAAATTAAGGTGCTG
AAGCCAGGCTGGCTCTCCTCTCTTCCTGTTCTCACCTCACTGAACCTCCTGGGCACCCAT
TTGGAGCATATTTCAGGCAAACAGCTCCAGGGTCCCCACAAGCTGAGCCATCTGCAGCTA
GGTTCTCTTGAGATGCTGGAAATCTATCCTCCCTGGCCTCCAGCACTGCTCAGCTTGGAG
GTACAGGCAAATGTTTACATTCAGTTTGGGGTCCCCAGTGGAGAACCCTTCTTGTTCTTG
GAGAACCTTACCTTGCAAACTTCCAATATGTTGCTGCATTCGGACAACAACACAGTCCAT
TTCCCTTCCCTACGTCACCTCACTCTGCGAGGCTGCAGCCCCTACATTTTCACTGACTGT
CAATCCCAGAGATTCTTCCCACAGCTCCCTCTGCTGGAGCACTTGCACTTCTGGTCTGAC
CACGAGGGTACAGAAGATCTGCATCTATTTGGGATGCCCAGGCTGCGAGTGCTGGAGCTG
GGTGACTTGGATTTCCTCTCTCAGCCAAGCTCAGTGAAGCTGGAGAAGCTACTGAAGGAG
CTGCCTCAGTTACAGGTGCTGGCTCTGAGCAACCTGAACCTTGGGAACCTCTCCGCCTCC
AGCTTCAGGGACTTAGGCCTCCTTCAGCTGCTGCTGCTCAACTCTGAATGGGCTCTGGGG
CTGGACAGCAGCCTCCAGGAACTAATCCCCCAGATGCCTCAATATGTTTATTTCTCAGAT
ATCACCTTCACTTGCCAGTGTGAAAGCTCTTGGGTGGGGCCTTGGGCAACACGGGCCCCG
AACACCTTTGTGTATGGACTGGAGAAATCCATCTGCAGGGCCAATGCCTCTGACTACTCC
CAGACGCCATTGCTCTCCTTCCTTTCTGGTCACTGCTCACATGATGCTGAATTTCAGAGC
TTTCTAACCAGCTTCACTCTGGTGCTCCTGCTGACCTTCCTTGCATTGCTTGGCTGTCCT
AAATGGCCCTGGCTTCACCACCTCCGGACCCTATTTCATGCCTGGTGGTGGAAGTTTTGT
GGGCGGCGGCCCAGAAGACAATTCCACTATGATGTCTTTATATCCTATTGTGAGCAGGAC
CAAGCCTGGGTGCTGGAAAAACTCGTTCCCGCCCTGGAGAAGCCTCTTCCAGCTGGCGAG
GGTTTGAGGCTATGCCTGCCTGAGAGGGACTTTGGGGTTGGGCAGGACAGGATGGATGCT
ATGGTTGCCAGCATGGAGAGCAGCAGAGCCACCCTCTGTGTGCTCAGCCGCCAGGCCCTG
GGAAGTCACTGGTGCAATCTGGAGTTAAGGCTCGCCACCTACCACTTGGTGGCCAAGCCT
GGGATTGCTCGCCTCCTGTTGCTGTTTCTGGAACCTATTGATCGGCGGCAGCTGCACAGC
TACCACCGCCTTGCCCGGTGGCTGCAGAAAGAGGACTACTTTGATGTGTCCCTAGAGAGG
GTTGAGTGGGATGCCTTCTGTGAGCAACTCCGGAAAAGGCTAAGGAAAGCTGGGCAAGAG
AGAGAGGAT
