# Supplementary material for: Twelve toll-like receptor (TLR) genes in the family Equidae – comparative genomics, selection and evolution
Source: Vet Res Commun. 2023 Oct 24;48(2):725–41. doi: 10.1007/s11259-023-10245-4 (PMC10998774; doi:10.1007/s11259-023-10245-4)
Supplement: Supplementary file 3 — Supplementary Material 3 [file 11259_2023_10245_MOESM3_ESM.zip › TLR12 AA.fas]

>EqGr TLR12 heq6
MGMCLLLPGLFLSLPLTTGWTASNCLVTEGSRLPLVSRFFLTCPTDSRLHLLAACSSVTN
LTQALEAVPQNVEGLCLAGSTSVLHPDAFSLFPGLKLLGLSLHLTQLLPGALRGLGQLQQ
LFFISRQKDYLFLPPEAFSNLSSLQYLAFLGPCLDGNLGVRLPPSLQRLAIKFSCLQNVG
KLADIFPDLVFGPSSGDARTLDMLDLSFNNQLKMASPGALQGLKLGTLLLDHTKMEAAAV
GGLGLQRLDTLSAMYTATAELPAVAVAHFELEELNLGSTPLGHIALEALASCYSLRSLGL
KSSGLTDLPSGFLAAMPRLQRLNLASNQLRSAMLCTNETGAVSGLQVLDLSQNGLRTLPP
AAFSCLPHLRELLLQGNQLVCLEGQVFQGLRRLEMLDLGRNPLEALGEDWLAPLPALTTL
NLLDTHMVLSLAWVFRGPENLHDLRLQLPSGPSRVALPLPVRLTSLELHAISGREHWKLA
SNIFPVLQTLTLKGWGLQLKTQNVTEIFPALRQLSLLGNSLEALCSQDNSSYFLWQLPGL
QYLRVQGDGHSSRPCCITGLPSLRELKLQAVQSRARPRLVRLEELVGELPSLEVLYLAQT
GLETLSAAAFQGLGSLQVLVLDWETGLVLDSSLQEHSPQMPQYMYILSASLACQCANAWV
GPWHERSPRTYMHVVS-QLCHSEAGGRLKNPLFPFLQSHCPTTVGLELFLGSSALLLLLI
SLPLLQEARNSWILYLQALLRAWLQGLKCRRGEGKRFLYDVFVSHCGQDEGWVVWELLPA
LEGCRPAGQGLRLCLPERDFEPGKDVTDNVADSMASSRVVLCVLSRQALHTPRCCLELRL
ATSLLLAAPRPPGLLLVFLEPVSRHQLPRYHRLARLLRRGDYCVWPKEDERKAEFWAWLR
SRLRQLGLG
>EqGr TLR12 heq7
MGMCLLLPGLFLSLPLTTGWTASNCLVTEGSRLPLVSRFFLTCPTDSRLHLLAACSSVTN
LTQALEAVPQNVEGLCLAGSTSVLHPDAFSLFPGLKLLGLSLHLTQLLPGALRGLGQLQQ
LFFISRQKDYLFLPPEAFSNLSSLQYLAFLGPCLDGNLGVRLPPSLQRLAIKFSCLQNVG
KLADIFPDLVFGPSSGDARTLDMLDLSFNNQLKMASPGALQGLKLGTLLLDHTKMEAAAV
GGLGLQRLDTLSAMYTATVELPAVTVAHFELEELNLGSTPLGHIALEALASCYSLRSLGL
KSSGLTDLPSGFLAAMPRLQRLNLASNQLRSAMLCTNETGAVSGLQVLDLSQNGLRTLPP
AAFSCLPHLRELLLQGNQLVCLEGQVFQGLRRLEMLDLGRNPLEALGEDWLAPLPALTTL
NLLDTHMVLSLAWVFRGPENLHDLRLQLPSGPSRVALPLPVRLTSLELHAISGREHWKLA
SNIFPVLQTLTLKGWGLQLKTQNVTEIFPALRQLSLLGNSLEALCSEDNSSYFLWQLPGL
QYLRVQGDGHSSRPCCITGLPSLRELKLQAVQSRARPRLVRLEELVGELPSLEVLYLAQT
GLETLSAAAFQGLGSLQVLVLDWETGLVLDSSLQEHSPQMPQYMYILSASLACQCANAWV
GPWHERSPRTYMHVVS-QLCHSEAGGRLKNPLFPFLQSHCPTTVGLELFLGSSALLLLLI
SLPLLQEARNSWILYLQALLRAWLQGLKCRRGEGKRFLYDVFVSHCGQDEGWVVWELLPA
LEGCRPAGQGLRLCLPERDFEPGKDVTDNVADSMASSRVVLCVLSRQALHTPRCSLELRL
ATSLLLAAPRPPGLLLVFLEPVSRHQLPRYHRLARLLCRGDYCVWPKEDERKAEFWAWLR
SRLRQLGLG
>EqGr TLR12 heq8
MGMCLLLPGLFLSLPLTTGWTASNCLVTEGSRLPLVSRFFLTCPTDSRLHLLAACSSVTN
LTQALEAVPQNVEGLCLAGSTSVLHPDAFSLFPGLKLLGLSLHLTQLLPGALRGLGQLQQ
LFFISRQKDYLFLPPEAFSNLSSLQYLAFLGPCLDGNLGVRLPPSLQRLAIKFSCLQNVG
KLADIFPDLVFGPSSGDARTLDMLDLSFNNQLKMASPGALQGLKLGTLLLDHTKMEAAAV
GGLGLQRLDTLSAMYTATAELPAVAVAHFELEELNLGSTPLGHIALEALASCYSLRSLGL
KSSGLTDLPSGFLAAMPRLQRLNLASNQLRSAMLCTNETGAVSGLQVLDLSQNGLRTLPP
AAFSCLPHLRELLLQGNQLVCLEGQVFQGLRRLEKLDLGRNPLEALGEDWLAPLPALTTL
NLLDTHMVLSLAWVFRGPENLHDLRLQLPSGPSRVALPLPVRLTSLELHAISGREHWKLA
SNIFPVLQTLTLKGWGLQLKTQNVTEIFPALRQLSLLGNSLEALCSQDNSSYFLWQLPGL
QYLRVQGDGHSSRPCCITGLPSLRELKLQAVQSRARPRLVRLEELVGELPSLEVLYLAQT
GLETLSAAAFQGLGSLQVLVLDWETGLVLDSSLQEHSPQMPQYMYILSASLACQCANAWV
GPWHERSPRTYMHVVS-QLCHSEAGGRLKNPLFPFLQSHCPTTVGLELFLGSSALLLLLI
SLPLLQEARNSWILYLQALLRAWLQGLKCRRGEGKRFLYDVFVSHCGQDEGWVVWELLPA
LEGCRPAGQGLRLCLPERDFEPGKDVTDNVADSMASSRVVLCVLSRQALHTPRCCLELRL
ATSLLLAAPRPPGLLLVFLEPVSRHQLPRYHRLARLLRRGDYCVWPKEDERKAEFWAWLR
SRLRQLGLG
>EqQuAn TLR12 heq10
MGMCLLLPGLFLSLPLTTGWTASNCLVTEGSRLPLVSRFFLTCPTDSRLHLLAACSSVTN
LTQALEAVPQNVEGLCLAGSTSVLHPDAFSLFPGLKLLGLSLHLTQLLPGALRGLGQLQQ
LFFISRQKDYLFLPPEAFSNLSSLQYLAFLGPCLDGNLGVRLPPSLQRLAIKFSCLQNVG
KLADIFPDLVFGPSSGDARTLDMLDLSFNNQLKMASPGALQGLKLGTLLLDHTKMEAAAV
GGLGLQRLDTLSAMYTATAELPAVAVAHFELEELNLGSTPLGHIALEALASCYSLRSLGL
KSSGLTDLPSGFLAAMPRLQRLNLASNQLRSAMLCTNETGAVSGLQVLDLSQNGLRTLPP
AAFSCLPHLRELLLQGNQLVCLEGQVFQGLRRLEMLDLGRNPLEALGEDWLAPLPALTTL
NLLDTHMVLSLAWVFRGPENLHDLRLQLPSGPSRVALPLPVRLTSLELHAISGREHWKLA
SNIFPVLQTLTLKGWGLQLKTQNVTEIFPALRQLSLLGNSLEALCSQDNSSYFLWQLPGL
QYLRVQGDGHSSRPCCITGLPSLRELKLQAVQSRARPRLVRLEELVGELPSLEVLYLAQT
GLETLSAAAFQGLGSLQVLVLDWETGLVLDSSLQEHSPQMPQYMYILSASLACQCANAWV
GPWHERSPRTYMHVVS-QLCHSEAGGRLKNPLFPFLQSHCPTTVGLELFLGSSALLLLLI
SLPLLQEARNSWILYLQALLRAWLQGLKCRRGEGKRFFYDVFVSHCGQDEGWVVWELLPA
LEGCRPAGQGLRLCLPERDFEPGKDVTDNVADSMASSRVVLCVLSRQALRTPRCCLELRL
ATSLLLAAPRPPGLLLVFLEPVSRHQLPRYHRLARLLRRGDYCVWPKEDERKAEFWAWLR
SRLRQLGLG
>EqQuAn TLR12 heq11
MGMCLLLPGLFLSLPLTTGWTASNCLVTEGSRLPLVSGFFLTCPTDSRLHLLAACSSVTN
LTQALEAVPQNVEGLCLAGSTSVLHPDAFSLFPGLKLLGLSLHLTQLLPGALRGLGQLQQ
LFFISRQKDYLFLPPEAFSNLSSLQYLAFLGPCLDGNLGVRLPPSLQRLAIKFSCLQNVG
KLADIFPDLVFGPSSGDARTLDMLDLSFNNQLKMASPGALQGLKLGTLLLDHTKMEAAAV
GGLGLQRLDTLSAMYTATAELPAVAVAHFELEELNLGSTPLGHIALEALASCYSLRSLGL
KSSGLTDLPSGFLAAMPRLQRLNLASNQLRSAMLCTNETGAVSGLQVLDLSQNGLRTLPP
AAFSCLPHLRELLLQGNQLVCLEGQVFQGLRRLEMLDLGRNPLEALGEDWLAPLPALTTL
NLLDTHMVLSLAWVFRGPENLHDLRLQLPSGPSRVALPLPVRLTSLELHAISGREHWKLA
SNIFPVLQTLTLKGWGLQLKTQNVTEIFPALRQLSLLGNSLEALCSQDNSSYFLWQLPGL
QYLRVQGDGHSSRPCCITGLPSLRELKLQAVQSRARPRLVRLEELVGELPSLEVLYLAQT
GLETLSAAAFQGLGSLQVLVLDWETGLVLDSSLQEHSPQMPQYMYILSASLACQCANAWV
GPWHERSPRTYMHVVS-QLCHSEAGGRLKNPLFPFLQSHCPTTVGLELFLGSSALLLLLI
SLPLLQEARNSWILYLQALLRAWLQGLKCRRGEGKRFLYEVFVSHCGQDEGWVVWELLPA
LEGCRPAGQGLRLCLPERDFEPGKDVTDNVADSMASSRVVLCVLSRQALRTPRCCLELRL
ATSLLLAAPRPPGLLLVFLEPVSRHQLPRYHRLARLLRRGDYCVWPKEDERKAEFWAWLR
SRLRQLGLG
>EqQuBoe TLR12 heq20
MGMCLLLPGLFLSLPLTTGWTASNCLVTEGFRLPLVSRFFLTCPTDSRLHLLAACSSVTN
LTQALEAVPQNVEGLCLAGSTSVLHPDAFSLFPGLKLLGLSLHLTQLLPGALRGLGQLQQ
LFFISRQKDYLFLPPEAFSNLSSLQYLEFSGPCLDGNLGVRLPPSLQRLAIKFSCLQNVG
KLADIFPDLVFGPSSGDARTLDMLDLSFNNQLKMASPGALQGLKLGTLLLDHTKMEAAAV
GGLGLQRLDTLSAMYTATAELPAVAVAHFELEELNLGSTPLGHIALEALASCYSLRSLGL
KSSGLTDLPSGFLAAMPRLQRLNLASNQLRSAMLCTNETGAVSGLKVLDLSQNGLRTLPP
AAFSCLPHLRELLLQGNQLVCLEGQVFQGLRRLEMLDLGRNPLEALGEDWLAPLPALTTL
NLLDTHMVLSLAWVFRGPENLHDLRLQLPSGPSRVALPLPVRLTSLELHAISGREHWKLA
SNIFPVLQTLTLKGWGLQLKTQNVTEIFPALRQLSLLGNSLEALCSQDNSSYFLWQLPGL
QYLRVQGDGHSSRPCCITGLPSLRELKLQAVQSRARPRLVRLEELVGELPSLEVLYLAQT
GLETLSAAAFQGLGSLQVLVLDWETGLVLDSSLQEHSPQMPQYMYILSASLACQCANAWV
GPWHERSPRTYMHVVS-QLCHSEAGGRLKNPLFPFLQSHCPTTVGLELFLGSSALLLLLI
SLPLLQEARNSWILYLQALLRAWLQGLKCRRGEGKRFFYDVFVSHCGQDEGWVVWELLPA
LEGCRPAGQGLRLCLPERDFEPGKDVTDNVADSMASSRVVLCVLSRQALRTPRCCLELRL
ATSLLLAAPRPPGLLLVFLEPVSRHQLPRYHRLARLLRRGDYCVWPKEDERKAEFWAWLR
SRLRQLGLG
>EqQuBoe TLR12 heq21
MGMCLLLPGLFLSLPLTTGWTASNCLVTEGSRLPLVSGFFLTCPTDSRLHLLAACSSVTN
LTQALEAVPQNVEGLCLAGSTSVLHPDAFSLFPGLKLLGLSLHLTQLLPGALRGLGQLQQ
LFFISRQKDYLFLPPEAFSNLSSLQYLAFLGPCLDGNLGVRLPPSLQRLAIKFSCLQNVG
KLADIFPDLVFGPSSGDARTLDMLDLSFNNQLKMASPGALQGLKLGTLLLDHTKMEAAAV
GGLGLQRLDTLSAMYTATAELPAVAVAHFELEELNLGSTLLGHIALEALASCYSLRSLGL
KSSGLTDLPSGFLAAMPRLQRLNLASNQLRSAMLCTNETGAVSGLQVLDLSQNGLRTLPP
AAFSCLPHLRELLLQGNQLVCLEGQVFQGLRRLEMLDLGRNPLEALGEDWLAPLPALTTL
NLLDTHMVLSLAWVFRGPENLHDLRLQLPSGPSRVALPLPVRLTSLELHAISGREHWKLA
SNIFPVLQTLTLKGWGLQLKTQNVTEIFPALRQLSLLGNSLEALCSQDNSSYFLWQLPGL
QYLRVQGDGHSSRPCCITGLPSLRELKLQAVQSRARPRLVRLEELVGELPSLEVLYLAQT
GLETLSAAAFQGLGSLQVLVLDWETGLVLDSSLQEHSPQMPQYMYILSASLACQCANAWV
GPWHERSPRTYMHVVS-QLCHSEAGGRLKNPLFPFLQSHCPTTVGLELFLGSSALLLLLI
SLPLLQEARNSWILYLQALLRAWLQGLKCRRGEGKRFFYDVFVSHCGQDEGWVVWELLPA
LEGCRPAGQGLRLCLPERDFEPGKDVTDNVADSMASSRVVLCVLSRQALRTPRCCLELRL
ATSLLLAAPSPPGLLLVFLEPVSRHQLPRYHRLARLLRRGDYCVWPKEDERKAEFWAWLR
SRLRQLGLG
>EqQuBoe TLR12 heq22
MGMCLLLPGLFLSLPLTTGWTASNCLVTEGSRLPLVSHFFLTCPTDSRLHLLAACSSVTN
LTQALEAVPQNVEGLCLAGSTSVLHPDAFSLFPGLKLLGLSLHLTQLLPGALRGLGQLQQ
LFFISRQKDYLFLPPEAFSNLSSLQYLAFLGPCLDGNLGVRLPPSLQRLAIKFSCLQNVG
KLADIFPDLVFGPSSGDARTLDMLDLSFNNQLKMASPGALQGLKLGTLLLDHTKMEAAAV
GGLGLQRLDTLSAMYTATAELPAVAVAHFELEELNLGSTPLGHIALEALASCYSLRSLGL
KSSGLTDLPSGFLAAMPRLQRLNLASNQLRSAMLCTNETGAVSGLQVLDLSQNGLRTLPP
AAFSCLPHLRELLLQGNQLVCLEGQVFQGLRRLEMLDLGRNPLEALGEDWLAPLPALTTL
NLLDTHMVLSLAWVFRGPENLHDLRLQLPSGPSRVALPLPVRLTSLELHAISGREHWKLA
SNIFPVLQTLTLKGWGLQLKTQNVTEIFPALRQLSLLGNSLEALCSQDNSSYFLWQLPGL
QYLRVQGDGHSSRPCCITGLPSLRELKLQAVQSRARPRLVRLEELVGELPSLEVLYLAQT
GLETLSAAAFQGLGSLQVLVLDWETGLVLDSSLQEHSPQMPQYMYILSASLACQCANAWV
GPWHERSPRTYMHVVS-QLCHSEAGGRLKNPLFPFLQSHCPTTVGLELFLGSSALLLLLI
SLPLLQEARNSWILYLQALLRAWLQGLKCRRGEGKRFFYDVFVSHCGQDEGWVVWELLPA
LEGCRPAGQGLRLCLPERDFEPGKDVTDNVADSMASSRVVLCVLSRQALRTPRCCLELRL
ATSLLLAAPRPPGLLLVFLEPVSRHQLPRYHRLARLLRRGDYCVWPKEDERKAEFWAWLR
SRLRQLGLG
>EqQuBor TLR12 heq22
MGMCLLLPGLFLSLPLTTGWTASNCLVTEGSRLPLVSHFFLTCPTDSRLHLLAACSSVTN
LTQALEAVPQNVEGLCLAGSTSVLHPDAFSLFPGLKLLGLSLHLTQLLPGALRGLGQLQQ
LFFISRQKDYLFLPPEAFSNLSSLQYLAFLGPCLDGNLGVRLPPSLQRLAIKFSCLQNVG
KLADIFPDLVFGPSSGDARTLDMLDLSFNNQLKMASPGALQGLKLGTLLLDHTKMEAAAV
GGLGLQRLDTLSAMYTATAELPAVAVAHFELEELNLGSTPLGHIALEALASCYSLRSLGL
KSSGLTDLPSGFLAAMPRLQRLNLASNQLRSAMLCTNETGAVSGLQVLDLSQNGLRTLPP
AAFSCLPHLRELLLQGNQLVCLEGQVFQGLRRLEMLDLGRNPLEALGEDWLAPLPALTTL
NLLDTHMVLSLAWVFRGPENLHDLRLQLPSGPSRVALPLPVRLTSLELHAISGREHWKLA
SNIFPVLQTLTLKGWGLQLKTQNVTEIFPALRQLSLLGNSLEALCSQDNSSYFLWQLPGL
QYLRVQGDGHSSRPCCITGLPSLRELKLQAVQSRARPRLVRLEELVGELPSLEVLYLAQT
GLETLSAAAFQGLGSLQVLVLDWETGLVLDSSLQEHSPQMPQYMYILSASLACQCANAWV
GPWHERSPRTYMHVVS-QLCHSEAGGRLKNPLFPFLQSHCPTTVGLELFLGSSALLLLLI
SLPLLQEARNSWILYLQALLRAWLQGLKCRRGEGKRFFYDVFVSHCGQDEGWVVWELLPA
LEGCRPAGQGLRLCLPERDFEPGKDVTDNVADSMASSRVVLCVLSRQALRTPRCCLELRL
ATSLLLAAPRPPGLLLVFLEPVSRHQLPRYHRLARLLRRGDYCVWPKEDERKAEFWAWLR
SRLRQLGLG
>EqQuBor TLR12 heq25
MGMCLLLPGLFLSLPLTTGWTASNCLVTEGSRLPLVSGFFLTCPTDSRLHLLAACSSVTN
LTQALEAVPQNVEGLCLAGSTSVLHPDAFSLFPGLKLLGLSLHLTQLLPGALRGLGQLQQ
LFFISRQKDYLFLPPEAFSNLSSLQYLAFLGPCLDGNLGVRLPPSLQRLAIKFSCLQNVG
KLADIFPDLVFGPSSGDARTLDMLDLSFNNQLKMASPGALQGLKLGTLLLDHTKMEAAAV
GGLGLQRLDTLSAMYTATAELPAVAVAHFELEELNLGSTLLGHIALEALASCYSLRSLGL
KSSGLTDLPSGFLAAMPRLQRLNLASNQLRSAMLCTNETGAVSGLQVLDLSQNGLRTLPP
AAFSCLPHLRELLLQGNQLVCLEGQVFQGLRRLEMLDLGRNPLEALGEDWLAPLPALTTL
NLLDTHMVLSLAWVFRGPENLHDLRLQLPSGPSRVALPLPVRLTSLELHAISGREHWKLA
SNIFPVLQTLTLKGWGLQLKTQNVTEIFPALRQLSLLGNSLEALCSQDNSSYFLWQLPGL
QYLRVQGDGHSSRPCCITGLPSLRELKLQAVQSRARPRLVRLEELVGELPSLEVLYLAQT
GLETLSAAAFQGLGSLQVLVLDWETGLVLDSSLQEHSPQMPQYMYILSASLACQCANAWV
GPWHERSPRTYMHVVS-QLCHSEAGGRLKNPLFPFLQSHCPTTVGLELFLGSSALLLLLI
SLPLLQEARNSWILYLQALLRAWLQGLKCRRGEGKRFFYDVFVSHCGQDEGWVVWELLPA
LEGCRPAGQGLRLCLPERDFEPGKDVTDNVADSMASSRVVLCVLSRQALRTPRCCLELRL
ATSLLLAAPRPPGLLLVFLEPVSRHQLPRYHRLARLLRRGDYCVWPKEDERKAEFWAWLR
SRLRQLGLG
>EqQuBor TLR12 heq21
MGMCLLLPGLFLSLPLTTGWTASNCLVTEGSRLPLVSGFFLTCPTDSRLHLLAACSSVTN
LTQALEAVPQNVEGLCLAGSTSVLHPDAFSLFPGLKLLGLSLHLTQLLPGALRGLGQLQQ
LFFISRQKDYLFLPPEAFSNLSSLQYLAFLGPCLDGNLGVRLPPSLQRLAIKFSCLQNVG
KLADIFPDLVFGPSSGDARTLDMLDLSFNNQLKMASPGALQGLKLGTLLLDHTKMEAAAV
GGLGLQRLDTLSAMYTATAELPAVAVAHFELEELNLGSTLLGHIALEALASCYSLRSLGL
KSSGLTDLPSGFLAAMPRLQRLNLASNQLRSAMLCTNETGAVSGLQVLDLSQNGLRTLPP
AAFSCLPHLRELLLQGNQLVCLEGQVFQGLRRLEMLDLGRNPLEALGEDWLAPLPALTTL
NLLDTHMVLSLAWVFRGPENLHDLRLQLPSGPSRVALPLPVRLTSLELHAISGREHWKLA
SNIFPVLQTLTLKGWGLQLKTQNVTEIFPALRQLSLLGNSLEALCSQDNSSYFLWQLPGL
QYLRVQGDGHSSRPCCITGLPSLRELKLQAVQSRARPRLVRLEELVGELPSLEVLYLAQT
GLETLSAAAFQGLGSLQVLVLDWETGLVLDSSLQEHSPQMPQYMYILSASLACQCANAWV
GPWHERSPRTYMHVVS-QLCHSEAGGRLKNPLFPFLQSHCPTTVGLELFLGSSALLLLLI
SLPLLQEARNSWILYLQALLRAWLQGLKCRRGEGKRFFYDVFVSHCGQDEGWVVWELLPA
LEGCRPAGQGLRLCLPERDFEPGKDVTDNVADSMASSRVVLCVLSRQALRTPRCCLELRL
ATSLLLAAPSPPGLLLVFLEPVSRHQLPRYHRLARLLRRGDYCVWPKEDERKAEFWAWLR
SRLRQLGLG
>EqQuBor TLR12 heq26
MGMCLLLPGLFLSLPLTTGWTASNCLVTEGSRLPLVSRFFLTCPTDSRLHLLAACSSVTN
LTQALEAVPQNVEGLCLAGSTSVLHPDAFSLFPGLKLLGLSLHLTQLLPGALRGLGQLQQ
LFFISRQKDYLFLPPEAFSNLSSLQYLAFLGPCLDGNLGVRLPPSLQRLAIKFSCLQNVG
KLADIFPDLVFGPSSGDARTLDMLDLSFNNQLKMASPGALQGLKLGTLLLDHTKMEAAAV
GGLGLQRLDTLSAMYTATAELPAIAVAHFELEELNLGSTPLGHIALEALASCYSLRSLGL
KSSGLTDLPSGFLAAMPRLQRLNLASNQLRSAMLCTNETGAVSGLQVLDLSQNGLRTLPP
AAFSCLPHLRELLLQGNQLVCLEGQVFQGLRRLEMLDLGRNPLEALGEDWLAPLPALTTL
NLLDTHMVLSLAWVFRGPENLHDLRLQLPSGPSRVALPLPVRLTSLELHAISGREHWKLA
SNIFPVLQTLTLKGWGLQLKTQNVTEIFPALRQLSLLGNSLEALCSQDNSSYFLWQLPGL
QYLRVQGDGHSSRPCCITGLPSLRELKLQAVQSRARPRLVRLEELVGELPSLEVLYLAQT
GLETLSAAAFQGLGSLQVLVLDWETGLVLDSSLQEHSPQMPQYMYILSASLACQCANAWV
GPWHERSPRTYMHVVS-QLCHSEAGGRLKNPLFPFLQSHCPTTVGLELFLGSSALLLLLI
SLPLLQEARNSWILYLQALLRAWLQGLKCRRGEGKRFFYDVFVSHCGQDEGWVVWELLPA
LEGCLPAGQGLRLCLPERDFEPGKDVTDNVADSMASSRVVLCVLSRQALRTPRCCLELRL
ATSLLLAAPRPPGLLLVFLEPVSRHQLPRYHRLARLLRRGDYCVWPKEDERKAEFWAWLR
SRLRQLGLG
>EqQuCh TLR12 heq13
MGMCLLLPGLFLSLPLTTGWTASNCLVTEGSRLPLVSRFFLTCPTDSRLHLLAACSSVTN
LTQALEAVPQNVEGLCLAGSTSVLHPDAFSLFPGLKLLGLSLHLTQLLPGALRGLGQLQQ
LFFISRQKDYLFLPPEAFSNLSSLQYLAFLGPCLDGNLGVRLPPSLQRLAIKFSCLQNVG
KLADIFPDLVFGPSSGDARTLDMLDLSFNNQLKMASPGALQGLKLGTLLLDHTKMEAAAV
GGLGLQRLDTLSAMYTATAELPAVAVAHFELEELNLGSTPLGHIALEALASCYSLRSLGL
KSSGLTDLPSGFLAAMPRLQRLNLASNQLRSAMLCTNETGAVSGLQVLDLSQNGLRTLPP
AAFSCLPHLRELLLQGNQLVCLEGQVFQGLRRLEMLDLGRNPLEALGEDWLAPLPALTTL
NLLDTHMVLSLAWVFRGPENLHDLRLQLPSGPSRVALPLPVRLTSLELHAISGREHWKLA
SNIFPVLQTLTLKGWGLQLKTQNVTEIFPALRQLSLLGNSLEALCSQDNSSYFLWQLPGL
QYLRVQGDGHSSRPCCITGLPSLRELKLQAVQSRARPRLVRLEELVGELPSLEVLYLAQT
GLETLSAAAFQGLGSLQVLVLDWETGLVLDSSLQEHSPQMPQYMYILSASLACQCANAWV
GPWHERSPRTYMHVVS-QLCHSEAGGRLKNPLFPFLQSHCPTTVGLELFLGSSALLLLLI
SLPLLQEARNSWILYLQALLRAWLQGLKCRRGEGKRFLYDVFVSHCGQDEGWVVWELLPA
LEGCRPAGQGLRLCLPERDFEPGKDVTDNVADSMASSRVVLCVLSRQALRTPRCCLELRL
ATSLLLAAPRPPGLLLVFLEPVSRHQLPRYHRLARLLRRGDYCVWPKEDERKAEFWAWLR
SRLRQLGLG
>EqQuCh TLR12 heq14
MGMCLLLPGLFLSLPLTTGWTASNCLVTEGSRLPLVSGFFLTCPTDSRLHLLAACSSVTN
LTQALEAVPQNVEGLCLAGSTSVLHPDAFSLFPGLKLLGLSLHLTQLLPGALRGLGQLQQ
LFFISRQKDYLFLPPEAFSNLSSLQYLAFLGPCLDGNLGVRLPPSLQRLAIKFSCLQNVG
KLADIFPDLVFGPSSGDARTLDMLDLSFNNQLKMASPGALQGLKLGTLLLDHTKMEAAAV
GGLGLQRLDTLSAMYTATAELPAVAVAHFELEELNLGSTPLGHIALEALASCYSLRSLGL
KSSGLTDLPSGFLAAMPRLQRLNLASNQLRSAMLCTNETGAVSGLQVLDLSQNGLRTLPP
AAFSCLPHLRELLLQGNQLVCLEGQVFQGLRRLEMLDLGRNPLEALGEDWLAPLPALTTL
NLLDTHMVLSLAWVFRGPENLHDLRLQLPSGPSRVALPLPVRLTSLELHAISGREHWKLA
SNIFPVLQTLTLKGWGLQLKTQNVTEIFPALRQLSLLGNSLEALCSQDNSSYFLWQLPGL
QYLRVQGDGHSSRPCCITGLPSLRELKLQAVQSRARPRLVRLEELVGELPSLEVLYLAQT
GLETLSAAAFQGLGSLQVLVLDWETGLVLDSSLQEHSPQMPQYMYILSASLACQCANAWV
GPRHERSPRTYMHVVS-QLCHSEAGGRLKNPLFPFLQSHCPTTVGLELFLGSSALLLLLI
SLPLLQEARNSWILYLQALLRAWLQGLKCRRGEGKRFLYDVFVSHCGQDEGWVVWELLPA
LEGCRPAGQGLRLCLPERDFEPGKDVTDNVADSMASSRVVLCVLSRQALRTPRCCLELRL
ATSLLLAAPRPPGLLLVFLEPVSRHQLPRYHRLARLLRRGDYCVWPKEDERKAEFWAWLR
SRLRQLGLG
>EqQuCh TLR12 heq10
MGMCLLLPGLFLSLPLTTGWTASNCLVTEGSRLPLVSRFFLTCPTDSRLHLLAACSSVTN
LTQALEAVPQNVEGLCLAGSTSVLHPDAFSLFPGLKLLGLSLHLTQLLPGALRGLGQLQQ
LFFISRQKDYLFLPPEAFSNLSSLQYLAFLGPCLDGNLGVRLPPSLQRLAIKFSCLQNVG
KLADIFPDLVFGPSSGDARTLDMLDLSFNNQLKMASPGALQGLKLGTLLLDHTKMEAAAV
GGLGLQRLDTLSAMYTATAELPAVAVAHFELEELNLGSTPLGHIALEALASCYSLRSLGL
KSSGLTDLPSGFLAAMPRLQRLNLASNQLRSAMLCTNETGAVSGLQVLDLSQNGLRTLPP
AAFSCLPHLRELLLQGNQLVCLEGQVFQGLRRLEMLDLGRNPLEALGEDWLAPLPALTTL
NLLDTHMVLSLAWVFRGPENLHDLRLQLPSGPSRVALPLPVRLTSLELHAISGREHWKLA
SNIFPVLQTLTLKGWGLQLKTQNVTEIFPALRQLSLLGNSLEALCSQDNSSYFLWQLPGL
QYLRVQGDGHSSRPCCITGLPSLRELKLQAVQSRARPRLVRLEELVGELPSLEVLYLAQT
GLETLSAAAFQGLGSLQVLVLDWETGLVLDSSLQEHSPQMPQYMYILSASLACQCANAWV
GPWHERSPRTYMHVVS-QLCHSEAGGRLKNPLFPFLQSHCPTTVGLELFLGSSALLLLLI
SLPLLQEARNSWILYLQALLRAWLQGLKCRRGEGKRFFYDVFVSHCGQDEGWVVWELLPA
LEGCRPAGQGLRLCLPERDFEPGKDVTDNVADSMASSRVVLCVLSRQALRTPRCCLELRL
ATSLLLAAPRPPGLLLVFLEPVSRHQLPRYHRLARLLRRGDYCVWPKEDERKAEFWAWLR
SRLRQLGLG
>EqQuCh TLR12 heq18
MGMCLLLPGLFLSLPLTTGWTASNCLVTEGSRLPLVSGFFLTCPTDSRLHLLAACSSVTN
LTQALEAVPQNVEGLCLAGSTSVLHPDAFSLFPGLKLLGLSLHLTQLLPGALRGLGQLQQ
LFFISRQKDYLFLPPEAFSNLSSLQYLAFLGPCLDGNLGVRLPPSLQRLAIKFSCLQNVG
KLADIFPDLVFGPSSGDARTLDMLDLSFNNQLKMASPGALQGLKLGTLLLDHTKMEAAAV
GGLGLQRLDTLSAMYTATAELPAVAVAHFELEELNLGSTPLGHIALEALASCYSLRSLGL
KSSGLTDLPSGFLAAMPRLQRLNLASNQLRSAMLCTNETGAVSGLQVLDLSQNGLRTLPP
AAFSCLPHLRELLLQGNQLVCLEGQVFQGLRRLEMLDLGRNPLEALGEDWLAPLPALTTL
NLLDTHMVLSLAWVFRGPENLHDLRLQLPSGPSRVALPLPVRLTSLELHAISGREHWKLA
SNIFPVLQTLTLKGWGLQLKTQNVTEIFPALRQLSLLGNSLEALCSQDNSSYFLWQLPGL
QYLRVQGDGHSSRPCCITGLPSLRELKLQAVQSRARPRLVRLEELVGELPSLEVLYLAQT
GLETLSAAAFQGLGSLQVLVLDWETGLVLDSSLQEHSPQMPQYMYILSASLACQCANAWV
GPWHERSPRTYMHVVS-QLCHSEAGGRLKNPLFPFLQSHCPTTVGLELFLGSSALLLLLI
SLPLLQEARNSWILYLQALLRAWLQGLKCRRGEGKRFLYDVFVSHCGQDEGWVVWELLPA
LEGCLPAGQGLRLCLPERDFEPGKDVTDNVADSMASSRVVLCVLSRQALRTPRCCLELRL
ATSLLLAAPRPPGLLLVFLEPVSRHQLPRYHRLARLLRRGDYCVWPKEDERKAEFWAWLR
SRLRQLGLG
>EqHa TLR12 heq12
MGMCLLLPGLFLSLPLTTGWTASNCLVTEGSRLPLVSRFFLTCPTDSRLHLLAACSSVTN
LTQALEAVPQNVEGLCLAGSTSVLHPDAFSLFPGLKLLGLSLHLTQLLPGALRGLGQLQQ
LFFISRQKDYLFLPPEAFSNLSSLQYLAFLGPCLDGNLGVRLPPSLQRLAIKFSCLQNVG
KLADIFPDLVFGPSSGDARTLDMLDLSFNNQLKMASPGALQGLKLGTLLLDHTKMEAAAV
GGLGLQRLDTLSAMYTATAELPAVAVAHFELEELNLGSTPLGHIALEALASCYSLRSLGL
KSSGLTDLPSGFLAAMPRLQRLNLASNQLRSAMLCTNETGAVSGLQVLDLSQNGLCTLPP
AAFSCLPHLRELLLQGNQLVCLEGQVFQGLRRLEMLDLGRNPLEALGEDWLAPLPALTTL
NLLDTHMVLSLAWVFRGPENLHDLRLQLPSGPSRVALPLPVRLTSLELHAISGREHWKLA
SNIFPVLQTLTLKGWGLQLKTQNVTEIFPALRQLSLLGNSLEALCSQDNSSYFLWQLPGL
QYLRVQGDGHSSRPCCITGLPSLRELKLQAVQSRARPRLVRLEELVGELPSLEVLYLAQT
GLETLSAAAFQGLGSLQVLVLDWETGLVLDSSLQEHSPQMPQYMYILSASLACQCANAWV
GPWHERSPRTYMHVVS-QLCHSEAGGRLKNPLFPFLQSHCPTTVGLELFLGSSALLLLLI
SLPLLQEARNSWILYLQALLRAWLQGLKCRRGEGKRFLYDVFVSHCGQDEGWVVWELLPA
LEGCRPAGQGLRLCLPERDFEPGKDVTDNVADSMASSRVVLCVLSRQALRTPRCCLELRL
ATSLLLAAPRPPGLLLVFLEPVSRHQLPRYHRLARLLRRGDYCVWPKEDERKAEFWAWLR
SRLRQLGLG
>EqHa TLR12 heq17
MGMCLLLPGLFLSLPLTTGWTASNCLVTEGSRLPLVSRFFLTCPTDSRLHLLAACSSVTN
LTQALEAVPQNVEGLCLAGSTSVLHPDAFSLFPGLKLLGLSLHLTQLLPGALRGLGQLQQ
LFFISRQKDYLFLPPEAFSNLSSLQYLAFLGPCLDGNLGVRLPPSLQRLAIKFSCLQNVG
KLADIFPDLVFGPSSGDARTLDMLDLSFNNQLKMASPGALQGLKLGTLLLDHTKMEAAAV
GGLGLQRLDTLSAMYTATAELPAVAVAHFELEELNLGSTPLGHIALEALASCYSLRSLGL
KSSGLTDLPSGFLAAMPRLQRLNLASNQLRSAMLCTNETGAVSGLQVLDLSQNGLRTLPP
AAFSCLPHLRELLLQGNQLVCLEGQVFQGLRRLEMLDLGRNPLEALGEDWLAPLPALTTL
NLLDTHMVLSLAWVFRGPENLHDLRLQLPSGPSRVALPLPVRLTSLELHAISGREHWKLA
SNIFPVLQTLTLKGWGLQLKTQNVTEIFPALRQLSLLGNSLEALCSQDNSSYFLWQLPGL
QYLRVQGDGHSSRPCCITGLPSLRELKLQAVQSRARPRLVRLEELVGELPSLEVLYLAQT
GLETLSAAAFQGLGSLQVLVLDWETGLVLDSSLQEHSPQMPQYMYILSASLACQCANAWV
GPWHERSPRTYMHVVS-QLCHSEAGGRLKNPLFPFLQSHCPTTVGLELFLGSSALLLLLI
SLPLLQEARNSWILYLQALLRAWLQGLKCRRGEGKRFLYDVFVSHCGQDEGWVVWELLPA
LEGCRPAGQGLRLCLPERDFEPGKDVTDNVADSMASSRVVLCVLSRQALRTPRCCLELRL
ATSLLLAAPRPPGLLLVFLEPVSRHQLPRYHRLARLLRRGDYCVWPKEDERKAQFWAWLR
SRLRQLGLG
>EqAs TLR12 heq27
MGMCLLLPGLFLSLPLTTGWTASNCLVTEGSRLPLVSRFFLTCPTDSRLHLLAACSSVTN
LTQALEAVPQNVEGLCLAGSTSVLHPDAFSLFPGLKLLGLSLHLTQLLPGALRGLGQLQQ
LFFISRQKDYLFLPPEAFSNLSSLQYLAFLGPCLDGNLGVRLPPSLQRLAIKFSCLQNVG
KLADIFPDLVFGPSSGDARTLDMLDLSFNNQLKMASPGALQGLKLGTLLLDHTKMEAAAV
GGLGLQRLDTLSAMYTATAELPAVAVAHFELEELNLGSTPLGHIALEALASCYSLRSLGL
KSSGLTDLPSGFLAAMPRLQRLNLASNQLRSAMLCTNETGAVSGLQVLDLSQNGLRTLPP
AAFSCLPHLRELLLQGNQLVCLEGQVFQGLRRLEMLDLGRNPLEALGEDWLAPLPALTTL
NLLDTHMVLSSAWVFRGPENLHDLRLQLPSGPSRVALPLPVRLTSLELHAISGREHWKLA
SNIFPVLQTLTLKGWGLQLKTQNVTEIFPALRQLSLLGNSLEALCSQDNSSYFLWQLPGL
QYLRVQGDGHSSRPCCITGLPSLRELKLQAVQSRARPRLVRLEELVGELPSLEVLYLAQT
GLETLSAAAFQGLGSLQVLVLDWETGLVLDSSLQEHSPQMPQYMYILSASLACQCANAWV
GPWHERSPRTYMHVVS-QLCHSEAGGRLKNPLFPFLQSHCPTTVGLELFLGSSALLLLLI
SLPLLQEARNSWILYLQALLRAWLQGLKCRRGEGKRFLYDVFVSHCGQDEGWVVWELLPA
LEGCRPAGQGLRLCLPERDFEPGKDVTDNVADSMASSRVVLCVLSRQALRTPRCCLELRL
ATSLLLAAPRPPGLLLVFLEPVSRHQLPRYHRLARLLRRGDYCMWPKEDERKAEFWAWLR
SRLRQLGLG
>EqAs TLR12 heq3
MGMCLLLPGLFLSLPLTTGWTASNCLVTEGSRLPLVSRFFLTCPTDSRLHLLAACSSVTN
LTQALEAVPQNVEGLCLAGSTSVLHPDAFSLFPGLKLLGLSLHLTQLLPGALRGLGQLQQ
LFFISRQKDYLFLPPEAFSNLSSLQYLAFLGPCLDGNLGVRLPPSLQRLAIKFSCLQNVG
KLADIFPDLVFGPSSGDARTLDMLDLSFNNQLKMASPGALQGLKLGTLLLDHTKMEAAAV
GGLGLQRLDTLSAMYTATAELPAVAVAHFELEELNLGSTPLGHIALEALASCYSLRSLGL
KSSGLTDLPSGFLAAMPRLQRLNLASNQLRSAMLCTNETGAVSGLQVLDLSQNGLRTLPP
AAFSCLPHLRELLLQGNQLVCLEGQVFQGLRRLEMLDLGRNPLEALGEDWLAPLPALTTL
NLLDTHMVLSSAWVFRGPENLHDLRLQLPSGPSRVALPLPVRLTSLELHAISGREHWKLA
SNIFPVLQTLTLKGWGLQLKTQNVTEIFPALRQLSLLGNSLEALCSQDNSSYFLWQLPGL
QYLRVQGDGHSSRPCCITGLPSLRELKLQAVQSRARPRLVRLEELVGELPSLEVLYLAQT
GLETLSAAAFQGLGSLQVLVLDWETGLVLDSSLQEHSPQMPQYMYILSASLACQCANAWV
GPWHERSPRTYMHVVS-QLCHSEAGGRLKNPLFPFLQSHCPTTVGLELFLGSSALLLLLI
SLPLLQEARNSWILYLQALLRAWLQGLKCRRSEGKRFLYDVFVSHCGQDEGWVVWELLPA
LEGCRPAGQGLRLCLPERDFEPGKDVTDNVADSMASSRVVLCVLSRQALRTPRCCLELRL
ATSLLLAAPRPPGLLLVFLEPVSRHQLPRYHRLARLLRRGDYCMWPKEDERKAEFWAWLR
SRLRQLGLG
>EqAfSo TLR12 heq9
MGMCLLLPGLFLSLPLTTGWTASNCLVTEGSRLPLVSRFFLTCPTDSRLHLLAACSSVTN
LTQALEAVPQNVEGLCLTGSTSVLHPDAFSLFPGLKLLGLSLHLTQLLPGALRGLGQLQQ
LFFISRQKDYLFLPPEAFSNLSSLQYLAFLGPCLDGNLGVRLPPSLQRLAIKFSCLQNVG
KLADIFPDLVFGPSSGDARTLDMLDLSFNNQLKMASPGALQGLKLGTLLLDHTKMEAAAV
GGLGLQRLDTLSAMYTATAELPAVAVAHFELEELNLGSTPLGHIALEALASCYSLRSLGL
KSSGLTDLPSGFLAAMPRLQRLNLASNQLRSAMLCTNETGAVSGLQVLDLSQNGLRTLPP
AAFSCLPHLRELLLQGNQLVCLEGQVFQGLRRLEMLDLGRNPLEALGEDWLAPLPALTTL
NLLDTHMVLSLAWVFRGPENLHDLRLQLPSGPSRVALPLPVRLTSLELHAISGREHWKLA
SNIFPVLQTLTLKGWGLQLKTQNVTEIFPALRQLSLLGNSLEALCSQDNSSYFLWQLPGL
QYLRVQGDGHSSRPCCITGLPSLRELKLQAVQSRARPRLVRLEELVGELPSLEVLYLAQT
GLETLSAAAFQGLGSLQVLVLDWETGLVLDSSLQEHSPQMPQYMYILSASLACQCANAWV
GPWHEWSPRTYMHVVS-QLCHSEAGGRLKNPLFPFLQSHCPTTVGLELFLGSSALLLLLI
SLPLLQEARNSWILYLQALLRAWLQGLKCRRGEGKRFLYDVFVSHCGQDEGWVVWELLPA
LEGCRPAGQGLRLCLPERDFEPGKDVTDNVADSMASSRVVLCVLSRQALRTPRCCLELRL
ATSLLLAAPHPPGLLLVFLEPVSRHQLPRYHRLARLLRRGDYCVWPKEDERKAEFWAWLR
SRLRQLGLG
>EqCa TLR12 heq24
MGMCLLLPGLFLSLPLTTGWTASNCLVTEGSRLPLVSRFFLTCPTDSRLHLLAACSSVTN
LTQALEAVPQNVEGLCLAGSTSVLHPDAFSLFPGLKLLGLSLHLTQLLPGALRGLGQLQQ
LFFISRQKDYLFLPPEAFSNLSSLQYLAFLGPCLDGNLGVRLPPSLQRLAIKFSCLQNVG
KLADIFPDLVFGPSSGDARTLDMLDLSFNNQLKMASPGALQGLKLGTLLLDHTKMEAAAV
GGLGLQRLDTLSAMYTATAELPAVAVAHFELEELNLGSTPLGHIALEALASCYSLRSLGL
KSSGLTDLPSGFLAAMPRLQRLNLASNQLRSAMLCTNETGAVSGLQVLDLSQNGLRTLSP
AAFSCLPHLRELLLQGNQLVCLEGQVFQGLRRLEMLDLGRNPLEALGEDWLAPLPALTTL
NLLDTHMVLSSAWVFWGPENLHDLRLQLPSGPSRVALPLPVRLTSLELHAISGREHWKLA
SNIFPVLQTLTLKGWGLQLKTQNVTEIFPALRQLSLLGNSLEALCSQDNSSYFLWQLPGL
QYLRVQGDGHSSRPCCITGLPSLRELKLQAVQSRARPRLVRLEELVGELPSLEVLYLAQT
GLETLSAAAFQGLGSLQVLVLDWETGLVLDSSLQEHSPQMPQYMYILSASLACQCANAWV
GPWHERSPRTYMHVVS-QLCHSEAGGRLKNPLFPFLQSHCPTTVGLELFLGSSALLLLLI
SLPLLQEARNSWILYLQALLRAWLQGLKCRRGEGKRFLYDVFVSHCGQDEGWVVWELLPA
LEGCRPAGQGLRLCLPERDFEPGKDVTDNVADSMASSRVVLCVLSRQALRTPRCCLELRL
ATSLLLAAPRPPGLLLVFLEPVSRHQLPRYHRLARLLRRGDYCMWPKEDERKAEFWAWLR
SRLRQLGLG
>EqHeKu TLR12 heq19
MGMCLLLPGLFLSLPLTTGWTASNCLVTEGSRLPLVSRFFLTCPTDSRLHLLAACSSVTN
LTQALEAVPQNVEGLCLTGSTSVLHPDAFSLFPGLKLLGLSLHLTQLLPGALRGLGQLQQ
LFFISRQKDYLFLPPEAFSNLSSLQYLAFLGPCLDGNLGVRLPPSLQRLAIKFSCLQNVG
KLADIFPDLVFGPSSGDARTLDMLDLSFNNQLKMASPGALQGLKLGTLLLDHTKMEAAAV
GGLGLQRLDTLSAMYTATAELPAVAVAHFELEELNLGSTPLGHIALEALASCYSLRSLGL
KSSGLTDLPSGFLAAMPRLQRLNLASNQLRSAMLCTNETWAVSGLQVLDLSQNGLRTLPP
AAFSCLPHLRELLLQGNQLVCLEGQVFQGLRRLEMLDLGRNPLEALGEDWLAPLPALTTL
NLLDTHMVLSSAWVFRGPENLHDLRLQLPSGPSRVALPLPVRLTSLELHAISGREHWKLA
SNIFPVLQTLTLKGWGLQLKTQNVTEIFPALRQLSLLGNSLEALCSQDNSSYFLWQLPGL
QYLRVQGDGHSSRPCCITGLPSLRELKLQAVQSRARPRLVRLEELVGELPSLEVLYLAQT
GLETLSAAAFQGLGSLQVLVLDWETGLVLDSSLQEHSPQMPQYMYILSASLACQCANAWV
GPWHERSPRTYMHVVS-QLCHSEAGGRLKNPLFPFLQSHCPTTVGLELFLGSSALLLLLI
SLPLLQEARNSWILYLQALLRAWLQGLKCRRGEGKRFLYDVFVSHCGQDEGWVVWELLPA
LEGCRPAGQGLRLCLPERDFEPGKDVTDNVADSMASSRVVLCVLSRQALRTPRCCLELRL
ATSLLLAAPRPPGLLLVFLEPVSRHQLPRYHRLARLLRRGDYCMWPKEDERKAEFWAWLR
SRLRQLGLG
>EqHeKu TLR12 heq23
MGMCLLLPGLFLSLPLTTGWTASNCLVTEGSRLPLVSRFFLTCPTDSRLHLLAACSSVTN
LTQALEAVPQNVEGLCLTGSTSVLHPDAFSLFPGLKLLGLSLHLTQLLPGALRGLGQLQQ
LFFISRQKDYLFLPPEAFSNLSSLQYLAFLGPCLDGNLGVRLPPSLQRLAIKFSCLQNVG
KLADIFPDLVFGPSSGDARTLDMLDLSFNNQLKMASPGALQGLKLGTLLLDHTKMEAAAV
GGLGLQRLDTLSAMYTATAELPAVAVAHFELEELNLGSTPLGHIALEALASCYSLRSLGL
KSSGLTDLPSGFLAAMPRLQRLNLASNQLRSAMLCTNETWAVSGLQVLDLSQNGLRTLPP
AAFSCLPHLRELLLQGNQLVCLEGQVFQGLRRLEMLDLGRNPLEALGEDWLAPLPALTTL
NLLDTHMVLSSAWVFRGPENLHDLRLQLPSGPSRVALPLPVRLTSLELHAISGREHWKLA
SNIFPVLQTLTLKGWGLQLKTQNVTEIFPALRQLSLLGNSLEALCSQDNSSYFLWQLPGL
QYLRVQGDGHSSRPCCITGLPSLRELKLQAVQSRARPRLVRLEELVGELPSLEVLYLAQT
GLETLSAAAFQGLGSLQVLVLDWETGLVLDSSLQEHSPQMPQYMYILSASLACQCANAWV
GPWHERSPRTYMHVVS-QLCHSEAGGRLKNPLFPFLQSHCPTTVGLELFLGSSALLLLLI
SLPLLQEARNSWILYLQALLRAWLQGLKCRRGEGKRFLYDVFVSHCGQDEGWVVWELLPA
LEGCRPAGQGLRLCLPERDFEPGKDVTDNVADSMASSRVVLCVLSRQALRTPRCCLELRL
ATSLLLAAPRPPGLLLVFLEPVSRHQLPRYHRLARLLRRGDYCMWPKEDERKAEFWAWLR
SRLRQLGLG
>EqKi TLR12 heq5
MGMCLLLPGLFLSLPLTTGWTASNCLVTEGSRLPLVSRFFLTCPTDSRLHLLAACSSVTN
LTQALEAVPQNVEGLCLTGSTSVLHPDAFSLFPGLKLLGLSLHLTQLLPGALRGLGQLQQ
LFFISRQKDYLFLPPEAFSNLSSLQYLAFLGPCLDGNLGVRLPPSLQRLAIKFSCLQNVG
KLADIFPDLVFGPSSGDARTLDMLDLSFNNQLKMASPGALQGLKLGTLLLDHTKMEAAAV
GGLGLQRLDTLSAMYTATAELPAVAVAHFELEELNLGSTPLGHIALEALASCYSLRSLGL
KSSGLTDLPSGFLAAMPRLQRLNLASNQLRSAMLCTNETWAVSGLQVLDLSQNGLRTLPP
AAFSCLPHLRELLLQGNQLVCLEGQVFQGLRRLEMLDLGRNPLEALGEDWLAPLPALTTL
NLLDTHMVLSSAWVFRGPENLHDLRLQLPSGPSRVALPLPVRLTSLELHAISGREHWKLA
SNIFPVLQTLTLKGWGLQLKTQNVTEIFPALRQLSLLGNSLEALCSQDNSSYFLWQLPGL
QYLRVQGDGHSSRPCCITGLPSLRELKLQAVQSRARPRLVRLEELVGELPSLEVLYLAQT
GLETLSAAAFQGLGSLQVLVLDWETGLVLDSSLQEHSPQMPQYMYILSASLACQCANAWV
GPWHERSPRTYMHVVS-QLCHSEAGGRLKNPLFPFLQSHCPTTVGLELFLGSSALLLLLI
SLPLLQEARNSWILYLQALLRAWLQGLKCRRGEGKRFLYDVFVSHCGQDEGWVVWELLPA
LEGCRPAGQGLRLCLPERDFEPGKDVTDNVADSMASSRVVLCVLSRQALRTPRCCLELRL
ATSLLLAAPRPPGLLLVFLEPVSRHQLPRYHRLARLLRRGDYCMWPKEDERKAEFWAWLR
SRLRQLGLG
>EqKi TLR12 heq15
MGMCLLLPGLFLSLPLTTGWTASNCLVTEGSRLPLVSRFFLTCPTDSRLHLLAACSSVTN
LTQALEAVPQNVEGLCLTGSTSVLHPDAFSLFPGLKLLGLSLHLTQLLPGALRGLGQLQQ
LFFISRQKDYLFLPPEAFSNLSSLQYLAFLGPCLDGNLGVRLPPSLQRLAIKFSCLQNVG
KLADIFPDLVFGPSSGDARTLDMLDLSFNNQLKMASPGALQGLKLGTLLLDHTKMEAAAV
GGLGLQRLDTLSAMYTATAELPAVAVAHFELEELNLGSTPLGHIALEALASCYSLRSLGL
KSSGLTDLPSGFLAAMPRLQRLNLASNQLRSAMLCTNETWAVSGLQVLDLSQNGLRTLPP
AAFSCLPHLRELLLQGNQLVCLEGQVFQGLRRLEMLDLGRNPLEALGEDWLAPLPALTTL
NLLDTHMVLSSAWVFRGPENLHDLRLQLPSGPSRVALPLPVRLTSLELHAISGREHWKLA
SNIFPVLQTLTLKGWGLQLKTQNVTEIFPALRQLSLLGNSLEALCSQDNSSYFLWQLPGL
QYLRVQGDGHSSRPCCITGLPSLRELKLQAVQSRARPRLVRLEELVGELPSLEVLYLAQT
GLETLSAAAFQGLGSLQVLVLDWETGLVLDSSLQEHSPQMPQYMYILSASLACQCANAWV
GPWHERSPRTYMHVVS-QLCHSEAGGRLKNPLFPFLQSHCPTTVGLELFLGSSALLLLLI
SLPLLQEARNSWILYLQALLRAWLQGLKCRRGEGKRFLYDVFVSHCGQDEGWVVWELLPA
LEGCRPAGQGLRLCLPERDFEPGKDVTDNVADSMASSRVVLCVLSRQALRTPRCCLELRL
ATSLLLAAPRPPGLLLVFLEPVSRHQLPRYHRLARLLRRGDYCMWPKEDERKAEFWAWLR
SRLRQLGLG
>EqKi TLR12 heq16
MGMCLLLPGLFLSLPLTTGWTASNCLVTEGSQLPLVSRFFLTCPTDSRLHLLAACSSVTN
LTQALEAVPQNVEGLCLTGSTSVLHPDAFSLFPGLKLLGLSLHLTQLLPGALRGLGQLQQ
LFFISRQKDYLFLPPEAFSNLSSLQYLAFLGPCLDGNLGVRLPPSLQRLAIKFSCLQNVG
KLADIFPDLVFGPSSGDARTLDMLDLSFNNQLKMASPGALQGLKLGTLLLDHTKMEAAAV
GGLGLQRLDTLSAMYTATAELPAVAVAHFELEELNLGSTPLGHIALEALASCYSLRSLGL
KSSGLTDLPSGFLAAMPRLQRLNLASNQLRSAMLCTNETWAVSGLQVLDLSQNGLRTLPP
AAFSCLPHLRELLLQGNQLVCLEGQVFQGLRRLEMLDLGRNPLEALGEDWLAPLPALTTL
NLLDTHMVLSSAWVFRGPENLHDLRLQLPSGPSRVALPLPVRLTSLELHAISGREHWKLA
SNIFPVLQTLTLKGWGLQLKTQNVTEIFPALRQLSLLGNSLEALCSQDNSSYFLWQLPGL
QYLRVQGDGHSSRPCCITGLPSLRELKLQAVQSRARPRLVRLEELVGELPSLEVLYLAQT
GLETLSAAAFQGLGSLQVLVLDWETGLVLDSSLQEHSPQMPQYMYILSASLACQCANAWV
GPWHERSPRTYMHVVS-QLCHSEAGGRLKNPLFPFLQSHCPTTVGLELFLGSSALLLLLI
SLPLLQEARNSWILYLQALLRAWLQGLKCRRGEGKRFLYDVFVSHCGQDEGWVVWELLPA
LEGCRPAGQGLRLCLPERDFEPGKDVTDNVADSMASSRVVLCVLSRQALRTPRCCLELRL
ATSLLLAAPRPPGLLLVFLEPVSRHQLPRYHRLARLLRRGDYCMWPKEDERKAEFWAWLR
SRLRQLGLG
>EqPr TLR12 heq3
MGMCLLLPGLFLSLPLTTGWTASNCLVTEGSRLPLVSRFFLTCPTDSRLHLLAACSSVTN
LTQALEAVPQNVEGLCLAGSTSVLHPDAFSLFPGLKLLGLSLHLTQLLPGALRGLGQLQQ
LFFISRQKDYLFLPPEAFSNLSSLQYLAFLGPCLDGNLGVRLPPSLQRLAIKFSCLQNVG
KLADIFPDLVFGPSSGDARTLDMLDLSFNNQLKMASPGALQGLKLGTLLLDHTKMEAAAV
GGLGLQRLDTLSAMYTATAELPAVAVAHFELEELNLGSTPLGHIALEALASCYSLRSLGL
KSSGLTDLPSGFLAAMPRLQRLNLASNQLRSAMLCTNETGAVSGLQVLDLSQNGLRTLPP
AAFSCLPHLRELLLQGNQLVCLEGQVFQGLRRLEMLDLGRNPLEALGEDWLAPLPALTTL
NLLDTHMVLSSAWVFRGPENLHDLRLQLPSGPSRVALPLPVRLTSLELHAISGREHWKLA
SNIFPVLQTLTLKGWGLQLKTQNVTEIFPALRQLSLLGNSLEALCSQDNSSYFLWQLPGL
QYLRVQGDGHSSRPCCITGLPSLRELKLQAVQSRARPRLVRLEELVGELPSLEVLYLAQT
GLETLSAAAFQGLGSLQVLVLDWETGLVLDSSLQEHSPQMPQYMYILSASLACQCANAWV
GPWHERSPRTYMHVVS-QLCHSEAGGRLKNPLFPFLQSHCPTTVGLELFLGSSALLLLLI
SLPLLQEARNSWILYLQALLRAWLQGLKCRRSEGKRFLYDVFVSHCGQDEGWVVWELLPA
LEGCRPAGQGLRLCLPERDFEPGKDVTDNVADSMASSRVVLCVLSRQALRTPRCCLELRL
ATSLLLAAPRPPGLLLVFLEPVSRHQLPRYHRLARLLRRGDYCMWPKEDERKAEFWAWLR
SRLRQLGLG
>EqPr TLR12 heq4
MGMCLLLPGLFLSFPLTTGWTASNCLVTEGSRLPLVSRFFLTCPTDSRLHLLAACSSVTN
LTQALEAVPQNVEGLCLAGSTSVLHPDAFSLFPGLKLLGLSLHLTQLLPGALRGLGQLQQ
LFFISRQKDYLFLPPEAFSNLSSLQYLAFLGPCLDGNLGVRLPPSLQRLAIKFSCLQNVG
KLADIFPDLVFGPSSGDARTLDMLDLSFNNQLKMASPGALQGLKLGTLLLDHTKMEAAAV
GGLGLQRLDTLSAMHTATAELPAVAVAHFELEELNLGSTPLGHIALEALASCYSLRSLGL
KSSGLTDLPSGFLAAMPRLQRLNLASNQLRSAMLCTNETGAVSGLQVLDLSQNGLRTLPP
AAFSCLPHLRELLLQGNQLVCLEGQVFQGLRRLEMLDLGRNPLEALGEDWLAPLPALTTL
NLLDTHMVLSSAWVFWGPENLHDLRLQLPSGPSRVALPLPVRLTSLELHAISGREHWKLA
SNIFPVLQTLTLKGWGLQLKTQNVTEIFPALRQLSLLGNSLEALCSQDNSSYFLWQLPGL
QYLRVQGDGHSSRPCCITGLPSLRELKLQAVQSRARPRLVRLEELVGELPSLEVLYLAQT
GLETLSAAAFQGLGSLQVLVLDWETGLVLDSSLQEHSPQMPQYMYILSASLACQCANAWV
GPWHERSPRTYMHVVS-QLCHSEAGGRLKNPLFPFLQSHCPTTVGLELFLGSSALLLLLI
SLPLLQEARNSWILYLQALLRAWLQGLKCRRSEGKRFLYDVFVSHCGQDEGWVVWELLPA
LEGCRPAGQGLRLCLPERDFEPGKDVTDNVADSMASSRVVLCVLSRQALRTPRCCLELRL
ATSLLLAAPRPPGLLLVFLEPVSRHQLPRYHRLARLLRRGDYCMWPKEDERKAEFWAWLR
SRLRQLGLG
>EqPr TLR12 heq1
MGMCLLLPGLFLSLPLTTGWTASNCLVTEGSRLPLVSRFFLTCPTDSRLHLLAACSSVTN
LTQALEAVPQNVEGLCLAGSTSVLHPDAFSLFPGLKLLGLSLHLTQLLPGALRGLGQLQQ
LFFISRQKDYLFLPPEAFSNLSSLQYLAFLGPCLDGNLGVRLPPSLQRLAIKFSCLQNVG
KLADIFPDLVFGPSSGDARTLDMLDLSFNNQLKMASPGALQGLKLGTLLLDHTKMEAAAV
GGLGLQRLDTLSAMYTATAELPAVAVAHFELEELNLGSTPLGHIALEALASCYSLRSLGL
KSSGLTDLPSGFLAAMPRLQRLNLASNQLRSAMLCTNETGAVSGLQVLDLSQNGLRTLPP
AAFSCLPHLRELLLQGNQLVCLEGQVFQGLRRLEMLDLGRNPLEALGEDWLAPLPALTTL
NLLDTHMVLSSAWVFWGPENLHDLRLQLPSGPSRVALPLPVRLTSLELHAISGREHWKLA
SNIFPVLQTLTLKGWGLQLKTQNVTEIFPALRQLSLLGNSLEALCSQDNSSYFLWQLPGL
QYLRVQGDGHSSRPCCITGLPSLRELKLQAVQSRARPRLVRLEELVGELPSLEVLYLAQT
GLETLSAAAFQGLGSLQVLVLDWETGLVLDSSLQEHSPQMPQYMYILSASLACQCANAWV
GPWHERSPRTYMHVVS-QLCHSEAGGRLKNPLFPFLQSHCPTTVGLELFLGSSALLLLLI
SLPLLQEARNSWILYLQALLRAWLQGLKCRRSEGKRFLYDVFVSHCGQDEGWVVWELLPA
LEGCRPAGQGLRLCLPERDFEPGKDVTDNVADSMASSRVVLCVLSRQALRTPRCCLELRL
ATSLLLAAPRPPGLLLVFLEPVSRHQLPRYHRLARLLRRGDYCMWPKEDERKAEFWAWLR
SRLRQLGLG
>EqPr TLR12 heq2
MGMCLLLPGLFLSLPLTTGWTASNCLVTEGSRLPLVSRFFLTCPTDSRLHLLAACSSVTN
LTQALEAVPQNVEGLCLAGSTSVLHPDAFSLFPGLKLLGLSLHLTQLLPGALQGLGQLQQ
LFFISRQKDYLFLPPEAFSNLSSLQYLAFLGPCLDGNLGVRLPPSLQRLAIKFSCLQNVG
KLADIFPDLVFGPSSGDARTLDMLDLSFNNQLKMASPGALQGLKLGTLLLDHTKMEAAAV
GGLGLQRLDTLSAMYTATAELPAVAVAHFELEELNLGSTPLGHIALEALASCYSLRSLGL
KSSGLTDLPSGFLAAMPRLQRLNLASNQLRSAMLCTNETGAVSGLQVLDLSQNGLRTLPP
AAFSCLPHLRELLLQGNQLVCLEGQVFQGLRRLEMLDLGRNPLEALGEDWLAPLPALTTL
NLLDTHMVLSSAWVFWGPENLHDLRLQLPSGPSRVALPLPVRLTSLELHAISGREHWKLA
SNIFPVLQTLTLKGWGLQLKTQNVTEIFPALRQLSLLGNSLEALCSQDNSSYFLWQLPGL
QYLRVQGDGHSSRPCCITGLPSLRELKLQAVQSRARPRLVRLEELVGELPSLEVLYLAQT
GLETLSAAAFQGLGSLQVLVLDWETGLVLDSSLQEHSPQMPQYMYILSASLACQCANAWV
GPWHERSPRTYMHVVS-QLCHSEAGGRLKNPLFPFLQSHCPTTVGLELFLGSSALLLLLI
SLPLLQEARNSWILYLQALLRAWLQGLKCRRSEGKRFLYDVFVSHCGQDEGWVVWELLPA
LEGCRPAGQGLRLCLPERDFEPGKDVTDNVADSMASSRVVLCVLSRQALRTPRCCLELRL
ATSLLLAAPRPPGLLLVFLEPVSRHQLPRYHRLARLLRRGDYCMWPKEDERKAEFWAWLR
SRLRQLGLG
>EqCa TLR12 heq3
MGMCLLLPGLFLSLPLTTGWTASNCLVTEGSRLPLVSRFFLTCPTDSRLHLLAACSSVTN
LTQALEAVPQNVEGLCLAGSTSVLHPDAFSLFPGLKLLGLSLHLTQLLPGALRGLGQLQQ
LFFISRQKDYLFLPPEAFSNLSSLQYLAFLGPCLDGNLGVRLPPSLQRLAIKFSCLQNVG
KLADIFPDLVFGPSSGDARTLDMLDLSFNNQLKMASPGALQGLKLGTLLLDHTKMEAAAV
GGLGLQRLDTLSAMYTATAELPAVAVAHFELEELNLGSTPLGHIALEALASCYSLRSLGL
KSSGLTDLPSGFLAAMPRLQRLNLASNQLRSAMLCTNETGAVSGLQVLDLSQNGLRTLPP
AAFSCLPHLRELLLQGNQLVCLEGQVFQGLRRLEMLDLGRNPLEALGEDWLAPLPALTTL
NLLDTHMVLSSAWVFRGPENLHDLRLQLPSGPSRVALPLPVRLTSLELHAISGREHWKLA
SNIFPVLQTLTLKGWGLQLKTQNVTEIFPALRQLSLLGNSLEALCSQDNSSYFLWQLPGL
QYLRVQGDGHSSRPCCITGLPSLRELKLQAVQSRARPRLVRLEELVGELPSLEVLYLAQT
GLETLSAAAFQGLGSLQVLVLDWETGLVLDSSLQEHSPQMPQYMYILSASLACQCANAWV
GPWHERSPRTYMHVVS-QLCHSEAGGRLKNPLFPFLQSHCPTTVGLELFLGSSALLLLLI
SLPLLQEARNSWILYLQALLRAWLQGLKCRRSEGKRFLYDVFVSHCGQDEGWVVWELLPA
LEGCRPAGQGLRLCLPERDFEPGKDVTDNVADSMASSRVVLCVLSRQALRTPRCCLELRL
ATSLLLAAPRPPGLLLVFLEPVSRHQLPRYHRLARLLRRGDYCMWPKEDERKAEFWAWLR
SRLRQLGLG
>EqCa TLR12 heq1
MGMCLLLPGLFLSLPLTTGWTASNCLVTEGSRLPLVSRFFLTCPTDSRLHLLAACSSVTN
LTQALEAVPQNVEGLCLAGSTSVLHPDAFSLFPGLKLLGLSLHLTQLLPGALRGLGQLQQ
LFFISRQKDYLFLPPEAFSNLSSLQYLAFLGPCLDGNLGVRLPPSLQRLAIKFSCLQNVG
KLADIFPDLVFGPSSGDARTLDMLDLSFNNQLKMASPGALQGLKLGTLLLDHTKMEAAAV
GGLGLQRLDTLSAMYTATAELPAVAVAHFELEELNLGSTPLGHIALEALASCYSLRSLGL
KSSGLTDLPSGFLAAMPRLQRLNLASNQLRSAMLCTNETGAVSGLQVLDLSQNGLRTLPP
AAFSCLPHLRELLLQGNQLVCLEGQVFQGLRRLEMLDLGRNPLEALGEDWLAPLPALTTL
NLLDTHMVLSSAWVFWGPENLHDLRLQLPSGPSRVALPLPVRLTSLELHAISGREHWKLA
SNIFPVLQTLTLKGWGLQLKTQNVTEIFPALRQLSLLGNSLEALCSQDNSSYFLWQLPGL
QYLRVQGDGHSSRPCCITGLPSLRELKLQAVQSRARPRLVRLEELVGELPSLEVLYLAQT
GLETLSAAAFQGLGSLQVLVLDWETGLVLDSSLQEHSPQMPQYMYILSASLACQCANAWV
GPWHERSPRTYMHVVS-QLCHSEAGGRLKNPLFPFLQSHCPTTVGLELFLGSSALLLLLI
SLPLLQEARNSWILYLQALLRAWLQGLKCRRSEGKRFLYDVFVSHCGQDEGWVVWELLPA
LEGCRPAGQGLRLCLPERDFEPGKDVTDNVADSMASSRVVLCVLSRQALRTPRCCLELRL
ATSLLLAAPRPPGLLLVFLEPVSRHQLPRYHRLARLLRRGDYCMWPKEDERKAEFWAWLR
SRLRQLGLG
>EqQu TLR12 XP 046516788.1
MGMCLLLPGLFLSLPLTTGWTASNCLVTEGSRLPLVSGFFLTCPTDSRLHLLAACSSVTN
LTQALEAVPQNVEGLCLAGSTSVLHPDAFSLFPGLKLLGLSLHLTQLLPGALRGLGQLQQ
LFFISRQKDYLFLPPEAFSNLSSLQYLAFLGPCLDGNLGVRLPPSLQRLAIKFSCLQNVG
KLADIFPDLVFGPSSGDARTLDMLDLSFNNQLKMASPGALQGLKLGTLLLDHTKMEAAAV
GGLGLQRLDTLSAMYTATAELPAVAVAHFELEELNLGSTPLGHIALEALASCYSLRSLGL
KSSGLTDLPSGFLAAMPRLQRLNLASNQLRSAMLCTNETGAVSGLQVLDLSQNGLRTLPP
AAFSCLPHLRELLLQGNQLVCLEGQVFQGLRRLEMLDLGRNPLEALGEDWLAPLPALTTL
NLLDTHMVLSLAWVFRGPENLHDLRLQLPSGPSRVALPLPVRLTSLELHAISGREHWKLA
SNIFPVLQTLTLKGWGLQLKTQNVTEIFPALRQLSLLGNSLEALCSQDNSSYFLWQLPGL
QYLRVQGDGHSSRPCCITGLPSLRELKLQAVQSRARPRLVRLEELVGELPSLEVLYLAQT
GLETLSAAAFQGLGSLQVLVLDWETGLVLDSSLQEHSPQMPQYMYILSASLACQCANAWV
GPWHERSPRTYMHVVS-QLCHSEAGGRLKNPLFPFLQSHCPTTVGLELFLGSSALLLLLI
SLPLLQEARNSWILYLQALLRAWLQGLKCRRGEGKRFFYDVFVSHCGQDEGWVVWELLPA
LEGCRPAGQGLRLCLPERDFEPGKDVTDNVADSMASSRVVLCVLSRQALRTPRCCLELRL
ATSLLLAAPRPPGLLLVFLEPVSRHQLPRYHRLAWLLRRGDYCVWPKEDERKAEFWAWLR
SRLRQLGLG
>EqAs TLR12 XP 014693362.2
MGMCLLLPGLFLSLPLTTGWTASNCLVTEGSRLPLVSRFFLTCPTDSRLHLLAACSSVTN
LTQALEAVPQNVEGLCLTGSTSVLHPDAFSLFPGLKLLGLSLHLTQLLPGALRGLGQLQQ
LFFISRQKDYLFLPPEAFSNLSSLQYLAFLGPCLDGNLGVRLPPSLQRLAIKFSCLQNVG
KLADIFPDLVFGPSSGDARTLDMLDLSFNNQLKMASPGALQGLKLGTLLLDHTKMEAAAV
GGLGLQRLDTLSAMYTATAELPAVAVAHFELEELNLGSTPLGHIALEALASCYSLRSLGL
KSSGLTDLPSGFLAAMPRLQRLNLASNQLRSAMLCTNETGAVSGLQVLDLSQNGLRTLPP
AAFSCLPHLRELLLQGNQLVCLEGQVFQGLRRLEMLDLGRNPLEALGEDWLAPLPALTTL
NLLDTHMVLSLAWVFRGPENLHDLRLQLPSGPSRVALPLPVRLTSLELHAISGREHWKLA
SNIFPVLQTLTLKGWGLQLKTQNVTEIFPALRQLSLLGNSLEALCSEDNSSYFLWQLPGL
QYLRVQGDGHSSRPCCITGLPSLRELKLQAVQSRARPRLVRLEELVGELPSLEVLYLAQT
GLETLSAAAFQGLGSLQVLVLDWETGLVLDSSLQEHSPQMPQYMYILSASLACQCANAWV
GPWHERSPRTYMHVVS-QLCHSEAGGRLKNPLFPFLQSHCPTTVGLELFLGSSALLLLLI
SLPLLQEARNSWILYLQALLRAWLQGLKCRRGEGKRFLYDVFVSHCGQDEGWVVWELLPA
LEGCRPAGQGLRLCLPERDFEPGKDVTDNVADSMASSRVVLCVLSRQALRTPRCCLELRL
ATSLLLAAPRPPGLLLVFLEPVSRHQLPRYHRLARLLRRGDYCVWPKEDERKAEFWAWLR
SRLRQLGLG
>EqAs TLR12 PSZQ01004664.1
MGMCLLLPGLFLSLPLTTGWTASNCLVTEGSRLPLVSRFFLTCPTDSRLHLLAACSSVTN
LTQALEAVPQNVEGLCLTGSTSVLHPDAFSLFPGLKLLGLSLHLTQLLPGALRGLGQLQQ
LFFISRQKDYLFLPPEAFSNLSSLQYLAFLGPCLDGNLGVRLPPSLQRLAIKFSCLQNVG
KLADIFPDLVFGPSSGDARTLDMLDLSFNNQLKMASPGALQGLKLGTLLLDHTKMEAAAV
GGLGLQRLDTLSAMYTATAELPAVAVAHFELEELNLGSTPLGHIALEALASCYSLRSLGL
KSSGLTDLPSGFLAAMPRLQRLNLASNQLRSAMLCTNETGAVSGLQVLDLSQNGLRTLPP
AAFSCLPHLRELLLQGNQLVCLEGQVFQGLRRLEMLDLGRNPLEALGEDWLAPLPALTTL
NLLDTHMVLSLAWVFRGPENLHDLRLQLPSGPSRVALPLPVRLTSLELHAISGREHWKLA
SNIFPVLQTLTLKGWGLQLKTQNVTEIFPALRQLSLLGNSLEALCSQDNSSYFLWQLPWL
QYLRVQGDGHSSRPCCITGLPSLRELKLQAVQSRARPRLVRLEELVGELPSLEVLYLAQT
GLETLSAAAFQGLGSLQVLVLDWETGLVLDSSLQEHSPQMPQYMYILSASLACQCANAWV
GPWHERSPRTYMHVVS-QLCHSEAGGRLKNPLFPFLQSHCPTTVGLELFLGSSALLLLLI
SLPLLQEARNSWILYLQALLRAWLQGLKCRRGEGKRFLYDVFVSHCGQDEGWVVWELLPA
LEGCRPAGQGLRLCLPERDFEPGKDVTDNVADSMASSRVVLCVLSRQALRTPRCCLELRL
ATSLLLAAPRPPGLLLVFLEPVSRHQLPRYHRLARLLRRGDYCVWPKEDERKAEFWAWLR
SRLRQLGLG
>EqPr TLR12 XP 008527145.1
MGMCLLLPGLFLSLPLTTGWTASNCLVTEGSRLPLVSRFFLTCPTDSRLHLLAACSSVTN
LTQALEAVPQNVEGLCLAGSTSVLHPDAFSLFPGLKLLGLSLHLTQLLPGALRGLGQLQQ
LFFISRQKDYLFLPPEAFSNLSSLQYLAFLGPCLDGNLGVRLPPSLQRLAIKFSCLQNVG
KLADIFPDLVFGPSSGDARTLDMLDLSFNNQLKMASPGALQGLKLGTLLLDHTKMEAAAV
GGLGLQRLDTLSAMYTATAELPAVAVAHFELEELNLGSTPLGHIALEALASCYSLRSLGL
KSSGLTDLPSGFLAAMPRLQRLNLASNQLRSAMLCTNETGAVSGLQVLDLSQNGLRTLPP
AAFSCLPHLRELLLQGNQLVCLEGQVFQGLRRLEMLDLGRNPLEALGEDWLAPLPALTTL
NLLDTHMVLSSAWVFWGPENLHDLRLQLPSGPSRVALPLPVRLTSLELHAISGREHWKLA
SNIFPVLQTLTLKGWGLQLKTQNVTEIFPALRQLSLLGNSLEALCSQDNSSYFLWQLPGL
QYLRVQGDGHSSRPCCITGLPSLRELKLQAVQSRARPRLVRLEELVGELPSLEVLYLAQT
GLETLSAAAFQGLGSLQVLVLDWETGLVLDSSLQEHSPQMPQYMYILSASLACQCANAWV
GPWHERSPRTYMHVVS-QLCHSEAGGRLKNPLFPFLQSHCPTTVGLELFLGSSALLLLLI
SLPLLQEARNSWILYLQALLRAWLQGLKCRRSEGKRFLYDVFVSHCGQDEGWVVWELLPA
LEGCRPAGQGLRLCLPERDFEPGKDVTDNVADSMASSRVVLCVLSRQALRTPRCCLELRL
ATSLLLAAPRPPGLLLVFLEPVSRHQLPRYHRLARLLRRGDYCMWPKEDERKAEFWAWLR
SRLRQLGLG
>EqCa TLR12 XP 005607292.2
MGMCLLLPGLFLSLPLTTGWTASNCLVTEGSRLPLVSRFFLTCPTDSRLHLLAACSSVTN
LTQALEAVPQNVEGLCLAGSTSVLHPDAFSLFPGLKLLGLSLHLTQLLPGALQGLGQLQQ
LFFISRQKDYLFLPPEAFSNLSSLQYLAFLGPCLDGNLGVRLPPSLQRLAIKFSCLQNVG
KLADIFPDLVFGPSSGDARTLDMLDLSFNNQLKMASPGALQGLKLGTLLLDHTKMEAAAV
GGLGLQRLDTLSAMYTATAELPAVAVAHFELEELNLGSTPLGHIALEALASCYSLRSLGL
KSSGLTDLPSGFLAAMPRLQRLNLASNQLRSAMLCTNETGAVSGLQVLDLSQNGLRTLPP
AAFSCLPHLRELLLQGNQLVCLEGQVFQGLRRLEMLDLGRNPLEALGEDWLAPLPALTTL
NLLDTHMVLSSAWVFWGPENLHDLRLQLPSGPSRVALPLPVRLTSLELHAISGREHWKLA
SNIFPVLQTLTLKGWGLQLKTQNVTEIFPALRQLSLLGNSLEALCSQDNSSYFLWQLPGL
QYLRVQGDGHSSRPCCITGLPSLRELKLQAVQSRARPRLVRLEELVGELPSLEVLYLAQT
GLETLSAAAFQGLGSLQVLVLDWETGLVLDSSLQEHSPQMPQYMYILSASLACQCANAWV
GPWHERSPRTYMHVVS-QLCHSEAGGRLKNPLFPFLQSHCPTTVGLELFLGSSALLLLLI
SLPLLQEARNSWILYLQALLRAWLQGLKCRRSEGKRFLYDVFVSHCGQDEGWVVWELLPA
LEGCRPAGQGLRLCLPERDFEPGKDVTDNVADSMASSRVVLCVLSRQALRTPRCCLELRL
ATSLLLAAPRPPGLLLVFLEPVSRHQLPRYHRLARLLRRGDYCMWPKEDERKAEFWAWLR
SRLRQLGLG
>EqCa TLR12 KK999414.1
MGMCLLLPGLFLSLPLTTGWTASNCLVTEGSRLPLVSRFFLTCPTDSRLHLLAACSSVTN
LTQALEAVPQNVEGLCLAGSTSVLHPDAFSLFPGLKLLGLSLHLTQLLPGALRGLGQLQQ
LFFISRQKDYLFLPPEAFSNLSSLQYLAFLGPCLDGNLGVRLPPSLQRLAIKFSCLQNVG
KLADIFPDLVFGPSSGDARTLDMLDLSFNNQLKMASPGALQGLKLGTLLLDHTKMEAAAV
GGLGLQRLDTLSAMYTATAELPAVAVAHFELEELNLGSTPLGHIALEALASCYSLRSLGL
KSSGLTDLPSGFLAAMPRLQRLNLASNQLRSAMLCTNETGAVSGLQVLDLSQNGLRTLPP
AAFSCLPHLRELLLQGNQLVCLEGQVFQGLRRLEMLDLGRNPLEALGEDWLAPLPALTTL
NLLDTHMVLSSAWVFWGPENLHDLRLQLPSGPSRVALPLPVRLTSLELHAISGREHWKLA
SNIFPVLQTLTLKGWGLQLKTQNVTEIFPALRQLSLLGNSLEALCSQDNSSYFLWQLPGL
QYLRVQGDGHSSRPCCITGLPSLRELKLQAVQSRARPRLVRLEELVGELPSLEVLYLAQT
GLETLSAAAFQGLGSLQVLVLDWETGLVLDSSLQEHSPQMPQYMYILSASLACQCANAWV
GPWHERSPRTYMHVVS-QLCHSEAGGRLKNPLFPFLQSHCPTTVGLELFLGSSALLLLLI
SLPLLQEARNSWILYLQALLRAWLQGLKCRRSEGKRFLYDVFVSHCGQDEGWVVWELLPA
LEGCRPAGQGLRLCLPERDFEPGKDVTDNVADSMASSRVVLCVLSRQALRTPRCCLELRL
ATSLLLAAPRPPGLLLVFLEPVSRHQLPRYHRLARLLRRGDYCMWPKEDERKAEFWAWLR
SRLRQLGLG
>TaIn TLR12 PVIE01004340.1
MGGHLLLPSLFLSLPLTAGWTASNCLVTEGSQLPLVSRFFLICPLDSSLPFLAACSSVTN
LTQALEAVPQSVEGLCLAGSTSVLHPDAFSHFPGLKVLGLSLPLTQLLPGALRGLGQLQQ
LFFTATHTDYLFLPPDAFGNLSSLQHLAFLGPCLDGNLGVRLPPSLQRLAVKYSCLQNVG
KLANIFPDLVLGSSSGDTWTLDVLDLSFNKRLKMASPGALQGLKLGTLRLDHTKVEAAAV
VGLGLQRLDTLSVINTDTAELPARTVAHFELQELDLGSTLIGHIALEALASCYSLRSLGL
KSSGLTDLPPGFLAAMPRLQRLNLSSNQLQSAMLCTNETGAVSGLRALDLSNNGLRTLPP
ATFFCVPHLRELLLQGNQLVRLEGQVFQGLRRLEMLDLGRNPLVALGHDWLAPLPALTTL
NLLDTHMVLSPAWDFQGPDSLHDLRLQLPSGPSTVALSLPMRLTSLELHAVSGKEHQKLA
SNVFPVLQTLTLKGWGLQLGTQNVTKIFPALQQLSLLGNSLEALCSQDTSSFFLWQLPRL
QYLRVRGDGHSPRPCCITGLPSLQELKLQALQSRARPRPVRLEELVGELPRLEVLHLAQT
GLETLSAAAFQSLGSLQVLVLDWERGLVLDGSLQEHSPQMPQYMYILSASLACQCANAWV
GPWLERSPRTYMHIVSHQLCQPEAGGRPKNPLFPFLQSHCPKTLELELFLGSSALLLLLI
SLPLLQEARNSWILYLQALFRAWLQGLRGRRGEGNRFLYDVFVSHCRQDQAWVVWELLPA
LEGCPLAGRELRLCLPERDFEPGKDVADNVAESMASSRVVLCVLSRQALRTPCCRLALCL
ATSLLLAAPHPPELLLVFLEPVSRHQLPHYHRLAWLLHRGDYCVWPNEDERKDEFWAWLG
SRLGQPGLG
>TaTe TLR12 PVID01000256.1
MGGHLLLPSLFLSLPLTAGWTASNCLVTEGSQLPLVSRFFLICPLDSRLPFLAACSSVTN
LTQALEAVPQSVEGLCLAGSTSVLHPDAFSHFPELKVLGLSLPLTQLLPGALRGLGQLQQ
LFFTATHTDYLFLPPDAFGNLSSLQHLAFLGPCLDGNLGVRLPPSLQRLAVKYSCLQNVG
KLANIFPDLVLGSSSGDAWTLDVLDLSFNKQLKMASPGALQGLKLGTLRLDHTKVEAAAV
VGLGLQRLDTLSVINTDTAELPARTVAHFELQELDLGSTLIGHIALEALASCYSLRSLGL
KSSGLTDLPPGFLAAMPRLQRLNLSSNQLQSAMLCTNETGAVSGLQALDLSNNGLRTLPP
ATFSCLPHLRELLLQGNQLVGLEGQVFQGLRRLEMLDLGRNPLVALGHDWLAPLPALTTL
NLLDTHMVLSPAWDFQGPDSLHDLRLQLPSGPSTVVLSLPMRLTSLELHAVSGKEHQKLA
SNVFPVLQTLTLKGWGLQLGTQNVTKIFPALRQLSLLGNSLEALCSQDTSSFFLWQLPRL
QYLRVRGDGHSPRPCCITGLPSLRELKLQALQSRARPRPVRLEELVGELPRLEVLHLAQT
GLETLSAAAFQSLGSLQVLVLDWERGLVLDGSLQEHSPQMPQYVYILSASLACQCANAWV
GPWLERSPRTYMHIVSHQLCQPEAGGRPKNPLFPFLQSHCPKTLELELFLGSSALLLLLI
SLPLLQEARNSWILYLQALFRAWLQGLRGRRGEGNRFLYDVFVSHCRQDQAWVVWELLPA
LEGFPPAGWGLQLCLPERDFEPGKDVADNVAESMASSRVVLCVLSRQALRTPRCRLALRL
ATSLLLAAPHPPELLLVFLEPVSRHQLPHYHRLAWLLHRGDYCVWPKEDERKDEFWAWLG
SRLGQPGLG
>RhUn TLR12 BOSQ02002621.1
MGRHLLLPGLFLYLPLTAGWTASNCLVTEGSRLPLVSRFFLVCPLDSSLPLLAACYSVTN
LTQALEAVPQSVEGLCLAGSTLFLHPEAFSHFPGLKVLGLNLRLTELLPGALRGLGQLQQ
LFFIGLRTNHLFLPPDAFGNLSSLQHLAFLGPCLDGNLGVRLPPGLQRLEVKYSCLQNVG
KLANIFPDLVLGSSSGEAWTLDMLDLSFNNGLKMASPGALQGLKLGTLRLDHTKMEAAAV
VGLGLQRLDTLSMIKTDTAELPARAVAHFELQELNLGSTLIGHIALEALASCYSLRRLGL
KSSGLTDLPPGFLAAMPRLQRLNLSSNQLRSAMLCTNETGAVSGLWALDLSKNGLHTLSP
ATFSCLPHLRELLLQGNQLVCLEGQVFQGLRRLEMLDLGGNPLVALGDGWLAPLPALTTL
NLLDTRKVLSPGWDFQGPESLHNLSLQLPSGPSRVALSLPMRLRSLELHAASGREHWKLA
SNIFPVLQTLTLKGWGLQLGTQNVSEIFPALLQLSLLGNSLEALCSQDTSSFFLWQLPRL
QYLRVQGDGHSPRPCCITGLPSLRELKLQALQSRAQPRPVRLEELVGELPRLEVLHLAQT
GLETLSAAAFQGLGSLQVLVLDWETGLVLDGSLQEHSPQMPQYMYILTASLACQCANAWV
GPWLERSPRTYMHINSNQLCQPEPGGRSKNPLCPFLQSHCPKTSGLGLFLGSFALLLLLI
SLPLLQEARNSWILYLQALFRAWLQGLRGRRDEGHRFLYDVFVSHCRQDQGWVVWELLPA
LEGCPPAGRGLRLCLPERDFEPGKDVADNVAENMASSRVVLCVLSRQALNNPRCRLELRL
ATSLLLAAPQPPVLLLVFLEPVSRHQLPRYHRLARLLRRGDYCVWPKEEERKDEFWAWLG
SRLGQPGLG
>DiBi TLR12 CM036958.1
MGRHLLLPGLFLYLPLTAGWTASNCLVTEGSRLPLVSRFFLVCPLDSSLPLLAACYSVTN
LTQALEAVPQSVEGLCLAGSTLFLHPDAFSHFPGLKVLGLNLRLTQLLPEALRGLGQLKQ
LFFIGLRTNHLFLPPDAFGNLSSLQHLAFLGPCLDGNLGVRLPPGLQRLDVKNSCLQNVG
KLANIFPDLVLGSSSGEAWTLDMLDLSFNNGLKMASPGALQGLKLGTLRLDHTKMEAAAV
VGLGLQRLDTLSVIKTDTAELPARAVAYFELQELNLGSTLIGHIALEALASCYSLRRLGL
ESSGLTDLPPGLLAAMPRLQRLNLSSNQLQSVMLCTNETGAVSGLWALDLSKNGLHTLSP
ATFSCLPHLRELLLQGNQLVCLEGQVFQGLRRLEMLDLGGNPLVALGDGWLAPLPALTTL
NLLDTRMVLSPGWDFQGPESLHNLSLQLPSGPSRVALSLPMRLRSLELHAASGREHWKLA
SNVFPVLQTLTLKGWGLQLGTQNVSEIFPALLQLSLLGNSLEALCSQDTSSFFLWQLPRL
QYLRVWGDRHSPRPCCITGLPSLRELKLQALQSRAQPRPVRLEELVGELPRLEVLHLAQT
GLETLSAAAFQGLGSLQVLVLDWETGLVLDGSLQEHSPQMPQYMYILTASLACQCANAWV
GPWLERSPRTYIHINSNQLCQPEPGGRSKNPLFPFLQSHCPKTSGLGLFLGSFALLLLLI
SLPLLQEARNSWILYLQALFRAWLQGLRGRRDEGHRFLYDVFVSHCRQDQGWVVWELLPA
LEGCPPAGWGLRLCLPERDFEPGKDVADNVAENMASSRVVLCVLSRQALNTPRCRLELRL
ATSLLLAAPQPPVLLLVFLEPVSRHQLPRYHRLARLLRRGDYCVWPKEDERKDEFWAWLG
SRLGKPGLG
>DiSu TLR12 PEKH010004974.1
MGRHLLLPGLFLYLPLTAGWTASNCLVTEGSRLPLVSRFFLVCPLDSSLPLLAACYSVTN
LTQALEAVPQSVEGLCLAGSTLFLHPDAFSHFPGLKVLGLNLRLTQLLPGALRGLGQLQQ
LFFIGLRTNHLFLPPDAFGNLSSLQHLAFLGPCLDGNLGVRLPPGLQRLDVKYSCLQNVG
KLANIFPDLVLGSSSGEAWTLDMLDLSFNNGLKMASPGALQGLKLGTLRLDHTKMEAAAV
VGLGLQRLDTLSVMKTDTAELPARAVAHFELQELNLGSTLIGHIALEALASCYSLRRLGL
KSSGLTDLPPGFLAAMPRLQRLNLSSNQLRSAMLCTNETGAVSGLWALDLSKNGLHTLSP
ATFSCLPHLRELLLQGNQLVCLEGQVFQGLRRLEMLDLGGNPLVALGDGWLAPLPALTTL
NLLDTRMVSSPAWDFQGPESLHNLSLQLPSGPSRVALSLPMRLRSLELHAASGSEHWKLA
SNVFPVLQTLTLKGWGLQLGTQNVSEIFPALLQLSLLGNSLEALCSQDTTSFFLWQLPRL
QYLRVWGDGHSPRPCCITGLPSLRQLKLQALQSRAQPRPVRLEELVGELPRLEVLHLAQT
GLETLSAAAFQGLGSLQVLVLDRETGLVLDGSLQEHSPQMPQYMYILTASLACQCANAWV
GLWLERSPRTYVHINSNQLCQPEPGGRSKNPLFPFLQSHCPKTSGLGLFLGSFALLLLLI
SLPLLQEARNSWILYLQALFRAWLQGLRGRRDEGHRFLYDVFVSHCRQDQGWVVWELLPA
LEGCPPAGRGLRLCLPERDFEPGKDVADNVAENMASSRVVLCVLSRQALNAPRCRLELRL
ATSLLLAAPQPPVLLLVFLEPVSRHQLPRYHRLARLLRRGDYCVWPKEEERKDEFWAWLG
SRLGQPGLG
>CeSi TLR12 XP 004426196.1
MGRHLLLPGLFLYLPLTAGWTASNCLVTEGSRLPLVSRFFLVCPLDSSLPLLAACYSVTN
LTQALEAVPQSVEGLCLAGSTLFLHPDAFSHFPGLKVLGLNLRLTQLLPGALRGLGQLKQ
LFFIGLRTNHLFLPPDAFGNLSSLQHLAFLGPCLDGNLGVRLPPGLQRLDVKNSCLQNVG
KLANIFPDLVLGSSSGEAWTLDMLDLSFNNGLKMASPGALQGLKLGTLRLDHTKMEAAAV
VGLGLQRLDTLSVIKTDTAELPARAVAHFELQELNLGSTLIGHIALEALASCYSLRRLGL
ESSGLTDLPPGFLAAMPRLQRLNLSSNQLRSAMLCTNETGAVSGLWALDLSKNGLQTLSP
ATFSCLPHLRELLLQGNQLVCLEGQVFQGLRRLEMLDLGGNPLVALGDGWLAPLPALTTL
NLLDTRMVLSPGWDFQGPESLHNLSLQLPSGPSRVALSLPMRLRSLELHAASGREHWKLA
SNVFPVLQTLTLKGWGLQLGTQNVSEIFPALLQLSLLGNSLEALCSQDTSSFFLWQLPRL
QYLRVWGDRHSPRPCCITGLPSLRELKLQALQSRAQPRPVRLEELVGELPRLEVLHLAQT
GLETLSAAAFQGLGSLQVLVLDWETGLVLDGSLQEHSPQMPQYMYILTASLACQCANAWV
GPWLERSPRTYIHINSNQLCQPEPGGRSKNPLFPFLQSHCPKTSGLGLFLGSFALLLLLI
SLPLLQEARNSWILYLQALFRAWLQGLRGRRDEGHRFLYDVFVSHCRQDQGWVVWELLPA
LEGCPPAGWGLRLCLPERDFEPGKDVTDNVAENMASSRVVLCVLSRQALNTPRCRLELRL
ATSLLLAAPRPPVLLLVFLEPVSRHQLPRYHRLARLLRRGDYCVWPKEEERKDEFWAWLG
SRLGQPGLG
