# Supplementary material for: Twelve toll-like receptor (TLR) genes in the family Equidae – comparative genomics, selection and evolution
Source: Vet Res Commun. 2023 Oct 24;48(2):725–41. doi: 10.1007/s11259-023-10245-4 (PMC10998774; doi:10.1007/s11259-023-10245-4)
Supplement: Supplementary file 3 — Supplementary Material 3 [file 11259_2023_10245_MOESM3_ESM.zip › TLR12 CDS.fas]

>EqGr TLR12 heq6
ATGGGCATGTGCTTGCTGCTGCCTGGTCTGTTCCTGTCCCTTCCTCTGACCACAGGCTGG
ACAGCTTCCAACTGCCTAGTGACTGAAGGCTCCCGGCTGCCTCTGGTCTCCCGCTTCTTC
CTGACCTGCCCCACGGACTCCAGGCTGCACCTCCTTGCAGCATGCTCCTCAGTGACCAAC
CTCACACAGGCCTTGGAGGCTGTGCCACAGAATGTGGAGGGGCTCTGCCTTGCTGGTTCC
ACTTCAGTCCTGCACCCGGATGCCTTCTCCCTCTTTCCTGGGCTCAAGTTGCTAGGGCTG
AGTCTGCATCTCACCCAGCTCCTGCCAGGAGCTCTCCGGGGCTTGGGGCAGCTGCAGCAG
CTCTTTTTCATAAGCCGCCAAAAGGATTACCTCTTCCTACCCCCTGAGGCGTTTAGTAAT
CTAAGCTCCCTGCAATACCTTGCTTTCTTGGGCCCCTGCCTGGATGGAAACTTGGGTGTC
CGGTTGCCTCCCAGTCTACAGCGGCTGGCTATCAAGTTCAGTTGCCTTCAGAATGTAGGG
AAATTGGCCGACATCTTCCCAGACCTGGTGTTTGGCCCCTCCTCTGGTGATGCTCGGACC
CTGGACATGTTGGATCTGTCATTCAACAATCAGCTGAAGATGGCCAGTCCTGGGGCCCTC
CAGGGCCTCAAGTTGGGGACTCTGCTTCTGGATCACACAAAGATGGAGGCAGCTGCAGTG
GGGGGGCTTGGGCTGCAGAGACTGGACACTCTGTCTGCGATGTATACTGCCACTGCGGAG
CTGCCTGCCGTCGCCGTTGCCCACTTTGAGCTGGAGGAGTTGAATTTGGGATCCACTCCG
CTAGGGCACATAGCTCTGGAGGCCCTGGCTTCCTGCTACAGTCTGAGGAGCTTGGGTCTT
AAAAGCAGTGGCCTGACTGACCTGCCATCAGGTTTTCTGGCTGCCATGCCCAGGCTTCAG
AGACTGAACCTGGCCAGCAACCAACTGCGGAGTGCCATGCTGTGCACGAATGAGACAGGG
GCTGTGTCAGGACTGCAGGTCCTGGATCTGTCCCAAAATGGGCTGCGTACCCTGCCCCCA
GCCGCCTTCTCCTGTTTGCCCCATCTGCGGGAGCTGCTACTTCAGGGAAACCAGCTGGTT
TGTCTGGAGGGCCAGGTATTCCAGGGCTTAAGGAGGCTGGAGATGTTGGACTTGGGCAGG
AATCCACTGGAAGCCCTGGGCGAGGACTGGTTGGCTCCTCTGCCTGCACTGACCACTCTA
AACCTGCTGGATACCCACATGGTACTGAGCTTAGCCTGGGTCTTCCGGGGCCCAGAGAAT
CTGCACGACTTGAGACTGCAGCTCCCCTCTGGCCCTTCCAGGGTAGCGTTGCCCCTGCCT
GTGAGGCTGACTAGCTTGGAGCTTCATGCAATCTCAGGCAGGGAGCATTGGAAGCTGGCT
TCTAACATATTCCCAGTCCTGCAGACCCTGACTCTAAAAGGCTGGGGACTGCAGCTGAAG
ACGCAGAATGTCACTGAGATCTTCCCTGCCCTTCGTCAACTCTCCCTGCTTGGCAATAGC
TTGGAGGCTCTCTGCTCCCAGGACAACTCCAGCTACTTCCTCTGGCAGCTCCCCGGGCTC
CAGTATCTGAGGGTACAGGGAGATGGGCACAGCTCCAGGCCTTGCTGCATCACGGGGCTG
CCCAGCCTACGGGAGCTGAAGCTGCAGGCAGTGCAGTCCCGAGCCCGGCCCCGCCTAGTA
CGGCTTGAGGAGCTGGTGGGTGAGCTGCCCAGCCTGGAGGTGCTGTATCTGGCCCAAACA
GGATTGGAGACACTGTCTGCAGCTGCTTTCCAGGGCCTGGGAAGTCTCCAGGTCTTAGTG
CTAGACTGGGAGACAGGCCTTGTGCTGGATAGCAGCCTCCAAGAGCATAGTCCCCAGATG
CCCCAGTACATGTATATTCTAAGTGCATCCTTAGCCTGCCAGTGTGCCAATGCCTGGGTG
GGTCCTTGGCATGAGCGGTCCCCCAGGACATACATGCATGTAGTATCA---CAGCTGTGC
CACTCAGAAGCTGGGGGCCGCCTCAAGAATCCCCTTTTCCCCTTTCTCCAGAGCCACTGC
CCCACAACTGTGGGGTTGGAACTCTTTTTGGGCAGTTCTGCCCTGTTGCTTCTGCTAATC
TCTTTGCCCCTTCTACAGGAAGCCAGGAACTCCTGGATCCTCTATCTCCAGGCCTTGCTC
AGGGCTTGGCTTCAGGGTCTGAAGTGTCGGAGGGGTGAGGGCAAGAGGTTCCTTTACGAT
GTGTTCGTGTCCCACTGCGGGCAAGACGAGGGCTGGGTGGTGTGGGAGCTGCTGCCTGCT
CTGGAGGGCTGCCGTCCGGCTGGCCAGGGGCTGCGCCTCTGCCTCCCCGAGCGGGATTTT
GAGCCAGGCAAGGATGTGACTGACAATGTGGCAGACAGCATGGCAAGCAGCCGGGTCGTG
CTCTGCGTGCTGAGCCGCCAGGCCCTGCACACCCCACGCTGCTGCCTGGAGCTCCGCCTG
GCCACCTCCCTCCTGCTGGCTGCCCCCCGTCCTCCAGGGCTGCTCCTGGTCTTCCTGGAG
CCTGTCTCCCGCCACCAGCTCCCCCGCTACCATAGACTGGCCCGGCTGCTCCGCAGAGGA
GACTACTGCGTGTGGCCCAAGGAAGATGAAAGAAAGGCTGAGTTCTGGGCTTGGCTGAGG
AGCAGGCTAAGGCAGCTTGGCTTGGGC
>EqGr TLR12 heq7
ATGGGCATGTGCTTGCTGCTGCCTGGTCTGTTCCTGTCCCTTCCTCTGACCACAGGCTGG
ACAGCTTCCAACTGCCTAGTGACTGAAGGCTCCCGGCTGCCTCTGGTCTCCCGCTTCTTC
CTGACCTGCCCCACGGACTCCAGGCTGCACCTCCTTGCAGCATGCTCCTCAGTGACCAAC
CTCACACAGGCCTTGGAGGCTGTGCCACAGAATGTGGAGGGGCTCTGCCTTGCTGGTTCC
ACTTCAGTCCTGCACCCGGATGCCTTCTCCCTCTTTCCTGGGCTCAAGTTGCTAGGGCTG
AGTCTGCATCTCACCCAGCTCCTGCCAGGAGCTCTCCGGGGCTTGGGGCAGCTGCAGCAG
CTCTTTTTCATAAGCCGCCAAAAGGATTACCTCTTCCTACCCCCTGAGGCGTTTAGTAAT
CTAAGCTCCCTGCAATACCTTGCTTTCTTGGGCCCCTGCCTGGATGGAAACTTGGGTGTC
CGGTTGCCTCCCAGTCTACAGCGGCTGGCTATCAAGTTCAGTTGCCTTCAGAATGTAGGG
AAATTGGCCGACATCTTCCCAGACCTGGTGTTTGGCCCCTCCTCTGGTGATGCTCGGACC
CTGGACATGTTGGATCTGTCATTCAACAATCAGCTGAAGATGGCCAGTCCTGGGGCCCTC
CAGGGCCTCAAGTTGGGGACTCTGCTTCTGGATCACACAAAGATGGAGGCAGCTGCAGTG
GGGGGGCTTGGGCTGCAGAGACTGGACACTCTGTCTGCGATGTATACTGCCACTGTGGAG
CTGCCTGCCGTCACCGTTGCCCACTTTGAGCTGGAGGAGTTGAATTTGGGATCCACTCCG
CTAGGGCACATAGCTCTGGAGGCCCTGGCTTCCTGCTACAGTCTGAGGAGCTTGGGTCTT
AAAAGCAGTGGCCTGACTGACCTGCCATCAGGTTTTCTGGCTGCCATGCCCAGGCTTCAG
AGACTGAACCTGGCCAGCAACCAACTGCGGAGTGCCATGCTGTGCACAAATGAGACAGGG
GCTGTGTCAGGACTGCAGGTCCTGGATCTGTCCCAAAATGGGCTGCGTACCCTGCCCCCA
GCCGCCTTCTCCTGTTTGCCCCATCTGCGGGAGCTGCTACTTCAGGGAAACCAGCTGGTT
TGTCTGGAGGGCCAGGTATTCCAGGGCTTAAGGAGGCTGGAGATGTTGGACTTGGGCAGG
AATCCACTGGAAGCCCTGGGCGAGGACTGGTTGGCTCCCCTGCCTGCACTGACCACTCTA
AACCTGCTGGATACCCACATGGTACTGAGCTTAGCCTGGGTCTTCCGGGGCCCAGAGAAT
CTGCACGACTTGAGACTGCAGCTCCCCTCTGGCCCTTCCAGGGTAGCGTTGCCCCTGCCT
GTGAGGCTGACTAGCTTGGAGCTTCATGCAATCTCAGGCAGGGAGCATTGGAAGCTGGCT
TCTAACATATTCCCAGTCCTGCAGACCCTGACTCTAAAAGGCTGGGGACTGCAGCTGAAG
ACGCAGAATGTCACTGAGATCTTCCCTGCCCTTCGTCAACTCTCCCTGCTTGGCAATAGC
TTGGAGGCTCTCTGCTCCGAGGACAACTCCAGCTACTTCCTCTGGCAGCTCCCCGGGCTC
CAGTATCTGAGGGTACAGGGAGATGGGCACAGCTCCAGGCCTTGCTGCATCACGGGGCTG
CCCAGCCTACGGGAGCTGAAGCTGCAGGCAGTGCAGTCCCGAGCCCGGCCCCGCCTAGTA
CGGCTTGAGGAGCTGGTGGGTGAGCTGCCCAGCCTGGAGGTGCTGTATCTGGCCCAAACA
GGATTGGAGACACTGTCTGCAGCTGCTTTCCAGGGCCTGGGAAGTCTCCAGGTCTTAGTG
CTAGACTGGGAGACAGGCCTTGTGCTGGATAGCAGCCTCCAAGAGCATAGTCCCCAGATG
CCCCAGTACATGTATATTCTAAGTGCATCCTTAGCCTGCCAGTGTGCCAATGCCTGGGTG
GGTCCTTGGCATGAGCGGTCCCCCAGGACATACATGCATGTAGTATCA---CAGCTGTGC
CACTCAGAAGCTGGGGGCCGCCTCAAGAATCCCCTTTTCCCCTTTCTCCAGAGCCACTGC
CCCACAACTGTGGGGTTGGAACTCTTTTTGGGCAGTTCTGCCCTGTTGCTTCTGCTAATC
TCTTTGCCCCTTCTACAGGAAGCCAGGAACTCCTGGATCCTCTATCTCCAGGCCTTGCTC
AGGGCTTGGCTTCAGGGTCTGAAGTGTCGGAGGGGTGAGGGCAAGAGGTTCCTTTACGAT
GTGTTCGTGTCCCACTGCGGGCAAGACGAGGGCTGGGTGGTGTGGGAGCTGCTGCCTGCT
CTGGAGGGCTGCCGTCCGGCTGGCCAGGGGCTGCGCCTCTGCCTCCCCGAGCGGGATTTT
GAGCCAGGCAAGGATGTGACTGACAATGTGGCAGACAGCATGGCAAGCAGCCGGGTCGTG
CTCTGCGTGCTGAGCCGCCAGGCCCTGCACACCCCACGCTGCTCCCTGGAGCTCCGCCTG
GCCACCTCCCTCCTGCTGGCTGCCCCCCGTCCTCCAGGGCTGCTCCTGGTCTTCCTGGAG
CCTGTCTCCCGCCACCAGCTCCCCCGCTACCATAGACTGGCCCGGCTGCTCTGCAGAGGA
GACTACTGCGTGTGGCCCAAGGAAGATGAAAGAAAGGCTGAGTTCTGGGCTTGGCTGAGG
AGCAGGCTAAGGCAGCTTGGCTTGGGC
>EqGr TLR12 heq8
ATGGGCATGTGCTTGCTGCTGCCTGGTCTGTTCCTGTCCCTTCCTCTGACCACAGGCTGG
ACAGCTTCCAACTGCCTAGTGACTGAAGGCTCCCGGCTGCCTCTGGTCTCCCGCTTCTTC
CTGACCTGCCCCACGGACTCCAGGCTGCACCTCCTTGCAGCATGCTCCTCAGTGACCAAC
CTCACACAGGCCTTGGAGGCTGTGCCACAGAATGTGGAGGGGCTCTGCCTTGCTGGTTCC
ACTTCAGTCCTGCACCCGGATGCCTTCTCCCTCTTTCCTGGGCTCAAGTTGCTAGGGCTG
AGTCTGCATCTCACCCAGCTCCTGCCAGGAGCTCTCCGGGGCTTGGGGCAGCTGCAGCAG
CTCTTTTTCATAAGCCGCCAAAAGGATTACCTCTTCCTACCCCCTGAGGCGTTTAGTAAT
CTAAGCTCCCTGCAATACCTTGCTTTCTTGGGCCCCTGCCTGGATGGAAACTTGGGTGTC
CGGTTGCCTCCCAGTCTACAGCGGCTGGCTATCAAGTTCAGTTGCCTTCAGAATGTAGGG
AAATTGGCCGACATCTTCCCAGACCTGGTGTTTGGCCCCTCCTCTGGTGATGCTCGGACC
CTGGACATGTTGGATCTGTCATTCAACAATCAGCTGAAGATGGCCAGTCCTGGGGCCCTC
CAGGGCCTCAAGTTGGGGACTCTGCTTCTGGATCACACAAAGATGGAGGCAGCTGCAGTG
GGGGGGCTTGGGCTGCAGAGACTGGACACTCTGTCTGCGATGTATACTGCCACTGCGGAG
CTGCCTGCCGTCGCCGTTGCCCACTTTGAGCTGGAGGAGTTGAATTTGGGATCCACTCCG
CTAGGGCACATAGCTCTGGAGGCCCTGGCTTCCTGCTACAGTCTGAGGAGCTTGGGTCTT
AAAAGCAGTGGCCTGACTGACCTGCCATCAGGTTTTCTGGCTGCCATGCCCAGGCTTCAG
AGACTGAACCTGGCCAGCAACCAACTGCGGAGTGCCATGCTGTGCACGAATGAGACAGGG
GCTGTGTCAGGACTGCAGGTCCTGGATCTGTCCCAAAATGGGCTGCGTACCCTGCCCCCA
GCCGCCTTCTCCTGTTTGCCCCATCTGCGGGAGCTGCTACTTCAGGGAAACCAGCTGGTT
TGTCTGGAGGGCCAGGTATTCCAGGGCTTAAGGAGGCTGGAGAAGTTGGACTTGGGCAGG
AATCCACTGGAAGCCCTGGGCGAGGACTGGTTGGCTCCTCTGCCTGCACTGACCACTCTA
AACCTGCTGGATACCCACATGGTACTGAGCTTAGCCTGGGTCTTCCGGGGCCCAGAGAAT
CTGCACGACTTGAGACTGCAGCTCCCCTCTGGCCCTTCCAGGGTAGCGTTGCCCCTGCCT
GTGAGGCTGACTAGCTTGGAGCTTCATGCAATCTCAGGCAGGGAGCATTGGAAGCTGGCT
TCTAACATATTCCCAGTCCTGCAGACCCTGACTCTAAAAGGCTGGGGACTGCAGCTGAAG
ACGCAGAATGTCACTGAGATCTTCCCTGCCCTTCGTCAACTCTCCCTGCTTGGCAATAGC
TTGGAGGCTCTCTGCTCCCAGGACAACTCCAGCTACTTCCTCTGGCAGCTCCCCGGGCTC
CAGTATCTGAGGGTACAGGGAGATGGGCACAGCTCCAGGCCTTGCTGCATCACGGGGCTG
CCCAGCCTACGGGAGCTGAAGCTGCAGGCAGTGCAGTCCCGAGCCCGGCCCCGCCTAGTA
CGGCTTGAGGAGCTGGTGGGTGAGCTGCCCAGCCTGGAGGTGCTGTATCTGGCCCAAACA
GGATTGGAGACACTGTCTGCAGCTGCTTTCCAGGGCCTGGGAAGTCTCCAGGTCTTAGTG
CTAGACTGGGAGACAGGCCTTGTGCTGGATAGCAGCCTCCAAGAGCATAGTCCCCAGATG
CCCCAGTACATGTATATTCTAAGTGCATCCTTAGCCTGCCAGTGTGCCAATGCCTGGGTG
GGTCCTTGGCATGAGCGGTCCCCCAGGACATACATGCATGTAGTATCA---CAGCTGTGC
CACTCAGAAGCTGGGGGCCGCCTCAAGAATCCCCTTTTCCCCTTTCTCCAGAGCCACTGC
CCCACAACTGTGGGGTTGGAACTCTTTTTGGGCAGTTCTGCCCTGTTGCTTCTGCTAATC
TCTTTGCCCCTTCTACAGGAAGCCAGGAACTCCTGGATCCTCTATCTCCAGGCCTTGCTC
AGGGCTTGGCTTCAGGGTCTGAAGTGTCGGAGGGGTGAGGGCAAGAGGTTCCTTTACGAT
GTGTTCGTGTCCCACTGCGGGCAAGACGAGGGCTGGGTGGTGTGGGAGCTGCTGCCTGCT
CTGGAGGGCTGCCGTCCGGCTGGCCAGGGGCTGCGCCTCTGCCTCCCCGAGCGGGATTTT
GAGCCAGGCAAGGATGTGACTGACAATGTGGCAGACAGCATGGCAAGCAGCCGGGTCGTG
CTCTGCGTGCTGAGCCGCCAGGCCCTGCACACCCCACGCTGCTGCCTGGAGCTCCGCCTG
GCCACCTCCCTCCTGCTGGCTGCCCCCCGTCCTCCAGGGCTGCTCCTGGTCTTCCTGGAG
CCTGTCTCCCGCCACCAGCTCCCCCGCTACCATAGACTGGCCCGGCTGCTCCGCAGAGGA
GACTACTGCGTGTGGCCCAAGGAAGATGAAAGAAAGGCTGAGTTCTGGGCTTGGCTGAGG
AGCAGGCTAAGGCAGCTTGGCTTGGGC
>EqQuAn TLR12 heq10
ATGGGCATGTGCTTGCTGCTGCCTGGTCTGTTCCTGTCCCTTCCTCTGACCACAGGCTGG
ACAGCTTCCAACTGCCTAGTGACTGAAGGCTCCCGGCTGCCTCTGGTCTCCCGCTTCTTC
CTGACCTGCCCCACGGACTCCAGGCTGCACCTCCTTGCAGCATGCTCCTCAGTGACCAAC
CTCACACAGGCCTTGGAGGCTGTGCCACAGAATGTGGAGGGGCTCTGCCTTGCTGGTTCC
ACTTCAGTCCTGCACCCGGATGCCTTCTCCCTCTTTCCTGGGCTCAAGTTGCTAGGGCTG
AGTCTGCATCTCACCCAGCTCCTGCCAGGAGCTCTCCGGGGCTTGGGGCAGCTGCAGCAG
CTCTTTTTCATAAGCCGCCAAAAGGATTACCTCTTCCTACCCCCTGAGGCGTTTAGTAAT
CTAAGCTCCCTGCAATACCTTGCTTTCTTGGGCCCCTGCCTGGATGGAAACTTGGGTGTC
CGGTTGCCTCCCAGTCTACAGCGGCTGGCTATCAAGTTCAGTTGCCTTCAGAATGTAGGG
AAATTGGCCGACATCTTCCCAGACCTGGTGTTTGGCCCCTCCTCTGGTGATGCTCGGACC
CTGGACATGTTGGATCTGTCATTCAACAATCAGCTGAAGATGGCCAGTCCTGGGGCCCTC
CAGGGCCTCAAGTTGGGGACTCTGCTTCTGGATCACACAAAGATGGAGGCAGCTGCAGTG
GGGGGGCTTGGGCTGCAGAGACTGGACACTCTGTCTGCGATGTATACTGCCACTGCGGAG
CTGCCTGCCGTCGCCGTTGCCCACTTTGAGCTGGAGGAGTTGAATTTGGGATCCACTCCG
CTAGGGCACATAGCTCTGGAGGCCCTGGCTTCCTGCTACAGTCTGAGGAGCTTGGGTCTT
AAAAGCAGTGGCCTGACTGACCTGCCATCAGGTTTTCTGGCTGCCATGCCCAGGCTTCAG
AGACTGAACCTGGCCAGCAACCAACTGCGGAGTGCCATGCTGTGCACGAATGAGACAGGG
GCTGTGTCAGGACTGCAGGTCCTGGATCTGTCCCAAAATGGGCTGCGTACCCTGCCCCCA
GCCGCCTTCTCCTGTTTGCCCCATCTGCGGGAGCTGCTACTTCAGGGAAACCAGCTGGTT
TGTCTGGAGGGCCAGGTATTCCAGGGCTTAAGGAGGCTGGAGATGTTGGACTTGGGCAGG
AATCCACTGGAAGCCCTGGGCGAGGACTGGTTGGCTCCTCTGCCTGCACTGACCACTCTA
AACCTGCTGGATACCCACATGGTACTGAGCTTAGCCTGGGTCTTCCGGGGCCCAGAGAAT
CTGCACGACTTGAGACTGCAGCTCCCCTCTGGCCCTTCCAGGGTAGCGTTGCCCCTGCCT
GTGAGGCTGACTAGCTTGGAGCTTCATGCAATCTCAGGCAGGGAGCATTGGAAGCTGGCT
TCTAACATATTCCCAGTCCTGCAGACCCTGACTCTAAAAGGCTGGGGACTGCAGCTGAAG
ACGCAGAATGTCACTGAGATCTTCCCTGCCCTTCGTCAACTCTCCCTGCTTGGCAATAGC
TTGGAGGCTCTCTGCTCCCAGGACAACTCCAGCTACTTCCTCTGGCAGCTCCCCGGGCTC
CAGTATCTGAGGGTACAGGGAGATGGGCACAGCTCCAGGCCTTGCTGCATCACGGGGCTG
CCCAGCCTACGGGAGCTGAAGCTGCAGGCAGTGCAGTCCCGAGCCCGGCCCCGCCTAGTA
CGGCTTGAGGAGCTGGTGGGTGAGCTGCCCAGCCTGGAGGTGCTGTATCTGGCCCAAACA
GGATTGGAGACACTGTCTGCAGCTGCTTTCCAGGGCCTGGGAAGTCTCCAGGTCTTAGTG
CTAGACTGGGAGACAGGCCTTGTGCTGGATAGCAGCCTCCAAGAGCATAGTCCCCAGATG
CCCCAGTACATGTATATTCTAAGTGCATCCTTAGCCTGCCAGTGTGCCAATGCCTGGGTG
GGTCCTTGGCATGAGCGGTCCCCCAGGACATACATGCATGTAGTATCA---CAGCTGTGC
CACTCAGAAGCTGGGGGCCGCCTCAAGAATCCCCTTTTCCCCTTTCTCCAGAGCCACTGC
CCCACAACTGTGGGGTTGGAACTCTTTTTGGGCAGTTCTGCCCTGTTGCTTCTGCTAATC
TCTTTGCCCCTTCTACAGGAAGCCAGGAACTCCTGGATCCTCTATCTCCAGGCCTTGCTC
AGGGCTTGGCTTCAGGGTCTGAAGTGTCGGAGGGGTGAGGGCAAGAGGTTCTTTTACGAT
GTGTTCGTGTCCCACTGCGGGCAAGACGAGGGCTGGGTGGTGTGGGAGCTGCTGCCTGCT
CTGGAGGGCTGCCGTCCGGCTGGCCAGGGGCTGCGCCTCTGCCTCCCCGAGCGGGATTTT
GAGCCAGGCAAGGATGTGACTGACAATGTGGCAGACAGCATGGCAAGCAGCCGGGTCGTG
CTCTGCGTGCTGAGCCGCCAGGCCCTGCGCACCCCACGCTGCTGCCTGGAGCTCCGCCTG
GCCACCTCCCTCCTGCTGGCTGCCCCCCGTCCTCCAGGGCTGCTCCTGGTCTTCCTGGAG
CCTGTCTCCCGCCACCAGCTCCCCCGCTACCATAGACTGGCCCGGCTGCTCCGCAGAGGA
GACTACTGCGTGTGGCCCAAGGAAGATGAAAGAAAGGCTGAGTTCTGGGCTTGGCTGAGG
AGCAGGCTAAGGCAGCTTGGCTTGGGC
>EqQuAn TLR12 heq11
ATGGGCATGTGCTTGCTGCTGCCTGGTCTGTTCCTGTCCCTTCCTCTGACCACAGGCTGG
ACAGCTTCCAACTGCCTAGTGACGGAAGGCTCCCGGCTGCCTCTGGTCTCCGGCTTCTTC
CTGACCTGCCCCACCGACTCCAGGCTGCACCTCCTTGCAGCATGCTCCTCAGTGACCAAC
CTCACACAGGCCTTGGAGGCTGTGCCACAGAATGTGGAGGGGCTCTGCCTTGCTGGTTCC
ACTTCAGTCCTGCACCCGGATGCCTTCTCCCTCTTTCCTGGGCTCAAGTTGCTAGGGCTG
AGTCTGCATCTCACCCAGCTCCTGCCAGGAGCTCTCCGGGGCTTGGGGCAGCTGCAGCAG
CTCTTTTTCATAAGCCGCCAAAAGGATTACCTCTTCCTACCCCCTGAGGCGTTTAGTAAT
CTAAGCTCCCTGCAATACCTTGCTTTCTTGGGCCCCTGCCTGGATGGAAACTTGGGTGTC
CGGTTGCCTCCCAGTCTACAGCGGCTGGCTATCAAGTTCAGTTGCCTTCAGAATGTAGGG
AAATTGGCCGACATCTTCCCAGACCTGGTGTTTGGCCCCTCCTCTGGTGATGCTCGGACC
CTGGACATGTTGGATCTGTCATTCAACAATCAGCTGAAGATGGCCAGTCCTGGGGCCCTC
CAGGGCCTCAAGTTGGGGACTCTGCTTCTGGATCACACAAAGATGGAGGCAGCTGCAGTG
GGGGGGCTTGGGCTGCAGAGACTGGACACTCTGTCTGCGATGTATACTGCCACTGCGGAG
CTGCCTGCCGTCGCCGTTGCCCACTTTGAGCTGGAGGAGTTGAATTTGGGATCCACTCCG
CTAGGGCACATAGCTCTGGAGGCCCTGGCTTCCTGCTACAGTCTGAGGAGCTTGGGTCTT
AAAAGCAGTGGCCTGACTGACCTGCCATCAGGTTTTCTGGCTGCCATGCCCAGGCTTCAG
AGACTGAACCTGGCCAGCAACCAACTGCGGAGTGCCATGCTGTGCACGAATGAGACAGGG
GCTGTGTCAGGACTGCAGGTCCTGGATCTGTCCCAAAATGGGCTGCGTACCCTGCCCCCA
GCCGCCTTCTCCTGTTTGCCCCATCTGCGGGAGCTGCTACTTCAGGGAAACCAGCTGGTT
TGTCTGGAGGGCCAGGTATTCCAGGGCTTAAGGAGGCTGGAGATGTTGGACTTGGGCAGG
AATCCACTGGAAGCCCTGGGCGAGGACTGGTTGGCTCCTCTGCCTGCACTGACCACTCTA
AACCTGCTGGATACCCACATGGTACTGAGCTTAGCCTGGGTCTTCCGGGGCCCAGAGAAT
CTGCACGACTTGAGACTGCAGCTCCCCTCTGGCCCTTCCAGGGTAGCGTTGCCCCTGCCT
GTGAGGCTGACTAGCTTGGAGCTTCATGCAATCTCAGGCAGGGAGCATTGGAAGCTGGCT
TCTAACATATTCCCAGTCCTGCAGACCCTGACTCTAAAAGGCTGGGGACTGCAGCTGAAG
ACGCAGAATGTCACTGAGATCTTCCCTGCCCTTCGTCAACTCTCCCTGCTTGGCAATAGC
TTGGAGGCTCTCTGCTCCCAGGACAACTCCAGCTACTTCCTCTGGCAGCTCCCCGGGCTC
CAGTATCTGAGGGTACAGGGAGATGGGCACAGCTCCAGGCCTTGCTGCATCACGGGGCTG
CCCAGCCTACGGGAGCTGAAGCTGCAGGCAGTGCAGTCCCGAGCCCGGCCCCGCCTAGTA
CGGCTTGAGGAGCTGGTGGGTGAGCTGCCCAGCCTGGAGGTCCTGTATCTGGCCCAAACA
GGATTGGAGACACTGTCTGCAGCTGCTTTCCAGGGCCTGGGAAGTCTCCAGGTCTTAGTG
CTAGACTGGGAGACAGGCCTTGTGCTGGATAGCAGCCTCCAAGAGCATAGTCCCCAGATG
CCCCAGTACATGTATATTCTAAGTGCATCCTTAGCCTGCCAGTGTGCCAATGCCTGGGTG
GGTCCTTGGCATGAGCGGTCCCCCAGGACATACATGCATGTAGTATCA---CAGCTGTGC
CACTCAGAAGCTGGGGGCCGCCTCAAGAATCCCCTTTTCCCCTTTCTCCAGAGCCACTGC
CCCACAACTGTGGGGTTGGAACTCTTTTTGGGCAGTTCTGCCCTGTTGCTTCTGCTAATC
TCTTTGCCCCTTCTACAGGAAGCCAGGAACTCCTGGATCCTCTATCTCCAGGCCTTGCTC
AGGGCTTGGCTTCAGGGTCTGAAGTGTCGGAGGGGTGAGGGCAAGAGGTTCCTTTACGAG
GTGTTCGTGTCCCACTGCGGGCAAGACGAGGGCTGGGTGGTGTGGGAGCTGCTGCCTGCT
CTGGAGGGCTGCCGTCCGGCTGGCCAGGGGCTGCGCCTCTGCCTCCCCGAGCGGGATTTT
GAGCCAGGCAAGGATGTGACTGACAATGTGGCAGACAGCATGGCAAGCAGCCGGGTCGTG
CTCTGCGTGCTGAGCCGCCAGGCCCTGCGCACCCCACGCTGCTGCCTGGAGCTCCGCCTG
GCCACCTCCCTCCTGCTGGCTGCCCCCCGTCCTCCAGGGCTGCTCCTGGTCTTCCTGGAG
CCTGTCTCCCGCCACCAGCTCCCCCGCTACCACAGACTGGCCCGGCTGCTCCGCAGAGGA
GACTACTGCGTGTGGCCCAAGGAAGATGAAAGAAAGGCTGAGTTCTGGGCTTGGCTGAGG
AGCAGGCTAAGGCAGCTTGGCTTGGGC
>EqQuBoe TLR12 heq20
ATGGGCATGTGCTTGCTGCTGCCTGGTCTGTTCCTGTCCCTTCCTCTGACCACAGGCTGG
ACAGCTTCCAACTGCCTAGTGACTGAAGGCTTCCGGCTGCCTCTGGTCTCCCGCTTCTTC
CTGACCTGCCCCACGGACTCCAGGCTGCACCTCCTTGCAGCATGCTCCTCAGTGACCAAC
CTCACACAGGCCTTGGAGGCTGTGCCACAGAATGTGGAGGGGCTCTGCCTTGCTGGTTCC
ACTTCAGTCCTGCACCCGGATGCCTTCTCCCTCTTTCCTGGGCTCAAGTTGCTAGGGCTG
AGTCTGCATCTCACCCAGCTCCTGCCAGGAGCTCTCCGGGGCTTGGGGCAGCTGCAGCAG
CTCTTTTTCATAAGCCGCCAAAAGGATTACCTCTTCCTACCCCCTGAGGCGTTTAGTAAT
CTAAGCTCCCTGCAATACCTTGAGTTCTCGGGCCCCTGCCTGGATGGAAACTTGGGTGTC
CGGTTGCCTCCCAGTCTACAGCGGCTGGCTATCAAGTTCAGTTGCCTTCAGAATGTAGGG
AAATTGGCCGACATCTTCCCAGACCTGGTGTTTGGCCCCTCCTCTGGTGATGCTCGGACC
CTGGACATGTTGGATCTGTCATTCAACAATCAGCTGAAGATGGCCAGTCCTGGGGCCCTC
CAGGGCCTCAAGTTGGGGACTCTGCTTCTGGATCACACAAAGATGGAGGCAGCTGCAGTG
GGGGGGCTTGGGCTGCAGAGACTGGACACTCTGTCTGCGATGTATACTGCCACTGCGGAG
CTGCCTGCCGTCGCCGTTGCCCACTTTGAGCTGGAGGAGTTGAATTTGGGATCCACTCCG
CTAGGGCACATAGCTCTGGAGGCCCTGGCTTCCTGCTACAGTCTGAGGAGCTTGGGTCTT
AAAAGCAGTGGCCTGACTGACCTGCCATCAGGTTTTCTGGCTGCCATGCCCAGGCTTCAG
AGACTGAACCTGGCCAGCAACCAACTGCGGAGTGCCATGCTGTGCACGAATGAGACAGGG
GCTGTGTCAGGACTGAAGGTCCTGGATCTGTCCCAAAATGGGCTGCGTACCCTGCCCCCA
GCCGCCTTCTCCTGTTTGCCCCATCTGCGGGAGCTGCTACTTCAGGGAAACCAGCTGGTT
TGTCTGGAGGGCCAGGTATTCCAGGGCTTAAGGAGGCTGGAGATGTTGGACTTGGGCAGG
AATCCACTGGAAGCCCTGGGCGAGGACTGGTTGGCTCCTCTGCCTGCACTGACCACTCTA
AACCTGCTGGATACCCACATGGTACTGAGCTTAGCCTGGGTCTTCCGGGGCCCAGAGAAT
CTGCACGACTTGAGACTGCAGCTCCCCTCTGGCCCTTCCAGGGTAGCGTTGCCCCTGCCT
GTGAGGCTGACTAGCTTGGAGCTTCATGCAATCTCAGGCAGGGAGCATTGGAAGCTGGCT
TCTAACATATTCCCAGTCCTGCAGACCCTGACTCTAAAAGGCTGGGGACTGCAGCTGAAG
ACGCAGAATGTCACTGAGATCTTCCCTGCCCTTCGTCAACTCTCCCTGCTTGGCAATAGC
TTGGAGGCTCTCTGCTCCCAGGACAACTCCAGCTACTTCCTCTGGCAGCTCCCCGGGCTC
CAGTATCTGAGGGTACAGGGAGATGGGCACAGCTCCAGGCCTTGCTGCATCACGGGGCTG
CCCAGCCTACGGGAGCTGAAGCTGCAGGCAGTGCAGTCCCGAGCCCGGCCCCGCCTAGTA
CGGCTTGAGGAGCTGGTGGGTGAGCTGCCCAGCCTGGAGGTGCTGTATCTGGCCCAAACA
GGATTGGAGACACTGTCTGCAGCTGCTTTCCAGGGCCTGGGAAGTCTCCAGGTCTTAGTG
CTAGACTGGGAGACAGGCCTTGTGCTGGATAGCAGCCTCCAAGAGCATAGTCCCCAGATG
CCCCAGTACATGTATATTCTAAGTGCATCCTTAGCCTGCCAGTGTGCCAATGCCTGGGTG
GGTCCTTGGCATGAGCGGTCCCCCAGGACATACATGCATGTAGTATCA---CAGCTGTGC
CACTCAGAAGCTGGGGGCCGCCTCAAGAATCCCCTTTTCCCCTTTCTCCAGAGCCACTGC
CCCACAACTGTGGGGTTGGAACTCTTTTTGGGCAGTTCTGCCCTGTTGCTTCTGCTAATC
TCTTTGCCCCTTCTACAGGAAGCCAGGAACTCCTGGATCCTCTATCTCCAGGCCTTGCTC
AGGGCTTGGCTTCAGGGTCTGAAGTGTCGGAGGGGTGAGGGCAAGAGGTTCTTTTACGAT
GTGTTCGTGTCCCACTGCGGGCAAGACGAGGGCTGGGTGGTGTGGGAGCTGCTGCCTGCT
CTGGAGGGCTGCCGTCCGGCTGGCCAGGGGCTGCGCCTCTGCCTCCCCGAGCGGGATTTT
GAGCCAGGCAAGGATGTGACTGACAATGTGGCAGACAGCATGGCAAGCAGCCGGGTCGTG
CTCTGCGTGCTGAGCCGCCAGGCCCTGCGCACCCCACGCTGCTGCCTGGAGCTCCGCCTG
GCCACCTCCCTCCTGCTGGCTGCCCCCCGTCCTCCAGGGCTGCTCCTGGTCTTCCTGGAG
CCTGTCTCCCGCCACCAGCTCCCCCGCTACCATAGACTGGCCCGGCTGCTCCGCAGAGGA
GACTACTGCGTGTGGCCCAAGGAAGATGAAAGAAAGGCTGAGTTCTGGGCTTGGCTGAGG
AGCAGGCTAAGGCAGCTTGGCTTGGGC
>EqQuBoe TLR12 heq21
ATGGGCATGTGCTTGCTGCTGCCTGGTCTGTTCCTGTCCCTTCCTCTGACCACAGGCTGG
ACAGCTTCCAACTGCCTAGTGACGGAAGGCTCCCGGCTGCCTCTGGTCTCCGGCTTCTTC
CTGACCTGCCCCACGGACTCCAGGCTGCACCTCCTTGCAGCATGCTCCTCAGTGACCAAC
CTCACACAGGCCTTGGAGGCTGTGCCACAGAATGTGGAGGGGCTCTGCCTTGCTGGTTCC
ACTTCAGTCCTGCACCCGGATGCCTTCTCCCTCTTTCCTGGGCTCAAGTTGCTAGGGCTG
AGTCTGCATCTCACCCAGCTCCTGCCAGGAGCTCTCCGGGGCTTGGGGCAGCTGCAGCAG
CTCTTTTTCATAAGCCGCCAAAAGGATTACCTCTTCCTACCCCCTGAGGCGTTTAGTAAT
CTAAGCTCCCTGCAATACCTTGCTTTCTTGGGCCCCTGCCTGGATGGAAACTTGGGTGTC
CGGTTGCCTCCCAGTCTACAGCGGCTGGCTATCAAGTTCAGTTGCCTTCAGAATGTAGGG
AAATTGGCCGACATCTTCCCAGACCTGGTGTTTGGCCCCTCCTCTGGTGATGCTCGGACC
CTGGACATGTTGGATCTGTCATTCAACAATCAGCTGAAGATGGCCAGTCCTGGGGCCCTC
CAGGGCCTCAAGTTGGGGACTCTGCTTCTGGATCACACAAAGATGGAGGCAGCTGCAGTG
GGGGGGCTTGGGCTGCAGAGACTGGACACTCTGTCTGCGATGTATACTGCCACTGCGGAG
CTGCCTGCCGTCGCCGTTGCCCACTTTGAGCTGGAGGAGTTGAATTTGGGATCCACTCTG
CTAGGGCACATAGCTCTGGAGGCCCTGGCTTCCTGCTACAGTCTGAGGAGCTTGGGTCTT
AAAAGCAGTGGCCTGACTGACCTGCCATCAGGTTTTCTGGCTGCCATGCCCAGGCTTCAG
AGACTGAACCTGGCCAGCAACCAACTGCGGAGTGCCATGCTGTGCACGAATGAGACAGGG
GCTGTGTCAGGACTGCAGGTCCTGGATCTGTCCCAAAATGGGCTGCGTACCCTGCCCCCA
GCCGCCTTCTCCTGTTTGCCCCATCTGCGGGAGCTGCTACTTCAGGGAAACCAGCTGGTT
TGTCTGGAGGGCCAGGTATTCCAGGGCTTAAGGAGGCTGGAGATGTTGGACTTGGGCAGG
AATCCACTGGAAGCCCTGGGCGAGGACTGGTTGGCTCCTCTGCCTGCACTGACCACTCTA
AACCTGCTGGATACCCACATGGTACTGAGCTTAGCCTGGGTCTTCCGGGGCCCAGAGAAT
CTGCACGACTTGAGACTGCAGCTCCCCTCTGGCCCTTCCAGGGTAGCGTTGCCCCTGCCT
GTGAGGCTGACTAGCTTGGAGCTTCATGCAATCTCAGGCAGGGAGCATTGGAAGCTGGCT
TCTAACATATTCCCAGTCCTGCAGACCCTGACTCTAAAAGGCTGGGGACTGCAGCTGAAG
ACGCAGAATGTCACTGAGATCTTCCCTGCCCTTCGTCAACTCTCCCTGCTTGGCAATAGC
TTGGAGGCTCTCTGCTCCCAGGACAACTCCAGCTACTTCCTCTGGCAGCTCCCCGGGCTC
CAGTATCTGAGGGTACAGGGAGATGGGCACAGCTCCAGGCCTTGCTGCATCACGGGGCTG
CCCAGCCTACGGGAGCTGAAGCTGCAGGCAGTGCAGTCCCGAGCCCGGCCCCGCCTAGTA
CGGCTTGAGGAGCTGGTGGGTGAGCTGCCCAGCCTGGAGGTGCTGTATCTGGCCCAAACA
GGATTGGAGACACTGTCTGCAGCTGCTTTCCAGGGCCTGGGAAGTCTCCAGGTCTTAGTG
CTAGACTGGGAGACAGGCCTTGTGCTGGATAGCAGCCTCCAAGAGCATAGTCCCCAGATG
CCCCAGTACATGTATATTCTAAGTGCATCCTTAGCCTGCCAGTGTGCCAATGCCTGGGTG
GGTCCTTGGCATGAGCGGTCCCCCAGGACATACATGCATGTAGTATCA---CAGCTGTGC
CACTCAGAAGCTGGGGGCCGCCTCAAGAATCCCCTTTTCCCCTTTCTCCAGAGCCACTGC
CCCACAACTGTGGGGTTGGAACTCTTTTTGGGCAGTTCTGCCCTGTTGCTTCTGCTAATC
TCTTTGCCCCTTCTACAGGAAGCCAGGAACTCCTGGATCCTCTATCTCCAGGCCTTGCTC
AGGGCTTGGCTTCAGGGTCTGAAGTGTCGGAGGGGTGAGGGCAAGAGGTTCTTTTACGAT
GTGTTCGTGTCCCACTGCGGGCAAGACGAGGGCTGGGTGGTGTGGGAGCTGCTGCCTGCT
CTGGAGGGCTGCCGTCCGGCTGGCCAGGGGCTGCGCCTCTGCCTCCCCGAGCGGGATTTT
GAGCCAGGCAAGGATGTGACTGACAATGTGGCAGACAGCATGGCAAGCAGCCGGGTCGTG
CTCTGCGTGCTGAGCCGCCAGGCCCTGCGCACCCCACGCTGCTGCCTGGAGCTCCGCCTG
GCCACCTCCCTCCTGCTGGCTGCCCCCAGTCCTCCAGGGCTGCTCCTGGTCTTCCTGGAG
CCTGTCTCCCGCCACCAGCTCCCCCGCTACCATAGACTGGCCCGGCTGCTCCGCAGAGGA
GACTACTGCGTGTGGCCCAAGGAAGATGAAAGAAAGGCTGAGTTCTGGGCTTGGCTGAGG
AGCAGGCTAAGGCAGCTTGGCTTGGGC
>EqQuBoe TLR12 heq22
ATGGGCATGTGCTTGCTGCTGCCTGGTCTGTTCCTGTCCCTTCCTCTGACCACAGGCTGG
ACAGCTTCCAACTGCCTAGTGACTGAAGGCTCCCGGCTGCCTCTGGTCTCCCACTTCTTC
CTGACCTGCCCCACGGACTCCAGGCTGCACCTCCTTGCAGCATGCTCCTCAGTGACCAAC
CTCACACAGGCCTTGGAGGCTGTGCCACAGAATGTGGAGGGGCTCTGCCTTGCTGGTTCC
ACTTCAGTCCTGCACCCGGATGCCTTCTCCCTCTTTCCTGGGCTCAAGTTGCTAGGGCTG
AGTCTGCATCTCACCCAGCTCCTGCCAGGAGCTCTCCGGGGCTTGGGGCAGCTGCAGCAG
CTCTTTTTCATAAGCCGCCAAAAGGATTACCTCTTCCTACCCCCTGAGGCGTTTAGTAAT
CTAAGCTCCCTGCAATACCTTGCTTTCTTGGGCCCCTGCCTGGATGGAAACTTGGGTGTC
CGGTTGCCTCCCAGTCTACAGCGGCTGGCTATCAAGTTCAGTTGCCTTCAGAATGTAGGG
AAATTGGCCGACATCTTCCCAGACCTGGTGTTTGGCCCCTCCTCTGGTGATGCTCGGACC
CTGGACATGTTGGATCTGTCATTCAACAATCAGCTGAAGATGGCCAGTCCTGGGGCCCTC
CAGGGCCTCAAGTTGGGGACTCTGCTTCTGGATCACACAAAGATGGAGGCAGCTGCAGTG
GGGGGGCTTGGGCTGCAGAGACTGGACACTCTGTCTGCGATGTATACTGCCACTGCGGAG
CTGCCTGCCGTCGCCGTTGCCCACTTTGAGCTGGAGGAGTTGAATTTGGGATCCACTCCG
CTAGGGCACATAGCTCTGGAGGCCCTGGCTTCCTGCTACAGTCTGAGGAGCTTGGGTCTT
AAAAGCAGTGGCCTGACTGACCTGCCATCAGGTTTTCTGGCTGCCATGCCCAGGCTTCAG
AGACTGAACCTGGCCAGCAACCAACTGCGGAGTGCCATGCTGTGCACGAATGAGACAGGG
GCTGTGTCAGGACTGCAGGTCCTGGATCTGTCCCAAAATGGGCTGCGTACCCTGCCCCCA
GCCGCCTTCTCCTGTTTGCCCCATCTGCGGGAGCTGCTACTTCAGGGAAACCAGCTGGTT
TGTCTGGAGGGCCAGGTATTCCAGGGCTTAAGGAGGCTGGAGATGTTGGACTTGGGCAGG
AATCCACTGGAAGCCCTGGGCGAGGACTGGTTGGCTCCTCTGCCTGCACTGACCACTCTA
AACCTGCTGGATACCCACATGGTACTGAGCTTAGCCTGGGTCTTCCGGGGCCCAGAGAAT
CTGCACGACTTGAGACTGCAGCTCCCCTCTGGCCCTTCCAGGGTAGCGTTGCCCCTGCCT
GTGAGGCTGACTAGCTTGGAGCTTCATGCAATCTCAGGCAGGGAGCATTGGAAGCTGGCT
TCTAACATATTCCCAGTCCTGCAGACCCTGACTCTAAAAGGCTGGGGACTGCAGCTGAAG
ACGCAGAATGTCACTGAGATCTTCCCTGCCCTTCGTCAACTCTCCCTGCTTGGCAATAGC
TTGGAGGCTCTCTGCTCCCAGGACAACTCCAGCTACTTCCTCTGGCAGCTCCCCGGGCTC
CAGTATCTGAGGGTACAGGGAGATGGGCACAGCTCCAGGCCTTGCTGCATCACGGGGCTG
CCCAGCCTACGGGAGCTGAAGCTGCAGGCAGTGCAGTCCCGAGCCCGGCCCCGCCTAGTA
CGGCTTGAGGAGCTGGTGGGTGAGCTGCCCAGCCTGGAGGTGCTGTATCTGGCCCAAACA
GGATTGGAGACACTGTCTGCAGCTGCTTTCCAGGGCCTGGGAAGTCTCCAGGTCTTAGTG
CTAGACTGGGAGACAGGCCTTGTGCTGGATAGCAGCCTCCAAGAGCATAGTCCCCAGATG
CCCCAGTACATGTATATTCTAAGTGCATCCTTAGCCTGCCAGTGTGCCAATGCCTGGGTG
GGTCCTTGGCATGAGCGGTCCCCCAGGACATACATGCATGTAGTATCA---CAGCTGTGC
CACTCAGAAGCTGGGGGCCGCCTCAAGAATCCCCTTTTCCCCTTTCTCCAGAGCCACTGC
CCCACAACTGTGGGGTTGGAACTCTTTTTGGGCAGTTCTGCCCTGTTGCTTCTGCTAATC
TCTTTGCCCCTTCTACAGGAAGCCAGGAACTCCTGGATCCTCTATCTCCAGGCCTTGCTC
AGGGCTTGGCTTCAGGGTCTGAAGTGTCGGAGGGGTGAGGGCAAGAGGTTCTTTTACGAT
GTGTTCGTGTCCCACTGCGGGCAAGACGAGGGCTGGGTGGTGTGGGAGCTGCTGCCTGCT
CTGGAGGGCTGCCGTCCGGCTGGCCAGGGGCTGCGCCTCTGCCTCCCCGAGCGGGATTTT
GAGCCAGGCAAGGATGTGACTGACAATGTGGCAGACAGCATGGCAAGCAGCCGGGTCGTG
CTCTGCGTGCTGAGCCGCCAGGCCCTGCGCACCCCACGCTGCTGCCTGGAGCTCCGCCTG
GCCACCTCCCTCCTGCTGGCTGCCCCCCGTCCTCCAGGGCTGCTCCTGGTCTTCCTGGAG
CCTGTCTCCCGCCACCAGCTCCCCCGCTACCATAGACTGGCCCGGCTGCTCCGCAGAGGA
GACTACTGCGTGTGGCCCAAGGAAGATGAAAGAAAGGCTGAGTTCTGGGCTTGGCTGAGG
AGCAGGCTAAGGCAGCTTGGCTTGGGC
>EqQuBor TLR12 heq22
ATGGGCATGTGCTTGCTGCTGCCTGGTCTGTTCCTGTCCCTTCCTCTGACCACAGGCTGG
ACAGCTTCCAACTGCCTAGTGACTGAAGGCTCCCGGCTGCCTCTGGTCTCCCACTTCTTC
CTGACCTGCCCCACGGACTCCAGGCTGCACCTCCTTGCAGCATGCTCCTCAGTGACCAAC
CTCACACAGGCCTTGGAGGCTGTGCCACAGAATGTGGAGGGGCTCTGCCTTGCTGGTTCC
ACTTCAGTCCTGCACCCGGATGCCTTCTCCCTCTTTCCTGGGCTCAAGTTGCTAGGGCTG
AGTCTGCATCTCACCCAGCTCCTGCCAGGAGCTCTCCGGGGCTTGGGGCAGCTGCAGCAG
CTCTTTTTCATAAGCCGCCAAAAGGATTACCTCTTCCTACCCCCTGAGGCGTTTAGTAAT
CTAAGCTCCCTGCAATACCTTGCTTTCTTGGGCCCCTGCCTGGATGGAAACTTGGGTGTC
CGGTTGCCTCCCAGTCTACAGCGGCTGGCTATCAAGTTCAGTTGCCTTCAGAATGTAGGG
AAATTGGCCGACATCTTCCCAGACCTGGTGTTTGGCCCCTCCTCTGGTGATGCTCGGACC
CTGGACATGTTGGATCTGTCATTCAACAATCAGCTGAAGATGGCCAGTCCTGGGGCCCTC
CAGGGCCTCAAGTTGGGGACTCTGCTTCTGGATCACACAAAGATGGAGGCAGCTGCAGTG
GGGGGGCTTGGGCTGCAGAGACTGGACACTCTGTCTGCGATGTATACTGCCACTGCGGAG
CTGCCTGCCGTCGCCGTTGCCCACTTTGAGCTGGAGGAGTTGAATTTGGGATCCACTCCG
CTAGGGCACATAGCTCTGGAGGCCCTGGCTTCCTGCTACAGTCTGAGGAGCTTGGGTCTT
AAAAGCAGTGGCCTGACTGACCTGCCATCAGGTTTTCTGGCTGCCATGCCCAGGCTTCAG
AGACTGAACCTGGCCAGCAACCAACTGCGGAGTGCCATGCTGTGCACGAATGAGACAGGG
GCTGTGTCAGGACTGCAGGTCCTGGATCTGTCCCAAAATGGGCTGCGTACCCTGCCCCCA
GCCGCCTTCTCCTGTTTGCCCCATCTGCGGGAGCTGCTACTTCAGGGAAACCAGCTGGTT
TGTCTGGAGGGCCAGGTATTCCAGGGCTTAAGGAGGCTGGAGATGTTGGACTTGGGCAGG
AATCCACTGGAAGCCCTGGGCGAGGACTGGTTGGCTCCTCTGCCTGCACTGACCACTCTA
AACCTGCTGGATACCCACATGGTACTGAGCTTAGCCTGGGTCTTCCGGGGCCCAGAGAAT
CTGCACGACTTGAGACTGCAGCTCCCCTCTGGCCCTTCCAGGGTAGCGTTGCCCCTGCCT
GTGAGGCTGACTAGCTTGGAGCTTCATGCAATCTCAGGCAGGGAGCATTGGAAGCTGGCT
TCTAACATATTCCCAGTCCTGCAGACCCTGACTCTAAAAGGCTGGGGACTGCAGCTGAAG
ACGCAGAATGTCACTGAGATCTTCCCTGCCCTTCGTCAACTCTCCCTGCTTGGCAATAGC
TTGGAGGCTCTCTGCTCCCAGGACAACTCCAGCTACTTCCTCTGGCAGCTCCCCGGGCTC
CAGTATCTGAGGGTACAGGGAGATGGGCACAGCTCCAGGCCTTGCTGCATCACGGGGCTG
CCCAGCCTACGGGAGCTGAAGCTGCAGGCAGTGCAGTCCCGAGCCCGGCCCCGCCTAGTA
CGGCTTGAGGAGCTGGTGGGTGAGCTGCCCAGCCTGGAGGTGCTGTATCTGGCCCAAACA
GGATTGGAGACACTGTCTGCAGCTGCTTTCCAGGGCCTGGGAAGTCTCCAGGTCTTAGTG
CTAGACTGGGAGACAGGCCTTGTGCTGGATAGCAGCCTCCAAGAGCATAGTCCCCAGATG
CCCCAGTACATGTATATTCTAAGTGCATCCTTAGCCTGCCAGTGTGCCAATGCCTGGGTG
GGTCCTTGGCATGAGCGGTCCCCCAGGACATACATGCATGTAGTATCA---CAGCTGTGC
CACTCAGAAGCTGGGGGCCGCCTCAAGAATCCCCTTTTCCCCTTTCTCCAGAGCCACTGC
CCCACAACTGTGGGGTTGGAACTCTTTTTGGGCAGTTCTGCCCTGTTGCTTCTGCTAATC
TCTTTGCCCCTTCTACAGGAAGCCAGGAACTCCTGGATCCTCTATCTCCAGGCCTTGCTC
AGGGCTTGGCTTCAGGGTCTGAAGTGTCGGAGGGGTGAGGGCAAGAGGTTCTTTTACGAT
GTGTTCGTGTCCCACTGCGGGCAAGACGAGGGCTGGGTGGTGTGGGAGCTGCTGCCTGCT
CTGGAGGGCTGCCGTCCGGCTGGCCAGGGGCTGCGCCTCTGCCTCCCCGAGCGGGATTTT
GAGCCAGGCAAGGATGTGACTGACAATGTGGCAGACAGCATGGCAAGCAGCCGGGTCGTG
CTCTGCGTGCTGAGCCGCCAGGCCCTGCGCACCCCACGCTGCTGCCTGGAGCTCCGCCTG
GCCACCTCCCTCCTGCTGGCTGCCCCCCGTCCTCCAGGGCTGCTCCTGGTCTTCCTGGAG
CCTGTCTCCCGCCACCAGCTCCCCCGCTACCATAGACTGGCCCGGCTGCTCCGCAGAGGA
GACTACTGCGTGTGGCCCAAGGAAGATGAAAGAAAGGCTGAGTTCTGGGCTTGGCTGAGG
AGCAGGCTAAGGCAGCTTGGCTTGGGC
>EqQuBor TLR12 heq25
ATGGGCATGTGCTTGCTGCTGCCTGGTCTGTTCCTGTCCCTTCCTCTGACCACAGGCTGG
ACAGCTTCCAACTGCCTAGTGACGGAAGGCTCCCGGCTGCCTCTGGTCTCCGGCTTCTTC
CTGACCTGCCCCACGGACTCCAGGCTGCACCTCCTTGCAGCATGCTCCTCAGTGACCAAC
CTCACACAGGCCTTGGAGGCTGTGCCACAGAATGTGGAGGGGCTCTGCCTTGCTGGTTCC
ACTTCAGTCCTGCACCCGGATGCCTTCTCCCTCTTTCCTGGGCTCAAGTTGCTAGGGCTG
AGTCTGCATCTCACCCAGCTCCTGCCAGGAGCTCTCCGGGGCTTGGGGCAGCTGCAGCAG
CTCTTTTTCATAAGCCGCCAAAAGGATTACCTCTTCCTACCCCCTGAGGCGTTTAGTAAT
CTAAGCTCCCTGCAATACCTTGCTTTCTTGGGCCCCTGCCTGGATGGAAACTTGGGTGTC
CGGTTGCCTCCCAGTCTACAGCGGCTGGCTATCAAGTTCAGTTGCCTTCAGAATGTAGGG
AAATTGGCCGACATCTTCCCAGACCTGGTGTTTGGCCCCTCCTCTGGTGATGCTCGGACC
CTGGACATGTTGGATCTGTCATTCAACAATCAGCTGAAGATGGCCAGTCCTGGGGCCCTC
CAGGGCCTCAAGTTGGGGACTCTGCTTCTGGATCACACAAAGATGGAGGCAGCTGCAGTG
GGGGGGCTTGGGCTGCAGAGACTGGACACTCTGTCTGCGATGTATACTGCCACTGCGGAG
CTGCCTGCCGTCGCCGTTGCCCACTTTGAGCTGGAGGAGTTGAATTTGGGATCCACTCTG
CTAGGGCACATAGCTCTGGAGGCCCTGGCTTCCTGCTACAGTCTGAGGAGCTTGGGTCTT
AAAAGCAGTGGCCTGACTGACCTGCCATCAGGTTTTCTGGCTGCCATGCCCAGGCTTCAG
AGACTGAACCTGGCCAGCAACCAACTGCGGAGTGCCATGCTGTGCACGAATGAGACAGGG
GCTGTGTCAGGACTGCAGGTCCTGGATCTGTCCCAAAATGGGCTGCGTACCCTGCCCCCA
GCCGCCTTCTCCTGTTTGCCCCATCTGCGGGAGCTGCTACTTCAGGGAAACCAGCTGGTT
TGTCTGGAGGGCCAGGTATTCCAGGGCTTAAGGAGGCTGGAGATGTTGGACTTGGGCAGG
AATCCACTGGAAGCCCTGGGCGAGGACTGGTTGGCTCCTCTGCCTGCACTGACCACTCTA
AACCTGCTGGATACCCACATGGTACTGAGCTTAGCCTGGGTCTTCCGGGGCCCAGAGAAT
CTGCACGACTTGAGACTGCAGCTCCCCTCTGGCCCTTCCAGGGTAGCGTTGCCCCTGCCT
GTGAGGCTGACTAGCTTGGAGCTTCATGCAATCTCAGGCAGGGAGCATTGGAAGCTGGCT
TCTAACATATTCCCAGTCCTGCAGACCCTGACTCTAAAAGGCTGGGGACTGCAGCTGAAG
ACGCAGAATGTCACTGAGATCTTCCCTGCCCTTCGTCAACTCTCCCTGCTTGGCAATAGC
TTGGAGGCTCTCTGCTCCCAGGACAACTCCAGCTACTTCCTCTGGCAGCTCCCCGGGCTC
CAGTATCTGAGGGTACAGGGAGATGGGCACAGCTCCAGGCCTTGCTGCATCACGGGGCTG
CCCAGCCTACGGGAGCTGAAGCTGCAGGCAGTGCAGTCCCGAGCCCGGCCCCGCCTAGTA
CGGCTTGAGGAGCTGGTGGGTGAGCTGCCCAGCCTGGAGGTGCTGTATCTGGCCCAAACA
GGATTGGAGACACTGTCTGCAGCTGCTTTCCAGGGCCTGGGAAGTCTCCAGGTCTTAGTG
CTAGACTGGGAGACAGGCCTTGTGCTGGATAGCAGCCTCCAAGAGCATAGTCCCCAGATG
CCCCAGTACATGTATATTCTAAGTGCATCCTTAGCCTGCCAGTGTGCCAATGCCTGGGTG
GGTCCTTGGCATGAGCGGTCCCCCAGGACATACATGCATGTAGTATCA---CAGCTGTGC
CACTCAGAAGCTGGGGGCCGCCTCAAGAATCCCCTTTTCCCCTTTCTCCAGAGCCACTGC
CCCACAACTGTGGGGTTGGAACTCTTTTTGGGCAGTTCTGCCCTGTTGCTTCTGCTAATC
TCTTTGCCCCTTCTACAGGAAGCCAGGAACTCCTGGATCCTCTATCTCCAGGCCTTGCTC
AGGGCTTGGCTTCAGGGTCTGAAGTGTCGGAGGGGTGAGGGCAAGAGGTTCTTTTACGAT
GTGTTCGTGTCCCACTGCGGGCAAGACGAGGGCTGGGTGGTGTGGGAGCTGCTGCCTGCT
CTGGAGGGCTGCCGTCCGGCTGGCCAGGGGCTGCGCCTCTGCCTCCCCGAGCGGGATTTT
GAGCCAGGCAAGGATGTGACTGACAATGTGGCAGACAGCATGGCAAGCAGCCGGGTCGTG
CTCTGCGTGCTGAGCCGCCAGGCCCTGCGCACCCCACGCTGCTGCCTGGAGCTCCGCCTG
GCCACCTCCCTCCTGCTGGCTGCCCCCCGTCCTCCAGGGCTGCTCCTGGTCTTCCTGGAG
CCTGTCTCCCGCCACCAGCTCCCCCGCTACCATAGACTGGCCCGGCTGCTCCGCAGAGGA
GACTACTGCGTGTGGCCCAAGGAAGATGAAAGAAAGGCTGAGTTCTGGGCTTGGCTGAGG
AGCAGGCTAAGGCAGCTTGGCTTGGGC
>EqQuBor TLR12 heq21
ATGGGCATGTGCTTGCTGCTGCCTGGTCTGTTCCTGTCCCTTCCTCTGACCACAGGCTGG
ACAGCTTCCAACTGCCTAGTGACGGAAGGCTCCCGGCTGCCTCTGGTCTCCGGCTTCTTC
CTGACCTGCCCCACGGACTCCAGGCTGCACCTCCTTGCAGCATGCTCCTCAGTGACCAAC
CTCACACAGGCCTTGGAGGCTGTGCCACAGAATGTGGAGGGGCTCTGCCTTGCTGGTTCC
ACTTCAGTCCTGCACCCGGATGCCTTCTCCCTCTTTCCTGGGCTCAAGTTGCTAGGGCTG
AGTCTGCATCTCACCCAGCTCCTGCCAGGAGCTCTCCGGGGCTTGGGGCAGCTGCAGCAG
CTCTTTTTCATAAGCCGCCAAAAGGATTACCTCTTCCTACCCCCTGAGGCGTTTAGTAAT
CTAAGCTCCCTGCAATACCTTGCTTTCTTGGGCCCCTGCCTGGATGGAAACTTGGGTGTC
CGGTTGCCTCCCAGTCTACAGCGGCTGGCTATCAAGTTCAGTTGCCTTCAGAATGTAGGG
AAATTGGCCGACATCTTCCCAGACCTGGTGTTTGGCCCCTCCTCTGGTGATGCTCGGACC
CTGGACATGTTGGATCTGTCATTCAACAATCAGCTGAAGATGGCCAGTCCTGGGGCCCTC
CAGGGCCTCAAGTTGGGGACTCTGCTTCTGGATCACACAAAGATGGAGGCAGCTGCAGTG
GGGGGGCTTGGGCTGCAGAGACTGGACACTCTGTCTGCGATGTATACTGCCACTGCGGAG
CTGCCTGCCGTCGCCGTTGCCCACTTTGAGCTGGAGGAGTTGAATTTGGGATCCACTCTG
CTAGGGCACATAGCTCTGGAGGCCCTGGCTTCCTGCTACAGTCTGAGGAGCTTGGGTCTT
AAAAGCAGTGGCCTGACTGACCTGCCATCAGGTTTTCTGGCTGCCATGCCCAGGCTTCAG
AGACTGAACCTGGCCAGCAACCAACTGCGGAGTGCCATGCTGTGCACGAATGAGACAGGG
GCTGTGTCAGGACTGCAGGTCCTGGATCTGTCCCAAAATGGGCTGCGTACCCTGCCCCCA
GCCGCCTTCTCCTGTTTGCCCCATCTGCGGGAGCTGCTACTTCAGGGAAACCAGCTGGTT
TGTCTGGAGGGCCAGGTATTCCAGGGCTTAAGGAGGCTGGAGATGTTGGACTTGGGCAGG
AATCCACTGGAAGCCCTGGGCGAGGACTGGTTGGCTCCTCTGCCTGCACTGACCACTCTA
AACCTGCTGGATACCCACATGGTACTGAGCTTAGCCTGGGTCTTCCGGGGCCCAGAGAAT
CTGCACGACTTGAGACTGCAGCTCCCCTCTGGCCCTTCCAGGGTAGCGTTGCCCCTGCCT
GTGAGGCTGACTAGCTTGGAGCTTCATGCAATCTCAGGCAGGGAGCATTGGAAGCTGGCT
TCTAACATATTCCCAGTCCTGCAGACCCTGACTCTAAAAGGCTGGGGACTGCAGCTGAAG
ACGCAGAATGTCACTGAGATCTTCCCTGCCCTTCGTCAACTCTCCCTGCTTGGCAATAGC
TTGGAGGCTCTCTGCTCCCAGGACAACTCCAGCTACTTCCTCTGGCAGCTCCCCGGGCTC
CAGTATCTGAGGGTACAGGGAGATGGGCACAGCTCCAGGCCTTGCTGCATCACGGGGCTG
CCCAGCCTACGGGAGCTGAAGCTGCAGGCAGTGCAGTCCCGAGCCCGGCCCCGCCTAGTA
CGGCTTGAGGAGCTGGTGGGTGAGCTGCCCAGCCTGGAGGTGCTGTATCTGGCCCAAACA
GGATTGGAGACACTGTCTGCAGCTGCTTTCCAGGGCCTGGGAAGTCTCCAGGTCTTAGTG
CTAGACTGGGAGACAGGCCTTGTGCTGGATAGCAGCCTCCAAGAGCATAGTCCCCAGATG
CCCCAGTACATGTATATTCTAAGTGCATCCTTAGCCTGCCAGTGTGCCAATGCCTGGGTG
GGTCCTTGGCATGAGCGGTCCCCCAGGACATACATGCATGTAGTATCA---CAGCTGTGC
CACTCAGAAGCTGGGGGCCGCCTCAAGAATCCCCTTTTCCCCTTTCTCCAGAGCCACTGC
CCCACAACTGTGGGGTTGGAACTCTTTTTGGGCAGTTCTGCCCTGTTGCTTCTGCTAATC
TCTTTGCCCCTTCTACAGGAAGCCAGGAACTCCTGGATCCTCTATCTCCAGGCCTTGCTC
AGGGCTTGGCTTCAGGGTCTGAAGTGTCGGAGGGGTGAGGGCAAGAGGTTCTTTTACGAT
GTGTTCGTGTCCCACTGCGGGCAAGACGAGGGCTGGGTGGTGTGGGAGCTGCTGCCTGCT
CTGGAGGGCTGCCGTCCGGCTGGCCAGGGGCTGCGCCTCTGCCTCCCCGAGCGGGATTTT
GAGCCAGGCAAGGATGTGACTGACAATGTGGCAGACAGCATGGCAAGCAGCCGGGTCGTG
CTCTGCGTGCTGAGCCGCCAGGCCCTGCGCACCCCACGCTGCTGCCTGGAGCTCCGCCTG
GCCACCTCCCTCCTGCTGGCTGCCCCCAGTCCTCCAGGGCTGCTCCTGGTCTTCCTGGAG
CCTGTCTCCCGCCACCAGCTCCCCCGCTACCATAGACTGGCCCGGCTGCTCCGCAGAGGA
GACTACTGCGTGTGGCCCAAGGAAGATGAAAGAAAGGCTGAGTTCTGGGCTTGGCTGAGG
AGCAGGCTAAGGCAGCTTGGCTTGGGC
>EqQuBor TLR12 heq26
ATGGGCATGTGCTTGCTGCTGCCTGGTCTGTTCCTGTCCCTTCCTCTGACCACAGGCTGG
ACAGCTTCCAACTGCCTAGTGACGGAAGGCTCCCGGCTGCCTCTGGTCTCCCGCTTCTTC
CTGACCTGCCCCACGGACTCCAGGCTGCACCTCCTTGCAGCATGCTCCTCAGTGACCAAC
CTCACACAGGCCTTGGAGGCTGTGCCACAGAATGTGGAGGGGCTCTGCCTTGCTGGTTCC
ACTTCAGTCCTGCACCCGGATGCCTTCTCCCTCTTTCCTGGGCTCAAGTTGCTAGGGCTG
AGTCTGCATCTCACCCAGCTCCTGCCAGGAGCTCTCCGGGGCTTGGGGCAGCTGCAGCAG
CTCTTTTTCATAAGCCGCCAAAAGGATTACCTCTTCCTACCCCCTGAGGCGTTTAGTAAT
CTAAGCTCCCTGCAATACCTTGCTTTCTTGGGCCCCTGCCTGGATGGAAACTTGGGTGTC
CGGTTGCCTCCCAGTCTACAGCGGCTGGCTATCAAGTTCAGTTGCCTTCAGAATGTAGGG
AAATTGGCCGACATCTTCCCAGACCTGGTGTTTGGCCCCTCCTCTGGTGATGCTCGGACC
CTGGACATGTTGGATCTGTCATTCAACAATCAGCTGAAGATGGCCAGTCCTGGGGCCCTC
CAGGGCCTCAAGTTGGGGACTCTGCTTCTGGATCACACAAAGATGGAGGCAGCTGCAGTG
GGGGGGCTTGGGCTGCAGAGACTGGACACTCTGTCTGCGATGTATACTGCCACTGCGGAG
CTGCCTGCCATCGCCGTTGCCCACTTTGAGCTGGAGGAGTTGAATTTGGGATCCACTCCG
CTAGGGCACATAGCTCTGGAGGCCCTGGCTTCCTGCTACAGTCTGAGGAGCTTGGGTCTT
AAAAGCAGTGGCCTGACTGACCTGCCATCAGGTTTTCTGGCTGCCATGCCCAGGCTTCAG
AGACTGAACCTGGCCAGCAACCAACTGCGGAGTGCCATGCTGTGCACGAATGAGACAGGG
GCTGTGTCAGGACTGCAGGTCCTGGATCTGTCCCAAAATGGGCTGCGTACCCTGCCCCCA
GCCGCCTTCTCCTGTTTGCCCCATCTGCGGGAGCTGCTACTTCAGGGAAACCAGCTGGTT
TGTCTGGAGGGCCAGGTATTCCAGGGCTTAAGGAGGCTGGAGATGTTGGACTTGGGCAGG
AATCCACTGGAAGCCCTGGGCGAGGACTGGTTGGCTCCTCTGCCTGCACTGACCACTCTA
AACCTGCTGGATACCCACATGGTACTGAGCTTAGCCTGGGTCTTCCGGGGCCCAGAGAAT
CTGCACGACTTGAGACTGCAGCTCCCCTCTGGCCCTTCCAGGGTAGCGTTGCCCCTGCCT
GTGAGGCTGACTAGCTTGGAGCTTCATGCAATCTCAGGCAGGGAGCATTGGAAGCTGGCT
TCTAACATATTCCCAGTCCTGCAGACCCTGACTCTAAAAGGCTGGGGACTGCAGCTGAAG
ACGCAGAATGTCACTGAGATCTTCCCTGCCCTTCGTCAACTCTCCCTGCTTGGCAATAGC
TTGGAGGCTCTCTGCTCCCAGGACAACTCCAGCTACTTCCTCTGGCAGCTCCCCGGGCTC
CAGTATCTGAGGGTACAGGGAGATGGGCACAGCTCCAGGCCTTGCTGCATCACGGGGCTG
CCCAGCCTACGGGAGCTGAAGCTGCAGGCAGTGCAGTCCCGAGCCCGGCCCCGCCTAGTA
CGGCTTGAGGAGCTGGTGGGTGAGCTGCCCAGCCTGGAGGTGCTGTATCTGGCCCAAACA
GGATTGGAGACACTGTCTGCAGCTGCTTTCCAGGGCCTGGGAAGTCTCCAGGTCTTAGTG
CTAGACTGGGAGACAGGCCTTGTGCTGGATAGCAGCCTCCAAGAGCATAGTCCCCAGATG
CCCCAGTACATGTATATTCTAAGTGCATCCTTAGCCTGCCAGTGTGCCAATGCCTGGGTG
GGTCCTTGGCATGAGCGGTCCCCCAGGACATACATGCATGTAGTATCA---CAGCTGTGC
CACTCAGAAGCTGGGGGCCGCCTCAAGAATCCCCTTTTCCCCTTTCTCCAGAGCCACTGC
CCCACAACTGTGGGGTTGGAACTCTTTTTGGGCAGTTCTGCCCTGTTGCTTCTGCTAATC
TCTTTGCCCCTTCTACAGGAAGCCAGGAACTCCTGGATCCTCTATCTCCAGGCCTTGCTC
AGGGCTTGGCTTCAGGGTCTGAAGTGTCGGAGGGGTGAGGGCAAGAGGTTCTTTTACGAT
GTGTTCGTGTCCCACTGCGGGCAAGACGAGGGCTGGGTGGTGTGGGAGCTGCTGCCTGCT
CTGGAGGGCTGCCTTCCGGCTGGCCAGGGGCTGCGCCTCTGCCTCCCCGAGCGGGATTTT
GAGCCAGGCAAGGATGTGACTGACAATGTGGCAGACAGCATGGCAAGCAGCCGGGTCGTG
CTCTGCGTGCTGAGCCGCCAGGCCCTGCGCACCCCACGCTGCTGCCTGGAGCTCCGCCTG
GCCACCTCCCTCCTGCTGGCTGCCCCCCGTCCTCCAGGGCTGCTCCTGGTCTTCCTGGAG
CCTGTCTCCCGCCACCAGCTCCCCCGCTACCATAGACTGGCCCGGCTGCTCCGCAGAGGA
GACTACTGCGTGTGGCCCAAGGAAGATGAAAGAAAGGCTGAGTTCTGGGCTTGGCTGAGG
AGCAGGCTAAGGCAGCTTGGCTTGGGC
>EqQuCh TLR12 heq13
ATGGGCATGTGCTTGCTGCTGCCTGGTCTGTTCCTGTCCCTTCCTCTGACCACAGGCTGG
ACAGCTTCCAACTGCCTAGTGACTGAAGGCTCCCGGCTGCCTCTGGTCTCCCGCTTCTTC
CTGACCTGCCCCACGGACTCCAGGCTGCACCTCCTTGCAGCATGCTCCTCAGTGACCAAC
CTCACACAGGCCTTGGAGGCTGTGCCACAGAATGTGGAGGGGCTCTGCCTTGCTGGTTCC
ACTTCAGTCCTGCACCCGGATGCCTTCTCCCTCTTTCCTGGGCTCAAGTTGCTAGGGCTG
AGTCTGCATCTCACCCAGCTCCTGCCAGGAGCTCTCCGGGGCTTGGGGCAGCTGCAGCAG
CTCTTTTTCATAAGCCGCCAAAAGGATTACCTCTTCCTACCCCCTGAGGCGTTTAGTAAT
CTAAGCTCCCTGCAATACCTTGCTTTCTTGGGCCCCTGCCTGGATGGAAACTTGGGTGTC
CGGTTGCCTCCCAGTCTACAGCGGCTGGCTATCAAGTTCAGTTGCCTTCAGAATGTAGGG
AAATTGGCCGACATCTTCCCAGACCTGGTGTTTGGCCCCTCCTCTGGTGATGCTCGGACC
CTGGACATGTTGGATCTGTCATTCAACAATCAGCTGAAGATGGCCAGTCCTGGGGCCCTC
CAGGGCCTCAAGTTGGGGACTCTGCTTCTGGATCACACAAAGATGGAGGCAGCTGCAGTG
GGGGGGCTTGGGCTGCAGAGACTGGACACTCTGTCTGCGATGTATACTGCCACTGCGGAG
CTGCCTGCCGTCGCCGTTGCCCACTTTGAGCTGGAGGAGTTGAATTTGGGATCCACTCCG
CTAGGGCACATAGCTCTGGAGGCCCTGGCTTCCTGCTACAGTCTGAGGAGCTTGGGTCTT
AAAAGCAGTGGCCTGACTGACCTGCCATCAGGTTTTCTGGCTGCCATGCCCAGGCTTCAG
AGACTGAACCTGGCCAGCAACCAACTGCGGAGTGCCATGCTGTGCACGAATGAGACAGGG
GCTGTGTCAGGACTGCAGGTCCTGGATCTGTCCCAAAATGGGCTGCGTACCCTGCCCCCA
GCCGCCTTCTCCTGTTTGCCCCATCTGCGGGAGCTGCTACTTCAGGGAAACCAGCTGGTT
TGTCTGGAGGGCCAGGTATTCCAGGGCTTAAGGAGGCTGGAGATGTTGGACTTGGGCAGG
AATCCACTGGAAGCCCTGGGCGAGGACTGGTTGGCTCCTCTGCCTGCACTGACCACTCTA
AACCTGCTGGATACCCACATGGTACTGAGCTTAGCCTGGGTCTTCCGGGGCCCAGAGAAT
CTGCACGACTTGAGACTGCAGCTCCCCTCTGGCCCTTCCAGGGTAGCGTTGCCCCTGCCT
GTGAGGCTGACTAGCTTGGAGCTTCATGCAATCTCAGGCAGGGAGCATTGGAAGCTGGCT
TCTAACATATTCCCAGTCCTGCAGACCCTGACTCTAAAAGGCTGGGGACTGCAGCTGAAG
ACGCAGAATGTCACTGAGATCTTCCCTGCCCTTCGTCAACTCTCCCTGCTTGGCAATAGC
TTGGAGGCTCTCTGCTCCCAGGACAACTCCAGCTACTTCCTCTGGCAGCTCCCCGGGCTC
CAGTATCTGAGGGTACAGGGAGATGGGCACAGCTCCAGGCCTTGCTGCATCACGGGGCTG
CCCAGCCTACGGGAGCTGAAGCTGCAGGCAGTGCAGTCCCGAGCCCGGCCCCGCCTAGTA
CGGCTTGAGGAGCTGGTGGGTGAGCTGCCCAGCCTGGAGGTGCTGTATCTGGCCCAAACA
GGATTGGAGACACTGTCTGCAGCTGCTTTCCAGGGCCTGGGAAGTCTCCAGGTCTTAGTG
CTAGACTGGGAGACAGGCCTTGTGCTGGATAGCAGCCTCCAAGAGCATAGTCCCCAGATG
CCCCAGTACATGTATATTCTAAGTGCATCCTTAGCCTGCCAGTGTGCCAATGCCTGGGTG
GGTCCTTGGCATGAGCGGTCCCCCAGGACATACATGCATGTAGTATCA---CAGCTGTGC
CACTCAGAAGCTGGGGGCCGCCTCAAGAATCCCCTTTTCCCCTTTCTCCAGAGCCACTGC
CCCACAACTGTGGGGTTGGAACTCTTTTTGGGCAGTTCTGCCCTGTTGCTTCTGCTAATC
TCTTTGCCCCTTCTACAGGAAGCCAGGAACTCCTGGATCCTCTATCTCCAGGCCTTGCTC
AGGGCTTGGCTTCAGGGTCTGAAGTGTCGGAGGGGTGAGGGCAAGAGGTTCCTTTACGAT
GTGTTCGTGTCCCACTGCGGGCAAGACGAGGGCTGGGTGGTGTGGGAGCTGCTGCCTGCT
CTGGAGGGCTGCCGTCCGGCTGGCCAGGGGCTGCGCCTCTGCCTCCCCGAGCGGGATTTT
GAGCCAGGCAAGGATGTGACTGACAATGTGGCAGACAGCATGGCAAGCAGCCGGGTCGTG
CTCTGCGTGCTGAGCCGCCAGGCCCTGCGCACCCCACGCTGCTGCCTGGAGCTCCGCCTG
GCCACCTCCCTCCTGCTGGCTGCCCCCCGTCCTCCAGGGCTGCTCCTGGTCTTCCTGGAG
CCTGTCTCCCGCCACCAGCTCCCCCGCTACCATAGACTGGCCCGGCTGCTCCGCAGAGGA
GACTACTGCGTGTGGCCCAAGGAAGATGAAAGAAAGGCTGAGTTCTGGGCTTGGCTGAGG
AGCAGGCTAAGGCAGCTTGGCTTGGGC
>EqQuCh TLR12 heq14
ATGGGCATGTGCTTGCTGCTGCCTGGTCTGTTCCTGTCCCTTCCTCTGACCACAGGCTGG
ACAGCTTCCAACTGCCTAGTGACGGAAGGCTCCCGGCTGCCTCTGGTCTCCGGCTTCTTC
CTGACCTGCCCCACGGACTCCAGGCTGCACCTCCTTGCAGCATGCTCCTCAGTGACCAAC
CTCACACAGGCCTTGGAGGCTGTGCCACAGAATGTGGAGGGGCTCTGCCTTGCTGGTTCC
ACTTCAGTCCTGCACCCGGATGCCTTCTCCCTCTTTCCTGGGCTCAAGTTGCTAGGGCTG
AGTCTGCATCTCACCCAGCTCCTGCCAGGAGCTCTCCGGGGCTTGGGGCAGCTGCAGCAG
CTCTTTTTCATAAGCCGCCAAAAGGATTACCTCTTCCTACCCCCTGAGGCGTTTAGTAAT
CTAAGCTCCCTGCAATACCTTGCTTTCTTGGGCCCCTGCCTGGATGGAAACTTGGGTGTC
CGGTTGCCTCCCAGTCTACAGCGGCTGGCTATCAAGTTCAGTTGCCTTCAGAATGTAGGG
AAATTGGCCGACATCTTCCCAGACCTGGTGTTTGGCCCCTCCTCTGGTGATGCTCGGACC
CTGGACATGTTGGATCTGTCATTCAACAATCAGCTGAAGATGGCCAGTCCTGGGGCCCTC
CAGGGCCTCAAGTTGGGGACTCTGCTTCTGGATCACACAAAGATGGAGGCAGCTGCAGTG
GGGGGGCTTGGGCTGCAGAGACTGGACACTCTGTCTGCGATGTATACTGCCACTGCGGAG
CTGCCTGCCGTCGCCGTTGCCCACTTTGAGCTGGAGGAGTTGAATTTGGGATCCACTCCG
CTAGGGCACATAGCTCTGGAGGCCCTGGCTTCCTGCTACAGTCTGAGGAGCTTGGGTCTT
AAAAGCAGTGGCCTGACTGACCTGCCATCAGGTTTTCTGGCTGCCATGCCCAGGCTTCAG
AGACTGAACCTGGCCAGCAACCAACTGCGGAGTGCCATGCTGTGCACGAATGAGACAGGG
GCTGTGTCAGGACTGCAGGTCCTGGATCTGTCCCAAAATGGGCTGCGTACCCTGCCCCCA
GCCGCCTTCTCCTGTTTGCCCCATCTGCGGGAGCTGCTACTTCAGGGAAACCAGCTGGTT
TGTCTGGAGGGCCAGGTATTTCAGGGCTTAAGGAGGCTGGAGATGTTGGACTTGGGCAGG
AATCCACTGGAAGCCCTGGGCGAGGACTGGTTGGCTCCTCTGCCTGCACTGACCACTCTA
AACCTGCTGGATACCCACATGGTACTGAGCTTAGCCTGGGTCTTCCGGGGCCCAGAGAAT
CTGCACGACTTGAGACTGCAGCTCCCCTCTGGCCCTTCCAGGGTAGCGTTGCCCCTGCCT
GTGAGGCTGACTAGCTTGGAGCTTCATGCAATCTCAGGCAGGGAGCATTGGAAGCTGGCT
TCTAACATATTCCCAGTCCTGCAGACCCTGACTCTAAAAGGCTGGGGACTGCAGCTGAAG
ACGCAGAATGTCACTGAGATCTTCCCTGCCCTTCGTCAACTCTCCCTGCTTGGCAATAGC
TTGGAGGCTCTCTGCTCCCAGGACAACTCCAGCTACTTCCTCTGGCAGCTCCCCGGGCTC
CAGTATCTGAGGGTACAGGGAGATGGGCACAGCTCCAGGCCTTGCTGCATCACGGGGCTG
CCCAGCCTACGGGAGCTGAAGCTGCAGGCAGTGCAGTCCCGAGCCCGGCCCCGCCTAGTA
CGGCTTGAGGAGCTGGTGGGTGAGCTGCCCAGCCTGGAGGTGCTGTATCTGGCCCAAACA
GGATTGGAGACACTGTCTGCAGCTGCTTTCCAGGGCCTGGGAAGTCTCCAGGTCTTAGTG
CTAGACTGGGAGACAGGCCTTGTGCTGGATAGCAGCCTCCAAGAGCATAGTCCCCAGATG
CCCCAGTACATGTATATTCTAAGTGCATCCTTAGCCTGCCAGTGTGCCAATGCCTGGGTG
GGTCCTCGGCATGAGCGGTCCCCCAGGACATACATGCATGTAGTATCA---CAGCTGTGC
CACTCAGAAGCTGGGGGCCGCCTCAAGAATCCCCTTTTCCCCTTTCTCCAGAGCCACTGC
CCCACAACTGTGGGGTTGGAACTCTTTTTGGGCAGTTCTGCCCTGTTGCTTCTGCTAATC
TCTTTGCCCCTTCTACAGGAAGCCAGGAACTCCTGGATCCTCTATCTCCAGGCCTTGCTC
AGGGCTTGGCTTCAGGGCCTGAAGTGTCGGAGGGGTGAGGGCAAGAGGTTCCTTTACGAT
GTGTTCGTGTCCCACTGCGGGCAAGACGAGGGCTGGGTGGTGTGGGAGCTGCTGCCTGCT
CTGGAGGGCTGCCGTCCGGCTGGCCAGGGGCTGCGTCTCTGCCTCCCCGAGCGGGATTTT
GAGCCAGGCAAGGATGTGACTGACAATGTGGCAGACAGCATGGCAAGCAGCCGGGTCGTG
CTCTGCGTGCTGAGCCGCCAGGCCCTGCGCACCCCACGCTGCTGCCTGGAGCTCCGCCTG
GCCACCTCCCTCCTGCTGGCTGCCCCCCGTCCTCCAGGGCTGCTCCTGGTCTTCCTGGAG
CCTGTCTCCCGCCACCAGCTCCCCCGCTACCATAGACTGGCCCGGCTGCTCCGCAGAGGA
GACTACTGCGTGTGGCCCAAGGAAGATGAAAGAAAGGCTGAGTTCTGGGCTTGGCTGAGG
AGCAGGCTAAGGCAGCTTGGCTTGGGC
>EqQuCh TLR12 heq10
ATGGGCATGTGCTTGCTGCTGCCTGGTCTGTTCCTGTCCCTTCCTCTGACCACAGGCTGG
ACAGCTTCCAACTGCCTAGTGACTGAAGGCTCCCGGCTGCCTCTGGTCTCCCGCTTCTTC
CTGACCTGCCCCACGGACTCCAGGCTGCACCTCCTTGCAGCATGCTCCTCAGTGACCAAC
CTCACACAGGCCTTGGAGGCTGTGCCACAGAATGTGGAGGGGCTCTGCCTTGCTGGTTCC
ACTTCAGTCCTGCACCCGGATGCCTTCTCCCTCTTTCCTGGGCTCAAGTTGCTAGGGCTG
AGTCTGCATCTCACCCAGCTCCTGCCAGGAGCTCTCCGGGGCTTGGGGCAGCTGCAGCAG
CTCTTTTTCATAAGCCGCCAAAAGGATTACCTCTTCCTACCCCCTGAGGCGTTTAGTAAT
CTAAGCTCCCTGCAATACCTTGCTTTCTTGGGCCCCTGCCTGGATGGAAACTTGGGTGTC
CGGTTGCCTCCCAGTCTACAGCGGCTGGCTATCAAGTTCAGTTGCCTTCAGAATGTAGGG
AAATTGGCCGACATCTTCCCAGACCTGGTGTTTGGCCCCTCCTCTGGTGATGCTCGGACC
CTGGACATGTTGGATCTGTCATTCAACAATCAGCTGAAGATGGCCAGTCCTGGGGCCCTC
CAGGGCCTCAAGTTGGGGACTCTGCTTCTGGATCACACAAAGATGGAGGCAGCTGCAGTG
GGGGGGCTTGGGCTGCAGAGACTGGACACTCTGTCTGCGATGTATACTGCCACTGCGGAG
CTGCCTGCCGTCGCCGTTGCCCACTTTGAGCTGGAGGAGTTGAATTTGGGATCCACTCCG
CTAGGGCACATAGCTCTGGAGGCCCTGGCTTCCTGCTACAGTCTGAGGAGCTTGGGTCTT
AAAAGCAGTGGCCTGACTGACCTGCCATCAGGTTTTCTGGCTGCCATGCCCAGGCTTCAG
AGACTGAACCTGGCCAGCAACCAACTGCGGAGTGCCATGCTGTGCACGAATGAGACAGGG
GCTGTGTCAGGACTGCAGGTCCTGGATCTGTCCCAAAATGGGCTGCGTACCCTGCCCCCA
GCCGCCTTCTCCTGTTTGCCCCATCTGCGGGAGCTGCTACTTCAGGGAAACCAGCTGGTT
TGTCTGGAGGGCCAGGTATTCCAGGGCTTAAGGAGGCTGGAGATGTTGGACTTGGGCAGG
AATCCACTGGAAGCCCTGGGCGAGGACTGGTTGGCTCCTCTGCCTGCACTGACCACTCTA
AACCTGCTGGATACCCACATGGTACTGAGCTTAGCCTGGGTCTTCCGGGGCCCAGAGAAT
CTGCACGACTTGAGACTGCAGCTCCCCTCTGGCCCTTCCAGGGTAGCGTTGCCCCTGCCT
GTGAGGCTGACTAGCTTGGAGCTTCATGCAATCTCAGGCAGGGAGCATTGGAAGCTGGCT
TCTAACATATTCCCAGTCCTGCAGACCCTGACTCTAAAAGGCTGGGGACTGCAGCTGAAG
ACGCAGAATGTCACTGAGATCTTCCCTGCCCTTCGTCAACTCTCCCTGCTTGGCAATAGC
TTGGAGGCTCTCTGCTCCCAGGACAACTCCAGCTACTTCCTCTGGCAGCTCCCCGGGCTC
CAGTATCTGAGGGTACAGGGAGATGGGCACAGCTCCAGGCCTTGCTGCATCACGGGGCTG
CCCAGCCTACGGGAGCTGAAGCTGCAGGCAGTGCAGTCCCGAGCCCGGCCCCGCCTAGTA
CGGCTTGAGGAGCTGGTGGGTGAGCTGCCCAGCCTGGAGGTGCTGTATCTGGCCCAAACA
GGATTGGAGACACTGTCTGCAGCTGCTTTCCAGGGCCTGGGAAGTCTCCAGGTCTTAGTG
CTAGACTGGGAGACAGGCCTTGTGCTGGATAGCAGCCTCCAAGAGCATAGTCCCCAGATG
CCCCAGTACATGTATATTCTAAGTGCATCCTTAGCCTGCCAGTGTGCCAATGCCTGGGTG
GGTCCTTGGCATGAGCGGTCCCCCAGGACATACATGCATGTAGTATCA---CAGCTGTGC
CACTCAGAAGCTGGGGGCCGCCTCAAGAATCCCCTTTTCCCCTTTCTCCAGAGCCACTGC
CCCACAACTGTGGGGTTGGAACTCTTTTTGGGCAGTTCTGCCCTGTTGCTTCTGCTAATC
TCTTTGCCCCTTCTACAGGAAGCCAGGAACTCCTGGATCCTCTATCTCCAGGCCTTGCTC
AGGGCTTGGCTTCAGGGTCTGAAGTGTCGGAGGGGTGAGGGCAAGAGGTTCTTTTACGAT
GTGTTCGTGTCCCACTGCGGGCAAGACGAGGGCTGGGTGGTGTGGGAGCTGCTGCCTGCT
CTGGAGGGCTGCCGTCCGGCTGGCCAGGGGCTGCGCCTCTGCCTCCCCGAGCGGGATTTT
GAGCCAGGCAAGGATGTGACTGACAATGTGGCAGACAGCATGGCAAGCAGCCGGGTCGTG
CTCTGCGTGCTGAGCCGCCAGGCCCTGCGCACCCCACGCTGCTGCCTGGAGCTCCGCCTG
GCCACCTCCCTCCTGCTGGCTGCCCCCCGTCCTCCAGGGCTGCTCCTGGTCTTCCTGGAG
CCTGTCTCCCGCCACCAGCTCCCCCGCTACCATAGACTGGCCCGGCTGCTCCGCAGAGGA
GACTACTGCGTGTGGCCCAAGGAAGATGAAAGAAAGGCTGAGTTCTGGGCTTGGCTGAGG
AGCAGGCTAAGGCAGCTTGGCTTGGGC
>EqQuCh TLR12 heq18
ATGGGCATGTGCTTGCTGCTGCCTGGTCTGTTCCTGTCCCTTCCTCTGACCACAGGCTGG
ACAGCTTCCAACTGCCTAGTGACGGAAGGCTCCCGGCTGCCTCTGGTCTCCGGCTTCTTC
CTGACCTGCCCCACGGACTCCAGGCTGCACCTCCTTGCAGCATGCTCCTCAGTGACCAAC
CTCACACAGGCCTTGGAGGCTGTGCCACAGAATGTGGAGGGGCTCTGCCTTGCTGGTTCC
ACTTCAGTCCTGCACCCGGATGCCTTCTCCCTCTTTCCTGGGCTCAAGTTGCTAGGGCTG
AGTCTGCATCTCACCCAGCTCCTGCCAGGAGCTCTCCGGGGCTTGGGGCAGCTGCAGCAG
CTCTTTTTCATAAGCCGCCAAAAGGATTACCTCTTCCTACCCCCTGAGGCGTTTAGTAAT
CTAAGCTCCCTGCAATACCTTGCTTTCTTGGGCCCCTGCCTGGATGGAAACTTGGGTGTC
CGGTTGCCTCCCAGTCTACAGCGGCTGGCTATCAAGTTCAGTTGCCTTCAGAATGTAGGG
AAATTGGCCGACATCTTCCCAGACCTGGTGTTTGGCCCCTCCTCTGGTGATGCTCGGACC
CTGGACATGTTGGATCTGTCATTCAACAATCAGCTGAAGATGGCCAGTCCTGGGGCCCTC
CAGGGCCTCAAGTTGGGGACTCTGCTTCTGGATCACACAAAGATGGAGGCAGCTGCAGTG
GGGGGGCTTGGGCTGCAGAGACTGGACACTCTGTCTGCGATGTATACTGCCACTGCGGAG
CTGCCTGCCGTCGCCGTTGCCCACTTTGAGCTGGAGGAGTTGAATTTGGGATCCACTCCG
CTAGGGCACATAGCTCTGGAGGCCCTGGCTTCCTGCTACAGTCTGAGGAGCTTGGGTCTT
AAAAGCAGTGGCCTGACTGACCTGCCATCAGGTTTTCTGGCTGCCATGCCCAGGCTTCAG
AGACTGAACCTGGCCAGCAACCAACTGCGGAGTGCCATGCTGTGCACGAATGAGACAGGG
GCTGTGTCAGGACTGCAGGTCCTGGATCTGTCCCAAAATGGGCTGCGTACCCTGCCCCCA
GCCGCCTTCTCCTGTTTGCCCCATCTGCGGGAGCTGCTACTTCAGGGAAACCAGCTGGTT
TGTCTGGAGGGCCAGGTATTTCAGGGCTTAAGGAGGCTGGAGATGTTGGACTTGGGCAGG
AATCCACTGGAAGCCCTGGGCGAGGACTGGTTGGCTCCTCTGCCTGCACTGACCACTCTA
AACCTGCTGGATACCCACATGGTACTGAGCTTAGCCTGGGTCTTCCGGGGCCCAGAGAAT
CTGCATGACTTGAGACTGCAGCTCCCCTCTGGCCCTTCCAGGGTAGCGTTGCCCCTGCCT
GTGAGGCTGACTAGCTTGGAGCTTCATGCAATCTCAGGCAGGGAGCATTGGAAGCTGGCT
TCTAACATATTCCCAGTCCTGCAGACCCTGACTCTAAAAGGCTGGGGACTGCAGCTGAAG
ACGCAGAATGTCACTGAGATCTTCCCTGCCCTTCGTCAACTCTCCCTGCTTGGCAATAGC
TTGGAGGCTCTCTGCTCCCAGGACAACTCCAGCTACTTCCTCTGGCAGCTCCCCGGGCTC
CAGTATCTGAGGGTACAGGGAGATGGGCACAGCTCCAGGCCTTGCTGCATCACGGGGCTG
CCCAGCCTACGGGAGCTGAAGCTGCAGGCAGTGCAGTCCCGAGCCCGGCCCCGCCTAGTA
CGGCTTGAGGAGCTGGTGGGTGAGCTGCCCAGCCTGGAGGTGCTGTATCTGGCCCAAACA
GGATTGGAGACACTGTCTGCAGCTGCTTTCCAGGGCCTGGGAAGTCTCCAGGTCTTAGTG
CTAGACTGGGAGACAGGCCTTGTGCTGGATAGCAGCCTCCAAGAGCATAGTCCCCAGATG
CCCCAGTACATGTATATTCTAAGTGCATCCTTAGCCTGCCAGTGTGCCAATGCCTGGGTG
GGTCCTTGGCATGAGCGGTCCCCCAGGACATACATGCATGTAGTATCA---CAGCTGTGC
CACTCAGAAGCTGGGGGCCGCCTCAAGAATCCCCTTTTCCCCTTTCTCCAGAGCCACTGC
CCCACAACTGTGGGGTTGGAACTCTTTTTGGGCAGTTCTGCCCTGTTGCTTCTGCTAATC
TCTTTGCCCCTTCTACAGGAAGCCAGGAACTCCTGGATCCTCTATCTCCAGGCCTTGCTC
AGGGCTTGGCTTCAGGGCCTGAAGTGTCGGAGGGGTGAGGGCAAGAGGTTCCTTTACGAT
GTGTTCGTGTCCCACTGCGGGCAAGACGAGGGCTGGGTGGTGTGGGAGCTGCTGCCTGCT
CTGGAGGGCTGCCTTCCGGCTGGCCAGGGGCTGCGTCTCTGCCTCCCCGAGCGGGATTTT
GAGCCAGGCAAGGATGTGACTGACAATGTGGCAGACAGCATGGCAAGCAGCCGGGTCGTG
CTCTGCGTGCTGAGCCGCCAGGCCCTGCGCACCCCACGCTGCTGCCTGGAGCTCCGCCTG
GCCACCTCCCTCCTGCTGGCTGCCCCCCGTCCTCCAGGGCTGCTCCTGGTCTTCCTGGAG
CCTGTCTCCCGCCACCAGCTCCCCCGCTACCATAGACTGGCCCGGCTGCTCCGCAGAGGA
GACTACTGCGTGTGGCCCAAGGAAGATGAAAGAAAGGCTGAGTTCTGGGCTTGGCTGAGG
AGCAGGCTAAGGCAGCTTGGCTTGGGC
>EqHa TLR12 heq12
ATGGGCATGTGCTTGCTGCTGCCTGGTCTGTTCCTGTCCCTTCCTCTGACCACAGGCTGG
ACAGCTTCCAACTGCCTAGTGACTGAAGGCTCCCGGCTGCCTCTGGTCTCCCGCTTCTTC
CTGACCTGCCCCACGGACTCCAGGCTGCACCTCCTTGCAGCATGCTCCTCAGTGACCAAC
CTCACACAGGCCTTGGAGGCTGTGCCACAGAATGTGGAGGGGCTCTGCCTTGCTGGTTCC
ACTTCAGTCCTGCACCCGGATGCCTTCTCCCTCTTTCCTGGGCTCAAGTTGCTAGGGCTG
AGTCTGCATCTCACCCAGCTCCTGCCAGGAGCTCTCCGGGGCTTGGGGCAGCTGCAGCAG
CTCTTTTTCATAAGCCGCCAAAAGGATTACCTCTTCCTACCCCCTGAGGCGTTTAGTAAT
CTAAGCTCCCTGCAATACCTTGCTTTCTTGGGCCCCTGCCTGGATGGAAACTTGGGTGTC
CGGTTGCCTCCCAGTCTACAGCGGCTGGCTATCAAGTTCAGTTGCCTTCAGAATGTAGGG
AAATTGGCCGACATCTTCCCAGACCTGGTGTTTGGCCCCTCCTCTGGTGATGCTCGGACC
CTGGACATGTTGGATCTGTCATTCAACAATCAGCTGAAGATGGCCAGTCCTGGGGCCCTC
CAGGGCCTCAAGTTGGGGACTCTGCTTCTGGATCACACAAAGATGGAGGCAGCTGCAGTG
GGGGGGCTTGGGCTGCAGAGACTGGACACTCTGTCTGCGATGTATACTGCCACTGCGGAG
CTGCCTGCCGTCGCCGTTGCCCACTTTGAGCTGGAGGAGTTGAATTTGGGATCCACTCCG
CTAGGGCACATAGCTCTGGAGGCCCTGGCTTCCTGCTACAGTCTGAGGAGCTTGGGTCTT
AAAAGCAGTGGCCTGACTGACCTGCCATCAGGTTTTCTGGCTGCCATGCCCAGGCTTCAG
AGACTGAACCTGGCCAGCAACCAACTGCGGAGTGCCATGCTGTGCACGAATGAGACAGGG
GCTGTGTCAGGACTGCAGGTCCTGGATCTGTCCCAAAATGGGCTGTGTACCCTGCCCCCA
GCCGCCTTCTCCTGTTTGCCCCATCTGCGGGAGCTGCTACTTCAGGGAAACCAGCTGGTT
TGTCTGGAGGGCCAGGTATTCCAGGGCTTAAGGAGGCTGGAGATGTTGGACTTGGGCAGG
AATCCACTGGAAGCCCTGGGCGAGGACTGGTTGGCTCCTCTGCCTGCACTGACCACTCTA
AACCTGCTGGATACCCACATGGTACTGAGCTTAGCCTGGGTCTTCCGGGGCCCAGAGAAT
CTGCACGACTTGAGACTGCAGCTCCCCTCTGGCCCTTCCAGGGTAGCGTTGCCCCTGCCT
GTGAGGCTGACTAGCTTGGAGCTTCATGCAATCTCAGGCAGGGAGCATTGGAAGCTGGCT
TCTAACATATTCCCAGTCCTGCAGACCCTGACTCTAAAAGGCTGGGGACTGCAGCTGAAG
ACGCAGAATGTCACTGAGATCTTCCCTGCCCTTCGTCAACTCTCCCTGCTTGGCAATAGC
TTGGAGGCTCTCTGCTCCCAGGACAACTCCAGCTACTTCCTCTGGCAGCTCCCCGGGCTC
CAGTATCTGAGGGTACAGGGAGATGGGCACAGCTCCAGGCCTTGCTGCATCACGGGGCTG
CCCAGCCTACGGGAGCTGAAGCTGCAGGCAGTGCAGTCCCGAGCCCGGCCCCGCCTAGTA
CGGCTTGAGGAGCTGGTGGGTGAGCTGCCCAGCCTGGAGGTGCTGTATCTGGCCCAAACA
GGATTGGAGACACTGTCTGCAGCTGCTTTCCAGGGCCTGGGAAGTCTCCAGGTCTTAGTG
CTAGACTGGGAGACAGGCCTTGTGCTGGATAGCAGCCTCCAAGAGCATAGTCCCCAGATG
CCCCAGTACATGTATATTCTAAGTGCATCCTTAGCCTGCCAGTGTGCCAATGCCTGGGTG
GGTCCTTGGCATGAGCGGTCCCCCAGGACATACATGCATGTAGTATCA---CAGCTGTGC
CACTCAGAAGCTGGGGGCCGCCTCAAGAATCCCCTTTTCCCCTTTCTCCAGAGCCACTGC
CCCACAACTGTGGGGTTGGAACTCTTTTTGGGCAGTTCTGCCCTGTTGCTTCTGCTAATC
TCTTTGCCCCTTCTACAGGAAGCCAGGAACTCCTGGATCCTCTATCTCCAGGCCTTGCTC
AGGGCTTGGCTTCAGGGTCTGAAGTGTCGGAGGGGTGAGGGCAAGAGGTTCCTTTACGAT
GTGTTCGTGTCCCACTGCGGGCAAGACGAGGGCTGGGTGGTGTGGGAGCTGCTGCCTGCT
CTGGAGGGCTGCCGTCCGGCTGGCCAGGGGCTGCGCCTCTGCCTCCCCGAGCGGGATTTT
GAGCCAGGCAAGGATGTGACTGACAATGTGGCAGACAGCATGGCAAGCAGCCGGGTCGTG
CTCTGCGTGCTGAGCCGCCAGGCCCTGCGCACCCCACGCTGCTGCCTGGAGCTCCGCCTG
GCCACCTCCCTCCTGCTGGCTGCCCCCCGTCCTCCAGGGCTGCTCCTGGTCTTCCTGGAG
CCTGTCTCCCGCCACCAGCTCCCCCGCTACCATAGACTGGCCCGGCTGCTCCGCAGAGGA
GACTACTGCGTGTGGCCCAAGGAAGATGAAAGAAAGGCTGAGTTCTGGGCTTGGCTGAGG
AGCAGGCTAAGGCAGCTTGGCTTGGGC
>EqHa TLR12 heq17
ATGGGCATGTGCTTGCTGCTGCCTGGTCTGTTCCTGTCCCTTCCTCTGACCACAGGCTGG
ACAGCTTCCAACTGCCTAGTGACTGAAGGCTCCCGGCTGCCTCTGGTCTCCCGCTTCTTC
CTGACCTGCCCCACGGACTCCAGGCTGCACCTCCTTGCAGCATGCTCCTCAGTGACCAAC
CTCACACAGGCCTTGGAGGCTGTGCCACAGAATGTGGAGGGGCTCTGCCTTGCTGGTTCC
ACTTCAGTCCTGCACCCGGATGCCTTCTCCCTCTTTCCTGGGCTCAAGTTGCTAGGGCTG
AGTCTGCATCTCACCCAGCTCCTGCCAGGAGCTCTCCGGGGCTTGGGGCAGCTGCAGCAG
CTCTTTTTCATAAGCCGCCAAAAGGATTACCTCTTCCTACCCCCTGAGGCGTTTAGTAAT
CTAAGCTCCCTGCAATACCTTGCTTTCTTGGGCCCCTGCCTGGATGGAAACTTGGGTGTC
CGGTTGCCTCCCAGTCTACAGCGGCTGGCTATCAAGTTCAGTTGCCTTCAGAATGTAGGG
AAATTGGCCGACATCTTCCCAGACCTGGTGTTTGGCCCCTCCTCTGGTGATGCTCGGACC
CTGGACATGTTGGATCTGTCATTCAACAATCAGCTGAAGATGGCCAGTCCTGGGGCCCTC
CAGGGCCTCAAGTTGGGGACTCTGCTTCTGGATCACACAAAGATGGAGGCAGCTGCAGTG
GGGGGGCTTGGGCTGCAGAGACTGGACACTCTGTCTGCGATGTATACTGCCACTGCGGAG
CTGCCTGCCGTCGCCGTTGCCCACTTTGAGCTGGAGGAGTTGAATTTGGGATCCACTCCG
CTAGGGCACATAGCTCTGGAGGCCCTGGCTTCCTGCTACAGTCTGAGGAGCTTGGGTCTT
AAAAGCAGTGGCCTGACTGACCTGCCATCAGGTTTTCTGGCTGCCATGCCCAGGCTTCAG
AGACTGAACCTGGCCAGCAACCAACTGCGGAGTGCCATGCTGTGCACGAATGAGACAGGG
GCTGTGTCAGGACTGCAGGTCCTGGATCTGTCCCAAAATGGGCTGCGTACCCTGCCCCCA
GCCGCCTTCTCCTGTTTGCCCCATCTGCGGGAGCTGCTACTTCAGGGAAACCAGCTGGTT
TGTCTGGAGGGCCAGGTATTCCAGGGCTTAAGGAGGCTGGAGATGTTGGACTTGGGCAGG
AATCCACTGGAAGCCCTGGGCGAGGACTGGTTGGCTCCTCTGCCTGCACTGACCACTCTA
AACCTGCTGGATACCCACATGGTACTGAGCTTAGCCTGGGTCTTCCGGGGCCCAGAGAAT
CTGCACGACTTGAGACTGCAGCTCCCCTCTGGCCCTTCCAGGGTAGCGTTGCCCCTGCCT
GTGAGGCTGACTAGCTTGGAGCTTCATGCAATCTCAGGCAGGGAGCATTGGAAGCTGGCT
TCTAACATATTCCCAGTCCTGCAGACCCTGACTCTAAAAGGCTGGGGACTGCAGCTGAAG
ACGCAGAATGTCACTGAGATCTTCCCTGCCCTTCGTCAACTCTCCCTGCTTGGCAATAGC
TTGGAGGCTCTCTGCTCCCAGGACAACTCCAGCTACTTCCTCTGGCAGCTCCCCGGGCTC
CAGTATCTGAGGGTACAGGGAGATGGGCACAGCTCCAGGCCTTGCTGCATCACGGGGCTG
CCCAGCCTACGGGAGCTGAAGCTGCAGGCAGTGCAGTCCCGAGCCCGGCCCCGCCTAGTA
CGGCTTGAGGAGCTGGTGGGTGAGCTGCCCAGCCTGGAGGTGCTGTATCTGGCCCAAACA
GGATTGGAGACACTGTCTGCAGCTGCTTTCCAGGGCCTGGGAAGTCTCCAGGTCTTAGTG
CTAGACTGGGAGACAGGCCTTGTGCTGGATAGCAGCCTCCAAGAGCATAGTCCCCAGATG
CCCCAGTACATGTATATTCTAAGTGCATCCTTAGCCTGCCAGTGTGCCAATGCCTGGGTG
GGTCCTTGGCATGAGCGGTCCCCCAGGACATACATGCATGTAGTATCA---CAGCTGTGC
CACTCAGAAGCTGGGGGCCGCCTCAAGAATCCCCTTTTCCCCTTTCTCCAGAGCCACTGC
CCCACAACTGTGGGGTTGGAACTCTTTTTGGGCAGTTCTGCCCTGTTGCTTCTGCTAATC
TCTTTGCCCCTTCTACAGGAAGCCAGGAACTCCTGGATCCTCTATCTCCAGGCCTTGCTC
AGGGCTTGGCTTCAGGGTCTGAAGTGTCGGAGGGGTGAGGGCAAGAGGTTCCTTTACGAT
GTGTTCGTGTCCCACTGCGGGCAAGACGAGGGCTGGGTGGTGTGGGAGCTGCTGCCTGCT
CTGGAGGGCTGCCGTCCGGCTGGCCAGGGGCTGCGCCTCTGCCTCCCCGAGCGGGATTTT
GAGCCAGGCAAGGATGTGACTGACAATGTGGCAGACAGCATGGCAAGCAGCCGGGTCGTG
CTCTGCGTGCTGAGCCGCCAGGCCCTGCGCACCCCACGCTGCTGCCTGGAGCTCCGCCTG
GCCACCTCCCTCCTGCTGGCTGCCCCCCGTCCTCCAGGGCTGCTCCTGGTCTTCCTGGAG
CCTGTCTCCCGCCACCAGCTCCCCCGCTACCATAGACTGGCCCGGCTGCTCCGCAGAGGA
GACTACTGCGTGTGGCCCAAGGAAGATGAAAGAAAGGCTCAGTTCTGGGCTTGGCTGAGG
AGCAGGCTAAGGCAGCTTGGCTTGGGC
>EqAs TLR12 heq27
ATGGGCATGTGCTTGCTGCTGCCTGGTCTGTTCCTGTCCCTTCCTCTGACCACAGGCTGG
ACAGCTTCCAACTGCCTAGTGACTGAAGGCTCCCGGCTGCCTCTGGTCTCCCGCTTCTTC
CTGACCTGCCCCACGGACTCCAGGCTGCACCTCCTTGCAGCATGCTCCTCAGTGACCAAC
CTCACACAGGCCTTGGAGGCTGTGCCACAGAATGTGGAGGGGCTCTGCCTTGCTGGTTCC
ACTTCAGTCCTGCACCCGGATGCCTTCTCCCTCTTTCCTGGGCTCAAGTTGCTAGGGCTG
AGTCTGCATCTCACCCAGCTCCTGCCAGGAGCTCTCCGGGGCTTGGGGCAGCTGCAGCAG
CTCTTTTTCATAAGCCGCCAAAAGGATTACCTCTTCCTACCCCCTGAGGCGTTTAGCAAT
CTAAGCTCCCTGCAATACCTTGCTTTCTTGGGCCCCTGCCTGGATGGAAACTTGGGTGTC
CGGTTGCCTCCCAGTCTACAGCGGCTGGCTATCAAGTTCAGTTGCCTTCAGAATGTAGGG
AAATTGGCCGACATCTTCCCAGACCTGGTGTTTGGCCCCTCCTCTGGTGATGCTCGGACC
CTGGACATGTTGGATCTGTCATTCAACAATCAGCTGAAGATGGCCAGTCCTGGGGCCCTC
CAGGGCCTCAAGTTGGGGACTCTGCTTCTGGATCACACAAAGATGGAGGCAGCTGCAGTG
GGGGGGCTTGGGCTGCAGAGACTGGACACTCTGTCTGCGATGTATACTGCCACTGCGGAG
CTGCCTGCCGTGGCCGTTGCCCACTTTGAGCTGGAGGAGTTGAATTTGGGATCCACTCCG
CTAGGGCACATAGCTCTGGAGGCCCTGGCTTCCTGCTACAGTCTGAGGAGCTTGGGTCTT
AAAAGCAGTGGCCTGACTGACCTGCCATCAGGTTTTCTGGCTGCCATGCCCAGGCTTCAG
AGACTGAACCTGGCCAGCAACCAACTGCGGAGTGCCATGCTGTGCACGAATGAGACAGGG
GCTGTGTCAGGACTGCAGGTCCTGGATCTGTCCCAAAATGGGCTGCGTACCTTGCCCCCA
GCCGCCTTCTCCTGTTTGCCCCATCTGCGGGAGCTGCTACTTCAGGGAAACCAGCTGGTT
TGTCTGGAGGGCCAGGTATTCCAGGGCTTAAGGAGGCTGGAGATGTTGGACTTGGGCAGG
AATCCACTGGAAGCCCTGGGCGAGGACTGGTTGGCTCCTCTGCCTGCACTGACCACTCTA
AACCTGCTGGATACCCACATGGTACTGAGCTCAGCCTGGGTCTTCCGGGGCCCAGAGAAT
CTGCACGACTTGAGACTGCAGCTCCCCTCTGGCCCTTCCAGGGTAGCGTTGCCCCTGCCT
GTGAGGCTGACTAGCTTGGAGCTTCATGCAATCTCAGGCAGGGAGCACTGGAAGCTGGCT
TCTAACATATTCCCAGTCCTGCAGACCCTGACTCTAAAAGGCTGGGGACTGCAGCTGAAG
ACGCAGAATGTCACTGAGATCTTCCCTGCCCTTCGTCAACTCTCCCTGCTTGGCAATAGC
TTGGAGGCTCTCTGCTCCCAGGACAACTCCAGCTACTTCCTCTGGCAGCTCCCCGGGCTC
CAGTATCTGAGGGTACAGGGAGATGGGCACAGCTCCAGGCCTTGCTGCATCACGGGGCTG
CCCAGCCTACGGGAGCTGAAGCTGCAGGCAGTGCAGTCCCGAGCCCGGCCCCGCCTAGTA
CGGCTTGAGGAGCTGGTGGGTGAGCTGCCCAGCCTGGAGGTGCTGTATCTGGCCCAAACA
GGATTGGAGACACTGTCTGCAGCTGCTTTCCAGGGCCTGGGAAGTCTCCAGGTCTTAGTG
CTAGACTGGGAGACAGGCCTTGTGCTGGATAGCAGCCTCCAAGAGCATAGTCCCCAGATG
CCCCAGTACATGTATATTCTAAGTGCATCCTTAGCCTGCCAGTGTGCCAATGCCTGGGTG
GGTCCTTGGCATGAGCGGTCCCCCAGGACATACATGCATGTAGTATCA---CAGCTGTGC
CACTCAGAAGCTGGGGGCCGCCTCAAGAATCCCCTTTTCCCCTTTCTCCAGAGCCACTGC
CCCACAACTGTGGGGTTGGAACTCTTTTTGGGCAGTTCTGCCCTGTTGCTTCTGCTAATC
TCTTTGCCCCTTCTACAGGAAGCCAGGAACTCCTGGATCCTCTATCTCCAGGCCTTGCTC
AGGGCTTGGCTTCAGGGTCTGAAGTGTCGGAGGGGTGAGGGCAAGAGGTTCCTTTACGAT
GTGTTCGTGTCCCACTGCGGGCAAGACGAGGGCTGGGTGGTGTGGGAGCTGCTGCCTGCT
CTGGAGGGCTGCCGTCCGGCTGGCCAGGGGCTGCGCCTCTGCCTCCCTGAGCGGGATTTT
GAGCCAGGCAAGGATGTAACTGACAATGTGGCAGACAGCATGGCAAGCAGCCGGGTTGTG
CTCTGCGTGCTGAGCCGCCAGGCCCTGCGCACCCCACGCTGCTGCCTGGAGCTCCGCCTG
GCCACCTCCCTCCTGCTGGCTGCCCCCCGTCCTCCAGGGCTGCTCCTGGTCTTCCTGGAG
CCTGTCTCCCGCCACCAGCTCCCCCGCTACCATAGACTGGCCCGGCTGCTCCGCAGAGGA
GACTACTGCATGTGGCCCAAGGAAGATGAAAGAAAGGCTGAGTTCTGGGCTTGGCTGAGG
AGCAGGCTAAGGCAGCTTGGCTTGGGC
>EqAs TLR12 heq3
ATGGGCATGTGCTTGCTGCTGCCTGGTCTGTTCCTGTCCCTTCCTCTGACCACAGGCTGG
ACAGCTTCCAACTGCCTAGTGACTGAAGGCTCCCGGCTGCCTCTGGTCTCCCGCTTCTTC
CTGACCTGCCCCACGGACTCCAGGCTGCACCTCCTTGCAGCATGCTCCTCAGTGACCAAC
CTCACACAGGCCTTGGAGGCTGTGCCACAGAATGTGGAGGGGCTCTGCCTTGCTGGTTCC
ACTTCAGTCCTGCACCCGGATGCCTTCTCCCTCTTTCCTGGGCTCAAGTTGCTAGGGCTG
AGTCTGCATCTCACCCAGCTCCTGCCAGGAGCTCTCCGGGGCTTGGGGCAGCTGCAGCAG
CTCTTTTTCATAAGCCGCCAAAAGGATTACCTCTTCCTACCCCCTGAGGCGTTTAGCAAT
CTAAGCTCCCTGCAATACCTTGCTTTCTTGGGCCCCTGCCTGGATGGAAACTTGGGTGTC
CGGTTGCCTCCCAGTCTACAGCGGCTGGCTATCAAGTTCAGTTGCCTTCAGAATGTAGGG
AAATTGGCCGACATCTTCCCAGACCTGGTGTTTGGCCCCTCCTCTGGTGATGCTCGGACC
CTGGACATGTTGGATCTGTCATTCAACAATCAGCTGAAGATGGCCAGTCCTGGGGCCCTC
CAGGGCCTCAAGTTGGGGACTCTGCTTCTGGATCACACAAAGATGGAAGCAGCTGCAGTG
GGGGGGCTTGGGCTGCAGAGACTGGACACTCTGTCTGCGATGTATACTGCCACTGCGGAG
CTGCCTGCCGTCGCCGTTGCCCACTTTGAGCTGGAGGAGTTGAATTTGGGATCCACTCCG
CTAGGGCACATAGCTCTGGAGGCCCTGGCTTCCTGCTACAGTCTGAGGAGCTTGGGTCTT
AAAAGCAGTGGCCTGACTGACCTGCCATCAGGTTTTCTGGCTGCCATGCCCAGGCTTCAG
AGACTGAACCTGGCCAGCAACCAACTGCGGAGTGCCATGCTGTGCACGAATGAGACAGGG
GCTGTGTCAGGACTGCAGGTCCTGGATCTGTCCCAAAATGGGCTGCGTACCCTGCCCCCA
GCCGCCTTCTCCTGTTTGCCCCATCTGCGGGAGCTGCTACTTCAGGGAAACCAGCTGGTT
TGTCTGGAGGGCCAGGTATTCCAGGGCTTAAGGAGGCTGGAGATGTTGGACTTGGGCAGG
AATCCACTGGAAGCCCTGGGCGAGGACTGGTTGGCTCCTCTGCCTGCACTGACCACTCTA
AACCTGCTGGATACCCACATGGTACTGAGCTCAGCCTGGGTCTTCCGGGGCCCAGAGAAT
CTGCACGACTTGAGACTGCAGCTCCCCTCTGGCCCTTCCAGGGTAGCGTTGCCCCTGCCT
GTGAGGCTGACTAGCTTGGAGCTTCATGCAATCTCAGGCAGGGAGCACTGGAAGCTGGCT
TCTAACATATTCCCAGTCCTGCAGACCCTGACTCTAAAAGGCTGGGGACTGCAGCTGAAG
ACGCAGAATGTCACTGAGATCTTCCCTGCCCTTCGTCAACTCTCCCTGCTTGGCAATAGC
TTGGAGGCTCTCTGCTCCCAGGACAACTCCAGCTACTTCCTCTGGCAGCTCCCCGGGCTC
CAGTATCTGAGGGTACAGGGAGATGGGCACAGCTCCAGGCCTTGCTGCATCACGGGGCTG
CCCAGCCTACGGGAGCTGAAGCTGCAGGCAGTGCAGTCCCGAGCCCGGCCCCGCCTAGTA
CGGCTTGAGGAGCTGGTGGGTGAGCTGCCCAGCCTGGAGGTGCTGTATCTGGCCCAAACA
GGATTGGAGACACTGTCTGCAGCTGCTTTCCAGGGCCTGGGAAGTCTCCAGGTCTTAGTG
CTAGACTGGGAGACAGGCCTTGTGCTGGATAGCAGCCTCCAAGAGCATAGTCCCCAGATG
CCCCAGTACATGTATATTCTAAGTGCATCCTTAGCCTGCCAGTGTGCCAATGCCTGGGTG
GGTCCTTGGCATGAGCGGTCCCCCAGGACATACATGCATGTAGTATCA---CAGCTGTGC
CACTCAGAAGCTGGGGGCCGCCTCAAGAATCCCCTTTTCCCCTTTCTCCAGAGCCACTGC
CCCACAACTGTGGGGTTGGAACTCTTTTTGGGCAGTTCTGCCCTGTTGCTTCTGCTAATC
TCTTTGCCCCTTCTACAGGAAGCCAGGAACTCCTGGATCCTCTATCTCCAGGCCTTGCTC
AGGGCTTGGCTTCAGGGTCTGAAGTGTCGGAGGAGTGAGGGCAAGAGGTTCCTTTACGAT
GTGTTCGTGTCCCACTGCGGGCAAGATGAGGGCTGGGTGGTGTGGGAGCTGCTGCCTGCT
CTGGAGGGCTGCCGTCCGGCTGGCCAGGGGCTGCGCCTCTGCCTCCCCGAGCGGGATTTT
GAGCCAGGCAAGGATGTGACTGACAATGTGGCAGACAGCATGGCAAGCAGCCGGGTTGTG
CTCTGCGTGCTGAGCCGCCAGGCCCTGCGCACCCCACGCTGCTGCCTGGAGCTCCGCCTG
GCCACCTCCCTCCTGCTGGCTGCCCCCCGTCCTCCAGGGCTGCTCCTGGTCTTCCTGGAG
CCTGTCTCCCGCCACCAGCTCCCCCGCTACCATAGACTGGCCCGGCTGCTCCGCAGAGGA
GACTACTGCATGTGGCCCAAGGAAGATGAAAGAAAGGCTGAGTTCTGGGCTTGGCTGAGG
AGCAGGCTAAGGCAGCTTGGCTTGGGC
>EqAfSo TLR12 heq9
ATGGGCATGTGCTTGCTGCTGCCTGGTCTGTTCCTGTCCCTTCCTCTGACCACAGGCTGG
ACAGCTTCCAACTGCCTAGTGACTGAAGGCTCCCGGCTGCCTCTGGTCTCCCGCTTCTTC
CTGACCTGCCCCACGGACTCCAGGCTGCACCTCCTTGCAGCATGCTCCTCAGTGACCAAC
CTCACACAGGCCTTGGAGGCTGTGCCACAGAATGTGGAGGGGCTCTGCCTTACTGGTTCC
ACTTCAGTCCTGCACCCGGATGCCTTCTCCCTCTTTCCTGGGCTCAAGTTGCTAGGGCTG
AGTCTGCATCTCACCCAGCTCCTGCCAGGAGCTCTCCGGGGCTTGGGGCAGCTGCAGCAG
CTCTTTTTCATAAGCCGCCAAAAGGATTACCTCTTCCTACCCCCTGAGGCGTTTAGTAAT
CTAAGCTCCCTGCAATACCTTGCTTTCTTGGGCCCCTGCCTGGATGGAAACTTGGGTGTC
CGGTTGCCTCCCAGTCTACAGCGGCTGGCTATCAAGTTCAGTTGCCTTCAGAATGTAGGG
AAATTGGCCGACATCTTCCCAGACCTGGTGTTTGGCCCCTCCTCTGGTGATGCTCGGACC
CTGGACATGTTGGATCTGTCATTCAACAATCAGCTGAAGATGGCCAGTCCTGGGGCCCTC
CAGGGCCTCAAGTTGGGGACTCTGCTTCTGGATCACACAAAGATGGAGGCAGCTGCAGTG
GGGGGGCTTGGGCTGCAGAGACTGGACACTCTGTCTGCGATGTATACTGCCACTGCGGAG
CTGCCTGCCGTCGCCGTTGCCCACTTTGAGCTGGAGGAGTTGAATTTGGGATCCACTCCG
CTAGGGCACATAGCTCTGGAGGCCCTGGCTTCCTGCTACAGTCTGAGGAGCTTGGGTCTT
AAAAGCAGTGGCCTGACTGACCTGCCATCAGGTTTTCTGGCTGCCATGCCCAGGCTTCAG
AGACTGAACCTGGCCAGCAACCAACTGCGGAGTGCCATGCTGTGCACGAATGAGACAGGG
GCTGTGTCAGGACTGCAGGTCCTGGATCTGTCCCAAAATGGGCTGCGTACCCTGCCCCCA
GCCGCCTTCTCCTGTTTGCCCCATCTGCGGGAGCTGCTACTTCAGGGAAACCAGCTGGTT
TGTCTGGAGGGCCAGGTATTCCAGGGCTTAAGGAGGCTGGAGATGTTGGACTTGGGCAGG
AATCCACTGGAAGCCCTGGGCGAGGACTGGTTGGCTCCTCTGCCTGCACTGACCACTCTA
AACCTGCTGGATACCCACATGGTACTGAGCTTAGCCTGGGTCTTCCGGGGCCCAGAGAAT
CTGCACGACTTGAGACTGCAGCTCCCCTCTGGCCCTTCCAGGGTAGCGTTGCCCCTGCCT
GTGAGGCTGACTAGCTTGGAGCTTCATGCAATCTCAGGCAGGGAGCATTGGAAGCTGGCT
TCTAACATATTCCCAGTCCTGCAGACCCTGACTCTAAAAGGCTGGGGACTGCAGCTGAAG
ACGCAGAATGTCACTGAGATCTTCCCTGCCCTTCGTCAACTCTCCCTGCTTGGCAATAGC
TTGGAGGCTCTCTGCTCCCAGGACAACTCCAGCTACTTCCTCTGGCAGCTCCCCGGGCTC
CAGTATCTGAGGGTACAGGGAGATGGGCACAGCTCCAGGCCTTGCTGCATCACGGGGCTG
CCCAGCCTACGGGAGCTGAAGCTGCAGGCAGTGCAGTCCCGAGCCCGGCCCCGCCTAGTA
CGGCTTGAGGAGCTGGTGGGTGAGCTGCCCAGCCTGGAGGTGCTGTATCTGGCCCAAACA
GGATTGGAGACACTGTCTGCAGCTGCTTTCCAGGGCCTGGGAAGTCTCCAGGTCTTAGTG
CTAGACTGGGAGACAGGCCTTGTGCTGGATAGCAGCCTCCAAGAGCATAGTCCCCAGATG
CCCCAGTACATGTATATTCTAAGTGCATCCTTAGCCTGCCAGTGTGCCAATGCCTGGGTG
GGTCCTTGGCATGAGTGGTCCCCCAGGACATACATGCATGTAGTATCA---CAGCTGTGC
CACTCAGAAGCTGGGGGCCGCCTCAAGAATCCCCTTTTCCCCTTTCTCCAGAGCCACTGC
CCCACAACTGTGGGGTTGGAACTCTTTTTGGGCAGTTCTGCCCTGTTGCTTCTGCTAATC
TCTTTGCCCCTTCTACAGGAAGCCAGGAACTCCTGGATCCTCTATCTCCAGGCCTTGCTC
AGGGCTTGGCTTCAGGGTCTGAAGTGTCGGAGGGGTGAGGGCAAGAGGTTCCTTTACGAT
GTGTTCGTGTCCCACTGCGGGCAAGACGAGGGCTGGGTGGTGTGGGAGCTGCTGCCTGCT
CTGGAGGGCTGCCGTCCGGCTGGCCAGGGGCTGCGCCTCTGCCTCCCCGAGCGGGATTTT
GAGCCAGGCAAGGATGTGACTGACAATGTGGCAGACAGCATGGCAAGCAGCCGGGTCGTG
CTCTGCGTGCTGAGCCGCCAGGCCCTGCGCACCCCACGCTGCTGCCTGGAGCTCCGCCTG
GCCACCTCCCTCCTGCTGGCTGCCCCCCATCCTCCAGGGCTGCTCCTGGTCTTCCTGGAG
CCTGTCTCCCGCCACCAGCTCCCCCGCTACCATAGACTGGCCCGGCTGCTCCGCAGAGGA
GACTACTGCGTGTGGCCCAAGGAAGATGAAAGAAAGGCTGAGTTCTGGGCTTGGCTGAGG
AGCAGGCTAAGGCAGCTTGGCTTGGGC
>EqCa TLR12 heq24
ATGGGCATGTGCTTGCTGCTGCCTGGTCTGTTCCTGTCCCTTCCTCTGACCACAGGCTGG
ACAGCTTCCAACTGCCTAGTGACTGAAGGCTCCCGGCTGCCTCTGGTCTCCCGCTTCTTC
CTGACCTGCCCCACGGACTCCAGGCTGCACCTCCTTGCAGCATGCTCCTCAGTGACCAAC
CTCACACAGGCCTTGGAGGCTGTGCCACAGAATGTGGAGGGGCTCTGCCTTGCTGGTTCC
ACTTCAGTCCTGCACCCGGATGCCTTCTCCCTCTTTCCTGGGCTCAAGTTGCTAGGGCTG
AGTCTGCATCTCACCCAGCTCCTGCCAGGAGCTCTCCGGGGCTTGGGGCAGCTGCAGCAG
CTCTTTTTCATAAGCCGCCAAAAGGATTACCTCTTCCTACCCCCTGAGGCGTTTAGCAAT
CTAAGCTCCCTGCAATACCTTGCTTTCTTGGGCCCCTGCCTGGATGGAAACTTGGGTGTC
CGGTTGCCTCCCAGTCTACAGCGGCTGGCTATCAAGTTCAGTTGCCTTCAGAATGTAGGG
AAATTGGCCGACATCTTCCCAGACCTGGTGTTTGGCCCCTCCTCTGGTGATGCTCGGACC
CTGGACATGTTGGATCTGTCATTCAACAATCAGCTGAAGATGGCCAGTCCTGGGGCCCTC
CAGGGCCTCAAGTTGGGGACTCTGCTTCTGGATCACACAAAGATGGAGGCAGCTGCAGTG
GGGGGGCTTGGGCTGCAGAGACTGGACACTCTGTCTGCGATGTATACTGCCACTGCGGAG
CTGCCTGCCGTGGCCGTTGCCCACTTTGAGCTGGAGGAGTTGAATTTGGGATCCACTCCG
CTAGGGCACATAGCTCTGGAGGCCCTGGCTTCCTGCTACAGTCTGAGGAGCTTGGGTCTT
AAAAGCAGTGGCCTGACTGACCTGCCATCAGGTTTTCTGGCTGCCATGCCCAGGCTTCAG
AGACTGAACCTGGCCAGCAACCAACTGCGGAGTGCCATGCTGTGCACGAATGAGACAGGG
GCTGTGTCAGGACTGCAGGTCCTGGATCTGTCCCAAAATGGGCTGCGTACCTTGTCCCCA
GCCGCCTTCTCCTGTTTGCCCCATCTGCGGGAGCTGCTACTTCAGGGAAACCAGCTGGTT
TGTCTGGAGGGCCAGGTATTCCAGGGCTTAAGGAGGCTGGAGATGTTGGACTTGGGCAGG
AATCCACTGGAAGCCCTGGGCGAGGACTGGTTGGCTCCTCTGCCTGCACTGACCACTCTA
AACCTGCTGGATACCCACATGGTACTGAGCTCAGCCTGGGTCTTCTGGGGCCCAGAGAAT
CTGCACGACTTGAGACTGCAGCTCCCCTCTGGCCCTTCCAGGGTAGCGTTGCCCCTGCCT
GTGAGGCTGACTAGCTTGGAGCTTCATGCAATCTCAGGCAGGGAGCACTGGAAGCTGGCT
TCTAACATATTCCCAGTCCTGCAGACCCTGACTCTAAAAGGCTGGGGACTGCAGCTGAAG
ACGCAGAATGTCACTGAGATCTTCCCTGCCCTTCGTCAACTCTCCCTGCTTGGCAATAGC
TTGGAGGCTCTCTGCTCCCAGGACAACTCCAGCTACTTCCTCTGGCAGCTCCCCGGGCTC
CAGTATCTGAGGGTACAGGGAGATGGGCACAGCTCCAGGCCTTGCTGCATCACGGGGCTG
CCCAGCCTACGGGAGCTGAAGCTGCAGGCAGTGCAGTCCCGAGCCCGGCCCCGCCTAGTA
CGGCTTGAGGAGCTGGTGGGTGAGCTGCCCAGCCTGGAGGTGCTGTATCTGGCCCAAACA
GGATTGGAGACACTGTCTGCAGCTGCTTTCCAGGGCCTGGGAAGTCTCCAGGTCTTAGTG
CTAGACTGGGAGACAGGCCTTGTGCTGGATAGCAGCCTCCAAGAGCATAGTCCCCAGATG
CCCCAGTACATGTATATTCTAAGTGCATCCTTAGCCTGCCAGTGTGCCAATGCCTGGGTG
GGTCCTTGGCATGAGCGGTCCCCCAGGACATACATGCATGTAGTATCA---CAGCTGTGC
CACTCAGAAGCTGGGGGCCGCCTCAAGAATCCCCTTTTCCCCTTTCTCCAGAGCCACTGC
CCCACAACTGTGGGGTTGGAACTCTTTTTGGGCAGTTCTGCCCTGTTGCTTCTGCTAATC
TCTTTGCCCCTTCTACAGGAAGCCAGGAACTCCTGGATCCTCTATCTCCAGGCCTTGCTC
AGGGCTTGGCTTCAGGGTCTGAAGTGTCGGAGGGGTGAGGGCAAGAGGTTCCTTTACGAT
GTGTTCGTGTCCCACTGCGGGCAAGACGAGGGCTGGGTGGTGTGGGAGCTGCTGCCTGCT
CTGGAGGGCTGCCGTCCGGCTGGCCAGGGGCTGCGCCTCTGCCTCCCTGAGCGGGATTTT
GAGCCAGGCAAGGATGTGACTGACAATGTGGCAGACAGCATGGCAAGCAGCCGGGTTGTG
CTCTGCGTGCTGAGCCGCCAGGCCCTGCGCACCCCACGCTGCTGCCTGGAGCTCCGCCTG
GCCACCTCCCTCCTGCTGGCTGCCCCCCGTCCTCCAGGGCTGCTCCTGGTCTTCCTGGAG
CCTGTCTCCCGCCACCAGCTCCCCCGCTACCATAGACTGGCCCGGCTGCTCCGCAGAGGA
GACTACTGCATGTGGCCCAAGGAAGATGAAAGAAAGGCTGAGTTCTGGGCTTGGCTGAGG
AGCAGGCTAAGGCAGCTTGGCTTGGGC
>EqHeKu TLR12 heq19
ATGGGCATGTGCTTGCTGCTGCCTGGTCTGTTCCTGTCCCTTCCTCTGACCACAGGCTGG
ACAGCTTCCAACTGCCTAGTGACTGAAGGCTCCCGGCTGCCTCTGGTCTCCCGCTTCTTC
CTGACCTGCCCCACGGACTCCAGGCTGCACCTCCTTGCAGCATGCTCCTCAGTGACCAAC
CTCACACAGGCCTTGGAGGCTGTGCCACAGAATGTGGAGGGGCTCTGCCTTACTGGTTCC
ACTTCAGTCCTGCACCCGGATGCCTTCTCCCTCTTTCCTGGGCTCAAGTTGCTAGGGCTG
AGTCTGCATCTCACCCAGCTCCTGCCAGGAGCTCTCCGGGGCTTGGGGCAGCTGCAGCAG
CTCTTTTTCATAAGCCGCCAAAAGGATTACCTCTTCCTACCCCCTGAGGCGTTTAGTAAT
CTAAGCTCCCTGCAATACCTTGCTTTCTTGGGCCCCTGCCTGGATGGAAACTTGGGTGTC
CGGTTGCCTCCCAGTCTACAGCGGCTGGCTATCAAGTTCAGTTGCCTTCAGAATGTAGGG
AAATTGGCCGACATCTTCCCAGACCTGGTGTTTGGCCCCTCCTCTGGTGATGCTCGGACC
CTGGACATGTTGGATCTGTCATTCAACAATCAGCTGAAGATGGCCAGTCCTGGGGCCCTC
CAGGGCCTCAAGTTGGGGACTCTGCTTCTGGATCACACAAAGATGGAGGCAGCTGCAGTG
GGGGGGCTTGGGCTGCAGAGACTGGACACTCTGTCTGCGATGTATACTGCCACTGCGGAG
CTGCCTGCTGTCGCCGTTGCCCACTTTGAGCTGGAGGAGTTGAATTTGGGATCCACTCCG
CTAGGGCACATAGCTCTGGAGGCCCTGGCTTCCTGCTACAGTCTGAGGAGCTTGGGTCTT
AAAAGCAGTGGCCTGACTGACCTGCCATCAGGTTTTCTGGCTGCCATGCCCAGGCTTCAG
AGACTGAACCTGGCCAGCAACCAACTGCGGAGTGCCATGCTGTGCACGAATGAGACATGG
GCTGTGTCAGGACTGCAGGTCCTGGATCTGTCCCAAAATGGGCTGCGTACCCTGCCCCCA
GCCGCCTTCTCCTGTTTGCCCCATCTGCGGGAGCTGCTACTTCAGGGAAACCAGCTGGTT
TGTCTGGAGGGCCAGGTATTCCAGGGCTTAAGGAGGCTGGAGATGTTGGACTTGGGCAGG
AATCCACTGGAAGCCCTGGGCGAGGACTGGTTGGCTCCTCTGCCTGCACTGACCACTCTA
AACCTGCTGGATACCCACATGGTACTGAGCTCAGCCTGGGTCTTCCGGGGCCCAGAGAAT
CTGCACGACTTGAGACTGCAGCTCCCCTCTGGCCCTTCCAGGGTAGCGTTGCCCCTGCCT
GTGAGGCTGACTAGCTTGGAGCTTCATGCAATCTCAGGCAGGGAGCATTGGAAGCTGGCT
TCTAACATATTCCCAGTCCTGCAGACCCTGACTCTAAAAGGCTGGGGACTGCAGCTGAAG
ACGCAGAATGTCACTGAGATCTTCCCTGCCCTTCGTCAACTCTCCCTGCTTGGCAATAGC
TTGGAGGCTCTCTGCTCCCAGGACAACTCCAGCTACTTCCTCTGGCAGCTCCCCGGGCTC
CAGTATCTGAGGGTACAGGGAGATGGGCACAGCTCCAGGCCTTGCTGCATCACGGGGCTG
CCCAGCCTACGGGAGCTGAAGCTGCAGGCAGTGCAGTCCCGAGCCCGGCCCCGCCTAGTT
CGGCTTGAGGAGCTGGTGGGTGAGCTGCCCAGCCTGGAGGTGCTGTATCTGGCCCAAACA
GGATTGGAGACACTGTCTGCAGCTGCTTTCCAGGGCCTGGGAAGTCTCCAGGTCTTAGTG
CTAGACTGGGAGACAGGCCTTGTGCTGGATAGCAGCCTCCAAGAGCATAGTCCCCAGATG
CCCCAGTACATGTATATTCTAAGTGCATCCTTAGCCTGCCAGTGTGCCAATGCCTGGGTG
GGTCCTTGGCATGAGCGGTCCCCCAGGACATACATGCATGTAGTATCA---CAGCTGTGC
CACTCAGAAGCTGGGGGCCGCCTCAAGAATCCCCTTTTCCCCTTTCTCCAGAGCCACTGC
CCCACAACTGTGGGGTTGGAACTCTTTTTGGGCAGTTCTGCCCTATTGCTTCTGCTAATC
TCTTTGCCCCTTCTACAGGAAGCCAGGAACTCCTGGATCCTCTATCTCCAGGCCTTGCTC
AGGGCTTGGCTTCAGGGTCTGAAGTGTCGGAGGGGTGAGGGCAAGAGGTTCCTTTACGAT
GTGTTCGTGTCCCACTGCGGGCAAGACGAGGGCTGGGTGGTGTGGGAGCTGCTGCCTGCT
CTGGAGGGCTGCCGTCCGGCTGGCCAGGGGCTGCGCCTCTGCCTCCCCGAGCGGGATTTT
GAGCCAGGCAAGGATGTGACTGACAATGTGGCAGACAGCATGGCAAGCAGCCGGGTCGTG
CTCTGCGTGCTGAGCCGCCAGGCCCTGCGCACCCCACGCTGCTGCCTGGAGCTCCGCCTG
GCCACCTCCCTCCTGCTGGCTGCCCCCCGTCCTCCAGGGCTGCTCCTGGTCTTCCTGGAG
CCTGTCTCCCGCCACCAGCTCCCCCGCTACCATAGACTGGCCCGGCTGCTCCGCAGAGGA
GACTACTGCATGTGGCCCAAGGAAGATGAAAGAAAGGCTGAGTTCTGGGCTTGGCTGAGG
AGCAGGCTAAGGCAGCTTGGCTTGGGC
>EqHeKu TLR12 heq23
ATGGGCATGTGCTTGCTGCTGCCTGGTCTGTTCCTGTCCCTTCCTCTGACCACAGGCTGG
ACAGCTTCCAACTGCCTAGTGACTGAAGGCTCCCGGCTGCCTCTGGTCTCCCGCTTCTTC
CTGACCTGCCCCACGGACTCCAGGCTGCACCTCCTTGCAGCATGCTCCTCAGTGACCAAC
CTCACACAGGCCTTGGAGGCTGTGCCACAGAATGTGGAGGGGCTCTGCCTTACTGGTTCC
ACTTCAGTCCTGCACCCGGATGCCTTCTCCCTCTTTCCTGGGCTCAAGTTGCTAGGGCTG
AGTCTGCATCTCACCCAGCTCCTGCCAGGAGCTCTCCGGGGCTTGGGGCAGCTGCAGCAG
CTCTTTTTCATAAGCCGCCAAAAGGATTACCTCTTCCTACCCCCTGAGGCGTTTAGTAAT
CTAAGCTCCCTGCAATACCTTGCTTTCTTGGGCCCCTGCCTGGATGGAAACTTGGGTGTC
CGGTTGCCTCCCAGTCTACAGCGGCTGGCTATCAAGTTCAGTTGCCTTCAGAATGTAGGG
AAATTGGCCGACATCTTCCCAGACCTGGTGTTTGGCCCCTCCTCTGGTGATGCTCGGACC
CTGGACATGTTGGATCTGTCATTCAACAATCAGCTGAAGATGGCCAGTCCTGGGGCCCTC
CAGGGCCTCAAGTTGGGGACTCTGCTTCTGGATCACACAAAGATGGAGGCAGCTGCAGTG
GGGGGGCTTGGGCTGCAGAGACTGGACACTCTGTCTGCGATGTATACTGCCACTGCGGAG
CTGCCTGCCGTCGCCGTTGCCCACTTTGAGCTGGAGGAGTTGAATTTGGGATCCACTCCG
CTAGGGCACATAGCTCTGGAGGCCCTGGCTTCCTGCTACAGTCTGAGGAGCTTGGGTCTT
AAAAGCAGTGGCCTGACTGACCTGCCATCAGGTTTTCTGGCTGCCATGCCCAGGCTTCAG
AGACTGAACCTGGCCAGCAACCAACTGCGGAGTGCCATGCTGTGCACGAATGAGACATGG
GCTGTGTCAGGACTGCAGGTCCTGGATCTGTCCCAAAATGGGCTGCGTACCCTGCCCCCA
GCCGCCTTCTCCTGTTTGCCCCATCTGCGGGAGCTGCTACTTCAGGGAAACCAGCTGGTT
TGTCTGGAGGGCCAGGTATTCCAGGGCTTAAGGAGGCTGGAGATGTTGGACTTGGGCAGG
AATCCACTGGAAGCCCTGGGCGAGGACTGGTTGGCTCCTCTGCCTGCACTGACCACTCTA
AACCTGCTGGATACCCACATGGTACTGAGCTCAGCCTGGGTCTTCCGGGGCCCAGAGAAT
CTGCACGACTTGAGACTGCAGCTCCCCTCTGGCCCTTCCAGGGTAGCGTTGCCCCTGCCT
GTGAGGCTGACTAGCTTGGAGCTTCATGCAATCTCAGGCAGGGAGCATTGGAAGCTGGCT
TCTAACATATTCCCAGTCCTGCAGACCCTGACTCTAAAAGGCTGGGGACTGCAGCTGAAG
ACGCAGAATGTCACTGAGATCTTCCCTGCCCTTCGTCAACTCTCCCTGCTTGGCAATAGC
TTGGAGGCTCTCTGCTCCCAGGACAACTCCAGCTACTTCCTCTGGCAGCTCCCCGGGCTC
CAGTATCTGAGGGTACAGGGAGATGGGCACAGCTCCAGGCCTTGCTGCATCACGGGGCTG
CCCAGCCTACGGGAGCTGAAGCTGCAGGCAGTGCAGTCCCGAGCCCGGCCCCGCCTAGTT
CGGCTTGAGGAGCTGGTGGGTGAGCTGCCCAGCCTGGAGGTGCTGTATCTGGCCCAAACA
GGATTGGAGACACTGTCTGCAGCTGCTTTCCAGGGCCTGGGAAGTCTCCAGGTCTTAGTG
CTAGACTGGGAGACAGGCCTTGTGCTGGATAGCAGCCTCCAAGAGCATAGTCCCCAGATG
CCCCAGTACATGTATATTCTAAGTGCATCCTTAGCCTGCCAGTGTGCCAATGCCTGGGTG
GGTCCTTGGCATGAGCGGTCCCCCAGGACATACATGCATGTAGTATCA---CAGCTGTGC
CACTCAGAAGCTGGGGGCCGCCTCAAGAATCCCCTTTTCCCCTTTCTCCAGAGCCACTGC
CCCACAACTGTGGGGTTGGAACTCTTTTTGGGCAGTTCTGCCCTATTGCTTCTGCTAATC
TCTTTGCCCCTTCTACAGGAAGCCAGGAACTCCTGGATCCTCTATCTCCAGGCCTTGCTC
AGGGCTTGGCTTCAGGGTCTGAAGTGTCGGAGGGGTGAGGGCAAGAGGTTCCTTTACGAT
GTGTTCGTGTCCCACTGCGGGCAAGACGAGGGCTGGGTGGTGTGGGAGCTGCTGCCTGCT
CTGGAGGGCTGCCGTCCGGCTGGCCAGGGGCTGCGCCTCTGCCTCCCCGAGCGGGATTTT
GAGCCAGGCAAGGATGTGACTGACAATGTGGCAGACAGCATGGCAAGCAGCCGGGTCGTG
CTCTGCGTGCTGAGCCGCCAGGCCCTGCGCACCCCACGCTGCTGCCTGGAGCTCCGCCTG
GCCACCTCCCTCCTGCTGGCTGCCCCCCGTCCTCCAGGGCTGCTCCTGGTCTTCCTGGAG
CCTGTCTCCCGCCACCAGCTCCCCCGCTACCATAGACTGGCCCGGCTGCTCCGCAGAGGA
GACTACTGCATGTGGCCCAAGGAAGATGAAAGAAAGGCTGAGTTCTGGGCTTGGCTGAGG
AGCAGGCTAAGGCAGCTTGGCTTGGGC
>EqKi TLR12 heq5
ATGGGCATGTGCTTGCTGCTGCCTGGTCTGTTCCTGTCCCTTCCTCTGACCACAGGCTGG
ACAGCTTCCAACTGCCTAGTGACTGAAGGCTCCCGGCTGCCTCTGGTCTCCCGCTTCTTC
CTGACCTGCCCCACGGACTCCAGGCTGCACCTCCTTGCAGCATGCTCCTCAGTGACCAAC
CTCACACAGGCCTTGGAGGCTGTGCCACAGAATGTGGAGGGGCTCTGCCTTACTGGTTCC
ACTTCAGTCCTGCACCCGGATGCCTTCTCCCTCTTTCCTGGGCTCAAGTTGCTAGGGCTG
AGTCTGCATCTCACCCAGCTCCTGCCAGGAGCTCTCCGGGGCTTGGGGCAGCTGCAGCAG
CTCTTTTTCATAAGCCGCCAAAAGGATTACCTCTTCCTACCCCCTGAGGCGTTTAGTAAT
CTAAGCTCCCTGCAATACCTTGCTTTCTTGGGCCCCTGCCTGGATGGAAACTTGGGTGTC
CGGTTGCCTCCCAGTCTACAGCGGCTGGCTATCAAGTTCAGTTGCCTTCAGAATGTAGGG
AAATTGGCCGACATCTTCCCAGACCTGGTGTTTGGCCCCTCCTCTGGTGATGCTCGGACC
CTGGACATGTTGGATCTGTCATTCAACAATCAGCTGAAGATGGCCAGTCCTGGGGCCCTC
CAGGGCCTCAAGTTGGGGACTCTGCTTCTGGATCACACAAAGATGGAGGCAGCTGCAGTG
GGGGGGCTTGGGCTGCAGAGACTGGACACTCTGTCTGCGATGTATACTGCCACTGCGGAG
CTGCCTGCCGTCGCCGTTGCCCACTTTGAGCTGGAGGAGTTGAATTTGGGATCCACTCCG
CTAGGGCACATAGCTCTGGAGGCCCTGGCTTCCTGCTACAGTCTGAGGAGCTTGGGTCTT
AAAAGCAGTGGCCTGACTGACCTGCCATCAGGTTTTCTGGCTGCCATGCCCAGGCTTCAG
AGACTGAACCTGGCCAGCAACCAACTGCGGAGTGCCATGCTGTGCACGAATGAGACATGG
GCTGTGTCAGGACTGCAGGTCCTGGATCTGTCCCAAAATGGACTGCGTACCCTGCCCCCA
GCCGCCTTCTCCTGTTTGCCCCATCTGCGGGAGCTGCTACTTCAGGGAAACCAGCTGGTT
TGTCTGGAGGGCCAGGTATTCCAGGGCTTAAGGAGGCTGGAGATGTTGGACTTGGGCAGG
AATCCACTGGAAGCCCTGGGCGAGGACTGGTTGGCTCCTCTGCCTGCACTGACCACTCTA
AACCTGCTGGATACCCACATGGTACTGAGCTCAGCCTGGGTCTTCCGGGGCCCAGAGAAT
CTGCACGACTTGAGACTGCAGCTCCCCTCTGGCCCTTCCAGGGTAGCGTTGCCCCTGCCT
GTGAGGCTGACTAGCTTGGAGCTTCATGCAATCTCAGGCAGGGAGCATTGGAAGCTGGCT
TCTAACATATTCCCAGTCCTGCAGACCCTGACTCTAAAAGGCTGGGGACTGCAGCTGAAG
ACGCAGAATGTCACTGAGATCTTCCCTGCCCTTCGTCAACTCTCCCTGCTTGGCAATAGC
TTGGAGGCTCTCTGCTCCCAGGACAACTCCAGCTACTTCCTCTGGCAGCTCCCCGGGCTC
CAGTATCTGAGGGTACAGGGAGATGGGCACAGCTCCAGGCCTTGCTGCATCACGGGGCTG
CCCAGCCTACGGGAGCTGAAGCTGCAGGCAGTGCAGTCCCGAGCCCGGCCCCGCCTAGTT
CGGCTTGAGGAGCTGGTGGGTGAGCTGCCCAGCCTGGAGGTGCTGTATCTGGCCCAAACA
GGATTGGAGACACTGTCTGCAGCTGCTTTCCAGGGCCTGGGAAGTCTCCAGGTCTTAGTG
CTAGACTGGGAGACAGGCCTTGTGCTGGATAGCAGCCTCCAAGAGCATAGTCCCCAGATG
CCCCAGTACATGTATATTCTAAGTGCATCCTTAGCCTGCCAGTGTGCCAATGCCTGGGTG
GGTCCTTGGCATGAGCGGTCCCCCAGGACATACATGCATGTAGTATCA---CAGCTGTGC
CACTCAGAAGCTGGGGGCCGCCTCAAGAATCCCCTTTTCCCCTTTCTCCAGAGCCACTGC
CCCACAACTGTGGGGTTGGAACTCTTTTTGGGCAGTTCTGCCCTATTGCTTCTGCTAATC
TCTTTGCCCCTTCTACAGGAAGCCAGGAACTCCTGGATCCTCTATCTCCAGGCCTTGCTC
AGGGCTTGGCTTCAGGGTCTGAAGTGTCGGAGGGGTGAGGGCAAGAGGTTCCTTTACGAT
GTGTTCGTGTCCCACTGCGGGCAAGACGAGGGCTGGGTGGTGTGGGAGCTGCTGCCTGCT
CTGGAGGGCTGCCGTCCGGCTGGCCAGGGGCTGCGCCTCTGCCTCCCCGAGCGGGATTTT
GAGCCAGGCAAGGATGTGACTGACAATGTGGCAGACAGCATGGCAAGCAGCCGGGTCGTG
CTCTGCGTGCTGAGCCGCCAGGCCCTGCGCACCCCACGCTGCTGCCTGGAGCTCCGCCTG
GCCACCTCCCTCCTGCTGGCTGCCCCCCGTCCTCCAGGGCTGCTCCTGGTCTTCCTGGAG
CCTGTCTCCCGCCACCAGCTCCCCCGCTACCATAGACTGGCCCGGCTGCTCCGCAGAGGA
GACTACTGCATGTGGCCCAAGGAAGATGAAAGAAAGGCTGAGTTCTGGGCTTGGCTGAGG
AGCAGGCTAAGGCAGCTTGGCTTGGGC
>EqKi TLR12 heq15
ATGGGCATGTGCTTGCTGCTGCCTGGTCTGTTCCTGTCCCTTCCTCTGACCACAGGCTGG
ACAGCTTCCAACTGCCTAGTGACTGAAGGCTCCCGGCTGCCTCTGGTCTCCCGCTTCTTC
CTGACCTGCCCCACGGACTCCAGGCTGCACCTCCTTGCAGCATGCTCCTCAGTGACCAAC
CTCACACAGGCCTTGGAGGCTGTGCCACAGAATGTGGAGGGGCTCTGCCTTACTGGTTCC
ACTTCAGTCCTGCACCCGGATGCCTTCTCCCTCTTTCCTGGGCTCAAGTTGCTAGGGCTG
AGTCTGCATCTCACCCAGCTCCTGCCAGGAGCTCTCCGGGGCTTGGGGCAGCTGCAGCAG
CTCTTTTTCATAAGCCGCCAAAAGGATTACCTCTTCCTACCCCCTGAGGCGTTTAGTAAT
CTAAGCTCCCTGCAATACCTTGCTTTCTTGGGCCCCTGCCTGGATGGAAACTTGGGTGTC
CGGTTGCCTCCCAGTCTACAGCGGCTGGCTATCAAGTTCAGTTGCCTTCAGAATGTAGGG
AAATTGGCCGACATCTTCCCAGACCTGGTGTTTGGCCCCTCCTCTGGTGATGCTCGGACC
CTGGACATGTTGGATCTGTCATTCAACAATCAGCTGAAGATGGCCAGTCCTGGGGCCCTC
CAGGGCCTCAAGTTGGGGACTCTGCTTCTGGATCACACAAAGATGGAGGCAGCTGCAGTG
GGGGGGCTTGGGCTGCAGAGACTGGACACTCTGTCTGCGATGTATACTGCCACTGCGGAG
CTGCCTGCCGTCGCCGTTGCCCACTTTGAGCTGGAGGAGTTGAATTTGGGATCCACTCCA
CTAGGGCACATAGCTCTGGAGGCCCTGGCTTCCTGCTACAGTCTGAGGAGCTTGGGTCTT
AAAAGCAGTGGCCTGACTGACCTGCCATCAGGTTTTCTGGCTGCCATGCCCAGGCTTCAG
AGACTGAACCTGGCCAGCAACCAACTGCGGAGTGCCATGCTGTGCACGAATGAGACATGG
GCTGTGTCAGGACTGCAGGTCCTGGATCTGTCCCAAAATGGGCTGCGTACCCTGCCCCCA
GCCGCCTTCTCCTGTTTGCCCCATCTGCGGGAGCTGCTACTTCAGGGAAACCAGCTGGTT
TGTCTGGAGGGCCAGGTATTCCAGGGCTTAAGGAGGCTGGAGATGTTGGACTTGGGCAGG
AATCCACTGGAAGCCCTGGGCGAGGACTGGTTGGCTCCTCTGCCTGCACTGACCACTCTA
AACCTGCTGGATACCCACATGGTACTGAGCTCAGCCTGGGTCTTCCGGGGCCCAGAGAAT
CTGCACGACTTGAGACTGCAGCTCCCCTCTGGCCCTTCCAGGGTAGCGTTGCCCCTGCCT
GTGAGGCTGACTAGCTTGGAGCTTCATGCAATCTCAGGCAGGGAGCATTGGAAGCTGGCT
TCTAACATATTCCCAGTCCTGCAGACCCTGACTCTAAAAGGCTGGGGACTGCAGCTGAAG
ACGCAGAATGTCACTGAGATCTTCCCTGCCCTTCGTCAACTCTCCCTGCTTGGCAATAGC
TTGGAGGCTCTCTGCTCCCAGGACAACTCCAGCTACTTCCTCTGGCAGCTCCCCGGGCTC
CAGTATCTGAGGGTACAGGGAGATGGGCACAGCTCCAGGCCTTGCTGCATCACGGGGCTG
CCCAGCCTACGGGAGCTGAAGCTGCAGGCAGTGCAGTCCCGAGCCCGGCCCCGCCTAGTT
CGGCTTGAGGAGCTGGTGGGTGAGCTGCCCAGCCTGGAGGTGCTGTATCTGGCCCAAACA
GGATTGGAGACACTGTCTGCAGCTGCTTTCCAGGGCCTGGGAAGTCTCCAGGTCTTAGTG
CTAGACTGGGAGACAGGCCTTGTGCTGGATAGCAGCCTCCAAGAGCATAGTCCCCAGATG
CCCCAGTACATGTATATTCTAAGTGCATCCTTAGCCTGCCAGTGTGCCAATGCCTGGGTG
GGTCCTTGGCATGAGCGGTCCCCCAGGACATACATGCATGTAGTATCA---CAGCTGTGC
CACTCAGAAGCTGGGGGCCGCCTCAAGAATCCCCTTTTCCCCTTTCTCCAGAGCCACTGC
CCCACAACTGTGGGGTTGGAACTCTTTTTGGGCAGTTCTGCCCTATTGCTTCTGCTAATC
TCTTTGCCCCTTCTACAGGAAGCCAGGAACTCCTGGATCCTCTATCTCCAGGCCTTGCTC
AGGGCTTGGCTTCAGGGTCTGAAGTGTCGGAGGGGTGAGGGCAAGAGGTTCCTTTACGAT
GTGTTCGTGTCCCACTGCGGGCAAGACGAGGGCTGGGTGGTGTGGGAGCTGCTGCCTGCT
CTGGAGGGCTGCCGTCCGGCTGGCCAGGGGCTGCGCCTCTGCCTCCCCGAGCGGGATTTT
GAGCCAGGCAAGGATGTGACTGACAATGTGGCAGACAGCATGGCAAGCAGCCGGGTCGTG
CTCTGCGTGCTGAGCCGCCAGGCCCTGCGCACCCCACGCTGCTGCCTGGAGCTCCGCCTG
GCCACCTCCCTCCTGCTGGCTGCCCCCCGTCCTCCAGGGCTGCTCCTGGTCTTCCTGGAG
CCTGTCTCCCGCCACCAGCTCCCCCGCTACCATAGACTGGCCCGGCTGCTCCGCAGAGGA
GACTACTGCATGTGGCCCAAGGAAGATGAAAGAAAGGCTGAGTTCTGGGCTTGGCTGAGG
AGCAGGCTAAGGCAGCTTGGCTTGGGC
>EqKi TLR12 heq16
ATGGGCATGTGCTTGCTGCTGCCTGGTCTGTTCCTGTCCCTTCCTCTGACCACAGGCTGG
ACAGCTTCCAACTGCCTAGTGACTGAAGGCTCCCAGCTGCCTCTGGTCTCCCGCTTCTTC
CTGACCTGCCCCACGGACTCCAGGCTGCACCTCCTTGCAGCATGCTCCTCAGTGACCAAC
CTCACACAGGCCTTGGAGGCTGTGCCACAGAATGTGGAGGGGCTCTGCCTTACTGGTTCC
ACTTCAGTCCTGCACCCGGATGCCTTCTCCCTCTTTCCTGGGCTCAAGTTGCTAGGGCTG
AGTCTGCATCTCACCCAGCTCCTGCCAGGAGCTCTCCGGGGCTTGGGGCAGCTGCAGCAG
CTCTTTTTCATAAGCCGCCAAAAGGATTACCTCTTCCTACCCCCTGAGGCGTTTAGTAAT
CTAAGCTCCCTGCAATACCTTGCTTTCTTGGGCCCCTGCCTGGATGGAAACTTGGGTGTC
CGGTTGCCTCCCAGTCTACAGCGGCTGGCTATCAAGTTCAGTTGCCTTCAGAATGTAGGG
AAATTGGCCGACATCTTCCCAGACCTGGTGTTTGGCCCCTCCTCTGGTGATGCTCGGACC
CTGGACATGTTGGATCTGTCATTCAACAATCAGCTGAAGATGGCCAGTCCTGGGGCCCTC
CAGGGCCTCAAGTTGGGGACTCTGCTTCTGGATCACACAAAGATGGAGGCAGCTGCAGTG
GGGGGGCTTGGGCTGCAGAGACTGGACACTCTGTCTGCGATGTATACTGCCACTGCGGAG
CTGCCTGCCGTCGCCGTTGCCCACTTTGAGCTGGAGGAGTTGAATTTGGGATCCACTCCC
CTAGGGCACATAGCTCTGGAGGCCCTGGCTTCCTGCTACAGTCTGAGGAGCTTGGGTCTT
AAAAGCAGTGGCCTGACTGACCTGCCATCAGGTTTTCTGGCTGCCATGCCCAGGCTTCAG
AGACTGAACCTGGCCAGCAACCAACTGCGGAGTGCCATGCTGTGCACGAATGAGACATGG
GCTGTGTCAGGACTGCAGGTCCTGGATCTGTCCCAAAATGGGCTGCGTACCCTGCCCCCA
GCCGCCTTCTCCTGTTTGCCCCATCTGCGGGAGCTGCTACTTCAGGGAAACCAGCTGGTT
TGTCTGGAGGGCCAGGTATTCCAGGGCTTAAGGAGGCTGGAGATGTTGGACTTGGGCAGG
AATCCACTGGAAGCCCTGGGCGAGGACTGGTTGGCTCCTCTGCCTGCACTGACCACTCTA
AACCTGCTGGATACCCACATGGTACTGAGCTCAGCCTGGGTCTTCCGGGGCCCAGAGAAT
CTGCACGACTTGAGACTGCAGCTCCCCTCTGGCCCTTCCAGGGTAGCGTTGCCCCTGCCT
GTGAGGCTGACTAGCTTGGAGCTTCATGCAATCTCAGGCAGGGAGCATTGGAAGCTGGCT
TCTAACATATTCCCAGTCCTGCAGACCCTGACTCTAAAAGGCTGGGGACTGCAGCTGAAG
ACGCAGAATGTCACTGAGATCTTCCCTGCCCTTCGTCAACTCTCCCTGCTTGGCAATAGC
TTGGAGGCTCTCTGCTCCCAGGACAACTCCAGCTACTTCCTCTGGCAGCTCCCCGGGCTC
CAGTATCTGAGGGTACAGGGAGATGGGCACAGCTCCAGGCCTTGCTGCATCACGGGGCTG
CCCAGCCTACGGGAGCTGAAGCTGCAGGCAGTGCAGTCCCGAGCCCGGCCCCGCCTAGTT
CGGCTTGAGGAGCTGGTGGGTGAGCTGCCCAGCCTGGAGGTGCTGTATCTGGCCCAAACA
GGATTGGAGACACTGTCTGCAGCTGCTTTCCAGGGCCTGGGAAGTCTCCAGGTCTTAGTG
CTAGACTGGGAGACAGGCCTTGTGCTGGATAGCAGCCTCCAAGAGCATAGTCCCCAGATG
CCCCAGTACATGTATATTCTAAGTGCATCCTTAGCCTGCCAGTGTGCCAATGCCTGGGTG
GGTCCTTGGCATGAGCGGTCCCCCAGGACATACATGCATGTAGTATCA---CAGCTGTGC
CACTCAGAAGCTGGGGGCCGCCTCAAGAATCCCCTTTTCCCCTTTCTCCAGAGCCACTGC
CCCACAACTGTGGGGTTGGAACTCTTTTTGGGCAGTTCTGCCCTATTGCTTCTGCTAATC
TCTTTGCCCCTTCTACAGGAAGCCAGGAACTCCTGGATCCTCTATCTCCAGGCCTTGCTC
AGGGCTTGGCTTCAGGGTCTGAAGTGTCGGAGGGGTGAGGGCAAGAGGTTCCTTTACGAT
GTGTTCGTGTCCCACTGCGGGCAAGACGAGGGCTGGGTGGTGTGGGAGCTGCTGCCTGCT
CTGGAGGGCTGCCGTCCGGCTGGCCAGGGGCTGCGCCTCTGCCTCCCCGAGCGGGATTTT
GAGCCAGGCAAGGATGTGACTGACAATGTGGCAGACAGCATGGCAAGCAGCCGGGTCGTG
CTCTGCGTGCTGAGCCGCCAGGCCCTGCGCACCCCACGCTGCTGCCTGGAGCTCCGCCTG
GCCACCTCCCTCCTGCTGGCTGCCCCCCGTCCTCCAGGGCTGCTCCTGGTCTTCCTGGAG
CCTGTCTCCCGCCACCAGCTCCCCCGCTACCATAGACTGGCCCGGCTGCTCCGCAGAGGA
GACTACTGCATGTGGCCCAAGGAAGATGAAAGAAAGGCTGAGTTCTGGGCTTGGCTGAGG
AGCAGGCTAAGGCAGCTTGGCTTGGGC
>EqPr TLR12 heq3
ATGGGCATGTGCTTGCTGCTGCCTGGTCTGTTCCTGTCCCTTCCTCTGACCACAGGCTGG
ACAGCTTCCAACTGCCTAGTGACTGAAGGCTCCCGGCTGCCTCTGGTCTCCCGCTTCTTC
CTGACCTGCCCCACGGACTCCAGGCTGCACCTCCTTGCAGCATGCTCCTCAGTGACCAAC
CTCACACAGGCCTTGGAGGCTGTGCCACAGAATGTGGAGGGGCTCTGCCTTGCTGGTTCC
ACTTCAGTCCTGCACCCGGATGCCTTCTCCCTCTTTCCTGGGCTCAAGTTGCTAGGGCTG
AGTCTGCATCTCACCCAGCTCCTGCCAGGAGCTCTCCGGGGCTTGGGGCAGCTGCAGCAG
CTCTTTTTCATAAGCCGCCAAAAGGATTACCTCTTCCTACCCCCTGAGGCGTTTAGCAAT
CTAAGCTCCCTGCAATACCTTGCTTTCTTGGGCCCCTGCCTGGATGGAAACTTGGGTGTC
CGGTTGCCTCCCAGTCTACAGCGGCTGGCTATCAAGTTCAGTTGCCTTCAGAATGTAGGG
AAATTGGCCGACATCTTCCCAGACCTGGTGTTTGGCCCCTCCTCTGGTGATGCTCGGACC
CTGGACATGTTGGATCTGTCATTCAACAATCAGCTGAAGATGGCCAGTCCTGGGGCCCTC
CAGGGCCTCAAGTTGGGGACTCTGCTTCTGGATCACACAAAGATGGAAGCAGCTGCAGTG
GGGGGGCTTGGGCTGCAGAGACTGGACACTCTGTCTGCGATGTATACTGCCACTGCGGAG
CTGCCTGCCGTCGCCGTTGCCCACTTTGAGCTGGAGGAGTTGAATTTGGGATCCACTCCG
CTAGGGCACATAGCTCTGGAGGCCCTGGCTTCCTGCTACAGTCTGAGGAGCTTGGGTCTT
AAAAGCAGTGGCCTGACTGACCTGCCATCAGGTTTTCTGGCTGCCATGCCCAGGCTTCAG
AGACTGAACCTGGCCAGCAACCAACTGCGGAGTGCCATGCTGTGCACGAATGAGACAGGG
GCTGTGTCAGGACTGCAGGTCCTGGATCTGTCCCAAAATGGGCTGCGTACCCTGCCCCCA
GCCGCCTTCTCCTGTTTGCCCCATCTGCGGGAGCTGCTACTTCAGGGAAACCAGCTGGTT
TGTCTGGAGGGCCAGGTATTCCAGGGCTTAAGGAGGCTGGAGATGTTGGACTTGGGCAGG
AATCCACTGGAAGCCCTGGGCGAGGACTGGTTGGCTCCTCTGCCTGCACTGACCACTCTA
AACCTGCTGGATACCCACATGGTACTGAGCTCAGCCTGGGTCTTCCGGGGCCCAGAGAAT
CTGCACGACTTGAGACTGCAGCTCCCCTCTGGCCCTTCCAGGGTAGCGTTGCCCCTGCCT
GTGAGGCTGACTAGCTTGGAGCTTCATGCAATCTCAGGCAGGGAGCACTGGAAGCTGGCT
TCTAACATATTCCCAGTCCTGCAGACCCTGACTCTAAAAGGCTGGGGACTGCAGCTGAAG
ACGCAGAATGTCACTGAGATCTTCCCTGCCCTTCGTCAACTCTCCCTGCTTGGCAATAGC
TTGGAGGCTCTCTGCTCCCAGGACAACTCCAGCTACTTCCTCTGGCAGCTCCCCGGGCTC
CAGTATCTGAGGGTACAGGGAGATGGGCACAGCTCCAGGCCTTGCTGCATCACGGGGCTG
CCCAGCCTACGGGAGCTGAAGCTGCAGGCAGTGCAGTCCCGAGCCCGGCCCCGCCTAGTA
CGGCTTGAGGAGCTGGTGGGTGAGCTGCCCAGCCTGGAGGTGCTGTATCTGGCCCAAACA
GGATTGGAGACACTGTCTGCAGCTGCTTTCCAGGGCCTGGGAAGTCTCCAGGTCTTAGTG
CTAGACTGGGAGACAGGCCTTGTGCTGGATAGCAGCCTCCAAGAGCATAGTCCCCAGATG
CCCCAGTACATGTATATTCTAAGTGCATCCTTAGCCTGCCAGTGTGCCAATGCCTGGGTG
GGTCCTTGGCATGAGCGGTCCCCCAGGACATACATGCATGTAGTATCA---CAGCTGTGC
CACTCAGAAGCTGGGGGCCGCCTCAAGAATCCCCTTTTCCCCTTTCTCCAGAGCCACTGC
CCCACAACTGTGGGGTTGGAACTCTTTTTGGGCAGTTCTGCCCTGTTGCTTCTGCTAATC
TCTTTGCCCCTTCTACAGGAAGCCAGGAACTCCTGGATCCTCTATCTCCAGGCCTTGCTC
AGGGCTTGGCTTCAGGGTCTGAAGTGTCGGAGGAGTGAGGGCAAGAGGTTCCTTTACGAT
GTGTTCGTGTCCCACTGCGGGCAAGATGAGGGCTGGGTGGTGTGGGAGCTGCTGCCTGCT
CTGGAGGGCTGCCGTCCGGCTGGCCAGGGGCTGCGCCTCTGCCTCCCCGAGCGGGATTTT
GAGCCAGGCAAGGATGTGACTGACAATGTGGCAGACAGCATGGCAAGCAGCCGGGTTGTG
CTCTGCGTGCTGAGCCGCCAGGCCCTGCGCACCCCACGCTGCTGCCTGGAGCTCCGCCTG
GCCACCTCCCTCCTGCTGGCTGCCCCCCGTCCTCCAGGGCTGCTCCTGGTCTTCCTGGAG
CCTGTCTCCCGCCACCAGCTCCCCCGCTACCATAGACTGGCCCGGCTGCTCCGCAGAGGA
GACTACTGCATGTGGCCCAAGGAAGATGAAAGAAAGGCTGAGTTCTGGGCTTGGCTGAGG
AGCAGGCTAAGGCAGCTTGGCTTGGGC
>EqPr TLR12 heq4
ATGGGCATGTGCTTGCTGCTGCCTGGTCTGTTCCTGTCCTTTCCTCTGACCACAGGCTGG
ACAGCTTCCAACTGCCTAGTGACTGAAGGCTCCCGGCTGCCTCTGGTCTCCCGCTTCTTC
CTGACCTGCCCCACGGACTCCAGGCTGCACCTCCTTGCAGCATGCTCCTCAGTGACCAAC
CTCACACAGGCCTTGGAGGCTGTGCCACAGAATGTGGAGGGGCTCTGCCTTGCTGGTTCC
ACTTCAGTCCTGCACCCGGATGCCTTCTCCCTCTTTCCTGGGCTCAAGTTGCTAGGGCTG
AGTCTGCATCTCACCCAGCTCCTGCCAGGAGCTCTCCGGGGCTTGGGGCAGCTGCAGCAG
CTCTTTTTCATAAGCCGCCAAAAGGATTACCTCTTCCTACCCCCTGAGGCGTTTAGCAAT
CTAAGCTCCCTGCAATACCTTGCTTTCTTGGGCCCCTGCCTGGATGGAAACTTGGGTGTC
CGGTTGCCTCCCAGTCTACAGCGGCTGGCTATCAAGTTCAGTTGCCTTCAGAATGTAGGG
AAATTGGCCGACATCTTCCCAGACCTGGTGTTTGGCCCCTCCTCTGGTGATGCTCGGACC
CTGGACATGTTGGATCTGTCATTCAACAATCAGCTGAAGATGGCCAGTCCTGGGGCCCTC
CAGGGCCTCAAGTTGGGGACTCTGCTTCTGGATCACACAAAGATGGAAGCAGCTGCAGTG
GGGGGGCTTGGGCTGCAGAGACTGGACACTCTGTCTGCGATGCATACTGCCACTGCGGAG
CTGCCTGCCGTCGCCGTTGCCCACTTTGAGCTGGAGGAGTTGAATTTGGGATCCACTCCG
CTAGGGCACATAGCTCTGGAGGCCCTGGCTTCCTGCTACAGTCTGAGGAGCTTAGGTCTT
AAAAGCAGTGGCCTGACTGACCTGCCATCAGGTTTTCTGGCTGCCATGCCCAGGCTTCAG
AGGCTGAACCTGGCCAGCAACCAACTGCGGAGTGCCATGCTGTGCACGAATGAGACAGGG
GCTGTGTCAGGACTGCAGGTCCTGGATCTGTCCCAAAATGGGCTGCGTACCCTGCCCCCA
GCCGCCTTCTCCTGTTTGCCCCATCTGCGGGAGCTGCTACTTCAGGGAAACCAGCTGGTT
TGTCTGGAGGGCCAGGTATTCCAGGGCTTAAGGAGGCTGGAGATGTTGGACTTGGGCAGG
AATCCACTGGAAGCCCTGGGCGAGGACTGGTTGGCTCCTCTGCCTGCACTGACCACTCTA
AACCTGCTGGATACCCACATGGTACTGAGCTCAGCCTGGGTCTTCTGGGGCCCAGAGAAT
CTGCACGACTTGAGACTGCAGCTCCCCTCTGGCCCTTCCAGGGTAGCGTTGCCCCTGCCT
GTGAGGCTGACTAGCTTGGAGCTTCATGCAATCTCAGGCAGGGAGCACTGGAAGCTGGCT
TCTAACATATTCCCAGTCCTGCAGACCCTGACTCTAAAAGGCTGGGGACTGCAGCTGAAG
ACGCAGAATGTCACTGAGATCTTCCCTGCCCTTCGTCAACTCTCCCTGCTTGGCAATAGC
TTGGAGGCTCTCTGCTCCCAGGACAACTCCAGCTACTTCCTCTGGCAGCTCCCCGGGCTC
CAGTATCTGAGGGTACAGGGAGATGGGCACAGCTCCAGGCCTTGCTGCATCACGGGGCTG
CCCAGCCTACGGGAGCTGAAGCTGCAGGCAGTGCAGTCCCGAGCCCGGCCCCGCCTAGTA
CGGCTTGAGGAGCTGGTGGGTGAGCTGCCCAGCCTGGAGGTGCTGTATCTGGCCCAAACA
GGATTGGAGACACTGTCTGCAGCTGCTTTCCAGGGCCTGGGAAGTCTCCAGGTCTTAGTG
CTAGACTGGGAGACAGGCCTTGTGCTGGATAGCAGCCTCCAAGAGCATAGTCCCCAGATG
CCCCAGTACATGTATATTCTAAGTGCATCCTTAGCCTGCCAGTGTGCCAATGCCTGGGTG
GGTCCTTGGCATGAGCGGTCCCCCAGGACATACATGCATGTAGTATCA---CAGCTGTGC
CACTCAGAAGCTGGGGGCCGCCTCAAGAATCCCCTTTTCCCCTTTCTCCAGAGCCACTGC
CCCACAACTGTGGGGTTGGAACTCTTTTTGGGCAGTTCTGCCCTGTTGCTTCTGCTAATC
TCTTTGCCCCTTCTACAGGAAGCCAGGAACTCCTGGATCCTCTATCTCCAGGCCTTGCTC
AGGGCTTGGCTTCAGGGTCTGAAGTGTCGGAGGAGTGAGGGCAAGAGGTTCCTTTACGAT
GTGTTCGTGTCCCACTGCGGGCAAGATGAGGGCTGGGTGGTGTGGGAGCTGCTGCCTGCT
CTGGAGGGCTGCCGTCCGGCTGGCCAGGGGCTGCGCCTCTGCCTCCCCGAGCGGGATTTT
GAGCCAGGCAAGGATGTGACTGACAATGTGGCAGACAGCATGGCAAGCAGCCGGGTTGTG
CTCTGCGTGCTGAGCCGCCAGGCCCTGCGCACCCCACGCTGCTGCCTGGAGCTCCGCCTG
GCCACCTCCCTCCTGCTGGCTGCCCCCCGTCCTCCAGGGCTGCTCCTGGTCTTCCTGGAG
CCTGTCTCCCGCCACCAGCTCCCCCGCTACCATAGACTGGCCCGGCTGCTCCGCAGAGGA
GACTACTGCATGTGGCCCAAGGAAGATGAAAGAAAGGCTGAGTTCTGGGCTTGGCTGAGG
AGCAGGCTAAGGCAGCTTGGCTTGGGC
>EqPr TLR12 heq1
ATGGGCATGTGCTTGCTGCTGCCTGGTCTGTTCCTGTCCCTTCCTCTGACCACAGGCTGG
ACAGCTTCCAACTGCCTAGTGACTGAAGGCTCCCGGCTGCCTCTGGTCTCCCGCTTCTTC
CTGACCTGCCCCACGGACTCCAGGCTGCACCTCCTTGCAGCATGCTCCTCAGTGACCAAC
CTCACACAGGCCTTGGAGGCTGTGCCACAGAATGTGGAGGGGCTCTGCCTTGCTGGTTCC
ACTTCAGTCCTGCACCCGGATGCCTTCTCCCTCTTTCCTGGGCTCAAGTTGCTAGGGCTG
AGTCTGCATCTCACCCAGCTCCTGCCAGGAGCTCTCCGGGGCTTGGGGCAGCTGCAGCAG
CTCTTTTTCATAAGCCGCCAAAAGGATTACCTCTTCCTACCCCCTGAGGCGTTTAGCAAT
CTAAGCTCCCTGCAATACCTTGCTTTCTTGGGCCCCTGCCTGGATGGAAACTTGGGTGTC
CGGTTGCCTCCCAGTCTACAGCGGCTGGCTATCAAGTTCAGTTGCCTTCAGAATGTAGGG
AAATTGGCCGACATCTTCCCAGACCTGGTGTTTGGCCCCTCCTCTGGTGATGCTCGGACC
CTGGACATGTTGGATCTGTCATTCAACAATCAGCTGAAGATGGCCAGTCCTGGGGCCCTC
CAGGGCCTCAAGTTGGGGACTCTGCTTCTGGATCACACAAAGATGGAAGCAGCTGCAGTG
GGGGGGCTTGGGCTGCAGAGACTGGACACTCTGTCTGCGATGTATACTGCCACTGCGGAG
CTGCCTGCCGTCGCCGTTGCCCACTTTGAGCTGGAGGAGTTGAATTTGGGATCCACTCCG
CTAGGGCACATAGCTCTGGAGGCCCTGGCTTCCTGCTACAGTCTGAGGAGCTTGGGTCTT
AAAAGCAGTGGCCTGACTGACCTGCCATCAGGTTTTCTGGCTGCCATGCCCAGGCTTCAG
AGACTGAACCTGGCCAGCAACCAACTGCGGAGTGCCATGCTGTGCACGAATGAGACAGGG
GCTGTGTCAGGACTGCAGGTCCTGGATCTGTCCCAAAATGGGCTGCGTACCCTGCCCCCA
GCCGCCTTCTCCTGTTTGCCCCATCTGCGGGAGCTGCTACTTCAGGGAAACCAGCTGGTT
TGTCTGGAGGGCCAGGTATTCCAGGGCTTAAGGAGGCTGGAGATGTTGGACTTGGGCAGG
AATCCACTGGAAGCCCTGGGCGAGGACTGGTTGGCTCCTCTGCCTGCACTGACCACTCTA
AACCTGCTGGATACCCACATGGTACTGAGCTCAGCCTGGGTCTTCTGGGGCCCAGAGAAT
CTGCACGACTTGAGACTGCAGCTCCCCTCTGGCCCTTCCAGGGTAGCGTTGCCCCTGCCT
GTGAGGCTGACTAGCTTGGAGCTTCATGCAATCTCAGGCAGGGAGCACTGGAAGCTGGCT
TCTAACATATTCCCAGTCCTGCAGACCCTGACTCTAAAAGGCTGGGGACTGCAGCTGAAG
ACGCAGAATGTCACTGAGATCTTCCCTGCCCTTCGTCAACTCTCCCTGCTTGGCAATAGC
TTGGAGGCTCTCTGCTCCCAGGACAACTCCAGCTACTTCCTCTGGCAGCTCCCCGGGCTC
CAGTATCTGAGGGTACAGGGAGATGGGCACAGCTCCAGGCCTTGCTGCATCACGGGGCTG
CCCAGCCTACGGGAGCTGAAGCTGCAGGCAGTGCAGTCCCGAGCCCGGCCCCGCCTAGTA
CGGCTTGAGGAGCTGGTGGGTGAGCTGCCCAGCCTGGAGGTGCTGTATCTGGCCCAAACA
GGATTGGAGACACTGTCTGCAGCTGCTTTCCAGGGCCTGGGAAGTCTCCAGGTCTTAGTG
CTAGACTGGGAGACAGGCCTTGTGCTGGATAGCAGCCTCCAAGAGCATAGTCCCCAGATG
CCCCAGTACATGTATATTCTAAGTGCATCCTTAGCCTGCCAGTGTGCCAATGCCTGGGTG
GGTCCTTGGCATGAGCGGTCCCCCAGGACATACATGCATGTAGTATCA---CAGCTGTGC
CACTCAGAAGCTGGGGGCCGCCTCAAGAATCCCCTTTTCCCCTTTCTCCAGAGCCACTGC
CCCACAACTGTGGGGTTGGAACTCTTTTTGGGCAGTTCTGCCCTGTTGCTTCTGCTAATC
TCTTTGCCCCTTCTACAGGAAGCCAGGAACTCCTGGATCCTCTATCTCCAGGCCTTGCTC
AGGGCTTGGCTTCAGGGTCTGAAGTGTCGGAGGAGTGAGGGCAAGAGGTTCCTTTACGAT
GTGTTCGTGTCCCACTGCGGGCAAGATGAGGGCTGGGTGGTGTGGGAGCTGCTGCCTGCT
CTGGAGGGCTGCCGTCCGGCTGGCCAGGGGCTGCGCCTCTGCCTCCCCGAGCGGGATTTT
GAGCCAGGCAAGGATGTGACTGACAATGTGGCAGACAGCATGGCAAGCAGCCGGGTTGTG
CTCTGCGTGCTGAGCCGCCAGGCCCTGCGCACCCCACGCTGCTGCCTGGAGCTCCGCCTG
GCCACCTCCCTCCTGCTGGCTGCCCCCCGTCCTCCAGGGCTGCTCCTGGTCTTCCTGGAG
CCTGTCTCCCGCCACCAGCTCCCCCGCTACCATAGACTGGCCCGGCTGCTCCGCAGAGGA
GACTACTGCATGTGGCCCAAGGAAGATGAAAGAAAGGCTGAGTTCTGGGCTTGGCTGAGG
AGCAGGCTAAGGCAGCTTGGCTTGGGC
>EqPr TLR12 heq2
ATGGGCATGTGCTTGCTGCTGCCTGGTCTGTTCCTGTCCCTTCCTCTGACCACAGGCTGG
ACAGCTTCCAACTGCCTAGTGACTGAAGGCTCCCGGCTGCCTCTGGTCTCCCGCTTCTTC
CTGACCTGCCCCACGGACTCCAGGCTGCACCTCCTTGCAGCATGCTCCTCAGTGACCAAC
CTCACACAGGCCTTGGAGGCTGTGCCACAGAATGTGGAGGGGCTCTGCCTTGCTGGTTCC
ACTTCAGTCCTGCACCCGGATGCCTTCTCCCTCTTTCCTGGGCTCAAGTTGCTAGGGCTG
AGTCTGCATCTCACCCAGCTCCTGCCAGGAGCTCTCCAGGGCTTGGGGCAGCTGCAGCAG
CTCTTTTTCATAAGCCGCCAAAAGGATTACCTCTTCCTACCCCCTGAGGCGTTTAGCAAT
CTAAGCTCCCTGCAATACCTTGCTTTCTTGGGCCCCTGCCTGGATGGAAACTTGGGTGTC
CGGTTGCCTCCCAGTCTACAGCGGCTGGCTATCAAGTTCAGTTGCCTTCAGAATGTAGGG
AAATTGGCCGACATCTTCCCAGACCTGGTGTTTGGCCCCTCCTCTGGTGATGCTCGGACC
CTGGACATGTTGGATCTGTCATTCAACAATCAGCTGAAGATGGCCAGTCCTGGGGCCCTC
CAGGGCCTCAAGTTGGGGACTCTGCTTCTGGATCACACAAAGATGGAAGCAGCTGCAGTG
GGGGGGCTTGGGCTGCAGAGACTGGACACTCTGTCTGCGATGTATACTGCCACTGCGGAG
CTGCCTGCCGTCGCCGTTGCCCACTTTGAGCTGGAGGAGTTGAATTTGGGATCCACTCCG
CTAGGGCACATAGCTCTGGAGGCCCTGGCTTCCTGCTACAGTCTGAGGAGCTTGGGTCTT
AAAAGCAGTGGCCTGACTGACCTGCCATCAGGTTTTCTGGCTGCCATGCCCAGGCTTCAG
AGGCTGAACCTGGCCAGCAACCAACTGCGGAGTGCCATGCTGTGCACGAATGAGACAGGG
GCTGTGTCAGGACTGCAGGTCCTGGATCTGTCCCAAAATGGGCTGCGTACCCTGCCCCCA
GCCGCCTTCTCCTGTTTGCCCCATCTGCGGGAGCTGCTACTTCAGGGAAACCAGCTGGTT
TGTCTGGAGGGCCAGGTATTCCAGGGCTTAAGGAGGCTGGAGATGTTGGACTTGGGCAGG
AATCCACTGGAAGCCCTGGGCGAGGACTGGTTGGCTCCTCTGCCTGCACTGACCACTCTA
AACCTGCTGGATACCCACATGGTACTGAGCTCAGCCTGGGTCTTCTGGGGCCCAGAGAAT
CTGCACGACTTGAGACTGCAGCTCCCCTCTGGCCCTTCCAGGGTAGCGTTGCCCCTGCCT
GTGAGGCTGACTAGCTTGGAGCTTCATGCAATCTCAGGCAGGGAGCACTGGAAGCTGGCT
TCTAACATATTCCCAGTCCTGCAGACCCTGACTCTAAAAGGCTGGGGACTGCAGCTGAAG
ACGCAGAATGTCACTGAGATCTTCCCTGCCCTTCGTCAACTCTCCCTGCTTGGCAATAGC
TTGGAGGCTCTCTGCTCCCAGGACAACTCCAGCTACTTCCTCTGGCAGCTCCCCGGGCTC
CAGTATCTGAGGGTACAGGGAGATGGGCACAGCTCCAGGCCTTGCTGCATCACGGGGCTG
CCCAGCCTACGGGAGCTGAAGCTGCAGGCAGTGCAGTCCCGAGCCCGGCCCCGCCTAGTA
CGGCTTGAGGAGCTGGTGGGTGAGCTGCCCAGCCTGGAGGTGCTGTATCTGGCCCAAACA
GGATTGGAGACACTGTCTGCAGCTGCTTTCCAGGGCCTGGGAAGTCTCCAGGTCTTAGTG
CTAGACTGGGAGACAGGCCTTGTGCTGGATAGCAGCCTCCAAGAGCATAGTCCCCAGATG
CCCCAGTACATGTATATTCTAAGTGCATCCTTAGCCTGCCAGTGTGCCAATGCCTGGGTG
GGTCCTTGGCATGAGCGGTCCCCCAGGACATACATGCATGTAGTATCA---CAGCTGTGC
CACTCAGAAGCTGGGGGCCGCCTCAAGAATCCCCTTTTCCCCTTTCTCCAGAGCCACTGC
CCCACAACTGTGGGGTTGGAACTCTTTTTGGGCAGTTCTGCCCTGTTGCTTCTGCTAATC
TCTTTGCCCCTTCTACAGGAAGCCAGGAACTCCTGGATCCTCTATCTCCAGGCCTTGCTC
AGGGCTTGGCTTCAGGGTCTGAAGTGTCGGAGGAGTGAGGGCAAGAGGTTCCTTTACGAT
GTGTTCGTGTCCCACTGCGGGCAAGATGAGGGCTGGGTGGTGTGGGAGCTGCTGCCTGCT
CTGGAGGGCTGCCGTCCGGCTGGCCAGGGGCTGCGCCTCTGCCTCCCCGAGCGGGATTTT
GAGCCAGGCAAGGATGTGACTGACAATGTGGCAGACAGCATGGCAAGCAGCCGGGTTGTG
CTCTGCGTGCTGAGCCGCCAGGCCCTGCGCACCCCACGCTGCTGCCTGGAGCTCCGCCTG
GCCACCTCCCTCCTGCTGGCTGCCCCCCGTCCTCCAGGGCTGCTCCTGGTCTTCCTGGAG
CCTGTCTCCCGCCACCAGCTCCCCCGCTACCATAGACTGGCCCGGCTGCTCCGCAGAGGA
GACTACTGCATGTGGCCCAAGGAAGATGAAAGAAAGGCTGAGTTCTGGGCTTGGCTGAGG
AGCAGGCTAAGGCAGCTTGGCTTGGGC
>EqCa TLR12 heq3
ATGGGCATGTGCTTGCTGCTGCCTGGTCTGTTCCTGTCCCTTCCTCTGACCACAGGCTGG
ACAGCTTCCAACTGCCTAGTGACTGAAGGCTCCCGGCTGCCTCTGGTCTCCCGCTTCTTC
CTGACCTGCCCCACGGACTCCAGGCTGCACCTCCTTGCAGCATGCTCCTCAGTGACCAAC
CTCACACAGGCCTTGGAGGCTGTGCCACAGAATGTGGAGGGGCTCTGCCTTGCTGGTTCC
ACTTCAGTCCTGCACCCGGATGCCTTCTCCCTCTTTCCTGGGCTCAAGTTGCTAGGGCTG
AGTCTGCATCTCACCCAGCTCCTGCCAGGAGCTCTCCGGGGCTTGGGGCAGCTGCAGCAG
CTCTTTTTCATAAGCCGCCAAAAGGATTACCTCTTCCTACCCCCTGAGGCGTTTAGCAAT
CTAAGCTCCCTGCAATACCTTGCTTTCTTGGGCCCCTGCCTGGATGGAAACTTGGGTGTC
CGGTTGCCTCCCAGTCTACAGCGGCTGGCTATCAAGTTCAGTTGCCTTCAGAATGTAGGG
AAATTGGCCGACATCTTCCCAGACCTGGTGTTTGGCCCCTCCTCTGGTGATGCTCGGACC
CTGGACATGTTGGATCTGTCATTCAACAATCAGCTGAAGATGGCCAGTCCTGGGGCCCTC
CAGGGCCTCAAGTTGGGGACTCTGCTTCTGGATCACACAAAGATGGAAGCAGCTGCAGTG
GGGGGGCTTGGGCTGCAGAGACTGGACACTCTGTCTGCGATGTATACTGCCACTGCGGAG
CTGCCTGCCGTCGCCGTTGCCCACTTTGAGCTGGAGGAGTTGAATTTGGGATCCACTCCG
CTAGGGCACATAGCTCTGGAGGCCCTGGCTTCCTGCTACAGTCTGAGGAGCTTGGGTCTT
AAAAGCAGTGGCCTGACTGACCTGCCATCAGGTTTTCTGGCTGCCATGCCCAGGCTTCAG
AGACTGAACCTGGCCAGCAACCAACTGCGGAGTGCCATGCTGTGCACGAATGAGACAGGG
GCTGTGTCAGGACTGCAGGTCCTGGATCTGTCCCAAAATGGGCTGCGTACCCTGCCCCCA
GCCGCCTTCTCCTGTTTGCCCCATCTGCGGGAGCTGCTACTTCAGGGAAACCAGCTGGTT
TGTCTGGAGGGCCAGGTATTCCAGGGCTTAAGGAGGCTGGAGATGTTGGACTTGGGCAGG
AATCCACTGGAAGCCCTGGGCGAGGACTGGTTGGCTCCTCTGCCTGCACTGACCACTCTA
AACCTGCTGGATACCCACATGGTACTGAGCTCAGCCTGGGTCTTCCGGGGCCCAGAGAAT
CTGCACGACTTGAGACTGCAGCTCCCCTCTGGCCCTTCCAGGGTAGCGTTGCCCCTGCCT
GTGAGGCTGACTAGCTTGGAGCTTCATGCAATCTCAGGCAGGGAGCACTGGAAGCTGGCT
TCTAACATATTCCCAGTCCTGCAGACCCTGACTCTAAAAGGCTGGGGACTGCAGCTGAAG
ACGCAGAATGTCACTGAGATCTTCCCTGCCCTTCGTCAACTCTCCCTGCTTGGCAATAGC
TTGGAGGCTCTCTGCTCCCAGGACAACTCCAGCTACTTCCTCTGGCAGCTCCCCGGGCTC
CAGTATCTGAGGGTACAGGGAGATGGGCACAGCTCCAGGCCTTGCTGCATCACGGGGCTG
CCCAGCCTACGGGAGCTGAAGCTGCAGGCAGTGCAGTCCCGAGCCCGGCCCCGCCTAGTA
CGGCTTGAGGAGCTGGTGGGTGAGCTGCCCAGCCTGGAGGTGCTGTATCTGGCCCAAACA
GGATTGGAGACACTGTCTGCAGCTGCTTTCCAGGGCCTGGGAAGTCTCCAGGTCTTAGTG
CTAGACTGGGAGACAGGCCTTGTGCTGGATAGCAGCCTCCAAGAGCATAGTCCCCAGATG
CCCCAGTACATGTATATTCTAAGTGCATCCTTAGCCTGCCAGTGTGCCAATGCCTGGGTG
GGTCCTTGGCATGAGCGGTCCCCCAGGACATACATGCATGTAGTATCA---CAGCTGTGC
CACTCAGAAGCTGGGGGCCGCCTCAAGAATCCCCTTTTCCCCTTTCTCCAGAGCCACTGC
CCCACAACTGTGGGGTTGGAACTCTTTTTGGGCAGTTCTGCCCTGTTGCTTCTGCTAATC
TCTTTGCCCCTTCTACAGGAAGCCAGGAACTCCTGGATCCTCTATCTCCAGGCCTTGCTC
AGGGCTTGGCTTCAGGGTCTGAAGTGTCGGAGGAGTGAGGGCAAGAGGTTCCTTTACGAT
GTGTTCGTGTCCCACTGCGGGCAAGATGAGGGCTGGGTGGTGTGGGAGCTGCTGCCTGCT
CTGGAGGGCTGCCGTCCGGCTGGCCAGGGGCTGCGCCTCTGCCTCCCCGAGCGGGATTTT
GAGCCAGGCAAGGATGTGACTGACAATGTGGCAGACAGCATGGCAAGCAGCCGGGTTGTG
CTCTGCGTGCTGAGCCGCCAGGCCCTGCGCACCCCACGCTGCTGCCTGGAGCTCCGCCTG
GCCACCTCCCTCCTGCTGGCTGCCCCCCGTCCTCCAGGGCTGCTCCTGGTCTTCCTGGAG
CCTGTCTCCCGCCACCAGCTCCCCCGCTACCATAGACTGGCCCGGCTGCTCCGCAGAGGA
GACTACTGCATGTGGCCCAAGGAAGATGAAAGAAAGGCTGAGTTCTGGGCTTGGCTGAGG
AGCAGGCTAAGGCAGCTTGGCTTGGGC
>EqCa TLR12 heq1
ATGGGCATGTGCTTGCTGCTGCCTGGTCTGTTCCTGTCCCTTCCTCTGACCACAGGCTGG
ACAGCTTCCAACTGCCTAGTGACTGAAGGCTCCCGGCTGCCTCTGGTCTCCCGCTTCTTC
CTGACCTGCCCCACGGACTCCAGGCTGCACCTCCTTGCAGCATGCTCCTCAGTGACCAAC
CTCACACAGGCCTTGGAGGCTGTGCCACAGAATGTGGAGGGGCTCTGCCTTGCTGGTTCC
ACTTCAGTCCTGCACCCGGATGCCTTCTCCCTCTTTCCTGGGCTCAAGTTGCTAGGGCTG
AGTCTGCATCTCACCCAGCTCCTGCCAGGAGCTCTCCGGGGCTTGGGGCAGCTGCAGCAG
CTCTTTTTCATAAGCCGCCAAAAGGATTACCTCTTCCTACCCCCTGAGGCGTTTAGCAAT
CTAAGCTCCCTGCAATACCTTGCTTTCTTGGGCCCCTGCCTGGATGGAAACTTGGGTGTC
CGGTTGCCTCCCAGTCTACAGCGGCTGGCTATCAAGTTCAGTTGCCTTCAGAATGTAGGG
AAATTGGCCGACATCTTCCCAGACCTGGTGTTTGGCCCCTCCTCTGGTGATGCTCGGACC
CTGGACATGTTGGATCTGTCATTCAACAATCAGCTGAAGATGGCCAGTCCTGGGGCCCTC
CAGGGCCTCAAGTTGGGGACTCTGCTTCTGGATCACACAAAGATGGAAGCAGCTGCAGTG
GGGGGGCTTGGGCTGCAGAGACTGGACACTCTGTCTGCGATGTATACTGCCACTGCGGAG
CTGCCTGCCGTCGCCGTTGCCCACTTTGAGCTGGAGGAGTTGAATTTGGGATCCACTCCG
CTAGGGCACATAGCTCTGGAGGCCCTGGCTTCCTGCTACAGTCTGAGGAGCTTGGGTCTT
AAAAGCAGTGGCCTGACTGACCTGCCATCAGGTTTTCTGGCTGCCATGCCCAGGCTTCAG
AGACTGAACCTGGCCAGCAACCAACTGCGGAGTGCCATGCTGTGCACGAATGAGACAGGG
GCTGTGTCAGGACTGCAGGTCCTGGATCTGTCCCAAAATGGGCTGCGTACCCTGCCCCCA
GCCGCCTTCTCCTGTTTGCCCCATCTGCGGGAGCTGCTACTTCAGGGAAACCAGCTGGTT
TGTCTGGAGGGCCAGGTATTCCAGGGCTTAAGGAGGCTGGAGATGTTGGACTTGGGCAGG
AATCCACTGGAAGCCCTGGGCGAGGACTGGTTGGCTCCTCTGCCTGCACTGACCACTCTA
AACCTGCTGGATACCCACATGGTACTGAGCTCAGCCTGGGTCTTCTGGGGCCCAGAGAAT
CTGCACGACTTGAGACTGCAGCTCCCCTCTGGCCCTTCCAGGGTAGCGTTGCCCCTGCCT
GTGAGGCTGACTAGCTTGGAGCTTCATGCAATCTCAGGCAGGGAGCACTGGAAGCTGGCT
TCTAACATATTCCCAGTCCTGCAGACCCTGACTCTAAAAGGCTGGGGACTGCAGCTGAAG
ACGCAGAATGTCACTGAGATCTTCCCTGCCCTTCGTCAACTCTCCCTGCTTGGCAATAGC
TTGGAGGCTCTCTGCTCCCAGGACAACTCCAGCTACTTCCTCTGGCAGCTCCCCGGGCTC
CAGTATCTGAGGGTACAGGGAGATGGGCACAGCTCCAGGCCTTGCTGCATCACGGGGCTG
CCCAGCCTACGGGAGCTGAAGCTGCAGGCAGTGCAGTCCCGAGCCCGGCCCCGCCTAGTA
CGGCTTGAGGAGCTGGTGGGTGAGCTGCCCAGCCTGGAGGTGCTGTATCTGGCCCAAACA
GGATTGGAGACACTGTCTGCAGCTGCTTTCCAGGGCCTGGGAAGTCTCCAGGTCTTAGTG
CTAGACTGGGAGACAGGCCTTGTGCTGGATAGCAGCCTCCAAGAGCATAGTCCCCAGATG
CCCCAGTACATGTATATTCTAAGTGCATCCTTAGCCTGCCAGTGTGCCAATGCCTGGGTG
GGTCCTTGGCATGAGCGGTCCCCCAGGACATACATGCATGTAGTATCA---CAGCTGTGC
CACTCAGAAGCTGGGGGCCGCCTCAAGAATCCCCTTTTCCCCTTTCTCCAGAGCCACTGC
CCCACAACTGTGGGGTTGGAACTCTTTTTGGGCAGTTCTGCCCTGTTGCTTCTGCTAATC
TCTTTGCCCCTTCTACAGGAAGCCAGGAACTCCTGGATCCTCTATCTCCAGGCCTTGCTC
AGGGCTTGGCTTCAGGGTCTGAAGTGTCGGAGGAGTGAGGGCAAGAGGTTCCTTTACGAT
GTGTTCGTGTCCCACTGCGGGCAAGATGAGGGCTGGGTGGTGTGGGAGCTGCTGCCTGCT
CTGGAGGGCTGCCGTCCGGCTGGCCAGGGGCTGCGCCTCTGCCTCCCCGAGCGGGATTTT
GAGCCAGGCAAGGATGTGACTGACAATGTGGCAGACAGCATGGCAAGCAGCCGGGTTGTG
CTCTGCGTGCTGAGCCGCCAGGCCCTGCGCACCCCACGCTGCTGCCTGGAGCTCCGCCTG
GCCACCTCCCTCCTGCTGGCTGCCCCCCGTCCTCCAGGGCTGCTCCTGGTCTTCCTGGAG
CCTGTCTCCCGCCACCAGCTCCCCCGCTACCATAGACTGGCCCGGCTGCTCCGCAGAGGA
GACTACTGCATGTGGCCCAAGGAAGATGAAAGAAAGGCTGAGTTCTGGGCTTGGCTGAGG
AGCAGGCTAAGGCAGCTTGGCTTGGGC
>EqQu TLR12 XP_046516788.1
ATGGGCATGTGCTTGCTGCTGCCTGGTCTGTTCCTGTCCCTTCCTCTGACCACAGGCTGG
ACAGCTTCCAACTGCCTAGTGACGGAAGGCTCCCGGCTGCCTCTGGTCTCCGGCTTCTTC
CTGACCTGCCCCACGGACTCCAGGCTGCACCTCCTTGCAGCATGCTCCTCAGTGACCAAC
CTCACACAGGCCTTGGAGGCTGTGCCACAGAATGTGGAGGGGCTCTGCCTTGCTGGTTCC
ACTTCAGTCCTGCACCCGGATGCCTTCTCCCTCTTTCCTGGGCTCAAGTTGCTAGGGCTG
AGTCTGCATCTCACCCAGCTCCTGCCAGGAGCTCTCCGGGGCTTGGGGCAGCTGCAGCAG
CTCTTTTTCATAAGCCGCCAAAAGGATTACCTCTTCCTACCCCCTGAGGCGTTTAGTAAT
CTAAGCTCCCTGCAATACCTTGCTTTCTTGGGCCCCTGCCTGGATGGAAACTTGGGTGTC
CGGTTGCCTCCCAGTCTACAGCGGCTGGCTATCAAGTTCAGTTGCCTTCAGAATGTAGGG
AAATTGGCCGACATCTTCCCAGACCTGGTGTTTGGCCCCTCCTCTGGTGATGCTCGGACC
CTGGACATGTTGGATCTGTCATTCAACAATCAGCTGAAGATGGCCAGTCCTGGGGCCCTC
CAGGGCCTCAAGTTGGGGACTCTGCTTCTGGATCACACAAAGATGGAGGCAGCTGCAGTG
GGGGGGCTTGGGCTGCAGAGACTGGACACTCTGTCTGCGATGTATACTGCCACTGCGGAG
CTGCCTGCCGTCGCCGTTGCCCACTTTGAGCTGGAGGAGTTGAATTTGGGATCCACTCCG
CTAGGGCACATAGCTCTGGAGGCCCTGGCTTCCTGCTACAGTCTGAGGAGCTTGGGTCTT
AAAAGCAGTGGCCTGACTGACCTGCCATCAGGTTTTCTGGCTGCCATGCCCAGGCTTCAG
AGACTGAACCTGGCCAGCAACCAACTGCGGAGTGCCATGCTGTGCACGAATGAGACAGGG
GCTGTGTCAGGACTGCAGGTCCTGGATCTGTCCCAAAATGGGCTGCGTACCCTGCCCCCA
GCCGCCTTCTCCTGTTTGCCCCATCTGCGGGAGCTGCTACTTCAGGGAAACCAGCTGGTT
TGTCTGGAGGGCCAGGTATTCCAGGGCTTAAGGAGGCTGGAGATGTTGGACTTGGGCAGG
AATCCACTGGAAGCCCTGGGCGAGGACTGGTTGGCTCCTCTGCCTGCACTGACCACTCTA
AACCTGCTGGATACCCACATGGTACTGAGCTTAGCCTGGGTCTTCCGGGGCCCAGAGAAT
CTGCACGACTTGAGACTGCAGCTCCCCTCTGGCCCTTCCAGGGTAGCGTTGCCCCTGCCT
GTGAGGCTGACTAGCTTGGAGCTTCATGCAATCTCAGGCAGGGAGCATTGGAAGCTGGCT
TCTAACATATTCCCAGTCCTGCAGACCCTGACTCTAAAAGGCTGGGGACTGCAGCTGAAG
ACGCAGAATGTCACTGAGATCTTCCCTGCCCTTCGTCAACTCTCCCTGCTTGGCAATAGC
TTGGAGGCTCTCTGCTCCCAGGACAACTCCAGCTACTTCCTCTGGCAGCTCCCCGGGCTC
CAGTATCTGAGGGTACAGGGAGATGGGCACAGCTCCAGGCCTTGCTGCATCACGGGGCTG
CCCAGCCTACGGGAGCTGAAGCTGCAGGCAGTGCAGTCCCGAGCCCGGCCCCGCCTAGTA
CGGCTTGAGGAGCTGGTGGGTGAGCTGCCCAGCCTGGAGGTGCTGTATCTGGCCCAAACA
GGATTGGAGACACTGTCTGCAGCTGCTTTCCAGGGCCTGGGAAGTCTCCAGGTCTTAGTG
CTAGACTGGGAGACAGGCCTTGTGCTGGATAGCAGCCTCCAAGAGCATAGTCCCCAGATG
CCCCAGTACATGTATATTCTAAGTGCATCCTTAGCCTGCCAGTGTGCCAATGCCTGGGTG
GGTCCTTGGCATGAGCGGTCCCCCAGGACATACATGCATGTAGTATCA---CAGCTGTGC
CACTCAGAAGCTGGGGGCCGCCTCAAGAATCCCCTTTTCCCCTTTCTCCAGAGCCACTGC
CCCACAACTGTGGGGTTGGAACTCTTTTTGGGCAGTTCTGCCCTGTTGCTTCTGCTAATC
TCTTTGCCCCTTCTACAGGAAGCCAGGAACTCCTGGATCCTCTATCTCCAGGCCTTGCTC
AGGGCTTGGCTTCAGGGTCTGAAGTGTCGGAGGGGTGAGGGCAAGAGGTTCTTTTACGAT
GTGTTCGTGTCCCACTGCGGGCAAGACGAGGGCTGGGTGGTGTGGGAGCTGCTGCCTGCT
CTGGAGGGCTGCCGTCCGGCTGGCCAGGGGCTGCGCCTCTGCCTCCCCGAGCGGGATTTT
GAGCCAGGCAAGGATGTGACTGACAATGTGGCAGACAGCATGGCAAGCAGCCGGGTCGTG
CTCTGCGTGCTGAGCCGCCAGGCCCTGCGCACCCCACGCTGCTGCCTGGAGCTCCGCCTG
GCCACCTCCCTCCTGCTGGCTGCCCCCCGTCCTCCAGGGCTGCTCCTGGTCTTCCTGGAG
CCTGTCTCCCGCCACCAGCTCCCCCGCTACCATAGACTGGCCTGGCTGCTCCGCAGAGGA
GACTACTGCGTGTGGCCCAAGGAAGATGAAAGAAAGGCTGAGTTCTGGGCTTGGCTGAGG
AGCAGGCTAAGGCAGCTTGGCTTGGGC
>EqAs TLR12 XP_014693362.2
ATGGGCATGTGCTTGCTGCTGCCTGGTCTGTTCCTGTCCCTTCCTCTGACCACAGGCTGG
ACAGCTTCCAACTGCCTAGTGACTGAAGGCTCCCGGCTGCCTCTGGTCTCCCGCTTCTTC
CTGACCTGCCCCACGGACTCCAGGTTGCACCTCCTTGCAGCATGCTCCTCAGTGACCAAC
CTCACACAGGCCTTGGAGGCTGTGCCACAGAATGTGGAGGGGCTCTGCCTTACTGGTTCC
ACTTCAGTCCTGCACCCGGATGCCTTCTCCCTCTTTCCTGGGCTCAAGTTGCTAGGGCTG
AGTCTGCATCTCACCCAGCTCCTGCCAGGAGCTCTCCGGGGCTTGGGGCAGCTGCAGCAG
CTCTTTTTCATAAGCCGCCAAAAGGATTACCTCTTCCTACCCCCTGAGGCGTTTAGTAAT
CTAAGCTCCCTGCAATACCTTGCTTTCTTGGGCCCCTGCCTGGATGGAAACTTGGGTGTC
CGGTTGCCTCCCAGTCTACAGCGGCTGGCTATCAAGTTCAGTTGCCTTCAGAATGTAGGG
AAATTGGCCGACATCTTCCCAGACCTGGTGTTTGGCCCCTCCTCTGGTGATGCTCGGACC
CTGGACATGTTGGATCTGTCATTCAACAATCAGCTGAAGATGGCCAGTCCTGGGGCCCTC
CAGGGCCTCAAGTTGGGGACTCTGCTTCTGGATCACACAAAGATGGAGGCAGCTGCAGTG
GGGGGGCTTGGGCTGCAGAGACTGGACACTCTGTCTGCGATGTATACTGCCACTGCGGAG
CTGCCTGCCGTCGCCGTTGCCCACTTTGAGCTGGAGGAGTTGAATTTGGGATCCACTCCG
CTAGGGCACATAGCTCTGGAGGCCCTGGCTTCCTGCTACAGTCTGAGGAGCTTGGGTCTT
AAAAGCAGTGGCCTGACTGACCTGCCATCAGGTTTTCTGGCTGCCATGCCCAGGCTTCAG
AGACTGAACCTGGCCAGCAACCAACTGCGGAGTGCCATGCTGTGCACGAATGAGACAGGG
GCTGTGTCAGGACTGCAGGTCCTGGATCTGTCCCAAAATGGGCTGCGTACCCTGCCCCCA
GCCGCCTTCTCCTGTTTGCCCCATCTGCGGGAGCTGCTACTTCAGGGAAACCAGCTGGTT
TGTCTGGAGGGCCAGGTATTCCAGGGCTTAAGGAGGCTGGAGATGTTGGACTTGGGCAGG
AATCCACTGGAAGCCCTGGGCGAGGACTGGTTGGCTCCTCTGCCTGCACTGACCACTCTA
AACCTGCTGGATACCCACATGGTACTGAGCTTAGCCTGGGTCTTCCGGGGCCCAGAGAAT
CTGCACGACTTGAGACTGCAGCTCCCCTCTGGCCCTTCCAGGGTAGCGTTGCCCCTGCCT
GTGAGGCTGACTAGCTTGGAGCTTCATGCAATCTCAGGCAGGGAGCATTGGAAGCTGGCT
TCTAACATATTCCCAGTCCTGCAGACCCTGACTCTAAAAGGCTGGGGACTGCAGCTGAAG
ACGCAGAATGTCACTGAGATCTTCCCTGCCCTTCGTCAACTCTCCCTGCTTGGCAATAGC
TTGGAGGCTCTCTGCTCCGAGGACAACTCCAGCTACTTCCTCTGGCAGCTCCCCGGGCTC
CAGTATCTGAGGGTACAGGGAGATGGGCACAGCTCCAGGCCTTGCTGCATCACGGGGCTG
CCCAGCCTACGGGAGCTGAAGCTGCAGGCAGTGCAGTCCCGAGCCCGGCCCCGCCTAGTA
CGGCTTGAGGAGCTGGTGGGTGAGCTGCCCAGCCTGGAGGTGCTGTATCTGGCCCAAACA
GGATTGGAGACACTGTCTGCAGCTGCTTTCCAGGGCCTGGGAAGTCTCCAGGTCTTAGTG
CTAGACTGGGAGACAGGCCTTGTGCTGGATAGCAGCCTCCAAGAGCATAGTCCCCAGATG
CCCCAGTACATGTATATTCTAAGTGCATCCTTAGCCTGCCAGTGTGCCAATGCCTGGGTG
GGTCCTTGGCATGAGCGGTCCCCCAGGACATACATGCATGTAGTATCA---CAGCTGTGC
CACTCAGAAGCTGGGGGCCGCCTCAAGAATCCCCTTTTCCCCTTTCTCCAGAGCCACTGC
CCCACAACTGTGGGGTTGGAACTCTTTTTGGGCAGTTCTGCCCTGTTGCTTCTGCTAATC
TCTTTGCCCCTTCTACAGGAAGCCAGGAACTCCTGGATCCTCTATCTCCAGGCCTTGCTC
AGGGCTTGGCTTCAGGGTCTGAAGTGTCGGAGGGGTGAGGGCAAGAGGTTCCTTTACGAT
GTGTTCGTGTCCCACTGCGGGCAAGACGAGGGCTGGGTGGTGTGGGAGCTGCTGCCTGCT
CTGGAGGGCTGCCGTCCGGCTGGCCAGGGGCTGCGCCTCTGCCTCCCCGAGCGGGATTTT
GAGCCAGGCAAGGATGTGACTGACAATGTGGCAGACAGCATGGCAAGCAGCCGGGTCGTG
CTCTGCGTGCTGAGCCGCCAGGCCCTGCGCACCCCACGCTGCTGCCTGGAGCTCCGCCTG
GCCACCTCCCTCCTGCTGGCTGCCCCCCGTCCTCCAGGGCTGCTCCTGGTCTTCCTGGAG
CCTGTCTCCCGCCACCAGCTCCCCCGCTACCATAGACTGGCCCGGCTGCTCCGCAGAGGA
GACTACTGCGTGTGGCCCAAGGAAGATGAAAGAAAGGCTGAGTTCTGGGCTTGGCTGAGG
AGCAGGCTAAGGCAGCTTGGCTTGGGC
>EqAs TLR12 PSZQ01004664.1:6072288-6075014
ATGGGCATGTGCTTGCTGCTGCCTGGTCTGTTCCTGTCCCTTCCTCTGACCACAGGCTGG
ACAGCTTCCAACTGCCTAGTGACTGAAGGCTCCCGGCTGCCTCTGGTCTCCCGCTTCTTC
CTGACCTGCCCCACGGACTCCAGGCTGCACCTCCTTGCAGCATGCTCCTCAGTGACCAAC
CTCACACAGGCCTTGGAGGCTGTGCCACAGAATGTGGAGGGGCTCTGCCTTACTGGTTCC
ACTTCAGTCCTGCACCCGGATGCCTTCTCCCTCTTTCCTGGGCTCAAGTTGCTAGGGCTG
AGTCTGCATCTCACCCAGCTCCTGCCAGGAGCTCTCCGGGGCTTGGGGCAGCTGCAGCAG
CTCTTTTTCATAAGCCGCCAAAAGGATTACCTCTTCCTACCCCCTGAGGCGTTTAGTAAT
CTAAGCTCCCTGCAATACCTTGCTTTCTTGGGCCCCTGCCTGGATGGAAACTTGGGTGTC
CGGTTGCCTCCCAGTCTACAGCGGCTGGCTATCAAGTTCAGTTGCCTTCAGAATGTAGGG
AAATTGGCCGACATCTTCCCAGACCTGGTGTTTGGCCCCTCCTCTGGTGATGCTCGGACC
CTGGACATGTTGGATCTGTCATTCAACAATCAGCTGAAGATGGCCAGTCCTGGGGCCCTC
CAGGGCCTCAAGTTGGGGACTCTGCTTCTGGATCACACAAAGATGGAGGCAGCTGCAGTG
GGGGGGCTTGGGCTGCAGAGACTGGACACTCTGTCTGCGATGTATACTGCCACTGCGGAG
CTGCCTGCCGTCGCCGTTGCCCACTTTGAGCTGGAGGAGTTGAATTTGGGATCCACTCCG
CTAGGGCACATAGCTCTGGAGGCCCTGGCTTCCTGCTACAGTCTGAGGAGCTTGGGTCTT
AAAAGCAGTGGCCTGACTGACCTGCCATCAGGTTTTCTGGCTGCCATGCCCAGGCTTCAG
AGACTGAACCTGGCCAGCAACCAACTGCGGAGTGCCATGCTGTGCACGAATGAGACAGGG
GCTGTGTCAGGACTGCAGGTCCTGGATCTGTCCCAAAATGGGCTGCGTACCCTGCCCCCA
GCCGCCTTCTCCTGTTTGCCCCATCTGCGGGAGCTGCTACTTCAGGGAAACCAGCTGGTT
TGTCTGGAGGGCCAGGTATTCCAGGGCTTAAGGAGGCTGGAGATGTTGGACTTGGGCAGG
AATCCACTGGAAGCCCTGGGCGAGGACTGGTTGGCTCCTCTGCCTGCACTGACCACTCTA
AACCTGCTGGATACCCACATGGTACTGAGCTTAGCCTGGGTCTTCCGGGGCCCAGAGAAT
CTGCACGACTTGAGACTGCAGCTCCCCTCTGGCCCTTCCAGGGTAGCGTTGCCCCTGCCT
GTGAGGCTGACTAGCTTGGAGCTTCATGCAATCTCAGGCAGGGAGCATTGGAAGCTGGCT
TCTAACATATTCCCAGTCCTGCAGACCCTGACTCTAAAAGGCTGGGGACTGCAGCTGAAG
ACGCAGAATGTCACTGAGATCTTCCCTGCCCTTCGTCAACTCTCCCTGCTTGGCAATAGC
TTGGAGGCTCTCTGCTCCCAGGACAACTCCAGCTACTTCCTCTGGCAGCTCCCCTGGCTC
CAGTATCTGAGGGTACAGGGAGATGGGCACAGCTCCAGGCCTTGCTGCATCACGGGGCTG
CCCAGCCTACGGGAGCTGAAGCTGCAGGCAGTGCAGTCCCGAGCCCGGCCCCGCCTAGTA
CGGCTTGAGGAGCTGGTGGGTGAGCTGCCCAGCCTGGAGGTGCTGTATCTGGCCCAAACA
GGATTGGAGACACTGTCTGCAGCTGCTTTCCAGGGCCTGGGAAGTCTCCAGGTCTTAGTG
CTAGACTGGGAGACAGGCCTTGTGCTGGATAGCAGCCTCCAAGAGCATAGTCCCCAGATG
CCCCAGTACATGTATATTCTAAGTGCATCCTTAGCCTGCCAGTGTGCCAATGCCTGGGTG
GGTCCTTGGCATGAGCGGTCCCCCAGGACATACATGCATGTAGTATCA---CAGCTGTGC
CACTCAGAAGCTGGGGGCCGCCTCAAGAATCCCCTTTTCCCCTTTCTCCAGAGCCACTGC
CCCACAACTGTGGGGTTGGAACTCTTTTTGGGCAGTTCTGCCCTGTTGCTTCTGCTAATC
TCTTTGCCCCTTCTACAGGAAGCCAGGAACTCCTGGATCCTCTATCTCCAGGCCTTGCTC
AGGGCTTGGCTTCAGGGTCTGAAGTGTCGGAGGGGTGAGGGCAAGAGGTTCCTTTACGAT
GTGTTCGTGTCCCACTGCGGGCAAGACGAGGGCTGGGTGGTGTGGGAGCTGCTGCCTGCT
CTGGAGGGCTGCCGTCCGGCTGGCCAGGGGCTGCGCCTCTGCCTCCCCGAGCGGGATTTT
GAGCCAGGCAAGGATGTGACTGACAATGTGGCAGACAGCATGGCAAGCAGCCGGGTCGTG
CTCTGCGTGCTGAGCCGCCAGGCCCTGCGCACCCCACGCTGCTGCCTGGAGCTCCGCCTG
GCCACCTCCCTCCTGCTGGCTGCCCCCCGTCCTCCAGGGCTGCTCCTGGTCTTCCTGGAG
CCTGTCTCCCGCCACCAGCTCCCCCGCTACCATAGACTGGCCCGGCTGCTCCGCAGAGGA
GACTACTGCGTGTGGCCCAAGGAAGATGAAAGAAAGGCTGAGTTCTGGGCTTGGCTGAGG
AGCAGGCTAAGGCAGCTTGGCTTGGGC
>EqPr TLR12 XP_008527145.1
ATGGGCATGTGCTTGCTGCTGCCTGGTCTGTTCCTGTCCCTTCCTCTGACCACAGGCTGG
ACAGCTTCCAACTGCCTAGTGACTGAAGGCTCCCGGCTGCCTCTGGTCTCCCGCTTCTTC
CTGACCTGCCCCACGGACTCCAGGCTGCACCTCCTTGCAGCATGCTCCTCAGTGACCAAC
CTCACACAGGCCTTGGAGGCTGTGCCACAGAATGTGGAGGGGCTCTGCCTTGCTGGTTCC
ACTTCAGTCCTGCACCCGGATGCCTTCTCCCTCTTTCCTGGGCTCAAGTTGCTAGGGCTG
AGTCTGCATCTCACCCAGCTCCTGCCAGGAGCTCTCCGGGGCTTGGGGCAGCTGCAGCAG
CTCTTTTTCATAAGCCGCCAAAAGGATTACCTCTTCCTACCCCCTGAGGCGTTTAGCAAT
CTAAGCTCCCTGCAATACCTTGCTTTCTTGGGCCCCTGCCTGGATGGAAACTTGGGTGTC
CGGTTGCCTCCCAGTCTACAGCGGCTGGCTATCAAGTTCAGTTGCCTTCAGAATGTAGGG
AAATTGGCCGACATCTTCCCAGACCTGGTGTTTGGCCCCTCCTCTGGTGATGCTCGGACC
CTGGACATGTTGGATCTGTCATTCAACAATCAGCTGAAGATGGCCAGTCCTGGGGCCCTC
CAGGGCCTCAAGTTGGGGACTCTGCTTCTGGATCACACAAAGATGGAAGCAGCTGCAGTG
GGGGGGCTTGGGCTGCAGAGACTGGACACTCTGTCTGCGATGTATACTGCCACTGCGGAG
CTGCCTGCCGTCGCCGTTGCCCACTTTGAGCTGGAGGAGTTGAATTTGGGATCCACTCCG
CTAGGGCACATAGCTCTGGAGGCCCTGGCTTCCTGCTACAGTCTGAGGAGCTTGGGTCTT
AAAAGCAGTGGCCTGACTGACCTGCCATCAGGTTTTCTGGCTGCCATGCCCAGGCTTCAG
AGACTGAACCTGGCCAGCAACCAACTGCGGAGTGCCATGCTGTGCACGAATGAGACAGGG
GCTGTGTCAGGACTGCAGGTCCTGGATCTGTCCCAAAATGGGCTGCGTACCCTGCCCCCA
GCCGCCTTCTCCTGTTTGCCCCATCTGCGGGAGCTGCTACTTCAGGGAAACCAGCTGGTT
TGTCTGGAGGGCCAGGTATTCCAGGGCTTAAGGAGGCTGGAGATGTTGGACTTGGGCAGG
AATCCACTGGAAGCCCTGGGCGAGGACTGGTTGGCTCCTCTGCCTGCACTGACCACTCTA
AACCTGCTGGATACCCACATGGTACTGAGCTCAGCCTGGGTCTTCTGGGGCCCAGAGAAT
CTGCACGACTTGAGACTGCAGCTCCCCTCTGGCCCTTCCAGGGTAGCGTTGCCCCTGCCT
GTGAGGCTGACTAGCTTGGAGCTTCATGCAATCTCAGGCAGGGAGCACTGGAAGCTGGCT
TCTAACATATTCCCAGTCCTGCAGACCCTGACTCTAAAAGGCTGGGGACTGCAGCTGAAG
ACGCAGAATGTCACTGAGATCTTCCCTGCCCTTCGTCAACTCTCCCTGCTTGGCAATAGC
TTGGAGGCTCTCTGCTCCCAGGACAACTCCAGCTACTTCCTCTGGCAGCTCCCCGGGCTC
CAGTATCTGAGGGTACAGGGAGATGGGCACAGCTCCAGGCCTTGCTGCATCACGGGGCTG
CCCAGCCTACGGGAGCTGAAGCTGCAGGCAGTGCAGTCCCGAGCCCGGCCCCGCCTAGTA
CGGCTTGAGGAGCTGGTGGGTGAGCTGCCCAGCCTGGAGGTGCTGTATCTGGCCCAAACA
GGATTGGAGACACTGTCTGCAGCTGCTTTCCAGGGCCTGGGAAGTCTCCAGGTCTTAGTG
CTAGACTGGGAGACAGGCCTTGTGCTGGATAGCAGCCTCCAAGAGCATAGTCCCCAGATG
CCCCAGTACATGTATATTCTAAGTGCATCCTTAGCCTGCCAGTGTGCCAATGCCTGGGTG
GGTCCTTGGCATGAGCGGTCCCCCAGGACATACATGCATGTAGTATCA---CAGCTGTGC
CACTCAGAAGCTGGGGGCCGCCTCAAGAATCCCCTTTTCCCCTTTCTCCAGAGCCACTGC
CCCACAACTGTGGGGTTGGAACTCTTTTTGGGCAGTTCTGCCCTGTTGCTTCTGCTAATC
TCTTTGCCCCTTCTACAGGAAGCCAGGAACTCCTGGATCCTCTATCTCCAGGCCTTGCTC
AGGGCTTGGCTTCAGGGTCTGAAGTGTCGGAGGAGTGAGGGCAAGAGGTTCCTTTACGAT
GTGTTCGTGTCCCACTGCGGGCAAGATGAGGGCTGGGTGGTGTGGGAGCTGCTGCCTGCT
CTGGAGGGCTGCCGTCCGGCTGGCCAGGGGCTGCGCCTCTGCCTCCCCGAGCGGGATTTT
GAGCCAGGCAAGGATGTGACTGACAATGTGGCAGACAGCATGGCAAGCAGCCGGGTTGTG
CTCTGCGTGCTGAGCCGCCAGGCCCTGCGCACCCCACGCTGCTGCCTGGAGCTCCGCCTG
GCCACCTCCCTCCTGCTGGCTGCCCCCCGTCCTCCAGGGCTGCTCCTGGTCTTCCTGGAG
CCTGTCTCCCGCCACCAGCTCCCCCGCTACCATAGACTGGCCCGGCTGCTCCGCAGAGGA
GACTACTGCATGTGGCCCAAGGAAGATGAAAGAAAGGCTGAGTTCTGGGCTTGGCTGAGG
AGCAGGCTAAGGCAGCTTGGCTTGGGC
>EqCa TLR12 XP_005607292.2
ATGGGCATGTGCTTGCTGCTGCCTGGTCTGTTCCTGTCCCTTCCTCTGACCACAGGCTGG
ACAGCTTCCAACTGCCTAGTGACTGAAGGCTCCCGGCTGCCTCTGGTCTCCCGCTTCTTC
CTGACCTGCCCCACGGACTCCAGGCTGCACCTCCTTGCAGCATGCTCCTCAGTGACCAAC
CTCACACAGGCCTTGGAGGCTGTGCCACAGAATGTGGAGGGGCTCTGCCTTGCTGGTTCC
ACTTCAGTCCTGCACCCGGATGCCTTCTCCCTCTTTCCTGGGCTCAAGTTGCTAGGGCTG
AGTCTGCATCTCACCCAGCTCCTGCCAGGAGCTCTCCAGGGCTTGGGGCAGCTGCAGCAG
CTCTTTTTCATAAGCCGCCAAAAGGATTACCTCTTCCTACCCCCTGAGGCGTTTAGCAAT
CTAAGCTCCCTGCAATACCTTGCTTTCTTGGGCCCCTGCCTGGATGGAAACTTGGGTGTC
CGGTTGCCTCCCAGTCTACAGCGGCTGGCTATCAAGTTCAGTTGCCTTCAGAATGTAGGG
AAATTGGCCGACATCTTCCCAGACCTGGTGTTTGGCCCCTCCTCTGGTGATGCTCGGACC
CTGGACATGTTGGATCTGTCATTCAACAATCAGCTGAAGATGGCCAGTCCTGGGGCCCTC
CAGGGCCTCAAGTTGGGGACTCTGCTTCTGGATCACACAAAGATGGAAGCAGCTGCAGTG
GGGGGGCTTGGGCTGCAGAGACTGGACACTCTGTCTGCGATGTATACTGCCACTGCGGAG
CTGCCTGCCGTCGCCGTTGCCCACTTTGAGCTGGAGGAGTTGAATTTGGGATCCACTCCG
CTAGGGCACATAGCTCTGGAGGCCCTGGCTTCCTGCTACAGTCTGAGGAGCTTGGGTCTT
AAAAGCAGTGGCCTGACTGACCTGCCATCAGGTTTTCTGGCTGCCATGCCCAGGCTTCAG
AGACTGAACCTGGCCAGCAACCAACTGCGGAGTGCCATGCTGTGCACGAATGAGACAGGG
GCTGTGTCAGGACTGCAGGTCCTGGATCTGTCCCAAAATGGGCTGCGTACCCTGCCCCCA
GCCGCCTTCTCCTGTTTGCCCCATCTGCGGGAGCTGCTACTTCAGGGAAACCAGCTGGTT
TGTCTGGAGGGCCAGGTATTCCAGGGCTTAAGGAGGCTGGAGATGTTGGACTTGGGCAGG
AATCCACTGGAAGCCCTGGGCGAGGACTGGTTGGCTCCTCTGCCTGCACTGACCACTCTA
AACCTGCTGGATACCCACATGGTACTGAGCTCAGCCTGGGTCTTCTGGGGCCCAGAGAAT
CTGCACGACTTGAGACTGCAGCTCCCCTCTGGCCCTTCCAGGGTAGCGTTGCCCCTGCCT
GTGAGGCTGACTAGCTTGGAGCTTCATGCAATCTCAGGCAGGGAGCACTGGAAGCTGGCT
TCTAACATATTCCCAGTCCTGCAGACCCTGACTCTAAAAGGCTGGGGACTGCAGCTGAAG
ACGCAGAATGTCACTGAGATCTTCCCTGCCCTTCGTCAACTCTCCCTGCTTGGCAATAGC
TTGGAGGCTCTCTGCTCCCAGGACAACTCCAGCTACTTCCTCTGGCAGCTCCCCGGGCTC
CAGTATCTGAGGGTACAGGGAGATGGGCACAGCTCCAGGCCTTGCTGCATCACGGGGCTG
CCCAGCCTACGGGAGCTGAAGCTGCAGGCAGTGCAGTCCCGAGCCCGGCCCCGCCTAGTA
CGGCTTGAGGAGCTGGTGGGTGAGCTGCCCAGCCTGGAGGTGCTGTATCTGGCCCAAACA
GGATTGGAGACACTGTCTGCAGCTGCTTTCCAGGGCCTGGGAAGTCTCCAGGTCTTAGTG
CTAGACTGGGAGACAGGCCTTGTGCTGGATAGCAGCCTCCAAGAGCATAGTCCCCAGATG
CCCCAGTACATGTATATTCTAAGTGCATCCTTAGCCTGCCAGTGTGCCAATGCCTGGGTG
GGTCCTTGGCATGAGCGGTCCCCCAGGACATACATGCATGTAGTATCA---CAGCTGTGC
CACTCAGAAGCTGGGGGCCGCCTCAAGAATCCCCTTTTCCCCTTTCTCCAGAGCCACTGC
CCCACAACTGTGGGGTTGGAACTCTTTTTGGGCAGTTCTGCCCTGTTGCTTCTGCTAATC
TCTTTGCCCCTTCTACAGGAAGCCAGGAACTCCTGGATCCTCTATCTCCAGGCCTTGCTC
AGGGCTTGGCTTCAGGGTCTGAAGTGTCGGAGGAGTGAGGGCAAGAGGTTCCTTTACGAT
GTGTTCGTGTCCCACTGCGGGCAAGATGAGGGCTGGGTGGTGTGGGAGCTGCTGCCTGCT
CTGGAGGGCTGCCGTCCGGCTGGCCAGGGGCTGCGCCTCTGCCTCCCCGAGCGGGATTTT
GAGCCAGGCAAGGATGTGACTGACAATGTGGCAGACAGCATGGCAAGCAGCCGGGTTGTG
CTCTGCGTGCTGAGCCGCCAGGCCCTGCGCACCCCACGCTGCTGCCTGGAGCTCCGCCTG
GCCACCTCCCTCCTGCTGGCTGCCCCCCGTCCTCCAGGGCTGCTCCTGGTCTTCCTGGAG
CCTGTCTCCCGCCACCAGCTCCCCCGCTACCATAGACTGGCCCGGCTGCTCCGCAGAGGA
GACTACTGCATGTGGCCCAAGGAAGATGAAAGAAAGGCTGAGTTCTGGGCTTGGCTGAGG
AGCAGGCTAAGGCAGCTTGGCTTGGGC
>EqCa TLR12 KK999414.1:34218-36944
ATGGGCATGTGCTTGCTGCTGCCTGGTCTGTTCCTGTCCCTTCCTCTGACCACAGGCTGG
ACAGCTTCCAACTGCCTAGTGACTGAAGGCTCCCGGCTGCCTCTGGTCTCCCGCTTCTTC
CTGACCTGCCCCACGGACTCCAGGCTGCACCTCCTTGCAGCATGCTCCTCAGTGACCAAC
CTCACACAGGCCTTGGAGGCTGTGCCACAGAATGTGGAGGGGCTCTGCCTTGCTGGTTCC
ACTTCAGTCCTGCACCCGGATGCCTTCTCCCTCTTTCCTGGGCTCAAGTTGCTAGGGCTG
AGTCTGCATCTCACCCAGCTCCTGCCAGGAGCTCTCCGAGGCTTGGGGCAGCTGCAGCAG
CTCTTTTTCATAAGCCGCCAAAAGGATTACCTCTTCCTACCCCCTGAGGCGTTTAGCAAT
CTAAGCTCCCTGCAATACCTTGCTTTCTTGGGCCCCTGCCTGGATGGAAACTTGGGTGTC
CGGTTGCCTCCCAGTCTACAGCGGCTGGCTATCAAGTTCAGTTGCCTTCAGAATGTAGGG
AAATTGGCCGACATCTTCCCAGACCTGGTGTTTGGCCCCTCCTCTGGTGATGCTCGGACC
CTGGACATGTTGGATCTGTCATTCAACAATCAGCTGAAGATGGCCAGTCCTGGGGCCCTC
CAGGGCCTCAAGTTGGGGACTCTGCTTCTGGATCACACAAAGATGGAAGCAGCTGCAGTG
GGGGGGCTTGGGCTGCAGAGACTGGACACTCTGTCTGCGATGTATACTGCCACTGCGGAG
CTGCCTGCCGTCGCCGTTGCCCACTTTGAGCTGGAGGAGTTGAATTTGGGATCCACTCCG
CTAGGGCACATAGCTCTGGAGGCCCTGGCTTCCTGCTACAGTCTGAGGAGCTTGGGTCTT
AAAAGCAGTGGCCTGACTGACCTGCCATCAGGTTTTCTGGCTGCCATGCCCAGGCTTCAG
AGACTGAACCTGGCCAGCAACCAACTGCGGAGTGCCATGCTGTGCACGAATGAGACAGGG
GCTGTGTCAGGACTGCAGGTCCTGGATCTGTCCCAAAATGGGCTGCGTACCCTGCCCCCA
GCCGCCTTCTCCTGTTTGCCCCATCTGCGGGAGCTGCTACTTCAGGGAAACCAGCTGGTT
TGTCTGGAGGGCCAGGTATTCCAGGGCTTAAGGAGGCTGGAGATGTTGGACTTGGGCAGG
AATCCACTGGAAGCCCTGGGCGAGGACTGGTTGGCTCCTCTGCCTGCACTGACCACTCTA
AACCTGCTGGATACCCACATGGTACTGAGCTCAGCCTGGGTCTTCTGGGGCCCAGAGAAT
CTGCACGACTTGAGACTGCAGCTCCCCTCTGGCCCTTCCAGGGTAGCGTTGCCCCTGCCT
GTGAGGCTGACTAGCTTGGAGCTTCATGCAATCTCAGGCAGGGAGCACTGGAAGCTGGCT
TCTAACATATTCCCAGTCCTGCAGACCCTGACTCTAAAAGGCTGGGGACTGCAGCTGAAG
ACGCAGAATGTCACTGAGATCTTCCCTGCCCTTCGTCAACTCTCCCTGCTTGGCAATAGC
TTGGAGGCTCTCTGCTCCCAGGACAACTCCAGCTACTTCCTCTGGCAGCTCCCCGGGCTC
CAGTATCTGAGGGTACAGGGAGATGGGCACAGCTCCAGGCCTTGCTGCATCACGGGGCTG
CCCAGCCTACGGGAGCTGAAGCTGCAGGCAGTGCAGTCCCGAGCCCGGCCCCGCCTAGTA
CGGCTTGAGGAGCTGGTGGGTGAGCTGCCCAGCCTGGAGGTGCTGTATCTGGCCCAAACA
GGATTGGAGACACTGTCTGCAGCTGCTTTCCAGGGCCTGGGAAGTCTCCAGGTCTTAGTG
CTAGACTGGGAGACAGGCCTTGTGCTGGATAGCAGCCTCCAAGAGCATAGTCCCCAGATG
CCCCAGTACATGTATATTCTAAGTGCATCCTTAGCCTGCCAGTGTGCCAATGCCTGGGTG
GGTCCTTGGCATGAGCGGTCCCCCAGGACATACATGCATGTAGTATCA---CAGCTGTGC
CACTCAGAAGCTGGGGGCCGCCTCAAGAATCCCCTTTTCCCCTTTCTCCAGAGCCACTGC
CCCACAACTGTGGGGTTGGAACTCTTTTTGGGCAGTTCTGCCCTGTTGCTTCTGCTAATC
TCTTTGCCCCTTCTACAGGAAGCCAGGAACTCCTGGATCCTCTATCTCCAGGCCTTGCTC
AGGGCTTGGCTTCAGGGTCTGAAGTGTCGGAGGAGTGAGGGCAAGAGGTTCCTTTACGAT
GTGTTCGTGTCCCACTGCGGGCAAGATGAGGGCTGGGTGGTGTGGGAGCTGCTGCCTGCT
CTGGAGGGCTGCCGTCCGGCTGGCCAGGGGCTGCGCCTCTGCCTCCCCGAGCGGGATTTT
GAGCCAGGCAAGGATGTGACTGACAATGTGGCAGACAGCATGGCAAGCAGCCGGGTTGTG
CTCTGCGTGCTGAGCCGCCAGGCCCTGCGCACCCCACGCTGCTGCCTGGAGCTCCGCCTG
GCCACCTCCCTCCTGCTGGCTGCCCCCCGTCCTCCAGGGCTGCTCCTGGTCTTCCTGGAG
CCTGTCTCCCGCCACCAGCTCCCCCGCTACCATAGACTGGCCCGGCTGCTCCGCAGAGGA
GACTACTGCATGTGGCCCAAGGAAGACGAAAGAAAGGCTGAGTTCTGGGCTTGGCTGAGG
AGCAGGCTAAGGCAGCTTGGCTTGGGC
>TaIn TLR12 PVIE01004340.1:50200-52970
ATGGGCGGCCACTTGCTGCTGCCTAGTCTGTTCCTGTCCCTTCCTCTGACTGCAGGCTGG
ACAGCTTCTAACTGCCTAGTGACTGAAGGCTCCCAGCTGCCTCTGGTCTCCCGTTTCTTC
CTGATCTGCCCGTTGGACTCCAGCCTACCCTTCCTTGCAGCATGCTCCTCGGTGACCAAC
CTGACACAGGCCTTGGAGGCTGTGCCACAGAGCGTGGAGGGGCTCTGTCTTGCTGGTTCC
ACTTCAGTTCTGCACCCGGATGCCTTCTCCCACTTCCCCGGGCTCAAGGTCCTAGGGCTG
AGTCTGCCTCTCACCCAGCTCCTGCCAGGAGCTCTCCGGGGCTTGGGGCAGCTGCAGCAG
CTCTTTTTCACAGCCACCCACACAGATTACCTCTTCCTACCCCCCGATGCCTTTGGCAAC
TTAAGCTCCCTCCAACACCTTGCCTTCCTGGGCCCCTGCCTGGATGGAAACTTGGGTGTC
CGGTTGCCTCCCAGTCTACAGCGGCTAGCTGTCAAGTACAGTTGCCTTCAGAATGTAGGG
AAATTGGCCAACATCTTCCCAGACCTGGTGCTTGGCTCTTCCTCTGGTGACACTTGGACC
CTGGATGTGTTGGACCTATCATTCAACAAGCGGCTGAAGATGGCCAGTCCTGGGGCCCTC
CAAGGCCTCAAGCTGGGGACTCTGCGTCTGGACCACACAAAGGTGGAGGCAGCTGCAGTG
GTGGGACTGGGGCTGCAGAGACTGGACACTCTGTCTGTGATAAATACTGACACGGCTGAG
CTGCCTGCCAGGACAGTTGCCCACTTTGAGCTGCAGGAGCTGGATTTGGGATCCACTCTG
ATAGGGCACATAGCTCTGGAGGCCCTGGCTTCTTGCTACAGCCTGAGGAGCTTGGGTCTT
AAAAGCAGTGGCCTGACTGACCTGCCACCAGGTTTCCTGGCTGCCATGCCCAGGCTTCAG
AGACTGAACCTGTCCAGCAACCAACTGCAGAGTGCCATGCTGTGCACGAATGAGACAGGG
GCTGTGTCAGGACTGCGGGCCCTGGATCTGTCCAACAATGGGCTGCGTACCCTGCCCCCA
GCCACCTTCTTCTGTGTGCCCCACCTGCGGGAGCTGTTACTTCAGGGAAACCAGCTGGTT
CGTCTGGAGGGCCAGGTATTCCAGGGCTTAAGGAGGCTGGAGATGTTGGACTTGGGCAGG
AATCCACTGGTAGCCCTGGGCCATGACTGGTTGGCTCCTCTGCCCGCACTGACCACCCTA
AACTTGTTGGATACCCACATGGTGCTGAGCCCAGCCTGGGACTTCCAGGGCCCAGACAGT
CTGCATGACTTGAGACTGCAGCTCCCCTCTGGCCCTTCCACGGTAGCGTTGTCCCTGCCC
ATGAGGCTGACCAGCTTGGAGCTTCATGCAGTCTCAGGCAAGGAGCACCAGAAGCTGGCT
TCTAATGTTTTTCCAGTCTTGCAGACCCTGACTCTAAAAGGCTGGGGACTGCAGCTGGGG
ACCCAGAATGTCACCAAGATCTTCCCTGCCCTTCAACAGCTCTCCCTGCTTGGCAATAGC
TTGGAGGCCCTCTGTTCCCAGGACACCTCCAGCTTCTTCCTCTGGCAACTTCCCAGGCTC
CAGTATCTGAGGGTACGGGGGGATGGGCACAGCCCCAGGCCCTGCTGCATCACAGGGCTG
CCCAGCCTACAGGAGCTGAAGCTTCAGGCATTGCAGTCCCGAGCCCGGCCCCGCCCAGTA
CGGCTTGAGGAGCTGGTGGGTGAGCTGCCCAGGCTCGAGGTGCTGCATCTGGCTCAAACG
GGGTTGGAGACACTGTCTGCTGCTGCTTTCCAGAGCCTGGGAAGTCTCCAGGTCTTAGTG
CTAGACTGGGAGAGAGGCCTTGTGCTGGATGGCAGCCTCCAGGAGCATAGTCCCCAGATG
CCCCAGTACATGTATATTCTGAGTGCATCCTTGGCCTGCCAGTGTGCCAATGCCTGGGTG
GGTCCTTGGCTTGAGAGGTCCCCCAGGACATACATGCACATAGTATCACATCAGCTGTGC
CAGCCAGAAGCTGGGGGCCGCCCCAAGAATCCCCTTTTCCCCTTTCTCCAGAGCCACTGC
CCCAAGACTTTGGAGTTGGAACTCTTTTTGGGCAGCTCTGCCCTGCTGCTTCTGCTAATC
TCTTTGCCCCTTCTGCAGGAAGCCAGGAACTCCTGGATCCTCTATCTTCAGGCCTTGTTC
AGGGCTTGGCTTCAGGGTCTGAGGGGTCGGAGGGGTGAGGGCAACAGGTTCCTCTACGAC
GTGTTTGTGTCCCACTGCAGGCAAGACCAGGCCTGGGTGGTGTGGGAGCTGCTGCCTGCT
CTGGAGGGCTGCCCTCTGGCTGGCAGGGAGCTGCGGCTCTGCCTCCCTGAGCGGGATTTT
GAGCCAGGCAAGGACGTGGCTGACAATGTGGCAGAGAGCATGGCAAGTAGCCGAGTCGTG
CTCTGTGTGCTGAGTCGCCAGGCCCTGCGCACCCCATGCTGCCGCCTGGCGCTCTGCTTG
GCCACCTCCCTCCTGCTGGCTGCCCCCCACCCCCCAGAGCTGCTGCTGGTCTTCCTAGAA
CCTGTCTCCCGCCACCAGCTCCCCCACTACCATAGACTGGCCTGGCTGCTCCATAGAGGA
GACTATTGCGTGTGGCCCAATGAAGATGAAAGAAAGGATGAGTTCTGGGCTTGGCTGGGG
AGCAGACTGGGGCAGCCTGGGTTGGGC
>TaTe TLR12 PVID01000256.1:113166-115892
ATGGGCGGCCACTTGCTGCTGCCTAGTCTGTTCCTGTCCCTTCCTCTGACTGCAGGCTGG
ACAGCTTCTAACTGCCTAGTGACTGAAGGCTCCCAGCTGCCTCTGGTCTCCCGTTTCTTC
CTGATCTGCCCGTTGGACTCCAGGCTACCCTTCCTTGCAGCATGCTCCTCAGTGACCAAC
CTGACACAGGCCTTGGAGGCTGTGCCACAGAGCGTGGAGGGGCTCTGTCTTGCTGGTTCC
ACTTCAGTTCTGCACCCGGATGCCTTCTCCCACTTCCCCGAGCTCAAGGTCCTAGGGCTG
AGTCTGCCTCTCACCCAGCTCCTGCCAGGAGCTCTCCGGGGCTTGGGGCAGCTGCAGCAG
CTCTTTTTCACAGCCACCCACACAGATTACCTCTTCCTACCCCCTGATGCCTTTGGCAAC
TTAAGCTCCCTCCAACACCTTGCCTTCCTGGGCCCCTGCCTGGATGGAAACTTGGGTGTC
CGGTTGCCTCCCAGTCTACAGCGGCTAGCTGTCAAGTACAGTTGCCTTCAGAATGTAGGG
AAATTGGCCAACATCTTCCCAGACCTGGTGCTTGGCTCTTCCTCTGGTGACGCTTGGACC
CTGGATGTGTTGGACCTATCATTCAACAAGCAGCTGAAGATGGCCAGTCCTGGGGCCCTC
CAAGGCCTCAAGCTGGGGACTCTGCGTCTGGACCACACAAAGGTGGAGGCAGCTGCAGTG
GTGGGACTGGGGCTGCAGAGACTGGACACTCTGTCTGTGATAAATACTGACACGGCTGAG
CTGCCTGCCAGGACAGTTGCCCACTTTGAGCTGCAGGAGCTGGATTTGGGATCCACTCTG
ATAGGGCACATAGCTCTGGAGGCCCTGGCTTCTTGCTACAGCCTGAGGAGCTTGGGTCTT
AAAAGCAGTGGCCTGACTGACCTGCCACCAGGTTTCCTGGCTGCCATGCCAAGGCTTCAG
AGACTGAACCTGTCCAGCAACCAACTGCAGAGTGCCATGCTGTGCACGAATGAGACAGGG
GCTGTGTCGGGACTGCAGGCCCTGGATCTGTCCAACAATGGGCTGCGTACCCTGCCCCCA
GCCACCTTCTCCTGTTTGCCCCACCTGCGGGAGCTGCTACTTCAGGGAAACCAGCTGGTT
GGTCTGGAGGGCCAGGTATTCCAGGGCTTAAGGAGGCTGGAGATGTTGGACTTGGGCAGG
AATCCACTGGTAGCCCTGGGCCATGACTGGTTGGCTCCTCTGCCCGCACTGACTACCCTA
AACTTGTTGGATACCCACATGGTGCTGAGCCCAGCCTGGGACTTCCAGGGCCCAGACAGT
CTGCATGACTTGAGACTGCAGCTCCCCTCTGGCCCTTCCACGGTAGTGTTGTCCCTGCCC
ATGAGGCTGACCAGCTTGGAGCTTCATGCAGTCTCAGGCAAGGAGCACCAGAAGCTGGCT
TCTAATGTTTTTCCAGTCTTGCAGACCCTGACTCTAAAAGGCTGGGGACTGCAGCTGGGG
ACCCAGAATGTCACCAAGATCTTCCCTGCCCTTCGACAGCTCTCCCTGCTTGGCAATAGC
TTGGAGGCCCTCTGCTCCCAGGACACCTCCAGCTTCTTCCTCTGGCAACTTCCCAGGCTC
CAGTATCTGAGGGTACGGGGGGATGGGCACAGCCCCAGGCCCTGCTGCATCACAGGGCTG
CCCAGCCTACGGGAGCTGAAGCTTCAGGCATTGCAGTCCCGAGCCCGGCCCCGCCCAGTA
CGGCTTGAGGAGCTGGTGGGTGAGCTGCCCAGGCTCGAAGTGCTGCATCTGGCTCAAACG
GGGTTGGAGACACTGTCTGCTGCTGCTTTCCAGAGCCTGGGAAGTCTCCAGGTCTTAGTG
CTAGACTGGGAGAGAGGCCTTGTGCTGGATGGCAGCCTCCAGGAGCATAGTCCCCAGATG
CCCCAGTACGTGTATATTCTGAGTGCATCCTTGGCCTGCCAATGTGCCAATGCCTGGGTG
GGTCCTTGGCTTGAGAGGTCCCCCAGGACATACATGCACATAGTATCACATCAGCTGTGC
CAGCCAGAAGCTGGGGGCCGCCCCAAGAATCCCCTTTTCCCCTTTCTCCAGAGCCACTGC
CCCAAGACTTTGGAGTTGGAACTCTTTTTGGGCAGCTCTGCCCTGCTGCTTCTGCTAATC
TCTTTGCCCCTTCTGCAGGAAGCCAGGAACTCCTGGATCCTCTATCTTCAGGCCTTGTTC
AGGGCTTGGCTTCAGGGTCTGAGGGGTCGGAGGGGTGAGGGCAACAGGTTCCTCTACGAC
GTGTTTGTGTCCCACTGCAGGCAAGACCAGGCCTGGGTGGTGTGGGAGCTGCTGCCTGCT
CTGGAGGGCTTCCCTCCAGCTGGCTGGGGGCTGCAGCTCTGCCTCCCTGAGCGGGATTTT
GAGCCAGGCAAGGACGTGGCTGACAATGTGGCAGAGAGCATGGCAAGCAGCCGAGTCGTG
CTCTGTGTGCTGAGTCGCCAGGCCCTGCGCACCCCACGCTGCCGCCTGGCGCTCCGCTTG
GCCACCTCCCTCCTGCTGGCTGCCCCTCACCCCCCAGAGCTGCTGCTGGTCTTCCTAGAA
CCTGTCTCCCGCCACCAGCTCCCCCACTACCATAGACTGGCCTGGCTGCTCCACAGAGGA
GACTATTGCGTGTGGCCCAAGGAAGATGAAAGAAAGGATGAGTTCTGGGCTTGGCTGGGG
AGCAGACTGGGGCAGCCTGGGTTGGGC
>RhUn TLR12 BOSQ02002621.1:1435703-1438429
ATGGGCAGGCACTTGCTGCTGCCTGGTCTGTTCCTGTACCTTCCCTTGACTGCAGGCTGG
ACAGCTTCTAACTGCCTGGTGACTGAAGGCTCCCGGCTGCCTCTGGTCTCCCGCTTCTTC
CTGGTCTGCCCCTTGGACTCCAGCCTGCCCCTCCTTGCAGCATGCTACTCAGTGACTAAC
CTGACACAGGCCTTGGAGGCTGTGCCACAGAGCGTGGAGGGGCTCTGTCTTGCTGGTTCC
ACTTTGTTTCTGCACCCGGAAGCCTTCTCCCACTTCCCTGGGCTCAAGGTCTTAGGGCTG
AATCTGCGTCTCACCGAGCTCCTGCCAGGAGCTCTCCGGGGCTTGGGGCAGCTGCAGCAG
CTCTTTTTCATAGGCCTCCGCACGAATCACCTCTTCCTACCTCCTGATGCCTTTGGCAAC
CTAAGCTCCCTCCAGCACCTTGCCTTCTTGGGCCCCTGCTTGGACGGAAACTTGGGTGTC
CGGTTGCCTCCCGGTCTACAGCGGCTAGAGGTCAAGTACAGTTGCCTTCAGAATGTAGGG
AAATTGGCCAACATCTTCCCAGACCTGGTGCTTGGGTCCTCCTCTGGTGAAGCTTGGACT
CTGGACATGTTGGACCTGTCATTCAACAATGGGCTGAAGATGGCCAGTCCTGGGGCCCTC
CAGGGCCTCAAGCTGGGGACTTTGCGTCTGGACCACACCAAGATGGAGGCAGCTGCAGTG
GTGGGACTGGGGCTGCAGAGACTGGACACTCTGTCTATGATAAAGACTGACACGGCTGAG
CTGCCTGCCAGGGCAGTTGCCCACTTTGAGCTACAGGAGCTGAATTTGGGATCCACTCTG
ATAGGGCACATAGCTCTGGAAGCCCTGGCTTCCTGCTACAGCCTAAGGCGCTTGGGTCTT
AAAAGCAGTGGCCTGACTGACCTGCCACCAGGTTTCCTGGCTGCCATGCCCAGGCTTCAG
AGACTGAACCTGTCCAGCAACCAACTGCGGAGTGCCATGCTGTGCACGAATGAGACAGGG
GCTGTGTCAGGACTGTGGGCCTTGGATCTGTCAAAGAATGGGCTGCATACCCTGTCCCCA
GCCACCTTCTCCTGTTTGCCCCATCTGCGGGAGCTGCTACTTCAGGGAAACCAGCTGGTT
TGTCTGGAGGGCCAGGTATTCCAGGGCTTAAGGAGGCTGGAGATGTTGGACTTGGGCGGG
AATCCACTGGTAGCCCTGGGCGATGGCTGGTTGGCTCCTCTGCCTGCACTGACCACCCTA
AACCTGTTGGATACCCGCAAGGTGTTGAGCCCAGGCTGGGACTTCCAAGGCCCAGAGAGT
CTGCACAACTTGAGCCTGCAGCTCCCCTCTGGCCCTTCCAGGGTAGCATTGTCCCTGCCC
ATGAGGCTGAGGAGCTTGGAGCTTCATGCAGCCTCAGGCAGGGAGCATTGGAAGCTGGCT
TCTAACATTTTTCCAGTCTTGCAGACCCTGACTCTAAAAGGCTGGGGACTGCAGCTGGGG
ACCCAGAATGTCTCCGAGATCTTCCCTGCCCTTCTCCAACTCTCCCTGCTTGGCAATAGC
TTGGAGGCCCTCTGCTCCCAGGACACCTCTAGCTTCTTCCTCTGGCAACTCCCTAGGCTC
CAGTATCTGAGGGTACAGGGGGACGGGCACAGCCCTAGGCCCTGCTGCATCACAGGGCTT
CCCAGCCTACGGGAGCTGAAGCTGCAGGCACTGCAATCCCGAGCCCAGCCCCGCCCAGTG
CGGCTTGAGGAGCTGGTGGGTGAGCTGCCCAGGCTTGAGGTGCTGCATCTGGCCCAAACG
GGGTTGGAGACACTCTCTGCCGCTGCTTTCCAGGGCCTGGGAAGTCTCCAGGTCTTAGTG
CTAGACTGGGAGACAGGACTGGTGCTGGATGGCAGCCTCCAGGAGCATAGTCCCCAGATG
CCCCAGTACATGTATATTCTGACTGCATCCTTGGCCTGCCAGTGTGCCAATGCCTGGGTG
GGTCCTTGGCTCGAGCGGTCCCCCAGGACATACATGCACATAAATTCAAATCAGCTGTGC
CAGCCAGAACCTGGGGGCCGCTCCAAGAATCCCCTTTGCCCCTTTCTCCAGAGCCACTGC
CCCAAGACTTCAGGGTTGGGACTCTTTTTGGGCAGCTTTGCCTTGCTGCTTCTGCTAATC
TCTTTGCCCCTTCTACAGGAAGCCAGGAACTCCTGGATCCTCTACCTCCAGGCCTTGTTC
AGGGCTTGGCTTCAGGGCCTGAGGGGTCGGAGGGATGAAGGCCACAGGTTCCTCTATGAT
GTGTTTGTGTCGCACTGCAGGCAAGACCAGGGCTGGGTGGTGTGGGAGCTGCTGCCTGCT
CTGGAGGGCTGCCCTCCAGCTGGCCGGGGGCTGCGCCTCTGCCTCCCTGAGAGGGATTTT
GAGCCAGGCAAGGACGTGGCTGACAATGTGGCAGAGAACATGGCAAGCAGCCGGGTTGTA
CTCTGCGTGCTGAGTCGCCAGGCCCTGAACAACCCACGCTGCCGCCTGGAGCTCCGCCTT
GCCACCTCCCTCCTGCTGGCTGCCCCCCAGCCCCCAGTGCTGCTGCTGGTCTTCCTGGAG
CCTGTCTCCCGCCACCAGCTCCCCCGCTACCATAGACTGGCCAGGCTGCTCCGCAGAGGA
GACTACTGCGTGTGGCCCAAGGAAGAAGAAAGAAAGGACGAATTCTGGGCTTGGCTGGGG
AGCAGGCTGGGGCAGCCTGGGTTGGGC
>DiBi TLR12 CM036958.1:47967698-47970424
ATGGGCAGGCACTTGCTGCTTCCTGGTCTGTTCCTGTACCTTCCCTTGACTGCAGGCTGG
ACAGCTTCTAACTGCCTGGTGACTGAAGGCTCCCGGCTGCCTCTGGTCTCCCGCTTCTTC
CTGGTCTGCCCCTTGGACTCCAGCCTGCCGCTCCTTGCAGCATGCTACTCAGTGACTAAT
CTGACACAGGCCTTGGAGGCTGTGCCACAGAGCGTGGAGGGGCTCTGTCTTGCTGGTTCC
ACTTTGTTTCTGCACCCGGACGCCTTCTCCCACTTCCCTGGGCTCAAGGTCTTAGGGCTG
AATCTGCGTCTCACCCAGCTCCTGCCAGAAGCTCTCCGGGGCTTGGGGCAGCTGAAGCAG
CTCTTTTTCATAGGCCTCCGCACGAATCACCTCTTCCTACCTCCTGATGCCTTTGGCAAC
CTAAGCTCCCTCCAGCACCTTGCCTTCTTGGGCCCCTGCTTGGATGGAAACTTGGGTGTC
CGGTTGCCTCCCGGTCTACAGCGGCTAGATGTCAAGAACAGTTGCCTTCAGAATGTAGGG
AAATTGGCCAACATCTTCCCAGACCTGGTGCTTGGGTCCTCCTCTGGTGAAGCTTGGACT
CTGGACATGTTGGACCTGTCATTCAACAATGGGCTGAAGATGGCCAGTCCTGGGGCCCTC
CAGGGCCTCAAGCTGGGGACTTTGCGTCTGGACCACACAAAGATGGAGGCAGCTGCAGTG
GTGGGACTGGGGCTGCAGAGACTGGACACTCTGTCTGTGATAAAGACTGACACGGCTGAG
CTGCCTGCCAGGGCAGTTGCCTACTTTGAGCTACAGGAGCTGAATTTGGGATCCACTCTG
ATAGGGCACATAGCTCTGGAGGCCCTGGCTTCCTGCTACAGCCTAAGGCGCTTGGGTCTT
GAAAGCAGTGGCCTGACTGACCTGCCACCAGGTTTGCTGGCTGCCATGCCCAGGCTTCAG
AGACTGAACCTGTCCAGCAACCAACTGCAGAGTGTCATGCTGTGCACGAATGAGACAGGG
GCTGTGTCAGGACTGTGGGCCCTGGATCTGTCAAAGAATGGGCTGCATACCCTGTCCCCA
GCCACCTTCTCCTGTTTGCCCCATCTACGGGAGCTGCTACTTCAGGGAAACCAGCTGGTT
TGTCTGGAGGGCCAGGTATTCCAGGGCTTAAGGAGGCTGGAGATGTTGGACTTGGGCGGG
AATCCACTGGTAGCCCTGGGCGATGGCTGGTTGGCTCCTCTGCCTGCACTGACCACCCTA
AACCTGTTGGATACCCGCATGGTGTTGAGCCCAGGCTGGGACTTCCAGGGCCCAGAGAGT
CTGCACAACTTGAGCCTGCAGCTCCCCTCTGGCCCTTCCAGGGTAGCATTGTCCCTGCCC
ATGAGGCTGAGGAGCTTGGAGCTTCATGCAGCCTCAGGCAGGGAGCATTGGAAGCTGGCT
TCTAACGTTTTTCCAGTCTTGCAGACCCTGACTCTAAAAGGCTGGGGACTGCAGCTGGGG
ACCCAGAATGTCTCCGAGATCTTCCCTGCCCTTCTCCAACTCTCCCTGCTTGGCAATAGC
TTGGAGGCCCTCTGCTCCCAGGACACCTCTAGCTTCTTCCTCTGGCAACTCCCTAGGCTC
CAGTATCTGAGGGTATGGGGGGACAGGCACAGCCCTAGGCCCTGCTGCATCACAGGGCTT
CCCAGCCTACGGGAGCTGAAGCTGCAGGCACTGCAATCCCGAGCCCAGCCCCGCCCTGTG
CGGCTTGAGGAGCTGGTGGGTGAGCTGCCCAGGCTTGAGGTGCTGCATCTGGCCCAAACG
GGGTTGGAGACACTCTCTGCCGCTGCTTTCCAGGGCCTGGGAAGTCTCCAGGTCTTAGTG
CTAGACTGGGAGACAGGACTGGTGCTGGATGGCAGCCTCCAGGAGCATAGTCCCCAGATG
CCCCAGTACATGTATATTCTGACTGCATCCTTGGCCTGCCAGTGTGCCAATGCCTGGGTG
GGTCCTTGGCTTGAGCGGTCCCCCAGGACATACATACACATAAATTCAAATCAGCTGTGC
CAGCCAGAACCTGGGGGCCGCTCCAAGAATCCCCTTTTCCCCTTTCTCCAGAGCCACTGC
CCCAAGACTTCAGGGTTGGGACTCTTTTTGGGCAGCTTCGCCTTGCTGCTTCTGCTAATC
TCTTTGCCCCTTCTACAGGAAGCCAGGAACTCCTGGATCCTCTACCTCCAGGCCTTGTTC
AGGGCTTGGCTGCAGGGCCTGAGGGGTCGGAGGGATGAAGGCCACAGGTTCCTCTATGAT
GTGTTTGTGTCGCACTGCAGGCAAGACCAGGGCTGGGTGGTGTGGGAGCTGCTGCCTGCT
CTGGAGGGCTGCCCTCCAGCTGGCTGGGGGCTGCGCCTCTGCCTCCCTGAGAGGGATTTT
GAGCCAGGCAAGGACGTGGCTGACAATGTGGCAGAGAACATGGCAAGCAGCCGGGTTGTA
CTCTGCGTGCTGAGTCGCCAGGCCCTGAACACCCCACGCTGCCGCCTGGAGCTCCGCCTT
GCCACCTCCCTCCTGCTGGCTGCCCCCCAGCCCCCAGTGCTGCTGCTGGTCTTCCTGGAG
CCTGTCTCCCGCCACCAGCTCCCCCGCTACCATAGACTGGCCAGGCTGCTCCGCAGAGGA
GACTACTGTGTGTGGCCCAAGGAAGACGAAAGAAAGGACGAGTTCTGGGCTTGGCTGGGG
AGCAGGCTGGGGAAGCCTGGGTTGGGC
>DiSu TLR12 PEKH010004974.1:381217-383943
ATGGGCAGGCACTTGCTGCTGCCTGGTCTGTTCCTGTACCTTCCCTTGACTGCAGGCTGG
ACAGCTTCTAACTGCCTGGTGACTGAAGGCTCCCGGCTGCCTCTGGTCTCCCGCTTCTTC
CTGGTCTGCCCCTTGGACTCCAGCCTGCCCCTCCTTGCAGCATGCTACTCAGTGACTAAC
CTGACACAGGCCTTGGAGGCTGTGCCACAGAGCGTGGAGGGGCTCTGTCTTGCTGGTTCC
ACTTTGTTTCTGCACCCGGATGCCTTCTCCCACTTCCCTGGGCTCAAGGTCTTAGGGCTG
AATCTGCGTCTCACCCAGCTCCTGCCAGGAGCTCTCCGGGGCTTGGGGCAGCTGCAGCAG
CTCTTTTTCATAGGCCTCCGCACGAATCACCTCTTCCTACCTCCTGATGCCTTTGGCAAC
CTAAGCTCCCTCCAGCACCTTGCCTTCTTGGGCCCCTGCTTGGATGGAAATTTGGGTGTC
CGGTTGCCTCCTGGTCTACAGCGGCTAGATGTCAAGTACAGTTGCCTTCAGAATGTAGGG
AAATTGGCCAACATCTTCCCAGACCTGGTGCTTGGGTCCTCCTCTGGTGAAGCTTGGACT
CTGGACATGTTGGACCTGTCATTCAACAATGGGCTGAAGATGGCCAGTCCTGGGGCCCTC
CAGGGCCTCAAGCTGGGGACTTTGCGTCTGGACCACACAAAGATGGAGGCAGCTGCAGTG
GTGGGACTGGGGCTGCAGAGACTGGACACTCTGTCTGTGATGAAGACTGACACGGCTGAG
CTGCCTGCCAGGGCAGTTGCCCACTTTGAGCTACAGGAGCTGAATTTGGGATCCACTCTG
ATAGGGCACATAGCTCTGGAGGCCCTGGCTTCCTGCTACAGCCTAAGGCGCTTGGGTCTT
AAAAGCAGTGGCCTGACTGACCTGCCACCAGGTTTCCTGGCTGCCATGCCCAGGCTTCAG
AGACTGAACCTGTCCAGCAACCAACTGCGGAGTGCCATGCTGTGCACGAATGAGACAGGG
GCTGTGTCAGGACTGTGGGCCCTGGATCTGTCAAAGAATGGGCTGCATACCCTGTCCCCA
GCCACCTTCTCCTGTTTACCCCATCTACGGGAGCTGCTACTTCAGGGAAACCAGCTGGTT
TGTCTGGAGGGCCAGGTATTCCAGGGCTTAAGGAGGCTGGAGATGTTGGACTTGGGCGGG
AATCCACTGGTAGCCCTGGGCGATGGCTGGTTGGCTCCTCTGCCTGCACTGACCACCCTA
AACCTGTTGGATACCCGCATGGTGTCGAGCCCAGCCTGGGACTTCCAAGGTCCAGAGAGT
CTGCACAACTTGAGCCTGCAGCTCCCCTCTGGCCCTTCCAGGGTAGCATTGTCCCTGCCC
ATGAGGCTGAGGAGCTTGGAGCTTCATGCAGCCTCAGGCAGCGAGCATTGGAAGCTGGCT
TCTAACGTTTTTCCAGTCTTGCAGACCCTGACTCTAAAAGGCTGGGGACTGCAGCTGGGG
ACCCAGAATGTCTCCGAGATCTTCCCTGCCCTTCTCCAACTCTCCCTGCTTGGCAATAGC
TTGGAGGCCCTCTGCTCCCAGGACACCACTAGCTTCTTCCTCTGGCAACTCCCTAGGCTC
CAGTATCTGAGGGTATGGGGGGACGGGCACAGCCCTAGGCCCTGCTGCATCACAGGGCTT
CCCAGCCTACGGCAGCTGAAGCTGCAGGCACTGCAATCCCGAGCCCAGCCCCGCCCAGTG
CGGCTTGAGGAGCTGGTGGGTGAGCTGCCCAGGCTTGAGGTGCTGCATCTGGCCCAAACG
GGGTTGGAGACACTCTCTGCCGCTGCTTTCCAGGGCCTGGGAAGTCTCCAGGTCTTAGTG
CTAGACCGGGAGACAGGACTGGTGCTGGATGGCAGCCTCCAGGAGCATAGTCCCCAGATG
CCCCAGTACATGTATATTCTGACTGCATCCTTGGCCTGCCAGTGTGCCAATGCCTGGGTG
GGTCTTTGGCTTGAGCGGTCCCCCAGGACATACGTGCACATAAATTCAAATCAGCTGTGC
CAGCCAGAACCTGGGGGCCGCTCCAAGAATCCCCTTTTCCCCTTTCTCCAGAGCCACTGC
CCCAAGACTTCAGGGTTGGGACTCTTTTTGGGCAGCTTTGCCTTGCTGCTTCTCCTAATC
TCTTTGCCCCTTCTACAGGAAGCCAGGAACTCCTGGATCCTCTACCTCCAGGCCTTGTTC
AGGGCTTGGCTTCAGGGCCTGAGGGGTCGGAGGGATGAAGGCCACAGGTTCCTCTATGAT
GTGTTTGTGTCGCACTGCAGGCAAGACCAGGGCTGGGTGGTGTGGGAGCTGCTGCCTGCT
CTGGAGGGCTGCCCTCCAGCTGGCCGGGGGCTGCGCCTCTGCCTCCCTGAGAGGGATTTT
GAGCCAGGCAAGGACGTGGCTGACAATGTGGCAGAGAACATGGCAAGCAGCCGGGTTGTA
CTTTGCGTGCTGAGTCGCCAGGCCCTGAACGCCCCACGCTGCCGCCTGGAGCTCCGCCTT
GCCACCTCCCTCCTGCTGGCTGCCCCCCAGCCCCCAGTGCTGCTGCTGGTCTTCCTGGAG
CCTGTCTCCCGCCACCAGCTCCCCCGCTACCATAGACTGGCCAGGCTGCTCCGCAGAGGA
GACTACTGCGTGTGGCCCAAGGAAGAAGAAAGAAAGGACGAGTTCTGGGCTTGGCTGGGG
AGCAGGCTGGGGCAGCCTGGGTTGGGC
>CeSi TLR12 XP_004426196.1
ATGGGCAGGCACTTGCTGCTTCCTGGTCTGTTCCTGTACCTTCCCTTGACTGCAGGCTGG
ACAGCTTCTAACTGCCTGGTGACTGAAGGCTCCCGGCTGCCTCTGGTCTCCCGCTTCTTC
CTGGTCTGCCCCTTGGACTCCAGCCTGCCCCTCCTTGCAGCATGCTACTCAGTGACTAAT
CTGACACAGGCCTTGGAGGCTGTGCCACAGAGCGTGGAGGGGCTCTGTCTTGCTGGTTCC
ACTTTGTTTCTGCACCCGGACGCCTTCTCCCACTTCCCTGGGCTCAAGGTCTTAGGGCTG
AATCTGCGTCTCACCCAGCTCCTGCCAGGAGCTCTCCGGGGCTTGGGGCAGCTGAAGCAG
CTCTTTTTCATAGGCCTCCGCACGAATCACCTCTTCCTACCTCCTGATGCCTTTGGCAAC
CTAAGCTCCCTCCAGCACCTTGCCTTCTTGGGCCCCTGCTTGGATGGAAACTTGGGTGTC
CGGTTGCCTCCCGGTCTACAGCGGCTGGATGTCAAGAACAGTTGCCTTCAGAATGTAGGG
AAATTGGCCAACATCTTCCCAGACCTGGTGCTTGGGTCCTCCTCTGGTGAAGCTTGGACT
CTGGACATGTTGGACCTGTCATTCAACAATGGGCTGAAGATGGCCAGTCCTGGGGCCCTC
CAGGGCCTCAAGCTGGGGACTTTGCGTCTGGACCACACAAAGATGGAGGCAGCTGCAGTG
GTGGGACTGGGGCTGCAGAGACTGGACACTCTGTCTGTGATAAAGACTGACACGGCTGAG
CTGCCTGCCAGGGCAGTTGCCCACTTTGAGCTACAGGAGCTGAATTTGGGATCCACTCTG
ATAGGGCACATAGCTCTGGAGGCCCTGGCTTCCTGCTACAGCCTAAGGCGCTTGGGTCTT
GAAAGCAGTGGCCTGACTGACCTGCCACCAGGTTTCCTGGCTGCCATGCCCAGGCTTCAG
AGACTGAACCTGTCCAGCAACCAACTGCGGAGTGCCATGCTGTGCACGAATGAGACAGGG
GCTGTGTCAGGACTGTGGGCCCTGGATCTGTCAAAGAATGGGCTGCAAACCCTGTCCCCA
GCCACCTTCTCCTGTTTGCCCCATCTACGGGAGCTGCTACTTCAGGGAAACCAGCTGGTT
TGTCTGGAGGGCCAGGTATTCCAGGGCTTAAGGAGGCTGGAGATGTTGGACTTGGGCGGG
AATCCACTGGTAGCCCTGGGCGATGGCTGGTTGGCTCCTCTGCCTGCACTGACCACCCTA
AACCTGTTGGATACCCGCATGGTGTTGAGCCCAGGCTGGGACTTCCAGGGCCCAGAGAGT
CTGCACAACTTGAGCCTGCAGCTCCCCTCTGGCCCTTCCAGGGTAGCATTGTCCCTGCCC
ATGAGGCTGAGGAGCTTGGAGCTTCATGCAGCCTCAGGCAGGGAGCATTGGAAGCTGGCT
TCTAACGTTTTTCCAGTCTTGCAGACCCTGACTCTAAAAGGCTGGGGACTGCAGCTGGGG
ACCCAGAATGTCTCCGAGATCTTCCCTGCCCTTCTCCAACTCTCCCTGCTTGGCAATAGC
TTGGAGGCCCTCTGCTCCCAGGACACCTCTAGCTTCTTCCTCTGGCAACTCCCTAGGCTC
CAGTATCTGAGGGTATGGGGGGACAGGCACAGCCCTAGGCCCTGCTGCATCACAGGGCTT
CCCAGCCTACGGGAGCTGAAGCTGCAGGCACTGCAATCCCGAGCCCAGCCACGCCCAGTG
CGGCTTGAGGAGCTGGTGGGTGAGCTGCCCAGGCTTGAGGTGCTGCATCTGGCCCAAACG
GGGTTGGAGACACTCTCTGCCGCTGCTTTCCAGGGCCTGGGAAGTCTCCAGGTCTTAGTG
CTAGACTGGGAGACAGGACTGGTGCTGGATGGCAGCCTCCAGGAGCATAGTCCCCAGATG
CCCCAGTACATGTATATTCTGACTGCATCCTTGGCCTGCCAGTGTGCCAATGCCTGGGTG
GGTCCTTGGCTTGAGCGGTCCCCCAGGACATACATACACATAAATTCAAATCAGCTGTGC
CAGCCAGAACCTGGGGGCCGCTCCAAGAATCCCCTTTTCCCCTTTCTCCAGAGCCACTGC
CCCAAGACTTCAGGGTTGGGACTCTTTTTGGGCAGCTTCGCCTTGCTGCTTCTGCTAATC
TCTTTGCCCCTTCTACAGGAAGCCAGGAACTCCTGGATCCTCTACCTCCAGGCCTTGTTC
AGGGCTTGGCTTCAGGGCCTGAGGGGTCGGAGGGATGAAGGCCACAGGTTCCTCTATGAT
GTGTTTGTGTCGCACTGCAGGCAAGACCAGGGCTGGGTGGTGTGGGAGCTGCTGCCTGCT
CTGGAGGGCTGCCCTCCAGCTGGCTGGGGGCTGCGCCTCTGCCTCCCTGAGAGGGATTTT
GAGCCAGGCAAGGACGTGACTGACAATGTGGCAGAGAACATGGCAAGCAGCCGGGTTGTA
CTCTGCGTGCTGAGTCGCCAGGCCCTGAACACCCCACGCTGCCGCCTGGAGCTCCGCCTT
GCCACCTCCCTCCTGCTGGCTGCCCCCCGGCCCCCAGTGCTGCTGCTGGTCTTCCTGGAG
CCTGTCTCCCGCCACCAGCTCCCCCGCTACCATAGACTGGCCAGGCTGCTCCGCAGAGGA
GACTACTGTGTGTGGCCCAAGGAAGAAGAAAGAAAGGACGAGTTCTGGGCTTGGCTGGGG
AGCAGGCTGGGGCAGCCTGGGTTGGGC
