# Supplementary material for: Twelve toll-like receptor (TLR) genes in the family Equidae – comparative genomics, selection and evolution
Source: Vet Res Commun. 2023 Oct 24;48(2):725–41. doi: 10.1007/s11259-023-10245-4 (PMC10998774; doi:10.1007/s11259-023-10245-4)
Supplement: Supplementary file 3 — Supplementary Material 3 [file 11259_2023_10245_MOESM3_ESM.zip › TLR2 AA.fas]

>EqGr TLR2 Heq1
MPHALWTVWVLGAVISLSKEGVPDQPSSLSCDPTGVCDGRSRSLNSIPSGLTAAVKSLDL
SNNKITSVGNSDLWKCVNLKALRLGSNDINTIEEDSFSSLRSLEHLDLSNNHLSNLSSAW
FRPLSSLKFLNLLGSTYKTLGETSLFSHLTNLRILKVG-NIHFTEIQGKDFAGLTFLEEL
EIDATNLQRYEPKSFKSIQNISHLILRMKQPVLLPEIILDTLSSLEYLELRDTHLNTFHF
AEVSDPETNTLIKKFTFRNVKITDESFDEIVKLLNYISGVSEAEFDECTLDGLGEFRTPD
IDKIKVIGKLETLTIRRLRIPQFYLFRDLSSIYSLTERVKRITIENSKVFLVPCSLSQHL
KSLEYLDLSDNLMVEEYLKNSACERAWPSLQTLILRQNHLTSLGKTGETLLTLKNLTKLD
ISKNSFHSMPETCQWPEKMKYLNLSSIRIDRLTQCIPQTLEVLDISNNNLNSFSLILPQV
KELYISRNKLKTLPDASFLPMLLVMRISRNTINTFSKEQLDSFQKLKTLEAGGNNFICSC
EFLSFTQEEQALDQILIDWPENYLCDSPSHVRGQRVQDTHLSVSECHRTALVSAVCCALF
LSILLTGVLCHHFHGLWYMKMMWAWLQAKRKPRTAPQRDICYDAFVSYSERDSYWVENLM
VQELEHFNPPFKLCLHKRDFIPGKWIIDNIIDSIEKSHKTIFVLSENFVKSEWCKYELDF
SHFRLFDENNDAAILILLEPIEKKAIPQRFCKLRKIMNTKTYLEWPTDEAQQEGFWLNLR
AAIKS
>EqGr TLR2 Heq2
MPHALWTVWVLGAVISLSKEGVPDQPSSLSCDPTGVCDGRSRSLNSIPSGLTAAVKSLDL
SNNKITSVGNSDLWKCVNLKALRLGSNDINTIEEDSFSSLRSLEHLDLSNNHLSNLSSAW
FRPLSSLKFLNLLGSTYKTLGETSLFSHLTNLRILKVG-NIHFTEIQGKDFAGLTFLEEL
EIDATNLQRYEPKSFKSIQNISHLILRMKQPVLLPEIILDTLSSLEYLELRDTHLNTFHF
AEVSDPETNTLIKKFTFRNVKITDESFDEIVKLLNYISGVSEAEFDECTLDGLGEFRTPD
IDKIKVIGKLETLTIRRLRIPQFYLFRDLSSIYSLTERVKRITIENSKVFLVPCSLSQHL
KSLEYLDLSDNLMVEEYLKNSACERAWPSLQTLILRQNHLTSLGKTGETLLTLKNLTKLD
ISRNSFHSMPETCQWPEKMKYLNLSSIRIDRLTQCIPQTLEVLDISNNNLNSFSLILPQV
KELYISRNKLKTLPDASFLPMLLVMRISRNTINTFSKEQLDSFQKLKTLEAGGNNFICSC
EFLSFTQEEQALDQILIDWPENYLCDSPSHVRGQRVQDTHLSVSECHRTALVSAVCCALF
LSILLTGVLCHHFHGLWYMKMMWAWLQAKRKPRTAPQRDICYDAFVSYSERDSYWVENLM
VQELEHFNPPFKLCLHKRDFIPGKWIIDNIIDSIEKSHKTIFVLSENFVKSEWCKYELDF
SHFRLFDENNDAAILILLEPIEKKAIPQRFCKLRKIMNTKTYLEWPTDEAQQEGFWLNLR
AAIKS
>EqQuAn TLR2 Heq6
MPHALWTVWVLGAVISLSKEGVPDQPSSLSCDPTGVCDGRSRSLNSIPSGLTAAVKSLDL
SNNKIASVGNSDLWKCVNLKALRLGSNDINTIEEDSFSSLRSLEHLDLSNNHLSNLSSAW
FRPLSSLKFLNLLGSTYKTLGETSLFSHLTNLRILKVG-NIHFTEIQGKDFAGLTFLEEL
EIDATNLQRYEPKSFKSIQNISHLILRMKQPVLLPEIILDTLSSLEYFELRDTHLNTFHF
AEVSDPETNTLIKKFTFRNVKITDESFDEIVKLLNYISGVSEAEFDECTLDGLGEFRTPD
IDKIKVIGKLETLTIRRLRIPQFYLFHDLSSIYSLTERVKRITIENSKVFLVPCSLSQHL
KSLEYLDLSDNLMVEEYLKNSACERAWPSLQTLILRQNHLTSLGKTGETLLTLKNLTKLD
ISKNSFHSMPETCQWPEKMKYLNLSSIRIDRLTQCIPQTLEVLDISNNNLNSFSLILPQV
KELYISRNKLKTLPDASFLPMLLVMRISRNTINTFSKEQLDSFQKLKTLEAGGNNFICSC
EFLSFTQEEQALDQILIDWPENYLCDSPSHVRGQRVQDTHLSVSECHRTALVSAVCCALF
LSILLTGVLCHHFHGLWYMKMMWAWLQAKRKPRTAPQRDICYDAFVSYSERDSYWVENLM
VQELEHFNPPFKLCLHKRDFIPGKWIIDNIIDSIEKSHKTIFVLSENFVKSEWCKYELDF
SHFRLFDENNDAAILILLEPIEKKAIPQRFCKLRKIMNTKTYLEWPTDEAQQEGFWLNLR
AAIKS
>EqQuAn TLR2 Heq7
MPHALWMVWVLGAVISLSKEGVPDQPSSLSCDPTGVCDGRSRSLNSIPSGLTAAVKSLDL
SNNKIASVGNSDLWKCVNLKALRLGSNDINTIEEDSFSSLRSLEHLDLSNNHLSNLSSAW
FRPLSSLKFLNLLGSTYKTLGETSLFSHLTNLRILKVG-NIHFTEIQGKDFAGLTFLEEL
EIDATNLQRYEPKSFKSIQNISHLILRMKQPVLLPEIILDTLSSLEYFELRDTHLNTFHF
AEVSDPETNTLIKKFTFRNVKITDESFDEIVKLLNYISGVSEAEFDECTLDGLGEFRTPD
IDKIKVIGKLETLTIRRLRIPQFYLFHDLSSIYSLTERVKRITIENSKVFLVPCSLSQHL
KSLEYLDLSDNLMVEEYLKNSACERAWPSLQTLILRQNHLTSLGKTGETLLTLKNLTKLD
ISKNSFHSMPETCQWPEKMKYLNLSSIRIDRLTQCIPQTLEVLDISNNNLNSFSLILPQV
KELYISRNKLKTLPDASFLPMLLVMRISRNTINTFSKEQLDSFQKLKTLEAGGNNFICSC
EFLSFTQEEQALDQILIDWPENYLCDSPSHVRGQRVQDTHLSVSECHRTALVSAVCCALF
LSILLTGVLCHHFHGLWYMKMMWAWLQAKRKPRTAPQRDICYDAFVSYSERDSYWVENLM
VQELEHFNPPFKLCLHKRDFIPGKWIIDNIIDSIEKSHKTIFVLSENFVKSEWCKYELDF
SHFRLFDENNDAAILILLEPIEKKAIPQRFCKLRKIMNTKTYLEWPTDEAQQEGFWLNLR
AAIKS
>EqQuBoe TLR2 Heq8
MPHALWTVWVLGAVISLSKEGVPDQPSSLSCDPTGVCDGRSRSLNSIPSGLTAAVKSLDL
SNNKIASVGNSDLWKCVNLKALRLGSNDINTIEEDSFSSLRSLEHLDLSNNHLSNLSSAW
FRPLSSLKFLNLLGSTYKTLGETSLFSHLTNLRILKVG-NIHFTEIQGKDFAGLTFLEEL
EIDATNLQRYEPKSFKSIQNISHLILRMKQPVLLPEIILDTLSSLEYFELRDTHLNTFHF
AEVSDPETNTLIKKFTFRNVKITDESFDEIVKLLNYISGVSEAEFDECTLDGLGEFRTPD
IDKIKVIGKLETLTIRRLRIPQFYLFHDLSSIYSLTERVKRITIENSKVFLVPCSLSQHL
KSLEYLDLSDNLMVEEYLKNSACERAWPSLQTLILRQNHLTSLGKTGETLLTLKNLTKLD
ISKNSFHSMPETCQWPEKMKYLNLSSIRIDRLTQCIPQTLEVLDISNNNLNSFSLILPQV
KELYISRNKLKTLPDASFLPMLLVMRISRNTINTFSKEQLDSFQKLKTLEAGGNNFICSC
EFLSFTQEEQALDQILIDWPENYLCDSPSHVRGQRVQDTHLSVSECHRTALVSAVCCALF
LSILLTGVLCHHFHGLWYMKMMWAWLQAKRKPRTAPQRDICYDAFVSYSERDSYWVENLM
VQELEHFNPPFKLCLHKRDFIPGKWIIDNIIDSIEKSHKTIFVLSENFVKSEWCKYELDF
SHFRLFDENNDAAILILLEPIEKKAIPQRFCKLRKIMNTKTYLEWPTDEAQQEGFWLNLR
AAIKS
>EqQuBoe TLR2 Heq9
MPHALWTVWVLGAVISLSKEGVPDQPSSLSCDPTGVCDGRSRSLNSIPSGLTAAVKSLDL
SNNKIASVGNSDLWKCVNLKALRLGSNDINTIEEDSFSSLRSLEHLDLSNNHLSNLSSAW
FRPLSSLKFLNLLGSTYKTLGETSLFSHLTNLRILKVG-NIHFTEIQGKDFAGLTFLEEL
EIDATNLQRYEPKSFKSIQNISHLILRMKQSVLLPEIILDTLSSLEYFELRDTHLNTFHF
AEVSDPETNTLIKKFTFRNVKITDESFDEIVKLLNYISGVSEAEFDECTLDGLGEFRTPD
IDKIKVIGKLETLTIRRLRIPQFYLFHDLSSIYSLTERVKRITIENSKVFLVPCSLSQHL
KSLEYLDLSDNLMVEEYLKNSACERAWPSLQTLILRQNHLTSLGKTGATLLTLKNLTKLD
ISKNSFHSMPETCQWPEKMKYLNLSSIRIDRLTQCIPQTLEVLDISNNNLNSFSLILPQV
KELYISRNKLKTLPDASFLPMLLVMRISRNTINTFSKEQLDSFQKLKTLEAGGNNFICSC
EFLSFTQEEQALDQILIDWPENYLCDSPSHVRGQRVQDTHLSVSECHRTALVSAVCCALF
LSILLTGVLCHHFHGLWYMKMMWAWLQAKRKPRTAPQRDICYDAFVSYSERDSYWVENLM
VQELEHFNPPFKLCLHKRDFIPGKWIIDNIIDSIEKSHKTIFVLSENFVKSEWCKYELDF
SHFRLFDENNDAAILILLEPIEKKAIPQRFCKLRKIMNTKTYLEWPTDEAQQEGFWLNLR
AAIKS
>EqQuBoe TLR2 Heq10
MPHALWTVWVLGAVISLSKEGVPDQPSSLSCDPTGVCDGRSRSLNSIPSGLTAAVKSLDL
SNNKIASVGNSDLWKCVNLKALRLGSNGINTIEEDSFSSLRSLEHLDLSNNHLSNLSSAW
FRPLSSLKFLNLLGSTYKTLGETSLFSHLTNLRILKVG-NIHFTEIQGKDFAGLTFLEEL
EIDATNLQRYEPKSFKSIQNISHLILRMKQPVLLPEIILDTLSSLEYFELRDTHLNTFHF
AEVSDPETNTLIKKFTFRNVKITDESFDEIVKLLNYISGVSEAEFDECTLDGLGEFRTPD
IDKIKVIGKLETLTIRRLRIPQFYLFHDLSSIYSLTERVKRITIENSKVFLVPCSLSQHL
KSLEYLDLSDNLMVEEYLKNSACERAWPSLQTLILRQNHLTSLGKTGETLLTLKNLTKLD
ISKNSFHSMPETCQWPEKMKYLNLSSIRIDRLTQCIPQTLEVLDISNNNLNSFSLILPQV
KELYISRNKLKTLPDASFLPMLLVMRISRNTINTFSKEQLDSFQKLKTLEAGGNNFICSC
EFLSFTQEEQALDQILIDWPENYLCDSPSHVRGQRVQDTHLSVSECHRTALVSAVCCALF
LSILLTGVLCHHFHGLWYMKMMWAWLQAKRKPRTAPQRDICYDAFVSYSERDSYWVENLM
VQELEHFNPPFKLCLHKRDFIPGKWIIDNIIDSIEKSHKTIFVLSENFVKSEWCKYELDF
SHFRLFDENNDAAILILLEPIEKKAIPQRFCKLRKIMNTKTYLEWPTDEAQQEGFWLNLR
AAIKS
>EqQuBor TLR2 Heq10
MPHALWTVWVLGAVISLSKEGVPDQPSSLSCDPTGVCDGRSRSLNSIPSGLTAAVKSLDL
SNNKIASVGNSDLWKCVNLKALRLGSNGINTIEEDSFSSLRSLEHLDLSNNHLSNLSSAW
FRPLSSLKFLNLLGSTYKTLGETSLFSHLTNLRILKVG-NIHFTEIQGKDFAGLTFLEEL
EIDATNLQRYEPKSFKSIQNISHLILRMKQPVLLPEIILDTLSSLEYFELRDTHLNTFHF
AEVSDPETNTLIKKFTFRNVKITDESFDEIVKLLNYISGVSEAEFDECTLDGLGEFRTPD
IDKIKVIGKLETLTIRRLRIPQFYLFHDLSSIYSLTERVKRITIENSKVFLVPCSLSQHL
KSLEYLDLSDNLMVEEYLKNSACERAWPSLQTLILRQNHLTSLGKTGETLLTLKNLTKLD
ISKNSFHSMPETCQWPEKMKYLNLSSIRIDRLTQCIPQTLEVLDISNNNLNSFSLILPQV
KELYISRNKLKTLPDASFLPMLLVMRISRNTINTFSKEQLDSFQKLKTLEAGGNNFICSC
EFLSFTQEEQALDQILIDWPENYLCDSPSHVRGQRVQDTHLSVSECHRTALVSAVCCALF
LSILLTGVLCHHFHGLWYMKMMWAWLQAKRKPRTAPQRDICYDAFVSYSERDSYWVENLM
VQELEHFNPPFKLCLHKRDFIPGKWIIDNIIDSIEKSHKTIFVLSENFVKSEWCKYELDF
SHFRLFDENNDAAILILLEPIEKKAIPQRFCKLRKIMNTKTYLEWPTDEAQQEGFWLNLR
AAIKS
>EqQuBor TLR2 Heq13
MPHALWTVWVLGAVISLSKEGVPDQPSSLSCDPTGVCDGRSRSLNSIPSGLTAAVKSLDL
SNNKIASVGNSDLWKCVNLKALRLGSNGINTIEEDSFSSLRSLEHLDLSNNHLSNLSSAW
FRPLSSLKFLNLLGSTYKTLGETSLFSHLTNLRILKVG-NIHFTEIQGKDFAGLTFLEEL
EIDATNLQRYEPKSFKSIQNISHLILRMKQPVLLPEIILDTLSSLEYFELRDTHLNTFHF
AEVSDPETNTLIKKFTFRNVKITDESFDEIVKLLNYISGVSEAEFDECTLDGLGEFRTPD
IDKIKVIGKLETLTIRRLRIPQFYLFHDLSSIYSLTERVKRITIENSKVFLVPCSLSQHL
KSLEYLDLSDNLMVEEYLKNSACERAWPSLQTLILRQNHLTSLGKTGETLLTLKNLTKLD
ISKNSFHSMPETCQWPEKMKYLNLSSIRIDRLTQCIPQTLEVLDISNNNLNSFSLILPQV
KELYISRNKLKTLPDASFLPMLLVMRISRNTINTFSKEQLDSFQKLKTLEAGGNNFICSC
EFLSFTQEEQALDQILIDWPENYLCDSPSHVRGQRVQDTHLSVSECHRTALVSAVCCALF
LSILLTGVLCHHFHGLWYMKMMWAWLQAKRKPRTAPQRDICYDAFVSYSERDSYWVENLM
VQELEHFNPPFKLCLHKRDFIPGKWIIDNIIDSIEKSHKTIFVLSENFVKSEWCKYELDF
SHFRLFDENNDAAILILLEPIEKKAIPQRFCKLRKIMNTKTYLEWPTDEAQQEGFWLNLR
AAIKS
>EqQuCh TLR2 Heq11
MPHALWTVWVLGAVISLSKEGVPDQPSSLSCDPTGVCDGRSRSLNSIPSGLTAAVKSLDL
SNNKIASVGNSDLWKCVNLKALRLGSNDINTIEEDSFSSLRSLEHLDLSNNHLSNLSSAW
FRPLSSLKFLNLLGSTYKTLGETSLFSHLTNLRILKVG-NIHFTEIQGKDFAGLTFLEEL
EIDATNLQRYEPKSFKSIQNISHLILRMKQPVLLPEIILDTLSSLEYFELRDTHLNTFHF
AEVSDPETNTLIKKFTFRNVKITDESFDEIVKLLNYISGVSEAEFDECTLDGLGEFRTPD
IDKIKVIGKLETLTIRRLRIPQFYLFHDLSSIYSLTERVKRITIENSKVFLVPCSLSQHL
KSLEYLDLSDNLMVEEYLKNSACERAWPSLQTLILRQNHLTSLGKTGETLLTLKNLTKLD
ISKNSFHSMPETCQWPEKMKYLNLSSIRIDRLTQCIPQTLEVLDISNNNLNSFSLILPQV
KELYISRNKLKTLPDASFLPMLLVMRISRNTINTFSKEQLDSFQKLKTLEAGGNNFICSC
EFLSFTQEEQALDQILIDWPENYLCDSPSHVRGQRVQDTHLSVSECHRTALVSAVCCALF
LSILLTGVLCHHFHGLWYMKMMWAWLQAKRKPRTAPQRDICYDAFVSYSERDSYWVENLM
VQELEHFNPPFKLCLHKRDFIPGKWIIDNIIDSIEKSHKTIFVLSENFVKSEWCKYELDF
SHFRLFDENNDAAILILLEPIEKKAIPQRFCKLRKIMNTKTYLEWPTDEAQQEGFWLNLR
AAIKS
>EqQuCh TLR2 Heq12
MPHALWMVWVLGAVISLSKEGVPDQPSSLSCDPTGVCDGRSRSLNSIPSGLTAAVKSLDL
SDNKIASVGNSDLWKCVNLKALRLGSNDINTIEEDSFSSLRSLEHLDLSNNHLSNLSSAW
FRPLSSLKFLNLLGSTYKTLGETSLFSHLTNLRILKVG-NIHFTEIQGKDFAGLTFLEEL
EIDATNLQRYEPKSFKSIQNISHLILRMKQPVLLPEIILDTLSSLEYFELRDTHLNTFHF
AEVSDPETNTLIKKFTFRNVKITDESFDEIVKLLNYISGVSEAEFDECTLDGLGEFRTPD
IDKIKVIGKLETLTIRRLRIPQFYLFHDLSSIYSLTERVKRITIENSKVFLVPCSLSQHL
KSLEYLDLSDNLMVEEYLKNSACERAWPSLQTLILRQNHLTSLGKTGETLLTLKNLTKLD
ISKNSFHSMPETCQWPEKMKYLNLSSIRIDRLTQCIPQTLEVLDISNNNLNSFSLILPQV
KELYISRNKLKTLPDASFLPMLLVMRISRNTINTFSKEQLDSFQKLKTLEAGGNNFICSC
EFLSFTQEEQALDQILIDWPENYLCDSPSHVRGQRVQDTHLSVSECHRTALVSAVCCALF
LSILLTGVLCHHFHGLWYMKMMWAWLQAKRKPRTAPQRDICYDAFVSYSERDSYWVENLM
VQELEHFNPPFKLCLHKRDFIPGKWIIDNIIDSIEKSHKTIFVLSENFVKSEWCKYELDF
SHFRLFDENNDAAILILLEPIEKKAIPQRFCKLRKIMNTKTYLEWPTDEAQQEGFWLNLR
AAIKS
>EqQuCh TLR2 Heq6
MPHALWTVWVLGAVISLSKEGVPDQPSSLSCDPTGVCDGRSRSLNSIPSGLTAAVKSLDL
SNNKIASVGNSDLWKCVNLKALRLGSNDINTIEEDSFSSLRSLEHLDLSNNHLSNLSSAW
FRPLSSLKFLNLLGSTYKTLGETSLFSHLTNLRILKVG-NIHFTEIQGKDFAGLTFLEEL
EIDATNLQRYEPKSFKSIQNISHLILRMKQPVLLPEIILDTLSSLEYFELRDTHLNTFHF
AEVSDPETNTLIKKFTFRNVKITDESFDEIVKLLNYISGVSEAEFDECTLDGLGEFRTPD
IDKIKVIGKLETLTIRRLRIPQFYLFHDLSSIYSLTERVKRITIENSKVFLVPCSLSQHL
KSLEYLDLSDNLMVEEYLKNSACERAWPSLQTLILRQNHLTSLGKTGETLLTLKNLTKLD
ISKNSFHSMPETCQWPEKMKYLNLSSIRIDRLTQCIPQTLEVLDISNNNLNSFSLILPQV
KELYISRNKLKTLPDASFLPMLLVMRISRNTINTFSKEQLDSFQKLKTLEAGGNNFICSC
EFLSFTQEEQALDQILIDWPENYLCDSPSHVRGQRVQDTHLSVSECHRTALVSAVCCALF
LSILLTGVLCHHFHGLWYMKMMWAWLQAKRKPRTAPQRDICYDAFVSYSERDSYWVENLM
VQELEHFNPPFKLCLHKRDFIPGKWIIDNIIDSIEKSHKTIFVLSENFVKSEWCKYELDF
SHFRLFDENNDAAILILLEPIEKKAIPQRFCKLRKIMNTKTYLEWPTDEAQQEGFWLNLR
AAIKS
>EqZeHa TLR2 Heq3
MPHALWTVWVLGAVISLSKEGVPDQPSSLSCDPTGVCDGRSRSLNSIPSGLTAAVKSLDL
SNNKIASVGNSDLWKCVNLKALRLGSNDINTIEEDSFSSLRSLEHLDLSNNHLSNLSSAW
FRPLSSLKFLNLLGSTYKTLGETSLFSHLTNLRILKVG-NIHFTEIQGKDFAGLTFLEEL
EIDATNLQRYEPKSFKSIQNISHLILRMKQPVLLPEIILDTLSSLEYLELRDTHLNTFHF
AEVSDPETNTLIKKFKFRNVKITDESFDEIVKLLNYISGVSEAEFDECTLDGLGEFRTPD
IDKIKVIGKLETLTIRRLRIPQFYLFRDLSSIYSLTERVKRITIENSKVFLVPCSLSQHL
KSLEYLDLSDNLMVEEYLKNSACERAWPSLQTLILRQNHLTSLGKTGETLLTLKNLTKLD
ISKNSFHSMPETCQWPEKMKYLNLSSIRIDRLTQCIPQTLEVLDISNNNLNSFSLILPQV
KELYISRNKLKTLPDASFLPMLLVMRISRNTINTFSKEQLDSFQKLKTLEAGGNNFICSC
EFLSFTQEEQALDQILIDWPENYLCDSPSHVRGQRVQDTHLSVSECHRTALVSAVCCALF
LSILLTGVLCHHFHGLWYMKMMWAWLQAKRKPRTAPQRDICYDAFVSYSERDSYWVENLM
VQELEHFNPPFKLCLHKRDFIPGKWIIDNIIDSIEKSHKTIFVLSENFVKSEWCKYELDF
SHFRLFDENNDAAILILLEPIEKKAIPQRFCKLRKIMNTKTYLEWPTDEAQQEGFWLNLR
AAIKS
>EqHa TLR2 Heq4
MPHALWTVWVLGAVISLSKEGVPDQPSSLSCDPTGVCDGRSRSLNSIPSGLTAAVKSLDL
SNNKIASVGNSDLWKCVNLKALRLGSNDINTIEEDSFSSLRSLEHLDLSNNHLSNLSSAW
FRPLSSLKFLNLLGSTYKTLGETSLFSHLTNLRILKVG-NIHFTEIQGKDFAGLTFLEEL
EIDATNLQRYEPKSFKSIQNISHLILRMKQPVLLPEIILDTLSSLEYLELRDTHLNTFHF
AEVSDPETNTLIKKFKFRNVKITDESFDEIVKLLNYISGVSEAEFDECTLDGLGEFRTPD
IDKIKVIGKLETLTIRRLRIPQFYLFRDLSSIYSLTERVKRITIENSKVFLVPCSLSQHL
KSLEYLDLSDNLMVEEYLKNSACEHAWPSLQTLILRQNHLTSLGKTGETLLTLKNLTKLD
ISKNSFHSMPETCQWPEKMKYLNLSSIRIDRLTQCIPQTLEVLDISNNNLNSFSLILPQV
KELYISRNKLKTLPDASFLPMLLVMRISRNTINTFSKEQLDSFQKLKTLEAGGNNFICSC
EFLSFTQEEQALDQILIDWPENYLCDSPSHVRGQRVQDTHLSVSECHRTALVSAVCCALF
LSILLTGVLCHHFHGLWYMKMMWAWLQAKRKPRTAPQRDICYDAFVSYSERDSYWVENLM
VQELEHFNPPFKLCLHKRDFIPGKWIIDNIIDSIEKSHKTIFVLSENFVKSEWCKYELDF
SHFRLFDENNDAAILILLEPIEKKAIPQRFCKLRKIMNTKTYLEWPTDEAQQEGFWLNLR
AAIKS
>EqHa TLR2 Heq5
MPHALWTVWVLGAVISLSKEGVPDQPSSLSCDPTGVCDGRSRSLNSIPSGLTAAVKSLDL
SNNKIASVGNSDLWKCVNLKALRLGSNDINTIEEDSFSSLRSLEHLDLSNNHLSNLSSAW
FRPLSSLKFLNLLGSTYKTLGETSLFSHLTNLRILKVG-NIHFTEIQGKDFAGLTFLEEL
EIDATNLQRYEPKSFKSIQNISHFILRMKQPVLLPEIILDTLSSLEYLELRDTHLNTFHF
AEVSDPETNTLIKKFKFRNVKITDESFDEIVKLLNYISGVSEAEFDECTLDGLGEFRTPD
IDKIKVIGKLETLTIRRLRIPQFYLFRDLSSIYSLTERVKRITIENSKVFLVPCSLSQHL
KSLEYLDLSDNLMVEEYLKNSACERAWPSLQTLILRQNHLTSLGKTGETLLTLKNLTKLD
ISKNSFHSMPETCQWPEKMKYLNLSSIRIDRLTQCIPQTLEVLDISNNNLNSFSLILPQV
KELYISRNKLKTLPDASFLPMLLVMRISRNTINTFSKEQLDSFQKLKTLEAGGNNFICSC
EFLSFTQEEQALDQILIDWPENYLCDSPSHVRGQRVQDTHLSVSECHRTALVSAVCCALF
LSILLTGVLCHHFHGLWYMKMMWAWLQAKRKPRTAPQRDICYDAFVSYSERDSYWVENLM
VQELEHFNPPFKLCLHKRDFIPGKWIIDNIIDSIEKSHKTIFVLSENFVKSEWCKYELDF
SHFRLFDENNDAAILILLEPIEKKAIPQRFCKLRKIMNTKTYLEWPTDEAQQEGFWLNLR
AAIKS
>EqAs TLR2 Heq16
MPHALWTVWVLGAVISLSKEGVPDQPSSLSCDPTGVCDGRSRSLNSIPSGLTAAVKSLDL
SNNKIASVGNSDLWKCVNLKALRLGSNDINTIEEDSFSSLRSLEHLDLSNNHLSNLSSAW
FRPLSSLKFLNLLGSTYKTLGETSLFSHLTNLRILKVG-NIHFTEIQGKDFAGLTFLEEL
EIDATNLQRYEPKSFKSIQNISHLILRMKQPVLLPEIILDTLSSLEYLELRDTHLNTFHF
AEVSDPETNTLIKKFTFRNVKITDESFDEIVKLLNYISGVSEAEFDECTLDGLGEFRTPD
IDKIKVIGKLETLTIRRLRIPQFYLFRDLSSIYSLTERVKRITIENSKVFLVPCSLSQHL
KSLEYLDLSDNLMVEEYLKNSACERAWPSLQTLILRQNHLTSLGKTGETLLTLKNLTKLD
ISKNSFHSMPETCQWPEKMKYLNLSSIRIDRLTQCIPQTLEVLDISNNNLNSFSLILPQV
KELYISRNKLKTLPDASFLPMLLVMRISRNTINTFSKEQLDSFQELKTLEAGGNNFICSC
EFLSFTQEEQALDQILIDWPENYLCDSPSHVRGQRVQDTHLSVSECHRTALVSAVCCALF
LSILLTGVLCHHFHGLWYMKMMWAWLQAKRKPRTAPQRDICYDAFVSYSERDSYWVENLM
VQELEHFNPPFKLCLHKRDFIPGKWIIDNIIDSIEKSHKTIFVLSENFVKSEWCKYELDF
SHFRLFDENNDAAILILLEPIEKKAIPQRFCKLRKIMNTKTYLEWPTDEAQQEGFWLNLR
AAIKS
>EqAs TLR2 Heq17
MPHALWTVWVLGAVISLSKEGVPDQPSSLSCDPTGVCDGRSRSLNSIPSGLTAAVKSLDL
SNNKIASVGNSDLWKCVNLKALRLGSNDINTIEEDSFSSLRSLEHLDLSNNHLSNLSSAW
FRPLSSLKFLNLLGSTYKTLGETSLFSHLTNLRILKVG-NIHFTEIQGKDFAGLTFLEEL
EIDATNLQRYEPKSFKSIQNISHLILRMKQPVLLPEIILDTLSSLEYLELRDTHLNTFHF
AEVSDPETNTLIKKFTFRNVKITDESFDEIVKLLNYISGVSEAEFDECTLDGLGEFRTPD
IDKIKVIGKLETLTIRRLRIPQFYLFRDLSSIYSLTERVKRITIENSKVFLVPCSLSQHL
KSLEYLDLSDNLMVEEYLKNSACERAWPSLQTLILRQNHLTSLGKTGETLLTLKNLTKLD
ISKNSFHSMPETCQWPEKMKYLNLSSIRIDRLTQCIPQTLEVLDISNNNLNSFSLILPQV
KELYISRNKLKTLPDASFLPMLLVMRISRNTINTFSKEQLDSFQELKTLEAGGNNFICSC
EFLSFTQEEQALDQILIDWPENYLCDSPSHVRGQRVQDTHLSVSECHRTALVSAVCCALF
LSILLTGVLCHHFHGLWYMKMMWAWLQAKRKPRTAPQRDICYDAFVSYSERDSYWVENLM
VQELEHFNPPFKLCLHKRDFIPGKWIIDNIIDSIEKSHKTIFVLSENFVKSEWCKYELDF
SHFRLFDENNDAAILILLEPIEKKAIPQRFCKLRKIMNTKTYLEWPTDEAQQKGFWLNLR
AAIKS
>EqAfSo TLR2 Heq15
MPHALWTVWVLGAVISLSKEGVPDQPSSLSCDPTGVCDGRSRSLNSIPSGLTAAVKSLDL
SNNKIASVGNSDLWKCVNLKALRLGSNDINTIEEDSFSSLRSLEHLDLSNNHLSNLSSAW
FRPLSSLKFLNLLGSTYKTLGETSLFSHLTNLRILKVG-NIHFTEIQGKDFAGLTFLEEL
EIDATNLQRYEPKSFKSIQNISHLILRMKQPVLLPEIILDTLSSLEYLELRDTHLNTFHF
AEVSDPETNTLIKKFTFRNVKITDESFDEIVKLLNYISGVSEAEFDECTLDGLGEFRTPD
IDKIKVIGKLETLTIRRLRIPQFYLFRDLSSIYSLTERVKRITIENSKVFLVPCSLSQHL
KSLEYLDLSDNLMVEEYLKNSACERAWPSLQTLILRQNHLTSLGKTGETLLTLKNLTKLD
ISKNSFHSMPETCQWPEKMKYLNLSSIRIDRLTQCIPQTLEVLDISNNNLNSFSLILPQV
KELYISRNKLKTLPDASFLPMLLVMRISRNTINTFSKEQLDSFQELKTLEAGGNNFICSC
EFLSFTQEEQALDQILIDWPENYLCDSPSHVRGQRVQDTHLSVSECHRTALVSAVCCALF
LSILLTGVLCHHFHGLWYMKMMWAWLQAKRKPRTAPQRDICYDAFVSYSERDSYWVENLM
VQELEHFNPPFKLCLHKRDFIPGKWIIDNIIDSIEKSHKTIFVLSENFVKSEWCKYELDF
SHFRLFDENNDAAILILLEPIEKKAIPQRFCKLRKIMNTKTYLEWPTDEAQQKGFWLNLR
AAIKS
>EqAfSo TLR2 Heq14
MPHALWTVWVLGAVISLSKEGVPDQPSSLSCDPTGVCDGRSRSLNSIPSGLTAAVKSLDL
SNNKIASVGNSDLWKCVNLKALRLGSNDINTIEEDSFSSLRSLEHLDLSNNHLSNLSSAW
FRPLSSLKFLNLLGSTYKTLGETSLFSHLTNLRILKVG-NIHFTEIQGKDFAGLTFLEEL
EIDATNLQRYEPKSFKSIQNISHLILRMKQPVLLPEIILDTLSSLEYLELRDTHLNTFHF
AEVSDPETNTLIKKFTFRNVKITDESFDEIVKLLNYISGVSEAEFDECTLDGLGEFRTPD
IDKIKVIGKLETLTIRRLRIPQFYLFRDLSSIYSLTERVKRITIENSKVFLVPCSLSQHL
KSLEYLDLSDNLMVEEYLKNSACERAWPSLQTLILRQNHLTSLGKTGETLLTLKNLTKLD
ISKNSFHSMPETCQWPEKMKYLNLSSIRIDRLTQCIPQTLEVLDISNNNLNSFSLILPQV
KELYISRNKLKTLPDASFLPMLLVMRISRNTINTFSKEQLDSFQELKTLEAGGNNFICSC
EFLSFTQEEQALDQILIDWPENYLCDSPSHVRGQRVQDTHLSVSECHRTALVSAVCCALF
LSILLTGVLCHHFHGLWYMKMMWAWLQAKRKPRTAPQRDICYDAFVSYSERDSYWVENLM
VQELEHFNPPFKLCLHKRDFIPGKWIIDNIIDSIEKSHKTIFVLSENFVKSEWCKYELDF
SHFRLFDENNDAAILILLEPIEKKAIPQRFCKLRKIMNTKTYLEWPTDEAQQKGFWLNLR
AAIKS
>EqHeKu TLR2 Heq20
MPHALWTVWVLGAVISLSKEGVPDQPSSLSCDPTGVCDGRSRSLNSIPSGLTAAVKSLDL
SNNKIASVGNSDLWKCVNLKALRLGSNDINTIEEDSFSSLRSLEHLDLSNNHLSNLSSAW
FRPLSSLKFLNLLGSTYKTLGETSLFSHLTNLRILKVG-NIHFTEIQGKDFAGLTFLEEL
EIDATNLQRYEPKSFKSIQNISHLILRMKQPVLLPEIILDTLSSLEYFELRDTHLNTFHF
AEVSDPETNTLIKKFTFRNVKITDESFDEIVKLLNYISGVSEAEFDECTLDGLGEFRTPD
IDKIKVIGKLETLTIRRLRIPQFYLFRDLSSIYSLTERVKRITIENSKVFLVPCSLSQHL
KSLEYLDLSDNLMVEEYLKNSACERAWPSLQTLILRQNHLTSLGKTGETLLTLKNLTKLD
ISKNSFHSMPETCQWPEKMKYLNLSSIRIDRLTQCIPQTLEVLDISNNNLNSFSLILPQV
KELYISRNKLKTLPDASFLPMLLVMRISRNTINTFSKEQLDSFQKLKTLEAGGNNFICSC
EFLSFTQEEQALDQILIDWPENYLCDSPSHVRGQRVQDTHLSVSECHRTALVSAVCCALF
LSILLTGVLCHHFHGLWYMKMMWAWLQAKRKPRTAPQRDICYDAFVSYSERDSYWVENLM
VQELEHFNPPFKLCLHKRDFIPGKWIIDNIIDSIEKSHKTIFVLSENFVKSEWCKYELDF
SHFRLFDENNDAAILILLEPIEKKAIPQRFCKLRKIMNTKTYLEWPTDEAQQEGFWLNLR
AAIKS
>EqKi TLR2 Heq18
MPHALWTVWVLGAVISLSKEGVPDQPSSLSCDPTGVCDGRSRSLNSIPSGLTAAVKSLDL
SNNKIASVGNSDLWKCVNLKALRLGSNDINTIEEDSFSSLRSLEHLDLSNNHLSNLSSAW
FRPLSSLKFLNLLGSTYKTLGETSLFSHLTNLRILKVG-NIHFTEIQGKDFAGLTFLEEL
EIDATNLQRYEPKSFKSIQNISHLILRMKQPVLLPEIILDTLSSLEYLELRDTHLNTFHF
AEVSDPETNPLIKKFTFRNVKITDESFDEIVKLLNYISGVSEAEFDECTLDGLGEFRTPD
IDKIKVIGKLETLTIRRLRIPQFYLFRDLSSIYSLTERVKRITIENSKVFLVPCSLSQHL
KSLEYLDLSDNLMVEEYLKNSACERAWPSLQTLILRQNHLTSLGKTGETLLTLKNLTKLD
ISKNSFHSMPETCQWPEKMKYLNLSSIRIDRLTQCIPQTLEVLDISNNNLNSFSLILPQV
KELYISRNKLKTLPDASFLPMLLVMRISRNTINTFSKEQLDSFQKLKTLEAGGNNFICSC
EFLSFTQEEQALDQILIDWPENYLCDSPSHVRGQRVQDTHLSVSECHRTALVSAVCCALF
LSILLTGVLCHHFHGLWYMKMMWAWLQAKRKPRTAPQRDICYDAFVSYSERDSYWVENLM
VQELEHFNPPFKLCLHKRDFIPGKWIIDNIIDSIEKSHKTIFVLSENFVKSEWCKYELDF
SHFRLFDENNDAAILILLEPIEKKAIPQRFCKLRKIMNTKTYLEWPTDEAQQEGFWLNLR
AAIKS
>EqKi TLR2 Heq19
MPHALWTVWVLGAVISLSKEGVPDQPSSLSCDPTGVCDGRSRSLNSIPSGLTAAVKSLDL
SNNKIASVGNSDLWKCVNLKALRLGSNDINTIEEDSFSSLRSLEHLDLSNNHLSNLSSAW
FRPLSSLKFLNLLGSTYKTLGETSLFSHLTNLRILKVG-NIHFTEIQGKDFAGLTFLEEL
EIDATNLQRYEPKSFKSIQNISHLILRMKQPVLLPEIILDTLSSLEYLELRDTHLNTFHF
AEVSDPETNPLIKKFTFRNVKITDESFDEIVKLLNYISGVSEAEFDECTLDGLGEFRTPD
IDKIKVIGKLETLTIRRLRIPQFYLFRDLSSIYSLTERVKRITIENSKVFLVPCSLSQHL
KSLEYLDLSDNLMVEEYLKNSACERAWPSLQTLILRQNHLTSLGKTGETLLTLKNLTKLD
ISKNSFHSMPETCQWPEKMKYLNLSSIRIDRLTQCIPQTLEVLDISNNNLNSFSLILPQV
KELYISRNKLKTLPDASFLPMLLVMRISRNTINTFSKEQLDSFQKLKTLEAGGNNFICSC
EFLSFTQEEQALDQILIDWPENYLCDSPSHVRGQRVQDTHLSVSECHRTALVSAVCCALF
LSILLTGVLCHHFHGLWYMKMMWAWLQAKRKPRTAPQRDICYDAFVSYSERDSYWVENLM
VQELEHFNPPFKLCLHKRDFIPGKWIIDNIIDSIEKSHKTIFVLSENFVKSEWCKYELDF
SHFRLFDENNDAAILILLEPIEKKAIPQRFCKLRKIMNTKTYLEWPTDEAQQEGFWLNLR
AAIKS
>EqPr TLR2 Heq21
MPHALWTVWVLGAVISLSKEGVPDQPSSLSCDPTGVCDGRSRSLNSIPSGLTAAVKSLDL
SNNKIASVGNSDLWKCVNLKALRLGSNDINTIEEDSFSSLRSLEHLDLSNNHLSNLSSSW
FRPLSSLKFLNLLGSTYKTLGETSLFSHLTNLRILKVG-NIHFTEIQGKDFAGLTFLEEL
EIDATNLQRYEPKSFKSIQNISHLILRMKQPVLLPEIILDTLSSLEYLELRDTYLNTFHF
AEVSDPETNTLIKKFTFRNVKITDESFDEIVKLLNYISGVSEAEFDECTLDGLGEFRTPD
IDKIKVIGKLETLTIRRLRIPQFYLFRDLSSIYSLTERVKRITIENSKVFLVPCSLSQHL
KSLEYLDLSDNLMVEEYLKNSACERAWPSLQTLILRQNHLTSLGKTGETLLTLKNLTKLD
ISKNSFHSMPETCQWPEKMKYLNLSSIRIDRLTQCIPQTLEVLDISNNNLNSFSLILPQV
KELYISRNKLKTLPDASFLPMLLVMRISRNTINTFSKEQLDSFQKLKTLEAGGNNFICSC
EFLSFTQEEQALDQILIDWPENYLCDSPSHVRGQRVQDTHLSVSECHRTALVSAVCCALF
LSILLTGVLCHHFHGLWYMKMMWAWLQAKRKPRTAPQRDICYDAFVSYSERDSYWVENLM
VQELEHFNPPFKLCLHKRDFIPGKWIIDNIIDSIEKSHKTIFVLSENFVKSEWCKYELDF
SHFRLFDENNDAAILILLEPIDKKAIPQRFCKLRKIMNTKTYLEWPTDEAQQEGFWLNLR
AAIKS
>EqPr TLR2 Heq22
MPHALWTVWVLGAVISLSKEGVPDQPSSLSCDPTGVCDGRSRSLNSIPSGLTAAVKSLDL
SNNKIASVGNSDLWKCVNLKALRLGSNDINTIEEDSFSSLRSLEHLDLSNNHLSNLSSSW
FRPLSSLKFLNLLGSTYKTLGETSLFSHLTNLRILKVG-NIHFTEIQGKDFAGLTFLEEL
EIDATNLQRYEPKSFKSIQNISHLILRMKQPVLLLEIILDTLSSLEYLELRDTYLNTFHF
AEVSDPETNTLIKKFTFRNVKITDESFDEIVKLLNYISGVSEAEFDECTLDGLGEFRTPD
IDKIKVIGKLETLTIRRLRIPQFYLFRDLSSIYSLTERVKRITIENSKVFLVPCSLSQHL
KSLEYLDLSDNLMVEEYLKNSACERAWPSLQTLILRQNHLTSLGKTGETLLTLKNLTKLD
ISKNSFHSMPETCQWPEKMKYLNLSSIRIDRLTQCIPQTLEVLDISNNNLNSFSLILPQV
KELYISRNKLKTLPDASFLPMLLVMRISRNTINTFSKEQLDSFQKLKTLEAGGNNFICSC
EFLSFTQEEQALDQILIDWPENYLCDSPSHVRGQRVQDTHLSVSECHRTALVSAVCCALF
LSILLTGVLCHHFHGLWYMKMMWAWLQAKRKPRTAPQRDICYDAFVSYSERDSYWVENLM
VQELEHFNPPFKLCLHKRDFIPGKWIIDNIIDSIEKSHKTIFVLSENFVKSEWCKYELDF
SHFRLFDENNDAAILILLEPIDKKAIPQRFCKLRKIMNTKTYLEWPTDEAQQEGFWLNLR
AAIKS
>EqCa TLR2 Heq23
MPHALWTVWVLGAVISLSKEGVPDQPSSLSCDPTGVCDGRSRSLNSIPSGLTAAVKSLDL
SNNKIASVGNSDLWKCVNLKALRLGSNDINTIEEDSFSSLRSLEHLDLSNNHLSNLSSSW
FRPLSSLKFLNLLGSTYKTLGETSLFSHLTNLRILKVG-NIHFTEIQGKDFAGLTFLEEL
EIDATNLQRYEPKSFKSIQNISHLILRMKQPVLLPEIILDTLSSLEYLELRDTYLNTFHF
AEVSDPETNTLIKKFTFRNVKITDESFDEIVKLLNYISGVSEAEFDECTLDGLGEFRTPD
IDKIKVIGKLETLTIRRLRIPQFYLFRDLSSIYSLTERVKRITIENSKVFLVPCSLSRHL
KSLEYLDLSDNLMVEEYLKNSACERAWPSLQTLILRQNHLTSLGKTGETLLTLKNLTKLD
ISKNSFHSMPETCQWPEKMKYLNLSSIRIDRLTQCIPQTLEVLDISNNNLNSFSLILPQV
KELYISRNKLKTLPDASFLPMLLVMRISRNTINTFSKEQLDSFQKLKTLEAGGNNFICSC
EFLSFTQEEQALDQILIDWPENYLCDSPSHVRGQRVQDTHLSVSECHRTALVSAVCCALF
LSILLTGVLCHHFHGLWYMKMMWAWLQAKRKPRTAPQRDICYDAFVSYSERDSYWVENLM
VQELEHFNPPFKLCLHKRDFIPGKWIIDNIIDSIEKSHKTIFVLSENFVKSEWCKYELDF
SHFRLFDENNDAAILILLEPIDKKAIPQRFCKLRKIMNTKTYLEWPTDEAQQEGFWLNLR
AAIKS
>EqCa TLR2 Heq21
MPHALWTVWVLGAVISLSKEGVPDQPSSLSCDPTGVCDGRSRSLNSIPSGLTAAVKSLDL
SNNKIASVGNSDLWKCVNLKALRLGSNDINTIEEDSFSSLRSLEHLDLSNNHLSNLSSSW
FRPLSSLKFLNLLGSTYKTLGETSLFSHLTNLRILKVG-NIHFTEIQGKDFAGLTFLEEL
EIDATNLQRYEPKSFKSIQNISHLILRMKQPVLLPEIILDTLSSLEYLELRDTYLNTFHF
AEVSDPETNTLIKKFTFRNVKITDESFDEIVKLLNYISGVSEAEFDECTLDGLGEFRTPD
IDKIKVIGKLETLTIRRLRIPQFYLFRDLSSIYSLTERVKRITIENSKVFLVPCSLSQHL
KSLEYLDLSDNLMVEEYLKNSACERAWPSLQTLILRQNHLTSLGKTGETLLTLKNLTKLD
ISKNSFHSMPETCQWPEKMKYLNLSSIRIDRLTQCIPQTLEVLDISNNNLNSFSLILPQV
KELYISRNKLKTLPDASFLPMLLVMRISRNTINTFSKEQLDSFQKLKTLEAGGNNFICSC
EFLSFTQEEQALDQILIDWPENYLCDSPSHVRGQRVQDTHLSVSECHRTALVSAVCCALF
LSILLTGVLCHHFHGLWYMKMMWAWLQAKRKPRTAPQRDICYDAFVSYSERDSYWVENLM
VQELEHFNPPFKLCLHKRDFIPGKWIIDNIIDSIEKSHKTIFVLSENFVKSEWCKYELDF
SHFRLFDENNDAAILILLEPIDKKAIPQRFCKLRKIMNTKTYLEWPTDEAQQEGFWLNLR
AAIKS
>EqCa TLR2 Heq24
MPHALWTVWVLGAVISLSKEGVPDQPSSLSCDPTGVCDGRSRSLNSIPSGLTAAVKSLDL
SNNKIASVGNSDLWKCVNLKALRLGSNDINTIEEDSFSSLRSLEHLDLSNNHLSNLSSSW
FRPLSSLKFLNLLGSTYKTLGETSLFSHLTNLRILKVG-NIHFTEIQGKDFAGLTFLEEL
EIDATNLQRYEPKSFKSIQNISHLILRMKQPVLLPEIILDTLSSLEYLELRDTYLNTFHF
AEVSDPETNTLIKKFTFRNVKITDESFDEIVKLLNYISGVSEAEFDECTLDGLGEFRTPD
IDKIKVIGKLETLTIRRLRIPQFYLFRDLSSIYSLTERVKRITIENSKVFLVPCSLSQHL
KSLEYLDLSDNLMVEEYLKNSACERAWPSLQTLILRQNHLTSLGKTGETLLTLKNLTKLD
ISKNSFHSMPETCQWPEKMKYLNLSSIRIDRLTQCIPQTLEVLDISNNNLNSFSLILPQV
KELYISRNKLKTLPDASFLPMLLVMRISRNTINTFSKEQLDSFQKLKTLEAGGNNFICSC
EFLSFTQEEQALDQILIDWPENYLCDSPSHVRGQRVQDTRLSVSECHRTALVSAVCCALF
LSILLTGVLCHHFHGLWYMKMMWAWLQAKRKPRTAPQRDICYDAFVSYSERDSYWVENLM
VQELEHFNPPFKLCLHKRDFIPGKWIIDNIIDSIEKSHKTIFVLSENFVKSEWCKYELDF
SHFRLFDENNDAAILILLEPIDKKAIPQRFCKLRKIMNTKTYLEWPTDEAQQEGFWLNLR
AAIKS
>EqCa TLR2 NP 001075265.1
MPHALWTVWVLGAVISLSKEGVPDQPSSLSCDPTGVCDGRSRSLNSIPSGLTAAVKSLDL
SNNKIASVGNSDLWKCVNLKALRLGSNDINTIEEDSFSSLRSLEHLDLSNNHLSNLSSSW
FRPLSSLKFLNLLGSTYKTLGETSLFSHLTNLRILKVG-NIHFTEIQGKDFAGLTFLEEL
EIDATNLQRYEPKSFKSIQNISHLILRMKQPVLLPEIILDTLSSLEYLELRDTYLNTFHF
AEVSDPETNTLIKKFTFRNVKITDESFDEIVKLLNYISGVSEAEFDECTLDGLGEFRTPD
IDKIKVIGKLETLTIRRLRIPQFYLFRDLSSIYSLTERVKRITIENSKVFLVPCSLSRHL
KSLEYLDLSDNLMVEEYLKNSACERAWPSLQTLILRQNHLTSLGKTGETLLTLKNLTKLD
ISKNSFHSMPETCQWPEKMKYLNLSSIRIDRLTQCIPQTLEVLDISNNNLNSFSLILPQV
KELYISRNKLKTLPDASFLPMLLVMRISRNTINTFSKEQLDSFQKLKTLEAGGNNFICSC
EFLSFTQEEQALDQILIDWPENYLCDSPSHVRGQRVQDTHLSVSECHRTALVSAVCCALF
LSILLTGVLCHHFHGLWYMKMMWAWLQAKRKPRTAPQRDICYDAFVSYSERDSYWVENLM
VQELEHFNPPFKLCLHKRDFIPGKWIIDNIIDSIEKSHKTIFVLSENFVKSEWCKYELDF
SHFRLFDENNDAAILILLEPIDKKAIPQRFCKLRKIMNTKTYLEWPTDEAQQEGFWLNLR
AAIKS
>EqCa TLR2 ATDM01069987: 8085-10326 ATDM01028304.1: 50-162
MPHALWTVWVLGAVISLSKEGVPDQPSSLSCDPTGVCDGRSRSLNSIPSGLTAAVKSLDL
SNNKIASVGNSDLWKCVNLKALRLGSNDINTIEEDSFSSLRSLEHLDLSNNHLSNLSSSW
FRPLSSLKFLNLLGSTYKTLGETSLFSHLTNLRILKVG-NIHFTEIQGKDFAGLTFLEEL
EIDATNLQRYEPKSFKSIQNISHLILRMKQPVLLPEIILDTLSSLEYLELRDTYLNTFHF
AEVSDPETNTLIKKFTFRNVKITDESFDEIVKLLNYISGVSEAEFDECTLDGLGEFRTPD
IDKIKVIGKLETLTIRRLRIPQFYLFRDLSSIYSLTERVKRITIENSKVFLVPCSLSRHL
KSLEYLDLSDNLMVEEYLKNSACERAWPSLQTLILRQNHLTSLGKTGETLLTLKNLTKLD
ISKNSFHSMPETCQWPEKMKYLNLSSIRIDRLTQCIPQTLEVLDISNNNLNSFSLILPQV
KELYISRNKLKTLPDASFLPMLLVMRISRNTINTFSKEQLDSFQKLKTLEAGGNNFICSC
EFLSFTQEEQALDQILIDWPENYLCDSPSHVRGQRVQDTHLSVSECHRTALVSAVCCALF
LSILLTGVLCHHFHGLWYMKMMWAWLQAKRKPRTAPQRDICYDAFVSYSEWDSYWVENLM
VQELEHFNPPFKLCLHKRDFIPGKWIIDNIIDSIEKSHKTIFVLSENFVKSEWCKYELDF
SHFRLFDENNDAAILILLEPIDKKAIPQRFCKLRKIMNTKTYLEWPTDEAQQEGFWLNLR
AAIKS
>EqQu TLR2 XP 046512962.1
MPHALWTVWVLGAVISLSKEGVPDQPSSLSCDPTGVCDGRSRSLNSIPSGLTAAVKSLDL
SNNKIASVGNSDLWKCVNLKALRLGSNGINTIEEDSFSSLRSLEHLDLSNNHLSNLSSAW
FRPLSSLKFLNLLGSTYKTLGETSLFSHLTNLRILKVG-NIHFTEIQGKDFAGLTFLEEL
EIDATNLQRYEPKSFKSIQNISHLILRMKQPVLLPEIILDTLSSLEYFELRDTHLNTFHF
AEVSDPETNTLIKKFTFRNVKITDESFDEIVKLLNYISGVSEAEFDECTLDGLGEFRTPD
IDKIKVIGKLETLTIRRLRIPQFYLFHDLSSIYSLTERVKRITIENSKVFLVPCSLSQHL
KSLEYLDLSDNLMVEEYLKNSACERAWPSLQTLILRQNHLTSLGKTGETLLTLKNLTKLD
ISKNSFHSMPETCQWPEKMKYLNLSSIRIDRLTQCIPQTLEVLDISNNNLNSFSLILPQV
KELYISRNKLKTLPDASFLPMLLVMRISRNTINTFSKEQLDSFQKLKTLEAGGNNFICSC
EFLSFTQEEQALDQILIDWPENYLCDSPSHVRGQRVQDTHLSVSECHRTALVSAVCCALF
LSILLTGVLCHHFHGLWYMKMMWAWLQAKRKPRTAPQRDICYDAFVSYSERDSYWVENLM
VQELEHFNPPFKLCLHKRDFIPGKWIIDNIIDSIEKSHKTIFVLSENFVKSEWCKYELDF
SHFRLFDENNDAAILILLEPIEKKAIPQRFCKLRKIMNTKTYLEWPTDEAQQEGFWLNLR
AAIKS
>EqAs TLR2 XP 044623009.1
MPHALWTVWVLGAVISLSKEGVPDQPSSLSCDPTGVCDGRSRSLNSIPSGLTAAVKSLDL
SNNKIASVGNSDLWKCVNLKALRLGSNDINTIEEDSFSSLRSLEHLDLSNNHLSNLSSAW
FRPLSSLKFLNLLGSTYKTLGETSLFSHLTNLRILKVG-NIHFTEIQGKDFAGLTFLEEL
EIDATNLQRYEPKSFKSIQNISHLILRMKQPVLLPEIILDTLSSLEYLELRDTHLNTFHF
AEVSDPETNTLIKKFTFRNVKITDESFDEIVKLLNYISGVSEAEFDECTLDGLGEFRTPD
IDKIKVIGKLETLTIRRLRIPQFYLFRDLSSIYSLTERVKRITIENSKVFLVPCSLSQHL
KSLEYLDLSDNLMVEEYLKNSACERAWPSLQTLILRQNHLTSLGKTGETLLTLKNLTKLD
ISKNSFHSMPETCQWPEKMKYLNLSSIRIDRLTQCIPQTLEVLDISNNNLNSFSLILPQV
KELYISRNKLKTLPDASFLPMLLVMRISRNTINTFSKEQLDSFQELKTLEAGGNNFICSC
EFLSFTQEEQALDQILIDWPENYLCDSPSHVRGQRVQDTHLSVSECHRTALVSAVCCALF
LSILLTGVLCHHFHGLWYMKMMWAWLQAKRKPRTAPQRDICYDAFVSYSERDSYWVENLM
VQELEHFNPPFKLCLHKRDFIPGKWIIDNIIDSIEKSHKTIFVLSENFVKSEWCKYELDF
SHFRLFDENNDAAILILLEPIEKKAIPQRFCKLRKIMNTKTYLEWPTDEAQQEGFWLNLR
AAIKS
>EqAs TLR2 PSZQ01008133.1: 8821207-8823561
MPHALWTVWVLGAVISLSKEGVPDQPSSLSCDPTGVCDGRSRSLNSIPSGLTAAVKSLDL
SNNKIASVGNSDLWKCVNLKALRLGSNDINTIEEDSFSSLRSLEHLDLSNNHLSNLSSAW
FRPLSSLKFLNLLGSTYKTLGETSLFSHLTNLRILKVG-NIHFTEIQGKDFAGLTFLEEL
EIDATNLQRYEPKSFKSIQNISHLILRMKQPVLLPEIILDTLSSLEYLELRDTHLNTFHF
AEVSDPETNTLIKKFTFRNVKITDESFDEIVKLLNYISGVSEAEFDECTLDGLGEFRTPD
IDKIKVIGKLETLTIRRLRIPQFYLFRDLSSIYSLTERVKRITIENSKVFLVPCSLSQHL
KSLEYLDLSDNLMVEEYLKNSACERAWPSLQTLILRQNHLTSLGKTGETLLTLKNLTKLD
ISKNSFHSMPETCQWPEKMKYLNLSSIRIDRLTQCIPQTLEVLDISNNNLNSFSLILPQV
KELYISRNKLKTLPDASFLPMLLVMRISRNTINTFSKEQLDSFQELKTLEAGGNNFICSC
EFLSFTQEEQALDQILIDWPENYLCDSPSHVRGQRVQDTHLSVSECHRTALVSAVCCALF
LSILLTGVLCHHFHGLWYMKMMWAWLQAKRKPRTAPQRDICYDAFVSYSERDSYWVENLM
VQELEHFNPPFKLCLHKRDFIPGKWIIDNIIDSIEKSHKTIFVLSENFVKSEWCKYELDF
SHFRLFDENNDAAILILLEPIEKKAIPQRFCKLRKIMNTKTYLEWPTDEAQQEGFWLNLR
AAIKS
>TaIn TLR2 PVIE01002162.1:295166-297520
MLHALWTVWVLGAVISLSKEGAPDQPSSLSCDPTGVCDGHSRSLNSIPSGLTAAVKSLDL
SNNKIARVGNSDLRRCVNLKALRLESNEINTIEEDSFFSLGSLEHLDLSYNRLSNLSSSW
FRPLSSLKFLNLLGNAYKTLGETSLFAHLTNLRILKVGNTDDFAEIQEKDFAGLTFLEEF
EIDASNLQRYEPKSFKSIQNISHLILHMRQPVLLPEIFLDLLSSLEYLELRDTHLNTFHF
AEVSDDETNTLIKKFTFRNVEITDESFNEVVKLLNYVSGVLDVEFDDCTLNGLGKFRIPD
MDKIKDLGKIETLTVRKLRIPQFYLFYDLSSIYSLTGGVKRITIENSKVFLVPCSLSQHL
KSLEYLDLSDNLMVEEYLKNSACEHAWPALQTLILRQNHLTSLGKTGETLLTLKNLTKLD
ISKNSFHSMPETCQWPEKMKYLNISSTRIHRLTQCIPQTLEVLDISNNNLNSFSLILPQL
KELYISRNKLKTLPDASFLPMLLVMRISRNTINTFSKEQLDSFPKLKTLEAGSNNFICSC
EFLSFTQEEQALDQILIDWPENYLCDSPSHVRGQRVRDTRLSVSECHRTALVSAVCCALF
LLILLTGILCHHFHGLWYMKMMWAWLQAKRKPRKAPQRDMCYDAFVSYSERDSYWVENLM
VQELEHFNPPFKLCLHKRDFIPGKWIIDNIIDSIEKSHKTIFVLSENFVKSEWCKYELDF
SHFRLFDENDDAAILILLEPIEKKAIPQRFCKLRKIMNTKTYLEWPTDEAQQEGFWINLR
AAIKS
>DiBi TLR2 CM036956.1:41860469-41862820
MLHALWTVWILGAVISFFKEGAADQPHSLSCDPTGICDGRSRSLNSIPSGLTAAVKSLDL
SNNRIAHVGNSDLRRCVNLKALRLGANEINTIEDDSFFSLGSLEHLDLSYNRLSNLSSSW
FRSLSSLKFLNLLGNAYRILGETSLFSHLTNLRILKVG-HPDFTEIQEKDFAGLTFLEEL
EIDASNLQRYEPKSLKTIQNISHLILRMKQPVLLPEIFLDLLSSSEYLELRDTHLNTFRF
AEVPNDETNTLIKKFTFRNVEITDESFIEVVKLLNYVSGEFELEFDDCTLNGLGNFRIPD
RDKIKNLGRLETLTIRKLRIPKFYLFYDLSTIYSLTGRVKRIIIENSKVFLVPCSLSQHL
KSLEYLDLSDNLMVEEYLKNSACEHAWPSLQTLILRQNHLTSLGKTGETLLTLKNLTKLD
ISKNSFHPMPETCQWPEKMKYLNLSSTRLNRLTQCVPQTLEVLDISNNNLNSFSLFLPQL
KELYISRNKLKTLPDASSLPVLLVMRISRNTINTFSKEQLDSFQKLKTLEAGGNNFICSC
EFLSFTQKEQALDQILIDWPENYLCDSPSHVRGQWVRDTRLSVSECHRTALVSAVCCALF
LLILLTGVLCHHFHGLWYMKMMWAWLQAKRKPKKAPQRDICYDAFVSYSERDSYWVENLL
VQELEHFNPPFKLCLHKRDFIPGKWIIDNIIDSIEKSHKTIFVLSENFVKSEWCKYELDF
SHFRLFDENNDAAILVLLEPIERKAIPQRFCKLRKIMNTKTYLEWPTDEAQQEGFWLNLR
AAIKS
>DiSu TLR2 PEKH010005480.1:508458-510809
MLRASWTVWVLGALISLFKEGAPDQPHSLSCDPTGVCDGRSRSLNSIPSGLTAAVKSLDL
SNNRIAHVGNSDLRRCVNLKALRLGANEINTIEDDSFFSLGSLEHLDLSYNRLSNLSSSW
FRSLSSLKFLSLLGNAYRILGETSLFSHLTNLRILKVG-HPDFTEIQEKDFAGLTFLEEL
EIDASNLQRYEPKSLKTIQNISHLILRMKQPVLLPEIFLDLLSSLEYLELRDTHLNTFRF
AEVPNDETSTLIKKFTFRNVEITDESFNEVVKLLNYVSREFELEFDDCTLNGLGNFRIPD
KDKIKNLGRVETVTIRKLSIPKFYLFYDLSSIYSLTGRVKRIIIENSKVFLVPCSLSQHL
KALEYLDLSDNLMVEEYLKNSACEHAWPSLQTLILRQNHLTSLGKTGETLLTLKNLTKLD
ISKNSFHPMPETCQWPEKMKYLNLSSTRLNRLTQCVPQTLEVLDISNNNLNSFSLFLPQL
KELYISRNKLKTLPDASSLPMLLVMRISRNTINTFSKEQLDSFQKLKTLEAGGNNFICSC
EFLSFTQKEQALDQILIDWPENYLCDSPSHVRGQRVQDTRLSVSECHRTALVSAVCCALF
LLILLTGVLCHHFHGLWYMKMMWAWLQAKRKPKKAPQREICYDAFVSYSERDSYWVENLL
VQELEHFNPPFKLCLHKRDFIPGKWIIDNIIDSIEKSHKTIFVLSENFVKSEWCKYELDF
SHFRLFDENNDAAILVLLEPIEKKAIPQRFCKLRKIMNTKTYLEWPTDEAQQEGFWFNLR
AAIKS
>CeSi TLR2 XP 004420987.1
MLHALWTVWVLGAVISFFKEGAAGQPHSLSCDPTGICDGRSRSLNSIPSGLTAAVKSLDL
SNNRIAHVGNSDLRRCVNLKALRLGANEINTIEDDSFFSLGSLEHLDLSYNRLSNLSSSW
FRSLSSLKFLNLLGNAYRILGETSLFSHLTNLRILKVG-HPDFTEIQEKDFAGLTFLEEL
EIDASNLQRYEPKSLKTIQNISHLILRMKQPVLLPEIFLDLLSSSEYLELRDTHLNTFRF
AEVPDDETNTLIKKFTFRNVEITDESFNEVVKLLNYVSGEFELEFDDCTLNGLGNFRIPD
RDKIKNLGRLETLTIRKLRIPKFYLFYDLSTIYSLTGRVKRIIIENSKVFLVPCSLSQHL
KSLEYLDLSDNLMVEEYLKNSACEHAWPSLQTLILRQNHLTSLGKTGETLLTLKNLTKLD
ISKNSFHPMPETCQWPEKMKYLNLSSTRLNRLTQCVPQTLEVLDISNNNLNSFSLFLPQL
KELYISRNKLKTLPDASSLPMLLVMRISRNTINTFSKEQLDSFQKLKTLEAGGNNFICSC
EFLSFTQKEQALDQILIDWPENYLCDSPSHVRGQRVRDTRLSVSECHRTALVSAVCCALF
LLILLTGVLCHHFHGLWYMKMMWAWLQAKRKPRKAPQREICYDAFVSYSERDSYWVENLL
VQELEHFNPPFKLCLHKRDFIPGKWIIDNIIDSIEKSHKTIFVLSENFVKSEWCKYELDF
SHFRLFDENNDAAILVLLEPIEKKAIPQRFCKLRKIMNTKTYLEWPTDEAQQEGFWLNLR
AAIKS
