# Supplementary material for: Twelve toll-like receptor (TLR) genes in the family Equidae – comparative genomics, selection and evolution
Source: Vet Res Commun. 2023 Oct 24;48(2):725–41. doi: 10.1007/s11259-023-10245-4 (PMC10998774; doi:10.1007/s11259-023-10245-4)
Supplement: Supplementary file 3 — Supplementary Material 3 [file 11259_2023_10245_MOESM3_ESM.zip › TLR2 CDS.fas]

>EqGr_TLR2_Heq1
ATGCCACATGCTTTGTGGACGGTGTGGGTCTTAGGGGCCGTAATCAGCCTCTCCAAGGAA
GGGGTCCCTGATCAGCCTTCTTCTCTGTCTTGTGATCCCACTGGTGTCTGCGATGGCCGC
TCCAGATCTTTAAACTCCATCCCCTCAGGCCTCACGGCAGCTGTGAAAAGTCTTGACCTG
TCCAACAACAAGATCACCTCTGTCGGCAACAGTGACCTGTGGAAGTGTGTGAACCTCAAG
GCCCTGAGGCTGGGGTCCAATGACATCAACACCATAGAGGAAGACTCTTTTTCCTCCCTG
AGGAGTCTTGAACATTTGGACTTGTCCAATAATCACTTATCTAATTTATCGTCCGCCTGG
TTCAGGCCCCTTTCTTCTTTAAAATTCTTAAACTTACTGGGAAGCACTTACAAAACACTC
GGGGAAACATCTCTTTTTTCTCATCTCACCAATTTGCGAATCCTGAAAGTGGGAAATATT
---CACTTCACTGAGATTCAGGGAAAGGATTTTGCTGGGCTCACTTTCCTTGAAGAACTT
GAGATTGATGCTACAAATCTCCAGCGGTATGAGCCCAAGAGTTTCAAATCAATTCAGAAC
ATCAGTCATTTGATCCTTCGTATGAAGCAGCCTGTTTTACTGCCAGAGATTATTCTAGAT
ACTTTGAGTTCCTTGGAATATTTGGAACTGAGAGATACTCATTTAAACACTTTCCATTTT
GCAGAAGTATCTGACCCTGAAACCAATACATTGATTAAAAAGTTCACATTTAGAAATGTG
AAAATCACTGATGAAAGTTTTGATGAAATTGTGAAGCTGTTGAATTATATTTCTGGAGTG
TCAGAAGCAGAGTTTGATGAGTGTACTCTTGATGGGCTTGGTGAATTTAGGACACCGGAT
ATAGACAAAATTAAAGTTATAGGTAAGCTAGAGACATTAACGATACGGAGGTTGCGTATT
CCACAGTTTTACTTATTTCGTGATCTGAGTAGTATTTATTCACTTACAGAAAGAGTTAAA
AGGATCACAATAGAAAATAGTAAGGTTTTTCTGGTTCCTTGTTCACTTTCACAACATTTA
AAATCATTAGAATATTTGGATCTCAGTGACAATTTAATGGTTGAGGAATACTTGAAAAAC
TCAGCCTGTGAGCGTGCCTGGCCCTCCCTCCAAACCTTAATTTTAAGGCAAAATCATTTG
ACGTCATTAGGAAAAACTGGAGAAACTTTGCTTACTCTGAAAAACCTGACTAAACTTGAC
ATCAGCAAGAACAGTTTTCATTCTATGCCTGAAACTTGTCAGTGGCCAGAAAAGATGAAA
TATTTGAATTTATCCAGCATAAGAATAGATCGTTTAACCCAATGCATTCCCCAGACACTA
GAAGTTTTAGATATTAGCAATAACAATCTCAATTCATTTTCTTTGATTTTGCCACAAGTC
AAAGAACTTTATATTTCCAGAAATAAGTTGAAGACTCTACCAGATGCCTCCTTCTTACCC
ATGTTATTAGTCATGAGAATCAGCAGAAACACAATAAATACTTTCTCTAAGGAGCAACTT
GATTCTTTTCAAAAATTGAAGACTTTGGAAGCTGGTGGCAACAATTTCATTTGCTCCTGT
GAGTTCCTGTCTTTCACTCAGGAGGAGCAGGCACTGGACCAGATCCTGATCGACTGGCCA
GAAAACTACCTGTGTGACTCTCCCTCCCACGTGCGGGGCCAGCGGGTTCAGGACACTCAT
CTCTCGGTCTCTGAATGCCACAGGACAGCTCTGGTGTCTGCTGTGTGCTGTGCCCTTTTC
CTGTCGATCCTGCTCACTGGGGTTCTGTGTCACCATTTCCATGGACTGTGGTACATGAAA
ATGATGTGGGCCTGGCTCCAGGCCAAAAGGAAGCCCAGGACAGCTCCCCAAAGGGACATC
TGTTATGACGCCTTCGTGTCTTACAGTGAACGGGACTCCTACTGGGTGGAGAACCTCATG
GTCCAGGAGCTGGAGCACTTCAACCCTCCCTTTAAGTTGTGTCTTCATAAGCGGGACTTT
ATTCCTGGCAAATGGATTATTGACAATATCATTGACTCGATTGAAAAGAGCCACAAAACC
ATCTTTGTGCTTTCTGAAAACTTTGTGAAGAGTGAGTGGTGTAAGTACGAACTGGACTTC
TCCCATTTTCGTCTCTTTGATGAGAACAATGATGCTGCCATTCTCATTCTTCTGGAGCCC
ATTGAGAAAAAGGCCATTCCCCAGCGTTTCTGTAAGCTGCGGAAGATAATGAACACCAAG
ACCTACCTGGAGTGGCCCACTGATGAAGCTCAGCAGGAGGGGTTTTGGTTAAATTTGAGA
GCCGCCATAAAGTCC
>EqGr_TLR2_Heq2
ATGCCACATGCTTTGTGGACGGTGTGGGTCTTAGGGGCCGTAATCAGCCTCTCCAAGGAA
GGGGTCCCTGATCAGCCTTCTTCTCTGTCTTGTGATCCCACTGGTGTCTGCGATGGCCGC
TCCAGATCTTTAAACTCCATCCCCTCAGGCCTCACGGCAGCTGTGAAAAGTCTTGACCTG
TCCAACAACAAGATCACCTCTGTCGGCAACAGTGACCTGTGGAAGTGTGTGAACCTCAAG
GCCCTGAGGCTGGGGTCCAATGACATCAACACCATAGAGGAAGACTCTTTTTCCTCCCTG
AGGAGTCTTGAACATTTGGACTTGTCCAATAATCACTTATCTAATTTATCGTCCGCCTGG
TTCAGGCCCCTTTCTTCTTTAAAATTCTTAAACTTACTGGGAAGCACTTACAAAACACTC
GGGGAAACATCTCTTTTTTCTCATCTCACCAATTTGCGAATCCTGAAAGTGGGAAATATT
---CACTTCACTGAGATTCAGGGAAAGGATTTTGCTGGGCTCACTTTCCTTGAAGAACTT
GAGATTGATGCTACAAATCTCCAGCGGTATGAGCCCAAGAGTTTCAAATCAATTCAGAAC
ATCAGTCATTTGATCCTTCGTATGAAGCAGCCTGTTTTACTGCCAGAGATTATTCTAGAT
ACTTTGAGTTCCTTGGAATATTTGGAACTGAGAGATACTCATTTAAACACTTTCCATTTT
GCAGAAGTATCTGACCCTGAAACCAATACATTGATTAAAAAGTTCACATTTAGAAATGTG
AAAATCACTGATGAAAGTTTTGATGAAATTGTGAAGCTGTTGAATTATATTTCTGGAGTG
TCAGAAGCAGAGTTTGATGAGTGTACTCTTGATGGGCTTGGTGAATTTAGGACACCGGAT
ATAGACAAAATTAAAGTTATAGGTAAGCTAGAGACATTAACGATACGGAGGTTGCGTATT
CCACAGTTTTACTTATTTCGTGATCTGAGTAGTATTTATTCACTTACAGAAAGAGTTAAA
AGGATCACAATAGAAAATAGTAAGGTTTTTCTGGTTCCTTGTTCACTTTCACAACATTTA
AAATCATTAGAATATTTGGATCTCAGTGACAATTTAATGGTTGAGGAATACTTGAAAAAC
TCAGCCTGTGAGCGTGCCTGGCCCTCCCTCCAAACCTTAATTTTAAGGCAAAATCATTTG
ACGTCATTAGGAAAAACTGGAGAAACTTTGCTTACTCTGAAAAACCTGACTAAACTTGAC
ATCAGCAGGAACAGTTTTCATTCTATGCCTGAAACTTGTCAGTGGCCAGAAAAGATGAAA
TATTTGAATTTATCCAGCATAAGAATAGATCGTTTAACCCAATGCATTCCCCAGACACTA
GAAGTTTTAGATATTAGCAATAACAATCTCAATTCATTTTCTTTGATTTTGCCACAAGTC
AAAGAACTTTATATTTCCAGAAATAAGTTGAAGACTCTACCAGATGCCTCCTTCTTACCC
ATGTTATTAGTCATGAGAATCAGCAGAAACACAATAAATACTTTCTCTAAGGAGCAACTT
GATTCTTTTCAAAAATTGAAGACTTTGGAAGCTGGTGGCAACAATTTCATTTGCTCCTGT
GAGTTCCTGTCTTTCACTCAGGAGGAGCAGGCACTGGACCAGATCCTGATCGACTGGCCA
GAAAACTACCTGTGTGACTCTCCCTCCCACGTGCGGGGCCAGCGGGTTCAGGACACTCAT
CTCTCGGTCTCTGAATGCCACAGGACAGCTCTGGTGTCTGCTGTGTGCTGTGCCCTTTTC
CTGTCGATCCTGCTCACTGGGGTTCTGTGTCACCATTTCCATGGACTGTGGTACATGAAA
ATGATGTGGGCCTGGCTCCAGGCCAAAAGGAAGCCCAGGACAGCTCCCCAAAGGGACATC
TGTTATGACGCCTTCGTGTCTTACAGTGAACGGGACTCCTACTGGGTGGAGAACCTCATG
GTCCAGGAGCTGGAGCACTTCAACCCTCCCTTTAAGTTGTGTCTTCATAAGCGGGACTTT
ATTCCTGGCAAATGGATTATTGACAATATCATTGACTCGATTGAAAAGAGCCACAAAACC
ATCTTTGTGCTTTCTGAAAACTTTGTGAAGAGTGAGTGGTGTAAGTACGAACTGGACTTC
TCCCATTTTCGTCTCTTTGATGAGAACAATGATGCTGCCATTCTCATTCTTCTGGAGCCC
ATTGAGAAAAAGGCCATTCCCCAGCGTTTCTGTAAGCTGCGGAAGATAATGAACACCAAG
ACCTACCTGGAGTGGCCCACTGATGAAGCTCAGCAGGAGGGGTTTTGGTTAAATTTGAGA
GCCGCCATAAAGTCC
>EqQuAn_TLR2_Heq6
ATGCCACATGCTTTGTGGACGGTGTGGGTCTTAGGGGCCGTAATCAGCCTCTCCAAGGAA
GGGGTCCCTGATCAGCCTTCTTCTCTGTCTTGTGATCCCACTGGTGTCTGCGATGGCCGC
TCCAGATCTTTAAACTCCATCCCCTCAGGCCTCACGGCAGCTGTGAAAAGTCTTGACCTG
TCCAACAACAAGATCGCCTCTGTCGGCAACAGTGACCTGTGGAAGTGTGTGAACCTCAAG
GCCCTGAGGCTGGGGTCCAATGACATCAACACCATAGAGGAAGACTCTTTTTCCTCCCTG
AGGAGTCTTGAACATTTGGACTTGTCCAATAATCACTTATCTAATTTATCGTCCGCCTGG
TTCAGGCCCCTTTCTTCTTTAAAATTCTTAAACTTACTGGGAAGCACTTACAAAACACTC
GGGGAAACATCTCTTTTTTCTCATCTCACCAATTTGCGAATCCTGAAAGTGGGAAATATT
---CACTTCACTGAGATTCAGGGAAAGGATTTTGCTGGGCTCACTTTCCTTGAAGAACTT
GAGATTGATGCTACAAATCTCCAGCGGTATGAACCCAAGAGTTTCAAATCAATTCAGAAC
ATCAGTCATTTGATCCTTCGTATGAAGCAGCCTGTTTTACTGCCAGAGATTATTCTAGAT
ACTTTGAGTTCCTTGGAATATTTTGAACTGAGAGATACTCATTTAAACACTTTCCATTTT
GCAGAAGTATCTGACCCTGAAACCAATACATTGATTAAAAAGTTCACATTTAGAAATGTG
AAAATCACTGATGAAAGTTTTGATGAAATTGTGAAGCTGTTGAATTATATTTCTGGAGTG
TCAGAAGCAGAGTTTGATGAGTGTACTCTTGATGGGCTTGGTGAATTTAGGACACCGGAT
ATAGACAAAATTAAAGTTATAGGTAAGCTAGAGACATTAACGATACGGAGGTTGCGTATT
CCACAGTTTTACTTATTTCATGATCTGAGTAGTATTTATTCACTTACAGAAAGAGTTAAA
AGGATCACAATAGAAAATAGTAAGGTTTTTCTGGTTCCTTGTTCACTTTCACAACATTTA
AAATCATTAGAATATTTGGATCTCAGTGACAATTTAATGGTTGAGGAATACTTGAAAAAC
TCAGCCTGTGAGCGTGCCTGGCCCTCCCTCCAAACCTTAATTTTAAGGCAAAATCATTTG
ACGTCATTAGGAAAAACTGGAGAAACTTTGCTTACTCTGAAAAACCTGACTAAACTTGAC
ATCAGCAAGAACAGTTTTCATTCTATGCCTGAAACTTGTCAGTGGCCAGAAAAGATGAAA
TATTTGAATTTATCCAGCATAAGAATAGATCGTTTAACCCAATGCATTCCCCAGACACTA
GAAGTTTTAGATATTAGCAATAACAATCTCAATTCATTTTCTTTGATTTTGCCACAAGTC
AAAGAACTTTATATTTCCAGAAATAAGTTGAAGACTCTACCAGATGCCTCCTTCTTACCC
ATGTTATTAGTCATGAGAATCAGCAGAAACACAATAAATACTTTCTCTAAGGAGCAACTT
GATTCTTTTCAAAAATTGAAGACTTTGGAAGCTGGTGGCAACAATTTCATTTGCTCCTGT
GAGTTCCTGTCTTTCACTCAGGAGGAGCAGGCACTGGACCAGATCCTGATCGACTGGCCA
GAAAACTACCTGTGTGACTCTCCCTCCCACGTGCGGGGCCAGCGGGTTCAGGACACTCAT
CTCTCGGTCTCTGAATGCCACAGGACAGCTCTGGTGTCTGCTGTGTGCTGTGCCCTTTTC
CTGTCGATCCTGCTCACTGGGGTTCTGTGTCACCATTTCCATGGACTGTGGTACATGAAA
ATGATGTGGGCCTGGCTCCAGGCCAAAAGGAAGCCCAGGACAGCTCCCCAAAGGGACATC
TGTTATGACGCCTTCGTGTCTTACAGTGAACGGGACTCCTACTGGGTGGAGAACCTCATG
GTCCAGGAGCTGGAGCACTTCAACCCTCCCTTTAAGTTGTGTCTTCATAAGCGGGACTTT
ATTCCTGGCAAATGGATTATTGACAATATCATTGACTCGATTGAAAAGAGCCACAAAACC
ATCTTTGTGCTTTCTGAAAACTTTGTGAAGAGTGAGTGGTGTAAGTACGAACTGGACTTC
TCCCATTTTCGTCTCTTTGATGAGAACAATGATGCTGCCATTCTCATTCTTCTGGAGCCC
ATTGAGAAAAAGGCCATTCCCCAGCGTTTCTGTAAGCTGCGGAAGATAATGAACACCAAG
ACCTACCTGGAGTGGCCCACTGATGAAGCTCAGCAGGAGGGGTTTTGGTTAAATTTGAGA
GCCGCCATAAAGTCC
>EqQuAn_TLR2_Heq7
ATGCCACATGCTTTGTGGATGGTGTGGGTCTTAGGGGCCGTAATCAGCCTCTCCAAGGAA
GGGGTCCCTGATCAGCCTTCTTCTCTGTCTTGTGATCCCACTGGTGTCTGCGATGGCCGC
TCCAGATCTTTAAACTCCATCCCCTCAGGCCTCACGGCAGCTGTGAAAAGTCTTGACCTG
TCCAACAACAAGATCGCCTCTGTCGGCAACAGTGACCTGTGGAAGTGTGTGAACCTCAAG
GCCCTGAGGCTGGGGTCCAATGACATCAACACCATAGAGGAAGACTCTTTTTCCTCCCTG
AGGAGTCTTGAACATTTGGACTTGTCCAATAATCACTTATCTAATTTATCGTCCGCCTGG
TTCAGGCCCCTTTCTTCTTTAAAATTCTTAAACTTACTGGGAAGCACTTACAAAACACTC
GGGGAAACATCTCTTTTTTCTCATCTCACCAATTTGCGAATCCTGAAAGTGGGAAATATT
---CACTTCACTGAGATTCAGGGAAAGGATTTTGCTGGGCTCACTTTCCTTGAAGAACTT
GAGATTGATGCTACAAATCTCCAGCGGTATGAACCCAAGAGTTTCAAATCAATTCAGAAC
ATCAGTCATTTGATCCTTCGTATGAAGCAGCCTGTTTTACTGCCAGAGATTATTCTAGAT
ACTTTGAGTTCCTTGGAATATTTTGAACTGAGAGATACTCATTTAAACACTTTCCATTTT
GCAGAAGTATCTGACCCTGAAACCAATACATTGATTAAAAAGTTCACATTTAGAAATGTG
AAAATCACTGATGAAAGTTTTGATGAAATTGTGAAGCTGTTGAATTATATTTCTGGAGTG
TCAGAAGCAGAGTTTGATGAGTGTACTCTTGATGGGCTTGGTGAATTTAGGACACCGGAT
ATAGACAAAATTAAAGTTATAGGTAAGCTAGAGACATTAACGATACGGAGGTTGCGTATT
CCACAGTTTTACTTATTTCATGATCTGAGTAGTATTTATTCACTTACAGAAAGAGTTAAA
AGGATCACAATAGAAAATAGTAAGGTTTTTCTGGTTCCTTGTTCACTTTCACAACATTTA
AAATCATTAGAATATTTGGATCTCAGTGACAATTTAATGGTTGAGGAATACTTGAAAAAC
TCAGCCTGTGAGCGTGCCTGGCCCTCCCTCCAAACCTTAATTTTAAGGCAAAATCATTTG
ACGTCATTAGGAAAAACTGGAGAAACTTTGCTTACTCTGAAAAACCTGACTAAACTTGAC
ATCAGCAAGAACAGTTTTCATTCTATGCCTGAAACTTGTCAGTGGCCAGAAAAGATGAAA
TATTTGAATTTATCCAGCATAAGAATAGATCGTTTAACCCAATGCATTCCCCAGACACTA
GAAGTTTTAGATATTAGCAATAACAATCTCAATTCATTTTCTTTGATTTTGCCACAAGTC
AAAGAACTTTATATTTCCAGAAATAAGTTGAAGACTCTACCAGATGCCTCCTTCTTACCC
ATGTTATTAGTGATGAGAATCAGCAGAAACACAATAAATACTTTCTCTAAGGAGCAACTT
GATTCTTTTCAAAAATTGAAGACTTTGGAAGCTGGTGGCAACAATTTCATTTGCTCCTGT
GAGTTCCTGTCTTTCACTCAGGAGGAGCAGGCACTGGACCAGATCCTGATCGACTGGCCA
GAAAACTACCTGTGTGACTCTCCCTCCCACGTGCGGGGCCAGCGGGTTCAGGACACTCAT
CTCTCGGTCTCTGAATGCCACAGGACAGCTCTGGTGTCTGCTGTGTGCTGTGCCCTCTTC
CTGTCGATCCTGCTCACTGGGGTTCTGTGTCACCATTTCCATGGACTGTGGTACATGAAA
ATGATGTGGGCCTGGCTCCAGGCCAAAAGGAAGCCCAGGACAGCTCCCCAAAGGGACATC
TGTTATGACGCCTTCGTGTCTTACAGTGAACGGGACTCCTACTGGGTGGAGAACCTCATG
GTCCAGGAGCTGGAGCACTTCAACCCTCCCTTTAAGTTGTGTCTTCATAAGCGGGACTTT
ATTCCTGGCAAATGGATTATTGACAATATCATTGACTCGATTGAAAAGAGCCACAAAACC
ATCTTTGTGCTTTCTGAAAACTTTGTGAAGAGTGAGTGGTGTAAGTACGAACTGGACTTC
TCCCATTTTCGTCTCTTTGATGAGAACAATGATGCTGCCATTCTCATTCTTCTGGAGCCC
ATTGAGAAAAAGGCCATTCCCCAGCGTTTCTGTAAGCTGCGGAAGATAATGAACACCAAG
ACCTACCTGGAGTGGCCCACTGATGAAGCTCAGCAGGAGGGGTTTTGGTTAAATTTGAGA
GCCGCCATAAAGTCC
>EqQuBoe_TLR2_Heq8
ATGCCACATGCTTTGTGGACGGTGTGGGTCTTAGGGGCCGTAATCAGCCTCTCCAAGGAA
GGGGTCCCTGATCAGCCTTCTTCTCTGTCTTGTGATCCCACTGGTGTCTGCGATGGCCGC
TCCAGATCTTTAAACTCCATCCCCTCAGGCCTCACGGCAGCTGTGAAAAGTCTTGACCTG
TCCAACAACAAGATCGCCTCTGTCGGCAACAGTGACCTGTGGAAGTGTGTGAACCTCAAG
GCCCTGAGGCTGGGGTCCAATGACATCAACACCATAGAGGAAGACTCTTTTTCCTCCCTG
AGGAGTCTTGAACATTTGGACTTGTCCAATAATCACTTATCTAATTTATCGTCCGCCTGG
TTCAGGCCCCTTTCTTCTTTAAAATTCTTAAACTTACTGGGAAGCACTTACAAAACACTC
GGGGAAACATCTCTTTTTTCTCATCTCACCAATTTGCGAATCCTGAAAGTGGGAAATATT
---CACTTCACTGAGATTCAGGGAAAGGATTTTGCTGGGCTCACTTTCCTTGAAGAACTT
GAGATTGATGCTACAAATCTCCAGCGGTATGAACCCAAGAGTTTCAAATCAATTCAGAAC
ATCAGTCATTTGATCCTTCGTATGAAGCAGCCTGTTTTACTGCCAGAGATTATTCTAGAT
ACTTTGAGTTCCTTGGAATATTTTGAACTGAGAGATACTCATTTAAACACTTTCCATTTT
GCAGAAGTATCTGACCCTGAAACCAATACATTGATTAAAAAGTTCACATTTAGAAATGTG
AAAATCACTGATGAAAGTTTTGATGAAATTGTGAAGCTGTTGAATTATATTTCTGGAGTG
TCAGAAGCAGAGTTTGATGAGTGTACTCTTGATGGGCTTGGTGAATTTAGGACACCGGAT
ATAGACAAAATTAAAGTTATAGGTAAGCTAGAGACATTAACGATACGGAGGTTGCGTATT
CCACAGTTTTACTTATTTCATGATCTAAGTAGTATTTATTCACTTACAGAAAGAGTTAAA
AGGATCACAATAGAAAATAGTAAGGTTTTTCTGGTTCCTTGTTCACTTTCACAACATTTA
AAATCATTAGAATATTTGGATCTCAGTGACAATTTAATGGTTGAGGAATACTTGAAAAAC
TCAGCCTGTGAGCGTGCCTGGCCCTCCCTCCAAACCTTAATTTTAAGGCAAAATCATTTG
ACGTCATTAGGAAAAACTGGAGAAACTTTGCTTACTCTGAAAAACCTGACTAAACTTGAC
ATCAGCAAGAACAGTTTTCATTCTATGCCTGAAACTTGTCAGTGGCCAGAAAAGATGAAA
TATTTGAATTTATCCAGCATAAGAATAGATCGTTTAACCCAATGCATTCCCCAGACACTA
GAAGTTTTAGATATTAGCAATAACAATCTCAATTCATTTTCTTTGATTTTGCCACAAGTC
AAAGAACTTTATATTTCCAGAAATAAGTTGAAGACTCTACCAGATGCCTCCTTCTTACCC
ATGTTATTAGTCATGAGAATCAGCAGAAACACAATAAATACTTTCTCTAAGGAGCAACTT
GATTCTTTTCAAAAATTGAAGACTTTGGAAGCTGGTGGCAACAATTTCATTTGCTCCTGT
GAGTTCCTGTCTTTCACTCAGGAGGAGCAGGCACTGGACCAGATCCTGATCGACTGGCCA
GAAAACTACCTGTGTGACTCTCCCTCCCACGTGCGGGGCCAGCGGGTTCAGGACACTCAT
CTCTCGGTCTCTGAATGCCACAGGACAGCTCTGGTGTCTGCTGTGTGCTGTGCCCTTTTC
CTGTCGATCCTGCTCACTGGGGTTCTGTGTCACCATTTCCATGGACTGTGGTACATGAAA
ATGATGTGGGCCTGGCTCCAGGCCAAAAGGAAGCCCAGGACAGCTCCCCAAAGGGACATC
TGTTATGACGCCTTCGTGTCTTACAGTGAACGGGACTCCTACTGGGTGGAGAACCTCATG
GTCCAGGAGCTGGAGCACTTCAACCCTCCCTTTAAGTTGTGTCTTCATAAGCGGGACTTT
ATTCCTGGCAAATGGATTATTGACAATATCATTGACTCGATTGAAAAGAGCCACAAAACC
ATCTTTGTGCTTTCTGAAAACTTTGTGAAGAGTGAGTGGTGTAAGTACGAACTGGACTTC
TCCCATTTTCGTCTCTTTGATGAGAACAATGATGCTGCCATTCTCATTCTTCTGGAGCCC
ATTGAGAAAAAGGCCATTCCCCAGCGTTTCTGTAAGCTGCGGAAGATAATGAACACCAAG
ACCTACCTGGAGTGGCCCACTGATGAAGCTCAGCAGGAGGGGTTTTGGTTAAATTTGAGA
GCCGCCATAAAGTCC
>EqQuBoe_TLR2_Heq9
ATGCCACATGCTTTGTGGACGGTGTGGGTCTTAGGGGCCGTAATCAGCCTCTCCAAGGAA
GGGGTCCCTGATCAGCCTTCTTCTCTGTCTTGTGATCCCACTGGTGTCTGCGATGGCCGC
TCCAGATCTTTAAACTCCATCCCCTCAGGCCTCACGGCAGCTGTGAAAAGTCTTGACCTG
TCCAACAACAAGATCGCCTCTGTCGGCAACAGTGACCTGTGGAAGTGTGTGAACCTCAAG
GCCCTGAGGCTGGGGTCCAATGACATCAACACCATAGAGGAAGACTCTTTTTCCTCCCTG
AGGAGTCTTGAACATTTGGACTTGTCCAATAATCACTTATCTAACTTATCGTCCGCCTGG
TTCAGGCCCCTTTCTTCTTTAAAATTCTTAAACTTACTGGGAAGCACTTACAAAACACTC
GGGGAAACATCTCTTTTTTCTCATCTCACCAATTTGCGAATCCTGAAAGTGGGAAATATT
---CACTTCACTGAGATTCAGGGAAAGGATTTTGCTGGGCTCACTTTCCTTGAAGAACTT
GAGATTGATGCTACAAATCTCCAGCGGTATGAACCCAAGAGTTTCAAATCAATTCAGAAC
ATCAGTCATTTGATCCTTCGTATGAAGCAGTCTGTTTTACTGCCAGAGATTATTCTAGAT
ACTTTGAGTTCCTTGGAATATTTTGAACTGAGAGATACTCATTTAAACACTTTCCATTTT
GCAGAAGTATCTGACCCTGAAACCAATACATTGATTAAAAAGTTCACATTTAGAAATGTG
AAAATCACTGATGAAAGTTTTGATGAAATTGTGAAGCTGTTGAATTATATTTCTGGAGTG
TCAGAAGCAGAGTTTGATGAGTGTACTCTTGATGGGCTTGGTGAATTTAGGACACCGGAT
ATAGACAAAATTAAAGTTATAGGTAAGCTAGAGACATTAACGATACGGAGGTTGCGTATT
CCACAGTTTTACTTATTTCATGATCTGAGTAGTATTTATTCACTTACAGAAAGAGTTAAA
AGGATCACAATAGAAAATAGTAAGGTTTTTCTGGTTCCTTGTTCACTTTCACAACATTTA
AAATCATTAGAATATTTGGATCTCAGTGACAATTTAATGGTTGAGGAATACTTGAAAAAC
TCAGCCTGTGAGCGTGCCTGGCCCTCCCTCCAAACCTTAATTTTAAGGCAAAATCATTTG
ACGTCATTAGGAAAAACTGGAGCAACTTTGCTTACTCTGAAAAACCTGACTAAACTTGAC
ATCAGCAAGAACAGTTTTCATTCTATGCCTGAAACTTGTCAGTGGCCAGAAAAGATGAAA
TATTTGAATTTATCCAGCATAAGAATAGATCGTTTAACCCAATGCATTCCCCAGACACTA
GAAGTTTTAGATATTAGCAATAACAATCTCAATTCATTTTCTTTGATTTTGCCACAAGTC
AAAGAACTTTATATTTCCAGAAATAAGTTGAAGACTCTACCAGATGCCTCCTTCTTACCC
ATGTTATTAGTCATGAGAATCAGCAGAAACACAATAAATACTTTCTCTAAGGAGCAACTT
GATTCTTTTCAAAAATTGAAGACTTTGGAAGCTGGTGGCAACAATTTCATTTGCTCCTGT
GAGTTCCTGTCTTTCACTCAGGAGGAGCAGGCACTGGACCAGATCCTGATCGACTGGCCA
GAAAACTACCTGTGTGACTCTCCCTCCCACGTGCGGGGCCAGCGGGTTCAGGACACTCAT
CTCTCGGTCTCTGAATGCCACAGGACAGCTCTGGTGTCTGCTGTGTGCTGTGCCCTTTTC
CTGTCGATCCTGCTCACTGGGGTTCTGTGTCACCATTTCCATGGACTGTGGTACATGAAA
ATGATGTGGGCCTGGCTCCAGGCCAAAAGGAAGCCCAGGACAGCTCCCCAAAGGGACATC
TGTTATGACGCCTTCGTGTCTTACAGTGAACGGGACTCCTACTGGGTGGAGAACCTCATG
GTCCAGGAGCTGGAGCACTTCAACCCTCCCTTTAAGTTGTGTCTTCATAAGCGGGACTTT
ATTCCTGGCAAATGGATTATTGACAATATCATTGACTCGATTGAAAAGAGCCACAAAACC
ATCTTTGTGCTTTCTGAAAACTTTGTGAAGAGTGAGTGGTGTAAGTACGAACTGGACTTC
TCCCATTTTCGTCTCTTTGATGAGAACAATGATGCTGCCATTCTCATTCTTCTGGAGCCC
ATTGAGAAAAAGGCCATTCCCCAGCGTTTCTGTAAGCTGCGGAAGATAATGAACACCAAG
ACCTACCTGGAGTGGCCCACTGATGAAGCTCAGCAGGAGGGGTTTTGGTTAAATTTGAGA
GCCGCCATAAAGTCC
>EqQuBoe_TLR2_Heq10
ATGCCACATGCTTTGTGGACGGTGTGGGTCTTAGGGGCCGTAATCAGCCTCTCCAAGGAA
GGGGTCCCTGATCAGCCTTCTTCTCTGTCTTGTGATCCCACTGGTGTCTGCGATGGCCGC
TCCAGATCTTTAAACTCCATCCCCTCAGGCCTCACGGCAGCTGTGAAAAGTCTTGACCTG
TCCAACAACAAGATCGCCTCTGTCGGCAACAGTGACCTGTGGAAGTGTGTGAACCTCAAG
GCCCTGAGGCTGGGGTCCAATGGCATCAACACCATAGAGGAAGACTCTTTTTCCTCCCTG
AGGAGTCTTGAACATTTGGACTTGTCCAATAATCACTTATCTAATTTATCGTCCGCCTGG
TTCAGGCCCCTTTCTTCTTTAAAATTCTTAAACTTACTGGGAAGCACTTACAAAACACTC
GGGGAAACATCTCTTTTTTCTCATCTCACCAATTTGCGAATCCTGAAAGTGGGAAATATT
---CACTTCACTGAGATTCAGGGAAAGGATTTTGCTGGGCTCACTTTCCTTGAAGAACTT
GAGATTGATGCTACAAATCTCCAGCGGTATGAACCCAAGAGTTTCAAATCAATTCAGAAC
ATCAGTCATTTGATCCTTCGTATGAAGCAGCCTGTTTTACTGCCAGAGATTATTCTAGAT
ACTTTGAGTTCCTTGGAATATTTTGAACTGAGAGATACTCATTTAAACACTTTCCATTTT
GCAGAAGTATCTGACCCTGAAACCAATACATTGATTAAAAAGTTCACATTTAGAAATGTG
AAAATCACTGATGAAAGTTTTGATGAAATTGTGAAGCTGTTGAATTATATTTCTGGAGTG
TCAGAAGCAGAGTTTGATGAGTGTACTCTTGATGGGCTTGGTGAATTTAGGACACCGGAT
ATAGACAAAATTAAAGTTATAGGTAAGCTAGAGACATTAACGATACGGAGGTTGCGTATT
CCACAGTTTTACTTATTTCATGATCTGAGTAGTATTTATTCACTTACAGAAAGAGTTAAA
AGGATCACAATAGAAAATAGTAAGGTTTTTCTGGTTCCTTGTTCACTTTCACAACATTTA
AAATCATTAGAATATTTGGATCTCAGTGACAATTTAATGGTTGAGGAATACTTGAAAAAC
TCAGCCTGTGAGCGTGCCTGGCCCTCCCTCCAAACCTTAATTTTAAGGCAAAATCATTTG
ACGTCATTAGGAAAAACTGGAGAAACTTTGCTTACTCTGAAAAACCTGACTAAACTTGAC
ATCAGCAAGAACAGTTTTCATTCTATGCCTGAAACTTGTCAGTGGCCAGAAAAGATGAAA
TATTTGAATTTATCCAGCATAAGAATAGATCGTTTAACCCAATGCATTCCCCAGACACTA
GAAGTTTTAGATATTAGCAATAACAATCTCAATTCATTTTCTTTGATTTTGCCACAAGTC
AAAGAACTTTATATTTCCAGAAATAAGTTGAAGACTCTACCAGATGCCTCCTTCTTACCC
ATGTTATTAGTCATGAGAATCAGCAGAAACACAATAAATACTTTCTCTAAGGAGCAACTT
GATTCTTTTCAAAAATTGAAGACTTTGGAAGCTGGTGGCAACAATTTCATTTGCTCCTGT
GAGTTCCTGTCTTTCACTCAGGAGGAGCAGGCACTGGACCAGATCCTGATCGACTGGCCA
GAAAACTACCTGTGTGACTCTCCCTCCCACGTGCGGGGCCAGCGGGTTCAGGACACTCAT
CTCTCGGTCTCTGAATGCCACAGGACAGCTCTGGTGTCTGCTGTGTGCTGTGCCCTTTTC
CTGTCGATCCTGCTCACTGGGGTTCTGTGTCACCATTTCCATGGACTGTGGTACATGAAA
ATGATGTGGGCCTGGCTCCAGGCCAAAAGGAAGCCCAGGACAGCTCCCCAAAGGGACATC
TGTTATGACGCCTTCGTGTCTTACAGTGAACGGGACTCCTACTGGGTGGAGAACCTCATG
GTCCAGGAGCTGGAGCACTTCAACCCTCCCTTTAAGTTGTGTCTTCATAAGCGGGACTTT
ATTCCTGGCAAATGGATTATTGACAATATCATTGACTCGATTGAAAAGAGCCACAAAACC
ATCTTTGTGCTTTCTGAAAACTTTGTGAAGAGTGAGTGGTGTAAGTACGAACTGGACTTC
TCCCATTTTCGTCTCTTTGATGAGAACAATGATGCTGCCATTCTCATTCTTCTGGAGCCC
ATTGAGAAAAAGGCCATTCCCCAGCGTTTCTGTAAGCTGCGGAAGATAATGAACACCAAG
ACCTACCTGGAGTGGCCCACTGATGAAGCTCAGCAGGAGGGGTTTTGGTTAAATTTGAGA
GCCGCCATAAAGTCC
>EqQuBor_TLR2_Heq10
ATGCCACATGCTTTGTGGACGGTGTGGGTCTTAGGGGCCGTAATCAGCCTCTCCAAGGAA
GGGGTCCCTGATCAGCCTTCTTCTCTGTCTTGTGATCCCACTGGTGTCTGCGATGGCCGC
TCCAGATCTTTAAACTCCATCCCCTCAGGCCTCACGGCAGCTGTGAAAAGTCTTGACCTG
TCCAACAACAAGATCGCCTCTGTCGGCAACAGTGACCTGTGGAAGTGTGTGAACCTCAAG
GCCCTGAGGCTGGGGTCCAATGGCATCAACACCATAGAGGAAGACTCTTTTTCCTCCCTG
AGGAGTCTTGAACATTTGGACTTGTCCAATAATCACTTATCTAATTTATCGTCCGCCTGG
TTCAGGCCCCTTTCTTCTTTAAAATTCTTAAACTTACTGGGAAGCACTTACAAAACACTC
GGGGAAACATCTCTTTTTTCTCATCTCACCAATTTGCGAATCCTGAAAGTGGGAAATATT
---CACTTCACTGAGATTCAGGGAAAGGATTTTGCTGGGCTCACTTTCCTTGAAGAACTT
GAGATTGATGCTACAAATCTCCAGCGGTATGAACCCAAGAGTTTCAAATCAATTCAGAAC
ATCAGTCATTTGATCCTTCGTATGAAGCAGCCTGTTTTACTGCCAGAGATTATTCTAGAT
ACTTTGAGTTCCTTGGAATATTTTGAACTGAGAGATACTCATTTAAACACTTTCCATTTT
GCAGAAGTATCTGACCCTGAAACCAATACATTGATTAAAAAGTTCACATTTAGAAATGTG
AAAATCACTGATGAAAGTTTTGATGAAATTGTGAAGCTGTTGAATTATATTTCTGGAGTG
TCAGAAGCAGAGTTTGATGAGTGTACTCTTGATGGGCTTGGTGAATTTAGGACACCGGAT
ATAGACAAAATTAAAGTTATAGGTAAGCTAGAGACATTAACGATACGGAGGTTGCGTATT
CCACAGTTTTACTTATTTCATGATCTGAGTAGTATTTATTCACTTACAGAAAGAGTTAAA
AGGATCACAATAGAAAATAGTAAGGTTTTTCTGGTTCCTTGTTCACTTTCACAACATTTA
AAATCATTAGAATATTTGGATCTCAGTGACAATTTAATGGTTGAGGAATACTTGAAAAAC
TCAGCCTGTGAGCGTGCCTGGCCCTCCCTCCAAACCTTAATTTTAAGGCAAAATCATTTG
ACGTCATTAGGAAAAACTGGAGAAACTTTGCTTACTCTGAAAAACCTGACTAAACTTGAC
ATCAGCAAGAACAGTTTTCATTCTATGCCTGAAACTTGTCAGTGGCCAGAAAAGATGAAA
TATTTGAATTTATCCAGCATAAGAATAGATCGTTTAACCCAATGCATTCCCCAGACACTA
GAAGTTTTAGATATTAGCAATAACAATCTCAATTCATTTTCTTTGATTTTGCCACAAGTC
AAAGAACTTTATATTTCCAGAAATAAGTTGAAGACTCTACCAGATGCCTCCTTCTTACCC
ATGTTATTAGTCATGAGAATCAGCAGAAACACAATAAATACTTTCTCTAAGGAGCAACTT
GATTCTTTTCAAAAATTGAAGACTTTGGAAGCTGGTGGCAACAATTTCATTTGCTCCTGT
GAGTTCCTGTCTTTCACTCAGGAGGAGCAGGCACTGGACCAGATCCTGATCGACTGGCCA
GAAAACTACCTGTGTGACTCTCCCTCCCACGTGCGGGGCCAGCGGGTTCAGGACACTCAT
CTCTCGGTCTCTGAATGCCACAGGACAGCTCTGGTGTCTGCTGTGTGCTGTGCCCTTTTC
CTGTCGATCCTGCTCACTGGGGTTCTGTGTCACCATTTCCATGGACTGTGGTACATGAAA
ATGATGTGGGCCTGGCTCCAGGCCAAAAGGAAGCCCAGGACAGCTCCCCAAAGGGACATC
TGTTATGACGCCTTCGTGTCTTACAGTGAACGGGACTCCTACTGGGTGGAGAACCTCATG
GTCCAGGAGCTGGAGCACTTCAACCCTCCCTTTAAGTTGTGTCTTCATAAGCGGGACTTT
ATTCCTGGCAAATGGATTATTGACAATATCATTGACTCGATTGAAAAGAGCCACAAAACC
ATCTTTGTGCTTTCTGAAAACTTTGTGAAGAGTGAGTGGTGTAAGTACGAACTGGACTTC
TCCCATTTTCGTCTCTTTGATGAGAACAATGATGCTGCCATTCTCATTCTTCTGGAGCCC
ATTGAGAAAAAGGCCATTCCCCAGCGTTTCTGTAAGCTGCGGAAGATAATGAACACCAAG
ACCTACCTGGAGTGGCCCACTGATGAAGCTCAGCAGGAGGGGTTTTGGTTAAATTTGAGA
GCCGCCATAAAGTCC
>EqQuBor_TLR2_Heq13
ATGCCACATGCTTTGTGGACGGTGTGGGTCTTAGGGGCCGTAATCAGCCTCTCCAAGGAA
GGGGTCCCTGATCAGCCTTCTTCTCTGTCTTGTGATCCCACTGGTGTCTGCGATGGCCGC
TCCAGATCTTTAAACTCCATCCCCTCAGGCCTCACGGCAGCTGTGAAAAGTCTTGACCTG
TCCAACAACAAGATCGCCTCTGTCGGCAACAGTGACCTGTGGAAGTGTGTGAACCTCAAG
GCCCTGAGGCTGGGGTCCAATGGCATCAACACCATAGAGGAAGACTCTTTTTCCTCCCTG
AGGAGTCTTGAACATTTGGACTTGTCCAATAATCACTTATCTAATTTATCGTCCGCCTGG
TTCAGGCCCCTTTCTTCTTTAAAATTCTTAAACTTACTGGGAAGCACTTACAAAACACTC
GGGGAAACATCTCTTTTTTCTCATCTCACCAATTTGCGAATCCTGAAAGTGGGAAATATT
---CACTTCACTGAGATTCAGGGAAAGGATTTTGCTGGGCTCACTTTCCTTGAAGAACTT
GAGATTGATGCTACAAATCTCCAGCGGTATGAACCCAAGAGTTTCAAATCAATTCAGAAC
ATCAGTCATTTGATCCTTCGTATGAAGCAGCCTGTTTTACTGCCAGAGATTATTCTAGAT
ACTTTGAGTTCCTTGGAATATTTTGAACTGAGAGATACTCATTTAAACACTTTCCATTTT
GCAGAAGTATCTGACCCTGAAACCAATACATTGATTAAAAAGTTCACATTTAGAAATGTG
AAAATCACTGATGAAAGTTTTGATGAAATTGTGAAGCTGTTGAATTATATTTCTGGAGTG
TCAGAAGCAGAGTTTGATGAGTGTACTCTTGATGGGCTTGGTGAATTTAGGACACCGGAT
ATAGACAAAATTAAAGTTATAGGTAAGCTAGAGACATTAACGATACGGAGGTTGCGTATT
CCACAGTTTTACTTATTTCATGATCTGAGTAGTATTTATTCACTTACAGAAAGAGTTAAA
AGGATCACAATAGAAAATAGTAAGGTTTTTCTGGTTCCTTGTTCACTTTCACAACATTTA
AAATCATTAGAATATTTGGATCTCAGTGACAATTTAATGGTTGAGGAATACTTGAAAAAC
TCAGCCTGTGAGCGTGCCTGGCCCTCCCTCCAAACCTTAATTTTAAGGCAAAATCATTTG
ACGTCATTAGGAAAAACTGGAGAAACTTTGCTTACTCTGAAAAACCTGACTAAACTTGAC
ATCAGCAAGAACAGTTTTCATTCTATGCCTGAAACTTGTCAGTGGCCAGAAAAGATGAAA
TATTTGAATTTATCCAGCATAAGAATAGATCGTTTAACCCAATGCATTCCCCAGACACTA
GAAGTTTTAGATATTAGCAATAACAATCTCAATTCATTTTCTTTGATTTTGCCACAAGTC
AAAGAACTTTATATTTCCAGAAATAAGTTGAAGACTCTACCAGATGCCTCCTTCTTACCC
ATGTTATTAGTCATGAGAATCAGCAGAAACACAATAAATACTTTCTCTAAGGAGCAACTT
GATTCTTTTCAAAAATTGAAGACTTTGGAAGCCGGTGGCAACAATTTCATTTGCTCCTGT
GAGTTCCTGTCTTTCACTCAGGAGGAGCAGGCACTGGACCAGATCCTGATCGACTGGCCA
GAAAACTACCTGTGTGACTCTCCCTCCCACGTGCGGGGCCAGCGGGTTCAGGACACTCAT
CTCTCGGTCTCTGAATGCCACAGGACAGCTCTGGTGTCTGCTGTGTGCTGTGCCCTTTTC
CTGTCGATCCTGCTCACTGGGGTTCTGTGTCACCATTTCCATGGACTGTGGTACATGAAA
ATGATGTGGGCCTGGCTCCAGGCCAAAAGGAAGCCCAGGACAGCTCCCCAAAGGGACATC
TGTTATGACGCCTTCGTGTCTTACAGTGAACGGGACTCCTACTGGGTGGAGAACCTCATG
GTCCAGGAGCTGGAGCACTTCAACCCTCCCTTTAAGTTGTGTCTTCATAAGCGGGACTTT
ATTCCTGGCAAATGGATTATTGACAATATCATTGACTCGATTGAAAAGAGCCACAAAACC
ATCTTTGTGCTTTCTGAAAACTTTGTGAAGAGTGAGTGGTGTAAGTACGAACTGGACTTC
TCCCATTTTCGTCTCTTTGATGAGAACAATGATGCTGCCATTCTCATTCTTCTGGAGCCC
ATTGAGAAAAAGGCCATTCCCCAGCGTTTCTGTAAGCTGCGGAAGATAATGAACACCAAG
ACCTACCTGGAGTGGCCCACTGATGAAGCTCAGCAGGAGGGGTTTTGGTTAAATTTGAGA
GCCGCCATAAAGTCC
>EqQuCh_TLR2_Heq11
ATGCCACATGCTTTGTGGACGGTGTGGGTCTTAGGGGCCGTAATCAGCCTCTCCAAGGAA
GGGGTCCCTGATCAGCCTTCTTCTCTGTCTTGTGATCCCACTGGTGTCTGCGATGGCCGC
TCCAGATCTTTAAACTCCATCCCCTCAGGCCTCACGGCAGCTGTGAAAAGTCTTGACCTG
TCCAACAACAAGATCGCCTCTGTCGGCAACAGTGACCTGTGGAAGTGTGTGAACCTCAAG
GCCCTGAGGCTGGGGTCCAATGACATCAACACCATAGAGGAAGACTCTTTTTCCTCCCTG
AGGAGTCTTGAACATTTGGACTTGTCCAATAATCACTTATCTAATTTATCGTCCGCCTGG
TTCAGGCCCCTTTCTTCTTTAAAATTCTTAAACTTACTGGGAAGCACTTACAAAACACTC
GGGGAAACATCTCTTTTTTCTCATCTCACCAATTTGCGAATCCTGAAAGTGGGAAATATT
---CACTTCACTGAGATTCAGGGAAAGGATTTTGCTGGGCTCACTTTCCTTGAAGAACTT
GAGATTGATGCTACAAATCTCCAGCGGTATGAACCCAAGAGTTTCAAATCAATTCAGAAC
ATCAGTCATTTGATCCTTCGTATGAAGCAGCCTGTTTTACTGCCAGAGATTATTCTAGAT
ACTTTGAGTTCCTTGGAATATTTTGAACTGAGAGATACTCATTTAAACACTTTCCATTTT
GCAGAAGTATCTGACCCTGAAACCAATACATTGATTAAAAAGTTCACATTTAGAAATGTG
AAAATCACTGATGAAAGTTTTGATGAAATTGTGAAGCTGTTGAATTATATTTCTGGAGTG
TCAGAAGCAGAGTTTGATGAGTGTACTCTTGATGGGCTTGGTGAATTTAGGACACCGGAT
ATAGACAAAATTAAAGTTATAGGTAAGCTAGAGACATTAACGATACGGAGGTTGCGTATT
CCACAGTTTTACTTATTTCATGATCTGAGTAGTATTTATTCACTTACAGAAAGAGTTAAA
AGGATCACAATAGAAAATAGTAAGGTTTTTCTGGTTCCTTGTTCACTTTCACAACATTTA
AAATCATTAGAATATTTGGATCTCAGTGACAATTTAATGGTTGAGGAATACTTGAAAAAC
TCAGCCTGTGAGCGTGCCTGGCCCTCCCTCCAAACCTTAATTTTAAGGCAAAATCATTTG
ACGTCATTAGGAAAAACTGGAGAAACTTTGCTTACTCTGAAAAACCTGACTAAACTTGAC
ATCAGCAAGAACAGTTTTCATTCTATGCCTGAAACTTGTCAGTGGCCAGAAAAGATGAAA
TATTTGAATTTATCCAGCATAAGAATAGATCGTTTAACCCAATGCATTCCCCAGACACTA
GAAGTTTTAGATATTAGCAATAACAATCTCAATTCATTTTCTTTGATTTTGCCACAAGTC
AAAGAACTTTATATTTCCAGAAATAAGTTGAAGACTCTACCAGATGCCTCCTTCTTACCT
ATGTTATTAGTCATGAGAATCAGCAGAAACACAATAAATACTTTCTCTAAGGAGCAACTT
GATTCTTTTCAAAAATTGAAGACTTTGGAAGCTGGTGGCAACAATTTCATTTGCTCCTGT
GAGTTCCTGTCTTTCACTCAGGAGGAGCAGGCACTGGACCAGATCCTGATCGACTGGCCA
GAAAACTACCTGTGTGACTCTCCCTCCCACGTGCGGGGCCAGCGGGTTCAGGACACTCAT
CTCTCGGTCTCTGAATGCCACAGGACAGCTCTGGTGTCTGCTGTGTGCTGTGCCCTTTTC
CTGTCGATCCTGCTCACTGGGGTTCTGTGTCACCATTTCCATGGACTGTGGTACATGAAA
ATGATGTGGGCCTGGCTCCAGGCCAAAAGGAAGCCCAGGACAGCTCCCCAAAGGGACATC
TGTTATGACGCCTTCGTGTCTTACAGTGAACGGGACTCCTACTGGGTGGAGAACCTCATG
GTCCAGGAGCTGGAGCACTTCAACCCTCCCTTTAAGTTGTGTCTTCATAAGCGGGACTTT
ATTCCTGGCAAATGGATTATTGACAATATCATTGACTCGATTGAAAAGAGCCACAAAACC
ATCTTTGTGCTTTCTGAAAACTTTGTGAAGAGTGAGTGGTGTAAGTACGAACTGGACTTC
TCCCATTTTCGTCTCTTTGATGAGAACAATGATGCTGCCATTCTCATTCTTCTGGAGCCC
ATTGAGAAAAAGGCCATTCCCCAGCGTTTCTGTAAGCTGCGGAAGATAATGAACACCAAG
ACCTACCTGGAGTGGCCCACTGATGAAGCTCAGCAGGAGGGGTTTTGGTTAAATTTGAGA
GCCGCCATAAAGTCC
>EqQuCh_TLR2_Heq12
ATGCCACATGCTTTGTGGATGGTGTGGGTCTTAGGGGCCGTAATCAGCCTCTCCAAGGAA
GGGGTCCCTGATCAGCCTTCTTCTCTGTCTTGTGATCCCACTGGTGTCTGCGATGGCCGC
TCCAGATCTTTAAACTCCATCCCCTCAGGCCTCACGGCAGCTGTGAAAAGTCTTGACCTG
TCCGACAACAAGATCGCCTCTGTCGGCAACAGTGACCTGTGGAAGTGTGTGAACCTCAAG
GCCCTGAGGCTGGGGTCCAATGACATCAACACCATAGAGGAAGACTCTTTTTCCTCCCTG
AGGAGTCTTGAACATTTGGACTTGTCCAATAATCACTTATCTAATTTATCGTCCGCCTGG
TTCAGGCCCCTTTCTTCTTTAAAATTCTTAAACTTACTGGGAAGCACTTACAAAACACTC
GGGGAAACATCTCTTTTTTCTCATCTCACCAATTTGCGAATCCTGAAAGTGGGAAATATT
---CACTTCACTGAGATTCAGGGAAAGGATTTTGCTGGGCTCACTTTCCTTGAAGAACTT
GAGATTGATGCTACAAATCTCCAGCGGTATGAACCCAAGAGTTTCAAATCAATTCAGAAC
ATCAGTCATTTGATCCTTCGTATGAAGCAGCCTGTTTTACTGCCAGAGATTATTCTAGAT
ACTTTGAGTTCCTTGGAATATTTTGAACTGAGAGATACTCATTTAAACACTTTCCATTTT
GCAGAAGTATCTGACCCTGAAACCAATACATTGATTAAAAAGTTCACATTTAGAAATGTG
AAAATCACTGATGAAAGTTTTGATGAAATTGTGAAGCTGTTGAATTATATTTCTGGAGTG
TCAGAAGCAGAGTTTGATGAGTGTACTCTTGATGGGCTTGGTGAATTTAGGACACCGGAT
ATAGACAAAATTAAAGTTATAGGTAAGCTAGAGACATTAACGATACGGAGGTTGCGTATT
CCACAGTTTTACTTATTTCATGATCTGAGTAGTATTTATTCACTTACAGAAAGAGTTAAA
AGGATCACAATAGAAAATAGTAAGGTTTTTCTGGTTCCTTGTTCACTTTCACAACATTTA
AAATCATTAGAATATTTGGATCTCAGTGACAATTTAATGGTTGAGGAATACTTGAAAAAC
TCAGCCTGTGAGCGTGCCTGGCCCTCCCTCCAAACCTTAATTTTAAGGCAAAATCATTTG
ACGTCATTAGGAAAAACTGGAGAAACTTTGCTTACTCTGAAAAACCTGACTAAACTTGAC
ATCAGCAAGAACAGTTTTCATTCTATGCCTGAAACTTGTCAGTGGCCAGAAAAGATGAAA
TATTTGAATTTATCCAGCATAAGAATAGATCGTTTAACCCAATGCATTCCCCAGACACTA
GAAGTTTTAGATATTAGCAATAACAATCTCAATTCATTTTCTTTGATTTTGCCACAAGTC
AAAGAACTTTATATTTCCAGAAATAAGTTGAAGACTCTACCAGATGCCTCCTTCTTACCC
ATGTTATTAGTCATGAGAATCAGCAGAAACACAATAAATACTTTCTCTAAGGAGCAACTT
GATTCTTTTCAAAAATTGAAGACTTTGGAAGCTGGTGGCAACAATTTCATTTGCTCCTGT
GAGTTCCTGTCTTTCACTCAGGAGGAGCAGGCACTGGACCAGATCCTGATCGACTGGCCA
GAAAACTACCTGTGTGACTCTCCCTCCCACGTGCGGGGCCAGCGGGTTCAGGACACTCAT
CTCTCGGTCTCTGAATGCCACAGGACAGCTCTGGTGTCTGCTGTGTGCTGTGCCCTTTTC
CTGTCGATCCTGCTCACTGGGGTTCTGTGTCACCATTTCCATGGACTGTGGTACATGAAA
ATGATGTGGGCCTGGCTCCAGGCCAAAAGGAAGCCCAGGACAGCTCCCCAAAGGGACATC
TGTTATGACGCCTTCGTGTCTTACAGTGAACGGGACTCCTACTGGGTGGAGAACCTCATG
GTCCAGGAGCTGGAGCACTTCAACCCTCCCTTTAAGTTGTGTCTTCATAAGCGGGACTTT
ATTCCTGGCAAATGGATTATTGACAATATCATTGACTCGATTGAAAAGAGCCACAAAACC
ATCTTTGTGCTTTCTGAAAACTTTGTGAAGAGTGAGTGGTGTAAGTACGAACTGGACTTC
TCCCATTTTCGTCTCTTTGATGAGAACAATGATGCTGCCATTCTCATTCTTCTGGAGCCC
ATTGAGAAAAAGGCCATTCCCCAGCGTTTCTGTAAGCTGCGGAAGATAATGAACACCAAG
ACCTACCTGGAGTGGCCCACTGATGAAGCTCAGCAGGAGGGGTTTTGGTTAAATTTGAGA
GCCGCCATAAAGTCC
>EqQuCh_TLR2_Heq6
ATGCCACATGCTTTGTGGACGGTGTGGGTCTTAGGGGCCGTAATCAGCCTCTCCAAGGAA
GGGGTCCCTGATCAGCCTTCTTCTCTGTCTTGTGATCCCACTGGTGTCTGCGATGGCCGC
TCCAGATCTTTAAACTCCATCCCCTCAGGCCTCACGGCAGCTGTGAAAAGTCTTGACCTG
TCCAACAACAAGATCGCCTCTGTCGGCAACAGTGACCTGTGGAAGTGTGTGAACCTCAAG
GCCCTGAGGCTGGGGTCCAATGACATCAACACCATAGAGGAAGACTCTTTTTCCTCCCTG
AGGAGTCTTGAACATTTGGACTTGTCCAATAATCACTTATCTAATTTATCGTCCGCCTGG
TTCAGGCCCCTTTCTTCTTTAAAATTCTTAAACTTACTGGGAAGCACTTACAAAACACTC
GGGGAAACATCTCTTTTTTCTCATCTCACCAATTTGCGAATCCTGAAAGTGGGAAATATT
---CACTTCACTGAGATTCAGGGAAAGGATTTTGCTGGGCTCACTTTCCTTGAAGAACTT
GAGATTGATGCTACAAATCTCCAGCGGTATGAACCCAAGAGTTTCAAATCAATTCAGAAC
ATCAGTCATTTGATCCTTCGTATGAAGCAGCCTGTTTTACTGCCAGAGATTATTCTAGAT
ACTTTGAGTTCCTTGGAATATTTTGAACTGAGAGATACTCATTTAAACACTTTCCATTTT
GCAGAAGTATCTGACCCTGAAACCAATACATTGATTAAAAAGTTCACATTTAGAAATGTG
AAAATCACTGATGAAAGTTTTGATGAAATTGTGAAGCTGTTGAATTATATTTCTGGAGTG
TCAGAAGCAGAGTTTGATGAGTGTACTCTTGATGGGCTTGGTGAATTTAGGACACCGGAT
ATAGACAAAATTAAAGTTATAGGTAAGCTAGAGACATTAACGATACGGAGGTTGCGTATT
CCACAGTTTTACTTATTTCATGATCTGAGTAGTATTTATTCACTTACAGAAAGAGTTAAA
AGGATCACAATAGAAAATAGTAAGGTTTTTCTGGTTCCTTGTTCACTTTCACAACATTTA
AAATCATTAGAATATTTGGATCTCAGTGACAATTTAATGGTTGAGGAATACTTGAAAAAC
TCAGCCTGTGAGCGTGCCTGGCCCTCCCTCCAAACCTTAATTTTAAGGCAAAATCATTTG
ACGTCATTAGGAAAAACTGGAGAAACTTTGCTTACTCTGAAAAACCTGACTAAACTTGAC
ATCAGCAAGAACAGTTTTCATTCTATGCCTGAAACTTGTCAGTGGCCAGAAAAGATGAAA
TATTTGAATTTATCCAGCATAAGAATAGATCGTTTAACCCAATGCATTCCCCAGACACTA
GAAGTTTTAGATATTAGCAATAACAATCTCAATTCATTTTCTTTGATTTTGCCACAAGTC
AAAGAACTTTATATTTCCAGAAATAAGTTGAAGACTCTACCAGATGCCTCCTTCTTACCC
ATGTTATTAGTCATGAGAATCAGCAGAAACACAATAAATACTTTCTCTAAGGAGCAACTT
GATTCTTTTCAAAAATTGAAGACTTTGGAAGCTGGTGGCAACAATTTCATTTGCTCCTGT
GAGTTCCTGTCTTTCACTCAGGAGGAGCAGGCACTGGACCAGATCCTGATCGACTGGCCA
GAAAACTACCTGTGTGACTCTCCCTCCCACGTGCGGGGCCAGCGGGTTCAGGACACTCAT
CTCTCGGTCTCTGAATGCCACAGGACAGCTCTGGTGTCTGCTGTGTGCTGTGCCCTTTTC
CTGTCGATCCTGCTCACTGGGGTTCTGTGTCACCATTTCCATGGACTGTGGTACATGAAA
ATGATGTGGGCCTGGCTCCAGGCCAAAAGGAAGCCCAGGACAGCTCCCCAAAGGGACATC
TGTTATGACGCCTTCGTGTCTTACAGTGAACGGGACTCCTACTGGGTGGAGAACCTCATG
GTCCAGGAGCTGGAGCACTTCAACCCTCCCTTTAAGTTGTGTCTTCATAAGCGGGACTTT
ATTCCTGGCAAATGGATTATTGACAATATCATTGACTCGATTGAAAAGAGCCACAAAACC
ATCTTTGTGCTTTCTGAAAACTTTGTGAAGAGTGAGTGGTGTAAGTACGAACTGGACTTC
TCCCATTTTCGTCTCTTTGATGAGAACAATGATGCTGCCATTCTCATTCTTCTGGAGCCC
ATTGAGAAAAAGGCCATTCCCCAGCGTTTCTGTAAGCTGCGGAAGATAATGAACACCAAG
ACCTACCTGGAGTGGCCCACTGATGAAGCTCAGCAGGAGGGGTTTTGGTTAAATTTGAGA
GCCGCCATAAAGTCC
>EqHa_TLR2_Heq3
ATGCCACATGCTTTGTGGACGGTGTGGGTCTTAGGGGCCGTAATCAGCCTCTCCAAGGAA
GGGGTCCCTGATCAGCCTTCTTCTCTGTCTTGTGATCCCACTGGTGTCTGCGATGGCCGC
TCCAGATCTTTAAACTCCATCCCCTCAGGCCTCACGGCAGCTGTGAAAAGTCTTGACCTG
TCCAACAACAAGATCGCCTCTGTCGGCAACAGTGACCTGTGGAAGTGTGTGAACCTCAAG
GCCCTGAGGCTGGGGTCCAATGACATCAACACCATAGAGGAAGACTCTTTTTCCTCCCTG
AGGAGTCTTGAACATTTGGACTTGTCCAATAATCACTTATCTAATTTATCGTCCGCCTGG
TTCAGGCCCCTTTCTTCTTTAAAATTCTTAAACTTACTGGGAAGCACTTACAAAACACTC
GGGGAAACATCTCTTTTTTCTCATCTCACCAATTTGCGAATCCTGAAAGTGGGAAATATT
---CACTTCACTGAGATTCAGGGAAAGGATTTTGCTGGGCTCACTTTCCTTGAAGAACTT
GAGATTGATGCTACAAATCTCCAGCGGTATGAGCCCAAGAGTTTCAAATCAATTCAGAAC
ATCAGTCATTTGATCCTTCGTATGAAGCAGCCTGTTTTACTGCCAGAGATTATTCTAGAT
ACTTTGAGTTCCTTGGAATATTTGGAACTGAGAGATACTCATTTAAACACTTTCCATTTT
GCAGAAGTATCTGACCCTGAAACCAATACATTGATTAAAAAGTTCAAATTTAGAAATGTG
AAAATCACTGATGAAAGTTTTGATGAAATTGTGAAGCTGTTGAATTATATTTCTGGAGTG
TCAGAAGCAGAGTTTGATGAGTGTACTCTTGATGGGCTTGGTGAATTTAGGACACCGGAT
ATAGACAAAATTAAAGTTATAGGTAAGCTAGAGACATTAACGATACGGAGGTTGCGTATT
CCACAGTTTTACTTATTTCGTGATCTGAGTAGTATTTATTCACTTACAGAAAGAGTTAAA
AGGATCACAATAGAAAATAGTAAGGTTTTTCTGGTTCCTTGTTCACTTTCACAACATTTA
AAATCATTAGAATATTTGGATCTCAGTGACAATTTAATGGTTGAGGAATACTTGAAAAAC
TCAGCCTGTGAGCGTGCCTGGCCCTCCCTCCAAACCTTAATTTTAAGGCAAAATCATTTG
ACGTCATTAGGAAAAACTGGAGAAACTTTGCTTACTCTGAAAAACCTGACTAAACTTGAC
ATCAGCAAGAACAGTTTTCATTCTATGCCTGAAACTTGTCAGTGGCCAGAAAAGATGAAA
TATTTGAATTTATCCAGCATAAGAATAGATCGTTTAACCCAATGCATTCCCCAGACACTA
GAAGTTTTAGATATTAGCAATAACAATCTCAATTCATTTTCTTTGATTTTGCCACAAGTC
AAAGAACTTTATATTTCCAGAAATAAGTTGAAGACTCTACCAGATGCCTCCTTCTTACCC
ATGTTATTAGTCATGAGAATCAGCAGAAACACAATAAATACTTTCTCTAAGGAGCAACTT
GATTCTTTTCAAAAATTGAAGACTTTGGAAGCTGGTGGCAACAATTTCATTTGCTCCTGT
GAGTTCCTGTCTTTCACTCAGGAGGAGCAGGCACTGGACCAGATCCTGATCGACTGGCCA
GAAAACTACCTGTGTGACTCTCCCTCCCACGTGCGGGGCCAGCGGGTTCAGGACACTCAT
CTCTCGGTCTCTGAATGCCACAGGACAGCTCTGGTGTCTGCTGTGTGCTGTGCCCTTTTC
CTGTCGATCCTGCTCACTGGGGTTCTGTGTCACCATTTCCATGGACTGTGGTACATGAAA
ATGATGTGGGCCTGGCTCCAGGCCAAAAGGAAGCCCAGGACAGCTCCCCAAAGGGACATC
TGTTATGACGCCTTCGTGTCTTACAGTGAACGGGACTCCTACTGGGTGGAGAACCTCATG
GTCCAGGAGCTGGAGCACTTCAACCCTCCCTTTAAGTTGTGTCTTCATAAGCGGGACTTT
ATTCCTGGCAAATGGATTATTGACAATATCATTGACTCGATTGAAAAGAGCCACAAAACC
ATCTTTGTGCTTTCTGAAAACTTTGTGAAGAGTGAGTGGTGTAAGTACGAACTGGACTTC
TCCCATTTTCGTCTCTTTGATGAGAACAATGATGCTGCCATTCTCATTCTTCTGGAGCCC
ATTGAGAAAAAGGCCATTCCCCAGCGTTTCTGTAAGCTGCGGAAGATAATGAACACCAAG
ACCTACCTGGAGTGGCCCACTGATGAAGCTCAGCAGGAGGGGTTTTGGTTAAATTTGAGA
GCCGCCATAAAGTCC
>EqHa_TLR2_Heq4
ATGCCACATGCTTTGTGGACGGTGTGGGTCTTAGGGGCCGTAATCAGCCTCTCCAAGGAA
GGGGTCCCTGATCAGCCTTCTTCTCTGTCTTGTGATCCCACTGGTGTCTGCGATGGCCGC
TCCAGATCTTTAAACTCCATCCCCTCAGGCCTCACGGCAGCTGTGAAAAGTCTTGACCTG
TCCAACAACAAGATCGCCTCTGTCGGCAACAGTGACCTGTGGAAGTGTGTGAACCTCAAG
GCCCTGAGGCTGGGGTCCAATGACATCAACACCATAGAGGAAGACTCTTTTTCCTCCCTG
AGGAGTCTTGAACATTTGGACTTGTCCAATAATCACTTATCTAATTTATCGTCCGCCTGG
TTCAGGCCCCTTTCTTCTTTAAAATTCTTAAACTTACTGGGAAGCACTTACAAAACACTC
GGGGAAACATCTCTTTTTTCTCATCTCACCAATTTGCGAATCCTGAAAGTGGGAAATATT
---CACTTCACTGAGATTCAGGGAAAGGATTTTGCTGGGCTCACTTTCCTTGAAGAACTT
GAGATTGATGCTACAAATCTCCAGCGGTATGAGCCCAAGAGTTTCAAATCAATTCAGAAC
ATCAGTCATTTGATCCTTCGTATGAAGCAGCCTGTTTTACTGCCAGAGATTATTCTAGAT
ACTTTGAGTTCCTTGGAATATTTGGAACTGAGAGATACTCATTTAAACACTTTCCATTTT
GCAGAAGTATCTGACCCTGAAACCAATACATTGATTAAAAAGTTCAAATTTAGAAATGTG
AAAATCACTGATGAAAGTTTTGATGAAATTGTGAAGCTGTTGAATTATATTTCTGGAGTG
TCAGAAGCAGAGTTTGATGAGTGTACTCTTGATGGGCTTGGTGAATTTAGGACACCGGAT
ATAGACAAAATTAAAGTTATAGGTAAGCTAGAGACATTAACGATACGGAGGTTGCGTATT
CCACAGTTTTACTTATTTCGTGATCTGAGTAGTATTTATTCACTTACAGAAAGAGTTAAA
AGGATCACAATAGAAAATAGTAAGGTTTTTCTGGTTCCTTGTTCACTTTCACAACATTTA
AAATCATTAGAATATTTGGATCTCAGTGACAATTTAATGGTTGAGGAATACTTGAAAAAC
TCAGCCTGTGAGCATGCCTGGCCCTCCCTCCAAACCTTAATTTTAAGGCAAAATCATTTG
ACGTCATTAGGAAAAACTGGAGAAACTTTGCTTACTCTGAAAAACCTGACTAAACTTGAC
ATCAGCAAGAACAGTTTTCATTCTATGCCTGAAACTTGTCAGTGGCCAGAAAAGATGAAA
TATTTGAATTTATCCAGCATAAGAATAGATCGTTTAACCCAATGCATTCCCCAGACACTG
GAAGTTTTAGATATTAGCAATAACAATCTCAATTCATTTTCTTTGATTTTGCCACAAGTC
AAAGAACTTTATATTTCCAGAAATAAGTTGAAGACTCTACCAGATGCCTCCTTCTTACCC
ATGTTATTAGTCATGAGAATCAGCAGAAACACAATAAATACTTTCTCTAAGGAGCAACTT
GATTCTTTTCAAAAATTGAAGACTTTGGAAGCTGGTGGCAACAATTTCATTTGCTCCTGT
GAGTTCCTGTCTTTCACTCAGGAGGAGCAGGCACTGGACCAGATCCTGATCGACTGGCCA
GAAAACTACCTGTGTGACTCTCCCTCCCACGTGCGGGGCCAGCGGGTTCAGGACACTCAT
CTCTCGGTCTCTGAATGCCACAGGACAGCTCTGGTGTCTGCTGTGTGCTGTGCCCTTTTC
CTGTCGATCCTGCTCACTGGGGTTCTGTGTCACCATTTCCATGGACTGTGGTACATGAAA
ATGATGTGGGCCTGGCTCCAGGCCAAAAGGAAGCCCAGGACAGCTCCCCAAAGGGACATC
TGTTATGACGCCTTCGTGTCTTACAGTGAACGGGACTCCTACTGGGTGGAGAACCTCATG
GTCCAGGAGCTGGAGCACTTCAACCCTCCCTTTAAGTTGTGTCTTCATAAGCGGGACTTT
ATTCCTGGCAAATGGATTATTGACAATATCATTGACTCGATTGAAAAGAGCCACAAAACC
ATCTTTGTGCTTTCTGAAAACTTTGTGAAGAGTGAGTGGTGTAAGTACGAACTGGACTTC
TCCCATTTTCGTCTCTTTGATGAGAACAATGATGCTGCCATTCTCATTCTTCTGGAGCCC
ATTGAGAAAAAGGCCATTCCCCAGCGTTTCTGTAAGCTGCGGAAGATAATGAACACCAAG
ACCTACCTGGAGTGGCCCACTGATGAAGCTCAGCAGGAGGGGTTTTGGTTAAATTTGAGA
GCCGCCATAAAGTCC
>EqHa_TLR2_Heq5
ATGCCACATGCTTTGTGGACGGTGTGGGTCTTAGGGGCCGTAATCAGCCTCTCCAAGGAA
GGGGTCCCTGATCAGCCTTCTTCTCTGTCTTGTGATCCCACTGGTGTCTGCGATGGCCGC
TCCAGATCTTTAAACTCCATCCCCTCAGGCCTCACGGCAGCTGTGAAAAGTCTTGACCTG
TCCAACAACAAGATCGCCTCTGTCGGCAACAGTGACCTGTGGAAGTGTGTGAACCTCAAG
GCCCTGAGGCTGGGGTCCAATGACATCAACACCATAGAGGAAGACTCTTTTTCCTCCCTG
AGGAGTCTTGAACATTTGGACTTGTCCAATAATCACTTATCTAATTTATCGTCCGCCTGG
TTCAGGCCCCTTTCTTCTTTAAAATTCTTAAACTTACTGGGAAGCACTTACAAAACACTC
GGGGAAACATCTCTTTTTTCTCATCTCACCAATTTGCGAATCCTGAAAGTGGGAAATATT
---CACTTCACTGAGATTCAGGGAAAGGATTTTGCTGGGCTCACTTTCCTTGAAGAACTT
GAGATTGATGCTACAAATCTCCAGCGGTATGAGCCCAAGAGTTTCAAATCAATTCAGAAC
ATCAGTCATTTTATCCTTCGTATGAAGCAGCCTGTTTTACTGCCAGAGATTATTCTAGAT
ACTTTGAGTTCCTTGGAATATTTGGAACTGAGAGATACTCATTTAAACACTTTCCATTTT
GCAGAAGTATCTGACCCTGAAACCAATACATTGATTAAAAAGTTCAAATTTAGAAATGTG
AAAATCACTGATGAAAGTTTTGATGAAATTGTGAAGCTGTTGAATTATATTTCTGGAGTG
TCAGAAGCAGAGTTTGATGAGTGTACTCTTGATGGGCTTGGTGAATTTAGGACACCGGAT
ATAGACAAAATTAAAGTTATAGGTAAGCTAGAGACATTAACGATACGGAGGTTGCGTATT
CCACAGTTTTACTTATTTCGTGATCTGAGTAGTATTTATTCACTTACAGAAAGAGTTAAA
AGGATCACAATAGAAAATAGTAAGGTTTTTCTGGTTCCTTGTTCACTTTCACAACATTTA
AAATCATTAGAATATTTGGATCTCAGTGACAATTTAATGGTTGAGGAATACTTGAAAAAC
TCAGCCTGTGAGCGTGCCTGGCCCTCCCTCCAAACCTTAATTTTAAGGCAAAATCATTTG
ACGTCATTAGGAAAAACTGGAGAAACTTTGCTTACTCTGAAAAACCTGACTAAACTTGAC
ATCAGCAAGAACAGTTTTCATTCTATGCCTGAAACTTGTCAGTGGCCAGAAAAGATGAAA
TATTTGAATTTATCCAGCATAAGAATAGATCGTTTAACCCAATGCATTCCCCAGACACTA
GAAGTTTTAGATATTAGCAATAACAATCTCAATTCATTTTCTTTGATTTTGCCACAAGTC
AAAGAACTTTATATTTCCAGAAATAAGTTGAAGACTCTACCAGATGCCTCCTTCTTACCC
ATGTTATTAGTCATGAGAATCAGCAGAAACACAATAAATACTTTCTCTAAGGAGCAACTT
GATTCTTTTCAAAAATTGAAGACTTTGGAAGCTGGTGGCAACAATTTCATTTGCTCCTGT
GAGTTCCTGTCTTTCACTCAGGAGGAGCAGGCACTGGACCAGATCCTGATCGACTGGCCA
GAAAACTACCTGTGTGACTCTCCCTCCCACGTGCGGGGCCAGCGGGTTCAGGACACTCAT
CTCTCCGTCTCTGAATGCCACAGGACAGCTCTGGTGTCTGCTGTGTGCTGTGCCCTTTTC
CTGTCGATCCTGCTCACTGGGGTTCTGTGTCACCATTTCCATGGACTGTGGTACATGAAA
ATGATGTGGGCCTGGCTCCAGGCCAAAAGGAAGCCCAGGACAGCTCCCCAAAGGGACATC
TGTTATGACGCCTTCGTGTCTTACAGTGAACGGGACTCCTACTGGGTGGAGAACCTCATG
GTCCAGGAGCTGGAGCACTTCAACCCTCCCTTTAAGTTGTGTCTTCATAAGCGGGACTTT
ATTCCTGGCAAATGGATTATTGACAATATCATTGACTCGATTGAAAAGAGCCACAAAACC
ATCTTTGTGCTTTCTGAAAACTTTGTGAAGAGTGAGTGGTGTAAGTACGAACTGGACTTC
TCCCATTTTCGTCTCTTTGATGAGAACAATGATGCTGCCATTCTCATTCTTCTGGAGCCC
ATTGAGAAAAAGGCCATTCCCCAGCGTTTCTGTAAGCTGCGGAAGATAATGAACACCAAG
ACCTACCTGGAGTGGCCCACTGATGAAGCTCAGCAGGAGGGGTTTTGGTTAAATTTGAGA
GCCGCCATAAAGTCC
>EqAs_TLR2_Heq16
ATGCCACATGCTTTGTGGACGGTGTGGGTCTTAGGGGCCGTAATCAGCCTCTCCAAGGAA
GGGGTCCCTGATCAGCCTTCTTCTCTGTCTTGTGATCCCACTGGTGTCTGCGATGGCCGC
TCCAGATCTTTAAACTCCATCCCCTCAGGCCTCACGGCAGCTGTGAAAAGTCTTGACCTG
TCCAACAACAAGATCGCCTCTGTCGGCAACAGTGACCTGTGGAAGTGTGTGAACCTCAAG
GCCCTGAGGCTGGGGTCCAATGACATCAACACCATAGAGGAAGACTCTTTTTCCTCCCTG
AGGAGTCTTGAACATTTGGACTTGTCCAATAATCACTTATCTAATTTATCGTCCGCCTGG
TTCAGGCCCCTTTCTTCTTTAAAATTCTTAAACTTACTGGGAAGCACTTACAAAACACTC
GGGGAAACATCTCTTTTTTCTCATCTCACCAATTTGCGAATCCTGAAAGTGGGAAATATT
---CACTTCACTGAGATTCAGGGAAAGGATTTTGCTGGGCTCACTTTCCTTGAAGAACTT
GAGATTGATGCTACAAATCTCCAGCGGTATGAGCCCAAGAGTTTCAAATCAATTCAGAAC
ATCAGTCATTTGATCCTTCGTATGAAGCAGCCTGTTTTACTGCCAGAGATTATTCTAGAT
ACTTTGAGTTCCTTGGAATATTTGGAACTGAGAGATACTCATTTAAACACTTTCCATTTT
GCAGAAGTATCTGACCCTGAAACCAATACATTGATTAAAAAGTTCACATTTAGAAATGTG
AAAATCACTGATGAAAGTTTTGATGAAATTGTGAAGCTGTTGAATTATATTTCTGGAGTG
TCAGAAGCAGAGTTTGATGAGTGTACTCTTGATGGGCTTGGTGAATTTAGGACACCGGAT
ATAGACAAAATTAAAGTTATAGGTAAGCTAGAGACATTAACGATACGGAGGTTGCGTATT
CCACAGTTTTACTTATTTCGTGATCTGAGTAGTATTTATTCACTTACAGAAAGAGTTAAA
AGGATCACAATAGAAAATAGTAAGGTTTTTCTGGTTCCTTGTTCACTTTCACAACATTTA
AAATCATTAGAATATTTGGATCTCAGTGACAATTTAATGGTTGAGGAATACTTGAAAAAC
TCAGCCTGTGAGCGTGCCTGGCCCTCCCTCCAAACCTTAATTTTAAGGCAAAATCATTTG
ACGTCATTAGGAAAAACTGGAGAAACTTTGCTTACTCTGAAAAACCTGACTAAACTTGAC
ATCAGCAAGAACAGTTTTCATTCTATGCCTGAAACTTGTCAGTGGCCAGAAAAGATGAAA
TATTTGAATTTATCCAGCATAAGAATAGATCGTTTAACCCAATGCATTCCCCAGACACTA
GAAGTTTTAGATATTAGCAATAACAATCTCAATTCATTTTCTTTGATTTTGCCACAAGTC
AAAGAACTTTATATTTCCAGAAATAAGTTGAAGACTCTACCAGATGCCTCCTTCTTACCC
ATGTTATTAGTCATGAGAATCAGCAGAAACACAATAAATACTTTCTCTAAGGAGCAACTT
GATTCTTTTCAAGAACTGAAGACTTTGGAAGCTGGTGGCAACAATTTCATTTGCTCCTGT
GAGTTCCTGTCTTTCACTCAGGAGGAGCAGGCACTGGACCAGATCCTGATCGACTGGCCA
GAAAACTACCTGTGTGACTCTCCCTCCCACGTGCGGGGCCAGCGGGTTCAGGACACTCAT
CTCTCGGTCTCTGAATGCCACAGGACAGCTCTGGTGTCTGCTGTGTGCTGTGCCCTTTTC
CTGTCGATCCTGCTCACTGGGGTTCTGTGTCACCATTTCCATGGACTGTGGTACATGAAA
ATGATGTGGGCCTGGCTCCAGGCCAAAAGGAAGCCCAGGACAGCTCCCCAAAGGGACATC
TGTTATGACGCCTTCGTGTCTTACAGTGAACGGGACTCCTACTGGGTGGAGAACCTCATG
GTCCAGGAGCTGGAGCACTTCAACCCTCCCTTTAAGTTGTGTCTTCATAAGCGGGACTTT
ATTCCTGGCAAATGGATTATTGACAATATCATTGACTCGATTGAAAAGAGCCACAAAACC
ATCTTTGTGCTTTCTGAAAACTTTGTGAAGAGTGAGTGGTGTAAGTACGAACTGGACTTC
TCCCATTTTCGTCTCTTTGATGAGAACAATGATGCTGCCATTCTCATTCTTCTGGAGCCC
ATTGAGAAAAAGGCCATTCCCCAGCGTTTCTGTAAGCTGCGGAAGATAATGAACACCAAG
ACCTACCTGGAGTGGCCCACTGATGAAGCTCAGCAGGAGGGGTTTTGGTTAAATTTGAGA
GCCGCCATAAAGTCC
>EqAs_TLR2_Heq17
ATGCCACATGCTTTGTGGACGGTGTGGGTCTTAGGGGCCGTAATCAGCCTCTCCAAGGAA
GGGGTCCCTGATCAGCCTTCTTCTCTGTCTTGTGATCCCACTGGTGTCTGCGATGGCCGC
TCCAGATCTTTAAACTCCATCCCCTCAGGCCTCACGGCAGCTGTGAAAAGTCTTGACCTG
TCCAACAACAAGATCGCCTCTGTCGGCAACAGTGACCTGTGGAAGTGTGTGAACCTCAAG
GCCCTGAGGCTGGGGTCCAATGACATCAACACCATAGAGGAAGACTCTTTTTCCTCCCTG
AGGAGTCTTGAACATTTGGACTTGTCCAATAATCACTTATCTAATTTATCGTCCGCCTGG
TTCAGGCCCCTTTCTTCTTTAAAATTCTTAAACTTACTGGGAAGCACTTACAAAACACTC
GGGGAAACATCTCTTTTTTCTCATCTCACCAATTTGCGAATCCTGAAAGTGGGAAATATT
---CACTTCACTGAGATTCAGGGAAAGGATTTTGCTGGGCTCACTTTCCTTGAAGAACTT
GAGATTGATGCTACAAATCTCCAGCGGTATGAGCCCAAGAGTTTCAAATCAATTCAGAAC
ATCAGTCATTTGATCCTTCGTATGAAGCAGCCTGTTTTACTGCCAGAGATTATTCTAGAT
ACTTTGAGTTCCTTGGAATATTTGGAACTGAGAGATACTCATTTAAACACTTTCCATTTT
GCAGAAGTATCTGACCCTGAAACCAATACATTGATTAAAAAGTTCACATTTAGAAATGTG
AAAATCACTGATGAAAGTTTTGATGAAATTGTGAAGCTGTTGAATTATATTTCTGGAGTG
TCAGAAGCAGAGTTTGATGAGTGTACTCTTGATGGGCTTGGTGAATTTAGGACACCGGAT
ATAGACAAAATTAAAGTTATAGGTAAGCTAGAGACATTAACGATACGGAGGTTGCGTATT
CCACAGTTTTACTTATTTCGTGATCTGAGTAGTATTTATTCACTTACAGAAAGAGTTAAA
AGGATCACAATAGAAAATAGTAAGGTTTTTCTGGTTCCTTGTTCACTTTCACAACATTTA
AAATCATTAGAATATTTGGATCTCAGTGACAATTTAATGGTTGAGGAATACTTGAAAAAC
TCAGCCTGTGAGCGTGCCTGGCCCTCCCTCCAAACCTTAATTTTAAGGCAAAATCATTTG
ACGTCATTAGGAAAAACTGGAGAAACTTTGCTTACTCTGAAAAACCTGACTAAACTTGAC
ATCAGCAAGAACAGTTTTCATTCTATGCCTGAAACTTGTCAGTGGCCAGAAAAGATGAAA
TATTTGAATTTATCCAGCATAAGAATAGATCGTTTAACCCAATGCATTCCCCAGACACTA
GAAGTTTTAGATATTAGCAATAACAATCTCAATTCATTTTCTTTGATTTTGCCACAAGTC
AAAGAACTTTATATTTCCAGAAATAAGTTGAAGACTCTACCAGATGCCTCCTTCTTACCC
ATGTTATTAGTCATGAGAATCAGCAGAAACACAATAAATACTTTCTCTAAGGAGCAACTT
GATTCTTTTCAAGAACTGAAGACTTTGGAAGCTGGTGGCAACAATTTCATTTGCTCCTGT
GAGTTCCTGTCTTTCACTCAGGAGGAGCAGGCACTGGACCAGATCCTGATCGACTGGCCA
GAAAACTACCTGTGTGACTCTCCCTCCCACGTGCGGGGCCAGCGGGTTCAGGACACTCAT
CTCTCGGTCTCTGAATGCCACAGGACAGCTCTGGTGTCTGCTGTGTGCTGTGCCCTTTTC
CTGTCGATCCTGCTCACTGGGGTTCTGTGTCACCACTTCCATGGACTGTGGTACATGAAA
ATGATGTGGGCCTGGCTCCAGGCCAAAAGGAAGCCCAGGACAGCTCCCCAAAGGGACATC
TGTTATGACGCCTTCGTGTCTTACAGTGAACGGGACTCCTACTGGGTGGAGAACCTCATG
GTCCAGGAGCTGGAGCACTTCAACCCTCCCTTTAAGTTGTGTCTTCATAAGCGGGACTTT
ATTCCTGGCAAATGGATTATTGACAATATCATTGACTCGATTGAAAAGAGCCACAAAACC
ATCTTTGTGCTTTCTGAAAACTTTGTGAAGAGTGAGTGGTGTAAGTACGAACTGGACTTC
TCCCATTTTCGTCTCTTTGATGAGAACAATGATGCTGCCATTCTCATTCTTCTGGAGCCC
ATTGAGAAAAAGGCCATTCCCCAGCGTTTCTGTAAGCTGCGGAAGATAATGAACACCAAG
ACCTACCTGGAGTGGCCCACTGATGAAGCTCAGCAGAAGGGGTTTTGGTTAAATTTGAGA
GCCGCCATAAAGTCC
>EqAfSo_TLR2_Heq15
ATGCCACATGCTTTGTGGACGGTGTGGGTCTTAGGGGCCGTAATCAGCCTCTCCAAGGAA
GGGGTCCCTGATCAGCCTTCTTCTCTGTCTTGTGATCCCACTGGTGTCTGCGATGGCCGC
TCCAGATCTTTAAACTCCATCCCCTCAGGCCTCACGGCAGCTGTGAAAAGTCTTGACCTG
TCCAACAACAAGATCGCCTCTGTCGGCAACAGTGACCTGTGGAAGTGTGTGAACCTCAAG
GCCCTGAGGCTGGGGTCCAATGACATCAACACCATAGAGGAAGACTCTTTTTCCTCCCTG
AGGAGTCTTGAACATTTGGACTTGTCCAATAATCACTTATCTAATTTATCGTCCGCCTGG
TTCAGGCCCCTTTCTTCTTTAAAATTCTTAAACTTACTGGGAAGCACTTACAAAACACTC
GGGGAAACATCTCTTTTTTCTCATCTCACCAATTTGCGAATCCTGAAAGTGGGAAATATT
---CACTTCACTGAGATTCAGGGAAAGGATTTTGCTGGGCTCACTTTCCTTGAAGAACTT
GAGATTGATGCTACAAATCTCCAGCGGTATGAGCCCAAGAGTTTCAAATCAATTCAGAAC
ATCAGTCATTTGATCCTTCGTATGAAGCAGCCTGTTTTACTGCCAGAGATTATTCTAGAT
ACTTTGAGTTCCTTGGAATATTTGGAACTGAGAGATACTCATTTAAACACTTTCCATTTT
GCAGAAGTATCTGACCCTGAAACCAATACATTGATTAAAAAGTTCACATTTAGAAATGTG
AAAATCACTGATGAAAGTTTTGATGAAATTGTGAAGCTGTTGAATTATATTTCTGGAGTG
TCAGAAGCAGAGTTTGATGAGTGTACTCTTGATGGGCTTGGTGAATTTAGGACACCGGAT
ATAGACAAAATTAAAGTTATAGGTAAGCTAGAGACATTAACGATACGGAGGTTGCGTATT
CCACAGTTTTACTTATTTCGTGATCTGAGTAGTATTTATTCACTTACAGAAAGAGTTAAA
AGGATCACAATAGAAAATAGTAAGGTTTTTCTGGTTCCTTGTTCACTTTCACAACATTTA
AAATCATTAGAATATTTGGATCTCAGTGACAATTTAATGGTTGAGGAATACTTGAAAAAC
TCAGCCTGTGAGCGTGCCTGGCCCTCCCTCCAAACCTTAATTTTAAGGCAAAATCATTTG
ACGTCATTAGGAAAAACTGGAGAAACTTTGCTTACTCTGAAAAACCTGACTAAACTTGAC
ATCAGCAAGAACAGTTTTCATTCTATGCCTGAAACTTGTCAGTGGCCAGAAAAGATGAAA
TATTTGAATTTATCCAGCATAAGAATAGATCGTTTAACCCAATGCATTCCCCAGACACTA
GAAGTTTTAGATATTAGCAATAACAATCTCAATTCATTTTCTTTGATTTTGCCACAAGTC
AAAGAACTTTATATTTCCAGAAATAAGTTGAAGACTCTACCAGATGCCTCCTTCTTACCC
ATGTTATTAGTCATGAGAATCAGCAGAAACACAATAAATACTTTCTCTAAGGAGCAACTT
GATTCTTTTCAAGAACTGAAGACTTTGGAAGCCGGTGGCAACAATTTCATTTGCTCCTGT
GAGTTCCTGTCTTTCACTCAGGAGGAGCAGGCACTGGACCAGATCCTGATCGACTGGCCA
GAAAACTACCTGTGTGACTCTCCCTCCCACGTGCGGGGCCAGCGGGTTCAGGACACTCAT
CTCTCGGTCTCTGAATGCCACAGGACAGCTCTGGTGTCTGCTGTGTGCTGTGCCCTTTTC
CTGTCGATCCTGCTCACTGGGGTTCTGTGTCACCACTTCCATGGACTGTGGTACATGAAA
ATGATGTGGGCCTGGCTCCAGGCCAAAAGGAAGCCCAGGACAGCTCCCCAAAGGGACATC
TGTTATGACGCCTTCGTGTCTTACAGTGAACGGGACTCCTACTGGGTGGAGAACCTCATG
GTCCAGGAGCTGGAGCACTTCAACCCTCCCTTTAAGTTGTGTCTTCATAAGCGGGACTTT
ATTCCTGGCAAATGGATTATTGACAATATCATTGACTCGATTGAAAAGAGCCACAAAACC
ATCTTTGTGCTTTCTGAAAACTTTGTGAAGAGTGAGTGGTGTAAGTACGAACTGGACTTC
TCCCATTTTCGTCTCTTTGATGAGAACAATGATGCTGCCATTCTCATTCTTCTGGAGCCC
ATTGAGAAAAAGGCCATTCCCCAGCGTTTCTGTAAGCTGCGGAAGATAATGAACACCAAG
ACCTACCTGGAGTGGCCCACTGATGAAGCTCAGCAGAAGGGGTTTTGGTTAAATTTGAGA
GCCGCCATAAAGTCC
>EqAfSo_TLR2_Heq14
ATGCCACATGCTTTGTGGACGGTGTGGGTCTTAGGGGCCGTAATCAGCCTCTCCAAGGAA
GGGGTCCCTGATCAGCCTTCTTCTCTGTCTTGTGATCCCACTGGTGTCTGCGATGGCCGC
TCCAGATCTTTAAACTCCATCCCCTCAGGCCTCACGGCAGCTGTGAAAAGTCTTGACCTG
TCCAACAACAAGATCGCCTCTGTCGGCAACAGTGACCTGTGGAAGTGTGTGAACCTCAAG
GCCCTGAGGCTGGGGTCCAATGACATCAACACCATAGAGGAAGACTCTTTTTCCTCCCTG
AGGAGTCTTGAACATTTGGACTTGTCCAATAATCACTTATCTAATTTATCGTCCGCCTGG
TTCAGGCCCCTTTCTTCTTTAAAATTCTTAAACTTACTGGGAAGCACTTACAAAACACTC
GGGGAAACATCTCTTTTTTCTCATCTCACCAATTTGCGAATCCTGAAAGTGGGAAATATT
---CACTTCACTGAGATTCAGGGAAAGGATTTTGCTGGGCTCACTTTCCTTGAAGAACTT
GAGATTGATGCTACAAATCTCCAGCGGTATGAGCCCAAGAGTTTCAAATCAATTCAGAAC
ATCAGTCATTTGATCCTTCGTATGAAGCAGCCTGTTTTACTGCCAGAGATTATTCTAGAT
ACTTTGAGTTCCTTGGAATATTTGGAACTGAGAGATACTCATTTAAACACTTTCCATTTT
GCAGAAGTATCTGACCCTGAAACCAATACATTGATTAAAAAGTTCACATTTAGAAATGTG
AAAATCACTGATGAAAGTTTTGATGAAATTGTGAAGCTGTTGAATTATATTTCTGGAGTG
TCAGAAGCAGAGTTTGATGAGTGTACTCTTGATGGGCTTGGTGAATTTAGGACACCGGAT
ATAGACAAAATTAAAGTTATAGGTAAGCTAGAGACATTAACGATACGGAGGTTGCGTATT
CCACAGTTTTACTTATTTCGTGATCTGAGTAGTATTTATTCACTTACAGAAAGAGTTAAA
AGGATCACAATAGAAAATAGTAAGGTTTTTCTGGTTCCTTGTTCACTTTCACAACATTTA
AAATCATTAGAATATTTGGATCTCAGTGACAATTTAATGGTTGAGGAATACTTGAAAAAC
TCAGCCTGTGAGCGTGCCTGGCCCTCCCTCCAAACCTTAATTTTAAGGCAAAATCATTTG
ACATCATTAGGAAAAACTGGAGAAACTTTGCTTACTCTGAAAAACCTGACTAAACTTGAC
ATCAGCAAGAACAGTTTTCATTCTATGCCTGAAACTTGTCAGTGGCCAGAAAAGATGAAA
TATTTGAATTTATCCAGCATAAGAATAGATCGTTTAACCCAATGCATTCCCCAGACACTA
GAAGTTTTAGATATTAGCAATAACAATCTCAATTCATTTTCTTTGATTTTGCCACAAGTC
AAAGAACTTTATATTTCCAGAAATAAGTTGAAGACTCTACCAGATGCCTCCTTCTTACCC
ATGTTATTAGTCATGAGAATCAGCAGAAACACAATAAATACTTTCTCTAAGGAGCAACTT
GATTCTTTTCAAGAACTGAAGACTTTGGAAGCTGGTGGCAACAATTTCATTTGCTCCTGT
GAGTTCCTGTCTTTCACTCAGGAGGAGCAGGCACTGGACCAGATCCTGATCGACTGGCCA
GAAAACTACCTGTGTGACTCTCCCTCCCACGTGCGGGGCCAGCGGGTTCAGGACACTCAT
CTCTCGGTCTCTGAATGCCACAGGACAGCTCTGGTGTCTGCTGTGTGCTGTGCCCTTTTC
CTGTCGATCCTGCTCACTGGGGTTCTGTGTCACCACTTCCATGGACTGTGGTACATGAAA
ATGATGTGGGCCTGGCTCCAGGCCAAAAGGAAGCCCAGGACAGCTCCCCAAAGGGACATC
TGTTATGACGCCTTTGTGTCTTACAGTGAACGGGACTCCTACTGGGTGGAGAACCTCATG
GTCCAGGAGCTGGAGCACTTCAACCCTCCCTTTAAGTTGTGTCTTCATAAGCGGGACTTT
ATTCCTGGCAAATGGATTATTGACAATATCATTGACTCGATTGAAAAGAGCCACAAAACC
ATCTTTGTGCTTTCTGAAAACTTTGTGAAGAGTGAGTGGTGTAAGTACGAACTGGACTTC
TCCCATTTTCGTCTCTTTGATGAGAACAATGATGCTGCCATTCTCATTCTTCTGGAGCCC
ATTGAGAAAAAGGCCATTCCCCAGCGTTTCTGTAAGCTGCGGAAGATAATGAACACCAAG
ACCTACCTGGAGTGGCCCACTGATGAAGCTCAGCAGAAGGGGTTTTGGTTAAATTTGAGA
GCCGCCATAAAGTCC
>EqHeKu_TLR2_Heq20
ATGCCACATGCTTTGTGGACGGTGTGGGTCTTAGGGGCCGTAATCAGCCTCTCCAAGGAA
GGGGTCCCTGATCAGCCTTCTTCTCTGTCTTGTGATCCCACTGGTGTCTGCGATGGCCGC
TCCAGATCTTTAAACTCCATCCCCTCAGGCCTCACGGCAGCTGTGAAAAGTCTTGACCTG
TCCAACAACAAGATCGCCTCTGTCGGCAACAGTGACCTGTGGAAGTGTGTGAACCTCAAG
GCCCTGAGGCTGGGGTCCAATGACATCAACACCATAGAGGAAGACTCTTTTTCCTCCCTG
AGGAGTCTTGAACATTTGGACTTGTCCAATAATCACTTATCTAATTTATCGTCCGCCTGG
TTCAGGCCCCTTTCTTCTTTAAAATTCTTAAACTTACTGGGAAGCACTTACAAAACACTC
GGGGAAACATCTCTTTTTTCTCATCTCACCAATTTGCGAATCCTGAAAGTGGGAAATATT
---CACTTCACTGAGATTCAGGGAAAGGATTTTGCTGGGCTCACTTTCCTTGAAGAACTT
GAGATTGATGCTACAAATCTCCAGCGGTATGAGCCCAAGAGTTTCAAATCAATTCAGAAC
ATCAGTCATTTGATCCTTCGTATGAAGCAGCCTGTTTTACTGCCAGAGATTATTCTAGAT
ACTTTGAGTTCCTTGGAATATTTTGAACTGAGAGATACTCATTTAAACACTTTCCATTTT
GCAGAGGTATCTGACCCTGAAACCAATACATTGATTAAAAAGTTCACATTTAGAAATGTG
AAAATCACTGATGAAAGTTTTGATGAAATTGTGAAGCTGTTGAATTATATTTCTGGAGTG
TCAGAAGCAGAGTTTGATGAGTGTACTCTTGATGGGCTTGGTGAATTTAGGACACCGGAT
ATAGACAAAATTAAAGTTATAGGTAAGCTAGAGACATTAACGATACGGAGGTTGCGTATT
CCACAGTTTTACTTATTTCGTGATCTGAGTAGTATTTATTCACTTACAGAAAGAGTTAAA
AGGATCACAATAGAAAATAGTAAGGTTTTTCTGGTTCCTTGTTCACTTTCACAACATTTA
AAATCATTAGAATATTTGGATCTCAGTGACAATTTAATGGTTGAGGAATACTTGAAAAAC
TCAGCCTGTGAGCGTGCCTGGCCCTCCCTCCAAACCTTAATTTTAAGGCAAAATCATTTG
ACGTCATTAGGAAAAACTGGAGAAACTTTGCTTACTCTGAAAAACCTGACTAAACTTGAC
ATCAGCAAGAACAGTTTTCATTCTATGCCTGAAACTTGTCAGTGGCCAGAAAAGATGAAA
TATTTGAATTTATCCAGCATAAGAATAGATCGTTTAACCCAATGCATTCCCCAGACACTA
GAAGTTTTAGATATTAGCAATAACAATCTCAATTCATTTTCTTTGATTTTGCCACAAGTC
AAAGAACTTTATATTTCCAGAAATAAGTTGAAGACTCTACCAGATGCCTCCTTCTTACCC
ATGTTATTAGTCATGAGAATCAGCAGAAACACAATAAATACTTTCTCTAAGGAGCAACTT
GATTCTTTTCAAAAATTGAAGACTTTGGAAGCTGGTGGCAACAATTTCATTTGCTCCTGT
GAGTTCCTGTCTTTCACTCAGGAGGAGCAGGCACTGGACCAGATCCTGATCGACTGGCCA
GAAAACTACCTGTGTGACTCTCCCTCCCACGTGCGGGGCCAGCGGGTTCAGGACACTCAT
CTCTCGGTCTCTGAATGCCACAGGACAGCTCTGGTGTCTGCTGTGTGCTGTGCCCTTTTC
CTGTCGATCCTGCTCACTGGGGTTCTGTGTCACCATTTCCATGGACTGTGGTACATGAAA
ATGATGTGGGCCTGGCTCCAGGCCAAAAGGAAGCCCAGGACAGCTCCCCAAAGGGACATC
TGTTATGACGCCTTCGTGTCTTACAGTGAACGGGACTCCTACTGGGTGGAGAACCTCATG
GTCCAGGAGCTGGAGCACTTCAACCCTCCCTTTAAGTTGTGTCTTCATAAGCGGGACTTT
ATTCCTGGCAAATGGATTATTGACAATATCATTGACTCGATTGAAAAGAGCCACAAAACC
ATCTTTGTGCTTTCTGAAAACTTTGTGAAGAGTGAGTGGTGTAAGTACGAACTGGACTTC
TCCCATTTTCGTCTCTTTGATGAGAACAATGATGCTGCCATTCTCATTCTTCTGGAGCCC
ATTGAGAAAAAGGCCATTCCCCAGCGTTTCTGTAAGCTGCGGAAGATAATGAACACCAAG
ACCTACCTGGAGTGGCCCACTGATGAAGCTCAGCAGGAGGGGTTTTGGTTAAATTTGAGA
GCCGCCATAAAGTCC
>EqKi_TLR2_Heq18
ATGCCACATGCTTTGTGGACGGTGTGGGTCTTAGGGGCCGTAATCAGCCTCTCCAAGGAA
GGGGTCCCTGATCAGCCTTCTTCTCTGTCTTGTGATCCCACTGGTGTCTGCGATGGCCGC
TCCAGATCTTTAAACTCCATCCCCTCAGGCCTCACGGCAGCTGTGAAAAGTCTTGACCTG
TCCAACAACAAGATCGCCTCTGTCGGCAACAGTGACCTGTGGAAGTGTGTGAACCTCAAG
GCCCTGAGGCTGGGGTCCAATGACATCAACACCATAGAGGAAGACTCTTTTTCCTCCCTG
AGGAGTCTTGAACATTTGGACTTGTCCAATAATCACTTATCTAATTTATCGTCCGCCTGG
TTCAGGCCCCTTTCTTCTTTAAAATTCTTAAACTTACTGGGAAGCACTTACAAAACACTC
GGGGAAACATCTCTTTTTTCTCATCTCACCAATTTGCGAATCCTGAAAGTGGGAAATATT
---CACTTCACTGAGATTCAGGGAAAGGATTTTGCTGGGCTCACTTTCCTTGAAGAACTT
GAGATTGATGCTACAAATCTCCAGCGGTATGAGCCCAAGAGTTTCAAATCAATTCAGAAC
ATCAGTCATTTGATCCTTCGTATGAAGCAGCCTGTTTTACTGCCAGAGATTATTCTAGAT
ACTTTGAGTTCCTTGGAATATTTGGAACTGAGAGATACTCATTTAAACACTTTCCATTTT
GCAGAAGTATCTGACCCTGAAACCAATCCATTGATTAAAAAGTTCACATTTAGAAATGTG
AAAATCACTGATGAAAGTTTTGATGAAATTGTGAAGCTGTTGAATTATATTTCTGGAGTG
TCAGAAGCAGAGTTTGATGAGTGTACTCTTGATGGGCTTGGTGAATTTAGGACACCGGAT
ATAGACAAAATTAAAGTTATAGGTAAGCTAGAGACATTAACGATACGGAGGTTGCGTATT
CCACAGTTTTACTTATTTCGTGATCTGAGTAGTATTTATTCACTTACAGAAAGAGTTAAA
AGGATCACAATAGAAAATAGTAAGGTTTTTCTGGTTCCTTGTTCACTTTCACAACATTTA
AAATCATTAGAATATTTGGATCTCAGTGACAATTTAATGGTTGAGGAATACTTGAAAAAC
TCAGCCTGTGAGCGTGCCTGGCCCTCCCTCCAAACCTTAATTTTAAGGCAAAATCATTTG
ACGTCATTAGGAAAAACTGGAGAAACTTTGCTTACTCTGAAAAACCTGACTAAACTTGAC
ATCAGCAAGAACAGTTTTCATTCTATGCCTGAAACTTGTCAGTGGCCAGAAAAGATGAAA
TATTTGAATTTATCCAGCATAAGAATAGATCGTTTAACCCAATGCATTCCCCAGACACTA
GAAGTTTTAGATATTAGCAATAACAATCTCAATTCATTTTCTTTGATTTTGCCACAAGTC
AAAGAACTTTATATTTCCAGAAATAAGTTGAAGACTCTACCAGATGCCTCCTTCTTACCC
ATGTTATTAGTCATGAGAATCAGCAGAAACACAATAAATACTTTCTCTAAGGAGCAACTT
GATTCTTTTCAAAAATTGAAGACTTTGGAAGCTGGTGGCAACAATTTCATTTGCTCCTGT
GAGTTCCTGTCTTTCACTCAGGAGGAGCAGGCACTGGACCAGATCCTGATCGACTGGCCA
GAAAACTACCTGTGTGACTCTCCCTCCCACGTGCGGGGCCAGCGGGTTCAGGACACTCAT
CTCTCGGTCTCTGAATGCCACAGGACAGCTCTGGTGTCTGCTGTGTGCTGTGCCCTTTTC
CTGTCGATCCTGCTCACTGGGGTTCTGTGTCACCATTTCCATGGACTGTGGTACATGAAA
ATGATGTGGGCCTGGCTCCAGGCCAAAAGGAAGCCCAGGACAGCTCCCCAAAGGGACATC
TGTTATGACGCCTTCGTGTCTTACAGTGAACGGGACTCCTACTGGGTGGAGAACCTCATG
GTCCAGGAGCTGGAGCACTTCAACCCTCCCTTTAAGTTGTGTCTTCATAAGCGGGACTTT
ATTCCTGGCAAATGGATTATTGACAATATCATTGACTCGATTGAAAAGAGCCACAAAACC
ATCTTTGTGCTTTCTGAAAACTTTGTGAAGAGTGAGTGGTGTAAGTACGAACTGGACTTC
TCCCATTTTCGTCTCTTTGATGAGAACAATGATGCTGCCATTCTCATTCTTCTGGAGCCC
ATTGAGAAAAAGGCCATTCCCCAGCGTTTCTGTAAGCTGCGGAAGATAATGAACACCAAG
ACCTACCTGGAGTGGCCCACTGATGAAGCTCAGCAGGAGGGGTTTTGGTTAAATTTGAGA
GCCGCCATAAAGTCC
>EqKi_TLR2_Heq19
ATGCCACATGCTTTGTGGACGGTGTGGGTCTTAGGGGCCGTAATCAGCCTCTCCAAGGAA
GGGGTCCCTGATCAGCCTTCTTCTCTGTCTTGTGATCCCACTGGTGTCTGCGATGGCCGC
TCCAGATCTTTAAACTCCATCCCCTCAGGCCTCACGGCAGCTGTGAAAAGTCTTGACCTG
TCCAACAACAAGATCGCCTCTGTCGGCAACAGTGACCTGTGGAAGTGTGTGAACCTCAAG
GCCCTGAGGCTGGGGTCCAATGACATCAACACCATAGAGGAAGACTCTTTTTCCTCCCTG
AGGAGTCTTGAACATTTGGACTTGTCCAATAATCACTTATCTAATTTATCGTCCGCCTGG
TTCAGGCCCCTTTCTTCTTTAAAATTCTTAAACTTACTGGGAAGCACTTACAAAACACTC
GGGGAAACATCTCTTTTTTCTCATCTCACCAATTTGCGAATCCTGAAAGTGGGAAATATT
---CACTTCACTGAGATTCAGGGAAAGGATTTTGCTGGGCTCACTTTCCTTGAAGAACTT
GAGATTGATGCTACAAATCTCCAGCGGTATGAGCCCAAGAGTTTCAAATCAATTCAGAAC
ATCAGTCATTTGATCCTTCGTATGAAGCAGCCTGTTTTACTGCCAGAGATTATTCTAGAT
ACTTTGAGTTCCTTGGAATATTTGGAACTGAGAGATACTCATTTAAACACTTTCCATTTT
GCAGAAGTATCTGACCCTGAAACCAATCCATTGATTAAAAAGTTCACATTTAGAAATGTG
AAAATCACTGATGAAAGTTTTGATGAAATTGTGAAGCTGTTGAATTATATTTCTGGAGTG
TCAGAAGCAGAGTTTGATGAGTGTACTCTTGATGGGCTTGGTGAATTTAGGACACCAGAT
ATAGACAAAATTAAAGTTATAGGTAAGCTAGAGACATTAACGATACGGAGGTTGCGTATT
CCACAGTTTTACTTATTTCGTGATCTGAGTAGTATTTATTCACTTACAGAAAGAGTTAAA
AGGATCACAATAGAAAATAGTAAGGTTTTTCTGGTTCCTTGTTCACTTTCACAACATTTA
AAATCATTAGAATATTTGGATCTCAGTGACAATTTAATGGTTGAGGAATACTTGAAAAAC
TCAGCCTGTGAGCGTGCCTGGCCCTCCCTCCAAACCTTAATTTTAAGGCAAAATCATTTG
ACGTCATTAGGAAAAACTGGAGAAACTTTGCTTACTCTGAAAAACCTGACTAAACTTGAC
ATCAGCAAGAACAGTTTTCATTCTATGCCTGAAACTTGTCAGTGGCCAGAAAAGATGAAA
TATTTGAATTTATCCAGCATAAGAATAGATCGTTTAACCCAATGCATTCCCCAGACACTA
GAAGTTTTAGATATTAGCAATAACAATCTCAATTCATTTTCTTTGATTTTGCCACAAGTC
AAAGAACTTTATATTTCCAGAAATAAGTTGAAGACTCTACCAGATGCCTCCTTCTTACCC
ATGTTATTAGTCATGAGAATCAGCAGAAACACAATAAATACTTTCTCTAAGGAGCAACTT
GATTCTTTTCAAAAATTGAAGACTTTGGAAGCTGGTGGCAACAATTTCATTTGCTCCTGT
GAGTTCCTGTCTTTCACTCAGGAGGAGCAGGCACTGGACCAGATCCTGATCGACTGGCCA
GAAAACTACCTGTGTGACTCTCCCTCCCACGTGCGGGGCCAGCGGGTTCAGGACACTCAT
CTCTCGGTCTCTGAATGCCACAGGACAGCTCTGGTGTCTGCTGTGTGCTGTGCCCTTTTC
CTGTCGATCCTGCTCACTGGGGTTCTGTGTCACCATTTCCATGGACTGTGGTACATGAAA
ATGATGTGGGCCTGGCTCCAGGCCAAAAGGAAGCCCAGGACAGCTCCCCAAAGGGACATC
TGTTATGACGCCTTCGTGTCTTACAGTGAACGGGACTCCTACTGGGTGGAGAACCTCATG
GTCCAGGAGCTGGAGCACTTCAACCCTCCCTTTAAGTTGTGTCTTCATAAGCGGGACTTT
ATTCCTGGCAAATGGATTATTGACAATATCATTGACTCGATTGAAAAGAGCCACAAAACC
ATCTTTGTGCTTTCTGAAAACTTTGTGAAGAGTGAGTGGTGTAAGTACGAACTGGACTTC
TCCCATTTTCGTCTCTTTGATGAGAACAATGATGCTGCCATTCTCATTCTTCTGGAGCCC
ATTGAGAAAAAGGCCATTCCCCAGCGTTTCTGTAAGCTGCGGAAGATAATGAACACCAAG
ACCTACCTGGAGTGGCCCACTGATGAAGCTCAGCAGGAGGGGTTTTGGTTAAATTTGAGA
GCCGCCATAAAGTCC
>EqPr_TLR2_Heq21
ATGCCACATGCTTTGTGGACGGTGTGGGTCTTAGGGGCCGTAATCAGCCTCTCCAAGGAA
GGGGTCCCTGATCAGCCTTCTTCTCTGTCTTGTGATCCCACTGGTGTCTGCGATGGCCGC
TCCAGATCTTTAAACTCCATCCCCTCAGGCCTCACGGCAGCTGTGAAAAGTCTTGACCTG
TCCAACAACAAGATCGCCTCTGTCGGCAACAGTGACCTGTGGAAGTGTGTGAACCTCAAG
GCCCTGAGGCTGGGGTCCAATGACATCAACACCATAGAGGAAGACTCTTTTTCCTCCCTG
AGGAGTCTTGAACATTTGGACTTGTCCAATAATCACTTATCTAATTTATCGTCCTCCTGG
TTCAGGCCCCTTTCTTCTTTAAAATTCTTAAACTTACTGGGAAGCACTTACAAAACACTC
GGGGAAACATCTCTTTTTTCTCATCTCACCAATTTGCGAATCCTGAAAGTGGGAAATATT
---CACTTCACTGAGATTCAGGGAAAGGATTTTGCTGGGCTCACTTTCCTTGAAGAACTT
GAGATTGATGCTACAAATCTCCAGCGGTATGAGCCCAAGAGTTTCAAATCAATTCAGAAC
ATCAGTCATTTGATCCTTCGTATGAAGCAGCCTGTTTTACTGCCGGAGATTATTCTAGAT
ACTTTGAGTTCCTTGGAATATTTGGAACTGAGAGATACTTATTTAAACACTTTCCATTTT
GCAGAAGTATCTGACCCTGAAACCAATACATTGATTAAAAAGTTCACATTTAGAAATGTG
AAAATCACTGATGAAAGTTTTGATGAAATTGTGAAGCTGTTGAATTATATTTCTGGAGTG
TCAGAAGCAGAGTTTGATGAGTGTACTCTTGATGGGCTTGGTGAATTTAGGACACCGGAT
ATAGACAAAATTAAAGTTATAGGTAAGCTAGAGACATTAACGATACGCAGGTTGCGTATT
CCACAGTTTTACTTATTTCGTGATCTGAGTAGTATTTATTCACTTACAGAAAGAGTTAAA
AGGATCACAATAGAAAATAGTAAGGTTTTTCTGGTTCCTTGTTCACTTTCACAACATTTA
AAATCATTAGAATATTTGGATCTCAGTGACAATTTAATGGTTGAGGAATACTTGAAAAAC
TCAGCCTGTGAGCGTGCCTGGCCCTCCCTCCAAACCTTAATTTTAAGGCAAAATCATTTG
ACGTCATTAGGAAAAACTGGAGAAACTTTGCTTACTCTGAAAAACCTGACTAAACTTGAC
ATCAGCAAGAACAGTTTTCATTCTATGCCTGAAACTTGTCAGTGGCCAGAAAAGATGAAA
TATTTGAATTTATCCAGCATAAGAATAGATCGTTTAACCCAATGCATTCCCCAGACACTG
GAAGTTTTAGATATTAGCAATAACAATCTCAATTCATTTTCTTTGATTTTGCCACAAGTC
AAAGAACTTTATATTTCCAGAAATAAGTTGAAGACTCTACCAGATGCCTCCTTCTTACCC
ATGTTATTAGTCATGAGAATCAGCAGAAACACAATAAATACTTTCTCTAAGGAGCAACTT
GATTCTTTTCAAAAATTGAAGACTTTGGAAGCTGGTGGCAACAATTTCATTTGCTCCTGT
GAGTTCCTGTCTTTCACTCAGGAGGAGCAGGCACTGGACCAGATCCTGATCGACTGGCCA
GAAAACTACCTGTGTGACTCTCCCTCCCACGTGCGGGGCCAGCGGGTTCAGGACACTCAT
CTCTCGGTCTCTGAATGCCACAGGACAGCTCTGGTGTCTGCTGTGTGCTGTGCCCTTTTC
CTGTCGATCCTGCTCACTGGGGTTCTGTGTCACCATTTCCATGGACTGTGGTACATGAAA
ATGATGTGGGCCTGGCTCCAGGCCAAAAGGAAGCCCAGGACAGCTCCCCAAAGGGACATC
TGTTATGACGCCTTCGTGTCTTACAGTGAACGGGACTCCTACTGGGTGGAGAACCTCATG
GTGCAGGAGCTGGAGCACTTCAACCCTCCCTTTAAGTTGTGTCTTCATAAGCGGGACTTT
ATTCCTGGCAAATGGATTATTGACAATATCATTGACTCGATTGAAAAGAGCCACAAAACC
ATCTTTGTGCTTTCTGAAAACTTTGTGAAGAGTGAGTGGTGTAAGTACGAACTGGACTTC
TCCCATTTTCGTCTCTTTGATGAGAACAATGATGCTGCCATTCTCATTCTTCTGGAGCCC
ATTGACAAAAAGGCCATTCCCCAGCGTTTCTGTAAGCTGCGGAAGATAATGAACACCAAG
ACCTACCTGGAGTGGCCCACTGATGAAGCTCAGCAGGAGGGGTTTTGGTTAAATTTGAGA
GCCGCCATAAAGTCC
>EqPr_TLR2_Heq22
ATGCCACATGCTTTGTGGACGGTGTGGGTCTTAGGGGCCGTAATCAGCCTCTCCAAGGAA
GGGGTCCCTGATCAGCCTTCTTCTCTGTCTTGTGATCCCACTGGTGTCTGCGATGGCCGC
TCCAGATCTTTAAACTCCATCCCCTCAGGCCTCACGGCAGCTGTGAAAAGTCTTGACCTG
TCCAACAACAAGATCGCCTCTGTCGGCAACAGTGACCTGTGGAAGTGTGTGAACCTCAAG
GCCCTGAGGCTGGGGTCCAATGACATCAACACCATAGAGGAAGACTCTTTTTCCTCCCTG
AGGAGTCTTGAACATTTGGACTTGTCCAATAATCACTTATCTAATTTATCGTCCTCCTGG
TTCAGGCCCCTTTCTTCTTTAAAATTCTTAAACTTACTGGGAAGCACTTACAAAACACTC
GGGGAAACATCTCTTTTTTCTCATCTCACCAATTTGCGAATCCTGAAAGTGGGAAATATT
---CACTTCACTGAGATTCAGGGAAAGGATTTTGCTGGGCTCACTTTCCTTGAAGAACTT
GAGATTGATGCTACAAATCTCCAGCGGTATGAGCCCAAGAGTTTCAAATCAATTCAGAAC
ATCAGTCATTTGATCCTTCGTATGAAGCAGCCTGTTTTACTGCTGGAGATTATTCTAGAT
ACTTTGAGTTCCTTGGAATATTTGGAACTGAGAGATACTTATTTAAACACTTTCCATTTT
GCAGAAGTATCTGACCCTGAAACCAATACATTGATTAAAAAGTTCACATTTAGAAATGTG
AAAATCACTGATGAAAGTTTTGATGAAATTGTGAAGCTGTTGAATTATATTTCTGGAGTG
TCAGAAGCAGAGTTTGATGAGTGTACTCTTGATGGGCTTGGTGAATTTAGGACACCGGAT
ATAGACAAAATTAAAGTTATAGGTAAGCTAGAGACATTAACGATACGGAGGTTGCGTATT
CCACAGTTTTACTTATTTCGTGATCTGAGTAGTATTTATTCACTTACAGAAAGAGTTAAA
AGGATCACAATAGAAAATAGTAAGGTTTTTCTGGTTCCTTGTTCACTTTCACAACATTTA
AAATCATTAGAATATTTGGATCTCAGTGACAATTTAATGGTTGAGGAATACTTGAAAAAC
TCAGCCTGTGAGCGTGCCTGGCCCTCCCTCCAAACCTTAATTTTAAGGCAAAATCATTTG
ACGTCATTAGGAAAAACTGGAGAAACTTTGCTTACTCTGAAAAACCTGACTAAACTTGAC
ATCAGCAAGAACAGTTTTCATTCTATGCCTGAAACTTGTCAGTGGCCAGAAAAGATGAAA
TATTTGAATTTATCCAGCATAAGAATAGATCGTTTAACCCAATGCATTCCCCAGACACTG
GAAGTTTTAGATATTAGCAATAACAATCTCAATTCATTTTCTTTGATTTTGCCACAAGTC
AAAGAACTTTATATTTCCAGAAATAAGTTGAAGACTCTACCAGATGCCTCCTTCTTACCC
ATGTTATTAGTCATGAGAATCAGCAGAAACACAATAAATACTTTCTCTAAGGAGCAACTT
GATTCTTTTCAAAAATTGAAGACTTTGGAAGCTGGTGGCAACAATTTCATTTGCTCCTGT
GAGTTCCTGTCTTTCACTCAGGAGGAGCAGGCACTGGACCAGATCCTGATCGACTGGCCA
GAAAACTACCTGTGTGACTCTCCCTCCCACGTGCGGGGCCAGCGGGTTCAGGACACTCAT
CTCTCGGTCTCTGAATGCCACAGGACAGCTCTGGTGTCTGCTGTGTGCTGTGCCCTTTTC
CTGTCGATCCTGCTCACTGGGGTTCTGTGTCACCATTTCCATGGACTGTGGTACATGAAA
ATGATGTGGGCCTGGCTCCAGGCCAAAAGGAAGCCCAGGACAGCTCCCCAAAGGGACATC
TGTTATGACGCCTTCGTGTCTTACAGTGAACGGGACTCCTACTGGGTGGAGAACCTCATG
GTGCAGGAGCTGGAGCACTTCAACCCTCCCTTTAAGTTGTGTCTTCATAAGCGGGACTTT
ATTCCTGGCAAATGGATTATTGACAATATCATTGACTCGATTGAAAAGAGCCACAAAACC
ATCTTTGTGCTTTCTGAAAACTTTGTGAAGAGTGAGTGGTGTAAGTACGAACTGGACTTC
TCCCATTTCCGTCTCTTTGATGAGAACAATGATGCTGCCATTCTCATTCTTCTGGAGCCC
ATTGACAAAAAGGCCATTCCCCAGCGTTTCTGTAAGCTGCGGAAGATAATGAACACCAAG
ACCTACCTGGAGTGGCCCACTGATGAAGCTCAGCAGGAGGGGTTTTGGTTAAATTTGAGA
GCCGCCATAAAGTCC
>EqCa_TLR2_Heq23
ATGCCACATGCTTTGTGGACGGTGTGGGTCTTAGGGGCCGTAATCAGCCTCTCCAAGGAA
GGGGTCCCTGATCAGCCTTCTTCTCTGTCTTGTGATCCCACTGGTGTCTGCGATGGCCGC
TCCAGATCTTTAAACTCCATCCCCTCAGGCCTCACGGCAGCTGTGAAAAGTCTTGACCTG
TCCAACAACAAGATCGCCTCTGTCGGCAACAGTGACCTGTGGAAGTGTGTGAACCTCAAG
GCCCTGAGGCTGGGGTCCAATGACATCAACACCATAGAGGAAGACTCTTTTTCCTCCCTG
AGGAGTCTTGAACATTTGGACTTGTCCAATAATCACTTATCTAATTTATCGTCCTCCTGG
TTCAGGCCCCTTTCTTCTTTAAAATTCTTAAACTTACTGGGAAGCACTTACAAAACACTC
GGGGAAACATCTCTTTTTTCTCATCTCACCAATTTGCGAATCCTGAAAGTGGGAAATATT
---CACTTCACTGAGATTCAGGGAAAGGATTTTGCTGGGCTCACTTTCCTTGAAGAACTT
GAGATTGATGCTACAAATCTCCAGCGGTATGAGCCCAAGAGTTTCAAATCAATTCAGAAC
ATCAGTCATTTGATCCTTCGTATGAAGCAGCCTGTTTTACTGCCGGAGATTATTCTAGAT
ACTTTGAGTTCCTTGGAATATTTGGAACTGAGAGATACTTATTTAAACACTTTCCATTTT
GCAGAAGTATCTGACCCTGAAACCAATACATTGATTAAAAAGTTCACATTTAGAAATGTG
AAAATCACTGATGAAAGTTTTGATGAAATTGTGAAGCTGTTGAATTATATTTCTGGAGTG
TCAGAAGCAGAGTTTGATGAGTGTACTCTTGATGGGCTTGGTGAATTTAGGACACCGGAT
ATAGACAAAATTAAAGTTATAGGTAAGCTAGAGACATTAACGATACGGAGGTTGCGTATT
CCACAGTTTTACTTATTTCGTGATCTGAGTAGTATTTATTCACTTACAGAAAGAGTTAAA
AGGATCACAATAGAAAATAGTAAGGTTTTTCTGGTTCCTTGTTCACTTTCACGACATTTA
AAATCATTAGAATATTTGGATCTCAGTGACAATTTAATGGTTGAGGAATACTTGAAAAAC
TCAGCCTGTGAGCGTGCCTGGCCCTCCCTCCAAACCTTAATTTTAAGGCAAAATCATTTG
ACGTCATTAGGAAAAACTGGAGAAACTTTGCTTACTCTGAAAAACCTGACTAAACTTGAC
ATCAGCAAGAACAGTTTTCATTCTATGCCTGAAACTTGTCAGTGGCCAGAAAAGATGAAA
TATTTGAATTTATCCAGCATAAGAATAGATCGTTTAACCCAATGCATTCCCCAGACACTG
GAAGTTTTAGATATTAGCAATAACAATCTCAATTCATTTTCTTTGATTTTGCCACAAGTC
AAAGAACTTTATATTTCCAGAAATAAGTTGAAGACTCTACCAGATGCCTCCTTCTTACCC
ATGTTATTAGTCATGAGAATCAGCAGAAACACAATAAATACTTTCTCTAAGGAGCAACTT
GATTCTTTTCAAAAATTGAAGACTTTGGAAGCTGGTGGCAACAATTTCATTTGCTCCTGT
GAGTTCCTGTCTTTCACTCAGGAGGAGCAGGCACTGGACCAGATCCTGATCGACTGGCCA
GAAAACTACCTGTGTGACTCTCCCTCCCACGTGCGGGGCCAGCGGGTTCAGGACACTCAT
CTCTCGGTCTCTGAATGCCACAGGACAGCTCTGGTGTCTGCTGTGTGCTGTGCCCTTTTC
CTGTCGATCCTGCTCACTGGGGTTCTGTGTCACCATTTCCATGGACTGTGGTACATGAAA
ATGATGTGGGCCTGGCTCCAGGCCAAAAGGAAGCCCAGGACAGCTCCCCAAAGGGACATC
TGTTATGACGCCTTCGTGTCTTACAGTGAACGGGACTCCTACTGGGTGGAGAACCTCATG
GTGCAGGAGCTGGAGCACTTCAACCCTCCCTTTAAGTTGTGTCTTCATAAGCGGGACTTT
ATTCCTGGCAAATGGATTATTGACAATATCATTGACTCGATTGAAAAGAGCCACAAAACC
ATCTTTGTGCTTTCTGAAAACTTTGTGAAGAGTGAGTGGTGTAAGTACGAACTGGACTTC
TCCCATTTTCGTCTCTTTGATGAGAACAATGATGCTGCCATTCTCATTCTTCTGGAGCCC
ATTGACAAAAAGGCCATTCCCCAGCGTTTCTGTAAGCTGCGGAAGATAATGAACACCAAG
ACCTACCTGGAGTGGCCCACTGATGAAGCTCAGCAGGAGGGGTTTTGGTTAAATTTGAGA
GCCGCCATAAAGTCC
>EqCa_TLR2_Heq21
ATGCCACATGCTTTGTGGACGGTGTGGGTCTTAGGGGCCGTAATCAGCCTCTCCAAGGAA
GGGGTCCCTGATCAGCCTTCTTCTCTGTCTTGTGATCCCACTGGTGTCTGCGATGGCCGC
TCCAGATCTTTAAACTCCATCCCCTCAGGCCTCACGGCAGCTGTGAAAAGTCTTGACCTG
TCCAACAACAAGATCGCCTCTGTCGGCAACAGTGACCTGTGGAAGTGTGTGAACCTCAAG
GCCCTGAGGCTGGGGTCCAATGACATCAACACCATAGAGGAAGACTCTTTTTCCTCCCTG
AGGAGTCTTGAACATTTGGACTTGTCCAATAATCACTTATCTAATTTATCGTCCTCCTGG
TTCAGGCCCCTTTCTTCTTTAAAATTCTTAAACTTACTGGGAAGCACTTACAAAACACTC
GGGGAAACATCTCTTTTTTCTCATCTCACCAATTTGCGAATCCTGAAAGTGGGAAATATT
---CACTTCACTGAGATTCAGGGAAAGGATTTTGCTGGGCTCACTTTCCTTGAAGAACTT
GAGATTGATGCTACAAATCTCCAGCGGTATGAGCCCAAGAGTTTCAAATCAATTCAGAAC
ATCAGTCATTTGATCCTTCGTATGAAGCAGCCTGTTTTACTGCCGGAGATTATTCTAGAT
ACTTTGAGTTCCTTGGAATATTTGGAACTGAGAGATACTTATTTAAACACTTTCCATTTT
GCAGAAGTATCTGACCCTGAAACCAATACATTGATTAAAAAGTTCACATTTAGAAATGTG
AAAATCACTGATGAAAGTTTTGATGAAATTGTGAAGCTGTTGAATTATATTTCTGGAGTG
TCAGAAGCAGAGTTTGATGAGTGTACTCTTGATGGGCTTGGTGAATTTAGGACACCGGAT
ATAGACAAAATTAAAGTTATAGGTAAGCTAGAGACATTAACGATACGCAGGTTGCGTATT
CCACAGTTTTACTTATTTCGTGATCTGAGTAGTATTTATTCACTTACAGAAAGAGTTAAA
AGGATCACAATAGAAAATAGTAAGGTTTTTCTGGTTCCTTGTTCACTTTCACAACATTTA
AAATCATTAGAATATTTGGATCTCAGTGACAATTTAATGGTTGAGGAATACTTGAAAAAC
TCAGCCTGTGAGCGTGCCTGGCCCTCCCTCCAAACCTTAATTTTAAGGCAAAATCATTTG
ACGTCATTAGGAAAAACTGGAGAAACTTTGCTTACTCTGAAAAACCTGACTAAACTTGAC
ATCAGCAAGAACAGTTTTCATTCTATGCCTGAAACTTGTCAGTGGCCAGAAAAGATGAAA
TATTTGAATTTATCCAGCATAAGAATAGATCGTTTAACCCAATGCATTCCCCAGACACTG
GAAGTTTTAGATATTAGCAATAACAATCTCAATTCATTTTCTTTGATTTTGCCACAAGTC
AAAGAACTTTATATTTCCAGAAATAAGTTGAAGACTCTACCAGATGCCTCCTTCTTACCC
ATGTTATTAGTCATGAGAATCAGCAGAAACACAATAAATACTTTCTCTAAGGAGCAACTT
GATTCTTTTCAAAAATTGAAGACTTTGGAAGCTGGTGGCAACAATTTCATTTGCTCCTGT
GAGTTCCTGTCTTTCACTCAGGAGGAGCAGGCACTGGACCAGATCCTGATCGACTGGCCA
GAAAACTACCTGTGTGACTCTCCCTCCCACGTGCGGGGCCAGCGGGTTCAGGACACTCAT
CTCTCGGTCTCTGAATGCCACAGGACAGCTCTGGTGTCTGCTGTGTGCTGTGCCCTTTTC
CTGTCGATCCTGCTCACTGGGGTTCTGTGTCACCATTTCCATGGACTGTGGTACATGAAA
ATGATGTGGGCCTGGCTCCAGGCCAAAAGGAAGCCCAGGACAGCTCCCCAAAGGGACATC
TGTTATGACGCCTTCGTGTCTTACAGTGAACGGGACTCCTACTGGGTGGAGAACCTCATG
GTGCAGGAGCTGGAGCACTTCAACCCTCCCTTTAAGTTGTGTCTTCATAAGCGGGACTTT
ATTCCTGGCAAATGGATTATTGACAATATCATTGACTCGATTGAAAAGAGCCACAAAACC
ATCTTTGTGCTTTCTGAAAACTTTGTGAAGAGTGAGTGGTGTAAGTACGAACTGGACTTC
TCCCATTTTCGTCTCTTTGATGAGAACAATGATGCTGCCATTCTCATTCTTCTGGAGCCC
ATTGACAAAAAGGCCATTCCCCAGCGTTTCTGTAAGCTGCGGAAGATAATGAACACCAAG
ACCTACCTGGAGTGGCCCACTGATGAAGCTCAGCAGGAGGGGTTTTGGTTAAATTTGAGA
GCCGCCATAAAGTCC
>EqCa_TLR2_Heq24
ATGCCACATGCTTTGTGGACGGTGTGGGTCTTAGGGGCCGTAATCAGCCTCTCCAAGGAA
GGGGTCCCTGATCAGCCTTCTTCTCTGTCTTGTGATCCCACTGGTGTCTGCGATGGCCGC
TCCAGATCTTTAAACTCCATCCCCTCAGGCCTCACGGCAGCTGTGAAAAGTCTTGACCTG
TCCAACAACAAGATCGCCTCTGTCGGCAACAGTGACCTGTGGAAGTGTGTGAACCTCAAG
GCCCTGAGGCTGGGGTCCAATGACATCAACACCATAGAGGAAGACTCTTTTTCCTCCCTG
AGGAGTCTTGAACATTTGGACTTGTCCAATAATCACTTATCTAATTTATCGTCCTCCTGG
TTCAGGCCCCTTTCTTCTTTAAAATTCTTAAACTTACTGGGAAGCACTTACAAAACACTC
GGGGAAACATCTCTTTTTTCTCATCTCACCAATTTGCGAATCCTGAAAGTGGGAAATATT
---CACTTCACTGAGATTCAGGGAAAGGATTTTGCTGGGCTCACTTTCCTTGAAGAACTT
GAGATTGATGCTACAAATCTCCAGCGGTATGAGCCCAAGAGTTTCAAATCAATTCAGAAC
ATCAGTCATTTGATCCTTCGTATGAAGCAGCCTGTTTTACTGCCGGAGATTATTCTAGAT
ACTTTGAGTTCCTTGGAATATTTGGAACTGAGAGATACTTATTTAAACACTTTCCATTTT
GCAGAAGTATCTGACCCTGAAACCAATACATTGATTAAAAAGTTCACATTTAGAAATGTG
AAAATCACTGATGAAAGTTTTGATGAAATTGTGAAGCTGTTGAATTATATTTCTGGAGTG
TCAGAAGCAGAGTTTGATGAGTGTACTCTTGATGGGCTTGGTGAATTTAGGACACCGGAT
ATAGACAAAATTAAAGTTATAGGTAAGCTAGAGACATTAACGATACGCAGGTTGCGTATT
CCACAGTTTTACTTATTTCGTGATCTGAGTAGTATTTATTCACTTACAGAAAGAGTTAAA
AGGATCACAATAGAAAATAGTAAGGTTTTTCTGGTTCCTTGTTCACTTTCACAACATTTA
AAATCATTAGAATATTTGGATCTCAGTGACAATTTAATGGTTGAGGAATACTTGAAAAAC
TCAGCCTGTGAGCGTGCCTGGCCCTCCCTCCAAACCTTAATTTTAAGGCAAAATCATTTG
ACGTCATTAGGAAAAACTGGAGAAACTTTGCTTACTCTGAAAAACCTGACTAAACTTGAC
ATCAGCAAGAACAGTTTTCATTCTATGCCTGAAACTTGTCAGTGGCCAGAAAAGATGAAA
TATTTGAATTTATCCAGCATAAGAATAGATCGTTTAACCCAATGCATTCCCCAGACACTG
GAAGTTTTAGATATTAGCAATAACAATCTCAATTCATTTTCTTTGATTTTGCCACAAGTC
AAAGAACTTTATATTTCCAGAAATAAGTTGAAGACTCTACCAGATGCCTCCTTCTTACCC
ATGTTATTAGTCATGAGAATCAGCAGAAACACAATAAATACTTTCTCTAAGGAGCAACTT
GATTCTTTTCAAAAATTGAAGACTTTGGAAGCTGGTGGCAACAATTTCATTTGCTCCTGT
GAGTTCCTGTCTTTCACTCAGGAGGAGCAGGCACTGGACCAGATCCTGATCGACTGGCCA
GAAAACTACCTGTGTGACTCTCCCTCCCACGTGCGGGGCCAGCGGGTTCAGGACACTCGT
CTCTCGGTCTCTGAATGCCACAGGACAGCTCTGGTGTCTGCTGTGTGCTGTGCCCTTTTC
CTGTCGATCCTGCTCACTGGGGTTCTGTGTCACCATTTCCATGGACTGTGGTACATGAAA
ATGATGTGGGCCTGGCTCCAGGCCAAAAGGAAGCCCAGGACAGCTCCCCAAAGGGACATC
TGTTATGACGCCTTCGTGTCTTACAGTGAACGGGACTCCTACTGGGTGGAGAACCTCATG
GTGCAGGAGCTGGAGCACTTCAACCCTCCCTTTAAGTTGTGTCTTCATAAGCGGGACTTT
ATTCCTGGCAAATGGATTATTGACAATATCATTGACTCGATTGAAAAGAGCCACAAAACC
ATCTTTGTGCTTTCTGAAAACTTTGTGAAGAGTGAGTGGTGTAAGTACGAACTGGACTTC
TCCCATTTTCGTCTCTTTGATGAGAACAATGATGCTGCCATTCTCATTCTTCTGGAGCCC
ATTGACAAAAAGGCCATTCCCCAGCGTTTCTGTAAGCTGCGGAAGATAATGAACACCAAG
ACCTACCTGGAGTGGCCCACTGATGAAGCTCAGCAGGAGGGGTTTTGGTTAAATTTGAGA
GCCGCCATAAAGTCC
>EqCa TLR2 NP_001075265.1
ATGCCACATGCTTTGTGGACGGTGTGGGTCTTAGGGGCCGTAATCAGCCTCTCCAAGGAA
GGGGTCCCTGATCAGCCTTCTTCTCTGTCTTGTGATCCCACTGGTGTCTGCGATGGCCGC
TCCAGATCTTTAAACTCCATCCCCTCAGGCCTCACGGCAGCTGTGAAAAGTCTTGACCTG
TCCAACAACAAGATCGCCTCTGTCGGCAACAGTGACCTGTGGAAGTGTGTGAACCTCAAG
GCCCTGAGGCTGGGGTCCAATGACATCAACACCATAGAGGAAGACTCTTTTTCCTCCCTG
AGGAGTCTTGAACATTTGGACTTGTCCAATAATCACTTATCTAATTTATCGTCCTCCTGG
TTCAGGCCCCTTTCTTCTTTAAAATTCTTAAACTTACTGGGAAGCACTTACAAAACACTC
GGGGAAACATCTCTTTTTTCTCATCTCACCAATTTGCGAATCCTGAAAGTGGGAAATATT
---CACTTCACTGAGATTCAGGGAAAGGATTTTGCTGGGCTCACTTTCCTTGAAGAACTT
GAGATTGATGCTACAAATCTCCAGCGGTATGAGCCCAAGAGTTTCAAATCAATTCAGAAC
ATCAGTCATTTGATCCTTCGTATGAAGCAGCCTGTTTTACTGCCGGAGATTATTCTAGAT
ACTTTGAGTTCCTTGGAATATTTGGAACTGAGAGATACTTATTTAAACACTTTCCATTTT
GCAGAAGTATCTGACCCTGAAACCAATACATTGATTAAAAAGTTCACATTTAGAAATGTG
AAAATCACTGATGAAAGTTTTGATGAAATTGTGAAGCTGTTGAATTATATTTCTGGAGTG
TCAGAAGCAGAGTTTGATGAGTGTACTCTTGATGGGCTTGGTGAATTTAGGACACCGGAT
ATAGACAAAATTAAAGTTATAGGTAAGCTAGAGACATTAACGATACGGAGGTTGCGTATT
CCACAGTTTTACTTATTTCGTGATCTGAGTAGTATTTATTCACTTACAGAAAGAGTTAAA
AGGATCACAATAGAAAATAGTAAGGTTTTTCTGGTTCCTTGTTCACTTTCACGACATTTA
AAATCATTAGAATATTTGGATCTCAGTGACAATTTAATGGTTGAGGAATACTTGAAAAAC
TCAGCCTGTGAGCGTGCCTGGCCCTCCCTCCAAACCTTAATTTTAAGGCAAAATCATTTG
ACGTCATTAGGAAAAACTGGAGAAACTTTGCTTACTCTGAAAAACCTGACTAAACTTGAC
ATCAGCAAGAACAGTTTTCATTCTATGCCTGAAACTTGTCAGTGGCCAGAAAAGATGAAA
TATTTGAATTTATCCAGCATAAGAATAGATCGTTTAACCCAATGCATTCCCCAGACACTG
GAAGTTTTAGATATTAGCAATAACAATCTCAATTCATTTTCTTTGATTTTGCCACAAGTC
AAAGAACTTTATATTTCCAGAAATAAGTTGAAGACTCTACCAGATGCCTCCTTCTTACCC
ATGTTATTAGTCATGAGAATCAGCAGAAACACAATAAATACTTTCTCTAAGGAGCAACTT
GATTCTTTTCAAAAATTGAAGACTTTGGAAGCTGGTGGCAACAATTTCATTTGCTCCTGT
GAGTTCCTGTCTTTCACTCAGGAGGAGCAGGCACTGGACCAGATCCTGATCGACTGGCCA
GAAAACTACCTGTGTGACTCTCCCTCCCACGTGCGGGGCCAGCGGGTTCAGGACACTCAT
CTCTCGGTCTCTGAATGCCACAGGACAGCTCTGGTGTCTGCTGTGTGCTGTGCCCTTTTC
CTGTCGATCCTGCTCACTGGGGTTCTGTGTCACCATTTCCATGGACTGTGGTACATGAAA
ATGATGTGGGCCTGGCTCCAGGCCAAAAGGAAGCCCAGGACAGCTCCCCAAAGGGACATC
TGTTATGACGCCTTCGTGTCTTACAGTGAACGGGACTCCTACTGGGTGGAGAACCTCATG
GTGCAGGAGCTGGAGCACTTCAACCCTCCCTTTAAGTTGTGTCTTCATAAGCGGGACTTT
ATTCCTGGCAAATGGATTATTGACAATATCATTGACTCGATTGAAAAGAGCCACAAAACC
ATCTTTGTGCTTTCTGAAAACTTTGTGAAGAGTGAGTGGTGTAAGTACGAACTGGACTTC
TCCCATTTTCGTCTCTTTGATGAGAACAATGATGCTGCCATTCTCATTCTTCTGGAGCCC
ATTGACAAAAAGGCCATTCCCCAGCGTTTCTGTAAGCTGCGGAAGATAATGAACACCAAG
ACCTACCTGGAGTGGCCCACTGATGAAGCTCAGCAGGAGGGGTTTTGGTTAAATTTGAGA
GCCGCCATAAAGTCC
>EqCa TLR2 ATDM01069987: 8085-10326_ ATDM01028304.1: 50-162 
ATGCCACATGCTTTGTGGACGGTGTGGGTCTTAGGGGCCGTAATCAGCCTCTCCAAGGAA
GGGGTCCCTGATCAGCCTTCTTCTCTGTCTTGTGATCCCACTGGTGTCTGCGATGGCCGC
TCCAGATCTTTAAACTCCATCCCCTCAGGCCTCACGGCAGCTGTGAAAAGTCTTGACCTG
TCCAACAACAAGATCGCCTCTGTCGGCAACAGTGACCTGTGGAAGTGTGTGAACCTCAAG
GCCCTGAGGCTGGGGTCCAATGACATCAACACCATAGAGGAAGACTCTTTTTCCTCCCTG
AGGAGTCTTGAACATTTGGACTTGTCCAATAATCACTTATCTAATTTATCGTCCTCCTGG
TTCAGGCCCCTTTCTTCTTTAAAATTCTTAAACTTACTGGGAAGCACTTACAAAACACTC
GGGGAAACATCTCTTTTTTCTCATCTCACCAATTTGCGAATCCTGAAAGTGGGAAATATT
---CACTTCACTGAGATTCAGGGAAAGGATTTTGCTGGGCTCACTTTCCTTGAAGAACTT
GAGATTGATGCTACAAATCTCCAGCGGTATGAGCCCAAGAGTTTCAAATCAATTCAGAAC
ATCAGTCATTTGATCCTTCGTATGAAGCAGCCTGTTTTACTGCCGGAGATTATTCTAGAT
ACTTTGAGTTCCTTGGAATATTTGGAACTGAGAGATACTTATTTAAACACTTTCCATTTT
GCAGAAGTATCTGACCCTGAAACCAATACATTGATTAAAAAGTTCACATTTAGAAATGTG
AAAATCACTGATGAAAGTTTTGATGAAATTGTGAAGCTGTTGAATTATATTTCTGGAGTG
TCAGAAGCAGAGTTTGATGAGTGTACTCTTGATGGGCTTGGTGAATTTAGGACACCGGAT
ATAGACAAAATTAAAGTTATAGGTAAGCTAGAGACATTAACGATACGGAGGTTGCGTATT
CCACAGTTTTACTTATTTCGTGATCTGAGTAGTATTTATTCACTTACAGAAAGAGTTAAA
AGGATCACAATAGAAAATAGTAAGGTTTTTCTGGTTCCTTGTTCACTTTCACGACATTTA
AAATCATTAGAATATTTGGATCTCAGTGACAATTTAATGGTTGAGGAATACTTGAAAAAC
TCAGCCTGTGAGCGTGCCTGGCCCTCCCTCCAAACCTTAATTTTAAGGCAAAATCATTTG
ACGTCATTAGGAAAAACTGGAGAAACTTTGCTTACTCTGAAAAACCTGACTAAACTTGAC
ATCAGCAAGAACAGTTTTCATTCTATGCCTGAAACTTGTCAGTGGCCAGAAAAGATGAAA
TATTTGAATTTATCCAGCATAAGAATAGATCGTTTAACCCAATGCATTCCCCAGACACTG
GAAGTTTTAGATATTAGCAATAACAATCTCAATTCATTTTCTTTGATTTTGCCACAAGTC
AAAGAACTTTATATTTCCAGAAATAAGTTGAAGACTCTACCAGATGCCTCCTTCTTACCC
ATGTTATTAGTCATGAGAATCAGCAGAAACACAATAAATACTTTCTCTAAGGAGCAACTT
GATTCTTTTCAAAAATTGAAGACTTTGGAAGCTGGTGGCAACAATTTCATTTGCTCCTGT
GAGTTCCTGTCTTTCACTCAGGAGGAGCAGGCACTGGACCAGATCCTGATCGACTGGCCA
GAAAACTACCTGTGTGACTCTCCCTCCCACGTGCGGGGCCAGCGGGTTCAGGACACTCAT
CTCTCGGTCTCTGAATGCCACAGGACAGCTCTGGTGTCTGCTGTGTGCTGTGCCCTTTTC
CTGTCGATCCTGCTCACTGGGGTTCTGTGTCACCATTTCCATGGACTGTGGTACATGAAA
ATGATGTGGGCCTGGCTCCAGGCCAAAAGGAAGCCCAGGACAGCTCCCCAAAGGGACATC
TGTTATGACGCCTTTGTGTCTTACAGTGAATGGGACTCCTACTGGGTGGAGAACCTCATG
GTGCAGGAGCTGGAGCACTTCAACCCTCCCTTTAAGTTGTGTCTTCATAAGCGGGACTTT
ATTCCTGGCAAATGGATTATTGACAATATCATTGACTCGATTGAAAAGAGCCACAAAACC
ATCTTTGTGCTTTCTGAAAACTTTGTGAAGAGTGAGTGGTGTAAGTACGAACTGGACTTC
TCCCATTTTCGTCTCTTTGATGAGAACAATGATGCTGCCATTCTCATTCTTCTGGAGCCC
ATTGACAAAAAGGCCATTCCCCAGCGTTTCTGTAAGCTGCGGAAGATAATGAACACCAAG
ACCTACCTGGAGTGGCCCACTGATGAAGCTCAGCAGGAGGGGTTTTGGTTAAATTTGAGA
GCCGCCATAAAGTCC
>EqQu TLR2 XP_046512962.1
ATGCCACATGCTTTGTGGACGGTGTGGGTCTTAGGGGCCGTAATCAGCCTCTCCAAGGAA
GGGGTCCCTGATCAGCCTTCTTCTCTGTCTTGTGATCCCACTGGTGTCTGCGATGGCCGC
TCCAGATCTTTAAACTCCATCCCCTCAGGCCTCACGGCAGCTGTGAAAAGTCTTGACCTG
TCCAACAACAAGATCGCCTCTGTCGGCAACAGTGACCTGTGGAAGTGTGTGAACCTCAAG
GCCCTGAGGCTGGGGTCCAATGGCATCAACACCATAGAGGAAGACTCTTTTTCCTCCCTG
AGGAGTCTTGAACATTTGGACTTGTCCAATAATCACTTATCTAATTTATCGTCCGCCTGG
TTCAGGCCCCTTTCTTCTTTAAAATTCTTAAACTTACTGGGAAGCACTTACAAAACACTC
GGGGAAACATCTCTTTTTTCTCATCTCACCAATTTGCGAATCCTGAAAGTGGGAAATATT
---CACTTCACTGAGATTCAGGGAAAGGATTTTGCTGGGCTCACTTTCCTTGAAGAACTT
GAGATTGATGCTACAAATCTCCAGCGGTATGAACCCAAGAGTTTCAAATCAATTCAGAAC
ATCAGTCATTTGATCCTTCGTATGAAGCAGCCTGTTTTACTGCCAGAGATTATTCTAGAT
ACTTTGAGTTCCTTGGAATATTTTGAACTGAGAGATACTCATTTAAACACTTTCCATTTT
GCAGAAGTATCTGACCCTGAAACCAATACATTGATTAAAAAGTTCACATTTAGAAATGTG
AAAATCACTGATGAAAGTTTTGATGAAATTGTGAAGCTGTTGAATTATATTTCTGGAGTG
TCAGAAGCAGAGTTTGATGAGTGTACTCTTGATGGGCTTGGTGAATTTAGGACACCGGAT
ATAGACAAAATTAAAGTTATAGGTAAGCTAGAGACATTAACGATACGGAGGTTGCGTATT
CCACAGTTTTACTTATTTCATGATCTGAGTAGTATTTATTCACTTACAGAAAGAGTTAAA
AGGATCACAATAGAAAATAGTAAGGTTTTTCTGGTTCCTTGTTCACTTTCACAACATTTA
AAATCATTAGAATATTTGGATCTCAGTGACAATTTAATGGTTGAGGAATACTTGAAAAAC
TCAGCCTGTGAGCGTGCCTGGCCCTCCCTCCAAACCTTAATTTTAAGGCAAAATCATTTG
ACGTCATTAGGAAAAACTGGAGAAACTTTGCTTACTCTGAAAAACCTGACTAAACTTGAC
ATCAGCAAGAACAGTTTTCATTCTATGCCTGAAACTTGTCAGTGGCCAGAAAAGATGAAA
TATTTGAATTTATCCAGCATAAGAATAGATCGTTTAACCCAATGCATTCCCCAGACACTA
GAAGTTTTAGATATTAGCAATAACAATCTCAATTCATTTTCTTTGATTTTGCCACAAGTC
AAAGAACTTTATATTTCCAGAAATAAGTTGAAGACTCTACCAGATGCCTCCTTCTTACCC
ATGTTATTAGTCATGAGAATCAGCAGAAACACAATAAATACTTTCTCTAAGGAGCAACTT
GATTCTTTTCAAAAATTGAAGACTTTGGAAGCTGGTGGCAACAATTTCATTTGCTCCTGT
GAGTTCCTGTCTTTCACTCAGGAGGAGCAGGCACTGGACCAGATCCTGATCGACTGGCCA
GAAAACTACCTGTGTGACTCTCCCTCCCACGTGCGGGGCCAGCGGGTTCAGGACACTCAT
CTCTCGGTCTCTGAATGCCACAGGACAGCTCTGGTGTCTGCTGTGTGCTGTGCCCTTTTC
CTGTCGATCCTGCTCACTGGGGTTCTGTGTCACCATTTCCATGGACTGTGGTACATGAAA
ATGATGTGGGCCTGGCTCCAGGCCAAAAGGAAGCCCAGGACAGCTCCCCAAAGGGACATC
TGTTATGACGCCTTCGTGTCTTACAGTGAACGGGACTCCTACTGGGTGGAGAACCTCATG
GTCCAGGAGCTGGAGCACTTCAACCCTCCCTTTAAGTTGTGTCTTCATAAGCGGGACTTT
ATTCCTGGCAAATGGATTATTGACAATATCATTGACTCGATTGAAAAGAGCCACAAAACC
ATCTTTGTGCTTTCTGAAAACTTTGTGAAGAGTGAGTGGTGTAAGTACGAACTGGACTTC
TCCCATTTTCGTCTCTTTGATGAGAACAATGATGCTGCCATTCTCATTCTTCTGGAGCCC
ATTGAGAAAAAGGCCATTCCCCAGCGTTTCTGTAAGCTGCGGAAGATAATGAACACCAAG
ACCTACCTGGAGTGGCCCACTGATGAAGCTCAGCAGGAGGGGTTTTGGTTAAATTTGAGA
GCCGCCATAAAGTCC
>EqAs TLR2 XP_044623009.1
ATGCCACATGCTTTGTGGACGGTGTGGGTCTTAGGGGCCGTAATCAGCCTCTCCAAGGAA
GGGGTCCCTGATCAGCCTTCTTCTCTGTCTTGTGATCCCACTGGTGTCTGCGATGGCCGC
TCCAGATCTTTAAACTCCATCCCCTCAGGCCTCACGGCAGCTGTGAAAAGTCTTGACCTG
TCCAACAACAAGATCGCCTCTGTCGGCAACAGTGACCTGTGGAAGTGTGTGAACCTCAAG
GCCCTGAGGCTGGGGTCCAATGACATCAACACCATAGAGGAAGACTCTTTTTCCTCCCTG
AGGAGTCTTGAACATTTGGACTTGTCCAATAATCACTTATCTAATTTATCGTCCGCCTGG
TTCAGGCCCCTTTCTTCTTTAAAATTCTTAAACTTACTGGGAAGCACTTACAAAACACTC
GGGGAAACATCTCTTTTTTCTCATCTCACCAATTTGCGAATCCTGAAAGTGGGAAATATT
---CACTTCACTGAGATTCAGGGAAAGGATTTTGCTGGGCTCACTTTCCTTGAAGAACTT
GAGATTGATGCTACAAATCTCCAGCGGTATGAGCCCAAGAGTTTCAAATCAATTCAGAAC
ATCAGTCATTTGATCCTTCGTATGAAGCAGCCTGTTTTACTGCCAGAGATTATTCTAGAT
ACTTTGAGTTCCTTGGAATATTTGGAACTGAGAGATACTCATTTAAACACTTTCCATTTT
GCAGAAGTATCTGACCCTGAAACCAATACATTGATTAAAAAGTTCACATTTAGAAATGTG
AAAATCACTGATGAAAGTTTTGATGAAATTGTGAAGCTGTTGAATTATATTTCTGGAGTG
TCAGAAGCAGAGTTTGATGAGTGTACTCTTGATGGGCTTGGTGAATTTAGGACACCGGAT
ATAGACAAAATTAAAGTTATAGGTAAGCTAGAGACATTAACGATACGGAGGTTGCGTATT
CCACAGTTTTACTTATTTCGTGATCTGAGTAGTATTTATTCACTTACAGAAAGAGTTAAA
AGGATCACAATAGAAAATAGTAAGGTTTTTCTGGTTCCTTGTTCACTTTCACAACATTTA
AAATCATTAGAATATTTGGATCTCAGTGACAATTTAATGGTTGAGGAATACTTGAAAAAC
TCAGCCTGTGAGCGTGCCTGGCCCTCCCTCCAAACCTTAATTTTAAGGCAAAATCATTTG
ACGTCATTAGGAAAAACTGGAGAAACTTTGCTTACTCTGAAAAACCTGACTAAACTTGAC
ATCAGCAAGAACAGTTTTCATTCTATGCCTGAAACTTGTCAGTGGCCAGAAAAGATGAAA
TATTTGAATTTATCCAGCATAAGAATAGATCGTTTAACCCAATGCATTCCCCAGACACTA
GAAGTTTTAGATATTAGCAATAACAATCTCAATTCATTTTCTTTGATTTTGCCACAAGTC
AAAGAACTTTATATTTCCAGAAATAAGTTGAAGACTCTACCAGATGCCTCCTTCTTACCC
ATGTTATTAGTCATGAGAATCAGCAGAAACACAATAAATACTTTCTCTAAGGAGCAACTT
GATTCTTTTCAAGAACTGAAGACTTTGGAAGCTGGTGGCAACAATTTCATTTGCTCCTGT
GAGTTCCTGTCTTTCACTCAGGAGGAGCAGGCACTGGACCAGATCCTGATCGACTGGCCA
GAAAACTACCTGTGTGACTCTCCCTCCCACGTGCGGGGCCAGCGGGTTCAGGACACTCAT
CTCTCGGTCTCTGAATGCCACAGGACAGCTCTGGTGTCTGCTGTGTGCTGTGCCCTTTTC
CTGTCGATCCTGCTCACTGGGGTTCTGTGTCACCATTTCCATGGACTGTGGTACATGAAA
ATGATGTGGGCCTGGCTCCAGGCCAAAAGGAAGCCCAGGACAGCTCCCCAAAGGGACATC
TGTTATGACGCCTTCGTGTCTTACAGTGAACGGGACTCCTACTGGGTGGAGAACCTCATG
GTCCAGGAGCTGGAGCACTTCAACCCTCCCTTTAAGTTGTGTCTTCATAAGCGGGACTTT
ATTCCTGGCAAATGGATTATTGACAATATCATTGACTCGATTGAAAAGAGCCACAAAACC
ATCTTTGTGCTTTCTGAAAACTTTGTGAAGAGTGAGTGGTGTAAGTACGAACTGGACTTC
TCCCATTTTCGTCTCTTTGATGAGAACAATGATGCTGCCATTCTCATTCTTCTGGAGCCC
ATTGAGAAAAAGGCCATTCCCCAGCGTTTCTGTAAGCTGCGGAAGATAATGAACACCAAG
ACCTACCTGGAGTGGCCCACTGATGAAGCTCAGCAGGAGGGGTTTTGGTTAAATTTGAGA
GCCGCCATAAAGTCC
>EqAs TLR2 PSZQ01008133.1: 8821207-8823561 
ATGCCACATGCTTTGTGGACGGTGTGGGTCTTAGGGGCCGTAATCAGCCTCTCCAAGGAA
GGGGTCCCTGATCAGCCTTCTTCTCTGTCTTGTGATCCCACTGGTGTCTGCGATGGCCGC
TCCAGATCTTTAAACTCCATCCCCTCAGGCCTCACGGCAGCTGTGAAAAGTCTTGACCTG
TCCAACAACAAGATCGCCTCTGTCGGCAACAGTGACCTGTGGAAGTGTGTGAACCTCAAG
GCCCTGAGGCTGGGGTCCAATGACATCAACACCATAGAGGAAGACTCTTTTTCCTCCCTG
AGGAGTCTTGAACATTTGGACTTGTCCAATAATCACTTATCTAATTTATCGTCCGCCTGG
TTCAGGCCCCTTTCTTCTTTAAAATTCTTAAACTTACTGGGAAGCACTTACAAAACACTC
GGGGAAACATCTCTTTTTTCTCATCTCACCAATTTGCGAATCCTGAAAGTGGGAAATATT
---CACTTCACTGAGATTCAGGGAAAGGATTTTGCTGGGCTCACTTTCCTTGAAGAACTT
GAGATTGATGCTACAAATCTCCAGCGGTATGAGCCCAAGAGTTTCAAATCAATTCAGAAC
ATCAGTCATTTGATCCTTCGTATGAAGCAGCCTGTTTTACTGCCAGAGATTATTCTAGAT
ACTTTGAGTTCCTTGGAATATTTGGAACTGAGAGATACTCATTTAAACACTTTCCATTTT
GCAGAAGTATCTGACCCTGAAACCAATACATTGATTAAAAAGTTCACATTTAGAAATGTG
AAAATCACTGATGAAAGTTTTGATGAAATTGTGAAGCTGTTGAATTATATTTCTGGAGTG
TCAGAAGCAGAGTTTGATGAGTGTACTCTTGATGGGCTTGGTGAATTTAGGACACCGGAT
ATAGACAAAATTAAAGTTATAGGTAAGCTAGAGACATTAACGATACGGAGGTTGCGTATT
CCACAGTTTTACTTATTTCGTGATCTGAGTAGTATTTATTCACTTACAGAAAGAGTTAAA
AGGATCACAATAGAAAATAGTAAGGTTTTTCTGGTTCCTTGTTCACTTTCACAACATTTA
AAATCATTAGAATATTTGGATCTCAGTGACAATTTAATGGTTGAGGAATACTTGAAAAAC
TCAGCCTGTGAGCGTGCCTGGCCCTCCCTCCAAACCTTAATTTTAAGGCAAAATCATTTG
ACGTCATTAGGAAAAACTGGAGAAACTTTGCTTACTCTGAAAAACCTGACTAAACTTGAC
ATCAGCAAGAACAGTTTTCATTCTATGCCTGAAACTTGTCAGTGGCCAGAAAAGATGAAA
TATTTGAATTTATCCAGCATAAGAATAGATCGTTTAACCCAATGCATTCCCCAGACACTA
GAAGTTTTAGATATTAGCAATAACAATCTCAATTCATTTTCTTTGATTTTGCCACAAGTC
AAAGAACTTTATATTTCCAGAAATAAGTTGAAGACTCTACCAGATGCCTCCTTCTTACCC
ATGTTATTAGTCATGAGAATCAGCAGAAACACAATAAATACTTTCTCTAAGGAGCAACTT
GATTCTTTTCAAGAACTGAAGACTTTGGAAGCTGGTGGCAACAATTTCATTTGCTCCTGT
GAGTTCCTGTCTTTCACTCAGGAGGAGCAGGCACTGGACCAGATCCTGATCGACTGGCCA
GAAAACTACCTGTGTGACTCTCCCTCCCACGTGCGGGGCCAGCGGGTTCAGGACACTCAT
CTCTCGGTCTCTGAATGCCACAGGACAGCTCTGGTGTCTGCTGTGTGCTGTGCCCTTTTC
CTGTCGATCCTGCTCACTGGGGTTCTGTGTCACCATTTCCATGGACTGTGGTACATGAAA
ATGATGTGGGCCTGGCTCCAGGCCAAAAGGAAGCCCAGGACAGCTCCCCAAAGGGACATC
TGTTATGACGCCTTCGTGTCTTACAGTGAACGGGACTCCTACTGGGTGGAGAACCTCATG
GTCCAGGAGCTGGAGCACTTCAACCCTCCCTTTAAGTTGTGTCTTCATAAGCGGGACTTT
ATTCCTGGCAAATGGATTATTGACAATATCATTGACTCGATTGAAAAGAGCCACAAAACC
ATCTTTGTGCTTTCTGAAAACTTTGTGAAGAGTGAGTGGTGTAAGTACGAACTGGACTTC
TCCCATTTTCGTCTCTTTGATGAGAACAATGATGCTGCCATTCTCATTCTTCTGGAGCCC
ATTGAGAAAAAGGCCATTCCCCAGCGTTTCTGTAAGCTTCGGAAGATAATGAACACCAAG
ACCTACCTGGAGTGGCCCACTGATGAAGCTCAGCAGGAGGGGTTTTGGTTAAATTTGAGA
GCCGCCATAAAGTCC
>TaIn TLR2 PVIE01002162.1:295166-297520
ATGCTGCATGCTTTGTGGACAGTGTGGGTTTTGGGGGCTGTAATCAGCCTCTCTAAGGAA
GGGGCCCCTGATCAGCCTTCTTCTCTGTCTTGTGACCCCACTGGTGTCTGCGATGGCCAC
TCCAGATCTTTAAACTCCATCCCCTCAGGGCTCACGGCAGCTGTGAAAAGTCTTGACCTG
TCCAACAACAAGATCGCCCGTGTCGGCAACAGTGACCTGCGGAGGTGTGTGAACCTTAAG
GCCCTGAGGTTGGAGTCCAATGAAATTAACACAATAGAGGAAGACTCTTTTTTCTCCCTG
GGGAGTCTCGAACATTTGGACTTATCCTACAATCGCTTATCTAACTTATCATCCTCTTGG
TTCCGGCCCCTTTCTTCTTTGAAATTCTTAAACTTACTGGGAAATGCTTACAAAACACTT
GGGGAAACATCTCTTTTTGCTCATCTCACAAATTTGCGAATCCTGAAAGTAGGAAATACT
GATGACTTCGCTGAGATTCAGGAAAAGGATTTTGCTGGGCTAACTTTTCTTGAGGAATTT
GAGATTGATGCTTCAAATCTCCAGCGGTATGAGCCCAAGAGTTTCAAGTCAATTCAGAAC
ATCAGTCATCTGATCCTTCATATGAGGCAGCCTGTTTTACTGCCGGAGATTTTTCTAGAT
CTTTTAAGTTCCTTGGAATATTTGGAACTGAGAGATACTCATTTAAACACTTTCCATTTT
GCAGAAGTATCTGACGATGAAACCAATACATTGATTAAAAAGTTCACATTTAGAAATGTG
GAAATCACTGATGAAAGTTTTAATGAAGTTGTGAAACTGTTGAATTATGTTTCTGGAGTG
TTAGACGTAGAGTTTGATGACTGTACTCTTAATGGGCTTGGTAAATTTAGGATACCTGAT
ATGGACAAAATTAAAGATCTAGGTAAGATAGAGACATTAACAGTACGGAAGTTGCGTATT
CCACAGTTTTACTTATTTTATGATCTGAGTAGTATTTATTCACTTACAGGAGGAGTTAAA
AGAATCACAATAGAAAACAGTAAGGTTTTTCTGGTTCCTTGTTCACTTTCACAACATTTA
AAATCGTTAGAGTACTTGGATCTCAGTGACAATTTAATGGTTGAGGAATACTTGAAAAAC
TCAGCCTGCGAGCATGCCTGGCCTGCCCTACAAACCTTAATTTTAAGGCAAAATCATTTG
ACATCATTAGGAAAAACTGGAGAAACATTGCTTACTCTGAAAAACCTGACTAAGCTTGAC
ATCAGCAAGAATAGTTTTCATTCTATGCCTGAAACTTGTCAGTGGCCAGAAAAGATGAAA
TATTTGAACATATCCAGCACAAGAATACATCGTTTAACCCAATGCATTCCCCAGACACTG
GAAGTTTTAGATATTAGCAATAACAATCTCAATTCATTTTCTTTGATTTTGCCACAACTC
AAAGAACTTTATATTTCCAGAAATAAGTTGAAGACTCTACCAGATGCCTCCTTCTTACCC
ATGTTACTAGTCATGAGAATCAGCAGAAATACAATAAATACTTTCTCTAAGGAGCAACTT
GATTCTTTCCCAAAACTGAAGACTTTGGAAGCTGGCAGCAACAATTTCATTTGCTCCTGT
GAATTCCTGTCTTTCACTCAGGAGGAGCAAGCGCTGGACCAGATCCTGATCGACTGGCCA
GAAAACTACCTGTGTGACTCTCCATCCCACGTGCGGGGCCAGCGGGTTCGGGATACTCGT
CTCTCGGTCTCTGAATGCCACAGGACAGCTCTGGTGTCTGCCGTGTGCTGTGCCCTTTTC
CTGTTGATCCTGCTCACCGGGATTCTGTGCCACCATTTCCACGGACTGTGGTACATGAAG
ATGATGTGGGCCTGGCTCCAGGCCAAAAGGAAGCCCAGGAAAGCTCCCCAAAGGGACATG
TGTTATGATGCCTTTGTGTCTTACAGTGAACGGGATTCCTACTGGGTGGAGAACCTCATG
GTCCAGGAGCTGGAGCACTTCAACCCTCCCTTTAAGCTGTGTCTTCATAAGCGGGACTTT
ATTCCAGGCAAATGGATTATTGACAATATCATTGACTCCATCGAAAAGAGCCACAAAACG
ATCTTTGTGCTTTCTGAAAACTTTGTGAAGAGTGAGTGGTGCAAGTACGAACTGGACTTC
TCCCACTTTCGTCTCTTTGATGAGAACGATGATGCTGCCATTCTCATTCTGCTGGAGCCC
ATTGAGAAAAAGGCCATTCCCCAGCGTTTCTGTAAGCTGCGGAAGATAATGAACACCAAG
ACCTACCTGGAGTGGCCCACTGATGAAGCTCAGCAGGAAGGGTTTTGGATAAATTTGAGA
GCTGCAATAAAGTCC
>DiBi TLR2 CM036956.1:41860469-41862820
ATGCTGCATGCTTTGTGGACAGTGTGGATCTTGGGGGCCGTAATCAGCTTCTTCAAGGAA
GGGGCCGCTGATCAGCCTCATTCTCTGTCTTGTGACCCCACTGGTATCTGCGATGGCCGC
TCCAGATCTTTAAACTCCATCCCCTCAGGGCTCACGGCAGCTGTGAAAAGTCTTGACCTG
TCCAACAACAGGATCGCCCATGTCGGGAACAGTGACCTGCGGAGGTGTGTGAACCTCAAG
GCCCTGAGGCTGGGGGCCAATGAAATTAACACAATAGAGGATGACTCTTTTTTCTCCCTG
GGGAGTCTCGAACATTTGGACTTATCCTATAATCGCTTATCTAATTTATCCTCCTCCTGG
TTCAGGTCCCTTTCTTCTTTGAAATTCTTAAACTTACTGGGAAATGCCTACAGAATACTT
GGGGAAACATCTCTTTTTTCTCACCTCACGAATTTGCGAATCCTGAAAGTAGGACATCCT
---GACTTCACTGAGATTCAGGAAAAGGATTTTGCTGGGCTAACTTTTCTTGAGGAACTT
GAAATTGATGCTTCAAATCTCCAGCGGTATGAGCCCAAGAGTTTGAAGACAATTCAGAAC
ATCAGTCATCTGATCCTTCGTATGAAGCAGCCTGTTTTACTACCGGAGATTTTTCTAGAT
CTTTTAAGTTCCTCGGAATATTTGGAACTGAGAGATACTCATTTAAACACTTTCCGTTTT
GCAGAAGTACCTAATGATGAAACCAATACATTGATTAAAAAGTTCACATTTAGAAATGTG
GAAATCACTGATGAAAGTTTTATTGAAGTTGTGAAACTGTTGAATTACGTTTCTGGAGAG
TTCGAATTAGAGTTTGATGACTGTACCCTTAACGGACTTGGTAATTTTAGGATACCCGAT
AGGGACAAAATTAAAAATCTAGGTAGGTTAGAGACACTAACAATACGGAAATTGCGTATT
CCAAAGTTTTACTTATTTTATGATCTGAGTACTATTTATTCACTTACAGGAAGAGTTAAA
AGAATCATAATAGAAAACAGTAAGGTTTTCCTGGTTCCTTGTTCACTTTCACAACATTTA
AAATCATTAGAATATTTGGATCTCAGTGACAATTTAATGGTTGAGGAATACTTGAAAAAC
TCAGCCTGTGAGCATGCTTGGCCCTCCCTACAAACCTTAATTTTAAGGCAAAATCATTTG
ACATCGTTAGGAAAAACTGGAGAAACTTTGCTTACTCTGAAAAACCTGACTAAGCTTGAC
ATCAGCAAGAATAGTTTTCATCCTATGCCTGAAACTTGTCAGTGGCCGGAAAAGATGAAA
TATTTGAACTTATCCAGCACAAGACTAAATCGTTTAACCCAATGCGTTCCCCAGACACTG
GAAGTTTTAGATATTAGCAATAACAATCTCAATTCATTTTCTTTGTTTTTGCCACAACTC
AAAGAACTTTATATTTCCAGAAATAAGCTGAAGACTCTACCAGATGCCTCCTCCTTACCC
GTGTTACTAGTCATGAGAATCAGCAGAAATACAATAAATACTTTCTCTAAGGAGCAACTT
GATTCTTTTCAGAAACTGAAGACTTTGGAAGCTGGCGGCAACAATTTCATTTGCTCCTGT
GAATTCCTGTCTTTCACTCAGAAGGAGCAAGCACTGGACCAGATCCTGATCGACTGGCCA
GAAAACTACCTGTGTGACTCTCCATCCCATGTGCGGGGCCAGTGGGTTCGGGACACTCGT
CTCTCGGTCTCTGAATGCCACAGGACAGCTCTGGTGTCTGCCGTGTGCTGTGCCCTTTTC
CTGTTGATCCTGCTCACTGGGGTTCTGTGCCACCATTTCCATGGCCTGTGGTACATGAAA
ATGATGTGGGCCTGGCTCCAGGCCAAGAGGAAGCCCAAGAAAGCTCCCCAGAGGGACATC
TGTTATGACGCTTTTGTGTCTTATAGTGAACGGGATTCCTACTGGGTGGAGAACCTCCTG
GTCCAGGAGCTGGAGCACTTCAACCCTCCCTTTAAGTTGTGTCTTCACAAGCGGGACTTT
ATTCCTGGCAAATGGATTATTGACAATATCATTGACTCCATCGAAAAGAGCCACAAAACG
ATCTTTGTGCTTTCTGAAAACTTTGTGAAGAGTGAGTGGTGTAAGTACGAACTGGACTTC
TCCCATTTTCGTCTCTTTGATGAGAACAATGATGCTGCCATTCTCGTTCTTCTGGAGCCC
ATTGAGAGAAAGGCCATTCCCCAGCGTTTCTGTAAGCTGCGGAAGATAATGAACACCAAG
ACCTACCTGGAGTGGCCCACTGATGAAGCTCAGCAGGAAGGGTTTTGGTTAAATTTGAGA
GCTGCCATCAAGTCC
>DiSu TLR2 PEKH010005480.1:508458-510809
ATGCTGCGTGCTTCGTGGACAGTGTGGGTCTTGGGGGCCCTAATCAGCCTCTTCAAGGAG
GGGGCCCCTGATCAGCCTCATTCTCTGTCGTGTGACCCCACTGGTGTCTGCGATGGCCGC
TCCAGATCTTTAAACTCCATCCCCTCAGGGCTCACGGCAGCTGTGAAGAGTCTTGACCTG
TCCAACAACAGGATCGCCCATGTCGGGAACAGTGACCTGCGGAGGTGTGTGAACCTCAAG
GCCCTGAGGCTGGGGGCCAATGAAATTAACACAATAGAGGATGACTCTTTTTTCTCCCTG
GGGAGTCTCGAACATTTGGACTTATCCTATAATCGCTTATCTAATTTATCCTCCTCCTGG
TTCAGGTCCCTTTCTTCTTTGAAATTCTTAAGCTTACTGGGAAATGCCTACAGAATACTT
GGGGAAACATCTCTTTTTTCTCACCTCACGAATTTGCGAATCCTGAAAGTAGGACATCCT
---GACTTCACTGAGATTCAGGAAAAGGATTTTGCTGGGCTAACTTTTCTTGAGGAACTT
GAGATTGATGCTTCAAATCTCCAGCGGTATGAGCCCAAGAGTTTGAAGACAATTCAGAAC
ATCAGTCATCTGATCCTTCGTATGAAGCAGCCTGTTTTACTGCCGGAGATTTTTCTAGAT
CTTTTAAGTTCCTTGGAATATTTGGAACTGAGAGATACTCATTTAAACACTTTCCGTTTT
GCAGAAGTACCTAACGATGAAACCAGTACATTGATTAAAAAGTTCACATTTAGAAATGTA
GAAATCACTGATGAAAGTTTTAATGAAGTTGTGAAACTGTTGAATTATGTTTCTAGAGAG
TTCGAATTAGAGTTTGATGACTGTACCCTTAACGGACTTGGTAATTTTAGGATACCCGAT
AAGGACAAAATTAAAAATCTAGGTAGGGTAGAGACAGTAACAATACGGAAATTGAGTATT
CCAAAGTTTTACTTATTTTATGATCTGAGTAGTATTTATTCACTTACAGGAAGAGTTAAA
AGAATCATAATAGAAAACAGTAAGGTTTTTCTGGTTCCTTGTTCACTTTCACAACATTTA
AAAGCATTAGAATATTTGGATCTCAGTGACAATTTAATGGTTGAGGAATACTTGAAAAAC
TCAGCCTGTGAGCATGCCTGGCCCTCCCTACAAACCTTAATTTTAAGGCAAAATCATTTG
ACATCATTAGGAAAAACTGGAGAAACTTTGCTTACTCTGAAAAACCTGACTAAGCTTGAC
ATCAGCAAGAATAGTTTTCATCCTATGCCTGAAACTTGTCAGTGGCCGGAAAAGATGAAA
TATTTGAACTTATCCAGCACAAGACTAAATCGTTTAACCCAATGCGTTCCCCAGACACTG
GAAGTTTTAGATATTAGCAATAACAATCTCAATTCATTTTCTTTGTTTTTGCCACAACTC
AAAGAACTTTATATTTCCAGAAATAAGCTGAAGACTCTACCAGATGCCTCCTCCTTACCC
ATGTTACTAGTCATGAGAATCAGCAGAAATACAATAAATACTTTCTCTAAGGAGCAACTT
GATTCTTTTCAGAAACTGAAGACTTTGGAAGCTGGCGGCAACAATTTCATTTGCTCCTGT
GAATTCCTGTCTTTCACTCAGAAGGAGCAAGCACTGGACCAGATCCTGATCGACTGGCCA
GAAAACTACCTGTGTGACTCTCCATCCCACGTGCGGGGCCAGCGGGTTCAGGACACTCGT
CTCTCGGTCTCTGAATGCCACAGGACAGCTCTGGTGTCTGCCGTGTGCTGTGCCCTTTTC
CTGTTGATCCTGCTCACTGGGGTTCTGTGCCACCATTTCCATGGACTGTGGTACATGAAA
ATGATGTGGGCCTGGCTCCAGGCCAAGAGGAAGCCCAAGAAAGCTCCCCAAAGGGAAATC
TGTTATGATGCTTTTGTGTCTTACAGTGAACGGGATTCCTACTGGGTGGAGAACCTCCTG
GTCCAGGAGCTGGAGCACTTCAACCCTCCCTTTAAGTTGTGTCTTCACAAGCGGGACTTT
ATTCCTGGCAAATGGATTATTGACAATATCATTGACTCCATCGAAAAGAGCCACAAAACG
ATCTTTGTGCTTTCTGAAAACTTTGTGAAGAGTGAGTGGTGTAAGTACGAACTGGACTTC
TCCCATTTTCGTCTCTTTGATGAGAACAATGATGCTGCCATTCTCGTTCTTCTGGAGCCC
ATTGAGAAAAAGGCCATTCCCCAGCGTTTCTGTAAGCTGCGGAAGATAATGAACACCAAG
ACCTACCTGGAGTGGCCCACTGATGAAGCTCAGCAGGAAGGGTTTTGGTTCAATTTGAGA
GCTGCCATCAAGTCC
>CeSi TLR2 XP_004420987.1
ATGCTGCATGCTTTGTGGACAGTGTGGGTTTTGGGGGCCGTAATCAGCTTCTTCAAGGAA
GGGGCCGCTGGTCAGCCTCATTCTCTGTCTTGTGACCCCACTGGTATCTGCGATGGCCGC
TCCAGATCTTTAAACTCCATCCCCTCAGGGCTCACGGCAGCTGTGAAAAGTCTTGACCTG
TCCAACAACAGGATCGCCCATGTTGGGAACAGTGACCTGCGGAGGTGTGTGAACCTCAAG
GCCCTGAGGCTGGGGGCCAATGAAATTAACACAATAGAGGATGACTCTTTTTTCTCCCTG
GGGAGTCTCGAACATTTGGACTTATCCTATAATCGCTTATCTAATTTATCCTCCTCCTGG
TTCAGGTCCCTTTCTTCTTTGAAATTCTTAAACTTACTGGGAAATGCCTACAGAATACTT
GGGGAAACATCTCTTTTTTCTCACCTCACGAATTTGCGAATCCTGAAAGTAGGACATCCT
---GACTTCACTGAGATTCAGGAAAAGGATTTTGCTGGGCTAACTTTTCTTGAGGAACTT
GAAATTGATGCTTCAAATCTCCAGCGGTATGAGCCCAAGAGTTTGAAGACAATTCAGAAC
ATCAGTCATCTGATCCTTCGTATGAAGCAGCCTGTTTTACTACCAGAGATTTTTCTAGAT
CTTTTAAGTTCCTCGGAATATTTGGAACTGAGAGATACTCATTTAAACACTTTCCGTTTT
GCAGAAGTACCTGACGATGAAACCAATACATTGATTAAAAAGTTCACATTTAGAAATGTG
GAAATCACTGATGAAAGTTTTAATGAAGTTGTGAAACTGTTGAATTACGTTTCTGGAGAG
TTCGAATTAGAGTTTGATGACTGTACCCTTAACGGACTTGGTAATTTTAGGATACCCGAT
AGGGACAAAATTAAAAATCTAGGTAGGTTAGAGACACTAACAATACGGAAATTGCGTATT
CCAAAGTTTTACTTATTTTATGATCTGAGTACTATTTATTCACTTACAGGAAGAGTTAAA
AGAATCATAATAGAAAACAGTAAGGTTTTCCTGGTTCCTTGTTCACTTTCACAACATTTA
AAATCATTAGAATATTTGGATCTCAGTGACAATTTAATGGTTGAGGAATACTTGAAAAAC
TCAGCCTGTGAGCATGCTTGGCCCTCCCTACAAACCTTAATTTTAAGGCAAAATCATTTG
ACATCGTTAGGAAAAACTGGAGAAACTTTGCTTACTCTGAAAAACCTGACTAAGCTTGAC
ATCAGCAAGAATAGTTTTCATCCTATGCCTGAAACTTGTCAGTGGCCGGAAAAGATGAAA
TATTTGAACTTATCCAGCACAAGACTAAATCGTTTAACCCAATGCGTTCCCCAGACACTG
GAAGTTTTAGATATTAGCAATAACAATCTCAATTCATTTTCTTTGTTTTTGCCACAACTC
AAAGAACTTTATATTTCCAGAAATAAGCTGAAGACTCTACCAGATGCCTCCTCCTTACCC
ATGTTACTAGTCATGAGAATCAGCAGAAATACAATAAATACTTTCTCTAAGGAGCAACTT
GATTCTTTTCAGAAACTGAAGACTTTGGAAGCTGGCGGCAACAATTTCATTTGCTCCTGT
GAATTCCTGTCTTTCACTCAGAAGGAGCAAGCACTGGACCAGATCCTGATCGACTGGCCA
GAAAACTACCTGTGTGACTCTCCATCCCACGTGCGGGGCCAGCGGGTTCGGGACACTCGT
CTCTCGGTCTCTGAATGCCACAGGACAGCTCTGGTGTCTGCCGTGTGCTGTGCCCTTTTC
CTGTTGATCCTGCTCACTGGGGTTCTGTGCCACCATTTCCATGGCCTGTGGTACATGAAA
ATGATGTGGGCCTGGCTCCAGGCCAAGAGGAAGCCCAGGAAAGCTCCCCAAAGGGAAATC
TGTTATGACGCTTTTGTGTCTTATAGTGAACGGGATTCCTACTGGGTGGAGAACCTCCTG
GTCCAGGAGCTGGAGCACTTCAACCCTCCCTTTAAGTTGTGTCTTCACAAGCGGGACTTT
ATTCCTGGCAAATGGATTATTGACAATATCATTGACTCCATCGAAAAGAGCCACAAAACG
ATCTTTGTGCTTTCTGAAAACTTTGTGAAGAGTGAGTGGTGTAAGTACGAACTGGACTTC
TCCCATTTTCGTCTCTTTGATGAGAACAATGATGCTGCCATTCTCGTTCTTCTGGAGCCC
ATTGAGAAAAAGGCCATTCCCCAGCGTTTCTGTAAGCTGCGGAAGATAATGAACACCAAG
ACCTACCTGGAGTGGCCCACTGATGAAGCTCAGCAGGAAGGGTTTTGGTTAAATTTGAGA
GCTGCCATCAAGTCC
