# Supplementary material for: Twelve toll-like receptor (TLR) genes in the family Equidae – comparative genomics, selection and evolution
Source: Vet Res Commun. 2023 Oct 24;48(2):725–41. doi: 10.1007/s11259-023-10245-4 (PMC10998774; doi:10.1007/s11259-023-10245-4)
Supplement: Supplementary file 3 — Supplementary Material 3 [file 11259_2023_10245_MOESM3_ESM.zip › TLR3 AA.fas]

>EqGr TLR3 heq1
MSQSLPYHIYSFLRLLPFWVLCAS-CNKCAVRHEVADCSHLKLTQIPDDLPANITVLNLT
HNQFRRLPPDNFTRYSQLTILDGGFNCISKLEPELCQKLPLLEILDLQHNELSQLSDKTF
MFCMNLTELHLRSNSIHKIQNNPFKNLKNLIKLDLSHNGLSSTKLGTQLQLENLQELLLS
NNKIQALRRDELDFLGNSSLKKLELSSNQIKEFSPGCFQAVGKLFGLSLNNVQLGPSLTE
KLCLELSNTSIQNLSLSNTQLYRTSNTTFVGLKQTNLTMLDLSHNNLNVIGNDSFAWLPH
LEYFFLEYNNIEHLYAHSFYGLFNVRYLNLRRSFTKQSISLASLPKIDDFSFQWLKCLEY
LNMEDNNFPGIKSNMFTGLVKLKHLSLSNSFSSLRTLTNETFLSLAHSPLLTLNLTKNKI
SKLESGAFSWLGHLKILDLGLNEIGQELTGQEWRGLENIFEIYLSYNKYLQLTSNSFALV
PSLQRLMLRRVALKNVDSSPPPFRPLHNLTILDLSNNNIANINDELLEGLEKLEILDLQH
NNLARLWKHANPGGPVHFLKGLSHLHVLNLESNGFDEIPAEAFKNLFELKSINLGLNNLN
ILPPSVFDDQVSLKSLSLQKNLITSVEKNVFGPALKNLSSLDMSFNPFDCTCESIAWFVN
WINGTHTNISELSSHYLCNTPPQYHGFPVMLFDTSSCKDSAPFELLFMINTSFLLIFIFI
VLLIHFEGWRISFYWNVSVHRVLGFKEIDSQPEQFEYAAYIIHAYKDRDWVWEHFSPMEE
QDQTLKFCLEERDFQAGVLELEAIINSIKRSRKIIFIITQHLLKDPLCKRFKVHHAVQQA
IEQNLDSIILIFLEEIPDYKLNHALCLRRGMFKSHCILNWPVQKERINAFHHKLQVALGS
RNSAH
>EqQuAn TLR3 heq1
MSQSLPYHIYSFLRLLPFWVLCAS-CNKCAVRHEVADCSHLKLTQIPDDLPANITVLNLT
HNQFRRLPPDNFTRYSQLTILDGGFNCISKLEPELCQKLPLLEILDLQHNELSQLSDKTF
MFCMNLTELHLRSNSIHKIQNNPFKNLKNLIKLDLSHNGLSSTKLGTQLQLENLQELLLS
NNKIQALRRDELDFLGNSSLKKLELSSNQIKEFSPGCFQAVGKLFGLSLNNVQLGPSLTE
KLCLELSNTSIQNLSLSNTQLYRTSNTTFVGLKQTNLTMLDLSHNNLNVIGNDSFAWLPH
LEYFFLEYNNIEHLYAHSFYGLFNVRYLNLRRSFTKQSISLASLPKIDDFSFQWLKCLEY
LNMEDNNFPGIKSNMFTGLVKLKHLSLSNSFSSLRTLTNETFLSLAHSPLLTLNLTKNKI
SKLESGAFSWLGHLKILDLGLNEIGQELTGQEWRGLENIFEIYLSYNKYLQLTSNSFALV
PSLQRLMLRRVALKNVDSSPPPFRPLHNLTILDLSNNNIANINDELLEGLEKLEILDLQH
NNLARLWKHANPGGPVHFLKGLSHLHVLNLESNGFDEIPAEAFKNLFELKSINLGLNNLN
ILPPSVFDDQVSLKSLSLQKNLITSVEKNVFGPALKNLSSLDMSFNPFDCTCESIAWFVN
WINGTHTNISELSSHYLCNTPPQYHGFPVMLFDTSSCKDSAPFELLFMINTSFLLIFIFI
VLLIHFEGWRISFYWNVSVHRVLGFKEIDSQPEQFEYAAYIIHAYKDRDWVWEHFSPMEE
QDQTLKFCLEERDFQAGVLELEAIINSIKRSRKIIFIITQHLLKDPLCKRFKVHHAVQQA
IEQNLDSIILIFLEEIPDYKLNHALCLRRGMFKSHCILNWPVQKERINAFHHKLQVALGS
RNSAH
>EqQuBoe TLR3 heq1
MSQSLPYHIYSFLRLLPFWVLCAS-CNKCAVRHEVADCSHLKLTQIPDDLPANITVLNLT
HNQFRRLPPDNFTRYSQLTILDGGFNCISKLEPELCQKLPLLEILDLQHNELSQLSDKTF
MFCMNLTELHLRSNSIHKIQNNPFKNLKNLIKLDLSHNGLSSTKLGTQLQLENLQELLLS
NNKIQALRRDELDFLGNSSLKKLELSSNQIKEFSPGCFQAVGKLFGLSLNNVQLGPSLTE
KLCLELSNTSIQNLSLSNTQLYRTSNTTFVGLKQTNLTMLDLSHNNLNVIGNDSFAWLPH
LEYFFLEYNNIEHLYAHSFYGLFNVRYLNLRRSFTKQSISLASLPKIDDFSFQWLKCLEY
LNMEDNNFPGIKSNMFTGLVKLKHLSLSNSFSSLRTLTNETFLSLAHSPLLTLNLTKNKI
SKLESGAFSWLGHLKILDLGLNEIGQELTGQEWRGLENIFEIYLSYNKYLQLTSNSFALV
PSLQRLMLRRVALKNVDSSPPPFRPLHNLTILDLSNNNIANINDELLEGLEKLEILDLQH
NNLARLWKHANPGGPVHFLKGLSHLHVLNLESNGFDEIPAEAFKNLFELKSINLGLNNLN
ILPPSVFDDQVSLKSLSLQKNLITSVEKNVFGPALKNLSSLDMSFNPFDCTCESIAWFVN
WINGTHTNISELSSHYLCNTPPQYHGFPVMLFDTSSCKDSAPFELLFMINTSFLLIFIFI
VLLIHFEGWRISFYWNVSVHRVLGFKEIDSQPEQFEYAAYIIHAYKDRDWVWEHFSPMEE
QDQTLKFCLEERDFQAGVLELEAIINSIKRSRKIIFIITQHLLKDPLCKRFKVHHAVQQA
IEQNLDSIILIFLEEIPDYKLNHALCLRRGMFKSHCILNWPVQKERINAFHHKLQVALGS
RNSAH
>EqQuBor TLR3 heq1
MSQSLPYHIYSFLRLLPFWVLCAS-CNKCAVRHEVADCSHLKLTQIPDDLPANITVLNLT
HNQFRRLPPDNFTRYSQLTILDGGFNCISKLEPELCQKLPLLEILDLQHNELSQLSDKTF
MFCMNLTELHLRSNSIHKIQNNPFKNLKNLIKLDLSHNGLSSTKLGTQLQLENLQELLLS
NNKIQALRRDELDFLGNSSLKKLELSSNQIKEFSPGCFQAVGKLFGLSLNNVQLGPSLTE
KLCLELSNTSIQNLSLSNTQLYRTSNTTFVGLKQTNLTMLDLSHNNLNVIGNDSFAWLPH
LEYFFLEYNNIEHLYAHSFYGLFNVRYLNLRRSFTKQSISLASLPKIDDFSFQWLKCLEY
LNMEDNNFPGIKSNMFTGLVKLKHLSLSNSFSSLRTLTNETFLSLAHSPLLTLNLTKNKI
SKLESGAFSWLGHLKILDLGLNEIGQELTGQEWRGLENIFEIYLSYNKYLQLTSNSFALV
PSLQRLMLRRVALKNVDSSPPPFRPLHNLTILDLSNNNIANINDELLEGLEKLEILDLQH
NNLARLWKHANPGGPVHFLKGLSHLHVLNLESNGFDEIPAEAFKNLFELKSINLGLNNLN
ILPPSVFDDQVSLKSLSLQKNLITSVEKNVFGPALKNLSSLDMSFNPFDCTCESIAWFVN
WINGTHTNISELSSHYLCNTPPQYHGFPVMLFDTSSCKDSAPFELLFMINTSFLLIFIFI
VLLIHFEGWRISFYWNVSVHRVLGFKEIDSQPEQFEYAAYIIHAYKDRDWVWEHFSPMEE
QDQTLKFCLEERDFQAGVLELEAIINSIKRSRKIIFIITQHLLKDPLCKRFKVHHAVQQA
IEQNLDSIILIFLEEIPDYKLNHALCLRRGMFKSHCILNWPVQKERINAFHHKLQVALGS
RNSAH
>EqGr TLR3 heq2
MSQSLPYHIYSFLRLLPFWVLCAS-CNKCAVRHEVADCSHLKLTQIPDDLPANITVLNLT
HNQFRRLPPDNFTRYSQLTILDGGFNCISKLEPELCQKLPLLEILDLQHNELSQLSDKTF
MFCMNLTELHLRSNSIHKIQNNPFKNLKNLIKLDLSHNGLSSTKLGTQLQLENLQELLLS
NNKIQALRRDELDFLGNSSLKKLELSSNQIKEFSPGCFQAVGKLFGLSLNNVQLGPSLTE
KLCLELSNTSIQNLSLSNTQLYRTSNTTFVGLKQTNLTMLDLSHNNLNVIGNDSFAWLPH
LEYFFLEYNNIEHLYAHSFYGLFNVRYLNLRRSFTKQSISLASLPKIDDFSFQWLKCLEY
LNMEDNNFPGIKSNMFTGLVKLKHLSLSNSFSSLRTLTNETFLSLAHSPLLTLNLTKNKI
SKLESGAFSWLGHLKILDLGLNEIGQELTGQEWRGLENIFEIYLSYNKYLQLTSNSFALV
PSLQRLMLRRVALKNVDSSPPPFRPLHNLTILDLSNNNIANINDELLEGLEKLEILDLQH
NNLARLWKHANPGGPVHFLKGLSHLHVLNLESNGFDEIPAEAFKNLFELKSINLGLNNLN
ILPPSVFDDQVSLKSLSLQKNLITSVEKNVFGPALKNLSSLDMSFNPFDCTCESIAWFVN
WINGTHTNISELSSHYLCNTPPQYHGFPVMLFDTSSCKDSAPFELLFMINTSFLLIFIFI
VLLIHFEGWRISFYWNVSVHRVLGFKEIDSQPEQFEYAAYIIHAYKDRDWVWEHFSPMEE
QDQTLKFCLEERDFQAGVLELEAIINSIKRSRKIIFIITQHLLKDPLCKRFKVHHAVQQA
IEQNLDSIILIFLEEIPDYKLNHALCLRRGMFKSHCILNWPVQKERINAFHHKLQVALGS
RNSAH
>EqHa TLR3 heq3
MSQSLPYHIYSFLRLLPFWVLCAS-CNKCAVRHEVADCSHLKLTQIPDDLPANITVLNLT
HNQFRRLPPDNFTRYSQLTILDGGFNCISKLEPELCQKLPLLEILDLQHNELSQLSDKTF
MFCMNLTELHLRSNSIQKIQNNPFKNLKNLIKLDLSHNGLSSTKLGTQLQLENLQELLLS
NNKIQALRRDELDFLGNSSLKKLELSSNQIKEFSPGCFQAVGKLFGLFLNNVQLGPSLTE
KLCLELSNTSIQNLSLSNTQLYRTSNTTFVGLKQTNLTMLDLSHNNLNVIGNDSFAWLPH
LEYFFLEYNNIEHLYAHSFYGLFNVRYLNLRRSFTKQSISLASLPKIDDFSFQWLKCLEY
LNMEDNNFPGIKSNMFTGLVKLKHLSLSNSFSSLRTLTNETFLSLAHSPLLTLNLTKNKI
SKLESGAFSWLGHLKILDLGLNEIGQELTGQEWRGLENIFEIYLSYNKYLQLTSNSFALV
PSLQRLMLRRVALKNVDSSPPPFRPLHNLTILDLSNNNIANINDELLEGLEKLEILDLQH
NNLARLWKHANPGGPVHFLKGLSHLHVLNLESNGFDEIPAEAFKNLFELKSINLGLNNLN
ILPPSVFDDQVSLKSLSLQKNLITSVEKNVFGPALKNLSSLDMSFNPFDCTCESIAWFVN
WINGTHTNISELSSHYLCNTPPQYHGFPVMLFDTSSCKDSAPFELLFMINTSFLLIFIFI
VLLIHFEGWRISFYWNVSVHRVLGFKEIDSQPEQFEYAAYIIHAYKDRDWVWEHFSPMEE
QDQTLKFCLEERDFQAGVLELEAIINSIKRSRKIIFIITQHLLKDPLCKRFKVHHAVQQA
IEQNLDSIILIFLEEIPDYKLNHALCLRRGMFKSHCILNWPVQKERINAFHHKLQVALGS
RNSAH
>EqHa TLR3 heq4
MSQSLPYHIYSFLRLLPFWVLCAS-CNKCAVRHEVADCSHLKLTQIPDDLPANITVLNLT
HNQFRRLPPDNFTRYSQLTILDGGFNCISKLEPELCQKLPLLEILDLQHNELSQLSDKTF
MFCMNLTELHLRSNSIQKIQNNPFKNLKNLIKLDLSHNGLSSTKLGTQLQLENLQELLLS
NNKIQALRRDELDFLGNSSLKKLELSSNQIKEFSPGCFQAIGKLFGLSLNNVQLGPSLTE
KLCLELSNTSIQNLSLSNTQLYRTSNTTFVGLKQTNLTMLDLSHNNLNVIGNDSFAWLPH
LEYFFLEYNNIEHLYAHSFYGLFNVRYLNLRRSFTKQSISLASLPKIDDFSFQWLKCLEY
LNMEDNNFPGIKSNMFTGLVKLKHLSLSNSFSSLRTLTNETFLSLAHSPLLTLNLTKNKI
SKLESGAFSWLGHLKILDLGLNEIGQELTGQEWRGLENIFEIYLSYNKYLQLTSNSFALV
PSLQRLMLRRVALKNVDSSPPPFRPLHNLTILDLSNNNIANINDELLEGLEKLEILDLQH
NNLARLWKHANPGGPVHFLKGLSHLHVLNLESNGFDEIPAEAFKNLFELKSINLGLNNLN
ILPPSVFDDQVSLKSLSLQKNLITSVEKNVFGPALKNLSSLDMSFNPFDCTCESIAWFVN
WINGTHTNISELSSHYLCNTPPQYHGFPVMLFDTSSCKDSAPFELLFMINTSFLLIFIFI
VLLIHFEGWRISFYWNVSVHRVLGFKEIDSQPEQFEYAAYIIHAYKDRDWVWEHFSPMEE
QDQTLKFCLEERDFQAGVLELEAIINSIKRSRKIIFIITQHLLKDPLCKRFKVHHAVQQA
IEQNLDSIILIFLEEIPDYKLNHALCLRRGMFKSHCILNWPVQKERINAFHHKLQVALGS
RNSAH
>EqQuBoe TLR3 heq4
MSQSLPYHIYSFLRLLPFWVLCAS-CNKCAVRHEVADCSHLKLTQIPDDLPANITVLNLT
HNQFRRLPPDNFTRYSQLTILDGGFNCISKLEPELCQKLPLLEILDLQHNELSQLSDKTF
MFCMNLTELHLRSNSIQKIQNNPFKNLKNLIKLDLSHNGLSSTKLGTQLQLENLQELLLS
NNKIQALRRDELDFLGNSSLKKLELSSNQIKEFSPGCFQAIGKLFGLSLNNVQLGPSLTE
KLCLELSNTSIQNLSLSNTQLYRTSNTTFVGLKQTNLTMLDLSHNNLNVIGNDSFAWLPH
LEYFFLEYNNIEHLYAHSFYGLFNVRYLNLRRSFTKQSISLASLPKIDDFSFQWLKCLEY
LNMEDNNFPGIKSNMFTGLVKLKHLSLSNSFSSLRTLTNETFLSLAHSPLLTLNLTKNKI
SKLESGAFSWLGHLKILDLGLNEIGQELTGQEWRGLENIFEIYLSYNKYLQLTSNSFALV
PSLQRLMLRRVALKNVDSSPPPFRPLHNLTILDLSNNNIANINDELLEGLEKLEILDLQH
NNLARLWKHANPGGPVHFLKGLSHLHVLNLESNGFDEIPAEAFKNLFELKSINLGLNNLN
ILPPSVFDDQVSLKSLSLQKNLITSVEKNVFGPALKNLSSLDMSFNPFDCTCESIAWFVN
WINGTHTNISELSSHYLCNTPPQYHGFPVMLFDTSSCKDSAPFELLFMINTSFLLIFIFI
VLLIHFEGWRISFYWNVSVHRVLGFKEIDSQPEQFEYAAYIIHAYKDRDWVWEHFSPMEE
QDQTLKFCLEERDFQAGVLELEAIINSIKRSRKIIFIITQHLLKDPLCKRFKVHHAVQQA
IEQNLDSIILIFLEEIPDYKLNHALCLRRGMFKSHCILNWPVQKERINAFHHKLQVALGS
RNSAH
>EqQuCh TLR3 heq4
MSQSLPYHIYSFLRLLPFWVLCAS-CNKCAVRHEVADCSHLKLTQIPDDLPANITVLNLT
HNQFRRLPPDNFTRYSQLTILDGGFNCISKLEPELCQKLPLLEILDLQHNELSQLSDKTF
MFCMNLTELHLRSNSIQKIQNNPFKNLKNLIKLDLSHNGLSSTKLGTQLQLENLQELLLS
NNKIQALRRDELDFLGNSSLKKLELSSNQIKEFSPGCFQAIGKLFGLSLNNVQLGPSLTE
KLCLELSNTSIQNLSLSNTQLYRTSNTTFVGLKQTNLTMLDLSHNNLNVIGNDSFAWLPH
LEYFFLEYNNIEHLYAHSFYGLFNVRYLNLRRSFTKQSISLASLPKIDDFSFQWLKCLEY
LNMEDNNFPGIKSNMFTGLVKLKHLSLSNSFSSLRTLTNETFLSLAHSPLLTLNLTKNKI
SKLESGAFSWLGHLKILDLGLNEIGQELTGQEWRGLENIFEIYLSYNKYLQLTSNSFALV
PSLQRLMLRRVALKNVDSSPPPFRPLHNLTILDLSNNNIANINDELLEGLEKLEILDLQH
NNLARLWKHANPGGPVHFLKGLSHLHVLNLESNGFDEIPAEAFKNLFELKSINLGLNNLN
ILPPSVFDDQVSLKSLSLQKNLITSVEKNVFGPALKNLSSLDMSFNPFDCTCESIAWFVN
WINGTHTNISELSSHYLCNTPPQYHGFPVMLFDTSSCKDSAPFELLFMINTSFLLIFIFI
VLLIHFEGWRISFYWNVSVHRVLGFKEIDSQPEQFEYAAYIIHAYKDRDWVWEHFSPMEE
QDQTLKFCLEERDFQAGVLELEAIINSIKRSRKIIFIITQHLLKDPLCKRFKVHHAVQQA
IEQNLDSIILIFLEEIPDYKLNHALCLRRGMFKSHCILNWPVQKERINAFHHKLQVALGS
RNSAH
>EqQuAn TLR3 heq5
MSQSLPYHIYSFLRLLPFWVLCAS-CNKCAVRHEVADCSHLKLTQIPDDLPANITVLNLT
HNQFRRLPPDNFTRYSQLTILDGGFNCISKLEPELCQKLPLLEILDLQHNELSQLSDKTF
MFCMNLTELHLRSNSIQKIQNNPFKNLKNLIKLDLSHNGLSSTKLGTQLQLENLQELLLS
NNKIQALRRDELDFLGNSSLKKLELSSNQIKEFSPGCLQAIGKLFGLSLNNVQLGPSLTE
KLCLELSNTSIQNLSLSNTQLYRTSNTTFVGLKQTNLTMLDLSHNNLNVIGNDSFAWLPH
LEYFFLEYNNIEHLYAHSFYGLFNVRYLNLRRSFTKQSISLASLPKIDDFSFQWLKCLEY
LNMEDNNFPGIKSNMFTGLVKLKHLSLSNSFSSLRTLTNETFLSLAHSPLLTLNLTKNKI
SKLESGAFSWLGHLKILDLGLNEIGQELTGQEWRGLENIFEIYLSYNKYLQLTSNSFALV
PSLQRLMLRRVALKNVDSSPPPFRPLHNLTILDLSNNNIANINDELLEGLEKLEILDLQH
NNLARLWKHANPGGPVHFLKGLSHLHVLNLESNGFDEIPAEAFKNLFELKSINLGLNNLN
ILPPSVFDDQVSLKSLSLQKNLITSVEKNVFGPALKNLSSLDMSFNPFDCTCESIAWFVN
WINGTHTNISELSSHYLCNTPPQYHGFPVMLFDTSSCKDSAPFELLFMINTSFLLIFIFI
VLLIHFEGWRISFYWNVSVHRVLGFKEIDSQPEQFEYAAYIIHAYKDRDWVWEHFSPMEE
QDQTLKFCLEERDFQAGVLELEAIINSIKRSRKIIFIITQHLLKDPLCKRFKVHHAVQQA
IEQNLDSIILIFLEEIPDYKLNHALCLRRGMFKSHCILNWPVQKERINAFHHKLQVALGS
RNSAH
>EqQuAn TLR3 heq6
MSQSLPYHIYSFLRLLPFWVLCAS-CNKCAVRHEVADCSHLKLTQIPDDLPANITVLNLT
HNQFRRLPPDNFTRYSQLTILDGGFNCISKLEPELCQKLPLLEILDLQHNELSQLSDKTF
MFCMNLTELHLRSNSIQKIQNNPFKNLKNLIKLDLSHNGLSSTKLGTQLQLENLQELLLS
NNKIQALRRDELDFLGNSSLKKLELSSNQIKEFSPGCFQAVGKLFGLSLNNVQLGPSLTE
KLCLELSNTSIQNLSLSNTQLYRTSNTTFVGLKQTNLTMLDLSHNNLNVIGNDSFAWLPH
LEYFFLEYNNIEHLYAHSFYGLFNVRYLNLRRSFTKQSISLASLPKIDDFSFQWLKCLEY
LNMEDNNFPGIKSNMFTGLVKLKHLSLSNSFSSLRTLTNETFLSLAHSPLLTLNLTKNKI
SKLESGAFSWLGHLKILDLGLNEIGQELTGQEWRGLENIFEIYLSYNKYLQLTSNSFALV
PSLQRLMLRRVALKNVDSSPPPFRPLHNLTILDLSNNNIANINDELLEGLEKLEILDLQH
NNLARLWKHANPGGPVHFLKGLSHLHVLNLESNGFDEIPAEAFKNLFELKSINLGLNNLN
ILPPSVFDDQVSLKSLSLQKNLITSVEKNVFGPALKNLSSLDMSFNPFDCTCESIAWFVN
WINGTHTNISELSSHYLCNTPPQYHGFPVMLFDTSSCKDSAPFELLFMINTSFLLIFIFI
VLLIHFEGWRISFYWNVSVHRVLGFKEIDSQPEQFEYAAYIIHAYKDRDWVWEHFSPMEE
QDQTLKFCLEERDFQAGVLELEAIINSIKRSRKIIFIITQHLLKDPLCKRFKVHHAVQQA
IEQNLDSIILIFLEEIPDYKLNHALCLRRGMFKSHCILNWPVQKERINAFHHKLQVALGS
RNSAH
>EqQuBoe TLR3 heq7
MSQSLPYHIYSFLKLLPFWVLCAS-CNKCAVRHEVADCSHLKLTQIPDDLPANITVLNLT
HNQFRRLPPDNFTRYSQLTILDGGFNCISKLEPELCQKLPLLEILDLQHNELSQLSDKTF
MFCMNLTELHLRSNSIQKIQNNPFKNLKNLIKLDLSHNGLSSTKLGTQLQLENLQELLLS
NNKIQALRRDELDFLGNSSLKKLELSSNQIKEFSPGCFQAIGKLFGLSLNNVQLGPSLTE
KLCLELSNTSIQNLSLSNTQLYRTSNTTFVGLKQTNLTMLDLSHNNLNVIGNDSFAWLPH
LEYFFLEYNNIEHLYAHSFYGLFNVRYLNLRRSFTKQSISLASLPKIDDFSFQWLKCLEY
LNMEDNNFPGIKSNMFTGLVKLKHLSLSNSFSSLRTLTNETFLSLAHSPLLTLNLTKNKI
SKLESGAFSWLGHLKVLDLGLNEIGQELTGQEWRGLENIFEIYLSYNKYLQLTSNSFALV
PSLQRLMLRRVALKNVDSSPPPFRPLHNLTILDLSNNNIANINDELLEGLEKLEILDLQH
NNLARLWKHANPGGPVHFLKGLSHLHVLNLESNGFDEIPAEAFKNLFELKSINLGLNNLN
ILPPSVFDDQVSLKSLSLQKNLITSVEKNVFGPALKNLSSLDMSFNPFDCTCESIAWFVN
WINGTHTNISELSSHYLCNTPPQYHGFPVMLFDTSSCKDSAPFELLFMINTSFLLIFIFI
VLLIHFEGWRISFYWNVSVHRVLGFKEIDSQPEQFEYAAYIIHAYKDRDWVWEHFSPMEE
QDQTLKFCLEERDFQAGVLELEAIINSIKRSRKIIFIITQHLLKDPLCKRFKVHHAVQQA
IEQNLDSIILIFLEEIPDYKLNHALCLRRGMFKSHCILNWPVQKERINAFHHKLQVALGS
RNSAH
>EqQuBoe TLR3 heq8
MSQSLPYHIYSFLRLLPFWVLCAS-CNKCAVRHEVADCSHLKLTQIPDDLPANITVLNLT
HNQFRRLPPDNFTRYSQLTILDGGFNCISKLEPELCQKLPLLEILDLQHNELSQLSDKTF
MFCMNLTELHLRSNSIHKIQNNPFKNLKNLIKLDLSHNGLSSTKLGTQLQLENLQELLLS
NNKIQALRRDELDFLGNSSLKKLELSSNQIKEFSPGCFQAIGKLFGLSLNNVQLGPSLTE
KLCLELSNTSIQNLSLSNTQLYRTSNTTFVGLKQTNLTMLDLSHNNLNVIGNDSFAWLPH
LEYFFLEYNNIEHLYAHSFYGLFNVRYLNLRRSFTKQSISLASLPKIDDFSFQWLKCLEY
LNMEDNNFPGIKSNMFTGLVKLKHLSLSNSFSSLRTLTNETFLSLAHSPLLTLNLTKNKI
SKLESGAFSWLGHLKVLDLGLNEIGQELTGQEWRGLENIFEIYLSYNKYLQLTSNSFALV
PSLQRLMLRRVALKNVDSSPPPFRPLHNLTILDLSNNNIANINDELLEGLEKLEILDLQH
NNLARLWKHANPGGPVHFLKGLSHLHVLNLESNGFDEIPAEAFKNLFELKSINLGLNNLN
ILPPSVFDDQVSLKSLSLQKNLITSVEKNVFGPALKNLSSLDMSFNPFDCTCESIAWFVN
WINGTHTNISELSSHYLCNTPPQYHGFPVMLFDTSSCKDSAPFELLFMINTSFLLIFIFI
VLLIHFEGWRISFYWNVSVHRVLGFKEIDSQPEQFEYAAYIIHAYKDRDWVWEHFSPMEE
QDQTLKFCLEERDFQAGVLELEAIINSIKRSRKIIFIITQHLLKDPLCKRFKVHHAVQQA
IEQNLDSIILIFLEEIPDYKLNHALCLRRGMFKSHCILNWPVQKERINAFHHKLQVALGS
RNSAH
>EqQuCh TLR3 heq9
MSQSLPYHIYSFLRLLPFWVLCAS-CNKCAVRHEVADCSHLKLTQIPDDLPANITVLNLT
HNQFRRLPPDNFTRYSQLTILDGGFNCISKLEPELCQKLPLLEILDLQHNELSQLSDKTF
MFCMNLTELHLRSNSIQKIQNNPFKNLKNLIKLDLSHNGLSSTKLGTQLQLENLQELLLS
NNKIQALRRDELDFLGNSSLKKLDLSSNQIKEFSPGCFQAVGKLFGLSLNNVQLGPSLTE
KLCLELSNTSIQNLSLSNTQLYRTSNTTFVGLKQTNLTMLDLSHNNLNVIGNDSFAWLPH
LEYFFLEYNNIEHLYAHSFYGLFNVRYLNLRRSFTKQSISLASLPKIDDFSFQWLKCLEY
LNMEDNNFPGIKSNMFTGLVKLKHLSLSNSFSSLRTLTNETFLSLAHSPLLTLNLTKNKI
SKLESGAFSWLGHLKILDLGLNEIGQELTGQEWRGLENIFEIYLSYNKYLQLTSNSFALV
PSLQRLMLRRVALKNVDSSPPPFRPLHNLTILDLSNNNIANINDELLEGLEKLEILDLQH
NNLARLWKHANPGGPVHFLKGLSHLHVLNLESNGFDEIPAEAFKNLFELKSINLGLNNLN
ILPPSVFDDQVSLKSLSLQKNLITSVEKNVFGPALKNLSSLDMSFNPFDCTCESIAWFVN
WINGTHTNISELSSHYLCNTPPQYHGFPVMLFDTSSCKDSAPFELLFMINTSFLLIFIFI
VLLIHFEGWRISFYWNVSVHRVLGFKEIDSQPEQFEYAAYIIHAYKDRDWVWEHFSPMEE
QDQTLKFCLEERDFQAGVLELEAIINSIKRSRKIIFIITQHLLKDPLCKRFKVHHAVQQA
IEQNLDSIILIFLEEIPDYKLNHALCLRRGMFKSHCILNWPVQKERINAFHHKLQVALGS
RNSAH
>EqQuCh TLR3 heq10
MSQSLPYHIYSFLRLLPFWVLCAS-CNKCAVRHEVADCSHLKLTQIPDDLPANITVLNLT
HNQFRRLPPDNFTRYSQLTILDGGFNCISKLEPELCQKLPLLEILDLQHNELSQLSDKTF
MFCMNLTELHLRSNSIQKIQNNPFKNLKNLIKLDLSHNGLSSTKLGTQLQLENLQELLLS
NNKIQALRRDELDFLGNSSLKKLELSSNQIKEFSPGCFQAIGKLFGLSLNNVQLGPSLTE
KLCLELSNTSIQNLSLSNTQLYRTSNTTFVGLKQTNLTMLDLSHNNLNVIGNDSFAWLPH
LEYFFLEYNNIEHLYAHSFYGLFNVRYLNLRRSFTKQSISLASLPKIDDFSFQWLKCLEY
LNMEDNNFPGIKSNMFTGLVKLKHLSLSNSFSSLRTLTNETFLSLAHSPLLTLNLTKNKI
SKLESGAFSWLGHLKILDLGLNEIGQELTGQEWRGLENIFEIYLSYNKYLQLTSNSFALV
PSLQRLMLRRVALKNVDSSPPPFRPLHNLTILDLSNNNIANINDELLEGLEKLEILDLQH
NNLARLWKHANPGGPVHFLKGLSHLHVLNLESNGFDEIPAEAFKNLFELKSINLGLNNLN
ILPPSVFDDQVSLKSLSLQKNLITSVEKNVFGPALKNLSSLDMSFNPFDCTCESIAWFVN
WINGTHTNISELSSHYLCNTPPQYHGFPVMLFDTSSCKDSAPFELLFMINTSFLLIFIFI
VLLIHFEGWRISFYWNVSVHRVLGFKEIDSQPEQFEYAAYIIHAYKDRDWVWEHFSPMEE
QDQTLKFCLEERDFQAGVLELEAIINSIKRSRKIIFIITQHLLKDPLCKRFKVHHAVQQA
IEQNLDSIILIFLEEIPDYKLNHALCLRRGMFKSHCILNWPVQKERINAFHHKLQVALGS
RNSAH
>EqQuCh TLR3 heq11
MSQSLPYHIYSFLRLLPFWVLCAS-CNKCAVRHEVADCSHLKLTQIPDDLPANITVLNLT
HNQFRRLPPDNFTRYSQLTILDGGFNCISKLEPELCQKLPLLEILDLQHNELSQLSDKTF
MFCMNLTELHLRSNSIQKIQNNPFKNLKNLIKLDLSHNGLSSTKLGTQLQLENLQELLLS
NNKIQALRRDELDFLGNSSLKKLELSSNQIKEFSPGCFQAVGKLFGLSLNNVQLGPSLTE
KLCLELSNTSIQNLSLSNTQLYRTSNTTFVGLKQTNLTMLDLSHNNLNVIGNDSFAWLPH
LEYFFLEYNNIEHLYAHSFYGLFNVRYLNLRRSFTKQSISLASLPKIDDFSFQWLKCLEY
LNMEDNNFPGIKSNMFTGLVKLKHLSLSNSFSSLRTLTNETFLSLAHSPLLTLNLTKNKI
SKLESGAFSWLGHLKILDLGLNEIGQELTGQEWRGLENIFEIYLSYNKYLQLTSNSFALV
PSLQRLMLRRVALKNVDSSPPPFRPLHNLTILDLSNNNIANINDELLEGLEKLEILDLQH
NNLARLWKHANPGGPVHFLKGLSHLHVLNLESNGFDEIPAEAFKNLFELKSINLGLNNLN
ILPPSVFDDQVSLKSLSLQKNLITSVEKNVFGPALKNLSSLDMSFNPFDCTCESIAWFVN
WINGTHTNISELSSHYLCNTPPQYHGFPVMLFDTSSCKDSAPFELLFMINTSFLLIFIFI
VLLIHFEGWRISFYWNVSVHRVLGFKEIDSQPEQFEYAAYIIHAYKDRDWVWEHFSPMEE
QDQTLKFCLEERDFQAGVLELEAIINSIKRSRKIIFIITQHLLKDPLCKRFKVHHAVQQA
IEQNLDSIILIFLEEIPDYKLNHALCLRRGMFKSHCILNWPVQKERINAFHHKLQVALGS
RNSAH
>EqQuBor TLR3 heq12
MSQSLPYHIYSFLRLLPFWVLCAS-CNKCAVRHEVADCSHLKLTQIPDDLPANITVLNLT
HNQFRRLPPDNFTRYSQLTILDGGFNCISKLEPELCQKLPLLEILDLQHNELSQLSDKTF
MFCMNLTELHLRSNSIQKIQNNPFKNLKNLIKLDLSHNGLSSTKLGTQLQLENLQELLLS
NNKIQALRRDELDFLGNSSLKKLELSSNQIKEFSPGCFQAIGKLFGLSLNNVQLGPSLTE
KLCLELSNTSIQNLSLSNTQLYRTSNTTFVGLKQTNLTMLDLSHNNLNVIGNDSFAWLPH
LEYFFLEYNNIEHLYAHSFYGLFNVRYLNLRRSFTKQSISLASLPKIDDFSFQWLKCLEY
LNMEDNNFPGIKSNMFTGLVKLKHLSLSNSFSSLRTLTNETFLSLAHSPLLTLNLTKNKI
SKLESGAFSWLGHLKILDLGLNEIGQELTGQEWRGLENIFEIYLSYNKYLQLTSNSFALV
PSLQRLMLRRVALKNVDSSPPPFRPLHNLTILDLSNNNIANINDELLEGLEKLEILDLQH
NNLARLWKHANPGGPVHFLKGLSHLHVLNLESNGFDEIPAEAFKNLFELKSINLGLNNLN
ILPPSVFDDQVSLKSLSLQKNLITSVEKNVFGPALKNLSSLDMSFNPFDCTCESIAWFVN
WINGTHTNISELSSHYLCNTPPQYHGFPVMLFDTSSCKDSAPFELLFMINTSFLLIFIFI
VLLIHFEGWRISFYWNVSVHRVLGFKEIDSQPEQFEYAAYIIHAYKDRDWVWEHFSPMEE
QDQTLKFCLEERDFQAGVLELEAIINSIKRSRKIIFIITQHLLKDPLCKRFKVHHAVQQA
IEQNLDSIILIFLEEIPDYKLNHALCLRRGMFKSHCILNWPVQKERINAFHHKLQVALGS
RNSAH
>EqQuBor TLR3 heq13
MSQSLPYHIYSFLRLLPFWVLCAS-CNKCAVRHEVADCSHLKLTQIPDDLPANITVLNLT
HNQFRRLPPDNFTRYSQLTILDGGFNCISKLEPELCQKLPLLEILDLQHNELSQLSDKTF
MFCMNLTELHLRSNSIQKIQNNPFKNLKNLIKLDLSHNGLSSTKLGTQLQLENLQELLLS
NNKIQALRRDELDFLGNSSLKKLELSSNQIKEFSPGCFQAIGKLFGLSLNNVQLGPSLTE
KLCLELSNTSIQNLSLSNTQLYRTSNTTFVGLKQTNLTMLDLSHNNLNVIGNDSFAWLPH
LEYFFLEYNNIEHLYAHSFYGLFNVRYLNLRRSFTKQSISLASLPKIDDFSFQWLKCLEY
LNMEDNNFPGIKSNMFTGLVKLKHLSLSNSFSSLRTLTNETFLSLAHSPLLTLNLTKNKI
SKLESGAFSWLGHLKILDLGLNEIGQELTGQEWRGLENIFEIYLSYNKYLQLTSNSFALV
PSLQRLMLRRVALKNVDSSPPPFRPLHNLTILDLSNNNIANINDELLEGLEKLEILDLQH
NNLARLWKHANPGGPVHFLKGLSHLHVLNLESNGFDEIPAEAFKNLFELKSINLGLNNLN
ILPPSVFDDQVSLKSLSLQKNLITSVEKNVFGPALKNLSSLDMSFNPFDCTCESIAWFVN
WINGTHTNISELSSHYLCNTPPQYHGFPVMLFDTSSCKDSAPFELLFMINTSFLLIFIFI
VLLIHFEGWRISFYWNVSVHRVLGFKEIDSQPEQFEYAAYIIHAYKDRDWVWEHFSPMEE
QDQTLKFCLEERDFQAGVLELEAIINSIKRSRKIIFIITQHLLKDPLCKRFKVHHAVQQA
IEQNLDSIILIFLEEIPDYKLNHALCLRRGMFKSHCILNWPVQKERINAFHHKLQVALGS
RNSAH
>EqAfSo TLR3 heq14
MSQSLPYHIYSFLRLLPFWVLCAS-CNKCAVRHEVADCSHLKLTQIPDDLPANITVLNLT
HNQFRRLPPDNFTRYSQLTILDGGFNCISKLEPELCQKLPLLEILDLQHNELSQLSDKTF
MFCMNLTELHLRSNSIQKIQNNPFKNLKNLIKLDLSHNGLSSTKLGTQLQLENLQELLLS
NNKIQALRRDELDFLGNSSLKKLELSSNQIKEFSPGCFQAIGKLFGLSLNNVQLGPSLTE
KLCLELSNTSIQNLSLSNTQLYRTSNTTFVGLKQTNLTMLDLSHNNLNVIGNDSFAWLPH
LEYFFLEYNNIEHLYAHSFYGLFNVRYLNLRRSFTKQSISLASLPKIDDSSFQWLKCLEY
LNMEDNNFPGIKSDMFTGLVKLKHLSLSNSFSSLRTLTNETFLSLAHSPLLTLNLTKNKI
SKLESGAFSWLGHLKILDLGLNEIGQELTGQEWRGLENIFEIYLSYNKYLQLTSNSFALV
PSLQRLMLRRVALKNVDSSPPPFRPLHNLTILDLSNNNIANINDELLEGLEKLEILDLQH
NNLARLWKHANPGGPVHFLKGLSHLHVLNLESNGFDEIPAEAFKNLFELKSINLGLNNLN
ILPPSVFDDQVSLKSLSLQKNLITSVEKNVFGPALKNLSSLDMSFNPFDCTCESIAWFVN
WINGTHTNISELSSHYLCNTPPQYHGFPVMLFDTSSCKDSAPFELLFMINTSFLLIFIFI
VLLIHFEGWRISFYWNVSVHRVLGFKEIDSQPEQFEYAAYIIHAYKDRDWVWEHFSPMEE
QDQTLKFCLEERDFQAGVLELEAIINSIKRSRKIIFIITQHLLKDPLCKRFKVHHAVQQA
IEQNLDSIILIFLEEIPDYKLNHALCLRRGMFKSHCILNWPVQKERINAFHHKLQVALGS
RNSAH
>EqAs TLR3 heq14
MSQSLPYHIYSFLRLLPFWVLCAS-CNKCAVRHEVADCSHLKLTQIPDDLPANITVLNLT
HNQFRRLPPDNFTRYSQLTILDGGFNCISKLEPELCQKLPLLEILDLQHNELSQLSDKTF
MFCMNLTELHLRSNSIQKIQNNPFKNLKNLIKLDLSHNGLSSTKLGTQLQLENLQELLLS
NNKIQALRRDELDFLGNSSLKKLELSSNQIKEFSPGCFQAIGKLFGLSLNNVQLGPSLTE
KLCLELSNTSIQNLSLSNTQLYRTSNTTFVGLKQTNLTMLDLSHNNLNVIGNDSFAWLPH
LEYFFLEYNNIEHLYAHSFYGLFNVRYLNLRRSFTKQSISLASLPKIDDSSFQWLKCLEY
LNMEDNNFPGIKSDMFTGLVKLKHLSLSNSFSSLRTLTNETFLSLAHSPLLTLNLTKNKI
SKLESGAFSWLGHLKILDLGLNEIGQELTGQEWRGLENIFEIYLSYNKYLQLTSNSFALV
PSLQRLMLRRVALKNVDSSPPPFRPLHNLTILDLSNNNIANINDELLEGLEKLEILDLQH
NNLARLWKHANPGGPVHFLKGLSHLHVLNLESNGFDEIPAEAFKNLFELKSINLGLNNLN
ILPPSVFDDQVSLKSLSLQKNLITSVEKNVFGPALKNLSSLDMSFNPFDCTCESIAWFVN
WINGTHTNISELSSHYLCNTPPQYHGFPVMLFDTSSCKDSAPFELLFMINTSFLLIFIFI
VLLIHFEGWRISFYWNVSVHRVLGFKEIDSQPEQFEYAAYIIHAYKDRDWVWEHFSPMEE
QDQTLKFCLEERDFQAGVLELEAIINSIKRSRKIIFIITQHLLKDPLCKRFKVHHAVQQA
IEQNLDSIILIFLEEIPDYKLNHALCLRRGMFKSHCILNWPVQKERINAFHHKLQVALGS
RNSAH
>EqAfSo TLR3 heq15
MSQSLPYHIYSFLRLLPFWVLCAS-CNKCAVRHEVADCSHLKLTQIPDDLPANITVLNLT
HNQFRRLPPDNFTRYSQLTILDGGFNCISKLEPELCQKLPLLEILDLQHNELSQLSDKTF
MFCMNLTELHLRSNSIQKIQNNPFKNLKNLIKLDLSHNGLSSTKLGTQLQLENLQELLLS
NNKIQALRRDELDFLGNSSLKKLELSSNQIKEFSPGCFQAIGKLFGLSLNNVQLGPSLTE
KLCLELSNTSIQNLSLSNTQLYRTSNTTFVGLKQTNLTMLDLSHNNLNVIGNDSFAWLPH
LEYFFLEYNNIEHLYAHSFYGLFNVRYLNLRRSFTKQSISLASLPKIDDSSFQWLKCLEY
LNMEDNNFPGIKSDMFTGLVKLKHLSLSNSFSSLRTLTNETFLSLAHSPLLTLNLTKNKI
SKLESGAFSWLGHLKILDLGLNEIGQELTGQEWRGLENIFEIYLSYNKYLQLTSNSFALV
PSLQRLMLRRVALKNVDSSPPPFRPLHNLTILDLSNNNIANINDELLEGLEKLEILDLQH
NNLARLWKHANPGGPVHFLKGLSHLHVLNLESNGFDEIPAEAFKNLFELKSINLGLNNLN
ILPPSVFDDQVSLKSLSLQKNLITSVEKNVFGPALKNLSSLDMSFNPFDCTCESIAWFVN
WINGTHTNISELSSHYLCNTPPQYHGFPVMLFDTSSCKDSAPFELLFMINTSFLLIFIFI
VLLIHFEGWRISFYWNVSVHRVLGFKEIDSQPEQFEYAAYIIHAYKDRDWVWEHFSPMEE
QDQTLKFCLEERDFQAGVLELEAIINSIKRSRKIIFIITQHLLKDPLCKRFKVHHAVQQA
IEQNLDSIILIFLEEIPDYKLNHALCLRRGMFKSHCILNWPVQKERINAFHHKLQVALGS
RNSAH
>EqAfSo TLR3 heq16
MSQSLPYHIYSFLRLLPFWVLCAS-CNKCAVRHEVADCSHLKLTQIPDDLPANITVLNLT
HNQFRRLPPDNFTRYSQLTILDGGFNCISKLEPELCQKLPLLEILDLQHNELSQLSDKTF
MFCMNLTELHLRSNSIQKIQNNPFKNLKNLIKLDLSHNGLSSTKLGTQLQLENLQELLLS
NNKIQALRRDELDFLGNSSLKKLELSSNQIKEFSPGCFQAIGKLFGLSLNNVQLGPSLTE
KLCLELSNTSIQNLSLSNTQLYRTSNTTFVGLKQTTLTMLDLSHNNLNVIGNDSFAWLPH
LEYFFLEYNNIEHLYAHSFYGLFNVRYLNLRRSFTKQSISLASLPKIDDFSFQWLKCLEY
LNMEDNNFPGIKSDMFTGLVKLKHLSLSNSFSSLRTLTNETFLSLAHSPLLTLNLTKNKI
SKLESGAFSWLGHLKILDLGLNEIGQELTGQEWRGLENIFEIYLSYNKYLQLTSNSFALV
PSLQRLMLRRVALKNVDSSPPPFRPLHNLTILDLSNNNIANINDELLEGLEKLEILDLQH
NNLARLWKHANPGGPVHFLKGLSHLHVLNLESNGFDEIPAEAFKNLFELKSINLGLNNLN
ILPPSVFDDQVSLKSLSLQKNLITSVEKNVFGPALKNLSSLDMSFNPFDCTCESIAWFVN
WINGTHTNISELSSHYLCNTPPQYHGFPVMLFDTSSCKDSAPFELLFMINTSFLLIFIFI
VLLIHFEGWRISFYWNVSVHRVLGFKEIDSQPEQFEYAAYIIHAYKDRDWVWEHFSPMEE
QDQTLKFCLEERDFQAGVLELEAIINSIKRSRKIIFIITQHLLKDPLCKRFKVHHAVQQA
IEQNLDSIILIFLEEIPDYKLNHALCLRRGMFKSHCILNWPVQKERINAFHHKLQVALGS
RNSAH
>EqAs TLR3 heq17
MSQSLPYHIYSFLRLLPFWVLCAS-CNKCAVRHEVADCSHLKLTQIPDDLPANITVLNLT
HNQFRRLPPDNFTRYSQLTILDGGFNCISKLEPELCQKLPLLEILDLQHNELSQLSDKTF
MFCMNLTELHLRSNSIQKIQNNPFKNLKNLIKLDLSHNGLSSTKLGTQLQLENLQELLLS
NNKIQALRRDELDFLGNSSLKKLELSSNQIKEFSPGCFQAIGKLFGLSLNNVQLGPSLTE
KLCLELSNTSIQNLSLSNTQLYRTSNTTFVGLKQTNLTMLDLSHNNLNVIGNDSFAWLPH
LEYFFLEYNNIEHLYAHSFYGLFNVRYLNLRRSFTKQSISLASLPKIDDFSFQWLKCLEY
LNMEDNNFPGIKSDMFTGLVKLKHLSLSNSFSSLRTLTNETFLSLAHSPLLTLNLTKNKI
SKLESGAFSWLGHLKILDLGLNEIGQELTGQEWRGLENIFEIYLSYNKYLQLTSNSFALV
PSLQRLMLRRVALKNVDSSPPPFRPLHNLTILDLSNNNIANINDELLEGLEKLEILDLQH
NNLARLWKHANPGGPVHFLKGLSHLHVLNLESNGFDEIPAEAFKNLFELKSINLGLNNLN
ILPPSVFDDQVSLKSLSLQKNLITSVEKNVFGPALKNLSSLDMSFNPFDCTCESIAWFVN
WINGTHTNISELSSHYLCNTPPQYHGFPVMLFDTSSCKDSAPFELLFMINTSFLLIFIFI
VLLIHFEGWRISFYWNVSVHRVLGFKEIDSQPEQFEYAAYIIHAYKDRDWVWEHFSPMEE
QDQTLKFCLEERDFQAGVLELEAIINSIKRSRKIIFIITQHLLKDPLCKRFKVHHAVQQA
IEQNLDSIILIFLEEIPDYKLNHALCLRRGMFKSHCILNWPVQKERINAFHHKLQVALGS
RNSAH
>EqKi TLR3 heq18
MSQSLPYHIYSFLRLLPFWVLCAS-CNKCAVRHEVADCSHLKLTQIPDDLPANITVLNLT
HNQFRRLPPDNFTRYSQLTILDGGFNCISKLEPELCQKLPLLEILDLQHNELSQLSDKTF
MFCMNLAELHLRSNSIQKIQNNPFKNLKNLIKLDLSHNGLSSTKLGTQLQLENLQELLLS
NNKIQALRHDELDFLGNSSLKKLELSSNQIKEFSPGCFQAIGKLFGLSLNNVQLGPSLTE
KLCLELSNTSIQNLSLSNTQLYRTSNTTFVGLKQTNLTMLDLSHNNLNVIGNDSFAWLPH
LEYFFLEYNNIEHLYAHSFYGLFNVRYLNLRRSFTKQSISLASLPKIDDFSFQWLKCLEY
LNMEDNNFPGIKSDMFTGLVKLKHLSLSNSFSSLRTLTNETFLSLAHSPLLTLNLTKNKI
SKLESGAFSWLGHLKILDLGLNEIGQELTGQEWRGLENIFEIYLSYNKYLQLTSNSFALV
PSLQRLMLRRVALKNVDSSPPPFRPLHNLTILDLSNNNIANINDELLEGLEKLEILDLQH
NNLARLWKHANPGGPVHFLKGLSHLHVLNLESNGFDEIPAEAFKNLFELKSINLGLNNLN
ILPPSVFDDQVSLKSLSLQKNLITSVEKNVFGPALKNLSSLDMSFNPFDCTCESIAWFVN
WINGTHTNISELSSHYLCNTPPQYHGFPVMLFDTSSCKDSAPFELLFMINTSFLLIFIFI
VLLIHFEGWRISFYWNVSVHRVLGFKEIDSQPEQFEYAAYIIHAYKDRDWVWEHFSPMEE
QDQTLKFCLEERDFQAGVLELEAIINSIKRSRKIIFIITQHLLKDPLCKRFKVHHAVQQA
IEQNLDSIILIFLEEIPDYKLNHALCLRRGMFKSHCILNWPVQKERINAFHHKLQVALGS
RNSAH
>EqKi TLR3 heq19
MSQSLPYHIYSFLRVLPFWVLCAS-CNKCAVRHEVADCSHLKLTQIPDDLPANITVLNLT
HNQFRRLPPDNFTRYSQLTILDGGFNCISKLEPELCQKLPLLEILDLQHNELSQLSDKTF
MFCMNLAELHLRSNSIQKIQNNPFKNLKNLIKLDLSHNGLSSTKLGTQLQLENLQELLLS
NNKIQALRRDELDFLGNSSLKKLELSSNQIKEFSPGCFQAIGKLFGLSLNNVQLGPSLTE
KLCLELSNTSIQNLSLSNTQLYRTSNTTFVGLKQTNLTMLDLSHNNLNVIGNDSFAWLPH
LEYFFLEYNNIEHLYAHSFYGLFNVRYLNLRRSFTKQSISLASLPKIDDFSFQWLKCLEY
LNMEDNNFPGIKSDMFTGLVKLKHLSLSNSFSSLRTLTNETFLSLAHSPLLTLNLTKNKI
SKLESGAFSWLGHLKILDLGLNEIGQELTGQEWRGLENIFEIYLSYNKYLQLTSNSFALV
PSLQRLMLRRVALKNVDSSPPPFRPLHNLTILDLSNNNIANINDELLEGLEKLEILDLQH
NNLARLWKHANPGGPVHFLKGLSHLHVLNLESNGFDEIPAEAFKNLFELKSINLGLNNLN
ILPPSVFDDQVSLKSLSLQKNLITSVEKNVFGPALKNLSSLDMSFNPFDCTCESIAWFVN
WINGTHTNISELSSHYLCNTPPQYHGFPVMLFDTSSCKDSAPFELLFMINTSFLLIFIFI
VLLIHFEGWRISFYWNVSVHRVLGFKEIDSQPEQFEYAAYIIHAYKDRDWVWEHFSPMEE
QDQTLKFCLEERDFQAGVLELEAIINSIKRSRKIIFIITQHLLKDPLCKRFKVHHAVQQA
IEQNLDSIILIFLEEIPDYKLNHALCLRRGMFKSHCILNWPVQKERINAFHHKLQVALGS
RNSAH
>EqHeKu TLR3 heq20
MSQSLPYHIYSFLRVLPFWVLCAS-CNKCAVRHEVADCSHLKLTQIPDDLPANITVLNLT
HNQFRRLPPDNFTRYSQLTILDGGFNCISKLEPELCQKLPLLEILDLQHNELSQLSDKTF
MFCMNLAELHLRSNSIQKIQNNPFKNLKNLIKLDLSHNGLSSTKLGTQLQLENLQELLLS
NNKIQALRRDELDFLGNSSLKKLELSSNQIKEFSPGCFQAIGKLFGLSLNNVQLGPSLTE
KLCLELSNTSIQNLSLSNTQLYRTSNTTFVGLKQTNLTMLDLSHNNLNVIGNDSFAWLPH
LEYFFLEYNNIEHLYAHSFYGLFNVRYLNLRRSFTKQSISLASLPKIDDFSFQWLKCLEY
LNMEDNNFPGIKSDMFTGLVKLKHLSLSNSFSSLRTLTNETFLSLAHSPLLTLNLTKNKI
SKLESGAFSWLGHLKILDLGLNEIGQELTGQEWRGLENIFEIYLSYNKYLQLTSNSFALV
PSLQRLMLRRVALKNVDSSPPPFRPLHNLTILDLSNNNIANINDELLEGLEKLEILDLQH
NNLARLWKHANPGGPVHFLKGLSHLHFLNLESNGFDEIPVEAFKNLFELKSINLGLNNLN
ILPPSVFDDQVSLKSLSLQKNLITSVEKNVFGPALKNLSSLDMSFNPFDCTCESIAWFVN
WINGTHTNISELSSHYLCNTPPQYHGFPVMLFDTSSCKDSAPFELLFMINTSFLLIFIFI
VLLIHFEGWRISFYWNVSVHRVLGFKEIDSQPEQFEYAAYIIHAYKDRDWVWEHFSPMEE
QDQTLKFCLEERDFQAGVLELEAIINSIKRSRKIIFIITQHLLKDPLCKRFKVHHAVQQA
IEQNLDSIILIFLEEIPDYKLNHALCLRRGMFKSHCILNWPVQKERINAFHHKLQVALGS
RNSAH
>EqHeKu TLR3 heq21
MSQSLPYHIYSFLRVLPFWVLCAS-CNKCAVRHEVADCSHLKLTQIPDDLPANITVLNLT
HNQFRRLPPDNFTRYSQLTILDGGFNCISKLEPELCQKLPLLEILDLQHNELSQLSDKTF
MFCMNLAELHLRSNSIQKIQNNPFKNLKNLIKLDLSHNGLSSTKLGTQLQLENLQELLLS
NNKIQALRHDELDFLGNSSLKKLELSSNQIKEFSPGCFQAIGKLFGLSLNNVQLGPSLTE
KLCLELSNTSIQNLSLSNAQLYRTSNTTFVGLKQTNLTMLDLSHNNLNVIGNDSFAWLPH
LEYFFLEYNNIEHLYAHSFYGLFNVRYLNLRRSFTKQSISLASLPKIDDFSFQWLKCLEY
LNMEDNNFPGIKSDMFTGLVKLKHLSLSNSFSSLRTLTNETFLSLAHSPLLTLNLTKNKI
SKLESGAFSWLGHLKILDLGLNEIGQELTGQEWRGLENIFEIYLSYNKYLQLTSNSFALV
PSLQRLMLRRVALKNVDSSPPPFRPLHNLTILDLSNNNIANINDELLEGLEKLEILDLQH
NNLARLWKHANPGGPVHFLKGLSHLHFLNLESNGFDEIPVEAFKNLFELKSINLGLNNLN
ILPPSVFDDQVSLKSLSLQKNLITSVEKNVFGPALKNLSSLDMSFNPFDCTCESIAWFVN
WINGTHTNISELSSHYLCNTPPQYHGFPVMLFDTSSCKDSAPFELLFMINTSFLLIFIFI
VLLIHFEGWRISFYWNVSVHRVLGFKEIDSQPEQFEYAAYIIHAYKDRDWVWEHFSPMEE
QDQTLKFCLEERDFQAGVLELEAIINSIKRSRKIIFIITQHLLKDPLCKRFKVHHAVQQA
IEQNLDSIILIFLEEIPDYKLNHALCLRRGMFKSHCILNWPVQKERINAFHHKLQVALGS
RNSAH
>EqCa TLR3 heq22
MSQSLPYHVYSFLRLLPFWVLCAS-CNKCAVRHEVADCSHLKLTQIPDDLPANITVLNLT
HNQFRRLPPDNFTRYSQLTILDGGFNCISKLEPELCQKLPLLEILDLQHNELSQFSDKTF
MFCMNLTELHLRSNSIQKIQNNPFKNLKNLIKLDLSHNGLSSTKLGTQLQLENLQELLLS
NNKIQALRRDELDFLGNSSLKKLELSSNQIKEFSPGCFQAIGKLFGLSLNSVQLGPSLTE
KLCLELSNTSIQNLSLSNTQLYRTSNTTFFGLKQTNLTMLDLSHNNLTVIGNDSFAWLPH
LEYFFLEYNNIEHLYVHSFYGLFNVRYLNLRRSFTKQSISLASLPKIDDFSFQWLKCLEY
LNMEDNNFPGIKSNMFTGLVKLKHLSLSNSFSSLRTLTNETFLSLAHSPLLTLNLTKNKI
SKLESGAFSWLGHLKILDLGLNEIGQELTGQEWRGLENIFEIYLSYNKYLQLTSNSFALV
PSLQRLMLRRVALKNVDSFPPPFRPLHNLTILDLSNNNIANINDELLEGLEKLEVLDLQH
NNLARLWKHANPGGPVHFLKGLSHLHVLNLESNGFDEIPAEAFKNLFELKSINLGLNNLN
ILPPSVFDDQVSLKSLSLQKNLITSVEKNVFGPALKNLSSLDMSFNPFDCTCESIAWFVN
WINGTHTNISELSSHYLCNTPPQYHGFPVMLFDTSSCKDSAPFELLFMINTSFLLIFIFI
VLLIHFEGWRISFYWNVSVHRVLGFKEIDSQPEQFEYAAYIIHAYKDRDWVWEHFSPMEE
QDQTLKFCLEERDFQAGVLELEAIINSIKRSRKIIFIITQHLLKDPLCKRFKVHHAVQQA
IEQNLDSIILIFLEEIPDYKLNHALCLRRGMFKSRCILNWPVQKERINAFHHKLQVALGS
RNSAH
>EqPr TLR3 heq22
MSQSLPYHVYSFLRLLPFWVLCAS-CNKCAVRHEVADCSHLKLTQIPDDLPANITVLNLT
HNQFRRLPPDNFTRYSQLTILDGGFNCISKLEPELCQKLPLLEILDLQHNELSQFSDKTF
MFCMNLTELHLRSNSIQKIQNNPFKNLKNLIKLDLSHNGLSSTKLGTQLQLENLQELLLS
NNKIQALRRDELDFLGNSSLKKLELSSNQIKEFSPGCFQAIGKLFGLSLNSVQLGPSLTE
KLCLELSNTSIQNLSLSNTQLYRTSNTTFFGLKQTNLTMLDLSHNNLTVIGNDSFAWLPH
LEYFFLEYNNIEHLYVHSFYGLFNVRYLNLRRSFTKQSISLASLPKIDDFSFQWLKCLEY
LNMEDNNFPGIKSNMFTGLVKLKHLSLSNSFSSLRTLTNETFLSLAHSPLLTLNLTKNKI
SKLESGAFSWLGHLKILDLGLNEIGQELTGQEWRGLENIFEIYLSYNKYLQLTSNSFALV
PSLQRLMLRRVALKNVDSFPPPFRPLHNLTILDLSNNNIANINDELLEGLEKLEVLDLQH
NNLARLWKHANPGGPVHFLKGLSHLHVLNLESNGFDEIPAEAFKNLFELKSINLGLNNLN
ILPPSVFDDQVSLKSLSLQKNLITSVEKNVFGPALKNLSSLDMSFNPFDCTCESIAWFVN
WINGTHTNISELSSHYLCNTPPQYHGFPVMLFDTSSCKDSAPFELLFMINTSFLLIFIFI
VLLIHFEGWRISFYWNVSVHRVLGFKEIDSQPEQFEYAAYIIHAYKDRDWVWEHFSPMEE
QDQTLKFCLEERDFQAGVLELEAIINSIKRSRKIIFIITQHLLKDPLCKRFKVHHAVQQA
IEQNLDSIILIFLEEIPDYKLNHALCLRRGMFKSRCILNWPVQKERINAFHHKLQVALGS
RNSAH
>EqCa TLR3 heq23
MSQSLPYHVYSFLRLLPFWVLCAS-CNKCAVRHEVADCSHLKLTQIPDDLPANITVLNLT
HNQFRRLPPDNFTRYSQLTILDGGFNCISKLEPELCQKLPLLEILDLQHNELSQFSDKTF
MFCMNLTELHLRSNSIQKIQNNPFKNLKNLIKLDLSHNGLSSTKLGTQLQLENLQELLLS
NNKIQALRRDELDFLGNSSLKKLELSSNQIKEFSPGCFQAIGKLFGLSLNSVQLGPSLTE
KLCLELSNTSIQNLSLSNTQLYRTSNTTFFGLKQTNLTMLDLSHNNLTVIGNDSFAWLPH
LEYFFLEYNNIEHLYVHSFYGLFNVRYLNLRRSFTKQSISLASLPKIDDFSFQWLKCLEY
LNMEDNNFPGIKSNMFTGLVKLKHLSLSNSFSSLRTLTNETFLSLAHSPLLTLNLTKNKI
SKLESGAFSWLGHLKILDLGLNEIGQELTGQEWRGLENIFEIYLSYNKYLQLTSNSFALV
PSLQRLMLRRVALKNVDSFPPPFRPLHNLTILDLSNNNIANINDELLEGLEKLEVLDLQH
NNLARLWKHANPGGPVHFLKGLSHLHVLNLESNGFDEIPAEAFKNLFELKSINLGLNNLN
ILPPSVFDDQVSLKSLSLQKNLITSVEKNVFGPALKNLSSLDMSFNPFDCTCESIAWFVN
WINGTHTNISELSSHYLCNTPPQYHGFPVMLFDTSSCKDSAPFELLFMINTSFLLIFIFI
VLLIHFEGWRISFYWNVSVHRVLGFKEIDSQPEQFEYAAYIIHAYKDRDWVWEHFSPMEE
QDQTLKFCLEERDFQAGVLELEAIINSIKRSRKIIFIITQHLLKDPLCKRFKVHHAVQQA
IEQNLDSIILIFLEEIPDYKLNHALCLRRGMFKSRCILNWPVQKERINAFHHKLQVALGS
RNSAH
>EqPr TLR3 heq24
MSQSLPYHVYSFLRLLPFWVLCAS-CNKCAVRHEVADCSHLKLTQIPDDLPANITVLNLT
HNQFRRLPPDNFTRYSQLTILDGGFNCISKLEPELCQKLPLLEILDLQHNELSQFSDKTF
MFCMNLTELHLRSNSIQKIQNNPFQNLKNLIKLDLSHNGLSSTKLGTQLQLENLQELLLS
NNKIQALRRDELDFLGNSSLKKLELSSNQIKEFSPGCFQAIGKLFGLSLNSVQLGPSLTE
KLCLELSNTSIQNLSLSNTQLYRTSNTTFFGLKQTNLTMLDLSHNNLNVIGNDSFAWLPH
LEYFFLEYNNIEHLYVHSFYGLFNVRYLNLRRSFTKQSISLASLPKIDDFSFQWLKCLEY
LNMEDNNFPGIKSNMFTGLVKLKHLSLSNSFSSLRTLTNETFLSLAHSPLLTLNLTKNKI
SKLESGAFSWLGHLKILDLGLNEIGQELTGQEWRGLENIFEIYLSYNKYLQLTSNSFALV
PSLQRLMLRRVALKNVDSFPPPFRPLHNLTILDLSNNNIANINDELLEGLEKLEVLDLQH
NNLARLWKHANPGGPVHFLKGLSHLHVLNLESNGFDEIPAEAFKNLFELKSINLGLNNLN
ILPPSVFDDQVSLKSLSLQKNLITSVEKNVFGPALKNLSSLDMSFNPFDCTCESIAWFVN
WINGTHTNISELSSHYLCNTPPQYHGFPVMLFDTSSCKDSAPFELLFMINTSFLLIFIFI
VLLIHFEGWRISFYWNVSVHRVLGFKEIDSQPEQFEYAAYIIHAYKDRDWVWEHFSPMEE
QDQTLKFCLEERDFQAGVLELEAIINSIKRSRKIIFIITQHLLKDPLCKRFKVHHAVQQA
IEQNLDSIILIFLEEIPDYKLNHALCLRRGMFKSRCILNWPVQKERINAFHHKLQVALGS
RNSAH
>EqPr TLR3 heq25
MSQSLPYHVYSFLRLLPFWVLCAS-CNKCAVRHEVADCSHLKLTQIPDDLPANITVLNLT
HNQFRRLPPDNFTRYSQLTILDGGFNCISKLEPELCQKLPLLEILDLQHNELSQFSDKTF
MFCMNLTELHLRSNSIQKIQNNPFKNLKNLIKLDLSHNGLSSTKLGTQLQLENLQELLLS
NNKIQALRRDELDFLGNSSLKKLELSSNQIKEFSPGCFQAIGKLFGLSLNSVQLGPSLTE
KLCLELSNTSIQNLSLSNTQLYRTSNTTFFGLKQTNLTMLDLSHNNLNVIGNDSFAWLPH
LEYFFLEYNNIEHLYVHSFYGLFNVRYLNLRRSFTKQSISLASLPKIDDFSFQWLKCLEY
LNMEDNNFPGIKSNMFTGLVKLKHLSLSNSFSSLRTLTNETFLSLAHSPLLTLNLTKNKI
SKLESGAFSWLGHLKILDLGLNEIGQELTGQEWRGLENIFEIYLSYNKYLQLTSNSFALV
PSLQRLMLRRVALKNVDSFPPPFRPLHNLTILDLSNNNIANINDELLEGLEKLEVLDLQH
NNLARLWKHANPGGPVHFLKGLSHLHVLNLESNGFDEIPAEAFKNLFELKSINLGLNNLN
ILPPSVFDDQVSLKSLSLQKNLITSVEKNVFGPALKNLSSLDMSFNPFDCTCESIAWFVN
WINGTHTNISELSSHYLCNTPPQYHGFPVMLFDTSSCKDSAPFELLFMINTSFLLIFIFI
VLLIHFEGWRISFYWNVSVHRVLGFKEIDSQPEQFEYAAYIIHAYKDRDWVWEHFSPMEE
QDQTLKFCLEERDFQAGVLELEAIINSIKRSRKIIFIITQHLLKDPLCKRFKVHHAVQQA
IEQNLDSIILIFLEEIPDYKLNHALCLRRGMFKSRCILNWPVQKERINAFHHKLQVALGS
RNSAH
>EqPr TLR3 heq26
MSQSLPYHVYSFLRLLPFWVLCAS-CNKCAVRHEVADCSHLKLTQIPDDLPANITVLNLT
HNQFRRLPPDNFTRYSQLTILDGGFNCISKLEPELCQKLPLLEILDLQHNELSQFSDKTF
MFCMNLTELHLRSNSIQKIQNNPFKNLKNLIKLDLSHNGLSSTKLGTQLQLENLQELLLS
NNKIQALRRDELDFLGNSSLKKLELSSNQIKEFSPGCFQAIGKLFGLSLNSVQLGPSLTE
KLCLELSNTSIQNLSLSNTQLYRTSNTTFFGLKQTNLTMLDLSHNNLNVIGNDSFAWLPH
LEYFFLEYNNIEHLYVHSFYGLFNVRYLNLRRSFTKQSISLASLPKIDDFSFQWLKCLEY
LNMEDNNFPGIKSNMFTGLVKLKHLSLSNSFSSLRTLTNETFLSLAHSPLLTLNLTKNKI
SKLESGAFSWLGHLKILDLGLNEIGQELTGQEWRGLENIFEIYLSYNKYLQLTSNSFALV
PSLQRLMLRRVALKNVDSFPPPFRPLHNLTILDLSNNNIANINDELLEGLEKLEVLDLQH
NNLARLWKHANPGGPVHFLKGLSHLHVLNLESNGFDEIPAEAFKNLFELKSINLGLNNLN
ILPPSVFDDQVSLKSLSLQKNLITSVEKNVFGPALKNLSSLDMSFNPFDCTCESIAWFVN
WINGTHTNISELSSHYLCNTPPQYHGFPVMLFDTSSCKDSAPFELLFMINTSFLLIFIFI
VLLIHFEGWRISFYWNVSVHRVLGFKEIDSQPEQFEYAAYIIHAYKDRDWVWEHFSPMEE
QDQTLKFCLEERDFQAGVLELEAIINSIKRSRKIIFIITQHLLKDPLCKRFKVHHAVQQA
IEQNLDSIILIFLEEIPDYKLNHALCLRRGMFKSRCILNWPVQKERINAFHHKLQVALGS
RNSAH
>EqQu TLR3 XP 046504800.1
MSQSLPYHIYSFLRLLPFWVLCAS-CNKCAVRHEVADCSHLKLTQIPDDLPANITVLNLT
HNQFRRLPPDNFTRYSQLTILDGGFNCISKLEPELCQKLPLLEILDLQHNELSQLSDKTF
MFCMNLTELHLRSNSIQKIQNNPFKNLKNLIKLDLSHNGLSSTKLGTQLQLENLQELLLS
NNKIQALRRDELDFLGNSSLKKLELSSNQIKEFSPGCFQAIGKLFGLSLNNVQLGPSLTE
KLCLELSNTSIQNLSLSNTQLYRTSNTTFVGLKQTNLTMLDLSHNNLNVIGNDSFAWLPH
LEYFFLEYNNIEHLYAHSFYGLFNVRYLNLRRSFTKQSISLASLPKIDDFSFQWLKCLEY
LNMEDNNFPGIKSNMFTGLVKLKHLSLSNSFSSLRTLTNETFLSLAHSPLLTLNLTKNKI
SKLESGAFSWLGHLKILDLGLNEIGQELTGQEWRGLENIFEIYLSYNKYLQLTSNSFALV
PSLQRLMLRRVALKNVDSSPPPFRPLHNLTILDLSNNNIANINDELLEGLEKLEILDLQH
NNLARLWKHANPGGPVHFLKGLSHLHVLNLESNGFDEIPAEAFKNLFELKSINLGLNNLN
ILPPSVFDDQVSLKSLSLQKNLITSVEKNVFGPALKNLSSLDMSFNPFDCTCESIAWFVN
WINGTHTNISELSSHYLCNTPPQYHGFPVMLFDTSSCKDSAPFELLFMINTSFLLIFIFI
VLLIHFEGWRISFYWNVSVHRVLGFKEIDSQPEQFEYAAYIIHAYKDRDWVWEHFSPMEE
QDQTLKFCLEERDFQAGVLELEAIINSIKRSRKIIFILTQHLLKDPLCKRFKVHHAVQQA
IEQNLDSIILIFLEEIPDYKLNHALCLRRGMFKSHCILNWPVQKERINAFHHKLQVALGS
RNSAH
>EqAs TLR3 XP 014711256.2
MSQSLPYHIYSFLRLLPFWVLCAS-CNKCAVRHEVADCSHLKLTQIPDDLPANITVLNLT
HNQFRRLPPDNFTRYSQLTILDGGFNCISKLEPELCQKLPLLEILDLQHNELSQLSDKTF
MFCMNLTELHLRSNSIQKIQNNPFKNLKNLIKLDLSHNGLSSTKLGTQLQLENLQELLLS
NNKIQALRRDELDFLGNSSLKKLELSSNQIKEFSPGCFQAIGKLFGLSLNNVQLGPSLTE
KLCLELSNTSIQNLSLSNTQLYRTSNTTFVGLKQTNLTMLDLSHNNLNVIGNDSFAWLPH
LEYFFLEYNNIEHLYAHSFYGLFNVRYLNLRRSFTKQSISLASLPKIDDSSFQWLKCLEY
LNMEDNNFPGIKSDMFTGLVKLKHLSLSNSFSSLRTLTNETFLSLAHSPLLTLNLTKNKI
SKLESGAFSWLGHLKILDLGLNEIGQELTGQEWRGLENIFEIYLSYNKYLQLTSNSFALV
PSLQRLMLRRVALKNVDSSPPPFRPLHNLTILDLSNNNIANINDELLEGLEKLEILDLQH
NNLARLWKHANPGGPVHFLKGLSHLHVLNLESNGFDEIPAEAFKNLFELKSINLGLNNLN
ILPPSVFDDQVSLKSLSLQKNLITSVEKNVFGPALKNLSSLDMSFNPFDCTCESIAWFVN
WINGTHTNISELSSHYLCNTPPQYHGFPVMLFDTSSCKDSAPFELLFMINTSFLLIFIFI
VLLIHFEGWRISFYWNVSVHRVLGFKEIDSQPEQFEYAAYIIHAYKDRDWVWEHFSPMEE
QDQTLKFCLEERDFQAGVLELEAIINSIKRSRKIIFIITQHLLKDPLCKRFKVHHAVQQA
IEQNLDSIILIFLEEIPDYKLNHALCLRRGMFKSHCILNWPVQKERINAFHHKLQVALGS
RNSAH
>EqAs TLR3 PSZQ01001874
MSQSLPYHIYSFLRLLPFWVLCAS-CNKCAVRHEVADCSHLKLTQIPDDLPANITVLNLT
HNQFRRLPPDNFTRYSQLTILDGGFNCISKLEPELCQKLPLLEILDLQHNELSQLSDKTF
MFCMNLTELHLRSNSIQKIQNNPFKNLKNLIKLDLSHNGLSSTKLGTQLQLENLQELLLS
NNKIQALRRDELDFLGNSSLKKLELSSNQIKEFSPGCFQAIGKLFGLSLNNVQLGPSLTE
KLCLELSNTSIQNLSLSNTQLYRTSNTTFVGLKQTNLTMLDLSHNNLNVIGNDSFAWLPH
LEYFFLEYNNIEHLYAHSFYGLFNVRYLNLRRSFTKQSISLASLPKIDDSSFQWLKCLEY
LNMEDNNFPGIKSDMFTGLVKLKHLSLSNSFSSLRTLTNETFLSLAHSPLLTLNLTKNKI
SKLESGAFSWLGHLKILDLGLNEIGQELTGQEWRGLENIFEIYLSYNKYLQLTSNSFALV
PSLQRLMLRRVALKNVDSSPPPFRPLHNLTILDLSNNNIANINDELLEGLEKLEILDLQH
NNLARLWKHANPGGPVHFLKGLSHLHVLNLESNGFDEIPAEAFKNLFELKSINLGLNNLN
ILPPSVFDDQVSLKSLSLQKNLITSVEKNVFGPALKNLSSLDMSFNPFDCTCESIAWFVN
WINGTHTNISELSSHYLCNTPPQYHGFPVMLFDTSSCKDSAPFELLFMINTSFLLIFIFI
VLLIHFEGWRISFYWNVSVHRVLGFKEIDSQPEQFEYAAYIIHAYKDRDWVWEHFSPMEE
QDQTLKFCLEERDFQAGVLELEAIINSIKRSRKIIFIITQHLLKDPLCKRFKVHHAVQQA
IEQNLDSIILIFLEEIPDYKLNHALCLRRGMFKSHCILNWPVQKERINAFHHKLQVALGS
RNSAH
>EqPr TLR3 XP 008529020.1
MSQSLPYHVYSFLRLLPFWVLCAS-CNKCAVRHEVADCSHLKLTQIPDDLPANITVLNLT
HNQFRRLPPDNFTRYSQLTILDGGFNCISKLEPELCQKLPLLEILDLQHNELSQFSDKTF
MFCMNLTELHLRSNSIQKIQNNPFKNLKNLIKLDLSHNGLSSTKLGTQLQLENLQELLLS
NNKIQALRRDELDFLGNSSLKKLELSSNQIKEFSPGCFQAIGKLFGLSLNSVQLGPSLTE
KLCLELSNTSIQNLSLSNTQLYRTSNTTFFGLKQTNLTMLDLSHNNLTVIGNDSFAWLPH
LEYFFLEYNNIEHLYVHSFYGLFNVRYLNLRRSFTKQSISLASLPKIDDFSFQWLKCLEY
LNMEDNNFPGIKSNMFTGLVKLKHLSLSNSFSSLRTLTNETFLSLAHSPLLTLNLTKNKI
SKLESGAFSWLGHLKILDLGLNEIGQELTGQEWRGLENIFEIYLSYNKYLQLTSNSFALV
PSLQRLMLRRVALKNVDSFPPPFRPLHNLTILDLSNNNIANINDELLEGLEKLEVLDLQH
NNLARLWKHANPGGPVHFLKGLSHLHVLNLESNGFDEIPAEAFKNLFELKSINLGLNNLN
ILPPSVFDDQVSLKSLSLQKNLITSVEKNVFGPALKNLSSLDMSFNPFDCTCESIAWFVN
WINGTHTNISELSSHYLCNTPPQYHGFPVMLFDTSSCKDSAPFELLFMINTSFLLIFIFI
VLLIHFEGWRISFYWNVSVHRVLGFKEIDSQPEQFEYAAYIIHAYKDRDWVWEHFSPMEE
QDQTLKFCLEERDFQAGVLELEAIINSIKRSRKIIFIITQHLLKDPLCKRFKVHHAVQQA
IEQNLDSIILIFLEEIPDYKLNHALCLRRGMFKSRCILNWPVQKERINAFHHKLQVALGS
RNSAH
>EqCa TLR3 NP 001075267.1
MSQSLPYHVYSFLRLLPFWVLCAS-CNKCAVRHEVADCSHLKLTQIPDDLPANITVLNLT
HNQFRRLPPDNFTRYSQLTILDGGFNCISKLEPELCQKLPLLEILDLQHNELSQFSDKTF
MFCMNLTELHLRSNSIQKIQNNPFKNLKNLIKLDLSHNGLSSTKLGTQLQLENLQELLLS
NNKIQALRRDELDFLGNSSLKKLELSSNQIKEFSPGCFQAIGKLFGLSLNSVQLGPSLTE
KLCLELSNTSIQNLSLSNTQLYRTSNTTFFGLKQTNLTMLDLSHNNLNVIGNDSFAWLPH
LEYFFLEYNNIEHLYVHSFYGLFNVRYLNLRRSFTKQSISLASLPKIDDFSFQWLKCLEY
LNMEDNNFPGIKSNMFTGLVKLKHLSLSNSFSSLRTLTNETFLSLAHSPLLTLNLTKNKI
SKLESGAFSWLGHLKILDLGLNEIGQELTGQEWRGLENIFEIYLSYNKYLQLTSNSFALV
PSLQRLMLRRVALKNVDSFPPPFRPLHNLTILDLSNNNIANINDELLEGLEKLEVLDLQH
NNLARLWKHANPGGPVHFLKGLSHLHVLNLESNGFDEIPAEAFKNLFELKSINLGLNNLN
ILPPSVFDDQVSLKSLSLQKNLITSVEKNVFGPALKNLSSLDMSFNPFDCTCESIAWFVN
WINGTHTNISELSSHYLCNTPPQYHGFPVMLFDTSSCKDSAPFELLFMINTSFLLIFIFI
VLLIHFEGWRISFYWNVSVHRVLGFKEIDSQPEQFEYAAYIIHAYKDRDWVWEHFSPMEE
QDQTLKFCLEERDFQAGVLELEAIINSIKRSRKIIFIITQHLLKDPLCKRFKVHHAVQQA
IEQNLDSIILIFLEEIPDYKLNHALCLRRGMFKSRCILNWPVQKERINAFHHKLQVALGS
RNSAH
>EqCa TLR3 KL006186.1
MSQSLPYHVYSFLRLLPFWVLCAS-CNKCAVRHEVADCSHLKLTQIPDDLPANITVLNLT
HNQFRRLPPDNFTRYSQLTILDGGFNCISKLEPELCQKLPLLEILDLQHNELSQFSDKTF
MFCMNLTELHLRSNSIQKIQNNPFQNLKNLIKLDLSHNGLSSTKLGTQLQLENLQELLLS
NNKIQALRRDELDFLGNSSLKKLELSSNQIKEFSPGCFQAIGKLFGLSLNSVQLGPSLTE
KLCLELSNTSIQNLSLSNTQLYRTSNTTFFGLKQTNLTMLDLSHNNLTVIGNDSFAWLPH
LEYFFLEYNNIEHLYVHSFYGLFNVRYLNLRRSFTKQSISLASLPKIDDFSFQWLKCLEY
LNMEDNNFPGIKSNMFTGLVKLKHLSLSNSFSSLRTLTNETFLSLAHSPLLTLNLTKNKI
SKLESGAFSWLGHLKILDLGLNEIGQELTGQEWRGLENIFEIYLSYNKYLQLTSNSFALV
PSLQRLMLRRVALKNVDSFPPPFRPLHNLTILDLSNNNIANINDELLEGLEKLEVLDLQH
NNLARLWKHANPGGPVHFLKGLSHLHVLNLESNGFDEIPAEAFKNLFELKSINLGLNNLN
ILPPSVFDDQVSLKSLSLQKNLITSVEKNVFGPALKNLSSLDMSFNPFDCTCESIAWFVN
WINGTHTNISELSSHYLCNTPPQYHGFPVMLFDTSSCKDSAPFELLFMINTSFLLIFIFI
VLLIHFEGWRISFYWNVSVHRVLGFKEIDSQPEQFEYAAYIIHAYKDRDWVWEHFSPMEE
QDQTLKFCLEERDFQAGVLELEAIINSIKRSRKIIFIITQHLLKDPLCKRFKVHHAVQQA
IEQNLDSIILIFLEEIPDYKLNHALCLRRGMFKSRCILNWPVQKERINAFHHKLQVALGS
RNSAH
>TaIn TLR3 PVIE01002130.1
MSQGLPYHIYSFLKLLPFWVLCASSTNRCAVRHEVADCSHLKLTEIPDDLPANITVLNLT
HNQLRRLPPANFTRYSQLTILDGGFNSISKLEPELCQQLPLLEILNLQHNELSQLSDKTF
IFCTNLAELHLRSNSIQKIQNNPFKNLKNLMKLDLSHNGLSSTKLGTQLQLENLQELLLS
SNKIQALRREELDFLGNSSLKKLELSSNQIKEFSPGCFHAIGKLFGLFLNNAQLGPSLIQ
KLCLELSNTSIQNLSLSNTQLNRTSSMTFIGLKQTNLTMLDLSHNSLNVIGNDSLAWLPH
LEYFFLEYNNIQHLYSHSFYGLFNVRYLNLRRSFTKQSISLALLPKIDNFSFQWLKCLEY
LNMEDNNFPGIKSNMFMGLVKLKYLSLSNSFSSLRTLTNETFLSLAHSPLLILNLTKNKI
SKIESGAFSWLGHLKILDLGLNEIGQELTGQEWRGLENIVEIYLSYNKYLQLTSNSFALV
PSLQRLMLRRVALKNVDSSPSPFHPLHNLTILDLSNNNIANINDELLEGLEKLEILDLQH
NNLARLWKHANPGGPVHFLKGLSHLHILNLESNGFDEIPAEAFKNLFELKSINLGLNNLN
ILPPSVFDNQVSLKSLSLQKNLITSVEKNVFGPAFKNLSNLDLRFNPFDCTCESISWFVN
WINGTHTNISELSSHYLCNTPPQYHGFPVMLFDTSSCKDSAPFELLFMINTSILLIFIFI
VLLIHFEGWRISFYWNVSVHRVLGFKEIDRQPEQFEYAAYIVHAYKDRDWVWEHFLPMEE
KDQTLRFCLEERDFQAGVLELEAIINGIKRSRKIIFVITQHLLKDPLCKRFKVHHAVHQA
IEQNLDSIILIFLEEIPDYKLNHALCLRRGMFKSHCILNWPIQKERINAFHHKLQVALGS
RNSVH
>TaTe TLR3 PVID01001904.1
MSQGLPYHIYSFLKLLPFWVLCASSANRCAVRHEVADCSHLKLTEIPDDLPANITVLNLT
HNQLRRLPPANFTRYSQLTILDGGFNSISKLEPELCQQLPLLEILNLQHNELSQLSDKTF
IFCTNLAELHLRSNSIQKIQNNPFKNLKNLMKLDLSHNGLSSTKLGTQLQLENLQELLLS
SNKIQALRREELDFLGNSSLKKLELSSNQIKEFSPGCFHAIGKLFGLFLNNAQLGPSLIQ
KLCLELSNTSIQNLSLSNIQLNRTSSMTFIGLKQTNLTMLDLSHNSLNVIGNDSFAWLPH
LEYFFLEYNNIEHLYSHSFYGLFNVRYLNLRRSFTKQSISLASLPKIDNFSFQWLKCLEY
LNMEDNNFPGIKSNMFMGLVKLKYLSLSNSFSSLRTLTNETFLSLAHSPLLILNLTKNKI
SKIESGAFSWLGHLKILDLGLNEIGQELTGQEWRGLENIVEIYLSYNKYLQLTSNSFALV
PSLQRLMLRRVALRNVDSSPSPFHPLRNLTILDLSNNNIANINDELLEGLEKLEILDLQH
NNLARLWKHANPGGPVHFLKGLFHLHILNLESNGFDEIPAEAFKNLFELKSINLGLNNLN
ILPPSVFDNQVSLKSLSLQKNLITSVEKNVFGPAFKNLSNLDMRFNPFDCTCESISWFVN
WMNGTHTNISELSSHYLCNTPPQYHGFPVMLFDTSSCKDSAPFELLFMINTSFLLIFIFI
VLLIHFEGWRISFYWNVSVHRVLGFKEIDGQPEQFEYAAYIVHAYKDRDWVWEHFLPMEE
KDQTLRFCLEERDFQAGVLELEAIINGIKRSRKIIFVITQHLLKDPLCKRFKVHHAVHQA
IEQNLDSIILIFLEEIPDYKLNHALCLRRGMFKSHCILNWPIQKERINAFHHKLQVALGS
RNSVH
>CeSi TLR3 XP 004428823.1
MSQGLPYHIYSFLRLLPFWVLCASSTNRCAVRHEVADCSHLKLTQIPDDLPANITVLNLT
HNQLRRLPPANFTRYSQLTILDGGFNTISKLEPELCQKLPLLEILNLQHNELSQLSDKTF
VFCTNLTELHLRSNSIQKIQNNPFKNLKKLIKLDLSHNGLSSTKLGTQLQLENLQELLLS
NNKIQALRREELDFLGNSSLKKLELSSNQIKEFSPGCFHAIGKLFGLTLNNVQLGPSLTR
KLCLELSNTSIQNLSLSNTQLNITSNMTFIGLKQTNLTMLDLSHNSLNVIGKDSFAWLPH
LEYFFLEYNNIQHLYSHSFYGLFNVRHLNLRRSFTKQSNALASLPKIDDFSFQWLKCLEY
LNMEDNNFPGIKNNMFTGLVKLKYLSLSNSFSSLRTLTNETFLSLAHSPLRILNLTKNKI
SKIESGAFSWLGLLKILDLGLNEIGQEITGQEWRGLENIVEIYLSYNKYLQLTSNSFALV
PSLQQLMLRRVALKNVDSSPSPFRPLRNLTILDLSNNNIANINDELLEGLEKLEILDLQH
NNLARLWKHANPGGPVHFLKGLSHLHILNLESNGFDEIPAEAFKNLFELKSIILGLNNLN
MLPPSVFDNQVSLKSLSLQKNLITSVEKNVFGPAFKNLSNLDMSFNPFDCTCESIAWFVN
WINGTHTNISELSNHYLCNTPPHYHGFPVMLFDTSSCKDSAPFELLFMINTSILLFFIFI
VLLIHFEGWRISFYWNVSVHRVLGFKEIDRQPEQFEYAAYIIHAYKDRDWVWEHFLPMEE
EDQTLRFCLEERDFQAGVLELEAIINSIQRSRKIIFVVTHHLLKDPLCKRFKVHHAVQQA
IEQNLDSIILIFLEKIPDYKLNHALCLRRGMFKSHCILNWPVQKERINAFHHKLQVALGS
RNSVH
>RhUn TLR3 BOSQ02001280.1
MSQGLPHHIYSFLRLLPFWVLCASSTNRCAVRHEVADCSHLKLTQIPDDLPANITVLNLT
HNQLRRLPPANFTRYSQLTTLDGGFNTISKLEPELCQKLPLLEILNLQHNELSQLSDKTF
VFCTNLTELHLRSNSIQKIQNNPFKNLKNLIKLDLSHNGLSSTKLGTQLQLENLQELLLS
NNKIQALRHEELDFLGSSSLKNLELSSNQIKEFSPGCFHAIGKLFGLSLNNAQLGPSLTR
KLCLELSNTSIQNLSLSNIQLNITSNMTFIGLKQTNLTMLDLSHNSLNVIGKDSFAWLPH
LEYFFLEYNNIQHLYSHSFYGLFNVRHLNLRRSFTKQSNALASLPKIDDFSFQWLKCLEY
LNMEDNNFPGIINNMFTGLVKLKYLSLSNSFSSLRTLANATFLSLAHSPLRILNLTKNKI
SKIESGAFSWLGHLKILDLGLNEIGQELTGQEWRGLENIVEIYLSYNKYLQLTSDSFALV
PSLQQLMLRRVALKNVDSSPSPFRPLRNLTILDLSNNNIANINDELLEGLEKLEILDLQH
NNLARLWKHANPGGPVHFLKGLSHLHILNLESNGFDEIPAEAFKNLFQLKSINLGLNNLN
MLPPSVFDNQVSLKSLSLQKNLITSVEKNVFGPAFKNLSNLDMSFNPFDCTCESIAWFVN
WINGTHTNISELPNHYLCNTPPHYHGFPVMLFDTSSCKDSAPFELLFMINTSILLFFIFI
VLLIHFEGWRISFYWNVSVHRVLGFKEIDRQPEQFEYAAYIIHAYKDRDWVWEHFLPMEE
EDQTLRFCLEERDFQAGVLELEAIINSIQRSRKIIFVVTHHLLKDPLCKRFKVHHAVQQA
IEQNLDSIILIFLEKIPDYKLNHALCLRRGMFKSHCILNWPVQKERINAFHHKLQVALGS
RNSVH
>Disu TLR3 PEKH011061517.1
MSQGLPYHIYSFLRLLPFWVLCASSTNRCAVRHEVADCSHLKLTQIPDDLPANVTVLNLT
HNQLRRLPPANFTRYSQLTILDGGFNTISKLEPELCQKLPLLEILNLQHNELSQLSDKTF
VFCTNLTELYLRSNSIQKIQNNPFKNLKNLIKLDLSHNGLSSTKLGTQLQLENLQELLLS
NNKIQALRHEELDFLGNSSLKKLELSSNQIKEFSPGCFHAIGKLFGLSLNNAQLGPSLTR
KLCLELSNTSIQNLSLSNTQLNITSNVTFIGLKQTNLTMLDLSHNSLNVIGNDSFAWLPQ
LEYFFLEYNNIQHLYSHSFYGLFNVRHLNMRRSFTKQSNALASLPKIDDFSFQWLKCLDY
LNMEDNNFPGIKNNMFTGLVKLKYLSLSNSFSSLRTLTNETFLSLAHSPLRILNLTKNKI
SKIESGAFSWLGHLKILDLGLNEIGQELTGQEWRGLENIVEIYLSYNKYLQLTSNSFSLV
PSLQQLMLRRVALKNVDSSPSPFRPLRNLTILDLSNNNIANINDELLEGLEKLEILDLQH
NNLARLWKHANPGGPVHFLKGLSHLHILNLESNGFDEIPAEAFKNLFELKSINLGLNNLN
MLPPSVFDNQVSLKSLSLQKNLITSVEKKVFGPAFKNLSNLDMSFNPFDCTCESIAWFAN
WINGTHTNISELSNHYLCNTPPHYHGFPVVLFDTSSCKDSAPFELLFMINTSVLLFFIFI
VLLIHFEGWRISFYWNVSVHRVLGFKEIDRQPEQFEYAAYIIHAYKDRDWVWEHFLPMEE
EDQTLRFCLEERDFQAGVLELEAIINSIQRSRKIIFVVTQHLLKDPLCKRFKVHHAVQQA
IEQNLDSIILIFLEKIPDYKLNHALCLRRGMFKSHCILNWPVQKERINAFHHKLQVALGS
RNSVH
>DiBi TLR3 CM036974.1
MTQGLPYHIYSFLRLLPFWVLCASSTNRCAVRHEVADCSHLKLTQIPDDLPANITVLNLT
HNQLRRLPPANFTRYSQLTILDGGFNTISKLEPELCQKLPLLEILNLQHNELSQLSDKTF
VFCTNLTELHLRSNSIQKIQNNPFKNLKKLIKLDLSHNGLSSTKLGTQLQLENLQELLLS
NNKIQALRHEELDFLGNSSLKKLELSSNQIKEFSPGCFHAIGKLFGLSLNNVQLGPSLTR
KLCLELSNTSIQNLSLSNTQLNITSNMTFTGLEQTNLTMLDLSHNSLNVIGKDSFAWLPH
LEYFFLEYNNIQHLYSHSFYGLFNVRHLNLRRSFTKQSNALASLPKIDDFSFQWLKCLEY
LNMEDNNFPGIKNNMFTGLVKLKYLSLSNSFSSLRTLTNETFLSLAHSPLRILNLTKNKI
SKIESGAFSWLGHLKILDLGLNEIGQELTGQEWRGLENIVEIYLSYNKYLQLTSNSFALV
PSLQQLMLRRVALKNVDSSPSPFRPLRNLTILDLSNNNIANINDELLEGLEKLEILDLQH
NNLARLWKHANPGGPVHFLKGLSHLHILNLESNGFDEIPAEAFKNLFELKSINLGLNNLN
MLPPSVFDNQVSLKSLSLQKNLITSVEKNVFGPAFKNLSNLDMSFNPFDCTCESIAWFVN
WINGTHTNISELSNHYLCNTPPHYHGFPVMLFDTSSCKDSAPFELLFMINTSTLLFFIFI
VLLIHFEGWRISFYWNVSVHRVLGFKEIDRQPEQFEYAAYIIHAYKDRDWVWEHFLPMEE
KDQTLRFCLEERDFQAGVLELEAIINSIQRSRKIIFVVTHHLLKDPLCKRFKVHHAVQQA
IEQNLDSIILIFLEKIPDYKLNHALCLRRGMFKSHCILNWPVQKERINAFHHKLQVALGS
RNSVH
