# Supplementary material for: Twelve toll-like receptor (TLR) genes in the family Equidae – comparative genomics, selection and evolution
Source: Vet Res Commun. 2023 Oct 24;48(2):725–41. doi: 10.1007/s11259-023-10245-4 (PMC10998774; doi:10.1007/s11259-023-10245-4)
Supplement: Supplementary file 3 — Supplementary Material 3 [file 11259_2023_10245_MOESM3_ESM.zip › TLR3 CDS.fas]

>EqGr_TLR3_heq1   
ATGAGTCAGAGTTTGCCTTATCACATCTACTCCTTTTTGAGACTGTTGCCCTTTTGGGTC
CTGTGTGCATCCTGC---AACAAATGTGCTGTTAGACATGAAGTAGCTGACTGCAGTCAC
CTGAAGTTGACTCAAATACCTGATGACCTCCCAGCAAACATAACAGTGTTGAATCTCACC
CATAATCAATTCAGAAGATTGCCACCTGACAATTTTACAAGATACAGCCAACTTACTATC
TTGGATGGAGGATTTAACTGCATCTCAAAACTGGAGCCGGAATTGTGCCAAAAACTCCCT
TTATTGGAAATTTTGGACCTCCAGCACAATGAGCTGTCTCAACTTTCTGATAAAACCTTT
ATGTTCTGCATGAATTTGACTGAACTCCATCTAAGGTCCAACTCAATCCATAAAATTCAA
AATAATCCCTTTAAAAATCTGAAGAATTTAATCAAATTAGATCTATCTCATAACGGTTTA
TCATCTACTAAATTAGGAACTCAGCTCCAACTGGAAAATCTCCAAGAGCTTCTGTTATCA
AATAATAAAATTCAGGCACTGAGACGTGACGAACTTGATTTCCTTGGCAATTCTTCTTTG
AAAAAGTTAGAGTTGTCATCAAATCAAATTAAAGAGTTTTCTCCAGGGTGTTTTCAGGCA
GTTGGAAAATTATTTGGCCTCTCTCTGAACAATGTCCAACTGGGCCCCAGTCTCACAGAG
AAACTTTGCCTGGAATTATCAAACACCAGCATCCAGAATCTATCTTTGAGTAACACACAG
CTGTACAGAACGAGCAATACAACTTTCGTTGGGCTAAAGCAGACAAATCTCACCATGCTC
GATCTTTCCCACAACAACTTAAATGTGATTGGTAATGATTCCTTTGCTTGGCTTCCCCAT
CTGGAATATTTCTTCCTGGAGTATAATAATATAGAGCATTTGTATGCTCACTCCTTTTAT
GGGCTTTTCAATGTGAGATACCTGAATTTGAGACGATCTTTTACTAAGCAGAGCATTTCT
CTTGCTTCGCTTCCCAAGATTGATGATTTTTCCTTTCAGTGGCTAAAATGTTTGGAGTAT
CTTAACATGGAAGATAATAATTTTCCAGGCATAAAAAGCAATATGTTCACAGGATTGGTA
AAGCTGAAACACTTAAGTCTGTCCAACTCCTTTTCAAGTTTGCGGACTCTAACAAATGAA
ACATTTCTATCACTTGCTCATTCTCCTCTACTCACACTCAACCTAACCAAAAACAAAATC
TCAAAACTAGAAAGTGGTGCTTTTTCTTGGTTGGGCCACCTAAAGATACTGGACCTTGGC
CTTAATGAAATTGGGCAAGAACTCACAGGTCAGGAATGGAGAGGTCTAGAAAATATTTTT
GAAATCTACCTGTCCTACAACAAATACCTACAATTGACTAGCAACTCTTTTGCCTTGGTT
CCAAGCCTTCAAAGACTGATGCTCCGAAGGGTGGCCCTTAAAAATGTGGACAGCTCCCCT
CCGCCTTTTCGCCCTCTTCATAACTTGACCATCCTGGATCTAAGCAACAACAACATAGCC
AACATAAATGATGAACTGTTGGAGGGTCTTGAGAAACTAGAAATTCTGGATTTGCAGCAT
AACAATTTAGCGCGGCTCTGGAAACACGCAAACCCTGGTGGTCCTGTTCATTTTCTAAAG
GGTCTTTCTCACCTCCACGTCCTTAACTTAGAGTCTAATGGCTTTGATGAGATCCCAGCA
GAGGCCTTCAAGAATTTATTTGAATTAAAAAGCATTAATCTAGGACTGAATAATTTAAAC
ATACTTCCGCCATCTGTCTTTGACGATCAGGTGTCTCTGAAGTCACTGAGCCTTCAGAAG
AATCTCATCACATCGGTTGAGAAGAATGTTTTCGGGCCAGCTTTGAAGAACCTGAGTAGT
TTAGATATGAGCTTTAATCCATTTGATTGTACATGTGAAAGCATTGCCTGGTTTGTTAAT
TGGATTAATGGTACCCATACCAACATCTCTGAGCTATCAAGTCATTATCTCTGCAACACT
CCACCTCAGTATCATGGCTTCCCAGTGATGCTTTTTGATACATCATCCTGCAAAGACAGT
GCCCCCTTTGAACTTCTTTTCATGATAAATACCAGTTTCCTATTGATTTTTATCTTTATT
GTACTGCTCATCCATTTTGAAGGCTGGAGAATATCTTTTTACTGGAACGTTTCAGTGCAT
CGAGTTCTTGGTTTCAAAGAAATAGACAGCCAGCCAGAGCAGTTTGAATATGCAGCATAT
ATAATTCACGCCTACAAAGATAGGGACTGGGTCTGGGAACACTTCTCCCCAATGGAAGAA
CAAGATCAAACTCTCAAGTTTTGTCTGGAAGAAAGGGACTTTCAGGCAGGTGTCCTTGAA
CTTGAAGCAATTATTAACAGCATCAAAAGGAGCAGAAAAATTATTTTCATTATAACACAG
CATCTATTAAAAGATCCATTATGCAAAAGATTCAAGGTGCATCATGCAGTTCAGCAAGCT
ATTGAACAGAACCTGGATTCCATTATATTGATCTTTCTTGAAGAGATTCCAGATTATAAA
CTGAACCATGCGCTCTGTTTGCGAAGAGGAATGTTTAAATCACACTGTATCTTGAACTGG
CCAGTCCAGAAAGAACGGATAAATGCCTTTCATCATAAATTGCAAGTAGCACTTGGATCC
AGAAATTCAGCACAT
>EqQuAn_TLR3_heq1
ATGAGTCAGAGTTTGCCTTATCACATCTACTCCTTTTTGAGACTGTTGCCCTTTTGGGTC
CTGTGTGCATCCTGC---AACAAATGTGCTGTTAGACATGAAGTAGCTGACTGCAGTCAC
CTGAAGTTGACTCAAATACCTGATGACCTCCCAGCAAACATAACAGTGTTGAATCTCACC
CATAATCAATTCAGAAGATTGCCACCTGACAATTTTACAAGATACAGCCAACTTACTATC
TTGGATGGAGGATTTAACTGCATCTCAAAACTGGAGCCGGAATTGTGCCAAAAACTCCCT
TTATTGGAAATTTTGGACCTCCAGCACAATGAGCTGTCTCAACTTTCTGATAAAACCTTT
ATGTTCTGCATGAATTTGACTGAACTCCATCTAAGGTCCAACTCAATCCATAAAATTCAA
AATAATCCCTTTAAAAATCTGAAGAATTTAATCAAATTAGATCTATCTCATAACGGTTTA
TCATCTACTAAATTAGGAACTCAGCTCCAACTGGAAAATCTCCAAGAGCTTCTGTTATCA
AATAATAAAATTCAGGCACTGAGACGTGACGAACTTGATTTCCTTGGCAATTCTTCTTTG
AAAAAGTTAGAGTTGTCATCAAATCAAATTAAAGAGTTTTCTCCAGGGTGTTTTCAGGCA
GTTGGAAAATTATTTGGCCTCTCTCTGAACAATGTCCAACTGGGCCCCAGTCTCACAGAG
AAACTTTGCCTGGAATTATCAAACACCAGCATCCAGAATCTATCTTTGAGTAACACACAG
CTGTACAGAACGAGCAATACAACTTTCGTTGGGCTAAAGCAGACAAATCTCACCATGCTC
GATCTTTCCCACAACAACTTAAATGTGATTGGTAATGATTCCTTTGCTTGGCTTCCCCAT
CTGGAATATTTCTTCCTGGAGTATAATAATATAGAGCATTTGTATGCTCACTCCTTTTAT
GGGCTTTTCAATGTGAGATACCTGAATTTGAGACGATCTTTTACTAAGCAGAGCATTTCT
CTTGCTTCGCTTCCCAAGATTGATGATTTTTCCTTTCAGTGGCTAAAATGTTTGGAGTAT
CTTAACATGGAAGATAATAATTTTCCAGGCATAAAAAGCAATATGTTCACAGGATTGGTA
AAGCTGAAACACTTAAGTCTGTCCAACTCCTTTTCAAGTTTGCGGACTCTAACAAATGAA
ACATTTCTATCACTTGCTCATTCTCCTCTACTCACACTCAACCTAACCAAAAACAAAATC
TCAAAACTAGAAAGTGGTGCTTTTTCTTGGTTGGGCCACCTAAAGATACTGGACCTTGGC
CTTAATGAAATTGGGCAAGAACTCACAGGTCAGGAATGGAGAGGTCTAGAAAATATTTTT
GAAATCTACCTGTCCTACAACAAATACCTACAATTGACTAGCAACTCTTTTGCCTTGGTT
CCAAGCCTTCAAAGACTGATGCTCCGAAGGGTGGCCCTTAAAAATGTGGACAGCTCCCCT
CCGCCTTTTCGCCCTCTTCATAACTTGACCATCCTGGATCTAAGCAACAACAACATAGCC
AACATAAATGATGAACTGTTGGAGGGTCTTGAGAAACTAGAAATTCTGGATTTGCAGCAT
AACAATTTAGCGCGGCTCTGGAAACACGCAAACCCTGGTGGTCCTGTTCATTTTCTAAAG
GGTCTTTCTCACCTCCACGTCCTTAACTTAGAGTCTAATGGCTTTGATGAGATCCCAGCA
GAGGCCTTCAAGAATTTATTTGAATTAAAAAGCATTAATCTAGGACTGAATAATTTAAAC
ATACTTCCGCCATCTGTCTTTGACGATCAGGTGTCTCTGAAGTCACTGAGCCTTCAGAAG
AATCTCATCACATCGGTTGAGAAGAATGTTTTCGGGCCAGCTTTGAAGAACCTGAGTAGT
TTAGATATGAGCTTTAATCCATTTGATTGTACATGTGAAAGCATTGCCTGGTTTGTTAAT
TGGATTAATGGTACCCATACCAACATCTCTGAGCTATCAAGTCATTATCTCTGCAACACT
CCACCTCAGTATCATGGCTTCCCAGTGATGCTTTTTGATACATCATCCTGCAAAGACAGT
GCCCCCTTTGAACTTCTTTTCATGATAAATACCAGTTTCCTATTGATTTTTATCTTTATT
GTACTGCTCATCCATTTTGAAGGCTGGAGAATATCTTTTTACTGGAACGTTTCAGTGCAT
CGAGTTCTTGGTTTCAAAGAAATAGACAGCCAGCCAGAGCAGTTTGAATATGCAGCATAT
ATAATTCACGCCTACAAAGATAGGGACTGGGTCTGGGAACACTTCTCCCCAATGGAAGAA
CAAGATCAAACTCTCAAGTTTTGTCTGGAAGAAAGGGACTTTCAGGCAGGTGTCCTTGAA
CTTGAAGCAATTATTAACAGCATCAAAAGGAGCAGAAAAATTATTTTCATTATAACACAG
CATCTATTAAAAGATCCATTATGCAAAAGATTCAAGGTGCATCATGCAGTTCAGCAAGCT
ATTGAACAGAACCTGGATTCCATTATATTGATCTTTCTTGAAGAGATTCCAGATTATAAA
CTGAACCATGCGCTCTGTTTGCGAAGAGGAATGTTTAAATCACACTGTATCTTGAACTGG
CCAGTCCAGAAAGAACGGATAAATGCCTTTCATCATAAATTGCAAGTAGCACTTGGATCC
AGAAATTCAGCACAT
>EqQuBoe_TLR3_heq1
ATGAGTCAGAGTTTGCCTTATCACATCTACTCCTTTTTGAGACTGTTGCCCTTTTGGGTC
CTGTGTGCATCCTGC---AACAAATGTGCTGTTAGACATGAAGTAGCTGACTGCAGTCAC
CTGAAGTTGACTCAAATACCTGATGACCTCCCAGCAAACATAACAGTGTTGAATCTCACC
CATAATCAATTCAGAAGATTGCCACCTGACAATTTTACAAGATACAGCCAACTTACTATC
TTGGATGGAGGATTTAACTGCATCTCAAAACTGGAGCCGGAATTGTGCCAAAAACTCCCT
TTATTGGAAATTTTGGACCTCCAGCACAATGAGCTGTCTCAACTTTCTGATAAAACCTTT
ATGTTCTGCATGAATTTGACTGAACTCCATCTAAGGTCCAACTCAATCCATAAAATTCAA
AATAATCCCTTTAAAAATCTGAAGAATTTAATCAAATTAGATCTATCTCATAACGGTTTA
TCATCTACTAAATTAGGAACTCAGCTCCAACTGGAAAATCTCCAAGAGCTTCTGTTATCA
AATAATAAAATTCAGGCACTGAGACGTGACGAACTTGATTTCCTTGGCAATTCTTCTTTG
AAAAAGTTAGAGTTGTCATCAAATCAAATTAAAGAGTTTTCTCCAGGGTGTTTTCAGGCA
GTTGGAAAATTATTTGGCCTCTCTCTGAACAATGTCCAACTGGGCCCCAGTCTCACAGAG
AAACTTTGCCTGGAATTATCAAACACCAGCATCCAGAATCTATCTTTGAGTAACACACAG
CTGTACAGAACGAGCAATACAACTTTCGTTGGGCTAAAGCAGACAAATCTCACCATGCTC
GATCTTTCCCACAACAACTTAAATGTGATTGGTAATGATTCCTTTGCTTGGCTTCCCCAT
CTGGAATATTTCTTCCTGGAGTATAATAATATAGAGCATTTGTATGCTCACTCCTTTTAT
GGGCTTTTCAATGTGAGATACCTGAATTTGAGACGATCTTTTACTAAGCAGAGCATTTCT
CTTGCTTCGCTTCCCAAGATTGATGATTTTTCCTTTCAGTGGCTAAAATGTTTGGAGTAT
CTTAACATGGAAGATAATAATTTTCCAGGCATAAAAAGCAATATGTTCACAGGATTGGTA
AAGCTGAAACACTTAAGTCTGTCCAACTCCTTTTCAAGTTTGCGGACTCTAACAAATGAA
ACATTTCTATCACTTGCTCATTCTCCTCTACTCACACTCAACCTAACCAAAAACAAAATC
TCAAAACTAGAAAGTGGTGCTTTTTCTTGGTTGGGCCACCTAAAGATACTGGACCTTGGC
CTTAATGAAATTGGGCAAGAACTCACAGGTCAGGAATGGAGAGGTCTAGAAAATATTTTT
GAAATCTACCTGTCCTACAACAAATACCTACAATTGACTAGCAACTCTTTTGCCTTGGTT
CCAAGCCTTCAAAGACTGATGCTCCGAAGGGTGGCCCTTAAAAATGTGGACAGCTCCCCT
CCGCCTTTTCGCCCTCTTCATAACTTGACCATCCTGGATCTAAGCAACAACAACATAGCC
AACATAAATGATGAACTGTTGGAGGGTCTTGAGAAACTAGAAATTCTGGATTTGCAGCAT
AACAATTTAGCGCGGCTCTGGAAACACGCAAACCCTGGTGGTCCTGTTCATTTTCTAAAG
GGTCTTTCTCACCTCCACGTCCTTAACTTAGAGTCTAATGGCTTTGATGAGATCCCAGCA
GAGGCCTTCAAGAATTTATTTGAATTAAAAAGCATTAATCTAGGACTGAATAATTTAAAC
ATACTTCCGCCATCTGTCTTTGACGATCAGGTGTCTCTGAAGTCACTGAGCCTTCAGAAG
AATCTCATCACATCGGTTGAGAAGAATGTTTTCGGGCCAGCTTTGAAGAACCTGAGTAGT
TTAGATATGAGCTTTAATCCATTTGATTGTACATGTGAAAGCATTGCCTGGTTTGTTAAT
TGGATTAATGGTACCCATACCAACATCTCTGAGCTATCAAGTCATTATCTCTGCAACACT
CCACCTCAGTATCATGGCTTCCCAGTGATGCTTTTTGATACATCATCCTGCAAAGACAGT
GCCCCCTTTGAACTTCTTTTCATGATAAATACCAGTTTCCTATTGATTTTTATCTTTATT
GTACTGCTCATCCATTTTGAAGGCTGGAGAATATCTTTTTACTGGAACGTTTCAGTGCAT
CGAGTTCTTGGTTTCAAAGAAATAGACAGCCAGCCAGAGCAGTTTGAATATGCAGCATAT
ATAATTCACGCCTACAAAGATAGGGACTGGGTCTGGGAACACTTCTCCCCAATGGAAGAA
CAAGATCAAACTCTCAAGTTTTGTCTGGAAGAAAGGGACTTTCAGGCAGGTGTCCTTGAA
CTTGAAGCAATTATTAACAGCATCAAAAGGAGCAGAAAAATTATTTTCATTATAACACAG
CATCTATTAAAAGATCCATTATGCAAAAGATTCAAGGTGCATCATGCAGTTCAGCAAGCT
ATTGAACAGAACCTGGATTCCATTATATTGATCTTTCTTGAAGAGATTCCAGATTATAAA
CTGAACCATGCGCTCTGTTTGCGAAGAGGAATGTTTAAATCACACTGTATCTTGAACTGG
CCAGTCCAGAAAGAACGGATAAATGCCTTTCATCATAAATTGCAAGTAGCACTTGGATCC
AGAAATTCAGCACAT
>EqQuBor_TLR3_heq1
ATGAGTCAGAGTTTGCCTTATCACATCTACTCCTTTTTGAGACTGTTGCCCTTTTGGGTC
CTGTGTGCATCCTGC---AACAAATGTGCTGTTAGACATGAAGTAGCTGACTGCAGTCAC
CTGAAGTTGACTCAAATACCTGATGACCTCCCAGCAAACATAACAGTGTTGAATCTCACC
CATAATCAATTCAGAAGATTGCCACCTGACAATTTTACAAGATACAGCCAACTTACTATC
TTGGATGGAGGATTTAACTGCATCTCAAAACTGGAGCCGGAATTGTGCCAAAAACTCCCT
TTATTGGAAATTTTGGACCTCCAGCACAATGAGCTGTCTCAACTTTCTGATAAAACCTTT
ATGTTCTGCATGAATTTGACTGAACTCCATCTAAGGTCCAACTCAATCCATAAAATTCAA
AATAATCCCTTTAAAAATCTGAAGAATTTAATCAAATTAGATCTATCTCATAACGGTTTA
TCATCTACTAAATTAGGAACTCAGCTCCAACTGGAAAATCTCCAAGAGCTTCTGTTATCA
AATAATAAAATTCAGGCACTGAGACGTGACGAACTTGATTTCCTTGGCAATTCTTCTTTG
AAAAAGTTAGAGTTGTCATCAAATCAAATTAAAGAGTTTTCTCCAGGGTGTTTTCAGGCA
GTTGGAAAATTATTTGGCCTCTCTCTGAACAATGTCCAACTGGGCCCCAGTCTCACAGAG
AAACTTTGCCTGGAATTATCAAACACCAGCATCCAGAATCTATCTTTGAGTAACACACAG
CTGTACAGAACGAGCAATACAACTTTCGTTGGGCTAAAGCAGACAAATCTCACCATGCTC
GATCTTTCCCACAACAACTTAAATGTGATTGGTAATGATTCCTTTGCTTGGCTTCCCCAT
CTGGAATATTTCTTCCTGGAGTATAATAATATAGAGCATTTGTATGCTCACTCCTTTTAT
GGGCTTTTCAATGTGAGATACCTGAATTTGAGACGATCTTTTACTAAGCAGAGCATTTCT
CTTGCTTCGCTTCCCAAGATTGATGATTTTTCCTTTCAGTGGCTAAAATGTTTGGAGTAT
CTTAACATGGAAGATAATAATTTTCCAGGCATAAAAAGCAATATGTTCACAGGATTGGTA
AAGCTGAAACACTTAAGTCTGTCCAACTCCTTTTCAAGTTTGCGGACTCTAACAAATGAA
ACATTTCTATCACTTGCTCATTCTCCTCTACTCACACTCAACCTAACCAAAAACAAAATC
TCAAAACTAGAAAGTGGTGCTTTTTCTTGGTTGGGCCACCTAAAGATACTGGACCTTGGC
CTTAATGAAATTGGGCAAGAACTCACAGGTCAGGAATGGAGAGGTCTAGAAAATATTTTT
GAAATCTACCTGTCCTACAACAAATACCTACAATTGACTAGCAACTCTTTTGCCTTGGTT
CCAAGCCTTCAAAGACTGATGCTCCGAAGGGTGGCCCTTAAAAATGTGGACAGCTCCCCT
CCGCCTTTTCGCCCTCTTCATAACTTGACCATCCTGGATCTAAGCAACAACAACATAGCC
AACATAAATGATGAACTGTTGGAGGGTCTTGAGAAACTAGAAATTCTGGATTTGCAGCAT
AACAATTTAGCGCGGCTCTGGAAACACGCAAACCCTGGTGGTCCTGTTCATTTTCTAAAG
GGTCTTTCTCACCTCCACGTCCTTAACTTAGAGTCTAATGGCTTTGATGAGATCCCAGCA
GAGGCCTTCAAGAATTTATTTGAATTAAAAAGCATTAATCTAGGACTGAATAATTTAAAC
ATACTTCCGCCATCTGTCTTTGACGATCAGGTGTCTCTGAAGTCACTGAGCCTTCAGAAG
AATCTCATCACATCGGTTGAGAAGAATGTTTTCGGGCCAGCTTTGAAGAACCTGAGTAGT
TTAGATATGAGCTTTAATCCATTTGATTGTACATGTGAAAGCATTGCCTGGTTTGTTAAT
TGGATTAATGGTACCCATACCAACATCTCTGAGCTATCAAGTCATTATCTCTGCAACACT
CCACCTCAGTATCATGGCTTCCCAGTGATGCTTTTTGATACATCATCCTGCAAAGACAGT
GCCCCCTTTGAACTTCTTTTCATGATAAATACCAGTTTCCTATTGATTTTTATCTTTATT
GTACTGCTCATCCATTTTGAAGGCTGGAGAATATCTTTTTACTGGAACGTTTCAGTGCAT
CGAGTTCTTGGTTTCAAAGAAATAGACAGCCAGCCAGAGCAGTTTGAATATGCAGCATAT
ATAATTCACGCCTACAAAGATAGGGACTGGGTCTGGGAACACTTCTCCCCAATGGAAGAA
CAAGATCAAACTCTCAAGTTTTGTCTGGAAGAAAGGGACTTTCAGGCAGGTGTCCTTGAA
CTTGAAGCAATTATTAACAGCATCAAAAGGAGCAGAAAAATTATTTTCATTATAACACAG
CATCTATTAAAAGATCCATTATGCAAAAGATTCAAGGTGCATCATGCAGTTCAGCAAGCT
ATTGAACAGAACCTGGATTCCATTATATTGATCTTTCTTGAAGAGATTCCAGATTATAAA
CTGAACCATGCGCTCTGTTTGCGAAGAGGAATGTTTAAATCACACTGTATCTTGAACTGG
CCAGTCCAGAAAGAACGGATAAATGCCTTTCATCATAAATTGCAAGTAGCACTTGGATCC
AGAAATTCAGCACAT
>EqGr_TLR3_heq2
ATGAGTCAGAGTTTGCCTTATCACATCTACTCCTTTTTGAGACTGTTGCCCTTTTGGGTC
CTGTGTGCATCCTGC---AACAAATGTGCTGTTAGACATGAAGTAGCTGACTGCAGTCAC
CTGAAGTTGACTCAAATACCTGATGACCTCCCAGCAAACATAACAGTGTTGAATCTCACC
CATAATCAATTCAGAAGATTGCCACCTGACAATTTTACAAGATACAGCCAACTTACTATC
TTGGATGGAGGATTTAACTGCATCTCAAAACTGGAGCCGGAATTGTGCCAAAAACTCCCT
TTATTGGAAATTTTGGACCTCCAGCACAATGAGCTGTCTCAACTTTCTGATAAAACCTTT
ATGTTCTGCATGAATTTGACTGAACTCCATCTAAGGTCCAACTCAATTCATAAAATTCAA
AATAATCCCTTTAAAAATCTGAAGAATTTAATCAAATTAGATCTATCTCATAACGGTTTA
TCATCTACTAAATTAGGAACTCAGCTCCAACTGGAAAATCTCCAAGAGCTTCTGTTATCA
AATAATAAAATTCAGGCACTGAGACGTGACGAACTTGATTTCCTTGGCAATTCTTCTTTG
AAAAAGTTAGAGTTGTCATCAAATCAAATTAAAGAGTTTTCTCCAGGGTGTTTTCAGGCA
GTTGGAAAATTATTTGGCCTCTCTCTGAACAATGTCCAACTGGGCCCCAGTCTCACAGAG
AAACTTTGCCTGGAATTATCAAACACCAGCATCCAGAATCTATCTTTGAGTAACACACAG
CTGTACAGAACGAGCAATACAACTTTCGTTGGGCTAAAGCAGACAAATCTCACCATGCTC
GATCTTTCCCACAACAACTTAAATGTGATTGGTAATGATTCCTTTGCTTGGCTTCCCCAT
CTGGAATATTTCTTCCTGGAGTATAATAATATAGAGCATTTGTATGCTCACTCCTTTTAT
GGGCTTTTCAATGTGAGATACCTGAATTTGAGACGATCTTTTACTAAGCAGAGCATTTCT
CTTGCTTCGCTTCCCAAGATTGATGATTTTTCCTTTCAGTGGCTAAAATGTTTGGAGTAT
CTTAACATGGAAGATAATAATTTTCCAGGCATAAAAAGCAATATGTTCACAGGATTGGTA
AAGCTGAAACACTTAAGTCTGTCCAACTCCTTTTCAAGTTTGCGGACTCTAACAAATGAA
ACATTTCTATCACTTGCTCATTCTCCTCTACTCACACTCAACCTAACCAAAAACAAAATC
TCAAAACTAGAAAGTGGTGCTTTTTCTTGGTTGGGCCACCTAAAGATACTGGACCTTGGC
CTTAATGAAATTGGGCAAGAACTCACAGGTCAGGAATGGAGAGGTCTAGAAAATATTTTT
GAAATCTACCTGTCCTACAACAAATACCTACAATTGACTAGCAACTCTTTTGCCTTGGTT
CCAAGCCTTCAAAGACTGATGCTCCGAAGGGTGGCCCTTAAAAATGTGGACAGCTCCCCT
CCGCCTTTTCGCCCTCTTCATAACTTGACCATCCTGGATCTAAGCAACAACAACATAGCC
AACATAAATGATGAACTGTTGGAGGGTCTTGAGAAACTAGAAATTCTGGATTTGCAGCAT
AACAATTTAGCGCGGCTCTGGAAACACGCAAACCCTGGTGGTCCTGTTCATTTTCTAAAG
GGTCTTTCTCACCTCCACGTCCTTAACTTAGAGTCTAATGGCTTTGATGAGATCCCAGCA
GAGGCCTTCAAGAATTTATTTGAATTAAAAAGCATTAATCTAGGACTGAATAATTTAAAC
ATACTTCCGCCATCTGTCTTTGACGATCAGGTGTCTCTGAAGTCACTGAGCCTTCAGAAG
AATCTCATCACATCGGTTGAGAAGAATGTTTTCGGGCCAGCTCTGAAGAACCTGAGTAGT
TTAGATATGAGCTTTAATCCATTTGATTGTACATGTGAAAGCATTGCCTGGTTTGTTAAT
TGGATTAATGGTACCCATACCAACATCTCTGAGCTATCAAGTCATTATCTCTGCAACACT
CCACCTCAGTATCATGGCTTCCCAGTGATGCTTTTTGATACATCATCCTGCAAAGACAGT
GCCCCCTTTGAACTTCTTTTCATGATAAATACCAGTTTCCTATTGATTTTTATCTTTATT
GTACTGCTCATCCATTTTGAAGGCTGGAGAATATCTTTTTACTGGAACGTTTCAGTGCAT
CGAGTTCTTGGTTTCAAAGAAATAGACAGCCAGCCAGAGCAGTTTGAATATGCAGCATAT
ATAATTCACGCCTACAAAGATAGGGACTGGGTCTGGGAACACTTCTCCCCAATGGAAGAA
CAAGATCAAACTCTCAAGTTTTGTCTGGAAGAAAGGGACTTTCAGGCAGGTGTCCTTGAA
CTTGAAGCAATTATTAACAGCATCAAAAGGAGCAGAAAAATTATTTTCATTATAACACAG
CATCTATTAAAAGATCCATTATGCAAAAGATTCAAGGTGCATCATGCAGTTCAGCAAGCT
ATTGAACAGAACCTGGATTCCATTATATTGATCTTTCTTGAAGAGATTCCAGATTATAAA
CTGAACCATGCGCTCTGTTTGCGAAGAGGAATGTTTAAATCACACTGTATCTTGAACTGG
CCAGTCCAGAAAGAACGGATAAATGCCTTTCATCATAAATTGCAAGTAGCACTTGGATCC
AGAAATTCAGCACAT
>EqHa_TLR3_heq3
ATGAGTCAGAGTTTGCCTTATCACATCTACTCCTTTTTGAGACTGTTGCCCTTTTGGGTC
CTGTGTGCATCCTGC---AACAAATGTGCTGTTAGACATGAAGTAGCTGACTGCAGTCAC
CTGAAGTTGACTCAAATACCTGATGACCTCCCAGCAAACATAACAGTGTTGAATCTCACC
CATAATCAATTCAGAAGATTGCCACCTGACAATTTTACAAGATACAGCCAACTTACTATC
TTGGATGGAGGATTTAACTGCATCTCAAAACTGGAGCCGGAATTGTGCCAAAAACTCCCT
TTATTGGAAATTTTGGACCTCCAGCACAATGAGCTGTCTCAACTTTCTGATAAAACCTTT
ATGTTCTGCATGAATTTGACTGAACTCCATCTAAGGTCCAACTCAATCCAGAAAATTCAA
AATAATCCCTTTAAAAATCTGAAGAATTTAATCAAATTAGATCTATCTCATAACGGTTTA
TCATCTACTAAATTAGGAACTCAGCTCCAACTGGAAAATCTCCAAGAGCTTCTGTTATCA
AATAATAAAATTCAGGCACTGAGACGTGACGAACTTGATTTCCTTGGCAATTCTTCTTTG
AAAAAGTTAGAGTTGTCATCAAATCAAATTAAAGAGTTTTCTCCAGGGTGTTTTCAGGCA
GTTGGAAAATTATTTGGCCTCTTTCTGAACAATGTCCAACTGGGCCCCAGTCTCACAGAG
AAACTTTGCCTGGAATTATCAAACACCAGCATCCAGAATCTATCTTTGAGTAACACACAG
CTGTACAGAACGAGCAATACAACTTTCGTTGGGCTAAAGCAGACAAATCTCACCATGCTC
GATCTTTCCCACAACAACTTAAATGTGATTGGTAATGATTCCTTTGCTTGGCTTCCCCAT
CTGGAATATTTCTTCCTGGAGTATAATAATATAGAGCATTTGTATGCTCACTCCTTTTAT
GGGCTTTTCAATGTGAGATACCTGAATTTGAGACGATCTTTTACTAAGCAGAGCATTTCT
CTTGCTTCGCTTCCCAAGATTGATGATTTTTCCTTTCAGTGGCTAAAATGTTTGGAGTAT
CTTAACATGGAAGATAATAATTTTCCAGGCATAAAAAGCAATATGTTCACAGGATTGGTA
AAGCTGAAACACTTAAGTCTGTCCAACTCCTTTTCAAGTTTGCGGACTCTAACAAATGAA
ACATTTCTATCACTTGCTCATTCTCCTCTACTCACACTCAACCTAACCAAAAACAAAATC
TCAAAACTAGAAAGTGGTGCTTTTTCTTGGTTGGGCCACCTAAAGATACTGGACCTTGGC
CTTAATGAAATTGGGCAAGAACTCACAGGTCAGGAATGGAGAGGTCTAGAAAATATTTTT
GAAATCTACCTGTCCTACAACAAATACCTACAATTGACTAGCAACTCTTTTGCCTTGGTT
CCAAGCCTTCAAAGACTGATGCTCCGAAGGGTGGCCCTTAAAAATGTGGACAGCTCCCCT
CCGCCTTTTCGCCCTCTTCATAACTTGACCATCCTGGATCTAAGCAACAACAACATAGCC
AACATAAATGATGAACTGTTGGAGGGTCTTGAGAAACTAGAAATTCTGGATTTGCAGCAT
AACAATTTAGCGCGGCTCTGGAAACACGCAAACCCTGGTGGTCCTGTTCATTTTCTAAAG
GGTCTTTCTCACCTCCACGTCCTTAACTTAGAGTCTAATGGCTTTGATGAGATCCCAGCA
GAGGCCTTCAAGAATTTATTTGAATTAAAAAGCATTAATCTAGGACTGAATAATTTAAAC
ATACTTCCGCCATCTGTCTTTGACGATCAGGTGTCTCTGAAGTCACTGAGCCTTCAGAAG
AATCTCATCACATCGGTTGAGAAGAATGTTTTCGGGCCAGCTTTGAAGAACCTGAGTAGT
TTAGATATGAGCTTTAATCCATTTGATTGTACATGTGAAAGCATTGCCTGGTTTGTTAAT
TGGATTAATGGTACCCATACCAACATCTCTGAGCTATCAAGTCATTATCTCTGCAACACT
CCACCTCAGTATCATGGCTTCCCAGTGATGCTTTTTGATACATCATCCTGCAAAGACAGT
GCCCCCTTTGAACTTCTTTTCATGATAAATACCAGTTTCCTATTGATTTTTATCTTTATT
GTACTGCTCATCCATTTTGAAGGCTGGAGAATATCTTTTTACTGGAACGTTTCAGTGCAT
CGAGTTCTTGGTTTCAAAGAAATAGACAGCCAGCCAGAGCAGTTTGAATATGCAGCATAT
ATAATTCACGCCTACAAAGATAGGGACTGGGTCTGGGAACACTTCTCCCCAATGGAAGAA
CAAGATCAAACTCTCAAGTTTTGTCTGGAAGAAAGGGACTTTCAGGCAGGTGTCCTTGAA
CTTGAAGCAATTATTAACAGCATCAAAAGGAGCAGAAAAATTATTTTCATTATAACACAG
CATCTATTAAAAGATCCATTATGCAAAAGATTCAAGGTGCATCATGCAGTTCAGCAAGCT
ATTGAACAGAACCTGGATTCCATTATATTGATCTTTCTTGAAGAGATTCCAGATTATAAA
CTGAACCACGCGCTCTGTTTGCGAAGAGGAATGTTTAAATCACACTGTATCTTGAACTGG
CCAGTCCAGAAAGAACGGATAAATGCCTTTCATCATAAATTGCAAGTAGCACTTGGATCC
AGAAATTCAGCACAT
>EqHa_TLR3_heq4
ATGAGTCAGAGTTTGCCTTATCACATCTACTCCTTTTTGAGACTGTTGCCCTTTTGGGTC
CTGTGTGCATCCTGC---AACAAATGTGCTGTTAGACATGAAGTAGCTGACTGCAGTCAC
CTGAAGTTGACTCAAATACCTGATGACCTCCCAGCAAACATAACAGTGTTGAATCTCACC
CATAATCAATTCAGAAGATTGCCACCTGACAATTTTACAAGATACAGCCAACTTACTATC
TTGGATGGAGGATTTAACTGCATCTCAAAACTGGAGCCGGAATTGTGCCAAAAACTCCCT
TTATTGGAAATTTTGGACCTCCAGCACAATGAGCTGTCTCAACTTTCTGATAAAACCTTT
ATGTTCTGCATGAATTTGACTGAACTCCATCTAAGGTCCAACTCAATCCAGAAAATTCAA
AATAATCCCTTTAAAAATCTGAAGAATTTAATCAAATTAGATCTATCTCATAACGGTTTA
TCATCTACTAAATTAGGAACTCAGCTCCAACTGGAAAATCTCCAAGAGCTTCTGTTATCA
AATAATAAAATTCAGGCACTGAGACGTGACGAACTTGATTTCCTTGGCAATTCTTCTTTG
AAAAAGTTAGAGTTGTCATCAAATCAAATTAAAGAGTTTTCTCCAGGGTGTTTTCAGGCA
ATTGGAAAATTATTTGGCCTCTCTCTGAACAATGTCCAACTGGGCCCCAGTCTCACAGAG
AAACTTTGCCTGGAATTATCAAACACCAGCATCCAGAATCTATCTTTGAGTAACACACAG
CTGTACAGAACGAGCAATACAACTTTCGTTGGGCTAAAGCAGACAAATCTCACCATGCTC
GATCTTTCCCACAACAACTTAAATGTGATTGGTAATGATTCCTTTGCTTGGCTTCCCCAT
CTGGAATATTTCTTCCTGGAGTATAATAATATAGAGCATTTGTATGCTCACTCCTTTTAT
GGGCTTTTCAATGTGAGATACCTGAATTTGAGACGATCTTTTACTAAGCAGAGCATTTCT
CTTGCTTCGCTTCCCAAGATTGATGATTTTTCCTTTCAGTGGCTAAAATGTTTGGAGTAT
CTTAACATGGAAGATAATAATTTTCCAGGCATAAAAAGCAATATGTTCACAGGATTGGTA
AAGCTGAAACACTTAAGTCTGTCCAACTCCTTTTCAAGTTTGCGGACTCTAACAAATGAA
ACATTTCTATCACTTGCTCATTCTCCTCTACTCACACTCAACCTAACCAAAAACAAAATC
TCAAAACTAGAAAGTGGTGCTTTTTCTTGGTTGGGCCACCTAAAGATACTGGACCTTGGC
CTTAATGAAATTGGGCAAGAACTCACAGGTCAGGAATGGAGAGGTCTAGAAAATATTTTT
GAAATCTACCTGTCCTACAACAAATACCTACAATTGACTAGCAACTCTTTTGCCTTGGTT
CCAAGCCTTCAAAGACTGATGCTCCGAAGGGTGGCCCTTAAAAATGTGGACAGCTCCCCT
CCGCCTTTTCGCCCTCTTCATAACTTGACCATCCTGGATCTAAGCAACAACAACATAGCC
AACATAAATGATGAACTGTTGGAGGGTCTTGAGAAACTAGAAATTCTGGATTTGCAGCAT
AACAATTTAGCGCGGCTCTGGAAACACGCAAACCCTGGTGGTCCTGTTCATTTTCTAAAG
GGTCTTTCTCACCTCCACGTCCTTAACTTAGAGTCTAATGGCTTTGATGAGATCCCAGCA
GAGGCCTTCAAGAATTTATTTGAATTAAAAAGCATTAATCTAGGACTGAATAATTTAAAC
ATACTTCCGCCATCTGTCTTTGACGATCAGGTGTCTCTGAAGTCACTGAGCCTTCAGAAG
AATCTCATCACATCGGTTGAGAAGAATGTTTTCGGGCCAGCTTTGAAGAACCTGAGTAGT
TTAGATATGAGCTTTAATCCATTTGATTGTACATGTGAAAGCATTGCCTGGTTTGTTAAT
TGGATTAATGGTACCCATACCAACATCTCTGAGCTATCAAGTCATTATCTCTGCAACACT
CCACCTCAGTATCATGGCTTCCCAGTGATGCTTTTTGATACATCATCCTGCAAAGACAGT
GCCCCCTTTGAACTTCTTTTCATGATAAATACCAGTTTCCTATTGATTTTTATCTTTATT
GTACTGCTCATCCATTTTGAAGGCTGGAGAATATCTTTTTACTGGAACGTTTCAGTGCAT
CGAGTTCTTGGTTTCAAAGAAATAGACAGCCAGCCAGAGCAGTTTGAATATGCAGCATAT
ATAATTCACGCCTACAAAGATAGGGACTGGGTCTGGGAACACTTCTCCCCAATGGAAGAA
CAAGATCAAACTCTCAAGTTTTGTCTGGAAGAAAGGGACTTTCAGGCAGGTGTCCTTGAA
CTTGAAGCAATTATTAACAGCATCAAAAGGAGCAGAAAAATTATTTTCATTATAACACAG
CATCTATTAAAAGATCCATTATGCAAAAGATTCAAGGTGCATCATGCAGTTCAGCAAGCT
ATTGAACAGAACCTGGATTCCATTATATTGATCTTTCTTGAAGAGATTCCAGATTATAAA
CTGAACCATGCGCTCTGTTTGCGAAGAGGAATGTTTAAATCACACTGTATCTTGAACTGG
CCAGTCCAGAAAGAACGGATAAATGCCTTTCATCATAAATTGCAAGTAGCACTTGGATCC
AGAAATTCAGCACAT
>EqQuBoe_TLR3_heq4
ATGAGTCAGAGTTTGCCTTATCACATCTACTCCTTTTTGAGACTGTTGCCCTTTTGGGTC
CTGTGTGCATCCTGC---AACAAATGTGCTGTTAGACATGAAGTAGCTGACTGCAGTCAC
CTGAAGTTGACTCAAATACCTGATGACCTCCCAGCAAACATAACAGTGTTGAATCTCACC
CATAATCAATTCAGAAGATTGCCACCTGACAATTTTACAAGATACAGCCAACTTACTATC
TTGGATGGAGGATTTAACTGCATCTCAAAACTGGAGCCGGAATTGTGCCAAAAACTCCCT
TTATTGGAAATTTTGGACCTCCAGCACAATGAGCTGTCTCAACTTTCTGATAAAACCTTT
ATGTTCTGCATGAATTTGACTGAACTCCATCTAAGGTCCAACTCAATCCAGAAAATTCAA
AATAATCCCTTTAAAAATCTGAAGAATTTAATCAAATTAGATCTATCTCATAACGGTTTA
TCATCTACTAAATTAGGAACTCAGCTCCAACTGGAAAATCTCCAAGAGCTTCTGTTATCA
AATAATAAAATTCAGGCACTGAGACGTGACGAACTTGATTTCCTTGGCAATTCTTCTTTG
AAAAAGTTAGAGTTGTCATCAAATCAAATTAAAGAGTTTTCTCCAGGGTGTTTTCAGGCA
ATTGGAAAATTATTTGGCCTCTCTCTGAACAATGTCCAACTGGGCCCCAGTCTCACAGAG
AAACTTTGCCTGGAATTATCAAACACCAGCATCCAGAATCTATCTTTGAGTAACACACAG
CTGTACAGAACGAGCAATACAACTTTCGTTGGGCTAAAGCAGACAAATCTCACCATGCTC
GATCTTTCCCACAACAACTTAAATGTGATTGGTAATGATTCCTTTGCTTGGCTTCCCCAT
CTGGAATATTTCTTCCTGGAGTATAATAATATAGAGCATTTGTATGCTCACTCCTTTTAT
GGGCTTTTCAATGTGAGATACCTGAATTTGAGACGATCTTTTACTAAGCAGAGCATTTCT
CTTGCTTCGCTTCCCAAGATTGATGATTTTTCCTTTCAGTGGCTAAAATGTTTGGAGTAT
CTTAACATGGAAGATAATAATTTTCCAGGCATAAAAAGCAATATGTTCACAGGATTGGTA
AAGCTGAAACACTTAAGTCTGTCCAACTCCTTTTCAAGTTTGCGGACTCTAACAAATGAA
ACATTTCTATCACTTGCTCATTCTCCTCTACTCACACTCAACCTAACCAAAAACAAAATC
TCAAAACTAGAAAGTGGTGCTTTTTCTTGGTTGGGCCACCTAAAGATACTGGACCTTGGC
CTTAATGAAATTGGGCAAGAACTCACAGGTCAGGAATGGAGAGGTCTAGAAAATATTTTT
GAAATCTACCTGTCCTACAACAAATACCTACAATTGACTAGCAACTCTTTTGCCTTGGTT
CCAAGCCTTCAAAGACTGATGCTCCGAAGGGTGGCCCTTAAAAATGTGGACAGCTCCCCT
CCGCCTTTTCGCCCTCTTCATAACTTGACCATCCTGGATCTAAGCAACAACAACATAGCC
AACATAAATGATGAACTGTTGGAGGGTCTTGAGAAACTAGAAATTCTGGATTTGCAGCAT
AACAATTTAGCGCGGCTCTGGAAACACGCAAACCCTGGTGGTCCTGTTCATTTTCTAAAG
GGTCTTTCTCACCTCCACGTCCTTAACTTAGAGTCTAATGGCTTTGATGAGATCCCAGCA
GAGGCCTTCAAGAATTTATTTGAATTAAAAAGCATTAATCTAGGACTGAATAATTTAAAC
ATACTTCCGCCATCTGTCTTTGACGATCAGGTGTCTCTGAAGTCACTGAGCCTTCAGAAG
AATCTCATCACATCGGTTGAGAAGAATGTTTTCGGGCCAGCTTTGAAGAACCTGAGTAGT
TTAGATATGAGCTTTAATCCATTTGATTGTACATGTGAAAGCATTGCCTGGTTTGTTAAT
TGGATTAATGGTACCCATACCAACATCTCTGAGCTATCAAGTCATTATCTCTGCAACACT
CCACCTCAGTATCATGGCTTCCCAGTGATGCTTTTTGATACATCATCCTGCAAAGACAGT
GCCCCCTTTGAACTTCTTTTCATGATAAATACCAGTTTCCTATTGATTTTTATCTTTATT
GTACTGCTCATCCATTTTGAAGGCTGGAGAATATCTTTTTACTGGAACGTTTCAGTGCAT
CGAGTTCTTGGTTTCAAAGAAATAGACAGCCAGCCAGAGCAGTTTGAATATGCAGCATAT
ATAATTCACGCCTACAAAGATAGGGACTGGGTCTGGGAACACTTCTCCCCAATGGAAGAA
CAAGATCAAACTCTCAAGTTTTGTCTGGAAGAAAGGGACTTTCAGGCAGGTGTCCTTGAA
CTTGAAGCAATTATTAACAGCATCAAAAGGAGCAGAAAAATTATTTTCATTATAACACAG
CATCTATTAAAAGATCCATTATGCAAAAGATTCAAGGTGCATCATGCAGTTCAGCAAGCT
ATTGAACAGAACCTGGATTCCATTATATTGATCTTTCTTGAAGAGATTCCAGATTATAAA
CTGAACCATGCGCTCTGTTTGCGAAGAGGAATGTTTAAATCACACTGTATCTTGAACTGG
CCAGTCCAGAAAGAACGGATAAATGCCTTTCATCATAAATTGCAAGTAGCACTTGGATCC
AGAAATTCAGCACAT
>EqQuCh_TLR3_heq4
ATGAGTCAGAGTTTGCCTTATCACATCTACTCCTTTTTGAGACTGTTGCCCTTTTGGGTC
CTGTGTGCATCCTGC---AACAAATGTGCTGTTAGACATGAAGTAGCTGACTGCAGTCAC
CTGAAGTTGACTCAAATACCTGATGACCTCCCAGCAAACATAACAGTGTTGAATCTCACC
CATAATCAATTCAGAAGATTGCCACCTGACAATTTTACAAGATACAGCCAACTTACTATC
TTGGATGGAGGATTTAACTGCATCTCAAAACTGGAGCCGGAATTGTGCCAAAAACTCCCT
TTATTGGAAATTTTGGACCTCCAGCACAATGAGCTGTCTCAACTTTCTGATAAAACCTTT
ATGTTCTGCATGAATTTGACTGAACTCCATCTAAGGTCCAACTCAATCCAGAAAATTCAA
AATAATCCCTTTAAAAATCTGAAGAATTTAATCAAATTAGATCTATCTCATAACGGTTTA
TCATCTACTAAATTAGGAACTCAGCTCCAACTGGAAAATCTCCAAGAGCTTCTGTTATCA
AATAATAAAATTCAGGCACTGAGACGTGACGAACTTGATTTCCTTGGCAATTCTTCTTTG
AAAAAGTTAGAGTTGTCATCAAATCAAATTAAAGAGTTTTCTCCAGGGTGTTTTCAGGCA
ATTGGAAAATTATTTGGCCTCTCTCTGAACAATGTCCAACTGGGCCCCAGTCTCACAGAG
AAACTTTGCCTGGAATTATCAAACACCAGCATCCAGAATCTATCTTTGAGTAACACACAG
CTGTACAGAACGAGCAATACAACTTTCGTTGGGCTAAAGCAGACAAATCTCACCATGCTC
GATCTTTCCCACAACAACTTAAATGTGATTGGTAATGATTCCTTTGCTTGGCTTCCCCAT
CTGGAATATTTCTTCCTGGAGTATAATAATATAGAGCATTTGTATGCTCACTCCTTTTAT
GGGCTTTTCAATGTGAGATACCTGAATTTGAGACGATCTTTTACTAAGCAGAGCATTTCT
CTTGCTTCGCTTCCCAAGATTGATGATTTTTCCTTTCAGTGGCTAAAATGTTTGGAGTAT
CTTAACATGGAAGATAATAATTTTCCAGGCATAAAAAGCAATATGTTCACAGGATTGGTA
AAGCTGAAACACTTAAGTCTGTCCAACTCCTTTTCAAGTTTGCGGACTCTAACAAATGAA
ACATTTCTATCACTTGCTCATTCTCCTCTACTCACACTCAACCTAACCAAAAACAAAATC
TCAAAACTAGAAAGTGGTGCTTTTTCTTGGTTGGGCCACCTAAAGATACTGGACCTTGGC
CTTAATGAAATTGGGCAAGAACTCACAGGTCAGGAATGGAGAGGTCTAGAAAATATTTTT
GAAATCTACCTGTCCTACAACAAATACCTACAATTGACTAGCAACTCTTTTGCCTTGGTT
CCAAGCCTTCAAAGACTGATGCTCCGAAGGGTGGCCCTTAAAAATGTGGACAGCTCCCCT
CCGCCTTTTCGCCCTCTTCATAACTTGACCATCCTGGATCTAAGCAACAACAACATAGCC
AACATAAATGATGAACTGTTGGAGGGTCTTGAGAAACTAGAAATTCTGGATTTGCAGCAT
AACAATTTAGCGCGGCTCTGGAAACACGCAAACCCTGGTGGTCCTGTTCATTTTCTAAAG
GGTCTTTCTCACCTCCACGTCCTTAACTTAGAGTCTAATGGCTTTGATGAGATCCCAGCA
GAGGCCTTCAAGAATTTATTTGAATTAAAAAGCATTAATCTAGGACTGAATAATTTAAAC
ATACTTCCGCCATCTGTCTTTGACGATCAGGTGTCTCTGAAGTCACTGAGCCTTCAGAAG
AATCTCATCACATCGGTTGAGAAGAATGTTTTCGGGCCAGCTTTGAAGAACCTGAGTAGT
TTAGATATGAGCTTTAATCCATTTGATTGTACATGTGAAAGCATTGCCTGGTTTGTTAAT
TGGATTAATGGTACCCATACCAACATCTCTGAGCTATCAAGTCATTATCTCTGCAACACT
CCACCTCAGTATCATGGCTTCCCAGTGATGCTTTTTGATACATCATCCTGCAAAGACAGT
GCCCCCTTTGAACTTCTTTTCATGATAAATACCAGTTTCCTATTGATTTTTATCTTTATT
GTACTGCTCATCCATTTTGAAGGCTGGAGAATATCTTTTTACTGGAACGTTTCAGTGCAT
CGAGTTCTTGGTTTCAAAGAAATAGACAGCCAGCCAGAGCAGTTTGAATATGCAGCATAT
ATAATTCACGCCTACAAAGATAGGGACTGGGTCTGGGAACACTTCTCCCCAATGGAAGAA
CAAGATCAAACTCTCAAGTTTTGTCTGGAAGAAAGGGACTTTCAGGCAGGTGTCCTTGAA
CTTGAAGCAATTATTAACAGCATCAAAAGGAGCAGAAAAATTATTTTCATTATAACACAG
CATCTATTAAAAGATCCATTATGCAAAAGATTCAAGGTGCATCATGCAGTTCAGCAAGCT
ATTGAACAGAACCTGGATTCCATTATATTGATCTTTCTTGAAGAGATTCCAGATTATAAA
CTGAACCATGCGCTCTGTTTGCGAAGAGGAATGTTTAAATCACACTGTATCTTGAACTGG
CCAGTCCAGAAAGAACGGATAAATGCCTTTCATCATAAATTGCAAGTAGCACTTGGATCC
AGAAATTCAGCACAT
>EqQuAn_TLR3_heq5
ATGAGTCAGAGTTTGCCTTATCACATCTACTCCTTTTTGAGACTGTTGCCCTTTTGGGTC
CTGTGTGCATCCTGC---AACAAATGTGCTGTTAGACATGAAGTAGCTGACTGCAGTCAC
CTGAAGTTGACTCAAATACCTGATGACCTCCCAGCAAACATAACAGTGTTGAATCTCACC
CATAATCAATTCAGAAGATTGCCACCTGACAATTTTACAAGATACAGCCAACTTACTATC
TTGGATGGAGGATTTAACTGCATCTCAAAACTGGAGCCGGAATTGTGCCAAAAACTCCCT
TTATTGGAAATTTTGGACCTCCAGCACAATGAGCTGTCTCAACTTTCTGATAAAACCTTT
ATGTTCTGCATGAATTTGACTGAACTCCATCTAAGGTCCAACTCAATCCAGAAAATTCAA
AATAATCCCTTTAAAAATCTGAAGAATTTAATCAAATTAGATCTATCTCATAACGGTTTA
TCATCTACTAAATTAGGAACTCAGCTCCAACTGGAAAATCTCCAAGAGCTTCTGTTATCA
AATAATAAAATTCAGGCACTGAGACGTGACGAACTTGATTTCCTTGGCAATTCTTCTTTG
AAAAAGTTAGAGTTGTCATCAAATCAAATTAAAGAGTTTTCTCCAGGGTGTCTTCAGGCA
ATTGGAAAATTATTTGGCCTCTCTCTGAACAATGTCCAACTGGGCCCCAGTCTCACAGAG
AAACTTTGCCTGGAATTATCAAACACCAGCATCCAGAATCTATCTTTGAGTAACACACAG
CTGTACAGAACGAGCAATACAACTTTCGTTGGGCTAAAGCAGACAAATCTCACCATGCTC
GATCTTTCCCACAACAACTTAAATGTGATTGGTAATGATTCCTTTGCTTGGCTTCCCCAT
CTGGAATATTTCTTCCTGGAGTATAATAATATAGAGCATTTGTATGCTCACTCCTTTTAT
GGGCTTTTCAATGTGAGATACCTGAATTTGAGACGATCTTTTACTAAGCAGAGCATTTCT
CTTGCTTCGCTTCCCAAGATTGATGATTTTTCCTTTCAGTGGCTAAAATGTTTGGAGTAT
CTTAACATGGAAGATAATAATTTTCCAGGCATAAAAAGCAATATGTTCACAGGATTGGTA
AAGCTGAAACACTTAAGTCTGTCCAACTCCTTTTCAAGTTTGCGGACTCTAACAAATGAA
ACATTTCTATCACTTGCTCATTCTCCTCTACTCACACTCAACCTAACCAAAAACAAAATC
TCAAAACTAGAAAGTGGTGCTTTTTCTTGGTTGGGCCACCTAAAGATACTGGACCTTGGC
CTTAATGAAATTGGGCAAGAACTCACAGGTCAGGAATGGAGAGGTCTAGAAAATATTTTT
GAAATCTACCTGTCCTACAACAAATACCTACAATTGACTAGCAACTCTTTTGCCTTGGTT
CCAAGCCTTCAAAGACTGATGCTCCGAAGGGTGGCCCTTAAAAATGTGGACAGCTCCCCT
CCGCCTTTTCGCCCTCTTCATAACTTGACCATCCTGGATCTAAGCAACAACAACATAGCC
AACATAAATGATGAACTGTTGGAGGGTCTTGAGAAACTAGAAATTCTGGATTTGCAGCAT
AACAATTTAGCGCGGCTCTGGAAACACGCAAACCCTGGTGGTCCTGTTCATTTTCTAAAG
GGTCTTTCTCACCTCCACGTCCTTAACTTAGAGTCTAATGGCTTTGATGAGATCCCAGCA
GAGGCCTTCAAGAATTTATTTGAATTAAAAAGCATTAATCTAGGACTGAATAATTTAAAC
ATACTTCCGCCATCTGTCTTTGACGATCAGGTGTCTCTGAAGTCACTGAGCCTTCAGAAG
AATCTCATCACATCGGTTGAGAAGAATGTTTTCGGGCCAGCTTTGAAGAACCTGAGTAGT
TTAGATATGAGCTTTAATCCATTTGATTGTACATGTGAAAGCATTGCCTGGTTTGTTAAT
TGGATTAATGGTACCCATACCAACATCTCTGAGCTATCAAGTCATTATCTCTGCAACACT
CCACCTCAGTATCATGGCTTCCCAGTGATGCTTTTTGATACATCATCCTGCAAAGACAGT
GCCCCCTTTGAACTTCTTTTCATGATAAATACCAGTTTCCTATTGATTTTTATCTTTATT
GTACTGCTCATCCATTTTGAAGGCTGGAGAATATCTTTTTACTGGAACGTTTCAGTGCAT
CGAGTTCTTGGTTTCAAAGAAATAGACAGCCAGCCAGAGCAGTTTGAATATGCAGCATAT
ATAATTCACGCCTACAAAGATAGGGACTGGGTCTGGGAACACTTCTCCCCAATGGAAGAA
CAAGATCAAACTCTCAAGTTTTGTCTGGAAGAAAGGGACTTTCAGGCAGGTGTCCTTGAA
CTTGAAGCAATTATTAACAGCATCAAAAGGAGCAGAAAAATTATTTTCATTATAACACAG
CATCTATTAAAAGATCCATTATGCAAAAGATTCAAGGTGCATCATGCAGTTCAGCAAGCT
ATTGAACAGAACCTGGATTCCATTATATTGATCTTTCTTGAAGAGATTCCAGATTATAAA
CTGAACCATGCGCTCTGTTTGCGAAGAGGAATGTTTAAATCACACTGTATCTTGAACTGG
CCAGTCCAGAAAGAACGGATAAATGCCTTTCATCATAAATTGCAAGTAGCACTTGGATCC
AGAAATTCAGCACAT
>EqQuAn_TLR3_heq6
ATGAGTCAGAGTTTGCCTTATCACATCTACTCCTTTTTGAGACTGTTGCCCTTTTGGGTC
CTGTGTGCATCCTGC---AACAAATGTGCTGTTAGACATGAAGTAGCTGACTGCAGTCAC
CTGAAGTTGACTCAAATACCTGATGACCTCCCAGCAAACATAACAGTGTTGAATCTCACC
CATAATCAATTCAGAAGATTGCCACCTGACAATTTTACAAGATACAGCCAACTTACTATC
TTGGATGGAGGATTTAACTGCATCTCAAAACTGGAGCCGGAATTGTGCCAAAAACTCCCT
TTATTGGAAATTTTGGACCTCCAGCACAATGAGCTGTCTCAACTTTCTGATAAAACCTTT
ATGTTCTGCATGAATTTGACTGAACTCCATCTAAGGTCCAACTCAATCCAGAAAATTCAA
AATAATCCCTTTAAAAATCTGAAGAATTTAATCAAATTAGATCTATCTCATAACGGTTTA
TCATCTACTAAATTAGGAACTCAGCTCCAACTGGAAAATCTCCAAGAGCTTCTGTTATCA
AATAATAAAATTCAGGCACTGAGACGTGACGAACTTGATTTCCTTGGCAATTCTTCTTTG
AAAAAGTTAGAGTTGTCATCAAATCAAATTAAAGAGTTTTCTCCAGGGTGTTTTCAGGCA
GTTGGAAAATTATTTGGCCTCTCTCTGAACAATGTCCAACTGGGCCCCAGTCTCACAGAG
AAACTTTGCCTGGAATTATCAAACACCAGCATCCAGAATCTATCTTTGAGTAACACACAG
CTGTACAGAACGAGCAATACAACTTTCGTTGGGCTAAAGCAGACAAATCTCACCATGCTC
GATCTTTCCCACAACAACTTAAATGTGATTGGTAATGATTCCTTTGCTTGGCTTCCCCAT
CTGGAATATTTCTTCCTGGAGTATAATAATATAGAGCATTTGTATGCTCACTCCTTTTAT
GGGCTTTTCAATGTGAGATACCTGAATTTGAGACGATCTTTTACTAAGCAGAGCATTTCT
CTTGCTTCGCTTCCCAAGATTGATGATTTTTCCTTTCAGTGGCTAAAATGTTTGGAGTAT
CTTAACATGGAAGATAATAATTTTCCAGGCATAAAAAGCAATATGTTCACAGGATTGGTA
AAGCTGAAACACTTAAGTCTGTCCAACTCCTTTTCAAGTTTGCGGACTCTAACAAATGAA
ACATTTCTATCACTTGCTCATTCTCCTCTACTCACACTCAACCTAACCAAAAACAAAATC
TCAAAACTAGAAAGTGGTGCTTTTTCTTGGTTGGGCCACCTAAAGATACTGGACCTTGGC
CTTAATGAAATTGGGCAAGAACTCACAGGTCAGGAATGGAGAGGTCTAGAAAATATTTTT
GAAATCTACCTGTCCTACAACAAATACCTACAATTGACTAGCAACTCTTTTGCCTTGGTT
CCAAGCCTTCAAAGACTGATGCTCCGAAGGGTGGCCCTTAAAAATGTGGACAGCTCCCCT
CCGCCTTTTCGCCCTCTTCATAACTTGACCATCCTGGATCTAAGCAACAACAACATAGCC
AACATAAATGATGAACTGTTGGAGGGTCTTGAGAAACTAGAAATTCTGGATTTGCAGCAT
AACAATTTAGCGCGGCTCTGGAAACACGCAAACCCTGGTGGTCCTGTTCATTTTCTAAAG
GGTCTTTCTCACCTCCACGTCCTTAACTTAGAGTCTAATGGCTTTGATGAGATCCCAGCA
GAGGCCTTCAAGAATTTATTTGAATTAAAAAGCATTAATCTAGGACTGAATAATTTAAAC
ATACTTCCGCCATCTGTCTTTGACGATCAGGTGTCTCTGAAGTCACTGAGCCTTCAGAAG
AATCTCATCACATCGGTTGAGAAGAATGTTTTCGGGCCAGCTTTGAAGAACCTGAGTAGT
TTAGATATGAGCTTTAATCCATTTGATTGTACATGTGAAAGCATTGCCTGGTTTGTTAAT
TGGATTAATGGTACCCATACCAACATCTCTGAGCTATCAAGTCATTATCTCTGCAACACT
CCACCTCAGTATCATGGCTTCCCAGTGATGCTTTTTGATACATCATCCTGCAAAGACAGT
GCCCCCTTTGAACTTCTTTTCATGATAAATACCAGTTTCCTATTGATTTTTATCTTTATT
GTACTGCTCATCCATTTTGAAGGCTGGAGAATATCTTTTTACTGGAACGTTTCAGTGCAT
CGAGTTCTTGGTTTCAAAGAAATAGACAGCCAGCCAGAGCAGTTTGAATATGCAGCATAT
ATAATTCACGCCTACAAAGATAGGGACTGGGTCTGGGAACACTTCTCCCCAATGGAAGAA
CAAGATCAAACTCTCAAGTTTTGTCTGGAAGAAAGGGACTTTCAGGCAGGTGTCCTTGAA
CTTGAAGCAATTATTAACAGCATCAAAAGGAGCAGAAAAATTATTTTCATTATAACACAG
CATCTATTAAAAGATCCATTATGCAAAAGATTCAAGGTGCATCATGCAGTTCAGCAAGCT
ATTGAACAGAACCTGGATTCCATTATATTGATCTTTCTTGAAGAGATTCCAGATTATAAA
CTGAACCATGCGCTCTGTTTGCGAAGAGGAATGTTTAAATCACACTGTATCTTGAACTGG
CCAGTCCAGAAAGAACGGATAAATGCCTTTCATCATAAATTGCAAGTAGCACTTGGATCC
AGAAATTCAGCACAT
>EqQuBoe_TLR3_heq7
ATGAGTCAGAGTTTGCCTTATCACATCTACTCCTTTTTGAAACTGTTGCCCTTTTGGGTC
CTGTGTGCATCCTGC---AACAAATGTGCTGTTAGACATGAAGTAGCTGACTGCAGTCAC
CTGAAGTTGACTCAAATACCTGATGACCTCCCAGCAAACATAACAGTGTTGAATCTCACC
CATAATCAATTCAGAAGATTGCCACCTGACAATTTTACAAGATACAGCCAACTTACTATC
TTGGATGGAGGATTTAACTGCATCTCAAAACTGGAGCCGGAATTGTGCCAAAAACTCCCT
TTATTGGAAATTTTGGACCTCCAGCACAATGAGCTGTCTCAACTTTCTGATAAAACCTTT
ATGTTCTGCATGAATTTGACTGAACTCCATCTAAGGTCCAACTCAATCCAGAAAATTCAA
AATAATCCCTTTAAAAATCTGAAGAATTTAATCAAATTAGATCTATCTCATAACGGTTTA
TCATCTACTAAATTAGGAACTCAGCTCCAACTGGAAAATCTCCAAGAGCTTCTGTTATCA
AATAATAAAATTCAGGCACTGAGACGTGACGAACTTGATTTCCTTGGCAATTCTTCTTTG
AAAAAGTTAGAGTTGTCATCAAATCAAATTAAAGAGTTTTCTCCAGGGTGTTTTCAGGCA
ATTGGAAAATTATTTGGCCTCTCTCTGAACAATGTCCAACTGGGCCCCAGTCTCACAGAG
AAACTTTGCCTGGAATTATCAAACACCAGCATCCAGAATCTATCTTTGAGTAACACACAG
CTGTACAGAACGAGCAATACAACTTTCGTTGGGCTAAAGCAGACAAATCTCACCATGCTC
GATCTTTCCCACAACAACTTAAATGTGATTGGTAATGATTCCTTTGCTTGGCTTCCCCAT
CTGGAATATTTCTTCCTGGAGTATAATAATATAGAGCATTTGTATGCTCACTCCTTTTAT
GGGCTTTTCAATGTGAGATACCTGAATTTGAGACGATCTTTTACTAAGCAGAGCATTTCT
CTTGCTTCGCTTCCCAAGATTGATGATTTTTCCTTTCAGTGGCTAAAATGTTTGGAGTAT
CTTAACATGGAAGATAATAATTTTCCAGGCATAAAAAGCAATATGTTCACAGGATTGGTA
AAGCTGAAACACTTAAGTCTGTCCAACTCCTTTTCAAGTTTGCGGACTCTAACAAATGAA
ACATTTCTATCACTTGCTCATTCTCCTCTACTCACACTCAACCTAACCAAAAACAAAATC
TCAAAACTAGAAAGTGGTGCTTTTTCTTGGTTGGGCCACCTAAAGGTACTGGACCTTGGC
CTTAATGAAATTGGGCAAGAACTCACAGGTCAGGAATGGAGAGGTCTAGAAAATATTTTT
GAAATCTACCTGTCCTACAACAAATACCTACAATTGACTAGCAACTCTTTTGCCTTGGTT
CCAAGCCTTCAAAGACTGATGCTCCGAAGGGTGGCCCTTAAAAATGTGGACAGCTCCCCT
CCGCCTTTTCGCCCTCTTCATAACTTGACCATCCTGGATCTAAGCAACAACAACATAGCC
AACATAAATGATGAACTGTTGGAGGGTCTTGAGAAACTAGAAATTCTGGATTTGCAGCAT
AACAATTTAGCGCGGCTCTGGAAACACGCAAACCCTGGTGGTCCTGTTCATTTTCTAAAG
GGTCTTTCTCACCTCCACGTCCTTAACTTAGAGTCTAATGGCTTTGATGAGATCCCAGCA
GAGGCCTTCAAGAATTTATTTGAATTAAAAAGCATTAATCTAGGACTGAATAATTTAAAC
ATACTTCCGCCATCTGTCTTTGACGATCAGGTGTCTCTGAAGTCACTGAGCCTTCAGAAG
AATCTCATCACATCGGTTGAGAAGAATGTTTTCGGGCCAGCTTTGAAGAACCTGAGTAGT
TTAGATATGAGCTTTAATCCATTTGATTGTACATGTGAAAGCATTGCCTGGTTTGTTAAT
TGGATTAATGGTACCCATACCAACATCTCTGAGCTATCAAGTCATTATCTCTGCAACACT
CCACCTCAGTATCATGGCTTCCCAGTGATGCTTTTTGATACATCATCCTGCAAAGACAGT
GCCCCCTTTGAACTTCTTTTCATGATAAATACCAGTTTCCTATTGATTTTTATCTTTATT
GTACTGCTCATCCATTTTGAAGGCTGGAGAATATCTTTTTACTGGAACGTTTCAGTGCAT
CGAGTTCTTGGTTTCAAAGAAATAGACAGCCAGCCAGAGCAGTTTGAATATGCAGCATAT
ATAATTCACGCCTACAAAGATAGGGACTGGGTCTGGGAACACTTCTCCCCAATGGAAGAA
CAAGATCAAACTCTCAAGTTTTGTCTGGAAGAAAGGGACTTTCAGGCAGGTGTCCTTGAA
CTTGAAGCAATTATTAACAGCATCAAAAGGAGCAGAAAAATTATTTTCATTATAACACAG
CATCTATTAAAAGATCCATTATGCAAAAGATTCAAGGTGCATCATGCAGTTCAGCAAGCT
ATTGAACAGAACCTGGATTCCATTATATTGATCTTTCTTGAAGAGATTCCAGATTATAAA
CTGAACCATGCGCTCTGTTTGCGAAGAGGAATGTTTAAATCACACTGTATCTTGAACTGG
CCAGTCCAGAAAGAACGGATAAATGCCTTTCATCATAAATTGCAAGTAGCACTTGGATCC
AGAAATTCAGCACAT
>EqQuBoe_TLR3_heq8
ATGAGTCAGAGTTTGCCTTATCACATCTACTCCTTTTTGAGACTGTTGCCCTTTTGGGTC
CTGTGTGCATCCTGC---AACAAATGTGCTGTTAGACATGAAGTAGCTGACTGCAGTCAC
CTGAAGTTGACTCAAATACCTGATGACCTCCCAGCAAACATAACAGTGTTGAATCTCACC
CATAATCAATTCAGAAGATTGCCACCTGACAATTTCACAAGATACAGCCAACTTACTATC
TTGGATGGAGGATTTAACTGCATCTCAAAACTGGAGCCGGAATTGTGCCAAAAACTCCCT
TTATTGGAAATTTTGGACCTCCAGCACAATGAGCTGTCTCAACTTTCTGATAAAACCTTT
ATGTTCTGCATGAATTTGACTGAACTCCATCTAAGGTCCAACTCAATCCATAAAATTCAA
AATAATCCCTTTAAAAATCTGAAGAATTTAATCAAATTAGATCTATCTCATAACGGTTTA
TCATCTACTAAATTAGGAACTCAGCTCCAACTGGAAAATCTCCAAGAGCTTCTGTTATCA
AATAATAAAATTCAGGCACTGAGACGTGACGAACTTGATTTCCTTGGCAATTCTTCTTTG
AAAAAGTTAGAGTTGTCATCAAATCAAATTAAAGAGTTTTCTCCAGGGTGTTTTCAGGCA
ATTGGAAAATTATTTGGCCTCTCTCTGAACAATGTCCAACTGGGCCCCAGTCTCACAGAG
AAACTTTGCCTGGAATTATCAAACACCAGCATCCAGAATCTATCTTTGAGTAACACACAG
CTGTACAGAACGAGCAATACAACTTTCGTTGGGCTAAAGCAGACAAATCTCACCATGCTC
GATCTTTCCCACAACAACTTAAATGTGATTGGTAATGATTCCTTTGCTTGGCTTCCCCAT
CTGGAATATTTCTTCCTGGAGTATAATAATATAGAGCATTTGTATGCTCACTCCTTTTAT
GGGCTTTTCAATGTGAGATACCTGAATTTGAGACGATCTTTTACTAAGCAGAGCATTTCT
CTTGCTTCGCTTCCCAAGATTGATGATTTTTCCTTTCAGTGGCTAAAATGTTTGGAGTAT
CTTAACATGGAAGATAATAATTTTCCAGGCATAAAAAGCAATATGTTCACAGGATTGGTA
AAGCTGAAACACTTAAGTCTGTCCAACTCCTTTTCAAGTTTGCGGACTCTAACAAATGAA
ACATTTCTATCACTTGCTCATTCTCCTCTACTCACACTCAACCTAACCAAAAACAAAATC
TCAAAACTAGAAAGTGGTGCTTTTTCTTGGTTGGGCCACCTAAAGGTACTGGACCTTGGC
CTTAATGAAATTGGGCAAGAACTCACAGGTCAGGAATGGAGAGGTCTAGAAAATATTTTT
GAAATCTACCTGTCCTACAACAAATACCTACAATTGACTAGCAACTCTTTTGCCTTGGTT
CCAAGCCTTCAAAGACTGATGCTCCGAAGGGTGGCCCTTAAAAATGTGGACAGCTCCCCT
CCGCCTTTTCGCCCTCTTCATAACTTGACCATCCTGGATCTAAGCAACAACAACATAGCC
AACATAAATGATGAACTGTTGGAGGGTCTTGAGAAACTAGAAATTCTGGATTTGCAGCAT
AACAATTTAGCGCGGCTCTGGAAACACGCAAACCCTGGTGGTCCTGTTCATTTTCTAAAG
GGTCTTTCTCACCTCCACGTCCTTAACTTAGAGTCTAATGGCTTTGATGAGATCCCAGCA
GAGGCCTTCAAGAATTTATTTGAATTAAAAAGCATTAATCTAGGACTGAATAATTTAAAC
ATACTTCCGCCATCTGTCTTTGATGATCAGGTGTCTCTGAAGTCACTGAGCCTTCAGAAG
AATCTCATCACATCGGTTGAGAAGAATGTTTTCGGGCCAGCTTTGAAGAACCTGAGTAGT
TTAGATATGAGCTTTAATCCATTTGATTGTACATGTGAAAGCATTGCCTGGTTTGTTAAT
TGGATTAATGGTACCCATACCAACATCTCTGAGCTATCAAGTCATTATCTCTGCAACACT
CCACCTCAGTATCATGGCTTCCCAGTGATGCTTTTTGATACATCATCCTGCAAAGACAGT
GCCCCCTTTGAACTTCTTTTCATGATAAATACCAGTTTCCTATTGATTTTTATCTTTATT
GTACTGCTCATCCATTTTGAAGGCTGGAGAATATCTTTTTACTGGAACGTTTCAGTGCAT
CGAGTTCTTGGTTTCAAAGAAATAGACAGCCAGCCAGAGCAGTTTGAATATGCAGCATAT
ATAATTCACGCCTACAAAGATAGGGACTGGGTCTGGGAACACTTCTCCCCAATGGAAGAA
CAAGATCAAACTCTCAAGTTTTGTCTGGAAGAAAGGGACTTTCAGGCAGGTGTCCTTGAA
CTTGAAGCAATTATTAACAGCATCAAAAGGAGCAGAAAAATTATTTTCATTATAACACAG
CATCTATTAAAAGATCCATTATGCAAAAGATTCAAGGTGCATCATGCAGTTCAGCAAGCT
ATTGAACAGAACCTGGATTCCATTATATTGATCTTTCTTGAAGAGATTCCAGATTATAAA
CTGAACCATGCGCTCTGTTTGCGAAGAGGAATGTTTAAATCACACTGTATCTTGAACTGG
CCAGTCCAGAAAGAACGGATAAATGCCTTTCATCATAAATTGCAAGTAGCACTTGGATCC
AGAAATTCAGCACAT
>EqQuCh_TLR3_heq9
ATGAGTCAGAGTTTGCCTTATCACATCTACTCCTTTTTGAGACTGTTGCCCTTTTGGGTC
CTGTGTGCATCCTGC---AACAAATGTGCTGTTAGACATGAAGTAGCTGACTGCAGTCAC
CTGAAGTTGACTCAAATACCTGATGACCTCCCAGCAAACATAACAGTGTTGAATCTCACC
CATAATCAATTCAGAAGATTGCCACCTGACAATTTCACAAGATACAGCCAACTTACTATC
TTGGATGGAGGATTTAACTGCATCTCAAAACTGGAGCCGGAATTGTGCCAAAAACTCCCT
TTATTGGAAATTTTGGACCTCCAGCACAATGAGCTGTCTCAACTTTCTGATAAAACCTTT
ATGTTCTGCATGAATTTGACTGAACTCCATCTAAGGTCCAACTCAATCCAGAAAATTCAA
AATAATCCCTTTAAAAATCTGAAGAATTTAATCAAATTAGATCTATCTCATAACGGTTTA
TCATCTACTAAATTAGGAACTCAGCTCCAACTGGAAAATCTCCAAGAGCTTCTGTTATCA
AATAATAAAATTCAGGCACTGAGACGTGACGAACTTGATTTCCTTGGCAATTCTTCTTTG
AAAAAGTTAGATTTGTCATCAAATCAAATTAAAGAGTTTTCTCCAGGGTGTTTTCAGGCA
GTTGGAAAATTATTTGGCCTCTCTCTGAACAATGTCCAACTGGGCCCCAGTCTCACAGAG
AAACTTTGCCTGGAATTATCAAACACCAGCATCCAGAATCTATCTTTGAGTAACACACAG
CTGTACAGAACGAGCAATACAACTTTCGTTGGGCTAAAGCAGACAAATCTCACCATGCTC
GATCTTTCCCACAACAACTTAAATGTGATTGGTAATGATTCCTTTGCTTGGCTTCCCCAT
CTGGAATATTTCTTCCTGGAGTATAATAATATAGAGCATTTGTATGCTCACTCCTTTTAT
GGGCTTTTCAATGTGAGATACCTGAATTTGAGACGATCTTTTACTAAGCAGAGCATTTCT
CTTGCTTCGCTTCCCAAGATTGATGATTTTTCCTTTCAGTGGCTAAAATGTTTGGAGTAT
CTTAACATGGAAGATAATAATTTTCCAGGCATAAAAAGCAATATGTTCACAGGATTGGTA
AAGCTGAAACACTTAAGTCTGTCCAACTCCTTTTCAAGTTTGCGGACTCTAACAAATGAA
ACATTTCTATCACTTGCTCATTCTCCTCTACTCACACTCAACCTAACCAAAAACAAAATC
TCAAAACTAGAAAGTGGTGCTTTTTCTTGGTTGGGCCACCTAAAGATACTGGACCTTGGC
CTTAATGAAATTGGGCAAGAACTCACAGGTCAGGAATGGAGAGGTCTAGAAAATATCTTT
GAAATCTACCTGTCCTACAACAAATACCTACAATTGACTAGCAACTCTTTTGCCTTGGTT
CCAAGCCTTCAAAGACTGATGCTCCGAAGGGTGGCCCTTAAAAATGTGGACAGCTCCCCT
CCGCCTTTTCGCCCTCTTCATAACTTGACCATCCTGGATCTAAGCAACAACAACATAGCC
AACATAAATGATGAACTGTTGGAGGGTCTTGAGAAACTAGAAATTCTGGATTTGCAGCAT
AACAATTTAGCGCGGCTCTGGAAACACGCAAACCCTGGTGGTCCTGTTCATTTTCTAAAG
GGTCTTTCTCACCTCCACGTTCTTAACTTAGAGTCTAATGGCTTTGATGAGATCCCAGCA
GAGGCCTTCAAGAATTTATTTGAATTAAAAAGCATTAATCTAGGACTGAATAATTTAAAC
ATACTTCCGCCATCTGTCTTTGACGATCAGGTGTCTCTGAAGTCACTGAGCCTTCAGAAG
AATCTCATCACATCGGTTGAGAAGAATGTTTTCGGGCCAGCTTTGAAGAACCTGAGTAGT
TTAGATATGAGCTTTAATCCATTTGATTGTACATGTGAAAGCATTGCCTGGTTTGTTAAT
TGGATTAATGGTACCCATACCAACATCTCTGAGCTATCAAGTCATTATCTCTGCAACACT
CCACCTCAGTATCATGGCTTCCCAGTGATGCTTTTTGATACATCATCCTGCAAAGACAGT
GCCCCCTTTGAACTTCTTTTCATGATAAATACCAGTTTCCTATTGATTTTTATCTTTATT
GTACTGCTCATCCATTTTGAAGGCTGGAGAATATCTTTTTACTGGAACGTTTCAGTGCAT
CGAGTTCTTGGTTTCAAAGAAATAGACAGCCAGCCAGAGCAGTTTGAATATGCAGCATAT
ATAATTCACGCCTACAAAGATAGGGACTGGGTCTGGGAACACTTCTCCCCAATGGAAGAA
CAAGATCAAACTCTCAAGTTTTGTCTGGAAGAAAGGGACTTTCAGGCAGGTGTCCTTGAA
CTTGAAGCAATTATTAACAGCATCAAAAGGAGCAGAAAAATTATTTTCATTATAACACAG
CATCTATTAAAAGATCCATTATGCAAAAGATTCAAGGTGCATCATGCAGTTCAGCAAGCT
ATTGAACAGAACCTGGATTCCATTATATTGATCTTTCTTGAAGAGATTCCAGATTATAAA
CTGAACCATGCGCTCTGTTTGCGAAGAGGAATGTTTAAATCACACTGTATCTTGAACTGG
CCAGTCCAGAAAGAACGGATAAATGCCTTTCATCATAAATTGCAAGTAGCACTTGGATCC
AGAAATTCAGCACAT
>EqQuCh_TLR3_heq10
ATGAGTCAGAGTTTGCCTTATCACATCTACTCCTTTTTGAGACTGTTGCCCTTTTGGGTC
CTGTGTGCATCCTGC---AACAAATGTGCTGTTAGACATGAAGTAGCTGACTGCAGTCAC
CTGAAGTTGACTCAAATACCTGATGACCTCCCAGCAAACATAACAGTGTTGAATCTCACC
CATAATCAATTCAGAAGATTGCCACCTGACAATTTTACAAGATACAGCCAACTTACTATC
TTGGATGGAGGATTTAACTGCATCTCAAAACTGGAGCCGGAATTGTGCCAAAAACTCCCT
TTATTGGAAATTTTGGACCTCCAGCACAATGAGCTGTCTCAACTTTCTGATAAAACCTTT
ATGTTCTGCATGAATTTGACTGAACTCCATCTAAGGTCCAACTCAATCCAGAAAATTCAA
AATAATCCCTTTAAAAATCTGAAGAATTTAATCAAATTAGATCTATCTCATAACGGTTTA
TCATCTACTAAATTAGGAACTCAGCTCCAACTGGAAAATCTCCAAGAGCTTCTGTTATCA
AATAATAAAATTCAGGCACTGAGACGTGACGAACTTGATTTCCTTGGCAATTCTTCTTTG
AAAAAGTTAGAGTTGTCATCAAATCAAATTAAAGAGTTTTCTCCAGGGTGTTTTCAGGCA
ATTGGAAAATTATTTGGCCTCTCTCTGAACAATGTCCAACTGGGCCCCAGTCTCACAGAG
AAACTTTGCCTGGAATTATCAAACACCAGCATCCAGAATCTATCTTTGAGTAACACACAG
CTGTACAGAACGAGCAATACAACTTTCGTTGGGCTAAAGCAGACAAATCTCACCATGCTC
GATCTTTCCCACAACAACTTAAATGTGATTGGTAATGATTCCTTTGCTTGGCTTCCCCAT
CTGGAATATTTCTTCCTGGAGTATAATAATATAGAGCATTTGTATGCTCACTCCTTTTAT
GGGCTTTTCAATGTGAGATACCTGAATTTGAGACGATCTTTTACTAAGCAGAGCATTTCT
CTTGCTTCGCTTCCCAAGATTGATGATTTTTCCTTTCAGTGGCTAAAATGTTTGGAATAT
CTTAACATGGAAGATAATAATTTTCCAGGCATAAAAAGCAATATGTTCACAGGATTGGTA
AAGCTGAAACACTTAAGTCTGTCCAACTCCTTTTCAAGTTTGCGGACTCTAACAAATGAA
ACATTTCTATCACTTGCTCATTCTCCTCTACTCACACTCAACCTAACCAAAAACAAAATC
TCAAAACTAGAAAGTGGTGCTTTTTCTTGGTTGGGCCACCTAAAGATACTGGACCTTGGC
CTTAATGAAATTGGGCAAGAACTCACAGGTCAGGAATGGAGAGGTCTAGAAAATATTTTT
GAAATCTACCTGTCCTACAACAAATACCTACAATTGACTAGCAACTCTTTTGCCTTGGTT
CCAAGCCTTCAAAGACTGATGCTCCGAAGGGTGGCCCTTAAAAATGTGGACAGCTCCCCT
CCGCCTTTTCGCCCTCTTCATAACTTGACCATCCTGGATCTAAGCAACAACAACATAGCC
AACATAAATGATGAACTGTTGGAGGGTCTTGAGAAACTAGAAATTCTGGATTTGCAGCAT
AACAATTTAGCGCGGCTCTGGAAACACGCAAACCCTGGTGGTCCTGTTCATTTTCTAAAG
GGTCTTTCTCACCTCCACGTCCTTAACTTAGAGTCTAATGGCTTTGATGAGATCCCAGCA
GAGGCCTTCAAGAATTTATTTGAATTAAAAAGCATTAATCTAGGACTGAATAATTTAAAC
ATACTTCCGCCATCTGTCTTTGACGATCAGGTGTCTCTGAAGTCACTGAGCCTTCAGAAG
AATCTCATCACATCGGTTGAGAAGAATGTTTTCGGGCCAGCTTTGAAGAACCTGAGTAGT
TTAGATATGAGCTTTAATCCATTTGATTGTACATGTGAAAGCATTGCCTGGTTTGTTAAT
TGGATTAATGGTACCCATACCAACATCTCTGAGCTATCAAGTCATTATCTCTGCAACACT
CCACCTCAGTATCATGGCTTCCCAGTGATGCTTTTTGATACATCATCCTGCAAAGACAGT
GCCCCCTTTGAACTTCTTTTCATGATAAATACCAGTTTCCTATTGATTTTTATCTTTATT
GTACTGCTCATCCATTTTGAAGGCTGGAGAATATCTTTTTACTGGAACGTTTCAGTGCAT
CGAGTTCTTGGTTTCAAAGAAATAGACAGCCAGCCAGAGCAGTTTGAATATGCAGCATAT
ATAATTCACGCCTACAAAGATAGGGACTGGGTCTGGGAACACTTCTCCCCAATGGAAGAA
CAAGATCAAACTCTCAAGTTTTGTCTGGAAGAAAGGGACTTTCAGGCAGGTGTCCTTGAA
CTTGAAGCAATTATTAACAGCATCAAAAGGAGCAGAAAAATTATTTTCATTATAACACAG
CATCTATTAAAAGATCCATTATGCAAAAGATTCAAGGTGCATCATGCAGTTCAGCAAGCT
ATTGAACAGAACCTGGATTCCATTATATTGATCTTTCTTGAAGAGATTCCAGATTATAAA
CTGAACCATGCGCTCTGTTTGCGAAGAGGAATGTTTAAATCACACTGTATCTTGAACTGG
CCAGTCCAGAAAGAACGGATAAATGCCTTTCATCATAAATTGCAAGTAGCACTTGGATCC
AGAAATTCAGCACAT
>EqQuCh_TLR3_heq11
ATGAGTCAGAGTTTGCCTTATCACATCTACTCCTTTTTGAGACTGTTGCCCTTTTGGGTC
CTGTGTGCATCCTGC---AACAAATGTGCTGTTAGACATGAAGTAGCTGACTGCAGTCAC
CTGAAGTTGACTCAAATACCTGATGACCTCCCAGCAAACATAACAGTGTTGAATCTCACC
CATAATCAATTCAGAAGATTGCCACCTGACAATTTCACAAGATACAGCCAACTTACTATC
TTGGATGGAGGATTTAACTGCATCTCAAAACTGGAGCCGGAATTGTGCCAAAAACTCCCT
TTATTGGAAATTTTGGACCTCCAGCACAATGAGCTGTCTCAACTTTCTGATAAAACCTTT
ATGTTCTGCATGAATTTGACTGAACTCCATCTAAGGTCCAACTCAATCCAGAAAATTCAA
AATAATCCCTTTAAAAATCTGAAGAATTTAATCAAATTAGATCTATCTCATAACGGTTTA
TCATCTACTAAATTAGGAACTCAGCTCCAACTGGAAAATCTCCAAGAGCTTCTGTTATCA
AATAATAAAATTCAGGCACTGAGACGTGACGAACTTGATTTCCTTGGCAATTCTTCTTTG
AAAAAGTTAGAGTTGTCATCAAATCAAATTAAAGAGTTTTCTCCAGGGTGTTTTCAGGCA
GTTGGAAAATTATTTGGCCTCTCTCTGAACAATGTCCAACTGGGCCCCAGTCTCACAGAG
AAACTTTGCCTGGAATTATCAAACACCAGCATCCAGAATCTATCTTTGAGTAACACACAG
CTGTACAGAACGAGCAATACAACTTTCGTTGGGCTAAAGCAGACAAATCTCACCATGCTC
GATCTTTCCCACAACAACTTAAATGTGATTGGTAATGATTCCTTTGCTTGGCTTCCCCAT
CTGGAATATTTCTTCCTGGAGTATAATAATATAGAGCATTTGTATGCTCACTCCTTTTAT
GGGCTTTTCAATGTGAGATACCTGAATTTGAGACGATCTTTTACTAAGCAGAGCATTTCT
CTTGCTTCGCTTCCCAAGATTGATGATTTTTCCTTTCAGTGGCTAAAATGTTTGGAGTAT
CTTAACATGGAAGATAATAATTTTCCAGGCATAAAAAGCAATATGTTCACAGGATTGGTA
AAGCTGAAACACTTAAGTCTGTCCAACTCCTTTTCAAGTTTGCGGACTCTAACAAATGAA
ACATTTCTATCACTTGCTCATTCTCCTCTACTCACACTCAACCTAACCAAAAACAAAATC
TCAAAACTAGAAAGTGGTGCTTTTTCTTGGTTGGGCCACCTAAAGATACTGGACCTTGGC
CTTAATGAAATTGGGCAAGAACTCACAGGTCAGGAATGGAGAGGTCTAGAAAATATCTTT
GAAATCTACCTGTCCTACAACAAATACCTACAATTGACTAGCAACTCTTTTGCCTTGGTT
CCAAGCCTTCAAAGACTGATGCTCCGAAGGGTGGCCCTTAAAAATGTGGACAGCTCCCCT
CCGCCTTTTCGCCCTCTTCATAACTTGACCATCCTGGATCTAAGCAACAACAACATAGCC
AACATAAATGATGAACTGTTGGAGGGTCTTGAGAAACTAGAAATTCTGGATTTGCAGCAT
AACAATTTAGCGCGGCTCTGGAAACACGCAAACCCTGGTGGTCCTGTTCATTTTCTAAAG
GGTCTTTCTCACCTCCACGTTCTTAACTTAGAGTCTAATGGCTTTGATGAGATCCCAGCA
GAGGCCTTCAAGAATTTATTTGAATTAAAAAGCATTAATCTAGGACTGAATAATTTAAAC
ATACTTCCGCCATCTGTCTTTGACGATCAGGTGTCTCTGAAGTCACTGAGCCTTCAGAAG
AATCTCATCACATCGGTTGAGAAGAATGTTTTCGGGCCAGCTTTGAAGAACCTGAGTAGT
TTAGATATGAGCTTTAATCCATTTGATTGTACATGTGAAAGCATTGCCTGGTTTGTTAAT
TGGATTAATGGTACCCATACCAACATCTCTGAGCTATCAAGTCATTATCTCTGCAACACT
CCACCTCAGTATCATGGCTTCCCAGTGATGCTTTTTGATACATCATCCTGCAAAGACAGT
GCCCCCTTTGAACTTCTTTTCATGATAAATACCAGTTTCCTATTGATTTTTATCTTTATT
GTACTGCTCATCCATTTTGAAGGCTGGAGAATATCTTTTTACTGGAACGTTTCAGTGCAT
CGAGTTCTTGGTTTCAAAGAAATAGACAGCCAGCCAGAGCAGTTTGAATATGCAGCATAT
ATAATTCACGCCTACAAAGATAGGGACTGGGTCTGGGAACACTTCTCCCCAATGGAAGAA
CAAGATCAAACTCTCAAGTTTTGTCTGGAAGAAAGGGACTTTCAGGCAGGTGTCCTTGAA
CTTGAAGCAATTATTAACAGCATCAAAAGGAGCAGAAAAATTATTTTCATTATAACACAG
CATCTATTAAAAGATCCATTATGCAAAAGATTCAAGGTGCATCATGCAGTTCAGCAAGCT
ATTGAACAGAACCTGGATTCCATTATATTGATCTTTCTTGAAGAGATTCCAGATTATAAA
CTGAACCATGCGCTCTGTTTGCGAAGAGGAATGTTTAAATCACACTGTATCTTGAACTGG
CCAGTCCAGAAAGAACGGATAAATGCCTTTCATCATAAATTGCAAGTAGCACTTGGATCC
AGAAATTCAGCACAT
>EqQuBor_TLR3_heq12
ATGAGTCAGAGTTTGCCTTATCACATCTACTCCTTTTTGAGACTGTTGCCCTTTTGGGTC
CTGTGTGCATCCTGC---AACAAATGTGCTGTTAGACATGAAGTAGCTGACTGCAGTCAC
CTGAAGTTGACTCAAATACCTGATGACCTCCCAGCAAACATAACAGTGTTGAATCTCACC
CATAATCAATTCAGAAGATTGCCACCTGACAATTTTACAAGATACAGCCAACTTACTATC
TTGGATGGAGGATTTAACTGCATCTCAAAACTGGAGCCGGAATTGTGCCAAAAACTTCCT
TTATTGGAAATTTTGGACCTCCAGCACAATGAGCTGTCTCAACTTTCTGATAAAACCTTT
ATGTTCTGCATGAATTTGACTGAACTCCATCTAAGGTCCAACTCAATCCAGAAAATTCAA
AATAATCCCTTTAAAAATCTGAAGAATTTAATCAAATTAGATCTATCTCATAACGGTTTA
TCATCTACTAAATTAGGAACTCAGCTCCAACTGGAAAATCTCCAAGAGCTTCTGTTATCA
AATAATAAAATTCAGGCACTGAGACGTGACGAACTTGATTTCCTTGGCAATTCTTCTTTG
AAAAAGTTAGAGTTGTCATCAAATCAAATTAAAGAGTTTTCTCCAGGGTGTTTTCAGGCA
ATTGGAAAATTATTTGGCCTCTCTCTGAACAATGTCCAACTGGGCCCCAGTCTCACAGAG
AAACTTTGCCTGGAATTATCAAACACCAGCATCCAGAATCTATCTTTGAGTAACACACAG
CTGTACAGAACGAGCAATACAACTTTCGTTGGGCTAAAGCAGACAAATCTCACCATGCTC
GATCTTTCCCACAACAACTTAAATGTGATTGGTAATGATTCCTTTGCTTGGCTTCCCCAT
CTGGAATATTTCTTCCTGGAGTATAATAATATAGAGCATTTGTATGCTCACTCCTTTTAT
GGGCTTTTCAATGTGAGATACCTGAATTTGAGACGATCTTTTACTAAGCAGAGCATTTCT
CTTGCTTCGCTTCCCAAGATTGATGATTTTTCCTTTCAGTGGCTAAAATGTTTGGAATAT
CTTAACATGGAAGATAATAATTTTCCAGGCATAAAAAGCAATATGTTCACAGGATTGGTA
AAGCTGAAACACTTAAGTCTGTCCAACTCCTTTTCAAGTTTGCGGACTCTAACAAATGAA
ACATTTCTATCACTTGCTCATTCTCCTCTACTCACACTCAACCTAACCAAAAACAAAATC
TCAAAACTAGAAAGTGGTGCTTTTTCTTGGTTGGGCCACCTAAAGATACTGGACCTTGGC
CTTAATGAAATTGGGCAAGAACTCACAGGTCAGGAATGGAGAGGTCTAGAAAATATTTTT
GAAATCTACCTGTCCTACAACAAATACCTACAATTGACTAGCAACTCTTTTGCCTTGGTT
CCAAGCCTTCAAAGACTGATGCTCCGAAGGGTGGCCCTTAAAAATGTGGACAGCTCCCCT
CCGCCTTTTCGCCCTCTTCATAACTTGACCATCCTGGATCTAAGCAACAACAACATAGCC
AACATAAATGATGAACTGTTGGAGGGTCTTGAGAAACTAGAAATTCTGGATTTGCAGCAT
AACAATTTAGCGCGGCTCTGGAAACACGCAAACCCTGGTGGTCCTGTTCATTTTCTAAAG
GGTCTTTCTCACCTCCACGTCCTTAACTTAGAGTCTAATGGCTTTGATGAGATCCCAGCA
GAGGCCTTCAAGAATTTATTTGAATTAAAAAGCATTAATCTAGGACTGAATAATTTAAAC
ATACTTCCGCCATCTGTCTTTGACGATCAGGTGTCTCTGAAGTCACTGAGCCTTCAGAAG
AATCTCATCACATCGGTTGAGAAGAATGTTTTCGGGCCAGCTTTGAAGAACCTGAGTAGT
TTAGATATGAGCTTTAATCCATTTGATTGTACATGTGAAAGCATTGCCTGGTTTGTTAAT
TGGATTAATGGTACCCATACCAACATCTCTGAGCTATCAAGTCATTATCTCTGCAACACT
CCACCTCAGTATCATGGCTTCCCAGTGATGCTTTTTGATACATCATCCTGCAAAGACAGT
GCCCCCTTTGAACTTCTTTTCATGATAAATACCAGTTTCCTATTGATTTTTATCTTTATT
GTACTGCTCATCCATTTTGAAGGCTGGAGAATATCTTTTTACTGGAACGTTTCAGTGCAT
CGAGTTCTTGGTTTCAAAGAAATAGACAGCCAGCCAGAGCAGTTTGAATATGCAGCATAT
ATAATTCACGCCTACAAAGATAGGGACTGGGTCTGGGAACACTTCTCCCCAATGGAAGAA
CAAGATCAAACTCTCAAGTTTTGTCTGGAAGAAAGGGACTTTCAGGCAGGTGTCCTTGAA
CTTGAAGCAATTATTAACAGCATCAAAAGGAGCAGAAAAATTATTTTCATTATAACACAG
CATCTATTAAAAGATCCATTATGCAAAAGATTCAAGGTGCATCATGCAGTTCAGCAAGCT
ATTGAACAGAACCTGGATTCCATTATATTGATCTTTCTTGAAGAGATTCCAGATTATAAA
CTGAACCATGCGCTCTGTTTGCGAAGAGGAATGTTTAAATCACACTGTATCTTGAACTGG
CCAGTCCAGAAAGAACGGATAAATGCCTTTCATCATAAATTGCAAGTAGCACTTGGATCC
AGAAATTCAGCACAT
>EqQuBor_TLR3_heq13
ATGAGTCAGAGTTTGCCTTATCACATCTACTCCTTTTTGAGACTGTTGCCCTTTTGGGTC
CTGTGTGCATCCTGC---AACAAATGTGCTGTTAGACATGAAGTAGCTGACTGCAGTCAC
CTGAAGTTGACTCAAATACCTGATGACCTCCCAGCAAACATAACAGTGTTGAATCTCACC
CATAATCAATTCAGAAGATTGCCACCTGACAATTTTACAAGATACAGCCAACTTACTATC
TTGGATGGAGGATTTAACTGCATCTCAAAACTGGAGCCGGAATTGTGCCAAAAACTTCCT
TTATTGGAAATTTTGGACCTCCAGCACAATGAGCTGTCTCAACTTTCTGATAAAACCTTT
ATGTTCTGCATGAATTTGACTGAACTCCATCTAAGGTCCAACTCAATCCAGAAAATTCAA
AATAATCCCTTTAAAAATCTGAAGAATTTAATCAAATTAGATCTATCTCATAACGGTTTA
TCATCTACTAAATTAGGAACTCAGCTCCAACTGGAAAATCTCCAAGAGCTTCTGTTATCA
AATAATAAAATTCAGGCACTGAGACGTGACGAACTTGATTTCCTTGGCAATTCTTCTTTG
AAAAAGTTAGAGTTGTCATCAAATCAAATTAAAGAGTTTTCTCCAGGGTGTTTTCAGGCA
ATTGGAAAATTATTTGGCCTCTCTCTGAACAATGTCCAACTGGGCCCCAGTCTCACAGAG
AAACTTTGCCTGGAATTATCAAACACCAGCATCCAGAATCTATCTTTGAGTAACACACAG
CTGTACAGAACGAGCAATACAACTTTCGTTGGGCTAAAGCAGACAAATCTCACCATGCTC
GATCTTTCCCACAACAACTTAAATGTGATTGGTAATGATTCCTTTGCTTGGCTTCCCCAT
CTGGAATATTTCTTCCTGGAGTATAATAATATAGAGCATTTGTATGCTCACTCCTTTTAT
GGGCTTTTCAATGTGAGATACCTGAATTTGAGACGATCTTTTACTAAGCAGAGCATTTCT
CTTGCTTCGCTTCCCAAGATTGATGATTTTTCCTTTCAGTGGCTAAAATGTTTGGAGTAT
CTTAACATGGAAGATAATAATTTTCCAGGCATAAAAAGCAATATGTTCACAGGATTGGTA
AAGCTGAAACACTTAAGTCTGTCCAACTCCTTTTCAAGTTTGCGGACTCTAACAAATGAA
ACATTTCTATCACTTGCTCATTCTCCTCTACTCACACTCAACCTAACCAAAAACAAAATC
TCAAAACTAGAAAGTGGTGCTTTTTCTTGGTTGGGCCACCTAAAGATACTGGACCTTGGC
CTTAATGAAATTGGGCAAGAACTCACAGGTCAGGAATGGAGAGGTCTAGAAAATATTTTT
GAAATCTACCTGTCCTACAACAAATACCTACAATTGACTAGCAACTCTTTTGCCTTGGTT
CCAAGCCTTCAAAGACTGATGCTCCGAAGGGTGGCCCTTAAAAATGTGGACAGCTCCCCT
CCGCCTTTTCGCCCTCTTCATAACTTGACCATCCTGGATCTAAGCAACAACAACATAGCC
AACATAAATGATGAACTGTTGGAGGGTCTTGAGAAACTAGAAATTCTGGATTTGCAGCAT
AACAATTTAGCGCGGCTCTGGAAACACGCAAACCCTGGTGGTCCTGTTCATTTTCTAAAG
GGTCTTTCTCACCTCCACGTCCTTAACTTAGAGTCTAATGGCTTTGATGAGATCCCAGCA
GAGGCCTTCAAGAATTTATTTGAATTAAAAAGCATTAATCTAGGACTGAATAATTTAAAC
ATACTTCCGCCATCTGTCTTTGACGATCAGGTGTCTCTGAAGTCACTGAGCCTTCAGAAG
AATCTCATCACATCGGTTGAGAAGAATGTTTTCGGGCCAGCTTTGAAGAACCTGAGTAGT
TTAGATATGAGCTTTAATCCATTTGATTGTACATGTGAAAGCATTGCCTGGTTTGTTAAT
TGGATTAATGGTACCCATACCAACATCTCTGAGCTATCAAGTCATTATCTCTGCAACACT
CCACCTCAGTATCATGGCTTCCCAGTGATGCTTTTTGATACATCATCCTGCAAAGACAGT
GCCCCCTTTGAACTTCTTTTCATGATAAATACCAGTTTCCTATTGATTTTTATCTTTATT
GTACTGCTCATCCATTTTGAAGGCTGGAGAATATCTTTTTACTGGAACGTTTCAGTGCAT
CGAGTTCTTGGTTTCAAAGAAATAGACAGCCAGCCAGAGCAGTTTGAATATGCAGCATAT
ATAATTCACGCCTACAAAGATAGGGACTGGGTCTGGGAACACTTCTCCCCAATGGAAGAA
CAAGATCAAACTCTCAAGTTTTGTCTGGAAGAAAGGGACTTTCAGGCAGGTGTCCTTGAA
CTTGAAGCAATTATTAACAGCATCAAAAGGAGCAGAAAAATTATTTTCATTATAACACAG
CATCTATTAAAAGATCCATTATGCAAAAGATTCAAGGTGCATCATGCAGTTCAGCAAGCT
ATTGAACAGAACCTGGATTCCATTATATTGATCTTTCTTGAAGAGATTCCAGATTATAAA
CTGAACCATGCGCTCTGTTTGCGAAGAGGAATGTTTAAATCACACTGTATCTTGAACTGG
CCAGTCCAGAAAGAACGGATAAATGCCTTTCATCATAAATTGCAAGTAGCACTTGGATCC
AGAAATTCAGCACAT
>EqAfSo_TLR3_heq14
ATGAGTCAGAGTTTGCCTTATCACATCTACTCCTTTTTGAGACTGTTGCCCTTTTGGGTC
CTGTGTGCATCCTGC---AACAAATGTGCTGTTAGACATGAAGTAGCTGACTGCAGTCAC
CTGAAGTTGACTCAAATACCTGATGACCTCCCAGCAAACATAACAGTGTTGAATCTCACC
CATAATCAATTCAGAAGATTGCCACCTGACAATTTTACAAGATACAGCCAACTTACTATC
TTGGATGGAGGATTTAACTGCATCTCAAAACTGGAGCCGGAATTGTGCCAAAAACTCCCT
TTATTGGAAATTTTGGACCTCCAGCACAATGAGCTGTCTCAACTTTCTGATAAAACCTTT
ATGTTCTGCATGAATTTGACTGAACTCCATCTAAGGTCCAACTCAATCCAGAAAATTCAA
AATAATCCCTTTAAAAATCTGAAGAATTTAATCAAATTAGATCTATCTCATAACGGTTTA
TCATCTACTAAATTAGGAACTCAGCTCCAACTGGAAAATCTCCAAGAGCTTCTGTTATCA
AATAATAAAATTCAGGCACTGAGACGTGACGAACTTGATTTCCTTGGCAATTCTTCTTTG
AAAAAGTTAGAGTTGTCATCAAATCAAATTAAAGAGTTTTCTCCAGGGTGTTTTCAGGCA
ATTGGAAAATTATTTGGCCTCTCTCTGAACAATGTCCAACTGGGCCCCAGTCTCACAGAG
AAACTTTGCCTGGAATTATCAAACACCAGCATCCAGAATCTATCTTTGAGTAACACACAG
CTGTACAGAACGAGCAATACAACTTTCGTTGGGCTAAAGCAGACAAATCTCACCATGCTC
GATCTTTCCCACAACAACTTAAATGTGATTGGTAATGATTCCTTTGCTTGGCTTCCCCAT
CTGGAATATTTCTTCCTGGAGTATAATAATATAGAGCATTTGTATGCTCACTCCTTTTAT
GGGCTTTTCAATGTGAGATACCTGAATTTGAGACGATCTTTTACTAAGCAGAGCATTTCT
CTTGCTTCGCTTCCCAAGATTGATGATTCTTCCTTTCAGTGGCTAAAATGTTTGGAGTAT
CTTAACATGGAAGATAATAATTTTCCAGGCATAAAAAGCGATATGTTCACAGGATTGGTA
AAGCTGAAACACTTAAGTCTGTCCAACTCCTTTTCAAGTTTGCGGACTCTAACAAATGAA
ACATTTCTATCACTTGCTCATTCTCCTCTACTCACACTCAACCTAACCAAAAACAAAATC
TCAAAACTAGAAAGTGGTGCTTTTTCTTGGTTGGGCCACCTAAAGATACTGGACCTTGGC
CTTAATGAAATTGGGCAAGAACTCACAGGTCAGGAATGGAGAGGTCTAGAAAATATTTTT
GAAATCTACCTGTCCTACAACAAATACCTACAATTGACTAGCAACTCTTTTGCCTTGGTT
CCAAGCCTTCAAAGACTGATGCTCCGAAGGGTGGCCCTTAAAAATGTGGACAGCTCCCCT
CCGCCTTTTCGCCCTCTTCATAACTTGACCATCCTGGATCTAAGCAACAACAACATAGCC
AACATAAATGATGAACTGTTGGAGGGTCTTGAGAAACTAGAAATTCTGGATTTGCAGCAT
AACAATTTAGCGCGGCTCTGGAAACACGCAAACCCTGGTGGTCCTGTTCATTTTCTAAAG
GGTCTTTCTCACCTCCACGTCCTTAACTTAGAGTCTAATGGCTTTGATGAGATCCCAGCA
GAGGCCTTCAAGAATTTATTTGAATTAAAAAGCATTAATCTAGGACTGAATAATTTAAAC
ATACTTCCGCCATCTGTCTTTGACGATCAGGTGTCTCTGAAGTCACTGAGCCTTCAGAAG
AATCTCATCACATCGGTTGAGAAGAATGTTTTCGGGCCAGCTTTGAAGAACCTGAGTAGT
TTAGATATGAGCTTTAATCCATTTGATTGTACATGTGAAAGCATTGCCTGGTTTGTTAAT
TGGATTAATGGTACCCATACCAACATCTCTGAGCTATCAAGTCATTATCTCTGCAACACT
CCACCTCAGTATCATGGCTTCCCAGTGATGCTTTTTGATACATCATCCTGCAAAGACAGT
GCCCCCTTTGAACTTCTTTTCATGATAAATACCAGTTTCCTATTGATTTTTATCTTTATT
GTACTGCTCATCCATTTTGAAGGCTGGAGAATATCTTTTTACTGGAACGTTTCAGTGCAT
CGAGTTCTTGGTTTCAAAGAAATAGACAGCCAGCCAGAGCAGTTTGAATATGCAGCATAT
ATAATTCACGCCTACAAAGATAGGGACTGGGTCTGGGAACACTTCTCCCCAATGGAAGAA
CAAGATCAAACTCTCAAGTTTTGTCTGGAAGAAAGGGACTTTCAGGCAGGTGTCCTTGAA
CTTGAAGCAATTATTAACAGCATCAAAAGGAGCAGAAAAATTATTTTCATTATAACACAG
CATCTATTAAAAGATCCATTATGCAAAAGATTCAAGGTGCATCATGCAGTTCAGCAAGCT
ATTGAACAGAACCTGGATTCCATTATATTGATCTTTCTTGAAGAGATTCCAGATTATAAA
CTGAACCATGCGCTCTGTTTGCGAAGAGGAATGTTTAAATCACACTGTATCTTGAACTGG
CCAGTCCAGAAAGAACGGATAAATGCCTTTCATCATAAATTGCAAGTAGCACTTGGATCC
AGAAATTCAGCACAT
>EqAs_TLR3_heq14
ATGAGTCAGAGTTTGCCTTATCACATCTACTCCTTTTTGAGACTGTTGCCCTTTTGGGTC
CTGTGTGCATCCTGC---AACAAATGTGCTGTTAGACATGAAGTAGCTGACTGCAGTCAC
CTGAAGTTGACTCAAATACCTGATGACCTCCCAGCAAACATAACAGTGTTGAATCTCACC
CATAATCAATTCAGAAGATTGCCACCTGACAATTTTACAAGATACAGCCAACTTACTATC
TTGGATGGAGGATTTAACTGCATCTCAAAACTGGAGCCGGAATTGTGCCAAAAACTCCCT
TTATTGGAAATTTTGGACCTCCAGCACAATGAGCTGTCTCAACTTTCTGATAAAACCTTT
ATGTTCTGCATGAATTTGACTGAACTCCATCTAAGGTCCAACTCAATCCAGAAAATTCAA
AATAATCCCTTTAAAAATCTGAAGAATTTAATCAAATTAGATCTATCTCATAACGGTTTA
TCATCTACTAAATTAGGAACTCAGCTCCAACTGGAAAATCTCCAAGAGCTTCTGTTATCA
AATAATAAAATTCAGGCACTGAGACGTGACGAACTTGATTTCCTTGGCAATTCTTCTTTG
AAAAAGTTAGAGTTGTCATCAAATCAAATTAAAGAGTTTTCTCCAGGGTGTTTTCAGGCA
ATTGGAAAATTATTTGGCCTCTCTCTGAACAATGTCCAACTGGGCCCCAGTCTCACAGAG
AAACTTTGCCTGGAATTATCAAACACCAGCATCCAGAATCTATCTTTGAGTAACACACAG
CTGTACAGAACGAGCAATACAACTTTCGTTGGGCTAAAGCAGACAAATCTCACCATGCTC
GATCTTTCCCACAACAACTTAAATGTGATTGGTAATGATTCCTTTGCTTGGCTTCCCCAT
CTGGAATATTTCTTCCTGGAGTATAATAATATAGAGCATTTGTATGCTCACTCCTTTTAT
GGGCTTTTCAATGTGAGATACCTGAATTTGAGACGATCTTTTACTAAGCAGAGCATTTCT
CTTGCTTCGCTTCCCAAGATTGATGATTCTTCCTTTCAGTGGCTAAAATGTTTGGAGTAT
CTTAACATGGAAGATAATAATTTTCCAGGCATAAAAAGCGATATGTTCACAGGATTGGTA
AAGCTGAAACACTTAAGTCTGTCCAACTCCTTTTCAAGTTTGCGGACTCTAACAAATGAA
ACATTTCTATCACTTGCTCATTCTCCTCTACTCACACTCAACCTAACCAAAAACAAAATC
TCAAAACTAGAAAGTGGTGCTTTTTCTTGGTTGGGCCACCTAAAGATACTGGACCTTGGC
CTTAATGAAATTGGGCAAGAACTCACAGGTCAGGAATGGAGAGGTCTAGAAAATATTTTT
GAAATCTACCTGTCCTACAACAAATACCTACAATTGACTAGCAACTCTTTTGCCTTGGTT
CCAAGCCTTCAAAGACTGATGCTCCGAAGGGTGGCCCTTAAAAATGTGGACAGCTCCCCT
CCGCCTTTTCGCCCTCTTCATAACTTGACCATCCTGGATCTAAGCAACAACAACATAGCC
AACATAAATGATGAACTGTTGGAGGGTCTTGAGAAACTAGAAATTCTGGATTTGCAGCAT
AACAATTTAGCGCGGCTCTGGAAACACGCAAACCCTGGTGGTCCTGTTCATTTTCTAAAG
GGTCTTTCTCACCTCCACGTCCTTAACTTAGAGTCTAATGGCTTTGATGAGATCCCAGCA
GAGGCCTTCAAGAATTTATTTGAATTAAAAAGCATTAATCTAGGACTGAATAATTTAAAC
ATACTTCCGCCATCTGTCTTTGACGATCAGGTGTCTCTGAAGTCACTGAGCCTTCAGAAG
AATCTCATCACATCGGTTGAGAAGAATGTTTTCGGGCCAGCTTTGAAGAACCTGAGTAGT
TTAGATATGAGCTTTAATCCATTTGATTGTACATGTGAAAGCATTGCCTGGTTTGTTAAT
TGGATTAATGGTACCCATACCAACATCTCTGAGCTATCAAGTCATTATCTCTGCAACACT
CCACCTCAGTATCATGGCTTCCCAGTGATGCTTTTTGATACATCATCCTGCAAAGACAGT
GCCCCCTTTGAACTTCTTTTCATGATAAATACCAGTTTCCTATTGATTTTTATCTTTATT
GTACTGCTCATCCATTTTGAAGGCTGGAGAATATCTTTTTACTGGAACGTTTCAGTGCAT
CGAGTTCTTGGTTTCAAAGAAATAGACAGCCAGCCAGAGCAGTTTGAATATGCAGCATAT
ATAATTCACGCCTACAAAGATAGGGACTGGGTCTGGGAACACTTCTCCCCAATGGAAGAA
CAAGATCAAACTCTCAAGTTTTGTCTGGAAGAAAGGGACTTTCAGGCAGGTGTCCTTGAA
CTTGAAGCAATTATTAACAGCATCAAAAGGAGCAGAAAAATTATTTTCATTATAACACAG
CATCTATTAAAAGATCCATTATGCAAAAGATTCAAGGTGCATCATGCAGTTCAGCAAGCT
ATTGAACAGAACCTGGATTCCATTATATTGATCTTTCTTGAAGAGATTCCAGATTATAAA
CTGAACCATGCGCTCTGTTTGCGAAGAGGAATGTTTAAATCACACTGTATCTTGAACTGG
CCAGTCCAGAAAGAACGGATAAATGCCTTTCATCATAAATTGCAAGTAGCACTTGGATCC
AGAAATTCAGCACAT
>EqAfSo_TLR3_heq15
ATGAGTCAGAGTTTGCCTTATCACATCTACTCCTTTTTGAGACTGTTGCCCTTTTGGGTC
CTGTGTGCATCCTGC---AACAAATGTGCTGTTAGACATGAAGTAGCTGACTGCAGTCAC
CTGAAGTTGACTCAAATACCTGATGACCTCCCAGCAAACATAACAGTGTTGAATCTCACC
CATAATCAATTCAGAAGATTGCCACCTGACAATTTTACAAGATACAGCCAACTTACTATC
TTGGATGGAGGATTTAACTGCATCTCAAAACTGGAGCCGGAATTGTGCCAAAAACTCCCT
TTATTGGAAATTTTGGACCTCCAGCACAATGAGCTGTCTCAACTTTCTGATAAAACCTTT
ATGTTCTGCATGAATTTGACTGAACTCCATCTAAGGTCCAACTCAATCCAGAAAATTCAA
AATAATCCCTTTAAAAATCTGAAGAATTTAATCAAATTAGATCTATCTCATAACGGTTTA
TCATCTACTAAATTAGGAACTCAGCTCCAACTGGAAAATCTCCAAGAGCTTCTGTTATCA
AATAATAAAATTCAGGCACTGAGACGTGACGAACTTGATTTCCTTGGCAATTCTTCTTTG
AAAAAGTTAGAGTTGTCATCAAATCAAATTAAAGAGTTTTCTCCAGGGTGTTTTCAGGCA
ATTGGAAAATTATTTGGCCTCTCTCTGAACAATGTCCAACTGGGCCCCAGTCTCACAGAG
AAACTTTGCCTGGAATTATCAAACACCAGCATCCAGAATCTATCTTTGAGTAACACACAG
CTGTACAGAACGAGCAATACAACTTTCGTTGGGCTAAAGCAGACAAATCTCACCATGCTC
GATCTTTCCCACAACAACTTAAATGTGATTGGTAATGATTCCTTTGCTTGGCTTCCCCAT
CTGGAATATTTCTTCCTGGAGTATAATAATATAGAGCATTTGTATGCTCACTCCTTTTAT
GGGCTTTTCAATGTGAGATACCTGAATTTGAGACGATCTTTTACTAAGCAGAGCATTTCT
CTTGCTTCGCTTCCCAAGATTGATGATTCTTCCTTTCAGTGGCTAAAATGTTTGGAGTAT
CTTAACATGGAAGATAATAATTTTCCAGGCATAAAAAGCGATATGTTCACAGGATTGGTA
AAGCTGAAACACTTAAGCCTGTCCAACTCCTTTTCAAGTTTGCGGACTCTAACAAATGAA
ACATTTCTATCACTTGCTCATTCTCCTCTACTCACACTCAACCTAACCAAAAACAAAATC
TCAAAACTAGAAAGTGGTGCTTTTTCTTGGTTGGGCCACCTAAAGATACTGGACCTTGGC
CTTAATGAAATTGGGCAAGAACTCACAGGTCAGGAATGGAGAGGTCTAGAAAATATTTTT
GAAATCTACCTGTCCTACAACAAATACCTACAATTGACTAGCAACTCTTTTGCCTTGGTT
CCAAGCCTTCAAAGACTGATGCTCCGAAGGGTGGCCCTTAAAAATGTGGACAGCTCCCCT
CCGCCTTTTCGCCCTCTTCATAACTTGACCATCCTCGATCTAAGCAACAACAACATAGCC
AACATAAATGATGAACTGTTGGAGGGTCTTGAGAAACTAGAAATTCTGGATTTGCAGCAT
AACAATTTAGCGCGGCTCTGGAAACACGCAAACCCTGGTGGTCCTGTTCATTTTCTAAAG
GGTCTTTCTCACCTCCACGTCCTTAACTTAGAGTCTAATGGCTTTGATGAGATCCCAGCA
GAGGCCTTCAAGAATTTATTTGAATTAAAAAGCATTAATCTAGGACTGAATAATTTAAAC
ATACTTCCGCCATCTGTCTTTGACGATCAGGTGTCTCTGAAGTCACTGAGCCTTCAGAAG
AATCTCATCACATCGGTTGAGAAGAATGTTTTCGGGCCAGCTTTGAAGAACCTGAGTAGT
TTAGATATGAGCTTTAATCCATTTGATTGTACATGTGAAAGCATTGCCTGGTTTGTTAAT
TGGATTAATGGTACCCATACCAACATCTCTGAGCTATCAAGTCATTATCTCTGCAACACT
CCACCTCAGTATCATGGCTTCCCAGTGATGCTTTTTGATACATCATCCTGCAAAGACAGT
GCCCCCTTTGAACTTCTTTTCATGATAAATACCAGTTTCCTATTGATTTTTATCTTTATT
GTACTGCTCATCCATTTTGAAGGCTGGAGAATATCTTTTTACTGGAACGTTTCAGTGCAT
CGAGTTCTTGGTTTCAAAGAAATAGACAGCCAGCCAGAGCAGTTTGAATATGCAGCATAT
ATAATTCACGCCTACAAAGATAGGGACTGGGTCTGGGAACACTTCTCCCCAATGGAAGAA
CAAGATCAAACTCTCAAGTTTTGTCTGGAAGAAAGGGACTTTCAGGCAGGTGTCCTTGAA
CTTGAAGCAATTATTAACAGCATCAAAAGGAGCAGAAAAATTATTTTCATTATAACACAG
CATCTATTAAAAGATCCATTATGCAAAAGATTCAAGGTGCATCATGCAGTTCAGCAAGCT
ATTGAACAGAACCTGGATTCCATTATATTGATCTTTCTTGAAGAGATTCCAGATTATAAA
CTGAACCATGCGCTCTGTTTGCGAAGAGGAATGTTTAAATCACACTGTATCTTGAACTGG
CCAGTCCAGAAAGAACGGATAAATGCCTTTCATCACAAATTGCAAGTAGCACTTGGATCC
AGAAATTCAGCACAT
>EqAfSo_TLR3_heq16
ATGAGTCAGAGTTTGCCTTATCACATCTACTCCTTTTTGAGACTGTTGCCCTTTTGGGTC
CTGTGTGCATCCTGC---AACAAATGTGCTGTTAGACATGAAGTAGCTGACTGCAGTCAC
CTGAAGTTGACTCAAATACCTGATGACCTCCCAGCAAACATAACAGTGTTGAATCTCACC
CATAATCAATTCAGAAGATTGCCACCTGACAATTTTACAAGATACAGCCAACTTACTATC
TTGGATGGAGGATTTAACTGCATCTCAAAACTGGAGCCGGAATTGTGCCAAAAACTCCCT
TTATTGGAAATTTTGGACCTCCAGCACAATGAGCTGTCTCAACTTTCTGATAAAACCTTT
ATGTTCTGCATGAATTTGACTGAACTCCATCTAAGGTCCAACTCAATCCAGAAAATTCAA
AATAATCCCTTTAAAAATCTGAAGAATTTAATCAAATTAGATCTATCTCATAACGGTTTA
TCATCTACTAAATTAGGAACTCAGCTCCAACTGGAAAATCTCCAAGAGCTTCTGTTATCA
AATAATAAAATTCAGGCACTGAGACGTGACGAACTTGATTTCCTTGGCAATTCTTCTTTG
AAAAAGTTAGAGTTGTCATCAAATCAAATTAAAGAGTTTTCTCCAGGGTGTTTTCAGGCA
ATTGGAAAATTATTTGGCCTCTCTCTGAACAATGTCCAACTGGGCCCCAGTCTCACAGAG
AAACTTTGCCTGGAATTATCAAACACCAGCATCCAGAATCTATCTTTGAGTAACACACAG
CTGTACAGAACGAGCAATACAACTTTCGTTGGGCTAAAGCAGACAACTCTCACCATGCTC
GATCTTTCCCACAACAACTTAAATGTGATTGGTAATGATTCCTTTGCTTGGCTTCCCCAT
CTGGAATATTTCTTCCTGGAGTATAATAATATAGAGCATTTGTATGCTCACTCCTTTTAT
GGGCTTTTCAATGTGAGATACCTGAATTTGAGACGATCTTTTACTAAGCAGAGCATTTCT
CTTGCTTCGCTTCCCAAGATTGATGATTTTTCCTTTCAGTGGCTAAAATGTTTGGAGTAT
CTTAACATGGAAGATAATAATTTTCCAGGCATAAAAAGCGATATGTTCACAGGATTGGTA
AAGCTGAAACACTTAAGCCTGTCCAACTCCTTTTCAAGTTTGCGGACTCTAACAAATGAA
ACATTTCTATCACTTGCTCATTCTCCTCTACTCACACTCAACCTAACCAAAAACAAAATC
TCAAAACTAGAAAGTGGTGCTTTTTCTTGGTTGGGCCACCTAAAGATACTGGACCTTGGC
CTTAATGAAATTGGGCAAGAACTCACAGGTCAGGAATGGAGAGGTCTAGAAAATATTTTT
GAAATCTACCTGTCCTACAACAAATACCTACAATTGACTAGCAACTCTTTTGCCTTGGTT
CCAAGCCTTCAAAGACTGATGCTCCGAAGGGTGGCCCTTAAAAATGTGGACAGCTCCCCT
CCGCCTTTTCGCCCTCTTCATAACTTGACCATCCTGGATCTAAGCAACAACAACATAGCC
AACATAAATGATGAACTGTTGGAGGGTCTTGAGAAACTAGAAATTCTGGATTTGCAGCAT
AACAATTTAGCGCGGCTCTGGAAACACGCAAACCCTGGTGGTCCTGTTCATTTTCTAAAG
GGTCTTTCTCACCTCCACGTCCTTAACTTAGAGTCTAATGGCTTTGATGAGATCCCAGCA
GAGGCCTTCAAGAATTTATTTGAATTAAAAAGCATTAATCTAGGACTGAATAATTTAAAC
ATACTTCCGCCATCTGTCTTTGACGATCAGGTGTCTCTGAAGTCACTGAGCCTTCAGAAG
AATCTCATCACATCGGTTGAGAAGAATGTTTTCGGGCCAGCTTTGAAGAACCTGAGTAGT
TTAGATATGAGCTTTAATCCATTTGATTGTACATGTGAAAGCATTGCCTGGTTTGTTAAT
TGGATTAATGGTACCCATACCAACATCTCTGAGCTATCAAGTCATTATCTCTGCAACACT
CCACCTCAGTATCATGGCTTCCCAGTGATGCTTTTTGATACATCATCCTGCAAAGACAGT
GCCCCCTTTGAACTTCTTTTCATGATAAATACCAGTTTCCTATTGATTTTTATCTTTATT
GTACTGCTCATCCATTTTGAAGGCTGGAGAATATCTTTTTACTGGAACGTTTCAGTGCAT
CGAGTTCTTGGTTTCAAAGAAATAGACAGCCAGCCAGAGCAGTTTGAATATGCAGCATAT
ATAATTCACGCCTACAAAGATAGGGACTGGGTCTGGGAACACTTCTCCCCAATGGAAGAA
CAAGATCAAACTCTCAAGTTTTGTCTGGAAGAAAGGGACTTTCAGGCAGGTGTCCTTGAA
CTTGAAGCAATTATTAACAGCATCAAAAGGAGCAGAAAAATTATTTTCATTATAACACAG
CATCTATTAAAAGATCCATTATGCAAAAGATTCAAGGTGCATCATGCAGTTCAGCAAGCT
ATTGAACAGAACCTGGATTCCATTATATTGATCTTTCTTGAAGAGATTCCAGATTATAAA
CTGAACCATGCGCTCTGTTTGCGAAGAGGAATGTTTAAATCACACTGTATCTTGAACTGG
CCAGTCCAGAAAGAACGGATAAATGCCTTTCATCATAAATTGCAAGTAGCACTTGGATCC
AGAAATTCAGCACAT
>EqAs_TLR3_heq17
ATGAGTCAGAGTTTGCCTTATCACATCTACTCCTTTTTGAGACTGTTGCCCTTTTGGGTC
CTGTGTGCATCCTGC---AACAAATGTGCTGTTAGACATGAAGTAGCTGACTGCAGTCAC
CTGAAGTTGACTCAAATACCTGATGACCTCCCAGCAAACATAACAGTGTTGAATCTCACC
CATAATCAATTCAGAAGATTGCCACCTGACAATTTTACAAGATACAGCCAACTTACTATC
TTGGATGGAGGATTTAACTGCATCTCAAAACTGGAGCCGGAATTGTGCCAAAAACTCCCT
TTATTGGAAATTTTGGACCTCCAGCACAATGAGCTGTCTCAACTTTCTGATAAAACCTTT
ATGTTCTGCATGAATTTGACTGAACTCCATCTAAGGTCCAACTCAATCCAGAAAATTCAA
AATAATCCCTTTAAAAATCTGAAGAATTTAATCAAATTAGATCTATCTCATAACGGTTTA
TCATCTACTAAATTAGGAACTCAGCTCCAACTGGAAAATCTCCAAGAGCTTCTGTTATCA
AATAATAAAATTCAGGCACTGAGACGTGACGAACTTGATTTCCTTGGCAATTCTTCTTTG
AAAAAGTTAGAGTTGTCATCAAATCAAATTAAAGAGTTTTCTCCAGGGTGTTTTCAGGCA
ATTGGAAAATTATTTGGCCTCTCTCTGAACAATGTCCAACTGGGCCCCAGTCTCACAGAG
AAACTTTGCCTGGAATTATCAAACACCAGCATCCAGAATCTATCTTTGAGTAACACACAG
CTGTACAGAACGAGCAATACAACTTTCGTTGGGCTAAAGCAGACAAATCTCACCATGCTC
GATCTTTCCCACAACAACTTAAATGTGATTGGTAATGATTCCTTTGCTTGGCTTCCCCAT
CTGGAATATTTCTTCCTGGAGTATAATAATATAGAGCATTTGTATGCTCACTCCTTTTAT
GGGCTTTTCAATGTGAGATACCTGAATTTGAGACGATCTTTTACTAAGCAGAGCATTTCT
CTTGCTTCGCTTCCCAAGATTGATGATTTTTCCTTTCAGTGGCTAAAATGTTTGGAGTAT
CTTAACATGGAAGATAATAATTTTCCAGGCATAAAAAGCGATATGTTCACAGGATTGGTA
AAGCTGAAACACTTAAGCCTGTCCAACTCCTTTTCAAGTTTGCGGACTCTAACAAATGAA
ACATTTCTATCACTTGCTCATTCTCCTCTACTCACACTCAACCTAACCAAAAACAAAATC
TCAAAACTAGAAAGTGGTGCTTTTTCTTGGTTGGGCCACCTAAAGATACTGGACCTTGGC
CTTAATGAAATTGGGCAAGAACTCACAGGTCAGGAATGGAGAGGTCTAGAAAATATTTTT
GAAATCTACCTGTCCTACAACAAATACCTACAATTGACTAGCAACTCTTTTGCCTTGGTT
CCAAGCCTTCAAAGACTGATGCTCCGAAGGGTGGCCCTTAAAAATGTGGACAGCTCCCCT
CCGCCTTTTCGCCCTCTTCATAACTTGACCATCCTGGATCTAAGCAACAACAACATAGCC
AACATAAATGATGAACTGTTGGAGGGTCTTGAGAAACTAGAAATTCTGGATTTGCAGCAT
AACAATTTAGCGCGGCTCTGGAAACACGCAAACCCTGGTGGTCCTGTTCATTTTCTAAAG
GGTCTTTCTCACCTCCACGTCCTTAACTTAGAGTCTAATGGCTTTGATGAGATCCCAGCA
GAGGCCTTCAAGAATTTATTTGAATTAAAAAGCATTAATCTAGGACTGAATAATTTAAAC
ATACTTCCGCCATCTGTCTTTGACGATCAGGTGTCTCTGAAGTCACTGAGCCTTCAGAAG
AATCTCATCACATCGGTTGAGAAGAATGTTTTCGGGCCAGCTTTGAAGAACCTGAGTAGT
TTAGATATGAGCTTTAATCCATTTGATTGTACATGTGAAAGCATTGCCTGGTTTGTTAAT
TGGATTAATGGTACCCATACCAACATCTCTGAGCTATCAAGTCATTATCTCTGCAACACT
CCACCTCAGTATCATGGCTTCCCAGTGATGCTTTTTGATACATCATCCTGCAAAGACAGT
GCCCCCTTTGAACTTCTTTTCATGATAAATACCAGTTTCCTATTGATTTTTATCTTTATT
GTACTGCTCATCCATTTTGAAGGCTGGAGAATATCTTTTTACTGGAACGTTTCAGTGCAT
CGAGTTCTTGGTTTCAAAGAAATAGACAGCCAGCCAGAGCAGTTTGAATATGCAGCATAT
ATAATTCACGCCTACAAAGATAGGGACTGGGTCTGGGAACACTTCTCCCCAATGGAAGAA
CAAGATCAAACTCTCAAGTTTTGTCTGGAAGAAAGGGACTTTCAGGCAGGTGTCCTTGAA
CTTGAAGCAATTATTAACAGCATCAAAAGGAGCAGAAAAATTATTTTCATTATAACACAG
CATCTATTAAAAGATCCATTATGCAAAAGATTCAAGGTGCATCATGCAGTTCAGCAAGCT
ATTGAACAGAACCTGGATTCCATTATATTGATCTTTCTTGAAGAGATTCCAGATTATAAA
CTGAACCATGCACTCTGTTTGCGAAGAGGAATGTTTAAATCACACTGTATCTTGAACTGG
CCAGTCCAGAAAGAACGGATAAATGCCTTTCATCACAAATTGCAAGTAGCACTTGGATCC
AGAAATTCAGCACAT
>EqKi_TLR3_heq18
ATGAGTCAGAGTTTGCCTTATCACATCTACTCCTTTTTGAGACTGTTGCCCTTTTGGGTC
CTGTGTGCATCCTGC---AACAAATGTGCTGTTAGACATGAAGTAGCTGACTGCAGTCAC
CTGAAGTTGACTCAAATACCTGATGACCTCCCAGCAAACATAACAGTGTTGAATCTCACC
CATAATCAATTCAGAAGATTGCCACCTGACAATTTTACAAGATACAGCCAACTTACTATC
TTGGATGGAGGATTTAACTGCATCTCAAAACTGGAGCCGGAATTGTGCCAAAAACTCCCT
TTATTGGAAATTTTGGACCTCCAGCACAATGAGCTGTCTCAACTTTCTGATAAAACCTTT
ATGTTCTGCATGAATTTGGCTGAACTCCATCTAAGGTCCAACTCAATCCAGAAAATTCAA
AATAATCCCTTTAAAAATCTGAAGAATTTAATCAAATTAGATCTATCTCATAACGGTTTA
TCATCTACTAAATTAGGAACTCAGCTCCAACTGGAAAATCTCCAAGAGCTTCTGTTATCA
AATAATAAAATTCAGGCACTGAGACATGACGAACTTGATTTCCTTGGCAATTCTTCTTTG
AAAAAGTTAGAGTTGTCATCAAATCAAATTAAAGAGTTTTCTCCAGGGTGTTTTCAGGCA
ATTGGAAAATTATTTGGCCTCTCTCTGAACAATGTCCAACTGGGCCCCAGTCTCACAGAG
AAACTTTGCCTGGAATTATCAAACACCAGCATCCAGAATCTATCTTTGAGTAACACACAG
CTGTACAGAACGAGCAATACAACTTTCGTTGGGCTAAAGCAGACAAATCTCACCATGCTC
GATCTTTCCCACAACAACTTAAATGTGATTGGTAATGATTCCTTTGCTTGGCTTCCCCAT
CTGGAATATTTCTTCCTGGAGTATAATAATATAGAGCATTTGTATGCTCACTCCTTTTAT
GGGCTTTTCAATGTGAGATACCTGAATTTGAGACGATCTTTTACTAAGCAGAGCATTTCT
CTTGCTTCGCTTCCCAAGATTGATGATTTTTCCTTTCAGTGGCTAAAATGTTTGGAGTAT
CTTAACATGGAAGATAATAATTTTCCAGGCATAAAAAGCGATATGTTCACAGGATTGGTA
AAGCTGAAACACTTAAGTCTGTCCAACTCCTTTTCAAGTTTGCGGACTCTAACAAATGAA
ACATTTCTATCACTTGCTCATTCTCCTCTACTCACACTCAACCTAACCAAAAACAAAATC
TCAAAACTAGAAAGTGGTGCTTTTTCTTGGTTGGGCCACCTAAAGATACTGGACCTTGGC
CTTAATGAAATTGGGCAAGAACTCACAGGTCAGGAATGGAGAGGTCTAGAAAATATTTTT
GAAATCTACCTGTCCTACAACAAATACCTACAATTGACTAGCAACTCTTTTGCCTTGGTT
CCAAGCCTTCAAAGACTGATGCTCCGAAGGGTGGCCCTTAAAAATGTGGACAGCTCCCCT
CCGCCTTTTCGCCCTCTTCATAACTTGACCATCCTGGATCTAAGCAACAACAACATAGCC
AACATAAATGATGAACTGTTGGAGGGTCTTGAGAAACTAGAAATTCTGGATTTGCAGCAT
AACAATTTAGCGCGGCTCTGGAAACACGCAAACCCTGGTGGTCCTGTTCATTTTCTAAAG
GGTCTTTCTCACCTCCACGTCCTTAACTTAGAGTCTAATGGCTTTGATGAGATCCCAGCA
GAGGCCTTCAAGAATTTATTTGAATTAAAAAGCATTAATCTAGGACTGAATAATTTAAAC
ATACTTCCGCCATCTGTCTTTGACGATCAGGTGTCTCTGAAGTCACTGAGCCTTCAGAAG
AATCTCATCACATCGGTTGAGAAGAATGTTTTCGGGCCAGCTTTGAAGAACCTGAGTAGT
TTAGATATGAGCTTTAATCCATTTGATTGTACATGTGAAAGCATTGCCTGGTTTGTTAAT
TGGATTAATGGTACCCATACCAACATCTCTGAGCTATCAAGTCATTATCTCTGCAACACT
CCACCTCAGTATCATGGCTTCCCAGTGATGCTTTTTGATACATCATCCTGCAAAGACAGT
GCCCCCTTTGAACTTCTTTTCATGATAAATACCAGTTTCCTATTGATTTTTATCTTTATT
GTACTGCTCATCCATTTTGAAGGCTGGAGAATATCTTTTTACTGGAACGTTTCAGTGCAT
CGAGTTCTTGGTTTCAAAGAAATAGACAGCCAGCCAGAGCAGTTTGAATATGCAGCATAT
ATAATTCACGCCTACAAAGATAGGGACTGGGTCTGGGAACACTTCTCCCCAATGGAAGAA
CAAGATCAAACTCTCAAGTTTTGTCTGGAAGAAAGGGACTTTCAGGCAGGTGTCCTTGAA
CTTGAAGCAATTATTAACAGCATCAAAAGGAGCAGAAAAATTATTTTCATTATAACACAG
CATCTATTAAAAGATCCATTATGCAAAAGATTCAAGGTGCATCATGCAGTTCAGCAAGCT
ATTGAACAGAACCTGGATTCCATTATATTGATCTTTCTTGAAGAGATTCCAGATTATAAA
CTGAACCATGCGCTCTGTTTGCGAAGAGGAATGTTTAAATCACACTGTATCTTGAACTGG
CCAGTCCAGAAAGAACGGATAAATGCCTTTCATCATAAATTGCAAGTAGCACTTGGATCC
AGAAATTCAGCACAT
>EqKi_TLR3_heq19
ATGAGTCAGAGTTTGCCTTATCACATCTACTCCTTTTTGAGAGTGTTGCCCTTTTGGGTC
CTGTGTGCATCCTGC---AACAAATGTGCTGTTAGACATGAAGTAGCTGACTGCAGTCAC
CTGAAGTTGACTCAAATACCTGATGACCTCCCAGCAAACATAACAGTGTTGAATCTCACC
CATAATCAATTCAGAAGATTGCCACCTGACAATTTTACAAGATACAGCCAACTTACTATC
TTGGATGGAGGATTTAACTGCATCTCAAAACTGGAGCCGGAATTGTGCCAAAAACTCCCT
TTATTGGAAATTTTGGACCTCCAGCACAATGAGCTGTCTCAACTTTCTGATAAAACCTTT
ATGTTCTGCATGAATTTGGCTGAACTCCATCTAAGGTCCAACTCAATCCAGAAAATTCAA
AATAATCCCTTTAAAAATCTGAAGAATTTAATCAAATTAGATCTATCTCATAACGGTTTA
TCATCTACTAAATTAGGAACTCAGCTCCAACTGGAAAATCTCCAAGAGCTTCTGTTATCA
AATAATAAAATTCAGGCACTGAGACGTGACGAACTTGATTTCCTTGGCAATTCTTCTTTG
AAAAAGTTAGAGTTGTCATCAAATCAAATTAAAGAGTTTTCTCCAGGGTGTTTTCAGGCA
ATTGGAAAATTATTTGGCCTCTCTCTGAACAATGTCCAACTGGGCCCCAGTCTCACAGAG
AAACTTTGCCTGGAATTATCAAACACCAGCATCCAGAATCTATCTTTGAGTAACACACAG
CTGTACAGAACGAGCAATACAACTTTCGTTGGGCTAAAGCAGACAAATCTCACCATGCTC
GATCTTTCCCACAACAACTTAAATGTGATTGGTAATGATTCCTTTGCTTGGCTTCCCCAT
CTGGAATATTTCTTCCTGGAGTATAATAATATAGAGCATTTGTATGCTCACTCCTTTTAT
GGGCTTTTCAATGTGAGATACCTGAATTTGAGACGATCTTTTACTAAGCAGAGCATTTCT
CTTGCTTCGCTTCCCAAGATTGATGATTTTTCCTTTCAGTGGCTAAAATGTTTGGAGTAT
CTTAACATGGAAGATAATAATTTTCCAGGCATAAAAAGCGATATGTTCACAGGATTGGTA
AAGCTGAAACACTTAAGTCTGTCCAACTCCTTTTCAAGTTTGCGGACTCTAACAAATGAA
ACATTTCTATCACTTGCTCATTCTCCTCTACTCACACTCAACCTAACCAAAAACAAAATC
TCAAAACTAGAAAGTGGTGCTTTTTCTTGGTTGGGCCACCTAAAGATACTGGACCTTGGC
CTTAATGAAATTGGGCAAGAACTCACAGGTCAGGAATGGAGAGGTCTAGAAAATATTTTT
GAAATCTACCTGTCCTACAACAAATACCTACAATTGACTAGCAACTCTTTTGCCTTGGTT
CCAAGCCTTCAAAGACTGATGCTCCGAAGGGTGGCCCTTAAAAATGTGGACAGCTCCCCT
CCGCCTTTTCGCCCTCTTCATAACTTGACCATCCTGGATCTAAGCAACAACAACATAGCC
AACATAAATGATGAACTGTTGGAGGGTCTTGAGAAACTAGAAATTCTGGATTTGCAGCAT
AACAATTTAGCGCGGCTCTGGAAACACGCAAACCCTGGTGGTCCTGTTCATTTTCTAAAG
GGTCTTTCTCACCTCCACGTCCTTAACTTAGAGTCTAATGGCTTTGATGAGATCCCAGCA
GAGGCCTTCAAGAATTTATTTGAATTAAAAAGCATTAATCTAGGACTGAATAATTTAAAC
ATACTTCCGCCATCTGTCTTTGACGATCAGGTGTCTCTGAAGTCACTGAGCCTTCAGAAG
AATCTCATCACATCGGTTGAGAAGAATGTTTTCGGGCCAGCTTTGAAGAACCTGAGTAGT
TTAGATATGAGCTTTAATCCATTTGATTGTACATGTGAAAGCATTGCCTGGTTTGTTAAT
TGGATTAATGGTACCCATACCAACATCTCTGAGCTATCAAGTCATTATCTCTGCAACACT
CCACCTCAGTATCATGGCTTCCCAGTGATGCTTTTTGATACATCATCCTGCAAAGACAGT
GCCCCCTTTGAACTTCTTTTCATGATAAATACCAGTTTCCTATTGATTTTTATCTTTATT
GTACTGCTCATCCATTTTGAAGGCTGGAGAATATCTTTTTACTGGAACGTTTCAGTGCAT
CGAGTTCTTGGTTTCAAAGAAATAGACAGCCAGCCAGAGCAGTTTGAATATGCAGCATAT
ATAATTCACGCCTACAAAGATAGGGACTGGGTCTGGGAACACTTCTCCCCAATGGAAGAA
CAAGATCAAACTCTCAAGTTTTGTCTGGAAGAAAGGGACTTTCAGGCAGGTGTCCTTGAA
CTTGAAGCAATTATTAACAGCATCAAAAGGAGCAGAAAAATTATTTTCATTATAACACAG
CATCTATTAAAAGATCCATTATGCAAAAGATTCAAGGTGCATCATGCAGTTCAGCAAGCT
ATTGAACAGAACCTGGATTCCATTATATTGATCTTTCTTGAAGAGATTCCAGATTATAAA
CTGAACCATGCGCTCTGTTTGCGAAGAGGAATGTTTAAATCACACTGTATCTTGAACTGG
CCAGTCCAGAAAGAACGGATAAATGCCTTTCATCATAAATTGCAAGTAGCACTTGGATCC
AGAAATTCAGCACAT
>EqHeKu_TLR3_heq20
ATGAGTCAGAGTTTGCCTTATCACATCTACTCCTTTTTGAGAGTGTTGCCCTTTTGGGTC
CTGTGTGCATCCTGC---AACAAATGTGCTGTTAGACATGAAGTAGCTGACTGCAGTCAC
CTGAAGTTGACTCAAATACCTGATGACCTCCCAGCAAACATAACAGTGTTGAATCTCACC
CATAATCAATTCAGAAGATTGCCACCTGACAATTTTACAAGATACAGCCAACTTACTATC
TTGGATGGAGGATTTAACTGCATCTCAAAACTGGAGCCGGAATTGTGCCAAAAACTCCCT
TTATTGGAAATTTTGGACCTCCAGCACAATGAGCTGTCTCAACTTTCTGATAAAACCTTT
ATGTTCTGCATGAATTTGGCTGAACTCCATCTAAGGTCCAACTCAATCCAGAAAATTCAA
AATAATCCCTTTAAAAATCTGAAGAATTTAATCAAATTAGATCTATCTCATAACGGTTTA
TCATCTACTAAATTAGGAACTCAGCTCCAACTGGAAAATCTCCAAGAGCTTCTGTTATCA
AATAATAAAATTCAGGCACTGAGACGTGACGAACTTGATTTCCTTGGCAATTCTTCTTTG
AAAAAGTTAGAGTTGTCATCAAATCAAATTAAAGAGTTTTCTCCAGGGTGTTTTCAGGCA
ATTGGAAAATTATTTGGCCTCTCTCTGAACAATGTCCAACTGGGCCCCAGTCTCACAGAG
AAACTTTGCCTGGAATTATCAAACACCAGCATCCAGAATCTATCTTTGAGTAACACACAG
CTGTACAGAACGAGCAATACAACTTTCGTTGGGCTAAAGCAGACAAATCTCACCATGCTC
GATCTTTCCCACAACAACTTAAATGTGATTGGTAATGATTCCTTTGCTTGGCTTCCCCAT
CTGGAATATTTCTTCCTGGAGTATAATAATATAGAGCATTTGTATGCTCACTCCTTTTAT
GGGCTTTTCAATGTGAGATACCTGAATTTGAGACGATCTTTTACTAAGCAGAGCATTTCT
CTTGCTTCGCTTCCCAAGATTGATGATTTTTCCTTTCAGTGGCTAAAATGTTTGGAGTAT
CTTAACATGGAAGATAATAATTTTCCAGGCATAAAAAGCGATATGTTCACAGGATTGGTA
AAGCTGAAACACTTAAGTCTGTCCAACTCCTTTTCAAGTTTGCGGACTCTAACAAATGAA
ACATTTCTATCACTTGCTCATTCTCCTCTACTCACACTCAACCTAACCAAAAACAAAATC
TCAAAACTAGAAAGTGGTGCTTTTTCTTGGTTGGGCCACCTAAAGATACTGGACCTTGGC
CTTAATGAAATTGGGCAAGAACTCACAGGTCAGGAATGGAGAGGTCTAGAAAATATTTTT
GAAATCTACCTGTCCTACAACAAATACCTACAATTGACTAGCAACTCTTTTGCCTTGGTT
CCAAGCCTTCAAAGACTGATGCTCCGAAGGGTGGCCCTTAAAAATGTGGACAGCTCCCCT
CCGCCTTTTCGCCCTCTTCATAACTTGACCATCCTGGATCTAAGCAACAACAACATAGCC
AACATAAATGATGAACTGTTGGAGGGTCTTGAGAAACTAGAAATTCTGGATTTGCAGCAT
AACAATTTAGCGCGGCTCTGGAAACACGCAAACCCTGGTGGTCCTGTTCATTTTCTAAAG
GGTCTTTCTCACCTCCACTTCCTTAACTTAGAGTCTAATGGCTTTGATGAGATCCCAGTA
GAGGCCTTCAAGAATTTATTTGAATTAAAAAGCATTAATCTAGGACTGAATAATTTAAAC
ATACTTCCGCCATCTGTCTTTGACGATCAGGTGTCTCTGAAGTCACTGAGCCTTCAGAAG
AATCTCATCACATCGGTTGAGAAGAATGTTTTCGGGCCAGCTTTGAAGAACCTGAGTAGT
TTAGATATGAGCTTTAATCCATTTGATTGTACATGTGAAAGCATTGCCTGGTTTGTTAAT
TGGATTAATGGTACCCATACCAACATCTCTGAGCTATCAAGTCATTATCTCTGCAACACT
CCACCTCAGTATCATGGCTTCCCAGTGATGCTTTTTGATACATCATCCTGCAAAGACAGT
GCCCCCTTTGAACTTCTTTTCATGATAAATACCAGTTTCCTATTGATTTTTATCTTTATT
GTACTGCTCATCCATTTTGAAGGCTGGAGAATATCTTTTTACTGGAACGTTTCAGTGCAT
CGAGTTCTTGGTTTCAAAGAAATAGACAGCCAGCCAGAGCAGTTTGAATATGCAGCATAT
ATAATTCACGCCTACAAAGATAGGGACTGGGTCTGGGAACACTTCTCCCCAATGGAAGAA
CAAGATCAAACTCTCAAGTTTTGTCTGGAAGAAAGGGACTTTCAGGCAGGTGTCCTTGAA
CTTGAAGCAATTATTAACAGCATCAAAAGGAGCAGAAAAATTATTTTCATTATAACACAG
CATCTATTAAAAGATCCATTATGCAAAAGATTCAAGGTGCATCATGCAGTTCAGCAAGCT
ATTGAACAGAACCTGGATTCCATTATATTGATCTTTCTTGAAGAGATTCCAGATTATAAA
CTGAACCATGCGCTCTGTTTGCGAAGAGGAATGTTTAAATCACACTGTATCTTGAACTGG
CCAGTCCAGAAAGAACGGATAAATGCCTTTCATCATAAATTGCAAGTAGCACTTGGATCC
AGAAATTCAGCACAT
>EqHeKu_TLR3_heq21
ATGAGTCAGAGTTTGCCTTATCACATCTACTCCTTTTTGAGAGTGTTGCCCTTTTGGGTC
CTGTGTGCATCCTGC---AACAAATGTGCTGTTAGACATGAAGTAGCTGACTGCAGTCAC
CTGAAGTTGACTCAAATACCTGATGACCTCCCAGCAAACATAACAGTGTTGAATCTCACC
CATAATCAATTCAGAAGATTGCCACCTGACAATTTTACAAGATACAGCCAACTTACTATC
TTGGATGGAGGATTTAACTGCATCTCAAAACTGGAGCCGGAATTGTGCCAAAAACTCCCT
TTATTGGAAATTTTGGACCTCCAGCACAATGAGCTGTCTCAACTTTCTGATAAAACCTTT
ATGTTCTGCATGAATTTGGCTGAACTCCATCTAAGGTCCAACTCAATCCAGAAAATTCAA
AATAATCCCTTTAAAAATCTGAAGAATTTAATCAAATTAGATCTATCTCATAACGGTTTA
TCATCTACTAAATTAGGAACTCAGCTCCAACTGGAAAATCTCCAAGAGCTTCTGTTATCA
AATAATAAAATTCAGGCACTGAGACATGACGAACTTGATTTCCTTGGCAATTCTTCTTTG
AAAAAGTTAGAGTTGTCATCAAATCAAATTAAAGAGTTTTCTCCAGGGTGTTTTCAGGCA
ATTGGAAAATTATTTGGCCTCTCTCTGAACAATGTCCAACTGGGCCCCAGTCTCACAGAG
AAACTTTGCCTGGAATTATCAAACACCAGCATCCAGAATCTATCTTTGAGTAACGCACAG
CTGTACAGAACGAGCAATACAACTTTCGTTGGGCTAAAGCAGACAAATCTCACCATGCTC
GATCTTTCCCACAACAACTTAAATGTGATTGGTAATGATTCCTTTGCTTGGCTTCCCCAT
CTGGAATATTTCTTCCTGGAGTATAATAATATAGAGCATTTGTATGCTCACTCCTTTTAT
GGGCTTTTCAATGTGAGATACCTGAATTTGAGACGATCTTTTACTAAGCAGAGCATTTCT
CTTGCTTCGCTTCCCAAGATTGATGATTTTTCCTTTCAGTGGCTAAAATGTTTGGAGTAT
CTTAACATGGAAGATAATAATTTTCCAGGCATAAAAAGCGATATGTTCACAGGATTGGTA
AAGCTGAAACACTTAAGTCTGTCCAACTCCTTTTCAAGTTTGCGGACTCTAACAAATGAA
ACATTTCTATCACTTGCTCATTCTCCTCTACTCACACTCAACCTAACCAAAAACAAAATC
TCAAAACTAGAAAGTGGTGCTTTTTCTTGGTTGGGCCACCTAAAGATACTGGACCTTGGC
CTTAATGAAATTGGGCAAGAACTCACAGGTCAGGAATGGAGAGGTCTAGAAAATATTTTT
GAAATCTACCTGTCCTACAACAAATACCTACAATTGACTAGCAACTCTTTTGCCTTGGTT
CCAAGCCTTCAAAGACTGATGCTCCGAAGGGTGGCCCTTAAAAATGTGGACAGCTCCCCT
CCGCCTTTTCGCCCTCTTCATAACTTGACCATCCTGGATCTAAGCAACAACAACATAGCC
AACATAAATGATGAACTGTTGGAGGGTCTTGAGAAACTAGAAATTCTGGATTTGCAGCAT
AACAATTTAGCGCGGCTCTGGAAACACGCAAACCCTGGTGGTCCTGTTCATTTTCTAAAG
GGTCTTTCTCACCTCCACTTCCTTAACTTAGAGTCTAATGGCTTTGATGAGATCCCAGTA
GAGGCCTTCAAGAATTTATTTGAATTAAAAAGCATTAATCTAGGACTGAATAATTTAAAC
ATACTTCCGCCATCTGTCTTTGACGATCAGGTGTCTCTGAAGTCACTGAGCCTTCAGAAG
AATCTCATCACATCGGTTGAGAAGAATGTTTTCGGGCCAGCTTTGAAGAACCTGAGTAGT
TTAGATATGAGCTTTAATCCATTTGATTGTACATGTGAAAGCATTGCCTGGTTTGTTAAT
TGGATTAATGGTACCCATACCAACATCTCTGAGCTATCAAGTCATTATCTCTGCAACACT
CCACCTCAGTATCATGGCTTCCCAGTGATGCTTTTTGATACATCATCCTGCAAAGACAGT
GCCCCCTTTGAACTTCTTTTCATGATAAATACCAGTTTCCTATTGATTTTTATCTTTATT
GTACTGCTCATCCATTTTGAAGGCTGGAGAATATCTTTTTACTGGAACGTTTCAGTGCAT
CGAGTTCTTGGTTTCAAAGAAATAGACAGCCAGCCAGAGCAGTTTGAATATGCAGCATAT
ATAATTCACGCCTACAAAGATAGGGACTGGGTCTGGGAACACTTCTCCCCAATGGAAGAA
CAAGATCAAACTCTCAAGTTTTGTCTGGAAGAAAGGGACTTTCAGGCAGGTGTCCTTGAA
CTTGAAGCAATTATTAACAGCATCAAAAGGAGCAGAAAAATTATTTTCATTATAACACAG
CATCTATTAAAAGATCCATTATGCAAAAGATTCAAGGTGCATCATGCAGTTCAGCAAGCT
ATTGAACAGAACCTGGATTCCATTATATTGATCTTTCTTGAAGAGATTCCAGATTATAAA
CTGAACCATGCGCTCTGTTTGCGAAGAGGAATGTTTAAATCACACTGTATCTTGAACTGG
CCAGTCCAGAAAGAACGGATAAATGCCTTTCATCATAAATTGCAAGTAGCACTTGGATCC
AGAAATTCAGCACAT
>EqCa_TLR3_heq22
ATGAGTCAGAGTTTGCCTTATCACGTCTACTCCTTTTTGAGACTGTTGCCCTTTTGGGTC
CTGTGTGCATCCTGC---AACAAGTGTGCTGTTAGACATGAAGTAGCTGACTGCAGTCAC
CTGAAGTTGACTCAAATACCTGATGACCTCCCAGCAAACATAACGGTGTTGAATCTCACC
CATAATCAATTCAGAAGACTGCCACCTGACAATTTTACAAGATACAGCCAACTTACTATC
TTGGATGGAGGATTTAACTGCATCTCAAAACTAGAGCCAGAATTGTGCCAAAAACTCCCT
TTATTGGAAATTTTGGACCTCCAGCACAATGAGCTGTCTCAATTTTCTGATAAAACCTTT
ATGTTCTGCATGAATTTGACTGAACTCCATCTAAGGTCCAACTCAATCCAGAAAATTCAA
AATAATCCCTTTAAAAATCTGAAGAATTTAATCAAATTAGATCTATCTCATAACGGTTTA
TCATCTACTAAATTAGGAACTCAGCTCCAACTGGAAAATCTCCAAGAGCTTCTGTTATCA
AATAATAAAATTCAGGCACTGAGACGTGACGAACTTGATTTCCTTGGCAATTCTTCTTTG
AAAAAGTTAGAGTTGTCCTCAAATCAAATTAAAGAGTTTTCTCCAGGGTGTTTTCAGGCA
ATTGGAAAATTATTTGGCCTCTCTCTGAACAGTGTCCAACTGGGCCCCAGTCTCACAGAG
AAACTTTGTCTGGAATTATCAAACACCAGCATCCAGAATCTATCTTTGAGTAACACACAG
CTGTACAGAACGAGCAATACAACTTTCTTTGGGCTAAAGCAGACAAATCTCACCATGCTC
GATCTTTCCCACAACAACTTAACTGTGATTGGTAATGATTCCTTTGCTTGGCTTCCCCAT
CTGGAATATTTCTTCCTGGAGTATAATAATATAGAGCATTTGTATGTTCACTCCTTTTAT
GGGCTTTTCAATGTGAGATACCTGAATTTGAGACGATCTTTTACTAAGCAGAGCATTTCT
CTTGCTTCGCTTCCCAAGATTGATGATTTTTCCTTTCAGTGGCTAAAATGTTTGGAGTAT
CTTAACATGGAAGATAATAATTTTCCAGGCATAAAAAGCAATATGTTCACAGGATTGGTA
AAGCTGAAACACTTAAGTCTGTCCAACTCCTTTTCAAGTTTGCGGACTCTAACAAATGAA
ACATTTCTATCACTCGCTCATTCTCCTCTACTCACACTCAACCTAACCAAAAACAAAATC
TCAAAACTAGAAAGTGGTGCTTTTTCTTGGTTGGGCCACCTAAAGATACTGGACCTTGGC
CTTAATGAAATTGGGCAAGAACTCACAGGTCAGGAATGGAGAGGTCTAGAAAATATTTTT
GAAATCTACCTGTCCTACAACAAATACCTACAATTGACTAGCAACTCTTTTGCCTTGGTT
CCAAGCCTTCAAAGACTGATGCTCCGAAGGGTGGCCCTTAAAAATGTGGACAGCTTCCCT
CCACCTTTTCGCCCTCTTCATAACTTGACCATCCTGGATCTAAGCAACAACAACATAGCC
AACATAAATGATGAACTGTTGGAGGGTCTTGAGAAACTAGAAGTTCTGGATTTGCAGCAT
AACAATTTAGCACGGCTCTGGAAACACGCAAACCCTGGTGGTCCTGTTCATTTTCTAAAG
GGTCTTTCTCACCTCCACGTCCTTAACTTAGAGTCTAACGGCTTTGATGAGATCCCAGCA
GAGGCCTTCAAGAATTTATTTGAATTAAAAAGCATTAATCTAGGACTGAATAATTTAAAC
ATACTTCCGCCATCTGTCTTTGACGATCAGGTGTCTCTGAAGTCACTGAGCCTTCAGAAG
AATCTCATCACATCAGTTGAGAAGAATGTTTTTGGGCCAGCTTTGAAGAACCTGAGTAGT
TTAGATATGAGCTTTAATCCATTTGATTGTACATGTGAAAGCATTGCCTGGTTTGTTAAT
TGGATTAATGGTACCCATACCAACATCTCTGAGCTATCAAGTCATTATCTCTGCAACACT
CCACCTCAGTATCATGGTTTCCCAGTGATGCTTTTTGATACATCATCCTGCAAAGACAGT
GCCCCCTTTGAACTTCTTTTCATGATAAATACCAGTTTCCTATTGATTTTTATCTTTATT
GTACTGCTCATCCATTTTGAAGGCTGGAGAATATCTTTTTACTGGAACGTTTCAGTGCAT
CGAGTTCTTGGTTTCAAAGAAATAGACAGCCAGCCAGAGCAGTTTGAGTATGCAGCATAT
ATAATTCACGCCTACAAAGATAGGGACTGGGTCTGGGAACACTTCTCCCCAATGGAAGAA
CAAGATCAAACTCTCAAGTTTTGTCTGGAAGAAAGGGACTTTCAGGCAGGTGTCCTTGAA
CTTGAAGCAATTATTAACAGCATCAAAAGGAGCAGAAAAATTATTTTCATTATAACACAG
CATCTATTAAAAGATCCATTATGCAAAAGATTCAAGGTGCATCATGCAGTTCAGCAAGCT
ATTGAACAGAACCTGGATTCCATTATATTGATCTTTCTTGAGGAGATTCCAGATTATAAA
CTGAACCATGCGCTCTGTTTGCGAAGAGGAATGTTTAAATCGCGCTGTATCTTGAACTGG
CCAGTCCAGAAAGAACGGATAAATGCCTTTCATCATAAACTGCAAGTAGCACTTGGATCC
AGAAATTCAGCACAT
>EqPr_TLR3_heq22
ATGAGTCAGAGTTTGCCTTATCACGTCTACTCCTTTTTGAGACTGTTGCCCTTTTGGGTC
CTGTGTGCATCCTGC---AACAAGTGTGCTGTTAGACATGAAGTAGCTGACTGCAGTCAC
CTGAAGTTGACTCAAATACCTGATGACCTCCCAGCAAACATAACGGTGTTGAATCTCACC
CATAATCAATTCAGAAGACTGCCACCTGACAATTTTACAAGATACAGCCAACTTACTATC
TTGGATGGAGGATTTAACTGCATCTCAAAACTAGAGCCAGAATTGTGCCAAAAACTCCCT
TTATTGGAAATTTTGGACCTCCAGCACAATGAGCTGTCTCAATTTTCTGATAAAACCTTT
ATGTTCTGCATGAATTTGACTGAACTCCATCTAAGGTCCAACTCAATCCAGAAAATTCAA
AATAATCCCTTTAAAAATCTGAAGAATTTAATCAAATTAGATCTATCTCATAACGGTTTA
TCATCTACTAAATTAGGAACTCAGCTCCAACTGGAAAATCTCCAAGAGCTTCTGTTATCA
AATAATAAAATTCAGGCACTGAGACGTGACGAACTTGATTTCCTTGGCAATTCTTCTTTG
AAAAAGTTAGAGTTGTCCTCAAATCAAATTAAAGAGTTTTCTCCAGGGTGTTTTCAGGCA
ATTGGAAAATTATTTGGCCTCTCTCTGAACAGTGTCCAACTGGGCCCCAGTCTCACAGAG
AAACTTTGTCTGGAATTATCAAACACCAGCATCCAGAATCTATCTTTGAGTAACACACAG
CTGTACAGAACGAGCAATACAACTTTCTTTGGGCTAAAGCAGACAAATCTCACCATGCTC
GATCTTTCCCACAACAACTTAACTGTGATTGGTAATGATTCCTTTGCTTGGCTTCCCCAT
CTGGAATATTTCTTCCTGGAGTATAATAATATAGAGCATTTGTATGTTCACTCCTTTTAT
GGGCTTTTCAATGTGAGATACCTGAATTTGAGACGATCTTTTACTAAGCAGAGCATTTCT
CTTGCTTCGCTTCCCAAGATTGATGATTTTTCCTTTCAGTGGCTAAAATGTTTGGAGTAT
CTTAACATGGAAGATAATAATTTTCCAGGCATAAAAAGCAATATGTTCACAGGATTGGTA
AAGCTGAAACACTTAAGTCTGTCCAACTCCTTTTCAAGTTTGCGGACTCTAACAAATGAA
ACATTTCTATCACTCGCTCATTCTCCTCTACTCACACTCAACCTAACCAAAAACAAAATC
TCAAAACTAGAAAGTGGTGCTTTTTCTTGGTTGGGCCACCTAAAGATACTGGACCTTGGC
CTTAATGAAATTGGGCAAGAACTCACAGGTCAGGAATGGAGAGGTCTAGAAAATATTTTT
GAAATCTACCTGTCCTACAACAAATACCTACAATTGACTAGCAACTCTTTTGCCTTGGTT
CCAAGCCTTCAAAGACTGATGCTCCGAAGGGTGGCCCTTAAAAATGTGGACAGCTTCCCT
CCACCTTTTCGCCCTCTTCATAACTTGACCATCCTGGATCTAAGCAACAACAACATAGCC
AACATAAATGATGAACTGTTGGAGGGTCTTGAGAAACTAGAAGTTCTGGATTTGCAGCAT
AACAATTTAGCACGGCTCTGGAAACACGCAAACCCTGGTGGTCCTGTTCATTTTCTAAAG
GGTCTTTCTCACCTCCACGTCCTTAACTTAGAGTCTAACGGCTTTGATGAGATCCCAGCA
GAGGCCTTCAAGAATTTATTTGAATTAAAAAGCATTAATCTAGGACTGAATAATTTAAAC
ATACTTCCGCCATCTGTCTTTGACGATCAGGTGTCTCTGAAGTCACTGAGCCTTCAGAAG
AATCTCATCACATCAGTTGAGAAGAATGTTTTTGGGCCAGCTTTGAAGAACCTGAGTAGT
TTAGATATGAGCTTTAATCCATTTGATTGTACATGTGAAAGCATTGCCTGGTTTGTTAAT
TGGATTAATGGTACCCATACCAACATCTCTGAGCTATCAAGTCATTATCTCTGCAACACT
CCACCTCAGTATCATGGTTTCCCAGTGATGCTTTTTGATACATCATCCTGCAAAGACAGT
GCCCCCTTTGAACTTCTTTTCATGATAAATACCAGTTTCCTATTGATTTTTATCTTTATT
GTACTGCTCATCCATTTTGAAGGCTGGAGAATATCTTTTTACTGGAACGTTTCAGTGCAT
CGAGTTCTTGGTTTCAAAGAAATAGACAGCCAGCCAGAGCAGTTTGAGTATGCAGCATAT
ATAATTCACGCCTACAAAGATAGGGACTGGGTCTGGGAACACTTCTCCCCAATGGAAGAA
CAAGATCAAACTCTCAAGTTTTGTCTGGAAGAAAGGGACTTTCAGGCAGGTGTCCTTGAA
CTTGAAGCAATTATTAACAGCATCAAAAGGAGCAGAAAAATTATTTTCATTATAACACAG
CATCTATTAAAAGATCCATTATGCAAAAGATTCAAGGTGCATCATGCAGTTCAGCAAGCT
ATTGAACAGAACCTGGATTCCATTATATTGATCTTTCTTGAGGAGATTCCAGATTATAAA
CTGAACCATGCGCTCTGTTTGCGAAGAGGAATGTTTAAATCGCGCTGTATCTTGAACTGG
CCAGTCCAGAAAGAACGGATAAATGCCTTTCATCATAAACTGCAAGTAGCACTTGGATCC
AGAAATTCAGCACAT
>EqCa_TLR3_heq23
ATGAGTCAGAGTTTGCCTTATCACGTCTACTCCTTTTTGAGACTGTTGCCCTTTTGGGTC
CTGTGTGCATCCTGC---AACAAGTGTGCTGTTAGACATGAAGTAGCTGACTGCAGTCAC
CTGAAGTTGACTCAAATACCTGATGACCTCCCAGCAAACATAACGGTGTTGAATCTCACC
CATAATCAATTCAGAAGACTGCCACCTGACAATTTTACAAGATACAGCCAACTTACTATC
TTGGATGGAGGATTTAACTGCATCTCAAAACTAGAGCCAGAATTGTGCCAAAAACTCCCT
TTATTGGAAATTTTGGACCTCCAGCACAATGAGCTGTCTCAATTTTCTGATAAAACCTTT
ATGTTCTGCATGAATTTAACTGAACTCCATCTAAGGTCCAACTCAATCCAGAAAATTCAA
AATAATCCCTTTAAAAATCTGAAGAATTTAATCAAATTAGATCTATCTCATAACGGTTTA
TCATCTACTAAATTAGGAACTCAGCTCCAACTGGAAAATCTCCAAGAGCTTCTGTTATCA
AATAATAAAATTCAGGCACTGAGACGTGACGAACTTGATTTCCTTGGCAATTCTTCTTTG
AAAAAGTTAGAGTTGTCCTCAAATCAAATTAAAGAGTTTTCTCCAGGGTGTTTTCAGGCA
ATTGGAAAATTATTTGGCCTCTCTCTGAACAGTGTCCAACTGGGCCCCAGTCTCACAGAG
AAACTTTGTCTGGAATTATCAAACACCAGCATCCAGAATCTATCTTTGAGTAACACACAG
CTGTACAGAACGAGCAATACAACTTTCTTTGGGCTAAAGCAGACAAATCTCACCATGCTC
GATCTTTCCCACAACAACTTAACTGTGATTGGTAATGATTCCTTTGCTTGGCTTCCCCAT
CTGGAATATTTCTTCCTGGAGTATAATAATATAGAGCATTTGTATGTTCACTCCTTTTAT
GGGCTTTTCAATGTGAGATACCTGAATTTGAGACGATCTTTTACTAAGCAGAGCATTTCT
CTTGCTTCGCTTCCCAAGATTGATGATTTTTCCTTTCAGTGGCTAAAATGTTTGGAGTAT
CTTAACATGGAAGATAATAATTTTCCAGGCATAAAAAGCAATATGTTCACAGGATTGGTA
AAGCTGAAACACTTAAGTCTGTCCAACTCCTTTTCAAGTTTGCGGACTCTAACAAATGAA
ACATTTCTATCACTCGCTCATTCTCCTCTACTCACACTCAACCTAACCAAAAACAAAATC
TCAAAACTAGAAAGTGGTGCTTTTTCTTGGTTGGGCCACCTAAAGATACTGGACCTTGGC
CTTAATGAAATTGGGCAAGAACTCACAGGTCAGGAATGGAGAGGTCTAGAAAATATTTTT
GAAATCTACCTGTCCTACAACAAATACCTACAATTGACTAGCAACTCTTTTGCCTTGGTT
CCAAGCCTTCAAAGACTGATGCTCCGAAGGGTGGCCCTTAAAAATGTGGACAGCTTCCCT
CCACCTTTTCGCCCTCTTCATAACTTGACCATCCTGGATCTAAGCAACAACAACATAGCC
AACATAAATGATGAACTGTTGGAGGGTCTTGAGAAACTAGAAGTTCTGGATTTGCAGCAT
AACAATTTAGCACGGCTCTGGAAACACGCAAACCCTGGTGGTCCTGTTCATTTTCTAAAG
GGTCTTTCTCACCTCCACGTCCTTAACTTAGAGTCTAACGGCTTTGATGAGATCCCAGCA
GAGGCCTTCAAGAATTTATTTGAATTAAAAAGCATTAATCTAGGACTGAATAATTTAAAC
ATACTTCCGCCATCTGTCTTTGACGATCAGGTGTCTCTGAAGTCACTGAGCCTTCAGAAG
AATCTCATCACATCAGTTGAGAAGAATGTTTTTGGGCCAGCTTTGAAGAACCTGAGTAGT
TTAGATATGAGCTTTAATCCATTTGATTGTACATGTGAAAGCATTGCCTGGTTTGTTAAT
TGGATTAATGGTACCCATACCAACATCTCTGAGCTATCAAGTCATTATCTCTGCAACACT
CCACCTCAGTATCATGGTTTCCCAGTGATGCTTTTTGATACATCATCCTGCAAAGACAGT
GCCCCCTTTGAACTTCTTTTCATGATAAATACCAGTTTCCTATTGATTTTTATCTTTATT
GTACTGCTCATCCATTTTGAAGGCTGGAGAATATCTTTTTACTGGAACGTTTCAGTGCAT
CGAGTTCTTGGTTTCAAAGAAATAGACAGCCAGCCAGAGCAGTTTGAGTATGCAGCATAT
ATAATTCACGCCTACAAAGATAGGGACTGGGTCTGGGAACACTTCTCCCCAATGGAAGAA
CAAGATCAAACTCTCAAGTTTTGTCTGGAAGAAAGGGACTTTCAGGCAGGTGTCCTTGAA
CTTGAAGCAATTATTAACAGCATCAAAAGGAGCAGAAAAATTATTTTCATTATAACACAG
CATCTATTAAAAGATCCATTATGCAAAAGATTCAAGGTGCATCATGCAGTTCAGCAAGCT
ATTGAACAGAACCTGGATTCCATTATATTGATCTTTCTTGAGGAGATTCCAGATTATAAA
CTGAACCATGCGCTCTGTTTGCGAAGAGGAATGTTTAAATCGCGCTGTATCTTGAACTGG
CCAGTCCAGAAAGAACGGATAAATGCCTTTCATCATAAACTGCAAGTAGCACTTGGATCC
AGAAATTCAGCACAT
>EqPr_TLR3_heq24
ATGAGTCAGAGTTTGCCTTATCACGTCTACTCCTTTTTGAGACTGTTGCCCTTTTGGGTC
CTGTGTGCATCCTGC---AACAAGTGTGCTGTTAGACATGAAGTAGCTGACTGCAGTCAC
CTGAAGTTGACTCAAATACCTGATGACCTCCCAGCAAACATAACGGTGTTGAATCTCACC
CATAATCAATTCAGAAGACTGCCACCTGACAATTTTACAAGATACAGCCAACTTACTATC
TTGGATGGAGGATTTAACTGCATCTCAAAACTAGAGCCAGAATTGTGCCAAAAACTCCCT
TTATTGGAAATTTTGGACCTCCAGCACAATGAGCTGTCTCAATTTTCGGATAAAACCTTT
ATGTTCTGCATGAATTTGACTGAACTCCATCTAAGGTCCAACTCAATCCAGAAAATTCAA
AATAATCCCTTTCAAAATCTGAAGAATTTAATCAAATTAGATCTATCTCATAACGGTTTA
TCATCTACTAAATTAGGAACTCAGCTCCAACTGGAAAATCTCCAAGAGCTTCTGTTATCA
AATAATAAAATTCAGGCACTGAGACGTGACGAACTTGATTTCCTTGGCAATTCTTCTTTG
AAAAAGTTAGAGTTGTCCTCAAATCAAATTAAAGAGTTTTCTCCAGGGTGTTTTCAGGCA
ATTGGAAAATTATTTGGCCTCTCTCTGAACAGTGTCCAACTGGGCCCCAGTCTCACAGAG
AAACTTTGTCTGGAATTATCAAACACCAGCATCCAGAATCTATCTTTGAGTAACACACAG
CTGTACAGAACGAGCAATACAACTTTCTTTGGGCTAAAGCAGACAAATCTCACCATGCTC
GATCTTTCCCACAACAACTTAAATGTGATTGGTAATGATTCCTTTGCTTGGCTTCCCCAT
CTGGAATATTTCTTCCTGGAGTATAATAATATAGAGCATTTGTATGTTCACTCCTTTTAT
GGGCTTTTCAATGTGAGATACCTGAATTTGAGACGATCTTTTACTAAGCAGAGCATTTCT
CTTGCTTCGCTTCCCAAGATTGATGATTTTTCCTTTCAGTGGCTAAAATGTTTGGAGTAT
CTTAACATGGAAGATAATAATTTTCCAGGCATAAAAAGCAATATGTTCACAGGATTGGTA
AAGCTGAAACACTTAAGTCTGTCCAACTCCTTTTCAAGTTTGCGGACTCTAACAAATGAA
ACATTTCTATCACTCGCTCATTCTCCTCTACTCACACTCAACCTAACCAAAAACAAAATC
TCAAAACTAGAAAGTGGTGCTTTTTCTTGGTTGGGCCACCTAAAGATACTGGACCTTGGC
CTTAATGAAATTGGGCAAGAACTCACAGGTCAGGAATGGAGAGGTCTAGAAAATATTTTT
GAAATCTACCTGTCCTACAACAAATACCTACAATTGACTAGCAACTCTTTTGCCTTGGTT
CCAAGCCTTCAAAGACTGATGCTCCGAAGGGTGGCCCTTAAAAATGTGGACAGCTTCCCT
CCACCTTTTCGCCCTCTTCATAACTTGACCATCCTGGATCTAAGCAACAACAACATAGCC
AACATAAATGATGAACTGTTGGAGGGTCTTGAGAAACTAGAAGTTCTGGATTTGCAGCAT
AACAATTTAGCACGGCTCTGGAAACACGCAAACCCTGGTGGTCCTGTTCATTTTCTAAAG
GGTCTTTCTCACCTCCACGTCCTTAACTTAGAGTCTAACGGCTTTGATGAGATCCCAGCA
GAGGCCTTCAAGAATTTATTTGAATTAAAAAGCATTAATCTAGGACTGAATAATTTAAAC
ATACTTCCGCCATCTGTCTTTGACGATCAGGTGTCTCTGAAGTCACTGAGCCTTCAGAAG
AATCTCATCACATCAGTTGAGAAGAATGTTTTTGGGCCAGCTTTGAAGAACCTGAGTAGT
TTAGATATGAGCTTTAATCCATTTGATTGTACATGTGAAAGCATTGCCTGGTTTGTTAAT
TGGATTAATGGTACCCATACCAACATCTCTGAGCTATCAAGTCATTATCTCTGCAACACT
CCACCTCAGTATCATGGTTTCCCAGTGATGCTTTTTGATACATCATCCTGCAAAGACAGT
GCCCCCTTTGAACTTCTTTTCATGATAAATACCAGTTTCCTATTGATTTTTATCTTTATT
GTACTGCTCATCCATTTTGAAGGCTGGAGAATATCTTTTTACTGGAACGTTTCAGTGCAT
CGAGTTCTTGGTTTCAAAGAAATAGACAGCCAGCCAGAGCAGTTTGAGTATGCAGCATAT
ATAATTCACGCCTACAAAGATAGGGACTGGGTCTGGGAACACTTCTCCCCAATGGAAGAA
CAAGATCAAACTCTCAAGTTTTGTCTGGAAGAAAGGGACTTTCAGGCAGGTGTCCTTGAA
CTTGAAGCAATTATTAACAGCATCAAAAGGAGCAGAAAAATTATTTTCATTATAACACAG
CATCTATTAAAAGATCCATTATGCAAAAGATTCAAGGTGCATCATGCAGTTCAGCAAGCT
ATTGAACAGAACCTGGATTCCATTATATTGATCTTTCTTGAGGAGATTCCAGATTATAAA
CTGAACCATGCGCTCTGTTTGCGAAGAGGAATGTTTAAATCGCGCTGTATCTTGAACTGG
CCAGTCCAGAAAGAACGGATAAATGCCTTTCATCATAAACTGCAAGTAGCACTTGGATCC
AGAAATTCAGCACAT
>EqPr_TLR3_heq25
ATGAGTCAGAGTTTGCCTTATCACGTCTACTCCTTTTTGAGACTGTTGCCCTTTTGGGTC
CTGTGTGCATCCTGC---AACAAGTGTGCTGTTAGACATGAAGTAGCTGACTGCAGTCAC
CTGAAGTTGACTCAAATACCTGATGACCTCCCAGCAAACATAACGGTGTTGAATCTCACC
CATAATCAATTCAGAAGACTGCCACCTGACAATTTTACAAGATACAGCCAACTTACTATC
TTGGATGGAGGATTTAACTGCATCTCAAAACTAGAGCCAGAATTGTGCCAAAAACTCCCT
TTATTGGAAATTTTGGACCTCCAGCACAATGAGCTGTCTCAATTTTCGGATAAAACCTTT
ATGTTCTGCATGAATTTGACTGAACTCCATCTAAGGTCCAACTCAATCCAGAAAATTCAA
AATAATCCCTTTAAAAATCTGAAGAATTTAATCAAATTAGATCTATCTCATAACGGTTTA
TCATCTACTAAATTAGGAACTCAGCTCCAACTGGAAAATCTCCAAGAGCTTCTGTTATCA
AATAATAAAATTCAGGCACTGAGACGTGACGAACTTGATTTCCTTGGCAATTCTTCTTTG
AAAAAGTTAGAGTTGTCCTCAAATCAAATTAAAGAGTTTTCTCCAGGGTGTTTTCAGGCA
ATTGGAAAATTATTTGGCCTCTCTCTGAACAGTGTCCAACTGGGCCCCAGTCTCACAGAG
AAACTTTGTCTGGAATTATCAAACACCAGCATCCAGAATCTATCTTTGAGTAACACACAG
CTGTACAGAACGAGCAATACAACTTTCTTTGGGCTAAAGCAGACAAATCTCACCATGCTC
GATCTTTCCCACAACAACTTAAATGTGATTGGTAATGATTCCTTTGCTTGGCTTCCCCAT
CTGGAATATTTCTTCCTGGAGTATAATAATATAGAGCATTTGTATGTTCACTCCTTTTAT
GGGCTTTTCAATGTGAGATACCTGAATTTGAGACGATCTTTTACTAAGCAGAGCATTTCT
CTTGCTTCGCTTCCCAAGATTGATGATTTTTCCTTTCAGTGGCTAAAATGTTTGGAGTAT
CTTAACATGGAAGATAATAATTTTCCAGGCATAAAAAGCAATATGTTCACAGGATTGGTA
AAGCTGAAACACTTAAGTCTGTCCAACTCCTTTTCAAGTTTGCGGACTCTAACAAATGAA
ACATTTCTATCACTCGCTCATTCTCCTCTACTCACACTCAACCTAACCAAAAACAAAATC
TCAAAACTAGAAAGTGGTGCTTTTTCTTGGTTGGGCCACCTAAAGATACTGGACCTTGGC
CTTAATGAAATTGGGCAAGAACTCACAGGTCAGGAATGGAGAGGTCTAGAAAATATTTTT
GAAATCTACCTGTCCTACAACAAATACCTACAATTGACTAGCAACTCTTTTGCCTTGGTT
CCAAGCCTTCAAAGACTGATGCTCCGAAGGGTGGCCCTTAAAAATGTGGACAGCTTCCCT
CCACCTTTTCGCCCTCTTCATAACTTGACCATCCTGGATCTAAGCAACAACAACATAGCC
AACATAAATGATGAACTGTTGGAGGGTCTTGAGAAACTAGAAGTTCTGGATTTGCAGCAT
AACAATTTAGCACGGCTCTGGAAACACGCAAACCCTGGTGGTCCTGTTCATTTTCTAAAG
GGTCTTTCTCACCTCCACGTCCTTAACTTAGAGTCTAACGGCTTTGATGAGATCCCAGCA
GAGGCCTTCAAGAATTTATTTGAATTAAAAAGCATTAATCTAGGACTGAATAATTTAAAC
ATACTTCCGCCATCTGTCTTTGACGATCAGGTGTCTCTGAAGTCACTGAGCCTTCAGAAG
AATCTCATCACATCAGTTGAGAAGAATGTTTTTGGGCCAGCTTTGAAGAACCTGAGTAGT
TTAGATATGAGCTTTAATCCATTTGATTGTACATGTGAAAGCATTGCCTGGTTTGTTAAT
TGGATTAATGGTACCCATACCAACATCTCTGAGCTATCAAGTCATTATCTCTGCAACACT
CCACCTCAGTATCATGGTTTCCCAGTGATGCTTTTTGATACATCATCCTGCAAAGACAGT
GCCCCCTTTGAACTTCTTTTCATGATAAATACCAGTTTCCTATTGATTTTTATCTTTATT
GTACTGCTCATCCATTTTGAAGGCTGGAGAATATCTTTTTACTGGAACGTTTCAGTGCAT
CGAGTTCTTGGTTTCAAAGAAATAGACAGCCAGCCAGAGCAGTTTGAGTATGCAGCATAT
ATAATTCACGCCTACAAAGATAGGGACTGGGTCTGGGAACACTTCTCCCCAATGGAAGAA
CAAGATCAAACTCTCAAGTTTTGTCTGGAAGAAAGGGACTTTCAGGCAGGTGTCCTTGAA
CTTGAAGCAATTATTAACAGCATCAAAAGGAGCAGAAAAATTATTTTCATTATAACACAG
CATCTATTAAAAGATCCATTATGCAAAAGATTCAAGGTGCATCATGCAGTTCAGCAAGCT
ATTGAACAGAACCTGGATTCCATTATATTGATCTTTCTTGAGGAGATTCCAGATTATAAA
CTGAACCATGCGCTCTGTTTGCGAAGAGGAATGTTTAAATCGCGCTGTATCTTGAACTGG
CCAGTCCAGAAAGAACGGATAAATGCCTTTCATCATAAACTGCAAGTAGCACTTGGATCC
AGAAATTCAGCACAT
>EqPr_TLR3_heq26
ATGAGTCAGAGTTTGCCTTATCACGTCTACTCCTTTTTGAGACTGTTGCCCTTTTGGGTC
CTGTGTGCATCCTGC---AACAAGTGTGCTGTTAGACATGAAGTAGCTGACTGCAGTCAC
CTGAAGTTGACTCAAATACCTGATGACCTCCCAGCAAACATAACGGTGTTGAATCTCACC
CATAATCAATTCAGAAGACTGCCACCTGACAATTTTACAAGATACAGCCAACTTACTATC
TTGGATGGAGGATTTAACTGCATCTCAAAACTAGAGCCAGAATTGTGCCAAAAACTCCCT
TTATTGGAAATTTTGGACCTCCAGCACAATGAGCTGTCTCAATTTTCTGATAAAACCTTT
ATGTTCTGCATGAATTTGACTGAACTCCATCTAAGGTCCAACTCAATCCAGAAAATTCAA
AATAATCCCTTTAAAAATCTGAAGAATTTAATCAAATTAGATCTATCTCATAACGGTTTA
TCATCTACTAAATTAGGAACTCAGCTCCAACTGGAAAATCTCCAAGAGCTTCTGTTATCA
AATAATAAAATTCAGGCACTGAGACGTGACGAACTTGATTTCCTTGGCAATTCTTCTTTG
AAAAAGTTAGAGTTGTCCTCAAATCAAATTAAAGAGTTTTCTCCAGGGTGTTTTCAGGCA
ATTGGAAAATTATTTGGCCTCTCTCTGAACAGTGTCCAACTGGGCCCCAGTCTCACAGAG
AAACTTTGTCTGGAATTATCAAACACCAGCATCCAGAATCTATCTTTGAGTAACACACAG
CTGTACAGAACGAGCAATACAACTTTCTTTGGGCTAAAGCAGACAAATCTCACCATGCTC
GATCTTTCCCACAACAACTTAAATGTGATTGGTAATGATTCCTTTGCTTGGCTTCCCCAT
CTGGAATATTTCTTCCTGGAGTATAATAATATAGAGCATTTGTATGTTCACTCCTTTTAT
GGGCTTTTCAATGTGAGATACCTGAATTTGAGACGATCTTTTACTAAGCAGAGCATTTCT
CTTGCTTCGCTTCCCAAGATTGATGATTTTTCCTTTCAGTGGCTAAAATGTTTGGAGTAT
CTTAACATGGAAGATAATAATTTTCCAGGCATAAAAAGCAATATGTTCACAGGATTGGTA
AAGCTGAAACACTTAAGTCTGTCCAACTCCTTTTCAAGTTTGCGGACTCTAACAAATGAA
ACATTTCTATCACTCGCTCATTCTCCTCTACTCACACTCAACCTAACCAAAAACAAAATC
TCAAAACTAGAAAGTGGTGCTTTTTCTTGGTTGGGCCACCTAAAGATACTGGACCTTGGC
CTTAATGAAATTGGGCAAGAACTCACAGGTCAGGAATGGAGAGGTCTAGAAAATATTTTT
GAAATCTACCTGTCCTACAACAAATACCTACAATTGACTAGCAACTCTTTTGCCTTGGTT
CCAAGCCTTCAAAGACTGATGCTCCGAAGGGTGGCCCTTAAAAATGTGGACAGCTTCCCT
CCACCTTTTCGCCCTCTTCATAACTTGACCATCCTGGATCTAAGCAACAACAACATAGCC
AACATAAATGATGAACTGTTGGAGGGTCTTGAGAAACTAGAAGTTCTGGATTTGCAGCAT
AACAATTTAGCACGGCTCTGGAAACACGCAAACCCTGGTGGTCCTGTTCATTTTCTAAAG
GGTCTTTCTCACCTCCACGTCCTTAACTTAGAGTCTAACGGCTTTGATGAGATCCCAGCA
GAGGCCTTCAAGAATTTATTTGAATTAAAAAGCATTAATCTAGGACTGAATAATTTAAAC
ATACTTCCGCCATCTGTCTTTGACGATCAGGTGTCTCTGAAGTCACTGAGCCTTCAGAAG
AATCTCATCACATCAGTTGAGAAGAATGTTTTTGGGCCAGCTTTGAAGAACCTGAGTAGT
TTAGATATGAGCTTTAATCCATTTGATTGTACATGTGAAAGCATTGCCTGGTTTGTTAAT
TGGATTAATGGTACCCATACCAACATCTCTGAGCTATCAAGTCATTATCTCTGCAACACT
CCACCTCAGTATCATGGTTTCCCAGTGATGCTTTTTGATACATCATCCTGCAAAGACAGT
GCCCCCTTTGAACTTCTTTTCATGATAAATACCAGTTTCCTATTGATTTTTATCTTTATT
GTACTGCTCATCCATTTTGAAGGCTGGAGAATATCTTTTTACTGGAACGTTTCAGTGCAT
CGAGTTCTTGGTTTCAAAGAAATAGACAGCCAGCCAGAGCAGTTTGAGTATGCAGCATAT
ATAATTCACGCCTACAAAGATAGGGACTGGGTCTGGGAACACTTCTCCCCAATGGAAGAA
CAAGATCAAACTCTCAAGTTTTGTCTGGAAGAAAGGGACTTTCAGGCAGGTGTCCTTGAA
CTTGAAGCAATTATTAACAGCATCAAAAGGAGCAGAAAAATTATTTTCATTATAACACAG
CATCTATTAAAAGATCCATTATGCAAAAGATTCAAGGTGCATCATGCAGTTCAGCAAGCT
ATTGAACAGAACCTGGATTCCATTATATTGATCTTTCTTGAGGAGATTCCAGATTATAAA
CTGAACCATGCGCTCTGTTTGCGAAGAGGAATGTTTAAATCGCGCTGTATCTTGAACTGG
CCAGTCCAGAAAGAACGGATAAATGCCTTTCATCATAAACTGCAAGTAGCACTTGGATCC
AGAAATTCAGCACAT
>EqQu TLR3  XP_046504800.1
ATGAGTCAGAGTTTGCCTTATCACATCTACTCCTTTTTGAGACTGTTGCCCTTTTGGGTC
CTGTGTGCATCCTGC---AACAAATGTGCTGTTAGACATGAAGTAGCTGACTGCAGTCAC
CTGAAGTTGACTCAAATACCTGATGACCTCCCAGCAAACATAACAGTGTTGAATCTCACC
CATAATCAATTCAGAAGATTGCCACCTGACAATTTTACAAGATACAGCCAACTTACTATC
TTGGATGGAGGATTTAACTGCATCTCAAAACTGGAGCCGGAATTGTGCCAAAAACTCCCT
TTATTGGAAATTTTGGACCTCCAGCACAATGAGCTGTCTCAACTTTCTGATAAAACCTTT
ATGTTCTGCATGAATTTGACTGAACTCCATCTAAGGTCCAACTCAATCCAGAAAATTCAA
AATAATCCCTTTAAAAATCTGAAGAATTTAATCAAATTAGATCTATCTCATAACGGTTTA
TCATCTACTAAATTAGGAACTCAGCTCCAACTGGAAAATCTCCAAGAGCTTCTGTTATCA
AATAATAAAATTCAGGCACTGAGACGTGACGAACTTGATTTCCTTGGCAATTCTTCTTTG
AAAAAGTTAGAGTTGTCATCAAATCAAATTAAAGAGTTTTCTCCAGGGTGTTTTCAGGCA
ATTGGAAAATTATTTGGCCTCTCTCTGAACAATGTCCAACTGGGCCCCAGTCTCACAGAG
AAACTTTGCCTGGAATTATCAAACACCAGCATCCAGAATCTATCTTTGAGTAACACACAG
CTGTACAGAACGAGCAATACAACTTTCGTTGGGCTAAAGCAGACAAATCTCACCATGCTC
GATCTTTCCCACAACAACTTAAATGTGATTGGTAATGATTCCTTTGCTTGGCTTCCCCAT
CTGGAATATTTCTTCCTGGAGTATAATAATATAGAGCATTTGTATGCTCACTCCTTTTAT
GGGCTTTTCAATGTGAGATACCTGAATTTGAGACGATCTTTTACTAAGCAGAGCATTTCT
CTTGCTTCGCTTCCCAAGATTGATGATTTTTCCTTTCAGTGGCTAAAATGTTTGGAGTAT
CTTAACATGGAAGATAATAATTTTCCAGGCATAAAAAGCAATATGTTCACAGGATTGGTA
AAGCTGAAACACTTAAGTCTGTCCAACTCCTTTTCAAGTTTGCGGACTCTAACAAATGAA
ACATTTCTATCACTTGCTCATTCTCCTCTACTCACACTCAACCTAACCAAAAACAAAATC
TCAAAACTAGAAAGTGGTGCTTTTTCTTGGTTGGGCCACCTAAAGATACTGGACCTTGGC
CTTAATGAAATTGGGCAAGAACTCACAGGTCAGGAATGGAGAGGTCTAGAAAATATTTTT
GAAATCTACCTGTCCTACAACAAATACCTACAATTGACTAGCAACTCTTTTGCCTTGGTT
CCAAGCCTTCAAAGACTGATGCTCCGAAGGGTGGCCCTTAAAAATGTGGACAGCTCCCCT
CCGCCTTTTCGCCCTCTTCATAACTTGACCATCCTGGATCTAAGCAACAACAACATAGCC
AACATAAATGATGAACTGTTGGAGGGTCTTGAGAAACTAGAAATTCTGGATTTGCAGCAT
AACAATTTAGCGCGGCTCTGGAAACACGCAAACCCTGGTGGTCCTGTTCATTTTCTAAAG
GGTCTTTCTCACCTCCACGTCCTTAACTTAGAGTCTAATGGCTTTGATGAGATCCCAGCA
GAGGCCTTCAAGAATTTATTTGAATTAAAAAGCATTAATCTAGGACTGAATAATTTAAAC
ATACTTCCGCCATCTGTCTTTGATGATCAGGTGTCTCTGAAGTCACTGAGCCTTCAGAAG
AATCTCATCACATCGGTTGAGAAGAATGTTTTCGGGCCAGCTTTGAAGAACCTGAGTAGT
TTAGATATGAGCTTTAATCCATTTGATTGTACATGTGAAAGCATTGCCTGGTTTGTTAAT
TGGATTAATGGTACCCATACCAACATCTCTGAGCTATCAAGTCATTATCTCTGCAACACT
CCACCTCAGTATCATGGCTTCCCAGTGATGCTTTTTGATACATCATCCTGCAAAGACAGT
GCCCCCTTTGAACTTCTTTTCATGATAAATACCAGTTTCCTATTGATTTTTATCTTTATT
GTACTGCTCATCCATTTTGAAGGCTGGAGAATATCTTTTTACTGGAACGTTTCAGTGCAT
CGAGTTCTTGGTTTCAAAGAAATAGACAGCCAGCCAGAGCAGTTTGAATATGCAGCATAT
ATAATTCACGCCTACAAAGATAGGGACTGGGTCTGGGAACACTTCTCCCCAATGGAAGAA
CAAGATCAAACTCTCAAGTTTTGTCTGGAAGAAAGGGACTTTCAGGCAGGTGTCCTTGAA
CTTGAAGCAATTATTAACAGCATCAAAAGGAGCAGAAAAATTATTTTCATTTTAACACAG
CATCTATTAAAAGATCCATTATGCAAAAGATTCAAGGTGCATCATGCAGTTCAGCAAGCT
ATTGAACAGAACCTGGATTCCATTATATTGATCTTTCTTGAAGAGATTCCAGATTATAAA
CTGAACCATGCGCTCTGTTTGCGAAGAGGAATGTTTAAATCACACTGTATCTTGAACTGG
CCAGTCCAGAAAGAACGGATAAATGCCTTTCATCATAAATTGCAAGTAGCACTTGGATCC
AGAAATTCAGCACAT
>EqAs TLR3  XP_014711256.2
ATGAGTCAGAGTTTGCCTTATCACATCTACTCCTTTTTGAGACTGTTGCCCTTTTGGGTC
CTGTGTGCATCCTGC---AACAAATGTGCTGTTAGACATGAAGTAGCTGACTGCAGTCAC
CTGAAGTTGACTCAAATACCTGATGACCTCCCAGCAAACATAACAGTGTTGAATCTCACC
CATAATCAATTCAGAAGATTGCCACCTGACAATTTTACAAGATACAGCCAACTTACTATC
TTGGATGGAGGATTTAACTGCATCTCAAAACTGGAGCCGGAATTGTGCCAAAAACTCCCT
TTATTGGAAATTTTGGACCTCCAGCACAATGAGCTGTCTCAACTTTCTGATAAAACCTTT
ATGTTCTGCATGAATTTGACTGAACTCCATCTAAGGTCCAACTCAATCCAGAAAATTCAA
AATAATCCCTTTAAAAATCTGAAGAATTTAATCAAATTAGATCTATCTCATAACGGTTTA
TCATCTACTAAATTAGGAACTCAGCTCCAACTGGAAAATCTCCAAGAGCTTCTGTTATCA
AATAATAAAATTCAGGCACTGAGACGTGACGAACTTGATTTCCTTGGCAATTCTTCTTTG
AAAAAGTTAGAGTTGTCATCAAATCAAATTAAAGAGTTTTCTCCAGGGTGTTTTCAGGCA
ATTGGAAAATTATTTGGCCTCTCTCTGAACAATGTCCAACTGGGCCCCAGTCTCACAGAG
AAACTTTGCCTGGAATTATCAAACACCAGCATCCAGAATCTATCTTTGAGTAACACACAG
CTGTACAGAACGAGCAATACAACTTTCGTTGGGCTAAAGCAGACAAATCTCACCATGCTC
GATCTTTCCCACAACAACTTAAATGTGATTGGTAATGATTCCTTTGCTTGGCTTCCCCAT
CTGGAATATTTCTTCCTGGAGTATAATAATATAGAGCATTTGTATGCTCACTCCTTTTAT
GGGCTTTTCAATGTGAGATACCTGAATTTGAGACGATCTTTTACTAAGCAGAGCATTTCT
CTTGCTTCGCTTCCCAAGATTGATGATTCTTCCTTTCAGTGGCTAAAATGTTTGGAGTAT
CTTAACATGGAAGATAATAATTTTCCAGGCATAAAAAGCGATATGTTCACAGGATTGGTA
AAGCTGAAACACTTAAGTCTGTCCAACTCCTTTTCAAGTTTGCGGACTCTAACAAATGAA
ACATTTCTATCACTTGCTCATTCTCCTCTACTCACACTCAACCTAACCAAAAACAAAATC
TCAAAACTAGAAAGTGGTGCTTTTTCTTGGTTGGGCCACCTAAAGATACTGGACCTTGGC
CTTAATGAAATTGGGCAAGAACTCACAGGTCAGGAATGGAGAGGTCTAGAAAATATTTTT
GAAATCTACCTGTCCTACAACAAATACCTACAATTGACTAGCAACTCTTTTGCCTTGGTT
CCAAGCCTTCAAAGACTGATGCTCCGAAGGGTGGCCCTTAAAAATGTGGACAGCTCCCCT
CCGCCTTTTCGCCCTCTTCATAACTTGACCATCCTGGATCTAAGCAACAACAACATAGCC
AACATAAATGATGAACTGTTGGAGGGTCTTGAGAAACTAGAAATTCTGGATTTGCAGCAT
AACAATTTAGCGCGGCTCTGGAAACACGCAAACCCTGGTGGTCCTGTTCATTTTCTAAAG
GGTCTTTCTCACCTCCACGTCCTTAACTTAGAGTCTAATGGCTTTGATGAGATCCCAGCA
GAGGCCTTCAAGAATTTATTTGAATTAAAAAGCATTAATCTAGGACTGAATAATTTAAAC
ATACTTCCGCCATCTGTCTTTGACGATCAGGTGTCTCTGAAGTCACTGAGCCTTCAGAAG
AATCTCATCACATCGGTTGAGAAGAATGTTTTCGGGCCAGCTTTGAAGAACCTGAGTAGT
TTAGATATGAGCTTTAATCCATTTGATTGTACATGTGAAAGCATTGCCTGGTTTGTTAAT
TGGATTAATGGTACCCATACCAACATCTCTGAGCTATCAAGTCATTATCTCTGCAACACT
CCACCTCAGTATCATGGCTTCCCAGTGATGCTTTTTGATACATCATCCTGCAAAGACAGT
GCCCCCTTTGAACTTCTTTTCATGATAAATACCAGTTTCCTATTGATTTTTATCTTTATT
GTACTGCTCATCCATTTTGAAGGCTGGAGAATATCTTTTTACTGGAACGTTTCAGTGCAT
CGAGTTCTTGGTTTCAAAGAAATAGACAGCCAGCCAGAGCAGTTTGAATATGCAGCATAT
ATAATTCACGCCTACAAAGATAGGGACTGGGTCTGGGAACACTTCTCCCCAATGGAAGAA
CAAGATCAAACTCTCAAGTTTTGTCTGGAAGAAAGGGACTTTCAGGCAGGTGTCCTTGAA
CTTGAAGCAATTATTAACAGCATCAAAAGGAGCAGAAAAATTATTTTCATTATAACACAG
CATCTATTAAAAGATCCATTATGCAAAAGATTCAAGGTGCATCATGCAGTTCAGCAAGCT
ATTGAACAGAACCTGGATTCCATTATATTGATCTTTCTTGAAGAGATTCCAGATTATAAA
CTGAACCATGCGCTCTGTTTGCGAAGAGGAATGTTTAAATCACACTGTATCTTGAACTGG
CCAGTCCAGAAAGAACGGATAAATGCCTTTCATCATAAATTGCAAGTAGCACTTGGATCC
AGAAATTCAGCACAT
>EqAs TLR3 PSZQ01001874
ATGAGTCAGAGTTTGCCTTATCACATCTACTCCTTTTTGAGACTGTTGCCCTTTTGGGTC
CTGTGTGCATCCTGC---AACAAATGTGCTGTTAGACATGAAGTAGCTGACTGCAGTCAC
CTGAAGTTGACTCAAATACCTGATGACCTCCCAGCAAACATAACAGTGTTGAATCTCACC
CATAATCAATTCAGAAGATTGCCACCTGACAATTTTACAAGATACAGCCAACTTACTATC
TTGGATGGAGGATTTAACTGCATCTCAAAACTGGAGCCGGAATTGTGCCAAAAACTCCCT
TTATTGGAAATTTTGGACCTCCAGCACAATGAGCTGTCTCAACTTTCTGATAAAACCTTT
ATGTTCTGCATGAATTTGACTGAACTCCATCTAAGGTCCAACTCAATCCAGAAAATTCAA
AATAATCCCTTTAAAAATCTGAAGAATTTAATCAAATTAGATCTATCTCATAACGGTTTA
TCATCTACTAAATTAGGAACTCAGCTCCAACTGGAAAATCTCCAAGAGCTTCTGTTATCA
AATAATAAAATTCAGGCACTGAGACGTGACGAACTTGATTTCCTTGGCAATTCTTCTTTG
AAAAAGTTAGAGTTGTCATCAAATCAAATTAAAGAGTTTTCTCCAGGGTGTTTTCAGGCA
ATTGGAAAATTATTTGGCCTCTCTCTGAACAATGTCCAACTGGGCCCCAGTCTCACAGAG
AAACTTTGCCTGGAATTATCAAACACCAGCATCCAGAATCTATCTTTGAGTAACACACAG
CTGTACAGAACGAGCAATACAACTTTCGTTGGGCTAAAGCAGACAAATCTCACCATGCTC
GATCTTTCCCACAACAACTTAAATGTGATTGGTAATGATTCCTTTGCTTGGCTTCCCCAT
CTGGAATATTTCTTCCTGGAGTATAATAATATAGAGCATTTGTATGCTCACTCCTTTTAT
GGGCTTTTCAATGTGAGATACCTGAATTTGAGACGATCTTTTACTAAGCAGAGCATTTCT
CTTGCTTCGCTTCCCAAGATTGATGATTCTTCCTTTCAGTGGCTAAAATGTTTGGAGTAT
CTTAACATGGAAGATAATAATTTTCCAGGCATAAAAAGCGATATGTTCACAGGATTGGTA
AAGCTGAAACACTTAAGTCTGTCCAACTCCTTTTCAAGTTTGCGGACTCTAACAAATGAA
ACATTTCTATCACTTGCTCATTCTCCTCTACTCACACTCAACCTAACCAAAAACAAAATC
TCAAAACTAGAAAGTGGTGCTTTTTCTTGGTTGGGCCACCTAAAGATACTGGACCTTGGC
CTTAATGAAATTGGGCAAGAACTCACAGGTCAGGAATGGAGAGGTCTAGAAAATATTTTT
GAAATCTACCTGTCCTACAACAAATACCTACAATTGACTAGCAACTCTTTTGCCTTGGTT
CCAAGCCTTCAAAGACTGATGCTCCGAAGGGTGGCCCTTAAAAATGTGGACAGCTCCCCT
CCGCCTTTTCGCCCTCTTCATAACTTGACCATCCTTGATCTAAGCAACAACAACATAGCC
AACATAAATGATGAACTGTTGGAGGGTCTTGAGAAACTAGAAATTCTGGATTTGCAGCAT
AACAATTTAGCGCGGCTCTGGAAACACGCAAACCCTGGTGGTCCTGTTCATTTTCTAAAG
GGTCTTTCTCACCTCCACGTCCTTAACTTAGAGTCTAATGGCTTTGATGAGATCCCAGCA
GAGGCCTTCAAGAATTTATTTGAATTAAAAAGCATTAATCTAGGACTGAATAATTTAAAC
ATACTTCCGCCATCTGTCTTTGACGATCAGGTGTCTCTGAAGTCACTGAGCCTTCAGAAG
AATCTCATCACATCGGTTGAGAAGAATGTTTTCGGGCCAGCTTTGAAGAACCTGAGTAGT
TTAGATATGAGCTTTAATCCATTTGATTGTACATGTGAAAGCATTGCCTGGTTTGTTAAT
TGGATTAATGGTACCCATACCAACATCTCTGAGCTATCAAGTCATTATCTCTGCAACACT
CCACCTCAGTATCATGGCTTCCCAGTGATGCTTTTTGATACATCATCCTGCAAAGACAGT
GCCCCCTTTGAACTTCTTTTCATGATAAATACCAGTTTCCTATTGATTTTTATCTTTATT
GTACTGCTCATCCATTTTGAAGGCTGGAGAATATCTTTTTACTGGAACGTTTCAGTGCAT
CGAGTTCTTGGTTTCAAAGAAATAGACAGCCAGCCAGAGCAGTTTGAATATGCAGCATAT
ATAATTCACGCCTACAAAGATAGGGACTGGGTCTGGGAACACTTCTCCCCAATGGAAGAA
CAAGATCAAACTCTCAAGTTTTGTCTGGAAGAAAGGGACTTTCAGGCAGGTGTCCTTGAA
CTTGAAGCAATTATTAACAGCATCAAAAGGAGCAGAAAAATTATTTTCATTATAACACAG
CATCTATTAAAAGATCCATTATGCAAAAGATTCAAGGTGCATCATGCAGTTCAGCAAGCT
ATTGAACAGAACCTGGATTCCATTATATTGATCTTTCTTGAAGAGATTCCAGATTATAAA
CTGAACCATGCGCTCTGTTTGCGAAGAGGAATGTTTAAATCACACTGTATCTTGAACTGG
CCAGTCCAGAAAGAACGGATAAATGCCTTTCATCATAAATTGCAAGTAGCACTTGGATCC
AGAAATTCAGCACAT
>EqPr TLR3  XP_008529020.1
ATGAGTCAGAGTTTGCCTTATCACGTCTACTCCTTTTTGAGACTGTTGCCCTTTTGGGTC
CTGTGTGCATCCTGC---AACAAGTGTGCTGTTAGACATGAAGTAGCTGACTGCAGTCAC
CTGAAGTTGACTCAAATACCTGATGACCTCCCAGCAAACATAACGGTGTTGAATCTCACC
CATAATCAATTCAGAAGACTGCCACCTGACAATTTTACAAGATACAGCCAACTTACTATC
TTGGATGGAGGATTTAACTGCATCTCAAAACTAGAGCCAGAATTGTGCCAAAAACTCCCT
TTATTGGAAATTTTGGACCTCCAGCACAATGAGCTGTCTCAATTTTCTGATAAAACCTTT
ATGTTCTGCATGAATTTGACTGAACTCCATCTAAGGTCCAACTCAATCCAGAAAATTCAA
AATAATCCCTTTAAAAATCTGAAGAATTTAATCAAATTAGATCTATCTCATAACGGTTTA
TCATCTACTAAATTAGGAACTCAGCTCCAACTGGAAAATCTCCAAGAGCTTCTGTTATCA
AATAATAAAATTCAGGCACTGAGACGTGACGAACTTGATTTCCTTGGCAATTCTTCTTTG
AAAAAGTTAGAGTTGTCCTCAAATCAAATTAAAGAGTTTTCTCCAGGGTGTTTTCAGGCA
ATTGGAAAATTATTTGGCCTCTCTCTGAACAGTGTCCAACTGGGCCCCAGTCTCACAGAG
AAACTTTGTCTGGAATTATCAAACACCAGCATCCAGAATCTATCTTTGAGTAACACACAG
CTGTACAGAACGAGCAATACAACTTTCTTTGGGCTAAAGCAGACAAATCTCACCATGCTC
GATCTTTCCCACAACAACTTAACTGTGATTGGTAATGATTCCTTTGCTTGGCTTCCCCAT
CTGGAATATTTCTTCCTGGAGTATAATAATATAGAGCATTTGTATGTTCACTCCTTTTAT
GGGCTTTTCAATGTGAGATACCTGAATTTGAGACGATCTTTTACTAAGCAGAGCATTTCT
CTTGCTTCGCTTCCCAAGATTGATGATTTTTCCTTTCAGTGGCTAAAATGTTTGGAGTAT
CTTAACATGGAAGATAATAATTTTCCAGGCATAAAAAGCAATATGTTCACAGGATTGGTA
AAGCTGAAACACTTAAGTCTGTCCAACTCCTTTTCAAGTTTGCGGACTCTAACAAATGAA
ACATTTCTATCACTCGCTCATTCTCCTCTACTCACACTCAACCTAACCAAAAACAAAATC
TCAAAACTAGAAAGTGGTGCTTTTTCTTGGTTGGGCCACCTAAAGATACTGGACCTTGGC
CTTAATGAAATTGGGCAAGAACTCACAGGTCAGGAATGGAGAGGTCTAGAAAATATTTTT
GAAATCTACCTGTCCTACAACAAATACCTACAATTGACTAGCAACTCTTTTGCCTTGGTT
CCAAGCCTTCAAAGACTGATGCTCCGAAGGGTGGCCCTTAAAAATGTGGACAGCTTCCCT
CCACCTTTTCGCCCTCTTCATAACTTGACCATCCTGGATCTAAGCAACAACAACATAGCC
AACATAAATGATGAACTGTTGGAGGGTCTTGAGAAACTAGAAGTTCTGGATTTGCAGCAT
AACAATTTAGCACGGCTCTGGAAACACGCAAACCCTGGTGGTCCTGTTCATTTTCTAAAG
GGTCTTTCTCACCTCCACGTCCTTAACTTAGAGTCTAACGGCTTTGATGAGATCCCAGCA
GAGGCCTTCAAGAATTTATTTGAATTAAAAAGCATTAATCTAGGACTGAATAATTTAAAC
ATACTTCCGCCATCTGTCTTTGACGATCAGGTGTCTCTGAAGTCACTGAGCCTTCAGAAG
AATCTCATCACATCAGTTGAGAAGAATGTTTTTGGGCCAGCTTTGAAGAACCTGAGTAGT
TTAGATATGAGCTTTAATCCATTTGATTGTACATGTGAAAGCATTGCCTGGTTTGTTAAT
TGGATTAATGGTACCCATACCAACATCTCTGAGCTATCAAGTCATTATCTCTGCAACACT
CCACCTCAGTATCATGGTTTCCCAGTGATGCTTTTTGATACATCATCCTGCAAAGACAGT
GCCCCCTTTGAACTTCTTTTCATGATAAATACCAGTTTCCTATTGATTTTTATCTTTATT
GTACTGCTCATCCATTTTGAAGGCTGGAGAATATCTTTTTACTGGAACGTTTCAGTGCAT
CGAGTTCTTGGTTTCAAAGAAATAGACAGCCAGCCAGAGCAGTTTGAGTATGCAGCATAT
ATAATTCACGCCTACAAAGATAGGGACTGGGTCTGGGAACACTTCTCCCCAATGGAAGAA
CAAGATCAAACTCTCAAGTTTTGTCTGGAAGAAAGGGACTTTCAGGCAGGTGTCCTTGAA
CTTGAAGCAATTATTAACAGCATCAAAAGGAGCAGAAAAATTATTTTCATTATAACACAG
CATCTATTAAAAGATCCATTATGCAAAAGATTCAAGGTGCATCATGCAGTTCAGCAAGCT
ATTGAACAGAACCTGGATTCCATTATATTGATCTTTCTTGAGGAGATTCCAGATTATAAA
CTGAACCATGCGCTCTGTTTGCGAAGAGGAATGTTTAAATCGCGCTGTATCTTGAACTGG
CCAGTCCAGAAAGAACGGATAAATGCCTTTCATCATAAACTGCAAGTAGCACTTGGATCC
AGAAATTCAGCACAT
>EqCa TLR3  NP_001075267.1
ATGAGTCAGAGTTTGCCTTATCACGTCTACTCCTTTTTGAGACTGTTGCCCTTTTGGGTC
CTGTGTGCATCCTGC---AACAAGTGTGCTGTTAGACATGAAGTAGCTGACTGCAGTCAC
CTGAAGTTGACTCAAATACCTGATGACCTCCCAGCAAACATAACGGTGTTGAATCTCACC
CATAATCAATTCAGAAGACTGCCACCTGACAATTTTACAAGATACAGCCAACTTACTATC
TTGGATGGAGGATTTAACTGCATCTCAAAACTAGAGCCAGAATTGTGCCAAAAACTCCCT
TTATTGGAAATTTTGGACCTCCAGCACAATGAGCTGTCTCAATTTTCTGATAAAACCTTT
ATGTTCTGCATGAATTTGACTGAACTCCATCTAAGGTCCAACTCAATCCAGAAAATTCAA
AATAATCCCTTTAAAAATCTGAAGAATTTAATCAAATTAGATCTATCTCATAACGGTTTA
TCATCTACTAAATTAGGAACTCAGCTCCAACTGGAAAATCTCCAAGAGCTTCTGTTATCA
AATAATAAAATTCAGGCACTGAGACGTGACGAACTTGATTTCCTTGGCAATTCTTCTTTG
AAAAAGTTAGAGTTGTCCTCAAATCAAATTAAAGAGTTTTCTCCAGGGTGTTTTCAGGCA
ATTGGAAAATTATTTGGCCTCTCTCTGAACAGTGTCCAACTGGGCCCCAGTCTCACAGAG
AAACTTTGTCTGGAATTATCAAACACCAGCATCCAGAATCTATCTTTGAGTAACACACAG
CTGTACAGAACGAGCAATACAACTTTCTTTGGGCTAAAGCAGACAAATCTCACCATGCTC
GATCTTTCCCACAACAACTTAAATGTGATTGGTAATGATTCCTTTGCTTGGCTTCCCCAT
CTGGAATATTTCTTCCTGGAGTATAATAATATAGAGCATTTGTATGTTCACTCCTTTTAT
GGGCTTTTCAATGTGAGATACCTGAATTTGAGACGATCTTTTACTAAGCAGAGCATTTCT
CTTGCTTCGCTTCCCAAGATTGATGATTTTTCCTTTCAGTGGCTAAAATGTTTGGAGTAT
CTTAACATGGAAGATAATAATTTTCCAGGCATAAAAAGCAATATGTTCACAGGATTGGTA
AAGCTGAAACACTTAAGTCTGTCCAACTCCTTTTCAAGTTTGCGGACTCTAACAAATGAA
ACATTTCTATCACTCGCTCATTCTCCTCTACTCACACTCAACCTAACCAAAAACAAAATC
TCAAAACTAGAAAGTGGTGCTTTTTCTTGGTTGGGCCACCTAAAGATACTGGACCTTGGC
CTTAATGAAATTGGGCAAGAACTCACAGGTCAGGAATGGAGAGGTCTAGAAAATATTTTT
GAAATCTACCTGTCCTACAACAAATACCTACAATTGACTAGCAACTCTTTTGCCTTGGTT
CCAAGCCTTCAAAGACTGATGCTCCGAAGGGTGGCCCTTAAAAATGTGGACAGCTTCCCT
CCACCTTTTCGCCCTCTTCATAACTTGACCATCCTGGATCTAAGCAACAACAACATAGCC
AACATAAATGATGAACTGTTGGAGGGTCTTGAGAAACTAGAAGTTCTGGATTTGCAGCAT
AACAATTTAGCACGGCTCTGGAAACACGCAAACCCTGGTGGTCCTGTTCATTTTCTAAAG
GGTCTTTCTCACCTCCACGTCCTTAACTTAGAGTCTAACGGCTTTGATGAGATCCCAGCA
GAGGCCTTCAAGAATTTATTTGAATTAAAAAGCATTAATCTAGGACTGAATAATTTAAAC
ATACTTCCGCCATCTGTCTTTGACGATCAGGTGTCTCTGAAGTCACTGAGCCTTCAGAAG
AATCTCATCACATCAGTTGAGAAGAATGTTTTTGGGCCAGCTTTGAAGAACCTGAGTAGT
TTAGATATGAGCTTTAATCCATTTGATTGTACATGTGAAAGCATTGCCTGGTTTGTTAAT
TGGATTAATGGTACCCATACCAACATCTCTGAGCTATCAAGTCATTATCTCTGCAACACT
CCACCTCAGTATCATGGTTTCCCAGTGATGCTTTTTGATACATCATCCTGCAAAGACAGT
GCCCCCTTTGAACTTCTTTTCATGATAAATACCAGTTTCCTATTGATTTTTATCTTTATT
GTACTGCTCATCCATTTTGAAGGCTGGAGAATATCTTTTTACTGGAACGTTTCAGTGCAT
CGAGTTCTTGGTTTCAAAGAAATAGACAGCCAGCCAGAGCAGTTTGAGTATGCAGCATAT
ATAATTCACGCCTACAAAGATAGGGACTGGGTCTGGGAACACTTCTCCCCAATGGAAGAA
CAAGATCAAACTCTCAAGTTTTGTCTGGAAGAAAGGGACTTTCAGGCAGGTGTCCTTGAA
CTTGAAGCAATTATTAACAGCATCAAAAGGAGCAGAAAAATTATTTTCATTATAACACAG
CATCTATTAAAAGATCCATTATGCAAAAGATTCAAGGTGCATCATGCAGTTCAGCAAGCT
ATTGAACAGAACCTGGATTCCATTATATTGATCTTTCTTGAGGAGATTCCAGATTATAAA
CTGAACCATGCGCTCTGTTTGCGAAGAGGAATGTTTAAATCGCGCTGTATCTTGAACTGG
CCAGTCCAGAAAGAACGGATAAATGCCTTTCATCATAAACTGCAAGTAGCACTTGGATCC
AGAAATTCAGCACAT
>EqCa TLR3 KL006186.1
ATGAGTCAGAGTTTGCCTTATCACGTCTACTCCTTTTTGAGACTGTTGCCCTTTTGGGTC
CTGTGTGCATCCTGC---AACAAGTGTGCTGTTAGACATGAAGTAGCTGACTGCAGTCAC
CTGAAGTTGACTCAAATACCTGATGACCTCCCAGCAAACATAACGGTGTTGAATCTCACC
CATAATCAATTCAGAAGACTGCCACCTGACAATTTTACAAGATACAGCCAACTTACTATC
TTGGATGGAGGATTTAACTGCATCTCAAAACTAGAGCCAGAATTGTGCCAAAAACTCCCT
TTATTGGAAATTTTGGACCTCCAGCACAATGAGCTGTCTCAATTTTCTGATAAAACCTTT
ATGTTCTGCATGAATTTGACTGAACTCCATCTAAGGTCCAACTCAATCCAGAAAATTCAA
AATAATCCCTTTCAAAATCTGAAGAATTTAATCAAATTAGATCTATCTCATAACGGTTTA
TCATCTACTAAATTAGGAACTCAGCTCCAACTGGAAAATCTCCAAGAGCTTCTGTTATCA
AATAATAAAATTCAGGCACTGAGACGTGACGAACTTGATTTCCTTGGCAATTCTTCTTTG
AAAAAGTTAGAGTTGTCCTCAAATCAAATTAAAGAGTTTTCTCCAGGGTGTTTTCAGGCA
ATTGGAAAATTATTTGGCCTCTCTCTGAACAGTGTCCAGCTGGGCCCCAGTCTCACAGAG
AAACTTTGTCTGGAATTATCAAACACCAGCATCCAGAATCTATCTTTGAGTAACACACAG
CTGTACAGAACGAGCAATACAACTTTCTTTGGGCTAAAGCAGACAAATCTCACCATGCTC
GATCTTTCCCACAACAACTTAACTGTGATTGGTAATGATTCCTTTGCTTGGCTTCCCCAT
CTGGAATATTTCTTCCTGGAGTATAATAATATAGAGCATTTGTATGTTCACTCCTTTTAT
GGGCTTTTCAATGTGAGATACCTGAATTTGAGACGATCTTTTACTAAGCAGAGCATTTCT
CTTGCTTCGCTTCCCAAGATTGATGATTTTTCCTTTCAGTGGCTAAAATGTTTGGAGTAT
CTTAACATGGAAGATAATAATTTTCCAGGCATAAAAAGCAATATGTTCACAGGATTGGTA
AAGCTGAAACACTTAAGTCTGTCCAACTCCTTTTCAAGTTTGCGGACTCTAACAAATGAA
ACATTTCTATCACTCGCTCATTCTCCTCTACTCACACTCAACCTAACCAAAAACAAAATC
TCAAAACTAGAAAGTGGTGCTTTTTCTTGGTTGGGCCACCTAAAGATACTGGACCTTGGC
CTTAATGAAATTGGGCAAGAACTCACAGGTCAGGAATGGAGAGGTCTAGAAAATATTTTT
GAAATCTACCTGTCCTACAACAAATACCTACAATTGACTAGCAACTCTTTTGCCTTGGTT
CCAAGCCTTCAAAGACTGATGCTCCGAAGGGTGGCCCTTAAAAATGTGGACAGCTTCCCT
CCACCTTTTCGCCCTCTTCATAACTTGACCATCCTGGATCTAAGCAACAACAACATAGCC
AACATAAATGATGAACTGTTGGAGGGTCTTGAGAAACTAGAAGTTCTGGATTTGCAGCAT
AACAATTTAGCACGGCTCTGGAAACACGCAAACCCTGGTGGTCCTGTTCATTTTCTAAAG
GGTCTTTCTCACCTCCACGTCCTTAACTTAGAGTCTAACGGCTTTGATGAGATCCCAGCA
GAGGCCTTCAAGAATTTATTTGAATTAAAAAGCATTAATCTAGGACTGAATAATTTAAAC
ATACTTCCGCCATCTGTCTTTGACGATCAGGTGTCTCTGAAGTCACTGAGCCTTCAGAAG
AATCTCATCACATCAGTTGAGAAGAATGTTTTTGGGCCAGCTTTGAAGAACCTGAGTAGT
TTAGATATGAGCTTTAATCCATTTGATTGTACATGTGAAAGCATTGCCTGGTTTGTTAAT
TGGATTAATGGTACCCATACCAACATCTCTGAGCTATCAAGTCATTATCTCTGCAACACT
CCACCTCAGTATCATGGTTTCCCAGTGATGCTTTTTGATACATCATCCTGCAAAGACAGT
GCCCCCTTTGAACTTCTTTTCATGATAAATACCAGTTTCCTATTGATTTTTATCTTTATT
GTACTGCTCATCCATTTTGAAGGCTGGAGAATATCTTTTTACTGGAACGTTTCAGTGCAT
CGAGTTCTTGGTTTCAAAGAAATAGACAGCCAGCCAGAGCAGTTTGAGTATGCAGCATAT
ATAATTCACGCCTACAAAGATAGGGACTGGGTCTGGGAACACTTCTCCCCAATGGAAGAA
CAAGATCAAACTCTCAAGTTTTGTCTGGAAGAAAGGGACTTTCAGGCAGGTGTCCTTGAA
CTTGAAGCAATTATTAACAGCATCAAAAGGAGCAGAAAAATTATTTTCATTATAACACAG
CATCTATTAAAAGATCCATTATGCAAAAGATTCAAGGTGCATCATGCAGTTCAGCAAGCT
ATTGAACAGAACCTGGATTCCATTATATTGATCTTTCTTGAGGAGATTCCAGATTATAAA
CTGAACCATGCGCTCTGTTTGCGAAGAGGAATGTTTAAATCGCGCTGTATCTTGAACTGG
CCAGTCCAGAAAGAACGGATAAATGCCTTTCATCATAAACTGCAAGTAGCACTTGGATCC
AGAAATTCAGCACAT
>TaIn TLR3 PVIE01002130.1 
ATGAGCCAGGGTTTGCCTTATCATATCTACTCCTTCTTGAAACTCTTGCCCTTCTGGGTA
CTATGTGCATCGTCTACCAACAGATGTGCTGTTAGACATGAAGTGGCAGACTGCAGTCAT
CTGAAGTTGACTGAAATACCCGATGATCTCCCAGCAAACATAACAGTGTTGAATCTTACC
CATAACCAGCTCAGAAGATTGCCACCTGCCAATTTTACAAGATATAGCCAGCTTACTATC
TTGGATGGAGGATTTAACTCCATCTCAAAACTGGAGCCAGAATTGTGCCAACAACTCCCC
TTGTTGGAAATTTTGAACCTTCAACACAATGAGCTATCTCAACTTTCTGATAAAACCTTT
ATCTTCTGCACGAATTTGGCTGAACTCCATTTAAGATCCAACTCAATCCAGAAAATTCAA
AATAATCCCTTTAAAAACCTGAAGAATTTAATGAAATTAGATCTATCTCATAATGGTTTA
TCATCTACTAAATTAGGAACTCAGCTCCAACTGGAAAATCTCCAAGAGCTTCTATTATCA
AGTAATAAAATTCAGGCACTAAGACGTGAAGAACTTGATTTCCTTGGCAATTCTTCTTTA
AAAAAGTTAGAGTTATCATCAAATCAAATTAAAGAGTTCTCTCCAGGGTGTTTTCATGCA
ATCGGAAAATTATTTGGCCTCTTTCTGAACAATGCCCAACTGGGCCCCAGTCTCATACAG
AAGCTTTGCTTGGAATTATCAAACACAAGCATCCAGAATCTTTCCCTGAGCAACACCCAG
CTAAACAGAACAAGCAGTATGACTTTCATTGGACTAAAGCAGACAAATCTCACCATGCTG
GATCTTTCCCATAACAGCTTAAATGTGATTGGTAATGATTCCTTGGCTTGGCTTCCACAT
CTAGAATATTTCTTCCTGGAGTATAATAATATACAGCATTTGTATTCTCACTCCTTTTAT
GGGCTTTTCAATGTGAGATACCTGAATTTGAGACGATCTTTTACTAAACAAAGCATTTCC
CTTGCTTTGCTTCCCAAGATTGATAATTTTTCCTTTCAGTGGCTAAAATGTTTGGAGTAT
CTTAACATGGAAGATAACAACTTTCCAGGCATAAAAAGCAATATGTTCATGGGATTGGTA
AAGCTGAAATACTTAAGTCTGTCCAACTCCTTCTCAAGTTTGCGGACTTTAACAAATGAA
ACATTTCTATCACTTGCTCATTCTCCTCTACTCATACTCAACCTAACCAAAAATAAAATC
TCAAAAATAGAAAGTGGTGCTTTTTCTTGGTTGGGCCACCTAAAGATACTTGACCTTGGC
CTCAATGAAATTGGGCAAGAACTCACAGGTCAGGAATGGAGAGGTCTAGAAAATATTGTT
GAAATCTACCTGTCTTACAACAAATACCTACAACTGACTAGCAATTCTTTTGCCTTGGTT
CCAAGCCTTCAACGACTGATGCTCCGAAGGGTGGCCCTTAAAAATGTGGATAGTTCCCCT
TCACCTTTTCACCCTCTTCATAACTTGACCATCCTGGATCTAAGCAACAACAACATAGCC
AACATAAATGATGAACTGTTGGAGGGTCTTGAGAAACTGGAAATTCTGGATTTGCAGCAT
AACAATTTAGCACGGCTCTGGAAACATGCAAACCCCGGTGGTCCTGTTCATTTTCTAAAG
GGTCTTTCTCACCTCCACATCCTTAACTTAGAGTCTAATGGCTTTGATGAGATCCCAGCA
GAGGCCTTCAAGAACTTATTTGAATTAAAGAGCATCAATTTAGGACTGAATAACTTAAAC
ATACTTCCGCCATCTGTCTTTGATAATCAGGTGTCTCTAAAGTCATTGAGTCTTCAGAAG
AATCTCATAACATCAGTTGAGAAGAATGTTTTTGGGCCAGCTTTCAAGAACCTGAGTAAC
TTAGATCTGCGCTTTAATCCGTTTGATTGTACATGTGAAAGCATTTCCTGGTTTGTCAAT
TGGATTAATGGCACCCATACCAACATCTCTGAGCTATCAAGCCATTATCTCTGCAACACT
CCACCTCAATATCATGGCTTCCCAGTGATGCTTTTTGATACGTCATCCTGCAAAGACAGT
GCCCCCTTTGAACTTCTTTTCATGATAAATACCAGTATCCTGTTGATTTTTATCTTTATT
GTACTGCTCATCCATTTTGAAGGCTGGAGAATATCTTTTTATTGGAACGTTTCGGTGCAT
CGAGTTCTTGGTTTCAAAGAAATAGACAGACAGCCAGAGCAGTTTGAATATGCAGCATAT
ATAGTTCATGCCTATAAAGATAGGGATTGGGTCTGGGAACACTTCTTGCCAATGGAAGAA
AAAGATCAAACTCTCAGATTTTGTCTGGAAGAAAGGGACTTTCAGGCAGGTGTCCTTGAA
CTTGAAGCAATTATTAATGGCATCAAAAGGAGCAGAAAAATTATTTTTGTTATAACACAG
CACCTATTAAAAGATCCATTATGTAAAAGATTCAAGGTGCACCATGCAGTTCATCAAGCT
ATTGAGCAAAACCTAGATTCCATTATATTGATCTTTCTTGAGGAGATTCCAGACTATAAA
CTGAATCATGCACTCTGTCTGCGAAGAGGAATGTTTAAATCTCACTGCATCTTGAACTGG
CCAATTCAGAAAGAACGGATAAACGCCTTTCATCATAAATTGCAAGTAGCACTTGGATCC
AGAAATTCAGTACAT
>TaTe TLR3 PVID01001904.1
ATGAGCCAGGGTTTGCCTTATCATATCTACTCCTTCTTGAAACTCTTGCCCTTCTGGGTA
CTATGTGCATCGTCTGCCAACAGATGTGCTGTTAGACATGAAGTGGCAGACTGCAGTCAT
CTGAAGTTGACTGAAATACCCGATGATCTCCCAGCAAACATAACAGTGTTGAATCTTACC
CATAACCAGCTCAGAAGATTGCCACCTGCCAATTTTACAAGATATAGCCAGCTTACTATC
TTGGATGGAGGATTTAACTCCATCTCAAAACTGGAGCCAGAATTGTGCCAACAACTCCCC
TTGTTGGAAATTTTGAACCTCCAACACAATGAGCTATCTCAACTTTCTGATAAAACCTTT
ATCTTCTGCACGAATTTGGCTGAACTCCATTTAAGATCCAACTCAATCCAGAAAATTCAA
AATAATCCCTTTAAAAACCTGAAGAATTTAATGAAATTAGATCTATCTCATAATGGTTTA
TCATCTACTAAATTAGGAACTCAGCTCCAATTGGAAAATCTCCAAGAGCTTCTATTATCA
AGTAATAAAATTCAGGCACTAAGACGTGAAGAACTTGATTTCCTTGGCAATTCTTCTTTA
AAAAAGTTAGAGTTATCATCAAATCAAATTAAAGAGTTCTCTCCAGGGTGTTTTCATGCA
ATCGGAAAATTATTTGGCCTCTTTCTGAACAATGCCCAACTGGGTCCCAGTCTCATACAG
AAGCTTTGCTTGGAATTATCAAACACAAGCATCCAGAATCTTTCCCTGAGCAACATCCAG
CTAAACAGAACAAGCAGTATGACTTTCATTGGACTAAAGCAGACAAATCTCACCATGCTG
GATCTTTCCCATAACAGCTTAAATGTGATTGGTAATGATTCCTTTGCTTGGCTTCCACAT
CTAGAATATTTCTTCCTGGAGTATAATAATATAGAGCATTTGTATTCTCACTCCTTTTAT
GGGCTTTTCAATGTGAGATACCTGAATTTGAGACGATCTTTTACTAAACAAAGCATTTCC
CTTGCTTCGCTTCCCAAGATTGATAATTTTTCCTTTCAGTGGCTAAAATGTTTGGAGTAT
CTTAACATGGAAGATAACAACTTTCCAGGCATAAAAAGCAATATGTTCATGGGATTGGTA
AAGCTGAAATACTTAAGTCTGTCCAACTCCTTCTCAAGTTTGCGGACTTTAACAAATGAA
ACATTTCTATCACTTGCTCATTCTCCTCTACTCATCCTCAACCTAACCAAAAATAAAATC
TCAAAAATAGAAAGTGGTGCTTTTTCTTGGTTGGGCCACCTAAAGATACTTGACCTTGGC
CTCAATGAAATTGGGCAAGAACTCACAGGTCAGGAATGGAGAGGTCTAGAAAATATTGTT
GAAATCTACCTGTCTTACAACAAATACCTACAACTGACTAGCAATTCTTTTGCCTTGGTT
CCAAGCCTTCAACGACTGATGCTCCGAAGGGTGGCCCTTAGAAATGTGGATAGTTCCCCT
TCACCTTTTCACCCTCTTCGTAACTTGACCATCCTGGATCTAAGCAACAACAACATAGCC
AACATAAATGATGAACTGTTGGAGGGCCTTGAGAAACTGGAAATTCTGGATTTGCAGCAT
AACAATTTAGCACGGCTCTGGAAACATGCAAACCCCGGTGGTCCTGTTCATTTCCTAAAG
GGTCTTTTTCACCTCCACATCCTTAACTTAGAGTCTAATGGCTTTGATGAGATCCCAGCA
GAGGCCTTCAAGAACTTATTTGAATTAAAGAGCATCAATTTAGGACTGAATAACTTAAAC
ATACTTCCGCCATCTGTCTTTGATAATCAGGTGTCTCTAAAGTCATTGAGCCTTCAGAAG
AATCTCATAACATCAGTTGAGAAGAATGTTTTTGGGCCAGCTTTCAAGAACCTGAGTAAC
TTAGATATGCGCTTTAATCCGTTTGACTGTACATGTGAAAGCATTTCCTGGTTTGTCAAT
TGGATGAATGGTACCCATACCAACATCTCTGAGCTATCAAGCCATTATCTCTGCAACACT
CCACCTCAATATCATGGCTTCCCAGTGATGCTTTTTGATACGTCATCCTGCAAAGACAGT
GCCCCCTTTGAACTTCTTTTCATGATAAATACCAGTTTCCTATTGATTTTTATCTTTATT
GTACTGCTCATCCATTTTGAAGGCTGGAGAATATCTTTTTATTGGAACGTTTCGGTGCAT
CGAGTTCTCGGTTTCAAAGAAATAGACGGACAGCCAGAGCAGTTTGAATATGCAGCATAT
ATAGTTCATGCCTATAAAGATAGAGATTGGGTCTGGGAACACTTCTTGCCAATGGAAGAA
AAAGATCAAACTCTCAGATTTTGTCTGGAAGAAAGGGACTTTCAGGCAGGTGTCCTTGAA
CTTGAAGCAATTATTAATGGCATCAAAAGGAGCAGAAAAATTATTTTTGTTATAACACAG
CACCTATTAAAAGATCCATTGTGTAAAAGATTCAAGGTGCACCATGCAGTTCATCAAGCT
ATTGAGCAAAACCTAGATTCCATTATATTGATCTTTCTTGAGGAAATTCCAGACTATAAA
CTGAATCATGCACTCTGTCTGCGAAGAGGAATGTTTAAATCTCACTGCATCTTGAACTGG
CCAATTCAGAAAGAACGGATAAATGCCTTTCATCATAAATTGCAAGTAGCACTTGGATCC
AGAAATTCAGTACAT
>RhUn TLR3 BOSQ02001280.1
ATGAGCCAGGGTTTGCCACATCATATCTACTCCTTTTTGAGACTCTTGCCCTTTTGGGTA
CTGTGTGCATCCTCTACCAACAGATGTGCTGTTAGACATGAAGTGGCTGACTGCAGTCAT
CTGAAGTTGACTCAGATACCCGATGACCTCCCGGCAAACATAACAGTGTTGAATCTCACC
CATAATCAACTCAGGAGATTGCCACCTGCTAATTTTACAAGATATAGCCAACTTACTACC
TTGGATGGAGGATTTAACACCATCTCAAAACTGGAGCCAGAATTGTGCCAAAAACTCCCC
TTGTTGGAAATTTTGAACCTCCAACACAATGAGCTATCTCAACTTTCTGATAAAACCTTT
GTCTTCTGCACAAATTTGACTGAACTCCACCTAAGATCCAACTCAATCCAGAAAATTCAA
AATAATCCCTTTAAAAATCTGAAGAATTTAATCAAATTAGATCTATCTCATAATGGTTTA
TCATCTACGAAATTAGGAACTCAACTCCAACTGGAAAATCTCCAAGAGCTTCTATTATCA
AATAATAAAATTCAGGCACTAAGACATGAAGAACTTGATTTCCTTGGCAGTTCTTCTTTA
AAAAACTTAGAGTTGTCATCAAATCAAATTAAAGAGTTCTCTCCAGGGTGTTTTCATGCA
ATTGGAAAATTATTTGGCCTCTCTCTGAACAATGCCCAACTGGGCCCCAGTCTCACGCGG
AAGCTTTGCTTGGAATTATCAAACACAAGCATTCAGAATCTTTCCCTGAGCAACATCCAG
CTAAATATAACAAGCAATATGACTTTCATTGGACTAAAGCAGACAAATCTCACCATGCTG
GATCTTTCCCATAACAGCTTAAATGTGATTGGTAAGGATTCCTTTGCTTGGCTTCCACAT
CTAGAATATTTCTTCCTGGAGTATAACAATATACAGCATTTGTATTCTCACTCCTTTTAT
GGGCTTTTCAATGTGAGACACCTGAATTTGAGACGATCTTTTACTAAACAAAGCAATGCC
CTTGCCTCGCTTCCCAAGATTGATGATTTTTCCTTTCAGTGGCTAAAATGTTTGGAGTAT
CTTAACATGGAAGATAACAACTTTCCAGGCATAATAAACAATATGTTCACAGGACTGGTA
AAACTGAAATACTTAAGTCTATCCAACTCCTTCTCAAGTTTGCGGACTTTAGCAAATGCA
ACATTTCTGTCACTTGCTCATTCTCCTCTACGAATACTCAACCTAACCAAAAATAAAATC
TCAAAAATAGAAAGTGGTGCTTTTTCTTGGTTGGGTCACCTAAAGATACTTGACCTTGGC
CTCAACGAAATTGGGCAAGAACTCACAGGTCAGGAATGGAGAGGTCTAGAAAATATTGTT
GAAATCTACCTGTCCTACAACAAATACCTACAACTGACTAGCGACTCTTTTGCCTTGGTC
CCAAGCCTTCAACAACTGATGCTCCGAAGGGTGGCCCTTAAAAATGTGGATAGCTCCCCT
TCACCTTTTCGCCCTCTTCGCAACTTGACCATCCTGGATCTAAGCAACAACAACATAGCC
AACATAAATGATGAACTGTTGGAAGGTCTTGAGAAACTAGAAATTCTGGATTTGCAGCAT
AACAACTTAGCACGGCTCTGGAAACATGCAAACCCTGGTGGTCCTGTTCATTTTCTAAAG
GGTCTTTCTCACCTCCACATTCTTAACTTAGAGTCCAATGGCTTTGATGAGATCCCAGCA
GAGGCCTTCAAGAACTTATTTCAATTAAAGAGCATCAATTTAGGCCTGAATAATTTAAAC
ATGCTTCCACCATCTGTCTTTGATAATCAGGTGTCTCTAAAGTCATTGAGCCTTCAGAAG
AATCTCATAACATCAGTTGAGAAGAATGTTTTTGGGCCAGCTTTCAAGAACCTGAGTAAC
TTAGATATGAGCTTTAATCCATTTGACTGTACATGTGAAAGCATTGCCTGGTTTGTTAAT
TGGATTAATGGTACCCATACCAACATCTCTGAGCTACCAAACCATTATCTTTGCAATACT
CCTCCTCATTATCATGGCTTCCCGGTGATGCTTTTTGATACATCATCCTGCAAAGACAGT
GCCCCCTTTGAACTTCTTTTCATGATAAATACCAGTATCCTATTGTTTTTTATCTTTATT
GTACTGCTCATCCATTTTGAAGGCTGGAGGATATCTTTTTATTGGAACGTTTCAGTGCAT
CGAGTTCTTGGTTTCAAAGAAATAGACAGACAGCCAGAGCAGTTTGAATATGCAGCGTAT
ATAATACATGCCTATAAAGATAGGGATTGGGTCTGGGAACACTTCCTGCCAATGGAAGAA
GAAGATCAAACTCTCAGATTTTGTCTGGAAGAAAGGGATTTTCAGGCAGGTGTCCTTGAA
CTTGAAGCAATTATTAACAGCATCCAAAGGAGCAGAAAAATTATTTTTGTTGTAACACAT
CATCTATTAAAAGATCCATTATGTAAAAGATTCAAGGTACACCATGCAGTTCAGCAAGCT
ATTGAACAAAACCTGGATTCCATTATATTGATCTTTCTTGAGAAGATTCCAGACTATAAA
CTGAACCACGCCCTCTGTTTGCGAAGAGGAATGTTTAAATCTCACTGCATCTTGAACTGG
CCAGTTCAGAAAGAACGGATAAATGCCTTTCATCATAAATTGCAGGTAGCCCTTGGATCC
AGAAATTCAGTACAT
>Disu TLR3 PEKH011061517.1
ATGAGCCAGGGTTTGCCATATCATATCTACTCCTTTTTGAGACTCTTGCCCTTTTGGGTA
CTGTGTGCATCCTCTACCAACAGATGTGCTGTTAGACATGAAGTGGCTGACTGCAGTCAT
CTGAAGTTGACTCAAATACCCGATGACCTCCCGGCAAACGTAACAGTGTTGAATCTCACC
CATAATCAACTCAGGAGATTGCCACCTGCTAATTTTACAAGATATAGCCAACTTACTATC
TTGGATGGAGGATTTAACACCATCTCAAAACTGGAGCCAGAATTATGCCAAAAACTCCCC
CTGTTGGAAATTTTGAACCTCCAACACAATGAGCTATCTCAACTTTCTGATAAAACCTTT
GTCTTCTGCACAAATTTGACTGAACTCTATCTAAGATCCAACTCAATCCAGAAAATTCAA
AATAATCCCTTTAAAAATCTGAAGAATTTAATCAAATTAGATCTATCTCATAATGGTTTA
TCATCTACAAAATTAGGAACTCAGCTGCAACTGGAAAATCTCCAAGAGCTTCTATTATCA
AATAATAAAATTCAGGCACTAAGACATGAAGAACTTGATTTCCTTGGCAATTCTTCTTTA
AAAAAGTTAGAGTTGTCATCAAATCAAATTAAAGAGTTCTCTCCAGGGTGTTTTCATGCA
ATTGGAAAATTATTTGGCCTCTCTCTGAACAATGCCCAACTGGGCCCCAGTCTCACACGG
AAGCTTTGCTTGGAATTATCAAACACAAGCATTCAGAATCTTTCCCTGAGCAACACCCAG
CTAAATATAACAAGCAATGTGACTTTCATTGGACTAAAGCAGACAAATCTCACCATGCTG
GATCTTTCCCATAACAGCTTAAATGTGATTGGTAACGATTCCTTTGCTTGGCTTCCACAA
CTAGAATATTTCTTCCTGGAGTATAATAATATACAGCATTTGTATTCTCACTCCTTTTAT
GGGCTTTTCAATGTGAGACACCTGAATATGAGACGATCTTTTACTAAACAAAGCAATGCC
CTTGCTTCGCTTCCCAAGATTGATGATTTTTCCTTTCAGTGGCTAAAATGTTTGGACTAT
CTTAACATGGAAGATAACAACTTTCCAGGCATAAAAAACAATATGTTCACAGGACTGGTA
AAACTGAAATACTTAAGTCTATCCAACTCCTTCTCAAGTTTGCGGACTTTAACAAATGAA
ACATTTCTGTCACTTGCTCATTCTCCTCTACGAATACTCAACCTAACCAAAAATAAAATC
TCAAAAATAGAAAGTGGTGCTTTTTCTTGGTTGGGTCACCTAAAGATACTTGACCTTGGC
CTCAACGAAATTGGGCAAGAACTCACAGGTCAGGAATGGAGAGGTCTAGAAAATATTGTA
GAAATCTACCTGTCCTACAACAAATACCTACAACTGACTAGCAACTCTTTTAGCTTGGTT
CCAAGCCTTCAACAACTGATGCTCCGAAGGGTGGCCCTTAAAAACGTGGATAGCTCCCCT
TCACCTTTCCGCCCTCTTCGTAACTTGACCATCCTGGATCTAAGCAACAACAACATAGCC
AACATAAATGATGAACTGCTGGAAGGTCTTGAGAAACTAGAGATTCTGGATTTGCAGCAT
AACAACTTAGCACGGCTCTGGAAACATGCAAACCCTGGTGGTCCTGTTCATTTTCTAAAG
GGTCTTTCTCACCTCCACATTCTTAACTTAGAGTCCAATGGCTTTGATGAGATCCCAGCA
GAGGCCTTCAAGAACTTATTTGAATTAAAGAGCATCAATTTAGGACTGAATAATTTAAAC
ATGCTTCCACCATCTGTCTTTGATAATCAGGTGTCTCTAAAGTCATTGAGCCTTCAGAAG
AATCTCATAACATCAGTTGAGAAGAAAGTTTTTGGGCCAGCTTTCAAGAACCTGAGTAAC
TTAGATATGAGCTTTAATCCATTTGATTGTACATGTGAAAGCATTGCCTGGTTTGCTAAT
TGGATTAATGGTACCCATACCAACATCTCTGAGCTATCAAACCATTATCTTTGCAATACT
CCTCCTCATTATCATGGCTTCCCGGTAGTGCTTTTTGATACATCATCCTGCAAAGACAGT
GCCCCCTTTGAACTTCTTTTCATGATAAATACCAGTGTCCTATTGTTTTTTATCTTTATC
GTACTGCTTATCCATTTTGAAGGCTGGAGGATATCTTTTTATTGGAACGTTTCAGTGCAT
CGAGTTCTTGGTTTCAAAGAAATAGACAGACAGCCAGAGCAGTTTGAATACGCAGCGTAT
ATAATACATGCCTATAAAGATAGGGATTGGGTCTGGGAACACTTCTTGCCAATGGAAGAA
GAAGATCAAACTCTCAGATTTTGTCTGGAAGAAAGGGATTTTCAGGCAGGTGTCCTTGAA
CTTGAAGCAATTATTAACAGCATCCAAAGGAGCAGAAAAATTATTTTTGTTGTAACACAG
CATCTATTAAAAGATCCATTATGTAAAAGATTCAAGGTACACCATGCAGTTCAGCAAGCT
ATTGAACAAAACCTGGATTCCATTATATTGATCTTTCTTGAGAAGATTCCAGACTATAAA
CTGAACCATGCCCTCTGTTTGCGAAGAGGAATGTTTAAATCTCACTGCATCTTGAACTGG
CCAGTTCAGAAAGAACGGATAAATGCCTTTCATCATAAATTGCAGGTAGCCCTTGGATCC
AGAAATTCAGTGCAT
>DiBi TLR3 CM036974.1
ATGACCCAGGGGTTGCCATATCATATCTACTCCTTTTTGAGACTCTTGCCCTTTTGGGTA
CTGTGTGCATCCTCTACCAACAGATGTGCTGTTAGACATGAAGTGGCTGACTGCAGTCAT
CTGAAGTTGACTCAAATACCCGATGACCTCCCGGCAAACATAACAGTGTTGAATCTCACC
CATAATCAACTCAGGAGATTGCCACCTGCTAATTTTACAAGATATAGCCAACTTACTATC
TTGGATGGAGGATTTAACACCATCTCAAAACTGGAGCCAGAATTGTGCCAAAAACTGCCC
TTGTTGGAAATTTTGAACCTCCAACACAATGAGCTATCTCAACTTTCTGATAAAACCTTT
GTCTTCTGCACGAATTTGACTGAACTCCATCTAAGATCCAACTCAATCCAGAAAATTCAA
AATAATCCCTTTAAAAATCTGAAGAAATTAATCAAATTAGATCTATCTCATAATGGTTTA
TCATCTACGAAATTAGGAACTCAGCTCCAACTGGAAAATCTCCAAGAGCTTCTATTATCA
AATAATAAAATTCAGGCACTAAGACATGAAGAACTTGATTTCCTTGGCAATTCCTCTTTA
AAAAAGTTAGAGTTGTCATCAAATCAAATTAAAGAGTTCTCTCCAGGGTGTTTTCATGCA
ATTGGAAAATTATTTGGCCTCTCTCTGAACAATGTCCAACTGGGCCCCAGTCTCACACGG
AAGCTTTGCTTGGAATTATCAAACACAAGCATTCAGAATCTTTCCCTGAGCAACACCCAG
CTAAATATAACAAGCAATATGACTTTCACTGGACTAGAGCAGACAAATCTCACCATGCTG
GATCTTTCCCATAACAGCTTAAATGTGATTGGTAAGGATTCCTTTGCTTGGCTTCCACAT
CTAGAATATTTCTTCCTGGAGTATAATAATATACAGCATTTGTATTCTCACTCCTTTTAT
GGGCTTTTCAATGTGAGACACCTGAATTTGAGACGATCTTTTACTAAACAAAGCAATGCC
CTTGCTTCGCTTCCCAAGATTGATGATTTTTCCTTTCAGTGGCTAAAATGTTTGGAGTAT
CTTAACATGGAAGATAACAACTTTCCAGGCATAAAAAACAATATGTTCACAGGACTGGTA
AAACTGAAATACTTAAGTCTATCCAACTCCTTCTCAAGTTTGCGGACTTTAACAAATGAA
ACATTTCTGTCACTTGCTCATTCTCCTCTGCGAATACTCAACCTAACCAAAAATAAAATC
TCAAAAATAGAAAGTGGTGCTTTTTCTTGGTTGGGTCACCTAAAGATACTTGACCTTGGC
CTCAACGAAATTGGGCAAGAACTCACAGGTCAGGAATGGAGAGGTCTAGAAAATATTGTT
GAAATCTACCTGTCCTACAACAAATACCTACAACTGACTAGCAACTCTTTTGCCTTGGTT
CCAAGCCTTCAACAACTGATGCTCCGAAGGGTGGCCCTTAAAAATGTGGATAGCTCCCCT
TCACCTTTTCGCCCTCTTCGTAACTTGACCATCCTGGATCTAAGCAACAACAACATAGCC
AACATAAATGATGAACTGTTGGAAGGTCTTGAGAAACTAGAAATTCTGGATTTGCAGCAT
AACAACTTAGCACGGCTCTGGAAACATGCAAACCCTGGTGGTCCTGTTCATTTTCTAAAG
GGTCTTTCTCACCTCCACATTCTTAACTTAGAGTCCAATGGCTTTGATGAGATCCCAGCA
GAGGCCTTCAAGAACTTATTTGAATTAAAGAGCATCAATTTAGGACTGAATAATTTAAAC
ATGCTTCCACCATCTGTCTTTGATAATCAGGTGTCTCTAAAGTCATTGAGCCTTCAGAAG
AATCTCATAACATCAGTTGAGAAGAATGTTTTTGGGCCAGCTTTCAAGAACCTGAGTAAC
TTAGATATGAGCTTTAATCCATTTGATTGTACATGTGAAAGCATTGCCTGGTTTGTTAAT
TGGATTAATGGTACCCATACCAACATCTCTGAGCTATCAAACCATTATCTTTGCAATACT
CCTCCTCATTATCATGGCTTCCCGGTGATGCTTTTTGATACATCATCCTGCAAAGACAGT
GCCCCCTTTGAACTTCTTTTCATGATAAATACCAGTACCCTATTGTTCTTTATCTTTATC
GTACTGCTCATCCATTTTGAAGGCTGGAGGATATCTTTTTATTGGAACGTTTCGGTGCAT
CGAGTTCTTGGTTTCAAAGAAATAGACAGACAGCCAGAGCAGTTTGAATATGCAGCGTAT
ATAATACATGCCTATAAAGATAGGGATTGGGTCTGGGAACACTTCTTGCCAATGGAAGAA
AAAGATCAAACTCTCAGATTTTGTCTGGAAGAAAGAGATTTTCAGGCAGGTGTCCTTGAA
CTTGAAGCAATTATTAACAGCATCCAAAGGAGCAGAAAAATTATTTTTGTTGTAACACAT
CATCTATTAAAAGATCCATTATGTAAAAGATTCAAGGTACACCATGCAGTTCAGCAAGCT
ATTGAACAAAACCTGGATTCCATTATATTGATCTTTCTTGAGAAGATTCCAGACTATAAA
CTGAACCACGCCCTCTGTTTGCGAAGAGGAATGTTTAAATCTCACTGCATCTTGAACTGG
CCAGTTCAGAAAGAACGGATAAATGCCTTTCATCATAAATTGCAGGTAGCCCTTGGATCC
AGAAATTCAGTACAT
>CeSi TLR3  XP_004428823.1
ATGAGCCAGGGTTTGCCGTATCATATCTACTCCTTTTTGAGACTCTTGCCCTTTTGGGTA
CTGTGTGCATCCTCTACCAACAGATGTGCTGTTAGACATGAAGTGGCTGACTGCAGTCAT
CTGAAGTTGACTCAAATACCCGACGACCTCCCGGCAAACATAACAGTGTTGAATCTCACC
CATAATCAACTCAGGAGATTGCCACCTGCTAATTTTACAAGATATAGCCAACTTACTATC
TTGGATGGAGGATTTAACACCATCTCAAAACTGGAGCCAGAATTGTGCCAAAAACTGCCC
TTGTTGGAAATTTTGAACCTCCAACACAATGAGCTATCTCAACTTTCTGATAAAACCTTT
GTCTTCTGCACGAATTTGACTGAACTCCATCTAAGATCCAACTCAATCCAGAAAATTCAA
AATAATCCCTTTAAAAATCTGAAGAAATTAATCAAATTAGATCTATCTCATAATGGTTTA
TCATCTACGAAATTAGGAACTCAGCTCCAACTGGAAAATCTCCAAGAGCTTCTATTATCA
AATAATAAAATTCAGGCACTAAGACGTGAAGAACTTGATTTCCTTGGCAATTCTTCTTTA
AAAAAGTTAGAGTTGTCATCAAATCAAATTAAAGAGTTCTCTCCAGGGTGTTTTCATGCA
ATTGGAAAATTATTTGGCCTCACTCTGAACAATGTCCAACTGGGCCCCAGTCTCACACGG
AAGCTTTGCTTGGAATTATCAAACACAAGCATTCAGAATCTTTCCCTGAGCAACACCCAG
CTAAATATAACAAGCAATATGACTTTCATTGGACTAAAGCAGACAAATCTCACCATGCTG
GATCTTTCCCATAACAGCTTAAATGTGATTGGTAAGGATTCCTTTGCTTGGCTTCCACAT
CTAGAATATTTCTTCCTGGAGTATAATAATATACAGCATTTGTATTCTCACTCCTTTTAT
GGGCTTTTCAATGTGAGACACCTGAATTTGAGACGATCTTTTACTAAACAAAGCAATGCC
CTTGCTTCGCTTCCCAAGATTGACGATTTTTCCTTTCAGTGGCTAAAATGTTTGGAGTAT
CTTAACATGGAAGATAACAACTTTCCAGGCATAAAAAACAATATGTTCACAGGACTGGTA
AAACTGAAATACTTAAGTCTATCCAACTCCTTCTCAAGTTTGCGGACTTTAACAAATGAA
ACATTTCTGTCACTTGCTCATTCTCCGCTACGAATACTCAACCTAACCAAAAATAAAATC
TCAAAAATAGAAAGTGGTGCTTTTTCTTGGTTGGGTCTCCTAAAGATACTTGACCTTGGC
CTCAACGAAATTGGGCAAGAAATCACAGGTCAGGAATGGAGAGGTCTAGAAAATATTGTT
GAAATCTACCTGTCCTACAACAAATACCTACAACTGACTAGCAACTCTTTTGCCTTGGTT
CCAAGCCTTCAACAACTGATGCTCCGAAGGGTGGCCCTTAAAAATGTGGATAGCTCCCCT
TCACCTTTTCGCCCTCTTCGTAACTTGACCATCCTGGATCTAAGCAACAACAACATAGCC
AACATAAATGATGAACTGTTGGAAGGTCTTGAGAAACTAGAAATTCTGGATTTGCAGCAT
AACAACTTAGCACGGCTCTGGAAACATGCAAACCCTGGTGGTCCTGTTCATTTTCTAAAG
GGTCTTTCTCACCTCCACATTCTTAACTTAGAGTCCAATGGCTTTGATGAGATCCCAGCA
GAGGCCTTCAAGAACTTATTTGAATTAAAGAGCATCATTTTAGGACTGAATAATTTAAAC
ATGCTTCCACCATCTGTCTTTGATAATCAGGTGTCTCTAAAGTCATTGAGCCTTCAGAAG
AATCTCATAACATCAGTTGAGAAGAATGTTTTTGGGCCAGCTTTCAAGAACCTGAGTAAC
TTAGATATGAGCTTTAATCCATTTGATTGTACATGTGAAAGCATTGCCTGGTTTGTTAAT
TGGATTAATGGTACCCATACCAACATCTCTGAGCTATCAAACCATTATCTTTGCAATACT
CCTCCTCATTATCATGGCTTCCCAGTGATGCTTTTTGATACATCATCCTGCAAAGACAGT
GCCCCCTTTGAACTTCTTTTCATGATAAATACCAGTATCCTATTGTTCTTTATCTTTATC
GTACTGCTCATCCATTTTGAAGGTTGGAGGATATCTTTTTATTGGAACGTTTCGGTGCAT
CGAGTTCTTGGTTTCAAAGAAATAGACAGACAGCCAGAGCAGTTTGAATATGCAGCGTAT
ATAATACATGCCTATAAAGATAGGGATTGGGTCTGGGAACACTTCTTGCCAATGGAAGAA
GAAGATCAAACTCTCAGATTTTGTCTGGAAGAAAGGGATTTTCAGGCAGGTGTCCTTGAA
CTTGAAGCAATTATTAACAGCATCCAAAGGAGCAGAAAAATTATTTTTGTTGTAACACAT
CATCTATTAAAAGATCCATTATGTAAAAGATTCAAGGTACACCATGCAGTTCAGCAAGCT
ATTGAACAAAACCTGGATTCCATTATATTGATCTTTCTTGAGAAGATTCCAGACTATAAA
CTGAACCACGCCCTCTGTTTGCGAAGAGGAATGTTTAAATCTCACTGCATCTTGAACTGG
CCAGTTCAGAAAGAACGGATAAATGCCTTTCATCATAAATTGCAGGTAGCCCTTGGATCC
AGAAATTCAGTACAT
