# Supplementary material for: Twelve toll-like receptor (TLR) genes in the family Equidae – comparative genomics, selection and evolution
Source: Vet Res Commun. 2023 Oct 24;48(2):725–41. doi: 10.1007/s11259-023-10245-4 (PMC10998774; doi:10.1007/s11259-023-10245-4)
Supplement: Supplementary file 3 — Supplementary Material 3 [file 11259_2023_10245_MOESM3_ESM.zip › TLR4 AA.fas]

>EqGr TLR4 Heq1
MMPPTRLAGTLIPAMAFLSCLRPDSWDPCVQVVPNTTYQCMDLNLYKIPENIPTSTKELD
LSFNPLKELGSHSFSNFPELQVLDLSRCEIEMIEDDAYQGLNHLSTLILTGNPIRSLALG
AFSGLSSLQTLVAVETKLSSLEKFPIGHLKTLKELNVAHNLIHSFKLPEYFSKMPNLEHL
DLSNNKIQNISHEDLRVLHQTPLLNLSLDLSLNPLEFIQPDAFKEIKLHKLTLRSNFDSI
DVMKSCIQGLAGLKVNRLVLGEFKNERKLERFDTSALRGLHNLTIEEFRLAYIDNYSSKD
SIDLLNCLANISKISLVSLDLGNLKDFPKGFGWQDFELVNCRIEGFPTLELTSLKRLVFT
SNKDMKSFNEVKLPSLEFLDLSRNRLSFKSCCSEADLKTTRLKHLDLSFNDVISMSSNFM
GLEQLEHLDFQHSTLKQASDFPVFLSLKNLRYLDISYTNTRVVFHGIFDGLVSLQVLKMA
GNSFKDNFLPNVFREMTNLTTLDLSKCNLEQVSQEAFCLLPRLRVLNMSHNNLLFLDTLP
YKPLHSLQILDCSFNRIVAFKWQELQHFPSSLASLNLTQNDFACVCEYQSFLQWVKDQRQ
LLVEVEHLVCAIPLQMRGMPVLGFNNATCQISKTIVGGSVFSILVVSVIAVLVYKFYFHL
MLLAGCKKYGRGESIYDAFVIYSSQDEDWVRNELVKNLEEGVPPFQLCLHYRDFIPGVAI
AANIIQEGFHKSRKVIVVVSQHFIQSRWCIFEYEIAQTWQFLSSRAGIIFIVLHKLEKSL
LRQQVELYRLLNRNTYLEWEDSVLGRHIFWRRLRKALLDGKPWSPAGTADAAESRQHDAE
TST
>EqGr TLR4 Heq2
MMPPTRLAGTLIPAMAFLSCLRPESWDPCVQVVPNTTYQCMDLNLYKIPENIPTSTKELD
LSFNPLKELGSHSFSNFPELQVLDLSRCEIEMIEDDAYQGLNHLSTLILTGNPIRSLALG
AFSGLSSLQTLVAVETKLSSLEKFPIGHLKTLKELNVAHNLIHSFKLPEYFSKMPNLEHL
DLSNNKIQNISHEDLRVLHQTPLLNLSLDLSLNPLEFIQPDAFKEIKLHKLTLRSNFDSI
DVMKSCIQGLAGLKVNRLVLGEFKNERKLERFDTSALRGLHNLTIEEFRLAYIDNYSSKD
SIDLLNCLANISKISLVSLDLGNLKDFPKGFGWQDFELVNCRIEGFPTLELTSLKRLVFT
SNKDMKSFNEVKLPSLEFLDLSRNRLSFKSCCSEADLKTTRLKHLDLSFNDVISMSSNFM
GLEQLEHLDFQHSTLKQASDFPVFLSLKNLRYLDISYTNTRVVFHGIFDGLVSLQVLKMA
GNSFKDNFLPNVFREMTNLTTLDLSKCNLEQVSQEAFCLLPRLRVLNMSHNNLLFLDTLP
YKPLHSLQILDCSFNRIVAFKWQELQHFPSSLASLNLTQNDFACVCEYQSFLQWVKDQRQ
LLVEVEHLVCAIPLQMRGMPVLGFNNATCQISKTIVGGSVFSILVVSVIAVLVYKFYFHL
MLLAGCKKYGRGESIYDAFVIYSSQDEDWVRNELVKNLEEGVPPFQLCLHYRDFIPGVAI
AANIIQEGFHKSRKVIVVVSQHFIQSRWCIFEYEIAQTWQFLSSRAGIIFIVLHKLEKSL
LRQQVELYRLLNRNTYLEWEDSVLGRHIFWRRLRKALLDGKPWSPAGTADAAESRQHDAE
TST
>EqQuAn TLR4 Heq4
MMPPTRLAGTLIPAMAFLSCLRPESWDPCVQVVPNTTYQCMDLNLYKIPENIPTSTKELD
LSFNPLKELGSHSFSNFPELQVLDLSRCEIEMIEDDAYQGLNHLSTLILTGNPIRSLALG
AFSGLSSLQTLVAVETKLSSLEKFPIGHLKTLKELNVAHNLIHSFKLPEYFSKMPNLEHL
DLSNNKIQNISHEDLRVLHQTPLLNLSLDLSLNPLEFIQPDAFKEIKLHKLTLRSNFDSI
DVMKSCIQGLAGLKVNRLVLGEFKNERTLERFDTSALRGLHNLTIEEFRLAYIDNYSSKD
SIDLLNCLANISKISLVSLDLGNLKDFPKGFGWQDFELVNCRIEGFPTLELTSLKRLVFT
SNKDMKSFNEVKLPSLEFLDLSRNRLSFKSCCSEADLKTTRLKHLDLSFNDVISMSSNFM
GLEQLEHLDFQHSTLKQASDFPVFLSLKNLRYLDISYTNTRVVFHGIFDGLVSLQVLKMA
GNSFKDNFLPNVFREMTNLTTLDLSKCNLEQVSQEAFCLLPRLRVLNMSHNNLLFLDTLP
YKPLHSLQILDCSFNRIVAFKWQELQHFPSSLASLNLTQNDFACVCEYQSFLQWVKDQRQ
LLVEVEHLVCAIPLQMRGMPVLGFNNATCQISKTIVGGSVFSILVVSVIAVLVYKFYFHL
MLLAGCKKYGRGESIYDAFVIYSSQDEDWVRNELVKNLEEGVPPFQLCLHYRDFIPGVAI
AANIIQEGFHKSRKVIVVVSQHFIQSRWCIFEYEIAQTWQFLSSRAGIIFIVLHKLEKSL
LRQQVELYRLLNRNTYLEWEDSVLGRHIFWRRLRKALLDGKPWSPAGTADAAESRQHDAE
TST
>EqQuAn TLR4 Heq5
MMPPTRLAGTLIPAMAFLSCLRPESWDPCVQVVPNTTYQCMDLNLYKIPENIPTSTKELD
LSFNPLKELGSHSFSNFPELQVLDLSRCEIEMIEDDAYQGLNHLSTLILTGNPIRSLALG
AFSGLSSLQTLVAVETKLSSLEKFPIGHLKTLKELNVAHNLIHSFKLPEYFSKMPNLEHL
DLSNNKIQNISHEDLRVLHQTPLLNLSLDLSLNPLEFIQPDAFKEIKLHKLTLRSNFDSI
DVMKSCIQGLAGLKVNRLVLGEFKNERKLERFDTSALRGLHNLTIEEFRLAYIDNYSSKD
SIDLLNCLANISKISLVSLDLGNLKDFPKGFGWQDFELVNCRIEGFPTLELTSLKRLVFT
SNKDMKSFNEVKLPSLEFLDLSRNRLSFKSCCSEADLKTTRLKHLDLSFNDVISMSSNFM
GLEQLEHLDFQHSTLKQASDFPVFLSLKNLRYLDISYTNTRVVFHGIFDGLVSLQVLKMA
GNSFKDNFLPNVFREMTNLTTLDLSKCNLEQVSQEAFCLLPRLRVLNMSHNNLLFLDTLP
YKPLHSLQILDCSFNRIVAFKWQELQHFPSSLASLNLTQNDFACVCEYQSFLQWVKDQRQ
LLVEVEHLVCAIPLHMRGMPVLGFNNATCQISKTIVGGSVFSILVVSVIAVLVYKFYFHL
MLLAGCKKYGRGESIYDAFVIYSSQDEDWVRNELVKNLEEGVPPFQLCLHYRDFIPGVAI
AANIIQEGFHKSRKVIVVVSQHFIQSRWCIFEYEIAQTWQFLSSRAGIIFIVLHKLEKSL
LRQQVELYRLLNRNTYLEWEDSVLGRHIFWRRLRKALLDGKPWSPAGTADAAESRQHDAE
TST
>EqQuBoe TLR4 Heq6
MMPPTRLAGTLIPAMAFLSCLRPESWDPCVQVVPNTTYQCMDLNLYKIPENIPTSTKELD
LSFNPLKELGSHSFSNFPELQVLDLSRCEIEMIEDDAYQGLNHLSTLILTGNPIRSLALG
AFSGLSSLQTLVAVETKLSSLEKFPIGHLKTLKELNVAHNLIHSFKLPEYFSKMPNLEHL
DLSNNKIQNISHEDLRVLHQTPLLNLSLDLSLNPLEFIQPDAFKEIKLHKLTLRSNFDSI
DVMKSCIQGLAGLKVNRLVLGEFKNERKLERFDTSALRGLHNLTIEEFRLAYIDNYSSKD
SIDLLNCLANISKISLVSLDLGNLKDFPKGFGWQDFELVNCRIEGFPTLELTSLKRLVFT
SNKDMKSFNEVKLPSLEFLDLSRNRLSFKSCCSEADLKTTRLKHLDLSFNDVISMSSNFM
GLEQLEHLDFQHSTLKQASDFPVFLSLKNLRYLDISYTNTRVVFHGIFDGLVSLQVLKMA
GNSFKDNFLPNVFREMTNLTTLDLSKCNLEQVSQEAFCLLPRLRVLNMSHNNLLFLDTLP
YKPLHSLQILDCSFNRIVAFKWQELQHFPSSLASLNLTQNDFACVCEYQSFLQWVKDQRQ
LLVEVEHLVCAIPLHMRGMPVLGFNNATCQISKTIVGGSVFSILVVSVIAVLVYKFYFHL
MLLAGCKKYGRGESIYDAFVIYSSQDEDWVRNELVKNLEEGVPPFQLCLHYRDFIPGVAI
AANIIQEGFHKSRKVIVVVSQHFIQSRWCIFEYEIAQTWQFLSSRAGIIFIVLHKLEKSL
LRQQVELYRLLNRNTYLEWEDSVLGRHIFWRRLRKALLDGKPWSPAGTADAAESRQHDAE
TST
>EqQuBoe TLR4 Heq7
MMPPTRLAGTLIPAMAFLSCLRPESWDPCVQVVPNTTYQCMDLNLYKIPENIPTSTKELD
LSFNPLKELGSHSFSNFPELQVLDLSRCEIEMIEDDAYQGLNHLSTLILTGNPIRSLALG
AFSGLSSLQTLVAVETKLSSLEKFPIGHLKTLKELNVAHNLIHSFKLPEYFSKMPNLEHL
DLSNNKIQNISHEDLRVLHQTPLLNLSLDLSLNPLEFIQPDAFKEIKLHKLTLRSNFDSI
DVMKSCIQGLAGLKVNRLVLGEFKNERKLERFDTSALRGLHNLTIEEFRLAYIDNYSSKD
SIDLLNCLANISKISLVSLDLGNLKDFPKGFGWQDFELVNCRIEGFPTLELTSLKRLVFT
SNKDMKSFNEVKLPSLEFLDLSRNRLSFKSCCSEADLKTTRLKHLDLSFNDVISMSSNFM
GLEQLEHLDFQHSTLKQASDFPVFLSLKNLRYLDISYTNTRVVFHGIFDGLVSLQVLKMA
GNSFKDNFLPNVFREMTNLTTLDLSKCNLEQVSQEAFCLLPRLRVLNMSHNNLLFLDTLP
YKPLHSLQILDCSFNRIVAFKWQELQHFPSSLASLNLTQNDFACVCEYQSFLQWVKDQRQ
LLVEVEHLVCAIPLHMRGMPVLGFNNATCQISKTIVGGSVFSILVVSVIAVLVYKFYFHL
MLLAGCKKYGRGESIYDAFVIYSSQDEDWVRNELVKNLEEGVPPFQLCLHYRDFIPGVAI
AANIIQEGFHKSRKVIVVVSQHFIQSRWCIFEYEIAQTWQFLSSRAGIIFIVLHKLEKSL
LRQQVELYRLLNRNTYLEWEDSVLGRHIFWRRLRKALLDGKPWSPAGTADAAESRQHDAE
TST
>EqQuBor TLR4 Heq8
MMPPTRLAGTLIPAMAFLSCLRPESWDPCVQVVPNTTYQCMDLNLYKIPENIPTSTKELD
LSFNPLKELGSHSFSNFPELQVLDLSRCEIEMIEDDAYQGLNHLSTLILTGNPIRSLALG
AFSGLSSLQTLVAVETKLSSLEKFPIGHLKTLKELNVAHNLIHSFKLPEYFSKMPNLEHL
DLSNNKIQNISHEDLRVLHQTPLLNLSLDLSLNPLEFIQPDAFKEIKLHKLTLRSNFDSI
DVMKSCIQGLAGLKVNRLVLGEFKNERKLERFDTSALRGLHNLTIEEFRLAYIDNYSSKD
SIDLLNCLANISKISLVSLDLGNLKDFPKGFGWQDFELVNCRIEGFPTLELTSLKRLVFT
SNKDMKSFNEVKLPSLEFLDLSRNRLSFKSCCSEADLKTTRLKHLDLSFNDVISMSSNFM
GLEQLEHLDFQHSTLKQASDFPVFLSLKNLRYLDISYTNTRVVFHGIFDGLVSLQVLKMA
GNSFKDNFLPNVFREMTNLTTLDLSKCNLEQVSQEAFCLLPRLRVLNMSHNNLLFLDTLP
YKPLHSLQILDCSFNRIVAFKWQELQHFPSSLASLNLTQNDFACVCEYQSFLQWVKDQRQ
LLVEVEHLVCAIPLQMRGMPVLGFNNATCQISKTIVGGSVFSILVVSVIAVLVYKFYFHL
MLLAGCKKYGRGESIYDAFVIYSSQDEDWVRNELVKNLEEGVPPFQLCLHYRDFIPGVAI
AANIIQEGFHKSRKVIVVVSQHFIQSRWCIFEYEIAQTWQFLSSRAGIIFIVLHKLEKSL
LRQQVELYRLLNRNTYLEWEDSVLGRHIFWRRLRKALLDGKPWSPAGTADAAESRQHDAE
TST
>EqQuBor TLR4 Heq6
MMPPTRLAGTLIPAMAFLSCLRPESWDPCVQVVPNTTYQCMDLNLYKIPENIPTSTKELD
LSFNPLKELGSHSFSNFPELQVLDLSRCEIEMIEDDAYQGLNHLSTLILTGNPIRSLALG
AFSGLSSLQTLVAVETKLSSLEKFPIGHLKTLKELNVAHNLIHSFKLPEYFSKMPNLEHL
DLSNNKIQNISHEDLRVLHQTPLLNLSLDLSLNPLEFIQPDAFKEIKLHKLTLRSNFDSI
DVMKSCIQGLAGLKVNRLVLGEFKNERKLERFDTSALRGLHNLTIEEFRLAYIDNYSSKD
SIDLLNCLANISKISLVSLDLGNLKDFPKGFGWQDFELVNCRIEGFPTLELTSLKRLVFT
SNKDMKSFNEVKLPSLEFLDLSRNRLSFKSCCSEADLKTTRLKHLDLSFNDVISMSSNFM
GLEQLEHLDFQHSTLKQASDFPVFLSLKNLRYLDISYTNTRVVFHGIFDGLVSLQVLKMA
GNSFKDNFLPNVFREMTNLTTLDLSKCNLEQVSQEAFCLLPRLRVLNMSHNNLLFLDTLP
YKPLHSLQILDCSFNRIVAFKWQELQHFPSSLASLNLTQNDFACVCEYQSFLQWVKDQRQ
LLVEVEHLVCAIPLHMRGMPVLGFNNATCQISKTIVGGSVFSILVVSVIAVLVYKFYFHL
MLLAGCKKYGRGESIYDAFVIYSSQDEDWVRNELVKNLEEGVPPFQLCLHYRDFIPGVAI
AANIIQEGFHKSRKVIVVVSQHFIQSRWCIFEYEIAQTWQFLSSRAGIIFIVLHKLEKSL
LRQQVELYRLLNRNTYLEWEDSVLGRHIFWRRLRKALLDGKPWSPAGTADAAESRQHDAE
TST
>EqQuBor TLR4 Heq9
MMPPTRLAGTLIPAMAFLSCLRPESWDPCVQVVPNTTYQCMDLNLYKIPENIPTSTKELD
LSFNPLKELGSHSFSNFPELQVLDLSRCEIEMIEDDAYQGLNHLSTLILTGNPIRSLALG
AFSGLSSLQTLVAVETKLSSLEKFPIGHLKTLKELNVAHNLIHSFKLPEYFSKMPNLEHL
DLSNNKIQNISHEDLRVLHQTPLLNLSLDLSLNPLEFIQPDAFKEIKLHKLILRSNFDSI
DVMKSCIQGLAGLKVNRLVLGEFKNERKLERFDTSALRGLHNLTIEEFRLAYIDNYSSKD
SIDLLNCLANISKISLVSLDLGNLKDFPKGFGWQDFELVNCRIEGFPTLELTSLKRLVFT
SNKDMKSFNEVKLPSLEFLDLSRNRLSFKSCCSEADLKTTRLKHLDLSFNDVISMSSNFM
GLEQLEHLDFQHSTLKQASDFPVFLSLKNLRYLDISYTNTRVVFHGIFDGLVSLQVLKMA
GNSFKDNFLPNVFREMTNLTTLDLSKCNLEQVSQEAFCLLPRLRVLNMSHNNLLFLDTLP
YKPLHSLQILDCSFNRIVAFKWQELQHFPSSLASLNLTQNDFACVCEYQSFLQWVKDQRQ
LLVEVEHLVCAIPLQMRGMPVLGFNNATCQISKTIVGGSVFSILVVSVIAVLVYKFYFHL
MLLAGCKKYGRGESIYDAFVIYSSQDEDWVRNELVKNLEEGVPPFQLCLHYRDFIPGVAI
AANIIQEGFHKSRKVIVVVSQHFIQSRWCIFEYEIAQTWQFLSSRAGIIFIVLHKLEKSL
LRQQVELYRLLNRNTYLEWEDSVLGRHIFWRRLRKALLDGKPWSPAGTADAAESRQHDAE
TST
>EqQuCh TLR4 Heq6
MMPPTRLAGTLIPAMAFLSCLRPESWDPCVQVVPNTTYQCMDLNLYKIPENIPTSTKELD
LSFNPLKELGSHSFSNFPELQVLDLSRCEIEMIEDDAYQGLNHLSTLILTGNPIRSLALG
AFSGLSSLQTLVAVETKLSSLEKFPIGHLKTLKELNVAHNLIHSFKLPEYFSKMPNLEHL
DLSNNKIQNISHEDLRVLHQTPLLNLSLDLSLNPLEFIQPDAFKEIKLHKLTLRSNFDSI
DVMKSCIQGLAGLKVNRLVLGEFKNERKLERFDTSALRGLHNLTIEEFRLAYIDNYSSKD
SIDLLNCLANISKISLVSLDLGNLKDFPKGFGWQDFELVNCRIEGFPTLELTSLKRLVFT
SNKDMKSFNEVKLPSLEFLDLSRNRLSFKSCCSEADLKTTRLKHLDLSFNDVISMSSNFM
GLEQLEHLDFQHSTLKQASDFPVFLSLKNLRYLDISYTNTRVVFHGIFDGLVSLQVLKMA
GNSFKDNFLPNVFREMTNLTTLDLSKCNLEQVSQEAFCLLPRLRVLNMSHNNLLFLDTLP
YKPLHSLQILDCSFNRIVAFKWQELQHFPSSLASLNLTQNDFACVCEYQSFLQWVKDQRQ
LLVEVEHLVCAIPLHMRGMPVLGFNNATCQISKTIVGGSVFSILVVSVIAVLVYKFYFHL
MLLAGCKKYGRGESIYDAFVIYSSQDEDWVRNELVKNLEEGVPPFQLCLHYRDFIPGVAI
AANIIQEGFHKSRKVIVVVSQHFIQSRWCIFEYEIAQTWQFLSSRAGIIFIVLHKLEKSL
LRQQVELYRLLNRNTYLEWEDSVLGRHIFWRRLRKALLDGKPWSPAGTADAAESRQHDAE
TST
>EqHa TLR4 Heq3
MMPPTRLAGTLIPAMAFLSCLRPESWDPCVQVVPNTTYQCMDLNLYKIPENIPTSTKELD
LSFNPLKELGSHSFSNFPELQVLDLSRCEIEMIEDDAYQGLNHLSTLILTGNPIRSLALG
AFSGLSSLQTLVAVETKLSSLEKFPIGHLKTLKELNVAHNLIHSFKLPEYFSKMPNLEHL
DLSNNKIQNISHEDLRVLHQTPLLNLSLDLSLNPLEFIQPDAFKEIKLHKLTLRSNFDSI
DVMKSCIQGLAGLKVNRLVLGEFKNERKLERFDTSALRGLHNLTIEEFRLAYIDNYSSKD
SIDLLNCLANISKISLVSLDLGNLKDFPKGFGWQDFELVNCRIEGFPTLELTSLKRLVFT
SNKDMKSFNEVKLPSLEFLDLSRNRLSFKSCCSEADLKTTRLKHLDLSFNDVISMSSNFM
GLEQLEHLDFQHSTLKQASDFPVFLSLKNLRYLDISYTNTRVVFHGIFDGLVSLQVLKMA
GNSFKDNFLPNVFREMTNLTTLDLSKCNLEQVSQEAFCLLPRLQVLNMSHNNLLFLDTLP
YKPLHSLQILDCSFNRIVAFKWQELQHFPSSLASLNLTQNDFACVCEYQSFLQWVKDQRQ
LLVEVEHLVCAIPLQMRGMPVLGFNNATCQISKTIVGGSVFSILVVSVIAVLVYKFYFHL
MLLAGCKKYGRGESIYDAFVIYSSQDEDWVRNELVKNLEEGVPPFQLCLHYRDFIPGVAI
AANIIQEGFHKSRKVIVVVSQHFIQSRWCIFEYEIAQTWQFLSSRAGIIFIVLHKLEKSL
LRQQVELYRLLNRNTYLEWEDSVLGRHIFWRRLRKALLDGKLWSPAGTADAAESRQHDAE
TST
>EqAs TLR4 Heq10
MMPPTRLAGTLIPAMAFLSCLRPESWDPCVQVVPNTTYQCMDLNLYKIPENIPTSTKELD
LSFNPLKELGSHSFSNFPELQVLDLSRCEIEMIEDDAYQGLNHLSTLILTGNPIRSLALG
AFSGLSSLQTLVAVETKLSSLEKFPIGHLKTLKELNVAHNLIHSFKLPEYFSKMPNLEHL
DLSNNKIQNISHEDLRVLHQTPLLNLSLDLSLNPLEFIQPDAFKEIKLHKLTLRSNFDSI
DVMKSCIQGLAGLKVNRLVLGEFKNERKLERFDTSALRGLHNLTIEEFRLAYIDNYSSKD
SIDLLNCLANISKISLVSLDLGNLKDFPKGFGWQDFELVNCRIEGFPTLELTSLKRLVFT
SNKDMKSFNEVKLPSLEFLDLSRNRLSFKSCCSEADLKTTRLKHLDLSFNDVISMSSNFM
GLEQLEHLDFQHSTLKQASDFPVFLSLKNLRYLDISYTHTRVVFHGIFDGLVSLQVLKMA
GNSFKDNFLPNVFREMTNLTTLDLSKCNLEQVSQEAFCLLPRLRVLNMSHNNLLFLDTLP
YKPLHSLQILDCSFNRIVAFKWQELQHFPSSLASLNLTQNDFACVCEYQSFLQWVKDQRQ
LLVEVEHLVCAIPLQMRGMPVLGFNNATCQISKTIVGGSVFSILVVSVIAVLVYKFYFHL
MLLAGCKKYGRGESIYDAFVIYSSQDEDWVRNELVKNLEEGVPPFQLCLHYRDFIPGVAI
AANIIQEGFHKSRKVIVVVSQHFIQSRWCIFEYEIAQTWQFLSSRAGIIFIVLHKLEKSL
LRQQVELYRLLNRNTYLEWEDSVLGRHIFWRRLRKALLDGKPWSPAGTADAAESRQHDAE
TST
>EqAs TLR4 Heq12
MMPPTRLAGTLIPAMAFLSCLRPESWDPCVQVVPNTTYQCMDLNLYKIPENIPTSTKELD
LSFNPLKELGSHSFSNFPELQVLDLSRCEIEMIEDDAYQGLNHLSTLILTGNPIRSLALG
AFSGLSSLQTLVAVETKLSSLEKFPIGHLKTLKELNVAHNLIHSFKLPEYFSKMPNLEHL
DLSNNKIQNISHEDLRVLHQTPLLNLSLDLSLNPLEFIQPDAFKEIKLHKLTLRSNFDSI
DVMKSCIQGLAGLKVNRLVLGEFKNERKLERFDTSALHGLHNLTIEEFRLAYIDNYSSKD
SIDLLNCLANISKISLVSLDLGNLKDFPKGFGWQDFELVNCRIEGFPTLELTSLKRLVFT
SNKDMKSFNEVKLPSLEFLDLSRNRLSFKSCCSEADLKTTRLKHLDLSFNDVISMSSNFM
GLEQLEHLDFQHSTLKQASDFPVFLSLKNLRYLDISYTHTRVVFHGIFDGLVSLQVLKMA
GNSFKDNFLPNVFREMTNLTTLDLSKCNLEQVSQEAFCLLPRLRVLNMSHNNLLFLDTLP
YKPLHSLQILDCSFNRIVAFKWQELQHFPSSLASLNLTQNDFACVCEYQSFLQWVKDQRQ
LLVEVEHLVCAIPLQMRGMPVLGFNNATCQISKTIVGGSVFSILVVSVIAVLVYKFYFHL
MLLAGCKKYGRGESIYDAFVIYSSQDEDWVRNELVKNLEEGVPPFQLCLHYRDFIPGVAI
AANIIQEGFHKSRKVIVVVSQHFIQSRWCIFEYEIAQTWQFLSSRAGIIFIVLHKLEKSL
LRQQVELYRLLNRNTYLEWEDSVLGRHIFWRRLRKALLDGKPWSPAGTADAAESRQHDAE
TST
>EqAfSo TLR4 Heq10
MMPPTRLAGTLIPAMAFLSCLRPESWDPCVQVVPNTTYQCMDLNLYKIPENIPTSTKELD
LSFNPLKELGSHSFSNFPELQVLDLSRCEIEMIEDDAYQGLNHLSTLILTGNPIRSLALG
AFSGLSSLQTLVAVETKLSSLEKFPIGHLKTLKELNVAHNLIHSFKLPEYFSKMPNLEHL
DLSNNKIQNISHEDLRVLHQTPLLNLSLDLSLNPLEFIQPDAFKEIKLHKLTLRSNFDSI
DVMKSCIQGLAGLKVNRLVLGEFKNERKLERFDTSALRGLHNLTIEEFRLAYIDNYSSKD
SIDLLNCLANISKISLVSLDLGNLKDFPKGFGWQDFELVNCRIEGFPTLELTSLKRLVFT
SNKDMKSFNEVKLPSLEFLDLSRNRLSFKSCCSEADLKTTRLKHLDLSFNDVISMSSNFM
GLEQLEHLDFQHSTLKQASDFPVFLSLKNLRYLDISYTHTRVVFHGIFDGLVSLQVLKMA
GNSFKDNFLPNVFREMTNLTTLDLSKCNLEQVSQEAFCLLPRLRVLNMSHNNLLFLDTLP
YKPLHSLQILDCSFNRIVAFKWQELQHFPSSLASLNLTQNDFACVCEYQSFLQWVKDQRQ
LLVEVEHLVCAIPLQMRGMPVLGFNNATCQISKTIVGGSVFSILVVSVIAVLVYKFYFHL
MLLAGCKKYGRGESIYDAFVIYSSQDEDWVRNELVKNLEEGVPPFQLCLHYRDFIPGVAI
AANIIQEGFHKSRKVIVVVSQHFIQSRWCIFEYEIAQTWQFLSSRAGIIFIVLHKLEKSL
LRQQVELYRLLNRNTYLEWEDSVLGRHIFWRRLRKALLDGKPWSPAGTADAAESRQHDAE
TST
>EqAfSo TLR4 Heq11
MMPPTRLAGTLIPAMAFLSCLRPESWDPCVQVVPNTTYQCMDLNLYKIPENIPTSTKELD
LSFNPLKELGSHSFSNFPELQVLDLSRCEIEMIEDDAYQGLNHLSTLILTGNPIRSLALG
AFSGLSSLQTLVAVETKLSSLEKFPIGHLKTLKELNVAHNLIHSFKLPEYFSKMPNLEHL
DLSNNKIQNISHEDLRVLHQTPLLNLSLDLSLNPLEFIQPDAFKEIKLHKLTLRSNFDSI
DVMKSCIQGLAGLKVNRLVLGEFKNERKLERFDTSALRRLHNLTIEEFRLAYIDNYSSKD
SIDLLNCLANISKISLVSLDLGNLKDFPKGFGWQDFELVNCRIEGFPTLELTSLKRLVFT
SNKDMKSFNEVKLPSLEFLDLSRNRLSFKSCCSEADLKTTRLKHLDLSFNDVISMSSNFM
GLEQLEHLDFQHSTLKQASDFPVFLSLKNLRYLDISYTHTRVVFHGIFDGLVSLQVLKMA
GNSFKDNFLPNVFREMTNLTTLDLSKCNLEQVSQEAFCLLPRLRVLNMSHNNLLFLDTLP
YKPLHSLQILDCSFNRIVAFKWQELQHFPSSLASLNLTQNDFACVCEYQSFLQWVKDQRQ
LLVEVEHLVCAIPLQMRGMPVLGFNNATCQISKTIVGGSVFSILVVSVIAVLVYKFYFHL
MLLAGCKKYGRGESIYDAFVIYSSQDEDWVRNELVKNLEEGVPPFQLCLHYRDFIPGVAI
AANIIQEGFHKSRKVIVVVSQHFIQSRWCIFEYEIAQTWQFLSSRAGIIFIVLHKLEKSL
LRQQVELYRLLNRNTYLEWEDSVLGRHIFWRRLRKALLDGKPWSPAGTADAAESRQHDAE
TST
>EqHeKu TLR4 Heq14
MMPPTRLAGTLIPAMAFLSCLRPESWDPCVQVVPNTTYQCMDLNLYKIPENIPTSTKELD
LSFNPLKELGSHSFSNFPELQVLDLSRCEIEMIEDDAYQGLNHLSTLILTGNPIRSLALG
AFSGLSSLQTLVAVETKLSSLEKFPIGHLKTLKELNVAHNLIHSFKLPEYFSKMPNLEHL
DLSNNKIQNISHEDLRVLHQTPLLNLSLDLSLNPLEFIQPDAFKEVKLHKLTLRSNFDSI
DVMKSCIQGLAGLKVNRLVLGEFKNERKLERFDTSALRGLHNLTIEEFRLAYIDNYSSKD
SIDLLNCLANISKISLVSLDLGNLKDFPKGFGWQDFELVNCRIEGFPTLELTSLKRLVFT
SNKDMKSFNEVKLPSLEFLDLSRNRLSFKSCCSEADLKTTRLKHLDLSFNDVISMSSNFM
GLEQLEHLDFQHSTLKQASDFPVFLSLKNLRYLDISYTNTRVVFHGIFDGLVSLQVLKMA
GNSFKDNFLPNVFREMTNLTTLDLSKCNLEQVSQEAFCLLPRLRVLNMSHNNLLFLDTLP
YKPLHSLQILDCSFNRIVAFKWQELQHFPSSLASLNLTQNDFACVCEYQSFLQWVKDQRQ
LLVEVEHLVCAIPLQMRGMPVLGFNNATCQISKTIVGGSVFSILVVSVIAVLVYKFYFHL
MLLAGCKKYGRGESIYDAFVIYSSQDEDWVRNELVKNLEEGVPPFQLCLHYRDFIPGVAI
AANIIQEGFHKSRKVIVVVSQHFIQSRWCIFEYEIAQTWQFLSSRAGIIFIVLHKLEKSL
LRQQVELYRLLNRNTYLEWEDSVLGRHIFWRRLRKALLDGKPWSPAGTADAAESRQHDAE
TST
>EqHeKu TLR4 Heq13
MMPPTRLAGTLIPAMAFLSCLRPESWDPCVQVVPNTTYQCMDLNLYKIPENIPTSTKELD
LSFNPLKELGSHSFSNFPELQVLDLSRCEIEMIEDDAYQGLNHLSTLILTGNPIRSLALG
AFSGLSSLQTLVAVETKLSSLEKFPIGHLKTLKELNVAHNLIHSFKLPEYFSKMPNLEHL
DLSNNKIQNISHEDLRVLHQTPLLNLSLDLSLNPLEFIQPDAFKEIKLHKLTLRSNFDSI
DVMKSCIQGLAGLKVNRLVLGEFKNERKLERFDTSALRGLHNLTIEEFRLAYIDNYSSKD
SIDLLNCLANISKISLVSLDLGNLKDFPKGFGWQDFELVNCRIEGFPTLELTSLKRLVFT
SNKDMKSFNEVKLPSLEFLDLSRNRLSFKSCCSEADLKTTRLKHLDLSFNDVISMSSNFM
GLEQLEHLDFQHSTLKQASDFPVFLSLKNLRYLDISYTNTRVVFHGIFDGLVSLQVLKMA
GNSFKDNFLPNVFREMTNLTTLDLSKCNLEQVSQEAFCLLPRLRVLNMSHNNLLFLDTLP
YKPLHSLQILDCSFNRIVAFKWQELQHFPSSLASLNLTQNDFACVCEYQSFLQWVKDQRQ
LLVEVEHLVCAIPLQMRGMPVLGFNNATCQISKTIVGGSVFSILVVSVIAVLVYKFYFHL
MLLAGCKKYGRGESIYDAFVIYSSQDEDWVRNELVKNLEEGVPPFQLCLHYRDFIPGVAI
AANIIQEGFHKSRKVIVVVSQHFIQSRWCIFEYEIAQTWQFLSSRAGIIFIVLHKLEKSL
LRQQVELYRLLNRNTYLEWEDSVLGRHIFWRRLRKALLDGKPWSPAGTADAAESRQHDAE
TST
>EqHeKu TLR4 Heq15
MMPPTRLAGTLIPAMAFLSCLRPESWDPCVQVVPNTTYQCMDLNLYKIPENIPTSTKELD
LSFNPLKELGSHSFSNFPELQVLDLSRCEIEMIEDDAYQGLNHLSTLILTGNPIRSLALG
AFSGLSSLQTLVAVETKLSSLEKFPIGHLKTLKELNVAHNLIHSFKLPEYFSKMPNLEHL
DLSNNKIQNISHEDLRVLHQTPLLNLSLDLSLNPLEFIQPDAFKEVKLHKLTLRSNFDSI
DVMKSCIQGLAGLKVNRLVLGEFKNERKLERFDTSALRGLHNLTIEEFRLAYIDNYSSKD
SIDLLNCLANISKISLVSLDLGNLKDFPKGFGWQDFELVNCRIEGFPTLELTSLKRLVFT
SNKDMKSFNEVKLPSLEFLDLSRNRLSFKSCCSEADLKTTRLKHLDLSFNDVISMSSNFM
GLEQLEHLDFQHSTLKQASDFPVFLSLKNLRYLDISYTNTRVVFHGIFDGLVSLQVLKMA
GNSFKDNFLPNVFREMTNLTTLDLSKCNLEQVSQEAFCLLPRLRVLNMSHNNLLFLDTLP
YKPLHSLQILDCSFNRIVAFKWQELQHFPSSLASLNLTQNDFACVCEYQSFLQWVKDQRQ
LLVEVEHLVCAIPLQMRGMPVLGFNNATCQISKTIVGGSVFSILVVSVIAVLVYKFYFHL
MLLAGCKKYGRGESIYDAFVIYSSQDEDWVRNELVKNLEEGVPPFQLCLHYRDFIPGVAI
AANIIQEGFHKSRKVIVVVSQHFIQSRWCIFEYEIAQTWQFLSSRAGIIFIVLHKLEKSL
LRQQVELYRLLNRNTYLEWEDSVLGRHIFWRRLRKALLDGKPWSPAGTADAAESRQHDAE
TST
>EqKi TLR4 Heq13
MMPPTRLAGTLIPAMAFLSCLRPESWDPCVQVVPNTTYQCMDLNLYKIPENIPTSTKELD
LSFNPLKELGSHSFSNFPELQVLDLSRCEIEMIEDDAYQGLNHLSTLILTGNPIRSLALG
AFSGLSSLQTLVAVETKLSSLEKFPIGHLKTLKELNVAHNLIHSFKLPEYFSKMPNLEHL
DLSNNKIQNISHEDLRVLHQTPLLNLSLDLSLNPLEFIQPDAFKEIKLHKLTLRSNFDSI
DVMKSCIQGLAGLKVNRLVLGEFKNERKLERFDTSALRGLHNLTIEEFRLAYIDNYSSKD
SIDLLNCLANISKISLVSLDLGNLKDFPKGFGWQDFELVNCRIEGFPTLELTSLKRLVFT
SNKDMKSFNEVKLPSLEFLDLSRNRLSFKSCCSEADLKTTRLKHLDLSFNDVISMSSNFM
GLEQLEHLDFQHSTLKQASDFPVFLSLKNLRYLDISYTNTRVVFHGIFDGLVSLQVLKMA
GNSFKDNFLPNVFREMTNLTTLDLSKCNLEQVSQEAFCLLPRLRVLNMSHNNLLFLDTLP
YKPLHSLQILDCSFNRIVAFKWQELQHFPSSLASLNLTQNDFACVCEYQSFLQWVKDQRQ
LLVEVEHLVCAIPLQMRGMPVLGFNNATCQISKTIVGGSVFSILVVSVIAVLVYKFYFHL
MLLAGCKKYGRGESIYDAFVIYSSQDEDWVRNELVKNLEEGVPPFQLCLHYRDFIPGVAI
AANIIQEGFHKSRKVIVVVSQHFIQSRWCIFEYEIAQTWQFLSSRAGIIFIVLHKLEKSL
LRQQVELYRLLNRNTYLEWEDSVLGRHIFWRRLRKALLDGKPWSPAGTADAAESRQHDAE
TST
>EqPr TLR4 Heq19
MMPPTRLAGTLIPAMAFLSCLRPESWDPCVQVVPNTTYQCMDLNLYKIPENIPTSTKELD
LSFNPLKELGSHSFSNFPELQVLDLSRCEIEMIEDDAYQGLNHLSTLILTGNPIRSLALG
AFSGLSSLQTLVAVETKLSSLEKFPIGHLKTLKELNVAHNLIHSFKLPEYFSKMPNLEHL
DLSNNKIQNISHEDLRVLHQMPLLNLSLDLSLNPLEFIQPDAFKEIKLHKLTLRSNFDSI
DVMKSCIQGLAGLKVNRLVLGEFKNERKLERFDTSALRGLHNLTIEEFRLAYIDNYSSKD
SIDLLNCLANISKISLVSLDLGNLQDFPKGFGWQDFELVNCRIEGFPTLELTSLKRLVFT
SNKDMKSFNEVKLPSLEFLDLSRNRLSFKSCCSEADLKTTRLKHLDLSFNDVISMSSNFM
GLEQLEHLDFQHSTLKQASDFPVFLSLKNLRYLDISYTNTRVVFHGIFDGLVSLQVLKMA
GNSFKDNFLPNIFREMTNLTTLDLSKCNLEQVSQEAFCLLPRLRVLNMSHNNLLFLDTLP
YKPLHSLQILDCSFNRIVAFKWQELQHFPSSLASLNLTQNDFACVCEYQSFLQWVKDQRQ
LLVEVEHLVCAIPLQMRGMPVLGFNNATCQISKTIVGGSVFSILVVSVIAVLVYKFYFHL
MLLAGCKKYGRGESIYDAFVIYSSQDEDWVRNELVKNLEEGVPPFQLCLHYRDFIPGVAI
AANIIQEGFHKSRKVIVVVSQHFIQSRWCIFEYEIAQTWQFLSSRAGIIFIVLHKLEKSL
LRQQVELYRLLNRNTYLEWEDSVLGRHIFWRRLRKALLDGKPWSPAGTADAAESRQHDAE
TST
>EqPr TLR4 Heq20
MMPPTRLAGTLIPAMAFLSCLRSESWDPCVQVVPNTTYQCMDLNLYKIPENIPTSTKELD
LSFNPLKELGSHSFSNFPELQVLDLSRCEIEMIEDDAYQGLNHLSTLILTGNPIRSLALG
AFSGLSSLQTLVAVETKLSSLEKFPIGHLKTLKELNVAHNLIHSFKLPEYFSKMPNLEHL
DLSNNKIQNISHEDLRVLHQMPLLNLSLDLSLNPLEFIQPDAFKEIKLHKLTLRSNFDSI
DVMKSCIQGLAGLKVNRLVLGEFKNERKLERFDTSALRGLHNLTIEEFRLAYIDNYSSKD
SIDLLNCLANISKISLVSLDLGNLQDFPKGFGWQDFELVNCRIEGFPTLELTSLKRLVFT
SNKDMKSFNEVKLPSLEFLDLSRNRLSFKSCCSEADLKTTRLKHLDLSFNDVISMSSNFM
GLEQLEHLDFQHSTLKQASDFPVFLSLKNLRYLDISYTNTRVVFHGIFDGLVSLQVLKMA
GNSFKDNFLPNIFREMTNLTTLDLSKCNLEQVSQEAFCLLPRLRVLNMSHNNLLFLDTLP
YKPLHSLQILDCSFNRIVAFKWQELQHFPSSLASLNLTQNDFACVCEYQSFLQWVKDQRQ
LLVEVEHLVCAIPLQMRGMPVLGFNNATCQISKTIVGGSVFSILVVSVIAVLVYKFYFHL
MLLAGCKKYGRGESIYDAFVIYSSQDEDWVRNELVKNLEEGVPPFQLCLHYRDFIPGVAI
AANIIQEGFHKSRKVIVVVSQHFIQSRWCIFEYEIAQTWQFLSSRAGIIFIVLHKLEKSL
LRQQVELYRLLNRNTYLEWEDSVLGRHIFWRRLRKALLDGKPWSPAGTADAAESRQHDAE
TST
>EqPr TLR4 Heq16
MMPPTRLAGTLIPAMAFLSCLRPESWDPCVQVVPNTTYQCMDLNLYKIPENIPTSTKELD
LSFNPLKELGSHSFSNFPELQVLDLSRCEIEMIEDDAYQGLNHLSTLILTGNPIRSLALG
AFSGLSSLQTLVAVETKLSSLEKFPIGHLKTLKELNVAHNLIHSFKLPEYFSKMPNLEHL
DLSNNKIQNISHEDLRVLHQMPLLNLSLDLSLNPLEFIQPDAFKEIKLHKLTLRSNFDSI
DVMKSCIQGLAGLKVNRLVLGEFKNERKLERFDTSALRGLHNLTIEEFRLAYIDNYSSKD
SIDLLNCLADISKISLVSLDLGNLKDFPKGFGWQDFELVNCRIEGFPTLELTSLKRLVFT
SNKDMKSFNEVKLPSLEFLDLSRNRLSFKSCCSEADLKTTRLKHLDLSFNDVISMSSNFM
GLEQLEHLDFQHSTLKQASDFPVFLSLKNLRYLDISYTNTRVVFHGIFDGLVSLQVLKMA
GNSFKDNFLPNIFREMTNLTTLDLSKCNLEQVSQEAFCLLPRLRVLNMSHNNLLFLDMLP
YKPLHSLQILDCSFNRIVAFKWQELQHFPSSLASLNLTQNDFACVCEYQSFLQWVKDQRQ
LLVEVEHLVCAIPLQMRGMPVLGFNNATCQISKTIVGGSVFSILMVSVIAVLVYKFYFHL
MLLAGCKKYGRGESIYDAFVIYSSQDEDWVRNELVKNLEEGVPPFQLCLHYRDFIPGVAI
AANIIQEGFHKSRKVIVVVSQHFIQSRWCIFEYEIAQTWQFLSSRAGIIFIVLHKLEKSL
LRQQVELYRLLNRNTYLEWEDSVLGRHIFWRRLRKALLDGKPWSPAGTADAAESRQHDAE
TST
>EqCa TLR4 Heq16
MMPPTRLAGTLIPAMAFLSCLRPESWDPCVQVVPNTTYQCMDLNLYKIPENIPTSTKELD
LSFNPLKELGSHSFSNFPELQVLDLSRCEIEMIEDDAYQGLNHLSTLILTGNPIRSLALG
AFSGLSSLQTLVAVETKLSSLEKFPIGHLKTLKELNVAHNLIHSFKLPEYFSKMPNLEHL
DLSNNKIQNISHEDLRVLHQMPLLNLSLDLSLNPLEFIQPDAFKEIKLHKLTLRSNFDSI
DVMKSCIQGLAGLKVNRLVLGEFKNERKLERFDTSALRGLHNLTIEEFRLAYIDNYSSKD
SIDLLNCLADISKISLVSLDLGNLKDFPKGFGWQDFELVNCRIEGFPTLELTSLKRLVFT
SNKDMKSFNEVKLPSLEFLDLSRNRLSFKSCCSEADLKTTRLKHLDLSFNDVISMSSNFM
GLEQLEHLDFQHSTLKQASDFPVFLSLKNLRYLDISYTNTRVVFHGIFDGLVSLQVLKMA
GNSFKDNFLPNIFREMTNLTTLDLSKCNLEQVSQEAFCLLPRLRVLNMSHNNLLFLDMLP
YKPLHSLQILDCSFNRIVAFKWQELQHFPSSLASLNLTQNDFACVCEYQSFLQWVKDQRQ
LLVEVEHLVCAIPLQMRGMPVLGFNNATCQISKTIVGGSVFSILMVSVIAVLVYKFYFHL
MLLAGCKKYGRGESIYDAFVIYSSQDEDWVRNELVKNLEEGVPPFQLCLHYRDFIPGVAI
AANIIQEGFHKSRKVIVVVSQHFIQSRWCIFEYEIAQTWQFLSSRAGIIFIVLHKLEKSL
LRQQVELYRLLNRNTYLEWEDSVLGRHIFWRRLRKALLDGKPWSPAGTADAAESRQHDAE
TST
>EqCa TLR4 Heq17
MMPPTRLAGTLIPAMAFLSCLRPESWDPCVQVVPNTTYQCMDLNLYKIPENIPTSTKELD
LSFNPLKELGSHSFSNFPELQVLDLSRCEIEMIEDDAYQGLNHLSTLILTGNPIRSLALG
AFSGLSSLQTLVAVETKLSSLEKFPIGHLKTLKELNVAHNLIHSFKLPEYFSKMPNLEHL
DLSNNKIQNISHEDLRVLHQMPLLNLSLDLSLNPLEFIQPDAFKEIKLHKLTLRSNFDSI
DVMKSCIQGLAGLKVNRLVLGEFKNERKLERFDTSALRGLHNLTIEEFRLAYIDNYSSKD
SIDLLNCLANISKISLVSLDLGNLQDFPKGFGWQDFELVNCRIEGFPTLELTSLKRLVFT
SNKDMKSFNEVKLPSLEFLDLSRNRLSFKSCCSEADLKTTRLKHLDLSFNDVISMSSNFM
GLEQLEHLDFQHSTLKQASDFPVFLSLKNLRYLDISYTNTRVVFHGIFDGLVSLQVLKMA
GNSFKDNFLPNIFREMTNLTTLDLSKCNLEQVSQEAFCLLPRLRVLNMSHNNLLFLDTLP
YKPLHSLQILDCSFNRIVAFKWQELQHFPSSLASLNLTQNDFACVCEYQSFLQWVKDQRQ
LLVEVEHLVCAIPLQMRGMPVLGFNNATCQISKTIVGGSVFSILVVSVIAVLVYKFYFHL
MLLAGCKKYGRGESIYDAFVIYSSQDEDWVRNELVKNLEEGVPPFQLCLHYRDFIPGVAI
AANIIQEGFHKSRKVIVVVSQHFIQSRWCIFEYEIAQTWQFLSSRAGIIFIVLHKLEKSL
LRQQVELYRLLNRNTYLEWEDSVLGRHIFWRRLRKALLDGKPWSPAGTADAAESRQHDAE
TST
>EqCa TLR4 Heq18
MMPPTRLAGTLIPAMAFLSCLRPESWDPCVQVVPNTTYQCMDLNLYKIPENIPTSTKELD
LSFNPLKELGSHSFSNFPELQVLDLSRCEIEMIEDDAYQGLNHLSTLILTGNPIRSLALG
AFSGLSSLQTLVAVETKLSSLEKFPIGHLKTLKELNVAHNLIHSFKLPEYFSKMPNLEHL
DLSNNKIQNISHEDLRVLHQMPLLNLSLDLSLNPLEFIQPDAFKEIKLHKLTLRSNFDSI
DVMKSCIQGLAGLKVNRLVLGEFKNERKLERFDTSALRGLHNLTIEEFRLAYIDNYSSKD
SIDLLNCLANISKISLVSLDLGNLQDFPKGFGWQDFELVNCRIEGFPTLELTSLKRLVFT
SNKDMKSFNEVKLPSLEFLDLSRNRLSFKSCCSEADLKTTRLKHLDLSFNDVISMSSNFM
GLEQLEHLDFQHSTLKQASDFPVFLSLKNLRYLDISYTNTRVVFHGIFDGLVSLQVLKMA
GNSFKDNFLPNIFREMTNLTTLDLSKCNLEQVSQEAFCLLPRLRVLNMSHNNLLFLDMLP
YKPLHSLQILDCSFNRIVAFKWQELQHFPSSLASLNLTQNDFACVCEYQSFLQWVKDQRQ
LLVEVEHLVCAIPLQMRGMPVLGFNNATCQISKTIVGGSVFSILVVSVIAVLVYKFYFHL
MLLAGCKKYGRGESIYDAFVIYSSQDEDWVRNELVKNLEEGVPPFQLCLHYRDFIPGVAI
AANIIQEGFHKSRKVIVVVSQHFIQSRWCIFEYEIAQTWQFLSSRAGIIFIVLHKLEKSL
LRQQVELYRLLNRNTYLEWEDSVLGRHIFWRRLRKALLDGKPWSPAGTADAAESRQHDAE
TST
>EqQu TLR4 XP 046496747.1
MMPPTRLAGTLIPAMAFLSCLRPESWDPCVQVVPNTTYQCMDLNLYKIPENIPTSTKELD
LSFNPLKELGSHSFSNFPELQVLDLSRCEIEMIEDDAYQGLNHLSTLILTGNPIRSLALG
AFSGLSSLQTLVAVETKLSSLEKFPIGHLKTLKELNVAHNLIHSFKLPEYFSKMPNLEHL
DLSNNKIQNISHEDLRVLHQTPLLNLSLDLSLNPLEFIQPDAFKEIKLHKLTLRSNFDSI
DVMKSCIQGLAGLKVNRLVLGEFKNERKLERFDTSALRGLHNLTIEEFRLAYIDNYSSKD
SIDLLNCLANISKISLVSLDLGNLKDFPKGFGWQDFELVNCRIEGFPTLELTSLKRLVFT
SNKDMKSFNEVKLPSLEFLDLSRNRLSFKSCCSEADLKTTRLKHLDLSFNDVISMSSNFM
GLEQLEHLDFQHSTLKQASDFPVFLSLKNLRYLDISYTNTRVVFHGIFDGLVSLQVLKMA
GNSFKDNFLPNVFREMTNLTTLDLSKCNLEQVSQEAFCLLPRLRVLNMSHNNLLFLDTLP
YKPLHSLQILDCSFNRIVAFKWQELQHFPSSLASLNLTQNDFACVCEYQSFLQWVKDQRQ
LLVEVEHLVCAIPLHMRGMPVLGFNNATCQISKTIVGGSVFSILVVSVIAVLVYKFYFHL
MLLAGCKKYGRGESIYDAFVIYSSQDEDWVRNELVKNLEEGVPPFQLCLHYRDFIPGVAI
AANIIQEGFHKSRKVIVVVSQHFIQSRWCIFEYEIAQTWQFLSSRAGIIFIVLHKLEKSL
LRQQVELYRLLNRNTYLEWEDSVLGRHIFWRRLRKALLDGKPWSPAGTADAAESRQHDAE
TST
>EqAs TLR4 XP 014685888.2
MMPPTRLAGTLIPAMAFLSCLRPESWDPCVQVVPNTTYQCMDLNLYKIPENIPTSTKELD
LSFNPLKELGSHSFSNFPELQVLDLSRCEIEMIEDDAYQGLNHLSTLILTGNPIRSLALG
AFSGLSSLQTLVAVETKLSSLEKFPIGHLKTLKELNVAHNLIHSFKLPEYFSKMPNLEHL
DLSNNKIQNISHEDLRVLHQTPLLNLSLDLSLNPLEFIQPDAFKEIKLHKLTLRSNFDSI
DVMKSCIQGLAGLKVNRLVLGEFKNERKLERFDTSALRGLHNLTIEEFRLAYIDNYSSKD
SIDLLNCLANISKISLVSLDLGNLKDFPKGFGWQDFELVNCRIEGFPTLELTSLKRLVFT
SNKDMKSFNEVKLPSLEFLDLSRNRLSFKSCCSEADLKTTRLKHLDLSFNDVISMSSNFM
GLEQLEHLDFQHSTLKQASDFPVFLSLKNLRYLDISYTHTRVVFHGIFDGLVSLQVLKMA
GNSFKDNFLPNVFREMTNLTTLDLSKCNLEQVSQEAFCLLPRLRVLNMSHNNLLFLDTLP
YKPLHSLQILDCSFNRIVAFKWQELQHFPSSLASLNLTQNDFACVCEYQSFLQWVKDQRQ
LLVEVEHLVCAIPLQMRGMPVLGFNNATCQISKTIVGGSVFSILVVSVIAVLVYKFYFHL
MLLAGCKKYGRGESIYDAFVIYSSQDEDWVRNELVKNLEEGVPPFQLCLHYRDFIPGVAI
AANIIQEGFHKSRKVIVVVSQHFIQSRWCIFEYEIAQTWQFLSSRAGIIFIVLHKLEKSL
LRQQVELYRLLNRNTYLEWEDSVLGRHIFWRRLRKALLDGKPWSPAGTADAAESRQHDAE
TST
>EqPr TLR4 XP 008535207.1
MMPPTRLAGTLIPAMAFLSCLRSESWDPCVQVVPNTTYQCMDLNLYKIPENIPTSTKELD
LSFNPLKELGSHSFSNFPELQVLDLSRCEIEMIEDDAYQGLNHLSTLILTGNPIRSLALG
AFSGLSSLQTLVAVETKLSSLEKFPIGHLKTLKELNVAHNLIHSFKLPEYFSKMPNLEHL
DLSNNKIQNISHEDLRVLHQMPLLNLSLDLSLNPLEFIQPDAFKEIKLHKLTLRSNFDSI
DVMKSCIQGLAGLKVNRLVLGEFKNERKLERFDTSALRGLHNLTIEEFRLAYIDNYSSKD
SIDLLNCLANISKISLVSLDLGNLQDFPKGFGWQDFELVNCRIEGFPTLELTSLKRLVFT
SNKDMKSFNEVKLPSLEFLDLSRNRLSFKSCCSEADLKTTRLKHLDLSFNDVISMSSNFM
GLEQLEHLDFQHSTLKQASDFPVFLSLKNLRYLDISYTNTRVVFHGIFDGLVSLQVLKMA
GNSFKDNFLPNIFREMTNLTTLDLSKCNLEQVSQEAFCLLPRLRVLNMSHNNLLFLDTLP
YKPLHSLQILDCSFNRIVAFKWQELQHFPSSLASLNLTQNDFACVCEYQSFLQWVKDQRQ
LLVEVEHLVCAIPLQMRGMPVLGFNNATCQISKTIVGGSVFSILVVSVIAVLVYKFYFHL
MLLAGCKKYGRGESIYDAFVIYSSQDEDWVRNELVKNLEEGVPPFQLCLHYRDFIPGVAI
AANIIQEGFHKSRKVIVVVSQHFIQSRWCIFEYEIAQTWQFLSSRAGIIFIVLHKLEKSL
LRQQVELYRLLNRNTYLEWEDSVLGRHIFWRRLRKALLDGKPWSPAGTADAAESRQHDAE
TST
>EqCa TLR4 ATDM01002102.1
MMPPTRLAGTLIPAMAFLSCLRPESWDPCVQVVPNTTYQCMDLNLYKIPENIPTSTKELD
LSFNPLKELGSHSFSNFPELQVLDLSRCEIEMIEDDAYQGLNHLSTLILTGNPIRSLALG
AFSGLSSLQTLVAVETKLSSLEKFPIGHLKTLKELNVAHNLIHSFKLPEYFSKMPNLEHL
DLSNNKIQNISHEDLRVLHQMPLLNLSLDLSLNPLEFIQPDAFKEIKLHKLTLRSNFDSI
DVMKSCIQGLAGLKVNRLVLGEFKNERKLERFDTSALRGLHNLTIEEFRLAYIDNYSSKD
SIDLLNCLANISKISLVSLDLGNLQDFPKGFGWQDFELVNCRIEGFPTLELTSLKRLVFT
SNKDMKSFNEVKLPSLEFLDLSRNRLSFKSCCSEADLKTTRLKHLDLSFNDVISMSSNFM
GLEQLEHLDFQHSTLKQASDFPVFLSLKNLRYLDISYTNTRVVFHGIFDGLVSLQVLKMA
GNSFKDNFLPNIFREMTNLTTLDLSKCNLEQVSQEAFCLLPRLRVLNMSHNNLLFLDTLP
YKPLHSLQILDCSFNRIVAFKWQELQHFPSSLASLNLTQNDFACVCEYQSFLQWVKDQRQ
LLVEVEHLVCAIPLQMRGMPVLGFNNATCQISKTIVGGSVFSILVVSVIAVLVYKFYFHL
MLLAGCKKYGRGESIYDAFVIYSSQDEDWVRNELVKNLEEGVPPFQLCLHYRDFIPGVAI
AANIIQEGFHKSRKVIVVVSQHFIQSRWCIFEYEIAQTWQFLSSRAGIIFIVLHKLEKSL
LRQQVELYRLLNRNTYLEWEDSVLGRHIFWRRLRKALLDGKPWSPAGTADAAESRQHDAE
TST
>EqCa TLR4 NP 001093239.2
MMPPTRLAGTLIPAMAFLSCLRPESWDPCVQVVPNTTYQCMDLNLYKIPENIPTSTKELD
LSFNPLKELGSHSFSNFPELQVLDLSRCEIEMIEDDAYQGLNHLSTLILTGNPIRSLALG
AFSGLSSLQTLVAVETKLSSLEKFPIGHLKTLKELNVAHNLIHSFKLPEYFSKMPNLEHL
DLSNNKIQNISHEDLRVLHQMPLLNLSLDLSLNPLEFIQPDAFKEIKLHKLTLRSNFDSI
DVMKSCIQGLAGLKVNRLVLGEFKNERKLERFDTSALRGLHNLTIEEFRLAYIDNYSSKD
SIDLLNCLADISKISLVSLDLGNLKDFPKGFGWQDFELVNCRIEGFPTLELTSLKRLVFT
SNKDMKSFNEVKLPSLEFLDLSRNRLSFKSCCSEADLKTTRLKHLDLSFNDVISMSSNFM
GLEQLEHLDFQHSTLKQASDFPVFLSLKNLRYLDISYTNTRVVFHGIFDGLVSLQVLKMA
GNSFKDNFLPNIFREMTNLTTLDLSKCNLEQVSQEAFCLLPRLRVLNMSHNNLLFLDMLP
YKPLHSLQILDCSFNRIVAFKWQELQHFPSSLASLNLTQNDFACVCEYQSFLQWVKDQRQ
LLVEVEHLVCAIPLQMRGMPVLGFNNATCQISKTIVGGSVFSILMVSVIAVLVYKFYFHL
MLLAGCKKYGRGESIYDAFVIYSSQDEDWVRNELVKNLEEGVPPFQLCLHYRDFIPGVAI
AANIIQEGFHKSRKVIVVVSQHFIQSRWCIFEYEIAQTWQFLSSRAGIIFIVLHKLEKSL
LRQQVELYRLLNRNTYLEWEDSVLGRHIFWRRLRKALLDGKPWSPAGTADAAESRQHDAE
TST
>TaIn TLR4 PVIE01000108.1
MKPPTCLAGTLIPAMAFLSCVRPESWDPCVQVVPNTTYQCMELNLYNIPDHIPTSTKKLD
LSFNPLRRLGSHSFSNFPELQVLDLSRCEIQMIEDDAYQGLNHLSTLILTGNPIQKLALG
AFSGLSSLQTLVAVETDLASLEDFPIGHLKTLKELNVAHNLIHSFKLPEYFSNMPHLEHL
DLSNNKIQGIYHKDLHVLRQMPPLNLSLDLSLNPLDFIQPGAFKEIKLQELTLRSNFDSA
DVMKTCIQGLAGLKINRLVLGEFKNERNLKRFDKSVLEGLCNMTIEEFRAANFDYFS-ED
SVDLFNCLANVSKISLVTLNLSGLKGFPKGFKWQDLESVNCQFEQFPTLELVSLKRLVFT
SNKGMNTFIEVKLPSLEFLDLSGNRLSFKSCCSQTDLETTGLKHLDLSFNDVITMSSNFM
GLEQLEYLDFQHSTLKQASDFSVFLSLKKLLYLDISHTNTRVVFHGIFDGLVSLQVLKMA
GNSFKDNSLPNIFKALTNLTTLDLSECQLEHVSQEAFYPLPRLRVLNISHNNLLSLDTLP
YKPLHSLQILDCSFNRIVASKRQELQHFPRNLASLNLTQNDFACVCEHQSFLQWLKDQRE
LLVEAEKLVCAKPLDMQGMPVLSFRNTTCQMSKTIIGMSVFTVLVVSVVVVLVYKFYFHL
MLLAGCKKYGKGESIYDAFVIYSSQDEDWVRNELVKNLEEGVPPFQLCLHYRDFIPGVAI
AANIIQEGFHKSRKVIVVVSQHFIQSRWCIFEYEIAQTWQFLSSHAGIIFIVLQKVEKSL
LRQQVELYRLLSRNTYLEWEDSVLGRHIFWRRLRKALLDGKTWSPEETADAE-SSQHDAA
NAT
>TaTe TLR4 PVID01005477.1
MKPPTCLAGTLIPAMAFLSCVRPESWDPCVQVVPNTTYQCMELNLYNIPDNIPTSTKKLD
LSFNPLRRLGSHSFSNFPELQVLDLSRCEIQVIEDDAYQGLNHLSTLILTGNPIQKLALG
AFSGLSSLQTLVAVETDLASLEDFPIGHLKTLKELNVAHNLIHSFKLPEYFSNMPHLEHL
DLSNNKIQGIYHKDLHVLRQMPLLNLSLDLSLNPLDFIQPGAFKEIKLHKLTLRSNFDSA
DVMKTCIQGLAGLKINRLVLGEFKNERNLKRFDKSVLEGLCNMTIEEFRAANFDYFS-ED
SVDLFNCLANVSKISLVTLNLSGLKSFPKGFKWQDLESVNCQFEQFPTLELISLKRLVFT
SNKGMNTFIEVKLPSLEFLDLSGNRLSFKSCCSQTDLETTRLKHLDLSFNDVITMSSNFM
GLEQLEYLDFQHSTLKQASDFSVFLSLKKLLYLDISHTNTRVVFHGIFDGLVSLQVLKMA
GNSFKDNSLPNIFKALTNLTTLDLSECQLEHVSQEAFYPLPRLRLLNMSHNNLLSLDTLP
YKPLHSLQILDCSFNRIVASKRQELQHFPRNLASLNLTQNDFACVCEHQSFLQWLKDQRK
LLVEAEKLVCVKPVDMQGMPVLSFRNTTCQMSKTIIGMSVFTVLVVSVVVVLVYKFYFHL
MLLVGCKKYGKGESTYDAFVIYSSQDEDWVRNELVKNLEEGVPPFQLCLHYRDFIPGVAI
AANIIQEGFHKSRKVIVVVSQHFIQSRWCIFEYEIAQTWQFLSSHAGIIFIVLQKVEKSL
LRQQVELYRLLSRNTYLEWEDSVLGRHIFWRRLRKALLDGKTWSPEETADAE-SSQHDAS
NAT
>RhUn TLR4 BOSQ02004256.1
MMPPTRLAGTLIPAMAFLSCLRPESWDPCVQVVPNTTYQCMELNLYKIPDNIPKSTKKLD
LSFNPLRRLGSHSFSNFPELQVLDLSRCEIQMIQDDAYQGLNHLSTLILTGNPIQKLALG
AFSGLSSLQTLVAVETNLASLEDFPIGHLKTLKELNVAHNLIHSFQLPEYFSNMPHLEHL
DLFNNKIQNIYHKDLQVLRQMPLINLSLDLSLNPLDFIQPGAFKEIKLNELTLRSNFDSI
DVMKTCIQGLAGLKINRLVLGQFKNERNLKRFDKSVLEGLCNMTIEEFRAAHFDSFS-ED
SIDLFNFLANVSKISLVSLDLSELKSFPKSFRWQALESVKCNFEQFPTLELPSLKRLVFT
SNKGLNSFTEVKLPSLEFLDLSKNGLSFKGCCSWRDLETTKLKHLDLSFNDVITMSSNFV
GLEQLEYLDFQHSNLKQGNDFPVFLSLKNLLYLDISYTNTRVVFHGVFDGLVSLQVLKMA
GNSFKDNSLPNVFRALTNLTSLDLSKCQLEQVSQEAFYSLPRLRLLNMSYNNLLSLDTLP
YKPLHSLQILDCSFNRIVASKGQELQHFPSSLASLNLTQNDFACVCEHQTFLQWVKDQRD
ILVDVEQLVCAKSLDMQGMPVLSFRNATCQMSKTIIGISVFAVLTVSVVVVLVYKFYFHL
MLLAGCKKYGKGESTYDAFVIYSSQDEDWVRNELVKNLEEGVPPFHLCLHYRDFIPGVAI
AANIIQEGFHKSRKVIVVVSQHFIQSRWCIFEYEIAQTWQFLSSHAGIIFIVLQKLEKSL
LRQQVELYRLLSRNTYLEWEDSVLGRHIFWRRLRKALLDGKTWSPEETADAE-SNQHDAE
NST
>DiBi TLR4 CM036973.1
MMPPTRLAGTLIPAMAFLSCLRPETWDPCVQVVPNTTYQCMELNLYKIPDNIPKSTKKLD
LSFNPLRRLGSHSFSNFPELQVLDLSRCEIQMIEDDAYQGLNHLSTLILTGNPIQKLALG
AFSGLSSLQTLVAVETNLASLEDFPIGHLKTLKELNVAHNLIHSFQLPEYFSNMPHLEHL
DLFNNKIQNIYHKDLHVLRQMPLISLSLDLSLNPLDFIQPGAFKEIKLNELTLRSNFDSI
DVMKTCIEGLAGLKINRLVLGQFKNERNLKRFDKSVLEGLCNMTIEEFRAAHFDDFS-ED
SIDLFNCLANVSKISLVSLDLSELKSFPKSFRWQALESVKCNFEQFPMLELPSLKRLVFT
SNRGLNSFTEVKLPSLEFLDLSRNGLSFKGCCSWRDLETTRLKHLDLSFNDVITMSSNFM
GLEQLEYLDFQHSNLKQGNDFPVFLSLKNLRYLDISYTNTRVVFHGVFDGLVSLQVLKMA
GNSFKDNSLPNVFRALTNLTSLDLSKCQLEQVSQEAFYSLPRLRLLNMSYNNLLSLDTLP
YKPLHSLQILDCSFNRIVASKGQELQHFPSSLASLNLTQNDFACVCEHQSFLQWVKDQRD
ILVDVEQLVCAKSSDMQGMPVLSFRNATCQMNKTIIGISVFAVLTVSVVVVLVYKFYFHL
MLLAGCKKYGKGESTYDAFVIYSSHDEDWVRNELVKNLEEGVPPFQLCLHYRDFIPGVAI
AANIIQEGFHKSRKVIVVVSQHFIQSRWCIFEYEIAQTWQFLNSHAGIIFIVLQKLEKSL
LRQQVELYRLLSRNTYLEWEDSVLGRHIFWRRLRKALLDGKTWSPEETADAE-SNQHDAE
NST
>DiSu TLR4 PEKH010006957.1
MMPPTRLAGTLIPAMAFLSCLRPESWDPCVQVVPNTTYQCMELNLYKIPDNIPKSTKKLD
LSFNPLRRLGSHSFSTFPELQVLDLSRCEIQMIEDDAYQGLNHLSTLILTGNPIQKLALG
AFSGLSSLQTLVAVETNLASLEDFPIGHLKTLKELNVAHNLIHSFHLPEYFSNMPHLEHL
DLFNNKIQNIYHKDLHVLRQMPLINLSLDLSLNPLDFIQPGAFKEIKLNELTLRSNFDSI
DVMKTCLQGLAGLKINRLVLGQFKNERNLKRFDKSVLEGLCNMTIEEFRAAHFDYFS-ED
STDLFNCLANVPKISLVSLDLSELKSFPKSFRWQALESVKCKFEQFPTLELPSLKRLVFT
SNKGLNSFTEVKLPSLEFLDLSRNGLSFKGCCSWSDLETTRLKHLDLSFNDVITMSSNFM
GLEQLEYLDFQHSNLKQGNDFPVFLSLKNLRYLDISYTNTRVVFHGVFDGLVSLQVLKMA
GNSFKDNSLPNVFRALTNLTSLDLSKCQLEQVSQEAFYSLPRLRLLNMSYNNLLSLDTLP
YKPLHSLQILDCSFNRIVASKGQELQHFPSSLASLNLTQNDFACVCEHQSFLQWVKDQRD
ILVDVEQLVCAKSLDMQGMPVLSFRNATCQMSKTIIGISVFAVLTVSVVVVLVYKFYFHL
MLLAGCKKYGKGESTYDAFVIYSSQDEDWVRNELVKNLEEGVPPFQLCLHYRDFIPGVAI
AANIIQEGFHKSRKVIVVVSQHFIQSRWCIFEYEIAQTWQFLNSHAGIIFIVLQKLEKSL
LRQQVELYRLLSRNTYLEWEDSVLGRHIFWRRLRKALLDGKTWSPEETAVAE-SNQHDAE
NSI
>CeSi TLR4 XP 004423427.1
MMPPTRLAGTLIPAMAFLSCLRPESWDPCVQVVPNTTYQCMELNLYKIPDNIPKSTKKLD
LSFNPLRRLGSHSFSNFPELQVLDLSRCEIQMIEDDAYQGLNHLSTLILTGNPIQKLALG
AFSGLSSLQTLVAVETNLASLEDFPIGHLKTLKELNVAHNLIHSFQLPEYFSNMPHLEHL
DLFNNKIQNIYHKDLHVLRQMPLINLSLDLSLNPLDFIQPGAFKEIKLNELTLRSNFDSI
DVMKTCIEGLAGLKINRLVLGQFKNERNLKRFDKSVLEGLCNMTIEEFRAAHFDDFS-ED
SIDLFNCLANVSKISLVSLDLSELKSFPKSFRWQALESVKCNFEQFPTLELPSLKRLVFT
SNRGLNSFTEVKLPSLEFLDLSRNGLSFKGCCSWRDLETTRLKHLDLSFNDVITMSSNFM
GLEQLEYLDFQHSNLKQGNDFPVFLSLKNLRYLDISYTNTRVVFHGVFDGLVSLQVLKMA
GNSFKDNSLPNVFRALTNLTSLDLSKCQLEQVSQEAFYSLPRLRLLNMSYNNLLSLDTLP
YKPLHSLQILDCSFNRIVASKGQELQHFPSSLASLNLTQNDFACVCEHQSFLQWVKDQRD
ILVDVEQLVCAKSSDMQGMPVLSFRNATCQMNKTIIGISVFAVLTVSVVVVLVYKFYFHL
MLLAGCKKYGKGESTYDAFVIYSSHDEDWVRNELVKNLEEGVPPFQLCLHYRDFIPGVAI
AANIIQEGFHKSRKVIVVVSQHFIQSRWCIFEYEIAQTWQFLNSHAGIIFIVLQKLEKSL
LRQQVELYRLLSRNTYLEWEDSVLGRHIFWRRLRKALLDGKTWSPEETADAE-SNQHDAE
NST
