# Supplementary material for: Twelve toll-like receptor (TLR) genes in the family Equidae – comparative genomics, selection and evolution
Source: Vet Res Commun. 2023 Oct 24;48(2):725–41. doi: 10.1007/s11259-023-10245-4 (PMC10998774; doi:10.1007/s11259-023-10245-4)
Supplement: Supplementary file 3 — Supplementary Material 3 [file 11259_2023_10245_MOESM3_ESM.zip › TLR4 CDS.fas]

>EqGr_TLR4_Heq1
ATGATGCCGCCCACCCGCCTGGCTGGGACTCTGATCCCAGCCATGGCCTTCCTCTCCTGC
CTGAGACCGGACAGCTGGGACCCTTGCGTGCAGGTGGTTCCTAACACTACTTACCAATGC
ATGGACCTGAATCTCTACAAAATCCCTGAGAACATCCCCACATCAACCAAGGAACTGGAC
CTGAGCTTTAACCCCTTGAAGGAGTTAGGCAGCCATAGCTTCTCCAACTTCCCAGAACTG
CAGGTGCTGGATTTGTCCAGGTGTGAAATTGAGATGATTGAAGATGATGCATATCAGGGC
CTCAACCATCTCTCCACCTTGATATTGACAGGAAATCCTATCAGGAGCTTAGCCCTGGGA
GCCTTTTCTGGACTCTCCAGTTTACAGACGCTGGTGGCCGTGGAGACAAAGCTTTCATCT
CTAGAGAAGTTCCCCATTGGACATCTCAAGACCTTGAAGGAGCTTAATGTGGCTCATAAT
CTTATCCATTCCTTCAAGTTACCTGAGTATTTTTCTAAAATGCCCAACCTGGAGCACTTG
GACCTTTCCAATAACAAGATCCAAAATATTTCTCATGAAGACTTGCGTGTGCTACATCAA
ACGCCCTTACTCAACCTTTCTTTAGACTTGTCCCTGAATCCTTTAGAGTTTATCCAACCA
GATGCCTTTAAAGAAATTAAGCTCCATAAACTGACTTTGAGAAGTAATTTTGATAGTATA
GATGTAATGAAATCTTGTATTCAAGGACTGGCTGGTTTAAAAGTCAATCGGTTGGTTCTG
GGAGAATTTAAAAATGAAAGGAAATTGGAAAGATTTGACACATCTGCCCTGCGCGGACTG
CACAATTTGACGATTGAAGAATTCCGGTTAGCATACATTGATAATTACAGCTCAAAGGAT
TCTATTGATTTACTTAATTGTTTGGCAAATATTTCTAAAATTTCTCTGGTGAGTCTGGAT
TTAGGCAATCTAAAAGATTTTCCTAAAGGTTTCGGATGGCAAGACTTCGAATTGGTTAAC
TGTAGAATTGAAGGATTTCCCACATTGGAGCTCACCTCTCTCAAAAGGTTGGTTTTCACT
TCCAACAAAGATATGAAATCTTTTAATGAAGTTAAGCTACCAAGCCTTGAGTTTCTAGAT
CTCAGCAGAAATCGCTTGAGTTTCAAGTCCTGCTGTTCTGAGGCTGATTTGAAGACAACC
AGACTGAAGCATTTAGATCTGAGCTTCAATGATGTTATTTCCATGAGTTCAAACTTCATG
GGCTTAGAGCAACTAGAACATCTGGATTTCCAGCATTCCACTTTGAAACAGGCCAGTGAT
TTTCCAGTATTCTTATCCCTCAAAAACCTCCGTTATCTTGATATTTCTTACACTAACACC
CGAGTTGTCTTCCATGGCATCTTTGATGGCTTGGTCAGCCTCCAAGTCTTAAAAATGGCT
GGCAATTCTTTTAAGGACAACTTCCTTCCAAATGTCTTCAGAGAGATGACCAACCTGACC
ACCCTGGACCTTTCTAAGTGTAACCTGGAACAGGTGTCCCAGGAGGCATTTTGCTTACTC
CCTCGACTTCGGGTGTTAAATATGAGTCACAATAACCTCCTGTTCTTGGATACGCTTCCT
TACAAACCTCTCCATTCCCTCCAGATTCTGGATTGCAGTTTTAATCGTATTGTGGCCTTC
AAGTGGCAAGAACTGCAGCATTTTCCAAGTAGTCTAGCTTCCTTAAATCTTACTCAAAAT
GACTTTGCTTGTGTTTGTGAATACCAGAGTTTCCTGCAGTGGGTCAAGGACCAGAGGCAG
CTCTTGGTGGAAGTTGAACACTTGGTGTGTGCAATACCCTTACAGATGCGGGGCATGCCC
GTGCTGGGTTTTAACAATGCCACCTGTCAGATTAGCAAGACTATCGTTGGCGGGTCGGTT
TTCAGTATACTCGTGGTTTCTGTCATAGCAGTTCTGGTCTATAAGTTCTATTTCCACCTG
ATGCTTCTTGCTGGCTGCAAAAAGTATGGGAGAGGTGAAAGCATCTATGATGCCTTTGTT
ATCTACTCAAGCCAGGACGAAGACTGGGTGAGGAATGAATTGGTAAAGAACTTGGAAGAG
GGGGTGCCCCCCTTTCAACTCTGCCTTCACTACAGAGACTTCATTCCTGGTGTGGCCATC
GCTGCCAACATCATCCAGGAAGGTTTCCACAAAAGCCGGAAAGTTATTGTCGTGGTGTCC
CAGCACTTCATTCAGAGCCGATGGTGTATCTTTGAGTATGAGATTGCCCAGACCTGGCAG
TTTCTGAGCAGTCGTGCTGGCATCATCTTCATCGTCCTGCACAAGCTGGAGAAGTCCCTG
CTCCGGCAGCAGGTGGAGCTGTATCGCCTTCTCAACAGGAACACTTACCTGGAGTGGGAG
GACAGTGTCCTGGGGCGGCACATCTTCTGGAGACGACTCAGGAAAGCCTTGCTGGATGGT
AAACCGTGGAGTCCAGCAGGAACAGCAGATGCAGCAGAAAGCAGACAACATGATGCAGAA
ACCTCTACC
>EqGr_TLR4_Heq2
ATGATGCCGCCCACCCGCCTGGCTGGGACTCTGATCCCAGCCATGGCCTTCCTCTCCTGC
CTGAGACCGGAGAGCTGGGACCCTTGCGTGCAGGTGGTTCCTAACACTACTTACCAATGC
ATGGACCTGAATCTCTACAAAATCCCTGAGAACATCCCCACATCAACCAAGGAACTGGAC
CTGAGCTTTAACCCCTTGAAGGAGTTAGGCAGCCATAGCTTCTCCAACTTCCCAGAACTG
CAGGTGCTGGATTTGTCCAGGTGTGAAATTGAGATGATTGAAGATGATGCATATCAGGGC
CTCAACCATCTCTCCACCTTGATATTGACAGGAAATCCTATCAGGAGCTTAGCCCTGGGA
GCCTTTTCTGGACTCTCCAGTTTACAGACGCTGGTGGCCGTGGAGACAAAGCTTTCATCT
CTAGAGAAGTTCCCCATTGGACATCTCAAGACCTTGAAGGAGCTTAATGTGGCTCATAAT
CTTATCCATTCCTTCAAGTTACCTGAGTATTTTTCTAAAATGCCCAACCTGGAGCACTTG
GACCTTTCCAATAACAAGATCCAAAATATTTCTCATGAAGACTTGCGTGTGCTACATCAA
ACGCCCTTACTCAACCTTTCTTTAGACTTGTCCCTGAATCCTTTAGAGTTTATCCAACCA
GATGCCTTTAAAGAAATTAAGCTCCATAAACTGACTTTGAGAAGTAATTTTGATAGTATA
GATGTAATGAAATCTTGTATTCAAGGACTGGCTGGTTTAAAAGTCAATCGGTTGGTTCTG
GGAGAATTTAAAAATGAAAGGAAATTGGAAAGATTTGACACATCTGCCCTGCGCGGACTG
CACAATTTGACGATTGAAGAATTCCGGTTAGCATACATTGATAATTACAGCTCAAAGGAT
TCTATTGATTTACTTAATTGTTTGGCAAATATTTCTAAAATTTCTCTGGTGAGTCTGGAT
TTAGGCAATCTAAAAGATTTTCCTAAAGGTTTCGGATGGCAAGACTTCGAATTGGTTAAC
TGTAGAATTGAAGGATTTCCCACATTGGAGCTCACCTCTCTCAAAAGGTTGGTTTTCACT
TCCAACAAAGATATGAAATCTTTTAATGAAGTTAAGCTACCAAGCCTTGAGTTTCTAGAT
CTCAGCAGAAATCGCTTGAGTTTCAAGTCCTGCTGTTCTGAGGCTGATTTGAAGACAACC
AGACTGAAGCATTTAGATCTGAGCTTCAATGATGTTATTTCCATGAGTTCAAACTTCATG
GGCTTAGAGCAACTAGAACATCTGGATTTCCAGCATTCCACTTTGAAACAGGCCAGTGAT
TTTCCAGTATTCTTATCCCTCAAAAACCTCCGTTATCTTGATATTTCTTACACTAACACC
CGAGTTGTCTTCCATGGCATCTTTGATGGCTTGGTCAGCCTCCAAGTCTTAAAAATGGCT
GGCAATTCTTTTAAGGACAACTTCCTTCCAAATGTCTTCAGAGAGATGACCAACCTGACC
ACCCTGGACCTTTCTAAGTGTAACCTGGAACAGGTGTCCCAGGAGGCATTTTGCTTACTC
CCTCGACTTCGGGTGTTAAATATGAGTCACAATAACCTCCTGTTCTTGGATACGCTTCCT
TACAAACCTCTCCATTCCCTCCAGATTCTGGATTGCAGTTTTAATCGTATTGTGGCCTTC
AAGTGGCAAGAACTGCAGCATTTTCCAAGTAGTCTAGCTTCCTTAAATCTTACTCAAAAT
GACTTTGCTTGTGTTTGTGAATACCAGAGTTTCCTGCAGTGGGTCAAGGACCAGAGGCAG
CTCTTGGTGGAAGTTGAACACTTGGTGTGTGCAATACCCTTACAGATGCGGGGCATGCCC
GTGCTGGGTTTTAACAATGCCACCTGTCAGATTAGCAAGACTATCGTTGGCGGGTCGGTT
TTCAGTATACTCGTGGTTTCTGTCATAGCAGTTCTGGTCTATAAGTTCTATTTCCACCTG
ATGCTTCTTGCTGGCTGCAAAAAGTATGGGAGAGGTGAAAGCATCTATGATGCCTTTGTT
ATCTACTCAAGCCAGGACGAAGACTGGGTGAGGAATGAATTGGTAAAGAACTTGGAAGAG
GGGGTGCCCCCCTTTCAACTCTGCCTTCACTACAGAGACTTCATTCCTGGTGTGGCCATC
GCTGCCAACATCATCCAGGAAGGTTTCCACAAAAGCCGGAAAGTTATTGTCGTGGTGTCC
CAGCACTTCATTCAGAGCCGATGGTGTATCTTTGAGTATGAGATTGCCCAGACCTGGCAG
TTTCTGAGCAGTCGTGCTGGCATCATCTTCATCGTCCTGCACAAGCTGGAGAAGTCCCTG
CTCCGGCAGCAGGTGGAGCTGTATCGCCTTCTCAACAGGAACACTTACCTGGAGTGGGAG
GACAGTGTCCTGGGGCGGCACATCTTCTGGAGACGACTCAGGAAAGCCTTGCTGGATGGT
AAACCGTGGAGTCCAGCAGGAACAGCAGATGCAGCAGAAAGCAGACAACATGATGCAGAA
ACCTCTACC
>EqQuAn_TLR4_Heq4
ATGATGCCGCCCACCCGCCTGGCTGGGACTCTGATCCCAGCCATGGCCTTCCTCTCCTGC
CTGAGACCGGAGAGCTGGGACCCTTGCGTGCAGGTGGTTCCTAACACTACTTACCAATGC
ATGGACCTGAATCTCTACAAAATCCCTGAGAACATCCCCACATCAACCAAGGAACTGGAC
CTGAGCTTTAACCCCTTGAAGGAGTTAGGCAGCCATAGCTTCTCCAACTTCCCAGAACTG
CAGGTGCTGGATTTGTCCAGGTGTGAAATTGAGATGATTGAAGATGATGCATATCAGGGC
CTCAACCATCTCTCCACCTTGATATTGACAGGAAATCCTATCAGGAGCTTAGCCCTGGGA
GCCTTTTCTGGACTCTCCAGTTTACAGACGCTGGTGGCCGTGGAGACAAAGCTTTCATCT
CTAGAGAAGTTCCCCATTGGACATCTCAAGACCTTGAAGGAGCTTAATGTGGCTCATAAT
CTTATCCATTCCTTCAAGTTACCCGAGTATTTTTCTAAAATGCCCAACCTGGAGCACTTG
GACCTTTCCAATAACAAGATCCAAAATATTTCTCATGAAGACTTGCGTGTGCTACATCAA
ACGCCCTTACTCAACCTTTCTTTAGACTTGTCCCTGAATCCTTTAGAGTTTATCCAACCA
GATGCCTTTAAAGAAATTAAGCTCCATAAACTGACTTTGAGAAGTAATTTTGATAGTATA
GATGTAATGAAATCTTGTATTCAAGGACTGGCTGGTTTAAAAGTCAATCGGTTGGTTCTG
GGAGAATTTAAAAATGAAAGGACATTGGAAAGATTTGACACATCTGCCCTGCGTGGACTG
CACAATTTGACGATTGAAGAATTCCGGTTAGCATACATTGATAATTACAGCTCAAAGGAT
TCTATTGATTTACTTAATTGTTTGGCAAATATTTCTAAAATTTCTCTGGTGAGTCTGGAT
TTAGGCAATCTAAAAGATTTTCCTAAAGGTTTCGGATGGCAAGACTTCGAATTGGTTAAC
TGTAGAATTGAAGGATTTCCCACATTGGAGCTCACCTCTCTCAAAAGGTTGGTTTTCACT
TCCAACAAAGATATGAAATCTTTTAATGAAGTTAAGCTACCAAGCCTTGAGTTTCTAGAT
CTCAGCAGAAATCGCTTGAGTTTCAAGTCCTGCTGTTCTGAGGCTGATTTGAAGACAACC
AGACTGAAGCATTTAGATCTGAGCTTCAATGATGTTATTTCCATGAGTTCAAACTTCATG
GGCTTAGAGCAACTAGAACATCTGGATTTCCAGCATTCCACTTTGAAACAGGCCAGTGAT
TTTCCAGTATTCTTATCCCTCAAAAACCTCCGTTATCTTGATATTTCTTACACTAACACC
CGAGTTGTCTTCCATGGCATCTTTGATGGCTTGGTCAGCCTCCAAGTCTTGAAAATGGCT
GGCAATTCTTTTAAGGACAACTTCCTTCCAAATGTCTTCAGAGAGATGACTAACCTGACC
ACCCTGGACCTTTCTAAGTGTAACCTGGAACAGGTGTCCCAGGAGGCATTTTGCTTACTC
CCTCGACTTCGGGTGTTAAATATGAGTCACAATAACCTCCTGTTCTTGGATACGCTTCCT
TACAAACCTCTCCATTCCCTCCAGATTCTGGATTGCAGTTTTAATCGTATTGTGGCCTTC
AAGTGGCAAGAACTGCAGCATTTTCCAAGTAGTCTAGCTTCCTTAAATCTTACTCAAAAT
GACTTTGCTTGTGTTTGTGAATACCAGAGTTTCCTGCAGTGGGTCAAGGACCAGAGGCAG
CTCTTGGTGGAAGTTGAACACTTGGTGTGTGCAATACCCTTACAGATGCGGGGCATGCCC
GTGCTGGGTTTTAACAATGCCACCTGTCAGATTAGCAAGACTATCGTTGGCGGGTCGGTT
TTCAGTATACTCGTGGTTTCTGTCATAGCAGTTCTGGTCTATAAGTTCTATTTCCACCTG
ATGCTTCTTGCTGGCTGCAAAAAGTATGGGAGAGGTGAAAGCATCTATGATGCCTTTGTT
ATCTACTCAAGCCAGGACGAAGACTGGGTGAGGAATGAATTGGTAAAGAACTTGGAGGAG
GGGGTGCCCCCCTTTCAACTCTGCCTTCACTACAGAGACTTCATTCCTGGTGTGGCCATC
GCTGCCAACATCATCCAGGAAGGTTTCCACAAAAGCCGGAAAGTTATTGTCGTGGTGTCC
CAGCACTTCATTCAGAGCCGATGGTGTATCTTTGAGTATGAGATTGCCCAGACCTGGCAG
TTTCTGAGCAGTCGTGCTGGCATCATCTTCATCGTCCTGCACAAGCTGGAGAAGTCCCTG
CTCCGGCAGCAGGTGGAGCTGTATCGCCTTCTCAACAGGAACACTTACCTGGAGTGGGAG
GACAGTGTCCTGGGGCGGCACATCTTCTGGAGACGACTCAGGAAAGCCTTGCTGGATGGT
AAACCGTGGAGTCCAGCAGGAACAGCAGATGCAGCAGAAAGCAGACAACATGATGCAGAA
ACCTCTACC
>EqQuAn_TLR4_Heq5
ATGATGCCGCCCACCCGCCTGGCTGGGACTCTGATCCCAGCCATGGCCTTCCTCTCCTGC
CTGAGACCCGAGAGCTGGGACCCTTGCGTGCAGGTGGTTCCTAACACTACTTACCAATGC
ATGGACCTGAATCTCTACAAAATCCCTGAGAACATCCCCACATCAACCAAGGAACTGGAC
CTGAGCTTTAACCCCTTGAAGGAGTTAGGCAGCCATAGCTTCTCCAACTTCCCAGAACTG
CAGGTGCTGGATTTGTCCAGGTGTGAAATTGAGATGATTGAAGATGATGCATATCAGGGC
CTCAACCATCTCTCCACCTTGATATTGACAGGAAATCCTATCAGGAGCTTAGCCCTGGGA
GCCTTTTCTGGACTCTCCAGTTTACAGACGCTGGTGGCCGTGGAGACAAAGCTTTCATCT
CTAGAGAAGTTCCCCATTGGACATCTCAAGACCTTGAAGGAGCTTAATGTGGCTCATAAT
CTTATCCATTCCTTCAAGTTACCCGAGTATTTTTCTAAAATGCCCAACCTGGAGCACTTG
GACCTTTCCAATAACAAGATCCAAAATATTTCTCATGAAGACTTGCGTGTGCTACATCAA
ACGCCCTTACTCAACCTTTCTTTAGACTTGTCCCTGAATCCTTTAGAGTTTATCCAACCA
GATGCCTTTAAAGAAATTAAGCTCCATAAACTGACTTTGAGAAGTAATTTTGATAGTATA
GATGTAATGAAATCTTGTATTCAAGGACTGGCTGGTTTAAAAGTCAATCGGTTGGTTCTG
GGAGAATTTAAAAATGAAAGGAAATTGGAAAGATTTGACACATCTGCCCTGCGCGGACTG
CACAATTTGACGATTGAAGAATTCCGGTTAGCATACATTGATAATTACAGCTCAAAGGAT
TCTATTGATTTACTTAATTGTTTGGCAAATATTTCTAAAATTTCTCTGGTGAGTCTGGAT
TTAGGCAATCTAAAAGATTTTCCTAAAGGTTTTGGATGGCAAGACTTCGAATTGGTTAAC
TGTAGAATTGAAGGATTTCCCACATTGGAGCTCACCTCTCTCAAAAGGTTGGTTTTCACT
TCCAACAAAGATATGAAATCTTTTAATGAAGTTAAGCTACCAAGCCTTGAGTTTCTAGAT
CTCAGCAGAAATCGCTTGAGTTTCAAGTCCTGCTGTTCTGAGGCTGATTTGAAGACAACC
AGACTGAAGCATTTAGATCTGAGCTTCAATGATGTTATTTCCATGAGTTCAAACTTCATG
GGCTTAGAGCAACTAGAACATCTGGATTTCCAGCATTCCACTTTGAAACAGGCCAGTGAT
TTTCCAGTATTCTTATCCCTCAAAAACCTCCGTTATCTTGATATTTCTTACACTAACACC
CGAGTTGTCTTCCATGGCATCTTTGATGGCTTGGTCAGCCTCCAAGTCTTGAAAATGGCT
GGCAATTCTTTTAAGGACAACTTCCTTCCAAATGTCTTCAGAGAGATGACTAACCTGACC
ACCCTGGACCTTTCTAAGTGTAACCTGGAACAGGTGTCCCAGGAGGCATTTTGCTTACTC
CCTCGACTTCGGGTGTTAAATATGAGTCACAATAACCTCCTGTTCTTGGATACGCTTCCT
TACAAACCTCTCCATTCCCTCCAGATTCTGGATTGCAGTTTTAATCGTATTGTGGCCTTC
AAGTGGCAAGAACTGCAGCATTTTCCAAGTAGTCTAGCTTCCTTAAATCTTACTCAAAAT
GACTTTGCTTGTGTTTGTGAATACCAGAGTTTCCTGCAGTGGGTCAAGGACCAGAGGCAG
CTCTTGGTGGAAGTTGAACACTTGGTGTGTGCAATACCCTTACATATGCGGGGCATGCCC
GTGCTGGGTTTTAACAATGCCACCTGTCAGATTAGCAAGACTATCGTTGGCGGGTCGGTT
TTCAGTATACTCGTGGTTTCTGTCATAGCAGTTCTGGTCTATAAGTTCTATTTCCACCTG
ATGCTTCTTGCTGGCTGCAAAAAGTATGGGAGAGGTGAAAGCATCTATGATGCCTTTGTT
ATCTACTCAAGCCAGGACGAAGACTGGGTGAGGAATGAATTGGTAAAGAACTTGGAGGAG
GGGGTGCCCCCCTTTCAACTCTGCCTTCACTACAGAGACTTCATTCCTGGTGTGGCCATC
GCTGCCAACATCATCCAGGAAGGTTTCCACAAAAGCCGGAAAGTTATTGTCGTGGTGTCC
CAGCACTTCATTCAGAGCCGATGGTGTATCTTTGAGTATGAGATTGCCCAGACCTGGCAG
TTTCTGAGCAGTCGTGCTGGCATCATCTTCATCGTCCTGCACAAGCTGGAGAAGTCCCTG
CTCCGGCAGCAGGTGGAGCTGTATCGCCTTCTCAACAGGAACACTTACCTGGAGTGGGAG
GACAGTGTCCTGGGGCGGCACATCTTCTGGAGACGACTCAGGAAAGCCTTGCTGGATGGT
AAACCGTGGAGTCCAGCAGGAACAGCAGATGCAGCAGAAAGCAGACAACATGATGCAGAA
ACCTCTACC
>EqQuBoe_TLR4_Heq6
ATGATGCCGCCCACCCGCCTGGCTGGGACTCTGATCCCAGCCATGGCCTTCCTCTCCTGC
CTGAGACCGGAGAGCTGGGACCCTTGCGTGCAGGTGGTTCCTAACACTACTTACCAATGC
ATGGACCTGAATCTCTACAAAATCCCTGAGAACATCCCCACATCAACCAAGGAACTGGAC
CTGAGCTTTAACCCCTTGAAGGAGTTAGGCAGCCATAGCTTCTCCAACTTCCCAGAACTG
CAGGTGCTGGATTTGTCCAGGTGTGAAATTGAGATGATTGAAGATGATGCATATCAGGGC
CTCAACCATCTCTCCACCTTGATATTGACAGGAAATCCTATCAGGAGCTTAGCCCTGGGA
GCCTTTTCTGGACTCTCCAGTTTACAGACGCTGGTGGCCGTGGAGACAAAGCTTTCATCT
CTAGAGAAGTTCCCCATTGGACATCTCAAGACCTTGAAGGAGCTTAATGTGGCTCATAAT
CTTATCCATTCCTTCAAGTTACCCGAGTATTTTTCTAAAATGCCCAACCTGGAGCACTTG
GACCTTTCCAATAACAAGATCCAAAATATTTCTCATGAAGACTTGCGTGTGCTACATCAA
ACGCCCTTACTCAACCTTTCTTTAGACTTGTCCCTGAATCCTTTAGAGTTTATCCAACCA
GATGCCTTTAAAGAAATTAAGCTCCATAAACTGACTTTGAGAAGTAATTTTGATAGTATA
GATGTAATGAAATCTTGTATTCAAGGACTGGCTGGTTTAAAAGTCAATCGGTTGGTTCTG
GGAGAATTTAAAAATGAAAGGAAATTGGAAAGATTTGACACATCTGCCCTGCGCGGACTG
CACAATTTGACGATTGAAGAATTCCGGTTAGCATACATTGATAATTACAGCTCAAAGGAT
TCTATTGATTTACTTAATTGTTTGGCAAATATTTCTAAAATTTCTCTGGTGAGTCTGGAT
TTAGGCAATCTAAAAGATTTTCCTAAAGGTTTCGGATGGCAAGACTTCGAATTGGTTAAC
TGTAGAATTGAAGGATTTCCCACATTGGAGCTCACCTCTCTCAAAAGGTTGGTTTTCACT
TCCAACAAAGATATGAAATCTTTTAATGAAGTTAAGCTACCAAGCCTTGAGTTTCTAGAT
CTCAGCAGAAATCGCTTGAGTTTCAAGTCCTGCTGTTCTGAGGCTGATTTGAAGACAACC
AGACTGAAGCATTTAGATCTGAGCTTCAATGATGTTATTTCCATGAGTTCAAACTTCATG
GGCTTAGAGCAACTAGAACATCTGGATTTCCAGCATTCCACTTTGAAACAGGCCAGTGAT
TTTCCAGTATTCTTATCCCTCAAAAACCTCCGTTATCTTGATATTTCTTACACTAACACC
CGAGTTGTCTTCCATGGCATCTTTGATGGCTTGGTCAGCCTCCAAGTCTTGAAAATGGCT
GGCAATTCTTTTAAGGACAACTTCCTTCCAAATGTCTTCAGAGAGATGACTAACCTGACC
ACCCTGGACCTTTCTAAGTGTAACCTGGAACAGGTGTCCCAGGAGGCATTTTGCTTACTC
CCTCGACTTCGGGTGTTAAATATGAGTCACAATAACCTCCTGTTCTTGGATACGCTTCCT
TACAAACCTCTCCATTCCCTCCAGATTCTGGATTGCAGTTTTAATCGTATTGTGGCCTTC
AAGTGGCAAGAACTGCAGCATTTTCCAAGTAGTCTAGCTTCCTTAAATCTTACTCAAAAT
GACTTTGCTTGTGTTTGTGAATACCAGAGTTTCCTGCAGTGGGTCAAGGACCAGAGGCAG
CTCTTGGTGGAAGTTGAACACTTGGTGTGTGCAATACCCTTACATATGCGGGGCATGCCC
GTGCTGGGTTTTAACAATGCCACCTGTCAGATTAGCAAGACTATCGTTGGCGGGTCGGTT
TTCAGTATACTCGTGGTTTCTGTCATAGCAGTTCTGGTCTATAAGTTCTATTTCCACCTG
ATGCTTCTTGCTGGCTGCAAAAAGTATGGGAGAGGTGAAAGCATCTATGATGCCTTTGTT
ATCTACTCAAGCCAGGACGAAGACTGGGTGAGGAATGAATTGGTAAAGAACTTGGAGGAG
GGGGTGCCCCCCTTTCAACTCTGCCTTCACTACAGAGACTTCATTCCTGGTGTGGCCATC
GCTGCCAACATCATCCAGGAAGGTTTCCACAAAAGCCGGAAAGTTATTGTCGTGGTGTCC
CAGCACTTCATTCAGAGCCGATGGTGTATCTTTGAGTATGAGATTGCCCAGACCTGGCAG
TTTCTGAGCAGTCGTGCTGGCATCATCTTCATCGTCCTGCACAAGCTGGAGAAGTCCCTG
CTCCGGCAGCAGGTGGAGCTGTATCGCCTTCTCAACAGGAACACTTACCTGGAGTGGGAG
GACAGTGTCCTGGGGCGGCACATCTTCTGGAGACGACTCAGGAAAGCCTTGCTGGATGGT
AAACCGTGGAGTCCAGCAGGAACAGCAGATGCAGCAGAAAGCAGACAACATGATGCAGAA
ACCTCTACC
>EqQuBoe_TLR4_Heq7
ATGATGCCGCCCACCCGCCTGGCTGGGACTCTGATCCCAGCCATGGCCTTCCTCTCCTGC
CTGAGACCGGAGAGCTGGGACCCTTGCGTGCAGGTGGTTCCTAACACTACTTACCAATGC
ATGGACCTGAATCTCTACAAAATCCCTGAGAACATCCCCACATCAACCAAGGAACTGGAC
CTGAGCTTTAACCCCTTGAAGGAGTTAGGCAGCCATAGCTTCTCCAACTTCCCAGAACTG
CAGGTGCTGGATTTGTCCAGGTGTGAAATTGAGATGATTGAAGATGATGCATATCAGGGC
CTCAACCATCTCTCCACCTTGATATTGACAGGAAATCCTATCAGGAGCTTAGCCCTGGGA
GCCTTTTCTGGACTCTCCAGTTTACAGACGCTGGTGGCCGTGGAGACAAAGCTTTCATCT
CTAGAGAAGTTCCCCATTGGACATCTCAAGACCTTGAAGGAGCTTAATGTGGCTCATAAT
CTTATCCATTCCTTCAAGTTACCCGAGTATTTTTCTAAAATGCCCAACCTGGAGCACTTG
GACCTTTCCAATAACAAGATCCAAAATATTTCTCATGAAGACTTGCGTGTGCTACATCAA
ACGCCCTTACTCAACCTTTCTTTAGACTTGTCCCTGAATCCTTTAGAGTTTATCCAACCA
GATGCCTTTAAAGAAATTAAGCTCCATAAACTGACTTTGAGAAGTAATTTTGATAGTATA
GATGTAATGAAATCTTGTATTCAAGGACTGGCTGGTTTAAAAGTCAATCGGTTGGTTCTG
GGAGAATTTAAAAATGAAAGGAAATTGGAAAGATTTGACACATCTGCCCTGCGCGGACTG
CACAATTTGACGATTGAAGAATTCCGGTTAGCATACATTGATAATTACAGCTCAAAGGAT
TCTATTGATTTACTTAATTGTTTGGCAAATATTTCTAAAATTTCTCTGGTGAGTCTGGAT
TTAGGCAATCTAAAAGATTTTCCTAAAGGTTTCGGATGGCAAGACTTCGAATTGGTTAAC
TGTAGAATTGAAGGATTTCCCACATTGGAGCTCACCTCTCTCAAAAGGTTGGTTTTCACT
TCCAACAAAGATATGAAATCTTTTAATGAAGTTAAGCTACCAAGCCTTGAGTTTCTAGAT
CTCAGCAGAAATCGCTTGAGTTTCAAGTCCTGCTGTTCTGAGGCTGATTTGAAGACAACC
AGACTGAAGCATTTAGATCTGAGCTTCAATGATGTTATTTCCATGAGTTCAAACTTCATG
GGCTTAGAGCAACTAGAACATCTGGATTTCCAGCATTCCACTTTGAAACAGGCCAGTGAT
TTTCCAGTATTCTTATCCCTCAAAAACCTCCGTTATCTTGATATTTCTTACACTAACACC
CGAGTTGTCTTCCATGGCATCTTTGATGGCTTGGTCAGCCTCCAAGTCTTGAAAATGGCT
GGCAATTCTTTTAAGGACAACTTCCTTCCAAATGTCTTCAGAGAGATGACTAACCTGACC
ACCCTGGACCTTTCTAAGTGTAACCTGGAACAGGTGTCCCAGGAGGCATTTTGCTTACTC
CCTCGACTTCGGGTGTTAAATATGAGTCACAATAACCTCCTGTTCTTGGATACGCTTCCT
TACAAACCTCTCCATTCCCTCCAGATTCTGGATTGCAGTTTTAATCGTATTGTGGCCTTC
AAGTGGCAAGAACTGCAGCATTTTCCAAGTAGTCTAGCTTCCTTAAATCTTACTCAAAAT
GACTTTGCTTGTGTTTGTGAATACCAGAGTTTCCTGCAGTGGGTCAAGGACCAGAGGCAG
CTCTTGGTGGAAGTTGAACACTTGGTGTGTGCAATACCCTTACATATGCGGGGCATGCCC
GTGCTGGGTTTTAACAATGCCACCTGTCAGATTAGCAAGACTATCGTTGGCGGGTCGGTT
TTCAGTATACTCGTGGTTTCTGTCATAGCAGTTCTGGTCTATAAGTTCTATTTCCACCTG
ATGCTTCTTGCTGGCTGCAAAAAGTACGGGAGAGGTGAAAGCATCTATGATGCCTTTGTT
ATCTACTCAAGCCAGGACGAAGACTGGGTGAGGAATGAATTGGTAAAGAACTTGGAGGAG
GGGGTGCCCCCCTTTCAACTCTGCCTTCACTACAGAGACTTCATTCCTGGTGTGGCCATC
GCTGCCAACATCATCCAGGAAGGTTTCCACAAAAGCCGGAAAGTTATTGTCGTGGTGTCC
CAGCACTTCATTCAGAGCCGATGGTGTATCTTTGAGTATGAGATTGCCCAGACCTGGCAG
TTTCTGAGCAGTCGTGCTGGCATCATCTTCATCGTCCTGCACAAGCTGGAGAAGTCCCTG
CTCCGGCAGCAGGTGGAGCTGTATCGCCTTCTCAACAGGAACACTTACCTGGAGTGGGAG
GACAGTGTCCTGGGGCGGCACATCTTCTGGAGACGACTCAGGAAAGCCTTGCTGGATGGT
AAACCGTGGAGTCCAGCAGGAACAGCAGATGCAGCAGAAAGCAGACAACATGATGCAGAA
ACCTCTACC
>EqQuBor_TLR4_Heq8
ATGATGCCGCCCACCCGCCTGGCTGGGACTCTGATCCCAGCCATGGCCTTCCTCTCCTGC
CTGAGACCGGAGAGCTGGGACCCTTGCGTGCAGGTGGTTCCTAACACTACTTACCAATGC
ATGGACCTGAATCTCTACAAAATCCCTGAGAACATCCCCACATCAACCAAGGAACTGGAC
CTGAGCTTTAACCCCTTGAAGGAGTTAGGCAGCCATAGCTTCTCCAACTTCCCAGAACTG
CAGGTGCTGGATTTGTCCAGGTGTGAAATTGAGATGATTGAAGATGATGCATATCAGGGC
CTCAACCATCTCTCCACCTTGATATTGACAGGAAATCCTATCAGGAGCTTAGCCCTGGGA
GCCTTTTCTGGACTCTCCAGTTTACAGACGCTGGTGGCCGTGGAGACAAAGCTTTCATCT
CTAGAGAAGTTCCCCATTGGACATCTCAAGACCTTGAAGGAGCTTAATGTGGCTCATAAT
CTTATCCATTCCTTCAAGTTACCCGAGTATTTTTCTAAAATGCCCAACCTGGAGCACTTG
GACCTTTCCAATAACAAGATCCAAAATATTTCTCATGAAGACTTGCGTGTGCTACATCAA
ACGCCCTTACTCAACCTTTCTTTAGACTTGTCCCTGAATCCTTTAGAGTTTATCCAACCA
GATGCCTTTAAAGAAATTAAGCTCCATAAACTGACTTTGAGAAGTAATTTTGATAGTATA
GATGTAATGAAATCTTGTATTCAAGGACTGGCTGGTTTAAAAGTCAATCGGTTGGTTCTG
GGAGAATTTAAAAATGAAAGGAAATTGGAAAGATTTGACACATCTGCCCTGCGCGGACTG
CACAATTTGACGATTGAAGAATTCCGGTTAGCATACATTGATAATTACAGCTCAAAGGAT
TCTATTGATTTACTTAATTGTTTGGCAAATATTTCTAAAATTTCTCTGGTGAGTCTGGAT
TTAGGCAATCTAAAAGATTTTCCTAAAGGTTTCGGATGGCAAGACTTCGAATTGGTTAAC
TGTAGAATTGAAGGATTTCCCACATTGGAGCTCACCTCTCTCAAAAGGTTGGTTTTCACT
TCCAACAAAGATATGAAATCTTTTAATGAAGTTAAGCTACCAAGCCTTGAGTTTCTAGAT
CTCAGCAGAAATCGCTTGAGTTTCAAGTCCTGCTGTTCTGAGGCTGATTTGAAGACAACC
AGACTGAAGCATTTAGATCTGAGCTTCAATGATGTTATTTCCATGAGTTCAAACTTCATG
GGCTTAGAGCAACTAGAACATCTGGATTTCCAGCATTCCACTTTGAAACAGGCCAGTGAT
TTTCCAGTATTCTTATCCCTCAAAAACCTCCGTTATCTTGATATTTCTTACACTAACACC
CGAGTTGTCTTCCATGGCATCTTTGATGGCTTGGTCAGCCTCCAAGTCTTGAAAATGGCT
GGCAATTCTTTTAAGGACAACTTCCTTCCAAATGTCTTCAGAGAGATGACTAACCTGACC
ACCCTGGACCTTTCTAAGTGTAACCTGGAACAGGTGTCCCAGGAGGCATTTTGCTTACTC
CCTCGACTTCGGGTGTTAAATATGAGTCACAATAACCTCCTGTTCTTGGATACGCTTCCT
TACAAACCTCTCCATTCCCTCCAGATTCTGGATTGCAGTTTTAATCGTATTGTGGCCTTC
AAGTGGCAAGAACTGCAGCATTTTCCAAGTAGTCTAGCTTCCTTAAATCTTACTCAAAAT
GACTTTGCTTGTGTTTGTGAATACCAGAGTTTCCTGCAGTGGGTCAAGGACCAGAGGCAG
CTCTTGGTGGAAGTTGAACACTTGGTGTGTGCAATACCCTTACAGATGCGGGGCATGCCC
GTGCTGGGTTTTAACAATGCCACCTGTCAGATTAGCAAGACTATCGTTGGCGGGTCGGTT
TTCAGTATACTCGTGGTTTCTGTCATAGCAGTTCTGGTCTATAAGTTCTATTTCCACCTG
ATGCTTCTTGCTGGCTGCAAAAAGTATGGGAGAGGTGAAAGCATCTATGATGCCTTTGTT
ATCTACTCAAGCCAGGACGAAGACTGGGTGAGGAATGAATTGGTAAAGAACTTGGAGGAG
GGGGTGCCCCCCTTTCAACTCTGCCTTCACTACAGAGACTTCATTCCTGGTGTGGCCATC
GCTGCCAACATCATCCAGGAAGGTTTCCACAAAAGCCGGAAAGTTATTGTCGTGGTGTCC
CAGCACTTCATTCAGAGCCGATGGTGTATCTTTGAGTATGAGATTGCCCAGACCTGGCAG
TTTCTGAGCAGTCGTGCTGGCATCATCTTCATCGTCCTGCACAAGCTGGAGAAGTCCCTG
CTCCGGCAGCAGGTGGAGCTGTATCGCCTTCTCAACAGGAACACTTACCTGGAGTGGGAG
GACAGTGTCCTGGGGCGGCACATCTTCTGGAGACGACTCAGGAAAGCCTTGCTGGATGGT
AAACCGTGGAGTCCAGCAGGAACAGCAGATGCAGCAGAAAGCAGACAACATGATGCAGAA
ACCTCTACC
>EqQuBor_TLR4_Heq6
ATGATGCCGCCCACCCGCCTGGCTGGGACTCTGATCCCAGCCATGGCCTTCCTCTCCTGC
CTGAGACCGGAGAGCTGGGACCCTTGCGTGCAGGTGGTTCCTAACACTACTTACCAATGC
ATGGACCTGAATCTCTACAAAATCCCTGAGAACATCCCCACATCAACCAAGGAACTGGAC
CTGAGCTTTAACCCCTTGAAGGAGTTAGGCAGCCATAGCTTCTCCAACTTCCCAGAACTG
CAGGTGCTGGATTTGTCCAGGTGTGAAATTGAGATGATTGAAGATGATGCATATCAGGGC
CTCAACCATCTCTCCACCTTGATATTGACAGGAAATCCTATCAGGAGCTTAGCCCTGGGA
GCCTTTTCTGGACTCTCCAGTTTACAGACGCTGGTGGCCGTGGAGACAAAGCTTTCATCT
CTAGAGAAGTTCCCCATTGGACATCTCAAGACCTTGAAGGAGCTTAATGTGGCTCATAAT
CTTATCCATTCCTTCAAGTTACCCGAGTATTTTTCTAAAATGCCCAACCTGGAGCACTTG
GACCTTTCCAATAACAAGATCCAAAATATTTCTCATGAAGACTTGCGTGTGCTACATCAA
ACGCCCTTACTCAACCTTTCTTTAGACTTGTCCCTGAATCCTTTAGAGTTTATCCAACCA
GATGCCTTTAAAGAAATTAAGCTCCATAAACTGACTTTGAGAAGTAATTTTGATAGTATA
GATGTAATGAAATCTTGTATTCAAGGACTGGCTGGTTTAAAAGTCAATCGGTTGGTTCTG
GGAGAATTTAAAAATGAAAGGAAATTGGAAAGATTTGACACATCTGCCCTGCGCGGACTG
CACAATTTGACGATTGAAGAATTCCGGTTAGCATACATTGATAATTACAGCTCAAAGGAT
TCTATTGATTTACTTAATTGTTTGGCAAATATTTCTAAAATTTCTCTGGTGAGTCTGGAT
TTAGGCAATCTAAAAGATTTTCCTAAAGGTTTCGGATGGCAAGACTTCGAATTGGTTAAC
TGTAGAATTGAAGGATTTCCCACATTGGAGCTCACCTCTCTCAAAAGGTTGGTTTTCACT
TCCAACAAAGATATGAAATCTTTTAATGAAGTTAAGCTACCAAGCCTTGAGTTTCTAGAT
CTCAGCAGAAATCGCTTGAGTTTCAAGTCCTGCTGTTCTGAGGCTGATTTGAAGACAACC
AGACTGAAGCATTTAGATCTGAGCTTCAATGATGTTATTTCCATGAGTTCAAACTTCATG
GGCTTAGAGCAACTAGAACATCTGGATTTCCAGCATTCCACTTTGAAACAGGCCAGTGAT
TTTCCAGTATTCTTATCCCTCAAAAACCTCCGTTATCTTGATATTTCTTACACTAACACC
CGAGTTGTCTTCCATGGCATCTTTGATGGCTTGGTCAGCCTCCAAGTCTTGAAAATGGCT
GGCAATTCTTTTAAGGACAACTTCCTTCCAAATGTCTTCAGAGAGATGACTAACCTGACC
ACCCTGGACCTTTCTAAGTGTAACCTGGAACAGGTGTCCCAGGAGGCATTTTGCTTACTC
CCTCGACTTCGGGTGTTAAATATGAGTCACAATAACCTCCTGTTCTTGGATACGCTTCCT
TACAAACCTCTCCATTCCCTCCAGATTCTGGATTGCAGTTTTAATCGTATTGTGGCCTTC
AAGTGGCAAGAACTGCAGCATTTTCCAAGTAGTCTAGCTTCCTTAAATCTTACTCAAAAT
GACTTTGCTTGTGTTTGTGAATACCAGAGTTTCCTGCAGTGGGTCAAGGACCAGAGGCAG
CTCTTGGTGGAAGTTGAACACTTGGTGTGTGCAATACCCTTACATATGCGGGGCATGCCC
GTGCTGGGTTTTAACAATGCCACCTGTCAGATTAGCAAGACTATCGTTGGCGGGTCGGTT
TTCAGTATACTCGTGGTTTCTGTCATAGCAGTTCTGGTCTATAAGTTCTATTTCCACCTG
ATGCTTCTTGCTGGCTGCAAAAAGTATGGGAGAGGTGAAAGCATCTATGATGCCTTTGTT
ATCTACTCAAGCCAGGACGAAGACTGGGTGAGGAATGAATTGGTAAAGAACTTGGAGGAG
GGGGTGCCCCCCTTTCAACTCTGCCTTCACTACAGAGACTTCATTCCTGGTGTGGCCATC
GCTGCCAACATCATCCAGGAAGGTTTCCACAAAAGCCGGAAAGTTATTGTCGTGGTGTCC
CAGCACTTCATTCAGAGCCGATGGTGTATCTTTGAGTATGAGATTGCCCAGACCTGGCAG
TTTCTGAGCAGTCGTGCTGGCATCATCTTCATCGTCCTGCACAAGCTGGAGAAGTCCCTG
CTCCGGCAGCAGGTGGAGCTGTATCGCCTTCTCAACAGGAACACTTACCTGGAGTGGGAG
GACAGTGTCCTGGGGCGGCACATCTTCTGGAGACGACTCAGGAAAGCCTTGCTGGATGGT
AAACCGTGGAGTCCAGCAGGAACAGCAGATGCAGCAGAAAGCAGACAACATGATGCAGAA
ACCTCTACC
>EqQuBor_TLR4_Heq9
ATGATGCCGCCCACCCGCCTGGCTGGGACTCTGATCCCAGCCATGGCCTTCCTCTCCTGC
CTGAGACCGGAGAGCTGGGACCCTTGCGTGCAGGTGGTTCCTAACACTACTTACCAATGC
ATGGACCTGAATCTCTACAAAATCCCTGAGAACATCCCCACATCAACCAAGGAACTGGAC
CTGAGCTTTAACCCCTTGAAGGAGTTAGGCAGCCATAGCTTCTCCAACTTCCCAGAACTG
CAGGTGCTGGATTTGTCCAGGTGTGAAATTGAGATGATTGAAGATGATGCATATCAGGGC
CTCAACCATCTCTCCACCTTGATATTGACAGGAAATCCTATCAGGAGCTTAGCCCTGGGA
GCCTTTTCTGGACTCTCCAGTTTACAGACGCTGGTGGCCGTGGAGACAAAGCTTTCATCT
CTAGAGAAGTTCCCCATTGGACATCTCAAGACCTTGAAGGAGCTTAATGTGGCTCATAAT
CTTATCCATTCCTTCAAGTTACCCGAGTATTTTTCTAAAATGCCCAACCTGGAGCACTTG
GACCTTTCCAATAACAAGATCCAAAATATTTCTCATGAAGACTTGCGTGTGCTACATCAA
ACGCCCTTACTCAACCTTTCTTTAGACTTGTCCCTGAATCCTTTAGAGTTTATCCAACCA
GATGCCTTTAAAGAAATTAAGCTCCATAAACTGATTTTGAGAAGTAATTTTGATAGTATA
GATGTAATGAAATCTTGTATTCAAGGACTGGCTGGTTTAAAAGTCAATCGGTTGGTTCTG
GGAGAATTTAAAAATGAAAGGAAATTGGAAAGATTTGACACATCTGCCCTGCGCGGACTG
CACAATTTGACGATTGAAGAATTCCGGTTAGCATACATTGATAATTACAGCTCAAAGGAT
TCTATTGATTTACTTAATTGTTTGGCAAATATTTCTAAAATTTCTCTGGTGAGTCTGGAT
TTAGGCAATCTAAAAGATTTTCCTAAAGGTTTCGGATGGCAAGACTTCGAATTGGTTAAC
TGTAGAATTGAAGGATTTCCCACATTGGAGCTCACCTCTCTCAAAAGGTTGGTTTTCACT
TCCAACAAAGATATGAAATCTTTTAATGAAGTTAAGCTACCAAGCCTTGAGTTTCTAGAT
CTCAGCAGAAATCGCTTGAGTTTCAAGTCCTGCTGTTCTGAGGCTGATTTGAAGACAACC
AGACTGAAGCATTTAGATCTGAGCTTCAATGATGTTATTTCCATGAGTTCAAACTTCATG
GGCTTAGAGCAACTAGAACATCTGGATTTCCAGCATTCCACTTTGAAACAGGCCAGTGAT
TTTCCAGTATTCTTATCCCTCAAAAACCTCCGTTATCTTGATATTTCTTACACTAACACC
CGAGTTGTCTTCCATGGCATCTTTGATGGCTTGGTCAGCCTCCAAGTCTTGAAAATGGCT
GGCAATTCTTTTAAGGACAACTTCCTTCCAAATGTCTTCAGAGAGATGACTAACCTGACC
ACCCTGGACCTTTCTAAGTGTAACCTGGAACAGGTGTCCCAGGAGGCATTTTGCTTACTC
CCTCGACTTCGGGTGTTAAATATGAGTCACAATAACCTCCTGTTCTTGGATACGCTTCCT
TACAAACCTCTCCATTCCCTCCAGATTCTGGATTGCAGTTTTAATCGTATTGTGGCCTTC
AAGTGGCAAGAACTGCAGCATTTTCCAAGTAGTCTAGCTTCCTTAAATCTTACTCAAAAT
GACTTTGCTTGTGTTTGTGAATACCAGAGTTTCCTGCAGTGGGTCAAGGACCAGAGGCAG
CTCTTGGTGGAAGTTGAACACTTGGTGTGTGCAATACCCTTACAGATGCGGGGCATGCCC
GTGCTGGGTTTTAACAATGCCACCTGTCAGATTAGCAAGACTATCGTTGGCGGGTCGGTT
TTCAGTATACTCGTGGTTTCTGTCATAGCAGTTCTGGTCTATAAGTTCTATTTCCACCTG
ATGCTTCTTGCTGGCTGCAAAAAGTATGGGAGAGGTGAAAGCATCTATGATGCCTTTGTT
ATCTACTCAAGCCAGGACGAAGACTGGGTGAGGAATGAATTGGTAAAGAACTTGGAGGAG
GGGGTGCCCCCCTTTCAACTCTGCCTTCACTACAGAGACTTCATTCCTGGTGTGGCCATC
GCTGCCAACATCATCCAGGAAGGTTTCCACAAAAGCCGGAAAGTTATTGTCGTGGTGTCC
CAGCACTTCATTCAGAGCCGATGGTGTATCTTTGAGTATGAGATTGCCCAGACCTGGCAG
TTTCTGAGCAGTCGTGCTGGCATCATCTTCATCGTCCTGCACAAGCTGGAGAAGTCCCTG
CTCCGGCAGCAGGTGGAGCTGTATCGCCTTCTCAACAGGAACACTTACCTGGAGTGGGAG
GACAGTGTCCTGGGGCGGCACATCTTCTGGAGACGACTCAGGAAAGCCTTGCTGGATGGT
AAACCGTGGAGTCCAGCAGGAACAGCAGATGCAGCAGAAAGCAGACAACATGATGCAGAA
ACCTCTACC
>EqQuCh_TLR4_Heq6
ATGATGCCGCCCACCCGCCTGGCTGGGACTCTGATCCCAGCCATGGCCTTCCTCTCCTGC
CTGAGACCGGAGAGCTGGGACCCTTGCGTGCAGGTGGTTCCTAACACTACTTACCAATGC
ATGGACCTGAATCTCTACAAAATCCCTGAGAACATCCCCACATCAACCAAGGAACTGGAC
CTGAGCTTTAACCCCTTGAAGGAGTTAGGCAGCCATAGCTTCTCCAACTTCCCAGAACTG
CAGGTGCTGGATTTGTCCAGGTGTGAAATTGAGATGATTGAAGATGATGCATATCAGGGC
CTCAACCATCTCTCCACCTTGATATTGACAGGAAATCCTATCAGGAGCTTAGCCCTGGGA
GCCTTTTCTGGACTCTCCAGTTTACAGACGCTGGTGGCCGTGGAGACAAAGCTTTCATCT
CTAGAGAAGTTCCCCATTGGACATCTCAAGACCTTGAAGGAGCTTAATGTGGCTCATAAT
CTTATCCATTCCTTCAAGTTACCCGAGTATTTTTCTAAAATGCCCAACCTGGAGCACTTG
GACCTTTCCAATAACAAGATCCAAAATATTTCTCATGAAGACTTGCGTGTGCTACATCAA
ACGCCCTTACTCAACCTTTCTTTAGACTTGTCCCTGAATCCTTTAGAGTTTATCCAACCA
GATGCCTTTAAAGAAATTAAGCTCCATAAACTGACTTTGAGAAGTAATTTTGATAGTATA
GATGTAATGAAATCTTGTATTCAAGGACTGGCTGGTTTAAAAGTCAATCGGTTGGTTCTG
GGAGAATTTAAAAATGAAAGGAAATTGGAAAGATTTGACACATCTGCCCTGCGCGGACTG
CACAATTTGACGATTGAAGAATTCCGGTTAGCATACATTGATAATTACAGCTCAAAGGAT
TCTATTGATTTACTTAATTGTTTGGCAAATATTTCTAAAATTTCTCTGGTGAGTCTGGAT
TTAGGCAATCTAAAAGATTTTCCTAAAGGTTTCGGATGGCAAGACTTCGAATTGGTTAAC
TGTAGAATTGAAGGATTTCCCACATTGGAGCTCACCTCTCTCAAAAGGTTGGTTTTCACT
TCCAACAAAGATATGAAATCTTTTAATGAAGTTAAGCTACCAAGCCTTGAGTTTCTAGAT
CTCAGCAGAAATCGCTTGAGTTTCAAGTCCTGCTGTTCTGAGGCTGATTTGAAGACAACC
AGACTGAAGCATTTAGATCTGAGCTTCAATGATGTTATTTCCATGAGTTCAAACTTCATG
GGCTTAGAGCAACTAGAACATCTGGATTTCCAGCATTCCACTTTGAAACAGGCCAGTGAT
TTTCCAGTATTCTTATCCCTCAAAAACCTCCGTTATCTTGATATTTCTTACACTAACACC
CGAGTTGTCTTCCATGGCATCTTTGATGGCTTGGTCAGCCTCCAAGTCTTGAAAATGGCT
GGCAATTCTTTTAAGGACAACTTCCTTCCAAATGTCTTCAGAGAGATGACTAACCTGACC
ACCCTGGACCTTTCTAAGTGTAACCTGGAACAGGTGTCCCAGGAGGCATTTTGCTTACTC
CCTCGACTTCGGGTGTTAAATATGAGTCACAATAACCTCCTGTTCTTGGATACGCTTCCT
TACAAACCTCTCCATTCCCTCCAGATTCTGGATTGCAGTTTTAATCGTATTGTGGCCTTC
AAGTGGCAAGAACTGCAGCATTTTCCAAGTAGTCTAGCTTCCTTAAATCTTACTCAAAAT
GACTTTGCTTGTGTTTGTGAATACCAGAGTTTCCTGCAGTGGGTCAAGGACCAGAGGCAG
CTCTTGGTGGAAGTTGAACACTTGGTGTGTGCAATACCCTTACATATGCGGGGCATGCCC
GTGCTGGGTTTTAACAATGCCACCTGTCAGATTAGCAAGACTATCGTTGGCGGGTCGGTT
TTCAGTATACTCGTGGTTTCTGTCATAGCAGTTCTGGTCTATAAGTTCTATTTCCACCTG
ATGCTTCTTGCTGGCTGCAAAAAGTATGGGAGAGGTGAAAGCATCTATGATGCCTTTGTT
ATCTACTCAAGCCAGGACGAAGACTGGGTGAGGAATGAATTGGTAAAGAACTTGGAGGAG
GGGGTGCCCCCCTTTCAACTCTGCCTTCACTACAGAGACTTCATTCCTGGTGTGGCCATC
GCTGCCAACATCATCCAGGAAGGTTTCCACAAAAGCCGGAAAGTTATTGTCGTGGTGTCC
CAGCACTTCATTCAGAGCCGATGGTGTATCTTTGAGTATGAGATTGCCCAGACCTGGCAG
TTTCTGAGCAGTCGTGCTGGCATCATCTTCATCGTCCTGCACAAGCTGGAGAAGTCCCTG
CTCCGGCAGCAGGTGGAGCTGTATCGCCTTCTCAACAGGAACACTTACCTGGAGTGGGAG
GACAGTGTCCTGGGGCGGCACATCTTCTGGAGACGACTCAGGAAAGCCTTGCTGGATGGT
AAACCGTGGAGTCCAGCAGGAACAGCAGATGCAGCAGAAAGCAGACAACATGATGCAGAA
ACCTCTACC
>EqHa_TLR4_Heq3
ATGATGCCGCCCACCCGCCTGGCTGGGACTCTGATCCCAGCCATGGCCTTCCTCTCCTGC
CTGAGACCGGAGAGCTGGGACCCTTGCGTGCAGGTGGTTCCTAACACTACTTACCAATGC
ATGGACCTGAATCTCTACAAAATCCCTGAGAACATCCCCACATCAACCAAGGAACTGGAC
CTGAGCTTTAACCCCTTGAAGGAGTTAGGCAGCCATAGCTTCTCCAACTTCCCAGAACTG
CAGGTGCTGGATTTGTCCAGGTGTGAAATTGAGATGATTGAAGATGATGCATATCAGGGC
CTCAACCATCTCTCCACCTTGATATTGACAGGAAATCCTATCAGGAGCTTAGCCCTGGGA
GCCTTTTCTGGACTCTCCAGTTTACAGACGCTGGTGGCCGTGGAGACAAAGCTTTCATCT
CTAGAGAAGTTCCCCATTGGACATCTCAAGACCTTGAAGGAGCTTAATGTGGCTCATAAT
CTTATCCATTCCTTCAAGTTACCCGAGTATTTTTCTAAAATGCCCAACCTGGAGCACTTG
GACCTTTCCAATAACAAGATCCAAAATATTTCTCATGAAGACTTGCGTGTGCTACATCAA
ACGCCCTTACTCAACCTTTCTTTAGACTTGTCCCTGAATCCTTTAGAGTTTATCCAACCA
GATGCCTTTAAAGAAATTAAGCTCCATAAACTGACTTTGAGAAGTAATTTTGATAGTATA
GATGTAATGAAATCTTGTATTCAAGGACTGGCTGGTTTAAAAGTCAATCGGTTGGTTCTG
GGAGAATTTAAAAATGAAAGGAAATTGGAAAGATTTGACACATCTGCCCTGCGCGGACTG
CACAATTTGACGATTGAAGAATTCCGGTTAGCATACATTGATAATTACAGCTCAAAGGAT
TCTATTGATTTACTTAATTGTTTGGCAAATATTTCTAAAATTTCTCTGGTGAGTCTGGAT
TTAGGCAATCTAAAAGATTTTCCTAAAGGTTTCGGATGGCAAGACTTCGAATTGGTTAAC
TGTAGAATTGAAGGATTTCCCACATTGGAGCTCACCTCTCTCAAAAGGTTGGTTTTCACT
TCCAACAAAGATATGAAATCTTTTAATGAAGTTAAGCTACCAAGCCTTGAGTTTCTAGAT
CTCAGCAGAAATCGCTTGAGTTTCAAGTCCTGCTGTTCTGAGGCTGATTTGAAGACAACC
AGACTGAAGCATTTAGATCTGAGCTTCAATGATGTTATTTCCATGAGTTCAAACTTCATG
GGCTTAGAGCAACTAGAACATCTGGATTTCCAGCATTCCACTTTGAAACAGGCCAGTGAT
TTTCCAGTATTCTTATCCCTCAAAAACCTCCGTTATCTTGATATTTCTTACACTAACACC
CGAGTTGTCTTCCATGGCATCTTTGATGGCTTGGTCAGCCTCCAAGTCTTGAAAATGGCT
GGCAATTCTTTTAAGGACAACTTCCTTCCAAATGTCTTCAGAGAGATGACTAACCTGACC
ACCCTGGACCTTTCTAAGTGTAACCTGGAACAGGTGTCCCAGGAGGCATTTTGCTTACTC
CCTCGACTTCAGGTGTTAAATATGAGTCACAATAACCTCCTGTTCTTGGATACGCTTCCT
TACAAACCTCTCCATTCCCTCCAGATTCTGGATTGCAGTTTTAATCGTATTGTGGCCTTC
AAGTGGCAAGAACTGCAGCATTTTCCAAGTAGTCTAGCTTCCTTAAATCTTACTCAAAAT
GACTTTGCTTGTGTTTGTGAATACCAGAGTTTCCTGCAGTGGGTCAAGGACCAGAGGCAG
CTCTTGGTGGAAGTTGAACACTTGGTGTGTGCAATACCCTTACAGATGCGGGGCATGCCC
GTGCTGGGTTTTAACAATGCCACCTGTCAGATTAGCAAGACTATCGTTGGCGGGTCGGTT
TTCAGTATACTCGTGGTTTCTGTCATAGCAGTTCTGGTCTATAAGTTCTATTTCCACCTG
ATGCTTCTTGCTGGCTGCAAAAAGTATGGGAGAGGTGAAAGCATCTATGATGCCTTTGTT
ATCTACTCAAGCCAGGACGAAGACTGGGTGAGGAATGAATTGGTAAAGAACTTGGAGGAG
GGGGTGCCCCCCTTTCAACTCTGCCTTCACTACAGAGACTTCATTCCTGGTGTGGCCATC
GCTGCCAACATCATCCAGGAAGGTTTCCACAAAAGCCGGAAAGTTATTGTCGTGGTGTCC
CAGCACTTCATTCAGAGCCGATGGTGTATCTTTGAGTATGAGATTGCCCAGACCTGGCAG
TTTCTGAGCAGTCGTGCTGGCATCATCTTCATCGTCCTGCACAAGCTGGAGAAGTCCCTG
CTCCGGCAGCAGGTGGAGCTGTATCGCCTTCTCAACAGGAACACTTACCTGGAGTGGGAG
GACAGTGTCCTGGGGCGGCACATCTTCTGGAGACGACTCAGGAAAGCCTTGCTGGATGGT
AAACTGTGGAGTCCAGCAGGAACAGCAGATGCAGCAGAAAGCAGACAACATGATGCAGAA
ACCTCTACC
>EqAs_TLR4_Heq10
ATGATGCCGCCCACCCGCCTGGCTGGGACTCTGATCCCAGCCATGGCCTTCCTCTCCTGC
CTGAGACCCGAGAGCTGGGACCCTTGCGTGCAGGTGGTTCCTAACACTACTTACCAATGC
ATGGACCTGAATCTCTACAAAATCCCTGAGAACATCCCCACATCAACCAAGGAACTGGAC
CTGAGCTTTAACCCCTTGAAGGAGTTAGGCAGCCATAGCTTCTCCAACTTCCCAGAACTG
CAGGTGCTGGATTTGTCCAGGTGTGAAATTGAGATGATTGAAGATGATGCATATCAGGGC
CTCAACCATCTCTCCACCTTGATATTGACAGGAAATCCTATCAGGAGCTTAGCCCTGGGA
GCCTTTTCTGGACTCTCCAGTTTACAGACGCTGGTGGCCGTGGAGACAAAGCTTTCATCT
CTAGAGAAGTTCCCCATTGGACATCTCAAGACCTTGAAGGAGCTTAATGTGGCTCATAAT
CTTATCCATTCCTTCAAGTTACCCGAGTATTTTTCTAAAATGCCCAACCTGGAGCACTTG
GACCTTTCCAATAACAAGATCCAAAATATTTCTCATGAAGACTTGCGTGTGCTACATCAA
ACGCCCTTACTCAATCTTTCTTTAGACTTGTCCCTGAATCCTTTAGAGTTTATCCAACCA
GATGCCTTTAAAGAAATTAAGCTCCATAAACTGACTTTGAGAAGTAATTTTGATAGTATA
GATGTAATGAAATCTTGTATTCAAGGACTGGCTGGTTTAAAAGTCAATCGGTTGGTTCTG
GGAGAATTTAAAAATGAAAGGAAATTGGAAAGATTTGACACATCTGCCCTGCGCGGACTG
CACAATTTGACGATTGAAGAATTCCGGTTAGCATACATTGATAATTACAGCTCAAAGGAT
TCTATTGATTTACTTAATTGTTTGGCAAATATTTCTAAAATTTCTCTGGTGAGTCTGGAT
TTAGGCAATCTAAAAGATTTTCCTAAAGGTTTCGGATGGCAAGACTTCGAATTGGTTAAC
TGTAGAATTGAAGGATTTCCCACATTGGAGCTCACCTCTCTCAAAAGGTTGGTTTTCACT
TCCAACAAAGATATGAAATCTTTTAATGAAGTTAAGCTACCAAGCCTTGAGTTTCTAGAT
CTCAGCAGAAATCGCTTGAGTTTCAAGTCCTGCTGTTCTGAGGCTGATTTGAAGACAACC
AGACTGAAGCATTTAGATCTGAGCTTCAATGATGTTATTTCCATGAGTTCAAACTTCATG
GGCTTAGAGCAACTAGAACATCTGGATTTCCAGCATTCCACTTTGAAACAGGCCAGTGAT
TTTCCAGTATTCTTATCCCTCAAAAACCTCCGTTATCTTGATATTTCTTACACTCACACC
CGAGTTGTCTTCCATGGCATCTTTGATGGCTTGGTCAGCCTCCAAGTCTTGAAAATGGCT
GGCAATTCTTTTAAGGACAACTTCCTTCCAAATGTCTTCAGAGAGATGACTAACCTGACC
ACCCTGGACCTTTCTAAGTGTAACCTGGAACAGGTGTCCCAGGAGGCATTTTGCTTACTC
CCTCGACTTCGGGTGTTAAATATGAGTCACAATAACCTCCTGTTCTTGGATACGCTTCCT
TACAAACCTCTCCATTCCCTCCAGATTCTGGATTGCAGTTTTAATCGTATTGTGGCCTTC
AAGTGGCAAGAACTGCAGCATTTTCCAAGTAGTCTAGCTTCCTTAAATCTTACTCAAAAT
GACTTTGCTTGTGTTTGTGAATACCAGAGTTTCCTGCAGTGGGTCAAGGACCAGAGGCAG
CTCTTGGTGGAAGTTGAACACTTGGTGTGTGCAATACCCTTACAGATGCGGGGCATGCCC
GTGCTGGGTTTTAACAATGCCACCTGTCAGATTAGCAAGACTATCGTTGGCGGGTCAGTT
TTCAGTATACTCGTGGTTTCTGTCATAGCAGTTCTGGTCTATAAGTTCTATTTCCACCTG
ATGCTTCTTGCTGGCTGCAAAAAGTATGGGAGAGGTGAAAGCATCTATGATGCCTTTGTT
ATCTACTCAAGCCAGGACGAAGACTGGGTGAGGAATGAATTGGTAAAGAACTTGGAGGAG
GGGGTGCCCCCCTTTCAACTCTGCCTTCACTACAGAGACTTCATTCCTGGTGTGGCCATC
GCTGCCAACATCATCCAGGAAGGTTTCCACAAAAGCCGGAAAGTTATTGTCGTGGTGTCC
CAGCACTTCATTCAGAGCCGATGGTGTATCTTTGAGTATGAGATTGCCCAGACCTGGCAG
TTTCTGAGCAGTCGTGCTGGCATCATCTTCATCGTCCTGCACAAGCTGGAGAAGTCCCTG
CTCCGGCAGCAGGTGGAGCTGTATCGCCTTCTCAACAGGAACACTTACCTGGAGTGGGAG
GACAGTGTCCTGGGGCGGCACATCTTCTGGAGACGACTCAGGAAAGCCTTGCTGGATGGT
AAACCGTGGAGTCCAGCAGGAACAGCAGATGCAGCAGAAAGCAGACAACATGATGCAGAA
ACCTCTACC
>EqAs_TLR4_Heq12
ATGATGCCGCCCACCCGCCTGGCTGGGACTCTGATCCCAGCCATGGCCTTCCTCTCCTGC
CTGAGACCCGAGAGCTGGGACCCTTGCGTGCAGGTGGTTCCTAACACTACTTACCAATGC
ATGGACCTGAATCTCTACAAAATCCCTGAGAACATCCCCACATCAACCAAGGAACTGGAC
CTGAGCTTTAACCCCTTGAAGGAGTTAGGCAGCCATAGCTTCTCCAACTTCCCAGAACTG
CAGGTGCTGGATTTGTCCAGGTGTGAAATTGAGATGATTGAAGATGATGCATATCAGGGC
CTCAACCATCTCTCCACCTTGATATTGACAGGAAATCCTATCAGGAGCTTAGCCCTGGGA
GCCTTTTCTGGACTCTCCAGTTTACAGACGCTGGTGGCCGTGGAGACAAAGCTTTCATCT
CTAGAGAAGTTCCCCATTGGACATCTCAAGACCTTGAAGGAGCTTAATGTGGCTCATAAT
CTTATCCATTCCTTCAAGTTACCCGAGTATTTTTCTAAAATGCCCAACCTGGAGCACTTG
GACCTTTCCAATAACAAGATCCAAAATATTTCTCATGAAGACTTGCGTGTGCTACATCAA
ACGCCCTTACTCAATCTTTCTTTAGACTTGTCCCTGAATCCTTTAGAGTTTATCCAACCA
GATGCCTTTAAAGAAATTAAGCTCCATAAACTGACTTTGAGAAGTAATTTTGATAGTATA
GATGTAATGAAATCTTGTATTCAAGGACTGGCTGGTTTAAAAGTCAATCGGTTGGTTCTG
GGAGAATTTAAAAATGAAAGGAAATTGGAAAGATTTGACACATCTGCCCTGCACGGACTG
CACAATTTGACGATTGAAGAATTCCGGTTAGCATACATTGATAATTACAGCTCAAAGGAT
TCTATTGATTTACTTAATTGTTTGGCAAATATTTCTAAAATTTCTCTGGTGAGTCTGGAT
TTAGGCAATCTAAAAGATTTTCCTAAAGGTTTCGGATGGCAAGACTTCGAATTGGTTAAC
TGTAGAATTGAAGGATTTCCCACATTGGAGCTCACCTCTCTCAAAAGGTTGGTTTTCACT
TCCAACAAAGATATGAAATCTTTTAATGAAGTTAAGCTACCAAGCCTTGAGTTTCTAGAT
CTCAGCAGAAATCGCTTGAGTTTCAAGTCCTGCTGTTCTGAGGCTGATTTGAAGACAACC
AGACTGAAGCATTTAGATCTGAGCTTCAATGATGTTATTTCCATGAGTTCAAACTTCATG
GGCTTAGAGCAACTAGAACATCTGGATTTCCAGCATTCCACTTTGAAACAGGCCAGTGAT
TTTCCAGTATTCTTATCCCTCAAAAACCTCCGTTATCTTGATATTTCTTACACTCACACC
CGAGTTGTCTTCCATGGCATCTTTGATGGCTTGGTCAGCCTCCAAGTCTTGAAAATGGCT
GGCAATTCTTTTAAGGACAACTTCCTTCCAAATGTCTTCAGAGAGATGACTAACCTGACC
ACCCTGGACCTTTCTAAGTGTAACCTGGAACAGGTGTCCCAGGAGGCATTTTGCTTACTC
CCTCGACTTCGGGTGTTAAATATGAGTCACAATAACCTCCTGTTCTTGGATACGCTTCCT
TACAAACCTCTCCATTCCCTCCAGATTCTGGATTGCAGTTTTAATCGTATTGTGGCCTTC
AAGTGGCAAGAACTGCAGCATTTTCCAAGTAGTCTAGCTTCCTTAAATCTTACTCAAAAT
GACTTTGCTTGTGTTTGTGAATACCAGAGTTTCCTGCAGTGGGTCAAGGACCAGAGGCAG
CTCTTGGTGGAAGTTGAACACTTGGTGTGTGCAATACCCTTACAGATGCGGGGCATGCCC
GTGCTGGGTTTTAACAATGCCACCTGTCAGATTAGCAAGACTATCGTTGGCGGGTCAGTT
TTCAGTATACTCGTGGTTTCTGTCATAGCAGTTCTGGTCTATAAGTTCTATTTCCACCTG
ATGCTTCTTGCTGGCTGCAAAAAGTATGGGAGAGGTGAAAGCATCTATGATGCCTTTGTT
ATCTACTCAAGCCAGGACGAAGACTGGGTGAGGAATGAATTGGTAAAGAACTTGGAGGAG
GGGGTGCCCCCCTTTCAACTCTGCCTTCACTACAGAGACTTCATTCCTGGTGTGGCCATC
GCTGCCAACATCATCCAGGAAGGTTTCCACAAAAGCCGGAAAGTTATTGTCGTGGTGTCC
CAGCACTTCATTCAGAGCCGATGGTGTATCTTTGAGTATGAGATTGCCCAGACCTGGCAG
TTTCTGAGCAGTCGTGCTGGCATCATCTTCATCGTCCTGCACAAGCTGGAGAAGTCCCTG
CTCCGGCAGCAGGTGGAGCTGTATCGCCTTCTCAACAGGAACACTTACCTGGAGTGGGAG
GACAGTGTCCTGGGGCGGCACATCTTCTGGAGACGACTCAGGAAAGCCTTGCTGGATGGT
AAACCGTGGAGTCCAGCAGGAACAGCAGATGCAGCAGAAAGCAGACAACATGATGCAGAA
ACCTCTACC
>EqAfSo_TLR4_Heq10
ATGATGCCGCCCACCCGCCTGGCTGGGACTCTGATCCCAGCCATGGCCTTCCTCTCCTGC
CTGAGACCCGAGAGCTGGGACCCTTGCGTGCAGGTGGTTCCTAACACTACTTACCAATGC
ATGGACCTGAATCTCTACAAAATCCCTGAGAACATCCCCACATCAACCAAGGAACTGGAC
CTGAGCTTTAACCCCTTGAAGGAGTTAGGCAGCCATAGCTTCTCCAACTTCCCAGAACTG
CAGGTGCTGGATTTGTCCAGGTGTGAAATTGAGATGATTGAAGATGATGCATATCAGGGC
CTCAACCATCTCTCCACCTTGATATTGACAGGAAATCCTATCAGGAGCTTAGCCCTGGGA
GCCTTTTCTGGACTCTCCAGTTTACAGACGCTGGTGGCCGTGGAGACAAAGCTTTCATCT
CTAGAGAAGTTCCCCATTGGACATCTCAAGACCTTGAAGGAGCTTAATGTGGCTCATAAT
CTTATCCATTCCTTCAAGTTACCCGAGTATTTTTCTAAAATGCCCAACCTGGAGCACTTG
GACCTTTCCAATAACAAGATCCAAAATATTTCTCATGAAGACTTGCGTGTGCTACATCAA
ACGCCCTTACTCAATCTTTCTTTAGACTTGTCCCTGAATCCTTTAGAGTTTATCCAACCA
GATGCCTTTAAAGAAATTAAGCTCCATAAACTGACTTTGAGAAGTAATTTTGATAGTATA
GATGTAATGAAATCTTGTATTCAAGGACTGGCTGGTTTAAAAGTCAATCGGTTGGTTCTG
GGAGAATTTAAAAATGAAAGGAAATTGGAAAGATTTGACACATCTGCCCTGCGCGGACTG
CACAATTTGACGATTGAAGAATTCCGGTTAGCATACATTGATAATTACAGCTCAAAGGAT
TCTATTGATTTACTTAATTGTTTGGCAAATATTTCTAAAATTTCTCTGGTGAGTCTGGAT
TTAGGCAATCTAAAAGATTTTCCTAAAGGTTTCGGATGGCAAGACTTCGAATTGGTTAAC
TGTAGAATTGAAGGATTTCCCACATTGGAGCTCACCTCTCTCAAAAGGTTGGTTTTCACT
TCCAACAAAGATATGAAATCTTTTAATGAAGTTAAGCTACCAAGCCTTGAGTTTCTAGAT
CTCAGCAGAAATCGCTTGAGTTTCAAGTCCTGCTGTTCTGAGGCTGATTTGAAGACAACC
AGACTGAAGCATTTAGATCTGAGCTTCAATGATGTTATTTCCATGAGTTCAAACTTCATG
GGCTTAGAGCAACTAGAACATCTGGATTTCCAGCATTCCACTTTGAAACAGGCCAGTGAT
TTTCCAGTATTCTTATCCCTCAAAAACCTCCGTTATCTTGATATTTCTTACACTCACACC
CGAGTTGTCTTCCATGGCATCTTTGATGGCTTGGTCAGCCTCCAAGTCTTGAAAATGGCT
GGCAATTCTTTTAAGGACAACTTCCTTCCAAATGTCTTCAGAGAGATGACTAACCTGACC
ACCCTGGACCTTTCTAAGTGTAACCTGGAACAGGTGTCCCAGGAGGCATTTTGCTTACTC
CCTCGACTTCGGGTGTTAAATATGAGTCACAATAACCTCCTGTTCTTGGATACGCTTCCT
TACAAACCTCTCCATTCCCTCCAGATTCTGGATTGCAGTTTTAATCGTATTGTGGCCTTC
AAGTGGCAAGAACTGCAGCATTTTCCAAGTAGTCTAGCTTCCTTAAATCTTACTCAAAAT
GACTTTGCTTGTGTTTGTGAATACCAGAGTTTCCTGCAGTGGGTCAAGGACCAGAGGCAG
CTCTTGGTGGAAGTTGAACACTTGGTGTGTGCAATACCCTTACAGATGCGGGGCATGCCC
GTGCTGGGTTTTAACAATGCCACCTGTCAGATTAGCAAGACTATCGTTGGCGGGTCAGTT
TTCAGTATACTCGTGGTTTCTGTCATAGCAGTTCTGGTCTATAAGTTCTATTTCCACCTG
ATGCTTCTTGCTGGCTGCAAAAAGTATGGGAGAGGTGAAAGCATCTATGATGCCTTTGTT
ATCTACTCAAGCCAGGACGAAGACTGGGTGAGGAATGAATTGGTAAAGAACTTGGAGGAG
GGGGTGCCCCCCTTTCAACTCTGCCTTCACTACAGAGACTTCATTCCTGGTGTGGCCATC
GCTGCCAACATCATCCAGGAAGGTTTCCACAAAAGCCGGAAAGTTATTGTCGTGGTGTCC
CAGCACTTCATTCAGAGCCGATGGTGTATCTTTGAGTATGAGATTGCCCAGACCTGGCAG
TTTCTGAGCAGTCGTGCTGGCATCATCTTCATCGTCCTGCACAAGCTGGAGAAGTCCCTG
CTCCGGCAGCAGGTGGAGCTGTATCGCCTTCTCAACAGGAACACTTACCTGGAGTGGGAG
GACAGTGTCCTGGGGCGGCACATCTTCTGGAGACGACTCAGGAAAGCCTTGCTGGATGGT
AAACCGTGGAGTCCAGCAGGAACAGCAGATGCAGCAGAAAGCAGACAACATGATGCAGAA
ACCTCTACC
>EqAfSo_TLR4_Heq11
ATGATGCCGCCCACCCGCCTGGCTGGGACTCTGATCCCAGCCATGGCCTTCCTCTCCTGC
CTGAGACCCGAGAGCTGGGACCCTTGCGTGCAGGTGGTTCCTAACACTACTTACCAATGC
ATGGACCTGAATCTCTACAAAATCCCTGAGAACATCCCCACATCAACCAAGGAACTGGAC
CTGAGCTTTAACCCCTTGAAGGAGTTAGGCAGCCATAGCTTCTCCAACTTCCCAGAACTG
CAGGTGCTGGATTTGTCCAGGTGTGAAATTGAGATGATTGAAGATGATGCATATCAGGGC
CTCAACCATCTCTCCACCTTGATATTGACAGGAAATCCTATCAGGAGCTTAGCCCTGGGA
GCCTTTTCTGGACTCTCCAGTTTACAGACGCTGGTGGCCGTGGAGACAAAGCTTTCATCT
CTAGAGAAGTTCCCCATTGGACATCTCAAGACCTTGAAGGAGCTTAATGTGGCTCATAAT
CTTATCCATTCCTTCAAGTTACCCGAGTATTTTTCTAAAATGCCCAACCTGGAGCACTTG
GACCTTTCCAATAACAAGATCCAAAATATTTCTCATGAAGACTTGCGTGTGCTACATCAA
ACGCCCTTACTCAATCTTTCTTTAGACTTGTCCCTGAATCCTTTAGAGTTTATCCAACCA
GATGCCTTTAAAGAAATTAAGCTCCATAAACTGACTTTGAGAAGTAATTTTGATAGTATA
GATGTAATGAAATCTTGTATTCAAGGACTGGCTGGTTTAAAAGTCAATCGGTTGGTTCTG
GGAGAATTTAAAAATGAAAGGAAATTGGAAAGATTTGACACATCTGCCCTGCGCAGACTG
CACAATTTGACGATTGAAGAATTCCGGTTAGCATACATTGATAATTACAGCTCAAAGGAT
TCTATTGATTTACTTAATTGTTTGGCAAATATTTCTAAAATTTCTCTGGTGAGTCTGGAT
TTAGGCAATCTAAAAGATTTTCCTAAAGGTTTCGGATGGCAAGACTTCGAATTGGTTAAC
TGTAGAATTGAAGGATTTCCCACATTGGAGCTCACCTCTCTCAAAAGGTTGGTTTTCACT
TCCAACAAAGATATGAAATCTTTTAATGAAGTTAAGCTACCAAGCCTTGAGTTTCTAGAT
CTCAGCAGAAATCGCTTGAGTTTCAAGTCCTGCTGTTCTGAGGCTGATTTGAAGACAACC
AGACTGAAGCATTTAGATCTGAGCTTCAATGATGTTATTTCCATGAGTTCAAACTTCATG
GGCTTAGAGCAACTAGAACATCTGGATTTCCAGCATTCCACTTTGAAACAGGCCAGTGAT
TTTCCAGTATTCTTATCCCTCAAAAACCTCCGTTATCTTGATATTTCTTACACTCACACC
CGAGTTGTCTTCCATGGCATCTTTGATGGCTTGGTCAGCCTCCAAGTCTTGAAAATGGCT
GGCAATTCTTTTAAGGACAACTTCCTTCCAAATGTCTTCAGAGAGATGACTAACCTGACC
ACCCTGGACCTTTCTAAGTGTAACCTGGAACAGGTGTCCCAGGAGGCATTTTGCTTACTC
CCTCGACTTCGGGTGTTAAATATGAGTCACAATAACCTCCTGTTCTTGGATACGCTTCCT
TACAAACCTCTCCATTCCCTCCAGATTCTGGATTGCAGTTTTAATCGTATTGTGGCCTTC
AAGTGGCAAGAACTGCAGCATTTTCCAAGTAGTCTAGCTTCCTTAAATCTTACTCAAAAT
GACTTTGCTTGTGTTTGTGAATACCAGAGTTTCCTGCAGTGGGTCAAGGACCAGAGGCAG
CTCTTGGTGGAAGTTGAACACTTGGTGTGTGCAATACCCTTACAGATGCGGGGCATGCCC
GTGCTGGGTTTTAACAATGCCACCTGTCAGATTAGCAAGACTATCGTTGGCGGGTCGGTT
TTCAGTATACTCGTGGTTTCTGTCATAGCAGTTCTGGTCTATAAGTTCTATTTCCACCTG
ATGCTTCTTGCTGGCTGCAAAAAGTATGGGAGAGGTGAAAGCATCTATGATGCCTTTGTT
ATCTACTCAAGCCAGGACGAAGACTGGGTGAGGAATGAATTGGTAAAGAACTTGGAGGAG
GGGGTGCCCCCCTTTCAACTCTGCCTTCACTACAGAGACTTCATTCCTGGTGTGGCCATC
GCTGCCAACATCATCCAGGAAGGTTTCCACAAAAGCCGGAAAGTTATTGTCGTGGTGTCC
CAGCACTTCATTCAGAGCCGATGGTGTATCTTTGAGTATGAGATTGCCCAGACCTGGCAG
TTTCTGAGCAGTCGTGCTGGCATCATCTTCATCGTCCTGCACAAGCTGGAGAAGTCCCTG
CTCCGGCAGCAGGTGGAGCTGTATCGCCTTCTCAACAGGAACACTTACCTGGAGTGGGAG
GACAGTGTCCTGGGGCGGCACATCTTCTGGAGACGACTCAGGAAAGCCTTGCTGGATGGT
AAACCGTGGAGTCCAGCAGGAACAGCAGATGCAGCAGAAAGCAGACAACATGATGCAGAA
ACCTCTACC
>EqHeKu_TLR4_Heq14
ATGATGCCGCCCACCCGCCTGGCTGGGACTCTGATCCCAGCCATGGCCTTCCTCTCCTGC
CTGAGACCCGAGAGCTGGGACCCTTGCGTGCAGGTGGTTCCTAACACTACTTACCAATGC
ATGGACCTGAATCTCTACAAAATCCCTGAGAACATCCCCACATCAACCAAGGAACTGGAC
CTGAGCTTTAACCCCTTGAAGGAGTTAGGCAGCCATAGCTTCTCCAACTTCCCAGAACTG
CAGGTGCTGGATTTGTCCAGGTGTGAAATTGAGATGATTGAAGATGATGCATATCAGGGC
CTCAACCATCTCTCCACCTTGATATTGACAGGAAATCCTATCAGGAGCTTAGCCCTGGGA
GCCTTTTCTGGACTCTCCAGTTTACAGACGCTGGTGGCCGTGGAGACAAAGCTTTCATCT
CTAGAGAAGTTCCCCATTGGACATCTCAAGACCTTGAAGGAGCTTAATGTGGCTCATAAT
CTTATCCATTCCTTCAAGTTACCCGAGTATTTTTCTAAAATGCCCAACCTGGAGCACTTG
GACCTTTCCAATAACAAGATCCAAAATATTTCTCATGAAGACTTGCGTGTGCTACATCAA
ACGCCCTTACTCAACCTTTCTTTAGACTTGTCCCTGAATCCTTTAGAGTTTATCCAACCA
GATGCCTTTAAAGAAGTTAAGCTCCATAAACTGACTTTGAGAAGTAATTTTGATAGTATA
GATGTAATGAAATCTTGTATTCAAGGACTGGCTGGTTTAAAAGTCAATCGGTTGGTTCTG
GGAGAATTTAAAAATGAAAGGAAATTGGAAAGATTTGACACATCTGCCCTGCGCGGACTG
CACAATTTGACGATTGAAGAATTCCGTTTAGCATACATTGATAATTACAGCTCAAAGGAT
TCTATTGATTTACTTAATTGTTTGGCAAATATTTCTAAAATTTCTCTGGTGAGTCTGGAT
TTAGGCAATCTAAAAGATTTTCCTAAAGGTTTCGGATGGCAAGACTTCGAATTGGTTAAC
TGTAGAATTGAAGGATTTCCCACATTGGAGCTCACCTCTCTCAAAAGGTTGGTTTTCACT
TCCAACAAAGATATGAAATCTTTTAATGAAGTTAAGCTACCAAGCCTTGAGTTTCTAGAT
CTCAGCAGAAATCGCTTGAGTTTCAAGTCCTGCTGTTCTGAGGCTGATTTGAAGACAACC
AGACTGAAGCATTTAGATCTGAGCTTCAATGATGTTATTTCCATGAGTTCAAACTTCATG
GGCTTAGAGCAACTAGAACATCTGGATTTCCAGCATTCCACTTTGAAACAGGCCAGTGAT
TTTCCAGTATTCTTATCCCTCAAAAACCTCCGTTATCTTGATATTTCTTACACTAACACC
CGAGTTGTCTTCCATGGCATCTTTGATGGCTTGGTCAGCCTCCAAGTCTTGAAAATGGCT
GGCAATTCTTTTAAGGACAACTTTCTTCCAAATGTCTTCAGAGAGATGACTAACCTGACC
ACCCTGGACCTTTCTAAGTGTAACCTGGAACAGGTGTCCCAGGAGGCATTTTGCTTACTC
CCTCGACTTCGGGTGTTAAATATGAGTCACAATAACCTCCTGTTCTTGGATACGCTTCCT
TACAAACCTCTCCATTCCCTCCAGATTCTGGATTGCAGTTTTAATCGTATTGTGGCCTTC
AAGTGGCAAGAACTGCAGCATTTTCCAAGTAGTCTAGCTTCCTTAAATCTTACTCAAAAT
GACTTTGCTTGTGTTTGTGAATACCAGAGTTTCCTGCAGTGGGTCAAGGACCAGAGGCAG
CTCTTGGTGGAAGTTGAACACTTGGTGTGTGCAATACCCTTACAGATGCGGGGCATGCCC
GTGCTGGGTTTTAACAATGCCACCTGTCAGATTAGCAAGACTATCGTTGGCGGGTCGGTT
TTCAGTATACTCGTGGTTTCTGTCATAGCAGTTCTGGTCTATAAGTTCTATTTCCACCTG
ATGCTTCTTGCTGGCTGCAAAAAGTATGGGAGAGGTGAAAGCATCTATGATGCCTTTGTT
ATCTACTCAAGCCAGGACGAAGACTGGGTGAGGAATGAATTGGTAAAGAACTTGGAGGAG
GGGGTGCCCCCCTTTCAACTCTGCCTTCACTACAGAGACTTCATTCCTGGTGTGGCCATC
GCTGCCAACATCATCCAGGAAGGTTTCCACAAAAGCCGGAAAGTTATTGTCGTGGTGTCC
CAGCACTTCATTCAGAGCCGATGGTGTATCTTTGAGTATGAGATTGCCCAGACCTGGCAG
TTTCTGAGCAGTCGTGCTGGCATCATCTTCATCGTCCTGCACAAGCTGGAGAAGTCCCTG
CTCCGGCAGCAGGTGGAGCTGTATCGCCTTCTCAACAGGAACACTTACCTGGAGTGGGAG
GACAGTGTCCTGGGGCGGCACATCTTCTGGAGACGACTCAGGAAAGCCTTGCTGGATGGT
AAACCGTGGAGTCCAGCAGGAACAGCAGATGCAGCAGAAAGCAGACAACATGATGCAGAA
ACCTCTACC
>EqHeKu_TLR4_Heq13
ATGATGCCGCCCACCCGCCTGGCTGGGACTCTGATCCCAGCCATGGCCTTCCTCTCCTGC
CTGAGACCCGAGAGCTGGGACCCTTGCGTGCAGGTGGTTCCTAACACTACTTACCAATGC
ATGGACCTGAATCTCTACAAAATCCCTGAGAACATCCCCACATCAACCAAGGAACTGGAC
CTGAGCTTTAACCCCTTGAAGGAGTTAGGCAGCCATAGCTTCTCCAACTTCCCAGAACTG
CAGGTGCTGGATTTGTCCAGGTGTGAAATTGAGATGATTGAAGATGATGCATATCAGGGC
CTCAACCATCTCTCCACCTTGATATTGACAGGAAATCCTATCAGGAGCTTAGCCCTGGGA
GCCTTTTCTGGACTCTCCAGTTTACAGACGCTGGTGGCCGTGGAGACAAAGCTTTCATCT
CTAGAGAAGTTCCCCATTGGACATCTCAAGACCTTGAAGGAGCTTAATGTGGCTCATAAT
CTTATCCATTCCTTCAAGTTACCCGAGTATTTTTCTAAAATGCCCAACCTGGAGCACTTG
GACCTTTCCAATAACAAGATCCAAAATATTTCTCATGAAGACTTGCGTGTGCTACATCAA
ACGCCCTTACTCAACCTTTCTTTAGACTTGTCCCTGAATCCTTTAGAGTTTATCCAACCA
GATGCCTTTAAAGAAATTAAGCTCCATAAACTGACTTTGAGAAGTAATTTTGATAGTATA
GATGTAATGAAATCTTGTATTCAAGGACTGGCTGGTTTAAAAGTCAATCGGTTGGTTCTG
GGAGAATTTAAAAATGAAAGGAAATTGGAAAGATTTGACACATCTGCCCTGCGCGGACTG
CACAATTTGACGATTGAAGAATTCCGGTTAGCATACATTGATAATTACAGCTCAAAGGAT
TCTATTGATTTACTTAATTGTTTGGCAAATATTTCTAAAATTTCTCTGGTGAGTCTGGAT
TTAGGCAATCTAAAAGATTTTCCTAAAGGTTTCGGATGGCAAGACTTCGAATTGGTTAAC
TGTAGAATTGAAGGATTTCCCACATTGGAGCTCACCTCTCTCAAAAGGTTGGTTTTCACT
TCCAACAAAGATATGAAATCTTTTAATGAAGTTAAGCTACCAAGCCTTGAGTTTCTAGAT
CTCAGCAGAAATCGCTTGAGTTTCAAGTCCTGCTGTTCTGAGGCTGATTTGAAGACAACC
AGACTGAAGCATTTAGATCTGAGCTTCAATGATGTTATTTCCATGAGTTCAAACTTCATG
GGCTTAGAGCAACTAGAACATCTGGATTTCCAGCATTCCACTTTGAAACAGGCCAGTGAT
TTTCCAGTATTCTTATCCCTCAAAAACCTCCGTTATCTTGATATTTCTTACACTAACACC
CGAGTTGTCTTCCATGGCATCTTTGATGGCTTGGTCAGCCTCCAAGTCTTGAAAATGGCT
GGCAATTCTTTTAAGGACAACTTCCTTCCAAATGTCTTCAGAGAGATGACTAACCTGACC
ACCCTGGACCTTTCTAAGTGTAACCTGGAACAGGTGTCCCAGGAGGCATTTTGCTTACTC
CCTCGACTTCGGGTGTTAAATATGAGTCACAATAACCTCCTGTTCTTGGATACGCTTCCT
TACAAACCTCTCCATTCCCTCCAGATTCTGGATTGCAGTTTTAATCGTATTGTGGCCTTC
AAGTGGCAAGAACTGCAGCATTTTCCAAGTAGTCTAGCTTCCTTAAATCTTACTCAAAAT
GACTTTGCTTGTGTTTGTGAATACCAGAGTTTCCTGCAGTGGGTCAAGGACCAGAGGCAG
CTCTTGGTGGAAGTCGAACACTTGGTGTGTGCAATACCCTTACAGATGCGGGGCATGCCC
GTGCTGGGTTTTAACAATGCCACCTGTCAGATTAGCAAGACTATCGTTGGCGGGTCGGTT
TTCAGTATACTCGTGGTTTCTGTCATAGCAGTTCTGGTCTATAAGTTCTATTTCCACCTG
ATGCTTCTTGCTGGCTGCAAAAAGTATGGGAGAGGTGAAAGCATCTATGATGCCTTTGTT
ATCTACTCAAGCCAGGACGAAGACTGGGTGAGGAATGAATTGGTAAAGAACTTGGAGGAG
GGGGTGCCCCCCTTTCAACTCTGCCTTCACTACAGAGACTTCATTCCTGGTGTGGCCATC
GCTGCCAACATCATCCAGGAAGGTTTCCACAAAAGCCGGAAAGTTATTGTCGTGGTGTCC
CAGCACTTCATTCAGAGCCGATGGTGTATCTTTGAGTATGAGATTGCCCAGACCTGGCAG
TTTCTGAGCAGTCGTGCTGGCATCATCTTCATCGTCCTGCACAAGCTGGAGAAGTCCCTG
CTCCGGCAGCAGGTGGAGCTGTATCGCCTTCTCAACAGGAACACTTACCTGGAGTGGGAG
GACAGTGTCCTGGGGCGGCACATCTTCTGGAGACGACTCAGGAAAGCCTTGCTGGATGGT
AAACCGTGGAGTCCAGCAGGAACAGCAGATGCAGCAGAAAGCAGACAACATGATGCAGAA
ACCTCTACC
>EqHeKu_TLR4_Heq15
ATGATGCCGCCCACCCGCCTGGCTGGGACTCTGATCCCAGCCATGGCCTTCCTCTCCTGC
CTGAGACCCGAGAGCTGGGACCCTTGCGTGCAGGTGGTTCCTAACACTACTTACCAATGC
ATGGACCTGAATCTCTACAAAATCCCTGAGAACATCCCCACATCAACCAAGGAACTGGAC
CTGAGCTTTAACCCCTTGAAGGAGTTAGGCAGCCATAGCTTCTCCAACTTCCCAGAACTG
CAGGTGCTGGATTTGTCCAGGTGTGAAATTGAGATGATTGAAGATGATGCATATCAGGGC
CTCAACCATCTCTCCACCTTGATATTGACAGGAAATCCTATCAGGAGCTTAGCCCTGGGA
GCCTTTTCTGGACTCTCCAGTTTACAGACGCTGGTGGCCGTGGAGACAAAGCTTTCATCT
CTAGAGAAGTTCCCCATTGGACATCTCAAGACCTTGAAGGAGCTTAATGTGGCTCATAAT
CTTATCCATTCCTTCAAGTTACCCGAGTATTTTTCTAAAATGCCCAACCTGGAGCACTTG
GACCTTTCCAATAACAAGATCCAAAATATTTCTCATGAAGACTTGCGTGTGCTACATCAA
ACGCCCTTACTCAACCTTTCTTTAGACTTGTCCCTGAATCCTTTAGAGTTTATCCAACCA
GATGCCTTTAAAGAAGTTAAGCTCCATAAACTGACTTTGAGAAGTAATTTTGATAGTATA
GATGTAATGAAATCTTGTATTCAAGGACTGGCTGGTTTAAAAGTCAATCGGTTGGTTCTG
GGAGAATTTAAAAATGAAAGGAAATTGGAAAGATTTGACACATCTGCCCTGCGCGGACTG
CACAATTTGACGATTGAAGAATTCCGGTTAGCATACATTGATAATTACAGCTCAAAGGAT
TCAATTGATTTACTTAATTGTTTGGCAAATATTTCTAAAATTTCTCTGGTGAGTCTGGAT
TTAGGCAATCTAAAAGATTTTCCTAAAGGTTTCGGATGGCAAGACTTCGAATTGGTTAAC
TGTAGAATTGAAGGATTTCCCACATTGGAGCTCACCTCTCTCAAAAGGTTGGTTTTCACT
TCCAACAAAGATATGAAATCTTTTAATGAAGTTAAGCTACCAAGCCTTGAGTTTCTAGAT
CTCAGCAGAAATCGCTTGAGTTTCAAGTCCTGCTGTTCTGAGGCTGATTTGAAGACAACC
AGACTGAAGCATTTAGATCTGAGCTTCAATGATGTTATTTCCATGAGTTCAAACTTCATG
GGCTTAGAGCAACTAGAACATCTGGATTTCCAGCATTCCACTTTGAAACAGGCCAGTGAT
TTTCCAGTATTCTTATCCCTCAAAAACCTCCGTTATCTTGATATTTCTTACACTAACACC
CGAGTTGTCTTCCATGGCATCTTTGATGGCTTGGTCAGCCTCCAAGTCTTGAAAATGGCT
GGCAATTCTTTTAAGGACAACTTTCTTCCAAATGTCTTCAGAGAGATGACTAACCTGACC
ACCCTGGACCTTTCTAAGTGTAACCTGGAACAGGTGTCCCAGGAGGCATTTTGCTTACTC
CCTCGACTTCGGGTGTTAAATATGAGTCACAATAACCTCCTGTTCTTGGATACGCTTCCT
TACAAACCTCTCCATTCCCTCCAGATTCTGGATTGCAGTTTTAATCGTATTGTGGCCTTC
AAGTGGCAAGAACTGCAGCATTTTCCAAGTAGTCTAGCTTCCTTAAATCTTACTCAAAAT
GACTTTGCTTGTGTTTGTGAATACCAGAGTTTCCTGCAGTGGGTCAAGGACCAGAGGCAG
CTCTTGGTGGAAGTTGAACACTTGGTGTGTGCAATACCCTTACAGATGCGGGGCATGCCC
GTGCTGGGTTTTAACAATGCCACCTGTCAGATTAGCAAGACTATCGTTGGCGGGTCGGTT
TTCAGTATACTCGTGGTTTCTGTCATAGCAGTTCTGGTCTATAAGTTCTATTTCCACCTG
ATGCTTCTTGCTGGCTGCAAAAAGTATGGGAGAGGTGAAAGCATCTATGATGCCTTTGTT
ATCTACTCAAGCCAGGACGAAGACTGGGTGAGGAATGAATTGGTAAAGAACTTGGAGGAG
GGGGTGCCCCCCTTTCAACTCTGCCTTCACTACAGAGACTTCATTCCTGGTGTGGCCATC
GCTGCCAACATCATCCAGGAAGGTTTCCACAAAAGCCGGAAAGTTATTGTCGTGGTGTCC
CAGCACTTCATTCAGAGCCGATGGTGTATCTTTGAGTATGAGATTGCCCAGACCTGGCAG
TTTCTGAGCAGTCGTGCTGGCATCATCTTCATCGTCCTGCACAAGCTGGAGAAGTCCCTG
CTCCGGCAGCAGGTGGAGCTGTATCGCCTTCTCAACAGGAACACTTACCTGGAGTGGGAG
GACAGTGTCCTGGGGCGGCACATCTTCTGGAGACGACTCAGGAAAGCCTTGCTGGATGGT
AAACCGTGGAGTCCAGCAGGAACAGCAGATGCAGCAGAAAGCAGACAACATGATGCAGAA
ACCTCTACC
>EqKi_TLR4_Heq13
ATGATGCCGCCCACCCGCCTGGCTGGGACTCTGATCCCAGCCATGGCCTTCCTCTCCTGC
CTGAGACCCGAGAGCTGGGACCCTTGCGTGCAGGTGGTTCCTAACACTACTTACCAATGC
ATGGACCTGAATCTCTACAAAATCCCTGAGAACATCCCCACATCAACCAAGGAACTGGAC
CTGAGCTTTAACCCCTTGAAGGAGTTAGGCAGCCATAGCTTCTCCAACTTCCCAGAACTG
CAGGTGCTGGATTTGTCCAGGTGTGAAATTGAGATGATTGAAGATGATGCATATCAGGGC
CTCAACCATCTCTCCACCTTGATATTGACAGGAAATCCTATCAGGAGCTTAGCCCTGGGA
GCCTTTTCTGGACTCTCCAGTTTACAGACGCTGGTGGCCGTGGAGACAAAGCTTTCATCT
CTAGAGAAGTTCCCCATTGGACATCTCAAGACCTTGAAGGAGCTTAATGTGGCTCATAAT
CTTATCCATTCCTTCAAGTTACCCGAGTATTTTTCTAAAATGCCCAACCTGGAGCACTTG
GACCTTTCCAATAACAAGATCCAAAATATTTCTCATGAAGACTTGCGTGTGCTACATCAA
ACGCCCTTACTCAACCTTTCTTTAGACTTGTCCCTGAATCCTTTAGAGTTTATCCAACCA
GATGCCTTTAAAGAAATTAAGCTCCATAAACTGACTTTGAGAAGTAATTTTGATAGTATA
GATGTAATGAAATCTTGTATTCAAGGACTGGCTGGTTTAAAAGTCAATCGGTTGGTTCTG
GGAGAATTTAAAAATGAAAGGAAATTGGAAAGATTTGACACATCTGCCCTGCGCGGACTG
CACAATTTGACGATTGAAGAATTCCGGTTAGCATACATTGATAATTACAGCTCAAAGGAT
TCTATTGATTTACTTAATTGTTTGGCAAATATTTCTAAAATTTCTCTGGTGAGTCTGGAT
TTAGGCAATCTAAAAGATTTTCCTAAAGGTTTCGGATGGCAAGACTTCGAATTGGTTAAC
TGTAGAATTGAAGGATTTCCCACATTGGAGCTCACCTCTCTCAAAAGGTTGGTTTTCACT
TCCAACAAAGATATGAAATCTTTTAATGAAGTTAAGCTACCAAGCCTTGAGTTTCTAGAT
CTCAGCAGAAATCGCTTGAGTTTCAAGTCCTGCTGTTCTGAGGCTGATTTGAAGACAACC
AGACTGAAGCATTTAGATCTGAGCTTCAATGATGTTATTTCCATGAGTTCAAACTTCATG
GGCTTAGAGCAACTAGAACATCTGGATTTCCAGCATTCCACTTTGAAACAGGCCAGTGAT
TTTCCAGTATTCTTATCCCTCAAAAACCTCCGTTATCTTGATATTTCTTACACTAACACC
CGAGTTGTCTTCCATGGCATCTTTGATGGCTTGGTCAGCCTCCAAGTCTTGAAAATGGCT
GGCAATTCTTTTAAGGACAACTTCCTTCCAAATGTCTTCAGAGAGATGACTAACCTGACC
ACCCTGGACCTTTCTAAGTGTAACCTGGAACAGGTGTCCCAGGAGGCATTTTGCTTACTC
CCTCGACTTCGGGTGTTAAATATGAGTCACAATAACCTCCTGTTCTTGGATACGCTTCCT
TACAAACCTCTCCATTCCCTCCAGATTCTGGATTGCAGTTTTAATCGTATTGTGGCCTTC
AAGTGGCAAGAACTGCAGCATTTTCCAAGTAGTCTAGCTTCCTTAAATCTTACTCAAAAT
GACTTTGCTTGTGTTTGTGAATACCAGAGTTTCCTGCAGTGGGTCAAGGACCAGAGGCAG
CTCTTGGTGGAAGTCGAACACTTGGTGTGTGCAATACCCTTACAGATGCGGGGCATGCCC
GTGCTGGGTTTTAACAATGCCACCTGTCAGATTAGCAAGACTATCGTTGGCGGGTCGGTT
TTCAGTATACTCGTGGTTTCTGTCATAGCAGTTCTGGTCTATAAGTTCTATTTCCACCTG
ATGCTTCTTGCTGGCTGCAAAAAGTATGGGAGAGGTGAAAGCATCTATGATGCCTTTGTT
ATCTACTCAAGCCAGGACGAAGACTGGGTGAGGAATGAATTGGTAAAGAACTTGGAGGAG
GGGGTGCCCCCCTTTCAACTCTGCCTTCACTACAGAGACTTCATTCCTGGTGTGGCCATC
GCTGCCAACATCATCCAGGAAGGTTTCCACAAAAGCCGGAAAGTTATTGTCGTGGTGTCC
CAGCACTTCATTCAGAGCCGATGGTGTATCTTTGAGTATGAGATTGCCCAGACCTGGCAG
TTTCTGAGCAGTCGTGCTGGCATCATCTTCATCGTCCTGCACAAGCTGGAGAAGTCCCTG
CTCCGGCAGCAGGTGGAGCTGTATCGCCTTCTCAACAGGAACACTTACCTGGAGTGGGAG
GACAGTGTCCTGGGGCGGCACATCTTCTGGAGACGACTCAGGAAAGCCTTGCTGGATGGT
AAACCGTGGAGTCCAGCAGGAACAGCAGATGCAGCAGAAAGCAGACAACATGATGCAGAA
ACCTCTACC
>EqPr_TLR4_Heq19
ATGATGCCGCCCACCCGCCTGGCTGGGACTCTGATCCCAGCCATGGCCTTCCTCTCCTGC
CTGAGACCCGAGAGCTGGGACCCTTGCGTGCAGGTGGTTCCTAACACTACTTACCAATGC
ATGGACCTGAATCTCTACAAAATCCCTGAGAACATCCCCACATCAACCAAGGAACTGGAC
CTGAGCTTTAACCCCTTGAAGGAGTTAGGCAGCCATAGCTTCTCCAACTTCCCAGAACTG
CAGGTGCTGGATTTGTCCAGGTGTGAAATTGAGATGATTGAAGATGATGCATATCAGGGC
CTCAACCATCTCTCCACCTTGATATTGACAGGAAATCCTATCAGGAGCTTAGCCCTGGGA
GCCTTTTCTGGACTCTCCAGTTTACAGACGCTGGTGGCCGTGGAGACAAAGCTTTCATCT
CTAGAGAAGTTCCCCATTGGACATCTCAAGACCTTGAAGGAGCTTAATGTGGCTCATAAT
CTTATCCATTCCTTCAAGTTACCCGAGTATTTTTCTAAAATGCCCAACCTGGAGCACTTG
GACCTTTCCAATAACAAGATCCAAAATATTTCTCATGAAGACTTGCGTGTGCTACATCAA
ATGCCCTTACTCAACCTTTCTTTAGACTTGTCCCTGAATCCTTTAGAGTTTATCCAACCA
GATGCCTTTAAAGAAATTAAGCTCCATAAACTGACTTTGAGAAGTAATTTTGATAGTATA
GATGTAATGAAATCTTGTATTCAAGGACTGGCTGGTTTAAAAGTCAATCGGTTGGTTCTT
GGAGAATTTAAAAATGAAAGGAAATTGGAAAGATTTGACACATCTGCCCTGCGCGGACTG
CACAATTTGACGATTGAAGAATTCCGGTTAGCATACATTGATAATTACAGCTCAAAGGAT
TCTATTGATTTACTTAATTGTTTGGCAAATATTTCTAAAATTTCTCTGGTGAGTCTGGAT
TTAGGCAATCTACAAGATTTTCCTAAAGGTTTCGGATGGCAAGACTTCGAATTGGTTAAC
TGTAGAATTGAAGGATTTCCCACATTGGAGCTCACCTCTCTCAAAAGGTTGGTTTTCACT
TCCAACAAAGATATGAAATCTTTTAATGAAGTTAAGCTACCAAGCCTTGAGTTTCTAGAT
CTCAGCAGAAATCGCTTGAGTTTCAAGTCCTGCTGTTCTGAGGCTGATTTGAAGACAACC
AGACTGAAGCATTTAGATCTGAGCTTCAATGATGTTATTTCCATGAGTTCAAACTTCATG
GGCTTAGAGCAACTAGAACATCTGGATTTCCAGCATTCCACTTTGAAACAGGCCAGTGAT
TTTCCAGTATTCTTATCCCTCAAAAACCTCCGTTATCTTGATATTTCTTACACTAACACC
CGAGTTGTCTTCCATGGCATCTTTGATGGCTTGGTCAGCCTCCAAGTCTTGAAAATGGCT
GGCAATTCTTTTAAGGACAACTTCCTTCCAAATATCTTCAGAGAGATGACTAACCTGACC
ACCCTGGACCTTTCTAAGTGTAACCTGGAACAGGTGTCCCAGGAGGCATTTTGCTTACTC
CCTCGACTTCGGGTGTTAAATATGAGTCACAATAACCTCCTGTTCTTGGATACGCTTCCT
TACAAACCTCTCCATTCCCTCCAGATTCTGGATTGCAGTTTTAATCGTATTGTGGCCTTC
AAGTGGCAAGAACTGCAGCATTTTCCAAGTAGTCTAGCTTCCTTAAATCTTACTCAAAAT
GACTTTGCTTGTGTTTGTGAATACCAGAGTTTCCTGCAGTGGGTCAAGGACCAGAGGCAG
CTCTTAGTGGAAGTTGAACACTTGGTGTGTGCAATACCCTTACAGATGCGGGGCATGCCC
GTGCTGGGTTTTAACAATGCCACCTGTCAGATTAGCAAGACTATCGTTGGCGGGTCGGTT
TTCAGTATACTCGTGGTTTCTGTCATAGCAGTTCTGGTCTATAAGTTCTATTTCCACCTG
ATGCTTCTTGCTGGCTGCAAAAAGTATGGGAGAGGTGAAAGCATCTATGATGCCTTTGTT
ATCTACTCAAGCCAGGACGAAGACTGGGTGAGGAATGAATTGGTAAAGAACTTGGAGGAG
GGGGTGCCCCCCTTTCAACTCTGCCTTCACTACAGAGACTTCATTCCTGGTGTGGCCATC
GCTGCCAACATCATCCAGGAAGGTTTCCACAAAAGCCGGAAAGTTATTGTCGTGGTGTCC
CAGCACTTCATTCAGAGCCGATGGTGTATCTTTGAGTATGAGATTGCCCAGACCTGGCAG
TTTCTGAGCAGTCGTGCTGGCATCATCTTCATTGTCCTGCACAAGCTGGAGAAGTCCCTG
CTCCGGCAGCAGGTGGAGCTGTATCGCCTTCTCAACAGGAACACTTACCTGGAGTGGGAG
GACAGTGTCCTGGGGCGGCACATCTTCTGGAGACGACTCAGGAAAGCCTTGCTGGATGGT
AAACCGTGGAGTCCAGCAGGAACAGCAGATGCAGCAGAAAGCAGACAACATGATGCAGAA
ACCTCTACC
>EqPr_TLR4_Heq20
ATGATGCCGCCCACCCGCCTGGCTGGGACTCTGATCCCAGCCATGGCCTTCCTCTCCTGC
CTGAGATCCGAGAGCTGGGACCCTTGCGTGCAGGTGGTTCCTAACACTACTTACCAATGC
ATGGACCTGAATCTCTACAAAATCCCTGAGAACATCCCCACATCAACCAAGGAACTGGAC
CTGAGCTTTAACCCCTTGAAGGAGTTAGGCAGCCATAGCTTCTCCAACTTCCCAGAACTG
CAGGTGCTGGATTTGTCCAGGTGTGAAATTGAGATGATTGAAGATGATGCATATCAGGGC
CTCAACCATCTCTCCACCTTGATATTGACAGGAAATCCTATCAGGAGCTTAGCCCTGGGA
GCCTTTTCTGGACTCTCCAGTTTACAGACGCTGGTGGCCGTGGAGACAAAGCTTTCATCT
CTAGAGAAGTTCCCCATTGGACATCTCAAGACCTTGAAGGAGCTTAATGTGGCTCATAAT
CTTATCCATTCCTTCAAGTTACCCGAGTATTTTTCTAAAATGCCCAACCTGGAGCACTTG
GACCTTTCCAATAACAAGATCCAAAATATTTCTCATGAAGACTTGCGTGTGCTACATCAA
ATGCCCTTACTCAACCTTTCTTTAGACTTGTCCCTGAATCCTTTAGAGTTTATCCAACCA
GATGCCTTTAAAGAAATTAAGCTCCATAAACTGACTTTGAGAAGTAATTTTGATAGTATA
GATGTAATGAAATCTTGTATTCAAGGACTGGCTGGTTTAAAAGTCAATCGGTTGGTTCTT
GGAGAATTTAAAAATGAAAGGAAATTGGAAAGATTTGACACATCTGCCCTGCGCGGACTG
CACAATTTGACGATTGAAGAATTCCGGTTAGCATACATTGATAATTACAGCTCAAAGGAT
TCTATTGATTTACTTAATTGTTTGGCAAATATTTCTAAAATTTCTCTGGTGAGTCTGGAT
TTAGGCAATCTACAAGATTTTCCTAAAGGTTTCGGATGGCAAGACTTCGAATTGGTTAAC
TGTAGAATTGAAGGATTTCCCACATTGGAGCTCACCTCTCTCAAAAGGTTGGTTTTCACT
TCCAACAAAGATATGAAATCTTTTAATGAAGTTAAGCTACCAAGCCTTGAGTTTCTAGAT
CTCAGCAGAAATCGCTTGAGTTTCAAGTCCTGCTGTTCTGAGGCTGATTTGAAGACAACC
AGACTGAAGCATTTAGATCTGAGCTTCAATGATGTTATTTCCATGAGTTCAAACTTCATG
GGTTTAGAGCAACTAGAACATCTGGATTTCCAGCATTCCACTTTGAAACAGGCCAGTGAT
TTTCCAGTATTCTTATCCCTCAAAAACCTCCGTTATCTTGATATTTCTTACACTAACACC
CGAGTTGTCTTCCATGGCATCTTTGATGGCTTGGTCAGCCTCCAAGTCTTGAAAATGGCT
GGCAATTCTTTTAAGGACAACTTCCTTCCAAATATCTTCAGAGAGATGACTAACCTGACC
ACCCTGGACCTTTCTAAGTGTAACCTGGAACAGGTGTCCCAGGAGGCATTTTGCTTACTC
CCTCGACTTCGGGTGTTAAATATGAGTCACAATAACCTCCTGTTCTTGGATACGCTTCCT
TACAAACCTCTCCATTCCCTCCAGATTCTGGATTGCAGTTTTAATCGTATTGTGGCCTTC
AAGTGGCAAGAACTGCAGCATTTTCCAAGTAGTCTAGCTTCCTTAAATCTTACTCAAAAT
GACTTTGCTTGTGTTTGTGAATACCAGAGTTTCCTGCAGTGGGTCAAGGACCAGAGGCAG
CTCTTAGTGGAAGTTGAACACTTGGTGTGTGCAATACCCTTACAGATGCGGGGCATGCCC
GTGCTGGGTTTTAACAATGCCACCTGTCAGATTAGCAAGACTATCGTTGGCGGGTCGGTT
TTCAGTATACTCGTGGTTTCTGTCATAGCAGTTCTGGTCTATAAGTTCTATTTCCACCTG
ATGCTTCTTGCTGGCTGCAAAAAGTATGGGAGAGGTGAAAGCATCTATGATGCCTTTGTT
ATCTACTCAAGCCAGGACGAAGACTGGGTGAGGAATGAATTGGTAAAGAACTTGGAGGAG
GGGGTGCCCCCCTTTCAGCTCTGCCTTCACTACAGAGACTTCATTCCTGGTGTGGCCATC
GCTGCCAACATCATCCAGGAAGGTTTCCACAAAAGCCGGAAAGTTATTGTCGTGGTGTCC
CAGCACTTCATTCAGAGCCGATGGTGTATCTTTGAGTATGAGATTGCCCAGACCTGGCAG
TTTCTGAGCAGTCGTGCTGGCATCATCTTCATCGTCCTGCACAAGCTGGAGAAGTCCCTG
CTCCGGCAGCAGGTGGAGCTGTATCGCCTTCTCAACAGGAACACTTACCTGGAGTGGGAG
GACAGTGTCCTGGGGCGGCACATCTTCTGGAGACGACTCAGGAAAGCCTTGCTGGATGGT
AAACCGTGGAGTCCAGCAGGAACAGCAGATGCAGCAGAAAGCAGACAACATGATGCAGAA
ACCTCTACC
>EqPr_TLR4_Heq16
ATGATGCCGCCCACCCGCCTGGCTGGGACTCTGATCCCAGCCATGGCCTTCCTCTCCTGC
CTGAGACCCGAGAGCTGGGACCCTTGCGTGCAGGTGGTTCCTAACACTACTTACCAATGC
ATGGACCTGAATCTCTACAAAATCCCTGAGAACATCCCCACATCAACCAAGGAACTGGAC
CTGAGCTTTAACCCCTTGAAGGAGTTAGGCAGCCATAGCTTCTCCAACTTCCCAGAACTG
CAGGTGCTGGATTTGTCCAGGTGTGAAATTGAGATGATTGAAGATGATGCATATCAGGGC
CTCAACCATCTCTCCACCTTGATATTGACAGGAAATCCTATCAGGAGCTTAGCCCTGGGA
GCCTTTTCTGGACTCTCCAGTTTACAGACGCTGGTGGCCGTGGAGACAAAGCTTTCATCT
CTAGAGAAGTTCCCCATTGGACATCTCAAGACCTTGAAGGAGCTTAATGTGGCTCATAAT
CTTATCCATTCCTTCAAGTTACCCGAGTATTTTTCTAAAATGCCCAACCTGGAGCACTTG
GACCTTTCCAATAACAAGATCCAAAATATTTCTCATGAAGACTTGCGTGTGCTACATCAA
ATGCCCTTACTCAACCTTTCTTTAGACTTGTCCCTGAATCCTTTAGAGTTTATCCAACCA
GATGCCTTTAAAGAAATTAAGCTCCATAAACTGACTTTGAGAAGTAATTTTGATAGTATA
GATGTAATGAAATCTTGTATTCAAGGACTGGCTGGTTTAAAAGTCAATCGGTTGGTTCTG
GGAGAATTTAAAAATGAAAGGAAATTGGAAAGATTTGACACATCTGCCCTGCGCGGACTG
CACAATTTGACGATTGAAGAATTCCGGTTAGCATACATTGATAATTACAGCTCAAAGGAT
TCTATTGATTTACTTAATTGTTTGGCAGATATTTCTAAAATTTCTCTGGTGAGTCTGGAT
TTAGGCAATCTAAAAGATTTTCCTAAAGGTTTCGGATGGCAAGACTTCGAATTGGTTAAC
TGTAGAATTGAAGGATTTCCCACATTGGAGCTCACCTCTCTCAAAAGGTTGGTTTTCACT
TCCAACAAAGATATGAAATCTTTTAATGAAGTTAAGCTACCAAGCCTTGAGTTTCTAGAT
CTCAGCAGAAATCGCTTGAGTTTCAAGTCCTGCTGTTCTGAGGCTGATTTGAAGACAACC
AGACTGAAGCATTTAGATCTGAGCTTCAATGATGTTATTTCCATGAGTTCAAACTTCATG
GGCTTAGAGCAACTAGAACATCTGGATTTCCAGCATTCCACTTTGAAACAGGCCAGTGAT
TTTCCAGTATTCTTATCCCTCAAAAACCTCCGTTATCTTGATATTTCTTACACTAACACC
CGAGTTGTCTTCCATGGCATCTTTGATGGCTTGGTCAGCCTCCAAGTCTTGAAAATGGCT
GGCAATTCTTTTAAGGACAACTTCCTTCCAAATATCTTCAGAGAGATGACTAACCTGACC
ACCCTGGACCTTTCTAAGTGTAACCTGGAACAGGTGTCCCAGGAGGCATTTTGCTTACTC
CCTCGACTTCGGGTGTTAAATATGAGTCACAATAACCTCCTGTTCTTGGATATGCTTCCT
TACAAACCTCTCCATTCCCTCCAGATTCTGGATTGCAGTTTTAATCGTATTGTGGCCTTC
AAGTGGCAAGAACTGCAGCATTTTCCAAGTAGTCTAGCTTCCTTAAATCTTACTCAAAAT
GACTTTGCTTGTGTTTGTGAATACCAGAGTTTTCTGCAGTGGGTCAAGGACCAGAGGCAG
CTCTTGGTGGAAGTTGAACACTTGGTGTGTGCAATACCCTTACAGATGCGGGGCATGCCC
GTGCTGGGTTTTAACAATGCCACCTGTCAGATTAGCAAGACTATCGTTGGCGGGTCGGTT
TTCAGTATACTCATGGTTTCTGTCATAGCAGTTCTGGTCTATAAGTTCTATTTCCACCTG
ATGCTTCTTGCTGGCTGCAAAAAGTATGGGAGAGGTGAAAGCATCTATGATGCCTTTGTT
ATCTACTCAAGCCAGGACGAAGACTGGGTGAGGAATGAATTGGTAAAGAACTTGGAGGAG
GGGGTGCCCCCCTTTCAACTCTGCCTTCACTACAGAGACTTCATTCCTGGTGTGGCCATC
GCCGCCAACATCATCCAGGAAGGTTTCCACAAAAGCCGGAAAGTTATTGTCGTGGTGTCC
CAGCACTTCATTCAGAGCCGATGGTGTATCTTTGAGTATGAGATTGCCCAGACCTGGCAG
TTTCTGAGCAGTCGTGCTGGCATCATCTTCATCGTCCTGCACAAGCTGGAGAAGTCCCTG
CTCCGGCAGCAGGTGGAGCTGTATCGCCTTCTCAACAGGAACACTTACCTGGAGTGGGAG
GACAGTGTCCTGGGGCGGCACATCTTCTGGAGACGACTCAGGAAAGCCTTGCTGGATGGT
AAACCGTGGAGTCCAGCAGGAACAGCAGATGCAGCAGAAAGCAGACAACATGATGCAGAA
ACCTCTACC
>EqCa_TLR4_Heq16
ATGATGCCGCCCACCCGCCTGGCTGGGACTCTGATCCCAGCCATGGCCTTCCTCTCCTGC
CTGAGACCCGAGAGCTGGGACCCTTGCGTGCAGGTGGTTCCTAACACTACTTACCAATGC
ATGGACCTGAATCTCTACAAAATCCCTGAGAACATCCCCACATCAACCAAGGAACTGGAC
CTGAGCTTTAACCCCTTGAAGGAGTTAGGCAGCCATAGCTTCTCCAACTTCCCAGAACTG
CAGGTGCTGGATTTGTCCAGGTGTGAAATTGAGATGATTGAAGATGATGCATATCAGGGC
CTCAACCATCTCTCCACCTTGATATTGACAGGAAATCCTATCAGGAGCTTAGCCCTGGGA
GCCTTTTCTGGACTCTCCAGTTTACAGACGCTGGTGGCCGTGGAGACAAAGCTTTCATCT
CTAGAGAAGTTCCCCATTGGACATCTCAAGACCTTGAAGGAGCTTAATGTGGCTCATAAT
CTTATCCATTCCTTCAAGTTACCCGAGTATTTTTCTAAAATGCCCAACCTGGAGCACTTG
GACCTTTCCAATAACAAGATCCAAAATATTTCTCATGAAGACTTGCGTGTGCTACATCAA
ATGCCCTTACTCAACCTTTCTTTAGACTTGTCCCTGAATCCTTTAGAGTTTATCCAACCA
GATGCCTTTAAAGAAATTAAGCTCCATAAACTGACTTTGAGAAGTAATTTTGATAGTATA
GATGTAATGAAATCTTGTATTCAAGGACTGGCTGGTTTAAAAGTCAATCGGTTGGTTCTG
GGAGAATTTAAAAATGAAAGGAAATTGGAAAGATTTGACACATCTGCCCTGCGCGGACTG
CACAATTTGACGATTGAAGAATTCCGGTTAGCATACATTGATAATTACAGCTCAAAGGAT
TCTATTGATTTACTTAATTGTTTGGCAGATATTTCTAAAATTTCTCTGGTGAGTCTGGAT
TTAGGCAATCTAAAAGATTTTCCTAAAGGTTTCGGATGGCAAGACTTCGAATTGGTTAAC
TGTAGAATTGAAGGATTTCCCACATTGGAGCTCACCTCTCTCAAAAGGTTGGTTTTCACT
TCCAACAAAGATATGAAATCTTTTAATGAAGTTAAGCTACCAAGCCTTGAGTTTCTAGAT
CTCAGCAGAAATCGCTTGAGTTTCAAGTCCTGCTGTTCTGAGGCTGATTTGAAGACAACC
AGACTGAAGCATTTAGATCTGAGCTTCAATGATGTTATTTCCATGAGTTCAAACTTCATG
GGCTTAGAGCAACTAGAACATCTGGATTTCCAGCATTCCACTTTGAAACAGGCCAGTGAT
TTTCCAGTATTCTTATCCCTCAAAAACCTCCGTTATCTTGATATTTCTTACACTAACACC
CGAGTTGTCTTCCATGGCATCTTTGATGGCTTGGTCAGCCTCCAAGTCTTGAAAATGGCT
GGCAATTCTTTTAAGGACAACTTCCTTCCAAATATCTTCAGAGAGATGACTAACCTGACC
ACCCTGGACCTTTCTAAGTGTAACCTGGAACAGGTGTCCCAGGAGGCATTTTGCTTACTC
CCTCGACTTCGGGTGTTAAATATGAGTCACAATAACCTCCTGTTCTTGGATATGCTTCCT
TACAAACCTCTCCATTCCCTCCAGATTCTGGATTGCAGTTTTAATCGTATTGTGGCCTTC
AAGTGGCAAGAACTGCAGCATTTTCCAAGTAGTCTAGCTTCCTTAAATCTTACTCAAAAT
GACTTTGCTTGTGTTTGTGAATACCAGAGTTTTCTGCAGTGGGTCAAGGACCAGAGGCAG
CTCTTGGTGGAAGTTGAACACTTGGTGTGTGCAATACCCTTACAGATGCGGGGCATGCCC
GTGCTGGGTTTTAACAATGCCACCTGTCAGATTAGCAAGACTATCGTTGGCGGGTCGGTT
TTCAGTATACTCATGGTTTCTGTCATAGCAGTTCTGGTCTATAAGTTCTATTTCCACCTG
ATGCTTCTTGCTGGCTGCAAAAAGTATGGGAGAGGTGAAAGCATCTATGATGCCTTTGTT
ATCTACTCAAGCCAGGACGAAGACTGGGTGAGGAATGAATTGGTAAAGAACTTGGAGGAG
GGGGTGCCCCCCTTTCAACTCTGCCTTCACTACAGAGACTTCATTCCTGGTGTGGCCATC
GCCGCCAACATCATCCAGGAAGGTTTCCACAAAAGCCGGAAAGTTATTGTCGTGGTGTCC
CAGCACTTCATTCAGAGCCGATGGTGTATCTTTGAGTATGAGATTGCCCAGACCTGGCAG
TTTCTGAGCAGTCGTGCTGGCATCATCTTCATCGTCCTGCACAAGCTGGAGAAGTCCCTG
CTCCGGCAGCAGGTGGAGCTGTATCGCCTTCTCAACAGGAACACTTACCTGGAGTGGGAG
GACAGTGTCCTGGGGCGGCACATCTTCTGGAGACGACTCAGGAAAGCCTTGCTGGATGGT
AAACCGTGGAGTCCAGCAGGAACAGCAGATGCAGCAGAAAGCAGACAACATGATGCAGAA
ACCTCTACC
>EqCa_TLR4_Heq17
ATGATGCCGCCCACCCGCCTGGCTGGGACTCTGATCCCAGCCATGGCCTTCCTCTCCTGC
CTGAGACCCGAGAGCTGGGACCCTTGCGTGCAGGTGGTTCCTAACACTACTTACCAATGC
ATGGACCTGAATCTCTACAAAATCCCTGAGAACATCCCCACATCAACCAAGGAACTGGAC
CTGAGCTTTAACCCCTTGAAGGAGTTAGGCAGCCATAGCTTCTCCAACTTCCCAGAACTG
CAGGTGCTGGATTTGTCCAGGTGTGAAATTGAGATGATTGAAGATGATGCATATCAGGGC
CTCAACCATCTCTCCACCTTGATATTGACAGGAAATCCTATCAGGAGCTTAGCCCTGGGA
GCCTTTTCTGGACTCTCCAGTTTACAGACGCTGGTGGCCGTGGAGACAAAGCTTTCATCT
CTAGAGAAGTTCCCCATTGGACATCTCAAGACCTTGAAGGAGCTTAATGTGGCTCATAAT
CTTATCCATTCCTTCAAGTTACCCGAGTATTTTTCTAAAATGCCCAACCTGGAGCACTTG
GACCTTTCCAATAACAAGATCCAAAATATTTCTCATGAAGACTTGCGTGTGCTACATCAA
ATGCCCTTACTCAACCTTTCTTTAGACTTGTCCCTGAATCCTTTAGAGTTTATCCAACCA
GATGCCTTTAAAGAAATTAAGCTCCATAAACTGACTTTGAGAAGTAATTTTGATAGTATA
GATGTAATGAAATCTTGTATTCAAGGACTGGCTGGTTTAAAAGTCAATCGGTTGGTTCTT
GGAGAATTTAAAAATGAAAGGAAATTGGAAAGATTTGACACATCTGCCCTGCGCGGACTG
CACAATTTGACGATTGAAGAATTCCGGTTAGCATACATTGATAATTACAGCTCAAAGGAT
TCTATTGATTTACTTAATTGTTTGGCAAATATTTCTAAAATTTCTCTGGTGAGTCTGGAT
TTAGGCAATCTACAAGATTTTCCTAAAGGTTTCGGATGGCAAGACTTCGAATTGGTTAAC
TGTAGAATTGAAGGATTTCCCACATTGGAGCTCACCTCTCTCAAAAGGTTGGTTTTCACT
TCCAACAAAGATATGAAATCTTTTAATGAAGTTAAGCTACCAAGCCTTGAGTTTCTAGAT
CTCAGCAGAAATCGCTTGAGTTTCAAGTCCTGCTGTTCTGAGGCTGATTTGAAGACAACC
AGACTGAAGCATTTAGATCTGAGCTTCAATGATGTTATTTCCATGAGTTCAAACTTCATG
GGCTTAGAGCAACTAGAACATCTGGATTTCCAGCATTCCACTTTGAAACAGGCCAGTGAT
TTTCCAGTATTCTTATCCCTCAAAAACCTCCGTTATCTTGATATTTCTTACACTAACACC
CGAGTTGTCTTCCATGGCATCTTTGATGGCTTGGTCAGCCTCCAAGTCTTGAAAATGGCT
GGCAATTCTTTTAAGGACAACTTCCTTCCAAATATCTTCAGAGAGATGACTAACCTGACC
ACCCTGGACCTTTCTAAGTGTAACCTGGAACAGGTGTCCCAGGAGGCATTTTGCTTACTC
CCTCGACTTCGGGTGTTAAATATGAGTCACAATAACCTCCTGTTCTTGGATACGCTTCCT
TACAAACCTCTCCATTCCCTCCAGATTCTGGATTGCAGTTTTAATCGTATTGTGGCCTTC
AAGTGGCAAGAACTGCAGCATTTTCCAAGTAGTCTAGCTTCCTTAAATCTTACTCAAAAT
GACTTTGCTTGTGTTTGTGAATACCAGAGTTTCCTGCAGTGGGTCAAGGACCAGAGGCAG
CTCTTAGTGGAAGTTGAACACTTGGTGTGTGCAATACCCTTACAGATGCGGGGCATGCCC
GTGCTGGGTTTTAACAATGCCACCTGTCAGATTAGCAAGACTATCGTTGGCGGGTCGGTT
TTCAGTATACTCGTGGTTTCTGTCATAGCAGTTCTGGTCTATAAGTTCTATTTCCACCTG
ATGCTTCTTGCTGGCTGCAAAAAGTATGGGAGAGGTGAAAGCATCTATGATGCCTTTGTT
ATCTACTCAAGCCAGGACGAAGACTGGGTGAGGAATGAATTGGTAAAGAACTTGGAGGAG
GGGGTGCCCCCCTTTCAACTCTGCCTTCACTACAGAGACTTCATTCCTGGTGTGGCCATC
GCTGCCAACATCATCCAGGAAGGTTTCCACAAAAGCCGGAAAGTTATTGTCGTGGTGTCC
CAGCACTTCATTCAGAGCCGATGGTGTATCTTTGAGTATGAGATTGCCCAGACCTGGCAG
TTTCTGAGCAGTCGTGCTGGCATCATCTTCATCGTCCTGCACAAGCTGGAGAAGTCCCTG
CTCCGGCAGCAGGTGGAGCTGTATCGCCTTCTCAACAGGAACACTTACCTGGAGTGGGAG
GACAGTGTCCTGGGGCGGCACATCTTCTGGAGACGACTCAGGAAAGCCTTGCTGGATGGT
AAACCGTGGAGTCCAGCAGGAACAGCAGATGCAGCAGAAAGCAGACAACATGATGCAGAA
ACCTCTACC
>EqCa_TLR4_Heq18
ATGATGCCGCCCACCCGCCTGGCTGGGACTCTGATCCCAGCCATGGCCTTCCTCTCCTGC
CTGAGACCCGAGAGCTGGGACCCTTGCGTGCAGGTGGTTCCTAACACTACTTACCAATGC
ATGGACCTGAATCTCTACAAAATCCCTGAGAACATCCCCACATCAACCAAGGAACTGGAC
CTGAGCTTTAACCCCTTGAAGGAGTTAGGCAGCCATAGCTTCTCCAACTTCCCAGAACTG
CAGGTGCTGGATTTGTCCAGGTGTGAAATTGAGATGATTGAAGATGATGCATATCAGGGC
CTCAACCATCTCTCCACCTTGATATTGACAGGAAATCCTATCAGGAGCTTAGCCCTGGGA
GCCTTTTCTGGACTCTCCAGTTTACAGACGCTGGTGGCCGTGGAGACAAAGCTTTCATCT
CTAGAGAAGTTCCCCATTGGACATCTCAAGACCTTGAAGGAGCTTAATGTGGCTCATAAT
CTTATCCATTCCTTCAAGTTACCCGAGTATTTTTCTAAAATGCCCAACCTGGAGCACTTG
GACCTTTCCAATAACAAGATCCAAAATATTTCTCATGAAGACTTGCGTGTGCTACATCAA
ATGCCCTTACTCAACCTTTCTTTAGACTTGTCCCTGAATCCTTTAGAGTTTATCCAACCA
GATGCCTTTAAAGAAATTAAGCTCCATAAACTGACTTTGAGAAGTAATTTTGATAGTATA
GATGTAATGAAATCTTGTATTCAAGGACTGGCTGGTTTAAAAGTCAATCGGTTGGTTCTT
GGAGAATTTAAAAATGAAAGGAAATTGGAAAGATTTGACACATCTGCCCTGCGCGGACTG
CACAATTTGACGATTGAAGAATTCCGGTTAGCATACATTGATAATTACAGCTCAAAGGAT
TCTATTGATTTACTTAATTGTTTGGCAAATATTTCTAAAATTTCTCTGGTGAGTCTGGAT
TTAGGCAATCTACAAGATTTTCCTAAAGGTTTCGGATGGCAAGACTTCGAATTGGTTAAC
TGTAGAATTGAAGGATTTCCCACATTGGAGCTCACCTCTCTCAAAAGGTTGGTTTTCACT
TCCAACAAAGATATGAAATCTTTTAATGAAGTTAAGCTACCAAGCCTTGAGTTTCTAGAT
CTCAGCAGAAATCGCTTGAGTTTCAAGTCCTGCTGTTCTGAGGCTGATTTGAAGACAACC
AGACTGAAGCATTTAGATCTGAGCTTCAATGATGTTATTTCCATGAGTTCAAACTTCATG
GGCTTAGAGCAACTAGAACATCTGGATTTCCAGCATTCCACTTTGAAACAGGCCAGTGAT
TTTCCAGTATTCTTATCCCTCAAAAACCTCCGTTATCTTGATATTTCTTACACTAACACC
CGAGTTGTCTTCCATGGCATCTTTGATGGCTTGGTCAGCCTCCAAGTCTTGAAAATGGCT
GGCAATTCTTTTAAGGACAACTTCCTTCCAAATATCTTCAGAGAGATGACTAACCTGACC
ACCCTGGACCTTTCTAAGTGTAACCTGGAACAGGTGTCCCAGGAGGCATTTTGCTTACTC
CCTCGACTTCGGGTGTTAAATATGAGTCACAATAACCTCCTGTTCTTGGATATGCTTCCT
TACAAACCTCTCCATTCCCTCCAGATTCTGGATTGCAGTTTTAATCGTATTGTGGCCTTC
AAGTGGCAAGAACTGCAGCATTTTCCAAGTAGTCTAGCTTCCTTAAATCTTACTCAAAAT
GACTTTGCTTGTGTTTGTGAATACCAGAGTTTCCTGCAGTGGGTCAAGGACCAGAGGCAG
CTCTTGGTGGAAGTTGAACACTTGGTGTGTGCAATACCCTTACAGATGCGGGGCATGCCC
GTGCTGGGTTTTAACAATGCCACCTGTCAGATTAGCAAGACTATCGTTGGCGGGTCGGTT
TTCAGTATACTCGTGGTTTCTGTCATAGCAGTTCTGGTCTATAAGTTCTATTTCCACCTG
ATGCTTCTTGCTGGCTGCAAAAAGTATGGGAGAGGTGAAAGCATCTATGATGCCTTTGTT
ATCTACTCAAGCCAGGACGAAGACTGGGTGAGGAATGAATTGGTAAAGAACTTGGAGGAG
GGGGTGCCCCCCTTTCAACTCTGCCTTCACTACAGAGACTTCATTCCTGGTGTGGCCATC
GCCGCCAACATCATCCAGGAAGGTTTCCACAAAAGCCGGAAAGTTATTGTCGTGGTGTCC
CAGCACTTCATTCAGAGCCGATGGTGTATCTTTGAGTATGAGATTGCCCAGACCTGGCAG
TTTCTGAGCAGTCGTGCTGGCATCATCTTCATCGTCCTGCACAAGCTGGAGAAGTCCCTG
CTCCGGCAGCAGGTGGAGCTGTATCGCCTTCTCAACAGGAACACTTACCTGGAGTGGGAG
GACAGTGTCCTGGGGCGGCACATCTTCTGGAGACGACTCAGGAAAGCCTTGCTGGATGGT
AAACCGTGGAGTCCAGCAGGAACAGCAGATGCAGCAGAAAGCAGACAACATGATGCAGAA
ACCTCTACC
>EqQu TLR4 XP_046496747.1
ATGATGCCGCCCACCCGCCTGGCTGGGACTCTGATCCCAGCCATGGCCTTCCTCTCCTGC
CTGAGACCGGAGAGCTGGGACCCTTGCGTGCAGGTGGTTCCTAACACTACTTACCAATGC
ATGGACCTGAATCTCTACAAAATCCCTGAGAACATCCCCACATCAACCAAGGAACTGGAC
CTGAGCTTTAACCCCTTGAAGGAGTTAGGCAGCCATAGCTTCTCCAACTTCCCAGAACTG
CAGGTGCTGGATTTGTCCAGGTGTGAAATTGAGATGATTGAAGATGATGCATATCAGGGC
CTCAACCATCTCTCCACCTTGATATTGACAGGAAATCCTATCAGGAGCTTAGCCCTGGGA
GCCTTTTCTGGACTCTCCAGTTTACAGACGCTGGTGGCCGTGGAGACAAAGCTTTCATCT
CTAGAGAAGTTCCCCATTGGACATCTCAAGACCTTGAAGGAGCTTAATGTGGCTCATAAT
CTTATCCATTCCTTCAAGTTACCCGAGTATTTTTCTAAAATGCCCAACCTGGAGCACTTG
GACCTTTCCAATAACAAGATCCAAAATATTTCTCATGAAGACTTGCGTGTGCTACATCAA
ACGCCCTTACTCAACCTTTCTTTAGACTTGTCCCTGAATCCTTTAGAGTTTATCCAACCA
GATGCCTTTAAAGAAATTAAGCTCCATAAACTGACTTTGAGAAGTAATTTTGATAGTATA
GATGTAATGAAATCTTGTATTCAAGGACTGGCTGGTTTAAAAGTCAATCGGTTGGTTCTG
GGAGAATTTAAAAATGAAAGGAAATTGGAAAGATTTGACACATCTGCCCTGCGCGGACTG
CACAATTTGACGATTGAAGAATTCCGGTTAGCATACATTGATAATTACAGCTCAAAGGAT
TCTATTGATTTACTTAATTGTTTGGCAAATATTTCTAAAATTTCTCTGGTGAGTCTGGAT
TTAGGCAATCTAAAAGATTTTCCTAAAGGTTTCGGATGGCAAGACTTCGAATTGGTTAAC
TGTAGAATTGAAGGATTTCCCACATTGGAGCTCACCTCTCTCAAAAGGTTGGTTTTCACT
TCCAACAAAGATATGAAATCTTTTAATGAAGTTAAGCTACCAAGCCTTGAGTTTCTAGAT
CTCAGCAGAAATCGCTTGAGTTTCAAGTCCTGCTGTTCTGAGGCTGATTTGAAGACAACC
AGACTGAAGCATTTAGATCTGAGCTTCAATGATGTTATTTCCATGAGTTCAAACTTCATG
GGCTTAGAGCAACTAGAACATCTGGATTTCCAGCATTCCACTTTGAAACAGGCCAGTGAT
TTTCCAGTATTCTTATCCCTCAAAAACCTCCGTTATCTTGATATTTCTTACACTAACACC
CGAGTTGTCTTCCATGGCATCTTTGATGGCTTGGTCAGCCTCCAAGTCTTGAAAATGGCT
GGCAATTCTTTTAAGGACAACTTCCTTCCAAATGTCTTCAGAGAGATGACTAACCTGACC
ACCCTGGACCTTTCTAAGTGTAACCTGGAACAGGTGTCCCAGGAGGCATTTTGCTTACTC
CCTCGACTTCGGGTGTTAAATATGAGTCACAATAACCTCCTGTTCTTGGATACGCTTCCT
TACAAACCTCTCCATTCCCTCCAGATTCTGGATTGCAGTTTTAATCGTATTGTGGCCTTC
AAGTGGCAAGAACTGCAGCATTTTCCAAGTAGTCTAGCTTCCTTAAATCTTACTCAAAAT
GACTTTGCTTGTGTTTGTGAATACCAGAGTTTCCTGCAGTGGGTCAAGGACCAGAGGCAG
CTCTTGGTGGAAGTTGAACACTTGGTGTGTGCAATACCCTTACATATGCGGGGCATGCCC
GTGCTGGGTTTTAACAATGCCACCTGTCAGATTAGCAAGACTATCGTTGGCGGGTCGGTT
TTCAGTATACTCGTGGTTTCTGTCATAGCAGTTCTGGTCTATAAGTTCTATTTCCACCTG
ATGCTTCTTGCTGGCTGCAAAAAGTATGGGAGAGGTGAAAGCATCTATGATGCCTTTGTT
ATCTACTCAAGCCAGGACGAAGACTGGGTGAGGAATGAATTGGTAAAGAACTTGGAGGAG
GGGGTGCCCCCCTTTCAACTCTGCCTTCACTACAGAGACTTCATTCCTGGTGTGGCCATC
GCTGCCAACATCATCCAGGAAGGTTTCCACAAAAGCCGGAAAGTTATTGTCGTGGTGTCC
CAGCACTTCATTCAGAGCCGATGGTGTATCTTTGAGTATGAGATTGCCCAGACCTGGCAG
TTTCTGAGCAGTCGTGCTGGCATCATCTTCATCGTCCTGCACAAGCTGGAGAAGTCCCTG
CTCCGGCAGCAGGTGGAGCTGTATCGCCTTCTCAACAGGAACACTTACCTGGAGTGGGAG
GACAGTGTCCTGGGGCGGCACATCTTCTGGAGACGACTCAGGAAAGCCTTGCTGGATGGT
AAACCATGGAGTCCAGCAGGAACAGCAGATGCAGCAGAAAGCAGACAACATGATGCAGAA
ACCTCTACC
>EqAs TLR4 XP_014685888.2
ATGATGCCGCCCACCCGCCTGGCTGGGACTCTGATCCCAGCCATGGCCTTCCTCTCCTGC
CTGAGACCCGAGAGCTGGGACCCTTGCGTGCAGGTGGTTCCTAACACTACTTACCAATGC
ATGGACCTGAATCTCTACAAAATCCCTGAGAACATCCCCACATCAACCAAGGAACTGGAC
CTGAGCTTTAACCCCTTGAAGGAGTTAGGCAGCCATAGCTTCTCCAACTTCCCAGAACTG
CAGGTGCTGGATTTGTCCAGGTGTGAAATTGAGATGATTGAAGATGATGCATATCAGGGC
CTCAACCATCTCTCCACCTTGATATTGACAGGAAATCCTATCAGGAGCTTAGCCCTGGGA
GCCTTTTCTGGACTCTCCAGTTTACAGACGCTGGTGGCCGTGGAGACAAAGCTTTCATCT
CTAGAGAAGTTCCCCATTGGACATCTCAAGACCTTGAAGGAGCTTAATGTGGCTCATAAT
CTTATCCATTCCTTCAAGTTACCCGAGTATTTTTCTAAAATGCCCAACCTGGAGCACTTG
GACCTTTCCAATAACAAGATCCAAAATATTTCTCATGAAGACTTGCGTGTGCTACATCAA
ACGCCCTTACTCAATCTTTCTTTAGACTTGTCCCTGAATCCTTTAGAGTTTATCCAACCA
GATGCCTTTAAAGAAATTAAGCTCCATAAACTGACTTTGAGAAGTAATTTTGATAGTATA
GATGTAATGAAATCTTGTATTCAAGGACTGGCTGGTTTAAAAGTCAATCGGTTGGTTCTG
GGAGAATTTAAAAATGAAAGGAAATTGGAAAGATTTGACACATCTGCCCTGCGCGGACTG
CACAATTTGACGATTGAAGAATTCCGGTTAGCATACATTGATAATTACAGCTCAAAGGAT
TCTATTGATTTACTTAATTGTTTGGCAAATATTTCTAAAATTTCTCTGGTGAGTCTGGAT
TTAGGCAATCTAAAAGATTTTCCTAAAGGTTTCGGATGGCAAGACTTCGAATTGGTTAAC
TGTAGAATTGAAGGATTTCCCACATTGGAGCTCACCTCTCTCAAAAGGTTGGTTTTCACT
TCCAACAAAGATATGAAATCTTTTAATGAAGTTAAGCTACCAAGCCTTGAGTTTCTAGAT
CTCAGCAGAAATCGCTTGAGTTTCAAGTCCTGCTGTTCTGAGGCTGATTTGAAGACAACC
AGACTGAAGCATTTAGATCTGAGCTTCAATGATGTTATTTCCATGAGTTCAAACTTCATG
GGCTTAGAGCAACTAGAACATCTGGATTTCCAGCATTCCACTTTGAAACAGGCCAGTGAT
TTTCCAGTATTCTTATCCCTCAAAAACCTCCGTTATCTTGATATTTCTTACACTCACACC
CGAGTTGTCTTCCATGGCATCTTTGATGGCTTGGTCAGCCTCCAAGTCTTGAAAATGGCT
GGCAATTCTTTTAAGGACAACTTCCTTCCAAATGTCTTCAGAGAGATGACTAACCTGACC
ACCCTGGACCTTTCTAAGTGTAACCTGGAACAGGTGTCCCAGGAGGCATTTTGCTTACTC
CCTCGACTTCGGGTGTTAAATATGAGTCACAATAACCTCCTGTTCTTGGATACGCTTCCT
TACAAACCTCTCCATTCCCTCCAGATTCTGGATTGCAGTTTTAATCGTATTGTGGCCTTC
AAGTGGCAAGAACTGCAGCATTTTCCAAGTAGTCTAGCTTCCTTAAATCTTACTCAAAAT
GACTTTGCTTGTGTTTGTGAATACCAGAGTTTCCTGCAGTGGGTCAAGGACCAGAGGCAG
CTCTTGGTGGAAGTTGAACACTTGGTGTGTGCAATACCCTTACAGATGCGGGGCATGCCC
GTGCTGGGTTTTAACAATGCCACCTGTCAGATTAGCAAGACTATCGTTGGCGGGTCGGTT
TTCAGTATACTCGTGGTTTCTGTCATAGCAGTTCTGGTCTATAAGTTCTATTTCCACCTG
ATGCTTCTTGCTGGCTGCAAAAAGTATGGGAGAGGTGAAAGCATCTATGATGCCTTTGTT
ATCTACTCAAGCCAGGACGAAGACTGGGTGAGGAATGAATTGGTAAAGAACTTGGAGGAG
GGGGTGCCCCCCTTTCAACTCTGCCTTCACTACAGAGACTTCATTCCTGGTGTGGCCATC
GCTGCCAACATCATCCAGGAAGGTTTCCACAAAAGCCGGAAAGTTATTGTCGTGGTGTCC
CAGCACTTCATTCAGAGCCGATGGTGTATCTTTGAGTATGAGATTGCCCAGACCTGGCAG
TTTCTGAGCAGTCGTGCTGGCATCATCTTCATCGTCCTGCACAAGCTGGAGAAGTCCCTG
CTCCGGCAGCAGGTGGAGCTGTATCGCCTTCTCAACAGGAACACTTACCTGGAGTGGGAG
GACAGTGTCCTGGGGCGGCACATCTTCTGGAGACGACTCAGGAAAGCCTTGCTGGATGGT
AAACCGTGGAGTCCAGCAGGAACAGCAGATGCAGCAGAAAGCAGACAACATGATGCAGAA
ACCTCTACC
>EqPr TLR4 XP_008535207.1
ATGATGCCGCCCACCCGCCTGGCTGGGACTCTGATCCCAGCCATGGCCTTCCTCTCCTGC
CTGAGATCCGAGAGCTGGGACCCTTGCGTGCAGGTGGTTCCTAACACTACTTACCAATGC
ATGGACCTGAATCTCTACAAAATCCCTGAGAACATCCCCACATCAACCAAGGAACTGGAC
CTGAGCTTTAACCCCTTGAAGGAGTTAGGCAGCCATAGCTTCTCCAACTTCCCAGAACTG
CAGGTGCTGGATTTGTCCAGGTGTGAAATTGAGATGATTGAAGATGATGCATATCAGGGC
CTCAACCATCTCTCCACCTTGATATTGACAGGAAATCCTATCAGGAGCTTAGCCCTGGGA
GCCTTTTCTGGACTCTCCAGTTTACAGACGCTGGTGGCCGTGGAGACAAAGCTTTCATCT
CTAGAGAAGTTCCCCATTGGACATCTCAAGACCTTGAAGGAGCTTAATGTGGCTCATAAT
CTTATCCATTCCTTCAAGTTACCCGAGTATTTTTCTAAAATGCCCAACCTGGAGCACTTG
GACCTTTCCAATAACAAGATCCAAAATATTTCTCATGAAGACTTGCGTGTGCTACATCAA
ATGCCCTTACTCAACCTTTCTTTAGACTTGTCCCTGAATCCTTTAGAGTTTATCCAACCA
GATGCCTTTAAAGAAATTAAGCTCCATAAACTGACTTTGAGAAGTAATTTTGATAGTATA
GATGTAATGAAATCTTGTATTCAAGGACTGGCTGGTTTAAAAGTCAATCGGTTGGTTCTT
GGAGAATTTAAAAATGAAAGGAAATTGGAAAGATTTGACACATCTGCCCTGCGCGGACTG
CACAATTTGACGATTGAAGAATTCCGGTTAGCATACATTGATAATTACAGCTCAAAGGAT
TCTATTGATTTACTTAATTGTTTGGCAAATATTTCTAAAATTTCTCTGGTGAGTCTGGAT
TTAGGCAATCTACAAGATTTTCCTAAAGGTTTCGGATGGCAAGACTTCGAATTGGTTAAC
TGTAGAATTGAAGGATTTCCCACATTGGAGCTCACCTCTCTCAAAAGGTTGGTTTTCACT
TCCAACAAAGATATGAAATCTTTTAATGAAGTTAAGCTACCAAGCCTTGAGTTTCTAGAT
CTCAGCAGAAATCGCTTGAGTTTCAAGTCCTGCTGTTCTGAGGCTGATTTGAAGACAACC
AGACTGAAGCATTTAGATCTGAGCTTCAATGATGTTATTTCCATGAGTTCAAACTTCATG
GGTTTAGAGCAACTAGAACATCTGGATTTCCAGCATTCCACTTTGAAACAGGCCAGTGAT
TTTCCAGTATTCTTATCCCTCAAAAACCTCCGTTATCTTGATATTTCTTACACTAACACC
CGAGTTGTCTTCCATGGCATCTTTGATGGCTTGGTCAGCCTCCAAGTCTTGAAAATGGCT
GGCAATTCTTTTAAGGACAACTTCCTTCCAAATATCTTCAGAGAGATGACTAACCTGACC
ACCCTGGACCTTTCTAAGTGTAACCTGGAACAGGTGTCCCAGGAGGCATTTTGCTTACTC
CCTCGACTTCGGGTGTTAAATATGAGTCACAATAACCTCCTGTTCTTGGATACGCTTCCT
TACAAACCTCTCCATTCCCTCCAGATTCTGGATTGCAGTTTTAATCGTATTGTGGCCTTC
AAGTGGCAAGAACTGCAGCATTTTCCAAGTAGTCTAGCTTCCTTAAATCTTACTCAAAAT
GACTTTGCTTGTGTTTGTGAATACCAGAGTTTCCTGCAGTGGGTCAAGGACCAGAGGCAG
CTCTTAGTGGAAGTTGAACACTTGGTGTGTGCAATACCCTTACAGATGCGGGGCATGCCC
GTGCTGGGTTTTAACAATGCCACCTGTCAGATTAGCAAGACTATCGTTGGCGGGTCGGTT
TTCAGTATACTCGTGGTTTCTGTCATAGCAGTTCTGGTCTATAAGTTCTATTTCCACCTG
ATGCTTCTTGCTGGCTGCAAAAAGTATGGGAGAGGTGAAAGCATCTATGATGCCTTTGTT
ATCTACTCAAGCCAGGACGAAGACTGGGTGAGGAATGAATTGGTAAAGAACTTGGAGGAG
GGGGTGCCCCCCTTTCAGCTCTGCCTTCACTACAGAGACTTCATTCCTGGTGTGGCCATC
GCTGCCAACATCATCCAGGAAGGTTTCCACAAAAGCCGGAAAGTTATTGTCGTGGTGTCC
CAGCACTTCATTCAGAGCCGATGGTGTATCTTTGAGTATGAGATTGCCCAGACCTGGCAG
TTTCTGAGCAGTCGTGCTGGCATCATCTTCATCGTCCTGCACAAGCTGGAGAAGTCCCTG
CTCCGGCAGCAGGTGGAGCTGTATCGCCTTCTCAACAGGAACACTTACCTGGAGTGGGAG
GACAGTGTCCTGGGGCGGCACATCTTCTGGAGACGACTCAGGAAAGCCTTGCTGGATGGT
AAACCGTGGAGTCCAGCAGGAACAGCAGATGCAGCAGAAAGCAGACAACATGATGCAGAA
ACCTCTACC
>EqCa TLR4 ATDM01002102.1:8269-10543, 13682-13855, 17907-18001
ATGATGCCGCCCACCCGCCTGGCTGGGACTCTGATCCCAGCCATGGCCTTCCTCTCCTGC
CTGAGACCCGAGAGCTGGGACCCTTGCGTGCAGGTGGTTCCTAACACTACTTACCAATGC
ATGGACCTGAATCTCTACAAAATCCCTGAGAACATCCCCACATCAACCAAGGAACTGGAC
CTGAGCTTTAACCCCTTGAAGGAGTTAGGCAGCCATAGCTTCTCCAACTTCCCAGAACTG
CAGGTGCTGGATTTGTCCAGGTGTGAAATTGAGATGATTGAAGATGATGCATATCAGGGC
CTCAACCATCTCTCCACCTTGATATTGACAGGAAATCCTATCAGGAGCTTAGCCCTGGGA
GCCTTTTCTGGACTCTCCAGTTTACAGACGCTGGTGGCCGTGGAGACAAAGCTTTCATCT
CTAGAGAAGTTCCCCATTGGACATCTCAAGACCTTGAAGGAGCTTAATGTGGCTCATAAT
CTTATCCATTCCTTCAAGTTACCCGAGTATTTTTCTAAAATGCCCAACCTGGAGCACTTG
GACCTTTCCAATAACAAGATCCAAAATATTTCTCATGAAGACTTGCGTGTGCTACATCAA
ATGCCCTTACTCAACCTTTCTTTAGACTTGTCCCTGAATCCTTTAGAGTTTATCCAACCA
GATGCCTTTAAAGAAATTAAGCTCCATAAACTGACTTTGAGAAGTAATTTTGATAGTATA
GATGTAATGAAATCTTGTATTCAAGGACTGGCTGGTTTAAAAGTCAATCGGTTGGTTCTT
GGAGAATTTAAAAATGAAAGGAAATTGGAAAGATTTGACACATCTGCCCTGCGCGGACTG
CACAATTTGACGATTGAAGAATTCCGGTTAGCATACATTGATAATTACAGCTCAAAGGAT
TCTATTGATTTACTTAATTGTTTGGCAAATATTTCTAAAATTTCTCTGGTGAGTCTGGAT
TTAGGCAATCTACAAGATTTTCCTAAAGGTTTCGGATGGCAAGACTTCGAATTGGTTAAC
TGTAGAATTGAAGGATTTCCCACATTGGAGCTCACCTCTCTCAAAAGGTTGGTTTTTACT
TCCAACAAAGATATGAAATCTTTTAATGAAGTTAAGCTACCAAGCCTTGAGTTTCTAGAT
CTCAGCAGAAATCGCTTGAGTTTCAAGTCCTGCTGTTCTGAGGCTGATTTGAAGACAACC
AGACTGAAGCATTTAGATCTGAGCTTCAATGATGTTATTTCCATGAGTTCAAACTTCATG
GGCTTAGAGCAACTAGAACATCTGGATTTCCAGCATTCCACTTTGAAACAGGCCAGTGAT
TTTCCAGTATTCTTATCCCTCAAAAACCTCCGTTATCTTGATATTTCTTACACTAACACC
CGAGTTGTCTTCCATGGCATCTTTGATGGCTTGGTCAGCCTCCAAGTCTTGAAAATGGCT
GGCAATTCTTTTAAGGACAACTTCCTTCCAAATATCTTCAGAGAGATGACTAACCTGACC
ACCCTGGACCTTTCTAAGTGTAACCTGGAACAGGTGTCCCAGGAGGCATTTTGCTTACTC
CCTCGACTTCGGGTGTTAAATATGAGTCACAATAACCTCCTGTTCTTGGATACGCTTCCT
TACAAACCTCTCCATTCCCTCCAGATTCTGGATTGCAGTTTTAATCGTATTGTGGCCTTC
AAGTGGCAAGAACTGCAGCATTTTCCAAGTAGTCTAGCTTCCTTAAATCTTACTCAAAAT
GACTTTGCTTGTGTTTGTGAATACCAGAGTTTCCTGCAGTGGGTCAAGGACCAGAGGCAG
CTCTTAGTGGAAGTTGAACACTTGGTGTGTGCAATACCCTTACAGATGCGGGGCATGCCC
GTGCTGGGTTTTAACAATGCCACCTGTCAGATTAGCAAGACTATCGTTGGCGGGTCGGTT
TTCAGTATACTCGTGGTTTCTGTCATAGCAGTTCTGGTCTATAAGTTCTATTTCCACCTG
ATGCTTCTTGCTGGCTGCAAAAAGTATGGGAGAGGTGAAAGCATCTATGATGCCTTTGTT
ATCTACTCAAGCCAGGACGAAGACTGGGTGAGGAATGAATTGGTAAAGAACTTGGAGGAG
GGGGTGCCCCCCTTTCAACTCTGCCTTCACTACAGAGACTTCATTCCTGGTGTGGCCATC
GCTGCCAACATCATCCAGGAAGGTTTCCACAAAAGCCGGAAAGTTATTGTCGTGGTGTCC
CAGCACTTCATTCAGAGCCGATGGTGTATCTTTGAGTATGAGATTGCCCAGACCTGGCAG
TTTCTGAGCAGTCGTGCTGGCATCATCTTCATCGTCCTGCACAAGCTGGAGAAGTCCCTG
CTCCGGCAGCAGGTGGAGCTGTATCGCCTTCTCAACAGGAACACTTACCTGGAGTGGGAG
GACAGTGTCCTGGGGCGGCACATCTTCTGGAGACGACTCAGGAAAGCCTTGCTGGATGGT
AAACCGTGGAGTCCAGCAGGAACAGCAGATGCAGCAGAAAGCAGACAACATGATGCAGAA
ACCTCTACC
>EqCa TLR4 NP_001093239.2
ATGATGCCGCCCACCCGCCTGGCTGGGACTCTGATCCCAGCCATGGCCTTCCTCTCCTGC
CTGAGACCCGAGAGCTGGGACCCTTGCGTGCAGGTGGTTCCTAACACTACTTACCAATGC
ATGGACCTGAATCTCTACAAAATCCCTGAGAACATCCCCACATCAACCAAGGAACTGGAC
CTGAGCTTTAACCCCTTGAAGGAGTTAGGCAGCCATAGCTTCTCCAACTTCCCAGAACTG
CAGGTGCTGGATTTGTCCAGGTGTGAAATTGAGATGATTGAAGATGATGCATATCAGGGC
CTCAACCATCTCTCCACCTTGATATTGACAGGAAATCCTATCAGGAGCTTAGCCCTGGGA
GCCTTTTCTGGACTCTCCAGTTTACAGACGCTGGTGGCCGTGGAGACAAAGCTTTCATCT
CTAGAGAAGTTCCCCATTGGACATCTCAAGACCTTGAAGGAGCTTAATGTGGCTCATAAT
CTTATCCATTCCTTCAAGTTACCCGAGTATTTTTCTAAAATGCCCAACCTGGAGCACTTG
GACCTTTCCAATAACAAGATCCAAAATATTTCTCATGAAGACTTGCGTGTGCTACATCAA
ATGCCCTTACTCAACCTTTCTTTAGACTTGTCCCTGAATCCTTTAGAGTTTATCCAACCA
GATGCCTTTAAAGAAATTAAGCTCCATAAACTGACTTTGAGAAGTAATTTTGATAGTATA
GATGTAATGAAATCTTGTATTCAAGGACTGGCTGGTTTAAAAGTCAATCGGTTGGTTCTG
GGAGAATTTAAAAATGAAAGGAAATTGGAAAGATTTGACACATCTGCCCTGCGCGGACTG
CACAATTTGACGATTGAAGAATTCCGGTTAGCATACATTGATAATTACAGCTCAAAGGAT
TCTATTGATTTACTTAATTGTTTGGCAGATATTTCTAAAATTTCTCTGGTGAGTCTGGAT
TTAGGCAATCTAAAAGATTTTCCTAAAGGTTTCGGATGGCAAGACTTCGAATTGGTTAAC
TGTAGAATTGAAGGATTTCCCACATTGGAGCTCACCTCTCTCAAAAGGTTGGTTTTCACT
TCCAACAAAGATATGAAATCTTTTAATGAAGTTAAGCTACCAAGCCTTGAGTTTCTAGAT
CTCAGCAGAAATCGCTTGAGTTTCAAGTCCTGCTGTTCTGAGGCTGATTTGAAGACAACC
AGACTGAAGCATTTAGATCTGAGCTTCAATGATGTTATTTCCATGAGTTCAAACTTCATG
GGCTTAGAGCAACTAGAACATCTGGATTTCCAGCATTCCACTTTGAAACAGGCCAGTGAT
TTTCCAGTATTCTTATCCCTCAAAAACCTCCGTTATCTTGATATTTCTTACACTAACACC
CGAGTTGTCTTCCATGGCATCTTTGATGGCTTGGTCAGCCTCCAAGTCTTGAAAATGGCT
GGCAATTCTTTTAAGGACAACTTCCTTCCAAATATCTTCAGAGAGATGACTAACCTGACC
ACCCTGGACCTTTCTAAGTGTAACCTGGAACAGGTGTCCCAGGAGGCATTTTGCTTACTC
CCTCGACTTCGGGTGTTAAATATGAGTCACAATAACCTCCTGTTCTTGGATATGCTTCCT
TACAAACCTCTCCATTCCCTCCAGATTCTGGATTGCAGTTTTAATCGTATTGTGGCCTTC
AAGTGGCAAGAACTGCAGCATTTTCCAAGTAGTCTAGCTTCCTTAAATCTTACTCAAAAT
GACTTTGCTTGTGTTTGTGAATACCAGAGTTTTCTGCAGTGGGTCAAGGACCAGAGGCAG
CTCTTGGTGGAAGTTGAACACTTGGTGTGTGCAATACCCTTACAGATGCGGGGCATGCCC
GTGCTGGGTTTTAACAATGCCACCTGTCAGATTAGCAAGACTATCGTTGGCGGGTCGGTT
TTCAGTATACTCATGGTTTCTGTCATAGCAGTTCTGGTCTATAAGTTCTATTTCCACCTG
ATGCTTCTTGCTGGCTGCAAAAAGTATGGGAGAGGTGAAAGCATCTATGATGCCTTTGTT
ATCTACTCAAGCCAGGACGAAGACTGGGTGAGGAATGAATTGGTAAAGAACTTGGAGGAG
GGGGTGCCCCCCTTTCAACTCTGCCTTCACTACAGAGACTTCATTCCTGGTGTGGCCATC
GCCGCCAACATCATCCAGGAAGGTTTCCACAAAAGCCGGAAAGTTATTGTCGTGGTGTCC
CAGCACTTCATTCAGAGCCGATGGTGTATCTTTGAGTATGAGATTGCCCAGACCTGGCAG
TTTCTGAGCAGTCGTGCTGGCATCATCTTCATCGTCCTGCACAAGCTGGAGAAGTCCCTG
CTCCGGCAGCAGGTGGAGCTGTATCGCCTTCTCAACAGGAACACTTACCTGGAGTGGGAG
GACAGTGTCCTGGGGCGGCACATCTTCTGGAGACGACTCAGGAAAGCCTTGCTGGATGGT
AAACCGTGGAGTCCAGCAGGAACAGCAGATGCAGCAGAAAGCAGACAACATGATGCAGAA
ACCTCTACC
>TaIn TLR4 PVIE01000108.1
ATGAAGCCGCCCACCTGCCTGGCTGGGACTCTGATCCCAGCCATGGCCTTCCTCTCCTGC
GTGAGACCCGAAAGCTGGGACCCTTGTGTGCAGGTGGTTCCTAACACTACTTACCAATGC
ATGGAGCTGAATCTCTACAACATCCCTGACCACATCCCCACGTCGACCAAGAAACTGGAC
CTGAGCTTTAACCCCCTGAGGCGTTTAGGCAGCCATAGCTTCTCCAACTTCCCAGAACTG
CAGGTGCTGGATTTATCCAGGTGTGAAATTCAGATGATTGAAGACGATGCATATCAGGGC
CTAAACCACCTCTCCACCTTGATATTGACGGGAAATCCTATCCAGAAGTTAGCCCTGGGA
GCCTTTTCTGGACTTTCAAGTTTACAGACGCTGGTGGCTGTGGAGACAGACCTTGCATCT
CTAGAGGACTTCCCCATTGGACATCTCAAAACCTTGAAGGAGCTCAATGTGGCTCACAAT
CTTATCCATTCCTTCAAGTTACCTGAATATTTTTCTAACATGCCCCACCTGGAGCACTTG
GACCTTTCCAATAACAAGATCCAGGGTATTTATCATAAAGACTTGCATGTTCTACGTCAA
ATGCCCCCACTCAACCTCTCTTTAGACTTGTCCCTGAACCCTTTAGATTTTATCCAACCA
GGTGCCTTTAAAGAAATTAAGCTCCAGGAACTGACTTTGAGAAGTAATTTTGATAGTGCA
GATGTAATGAAAACTTGTATTCAAGGTTTGGCTGGTTTAAAAATCAATCGGTTGGTTCTG
GGAGAATTTAAAAATGAAAGGAACTTGAAAAGATTTGACAAATCTGTCCTGGAGGGACTG
TGCAATATGACCATTGAAGAATTCCGGGCAGCAAACTTTGAT---TACTTCTCAGAGGAT
TCTGTTGACTTATTTAATTGTTTGGCAAATGTTTCTAAAATTTCTCTGGTGACTCTGAAT
TTAAGCGGGCTAAAAGGTTTTCCTAAAGGTTTCAAATGGCAAGACTTAGAATCGGTTAAC
TGTCAATTCGAACAATTTCCCACACTGGAGCTCGTTTCTCTCAAAAGGTTGGTTTTCACT
TCCAACAAAGGTATGAACACTTTTATAGAAGTTAAGCTACCAAGCCTTGAGTTTCTAGAT
CTCAGTGGAAATCGCTTGAGTTTCAAGAGTTGCTGTTCTCAGACTGATTTGGAGACGACC
GGACTGAAGCATTTAGATCTGAGCTTCAATGATGTTATTACCATGAGTTCAAACTTCATG
GGCTTAGAGCAGCTAGAATATCTGGATTTCCAGCATTCCACTTTGAAACAGGCCAGTGAT
TTCTCGGTATTCCTATCACTAAAAAAACTCCTTTACCTGGATATTTCTCACACCAACACC
CGAGTTGTTTTCCACGGCATCTTTGATGGCTTGGTCAGCCTCCAAGTCTTAAAAATGGCT
GGCAATTCTTTTAAGGACAACTCCCTTCCAAATATCTTCAAAGCGCTGACTAACCTGACC
ACCCTGGATCTCTCAGAGTGTCAACTGGAACACGTGTCCCAGGAGGCATTTTACCCACTC
CCTAGACTTCGGGTGCTAAACATAAGTCACAACAACCTCTTGTCCTTGGATACACTTCCT
TATAAACCTCTCCACTCCCTCCAGATTCTGGATTGCAGTTTTAATCGTATTGTGGCCTCC
AAGAGGCAAGAACTACAGCATTTTCCACGTAATCTAGCTTCCTTAAATCTCACACAGAAT
GACTTTGCTTGTGTTTGTGAACACCAGAGTTTCCTGCAGTGGCTCAAGGACCAGAGGGAG
CTCTTGGTGGAAGCTGAAAAATTGGTGTGTGCAAAACCTTTAGATATGCAGGGCATGCCC
GTGCTGAGTTTTAGGAACACCACCTGTCAGATGAGCAAGACTATCATTGGCATGTCAGTT
TTCACTGTACTCGTGGTTTCTGTGGTAGTAGTTCTGGTCTATAAGTTCTATTTCCACCTG
ATGCTTCTTGCTGGCTGCAAAAAGTATGGGAAAGGGGAAAGCATCTATGATGCCTTTGTT
ATCTACTCAAGCCAAGATGAAGACTGGGTGAGGAATGAATTGGTAAAGAACTTGGAGGAG
GGGGTGCCCCCATTTCAGCTCTGCCTTCACTACAGAGACTTTATTCCTGGTGTGGCCATC
GCCGCCAACATCATTCAGGAAGGTTTCCACAAAAGCCGGAAGGTTATTGTCGTGGTGTCC
CAGCACTTCATCCAGAGCCGATGGTGCATCTTTGAGTATGAGATTGCCCAGACCTGGCAG
TTTCTGAGCAGTCATGCTGGCATCATCTTCATCGTCCTGCAGAAGGTGGAGAAGTCCCTG
CTCCGGCAGCAGGTGGAGCTGTATCGCCTCCTCAGCAGGAACACTTACCTGGAGTGGGAG
GACAGTGTCCTGGGGCGGCACATCTTCTGGAGACGACTCAGAAAAGCCCTGCTGGATGGT
AAAACATGGAGTCCAGAAGAAACGGCAGATGCA---GAAAGCAGCCAGCATGATGCGGCC
AACGCCACC
>TaTe TLR4 PVID01005477.1
ATGAAGCCGCCCACCTGCCTGGCTGGGACTCTGATCCCAGCCATGGCCTTCCTCTCCTGC
GTGAGACCCGAAAGCTGGGACCCTTGCGTGCAGGTGGTTCCTAACACTACTTACCAATGC
ATGGAGCTGAATCTCTACAACATCCCTGACAACATCCCCACATCGACCAAGAAACTGGAC
CTGAGCTTTAACCCCCTGAGGCGTTTAGGCAGCCATAGCTTCTCCAACTTCCCAGAACTG
CAGGTGCTGGATTTATCCAGGTGTGAAATTCAGGTGATTGAAGACGATGCATATCAGGGC
CTAAACCACCTCTCCACCTTGATATTGACGGGAAATCCTATCCAGAAGCTAGCCCTGGGA
GCCTTTTCTGGACTTTCAAGTTTACAGACTCTGGTGGCTGTGGAGACAGACCTTGCATCT
CTAGAGGACTTCCCCATTGGACATCTCAAAACCTTGAAGGAGCTCAATGTGGCTCACAAT
CTTATCCATTCCTTCAAGTTACCTGAATATTTTTCTAACATGCCCCACCTGGAGCACTTG
GACCTTTCCAATAACAAGATCCAGGGTATTTATCATAAAGACTTGCATGTTCTTCGTCAA
ATGCCCCTACTCAACCTCTCTTTAGACTTGTCCCTGAACCCTTTAGATTTTATCCAACCA
GGTGCCTTTAAAGAAATTAAGCTCCACAAACTGACTTTGAGAAGTAATTTTGATAGTGCA
GATGTAATGAAAACTTGTATTCAAGGTTTGGCTGGTTTAAAAATCAATCGGTTGGTTCTG
GGAGAATTTAAAAATGAAAGGAACTTGAAAAGATTTGACAAATCTGTCCTGGAGGGACTG
TGCAATATGACCATTGAAGAATTCCGGGCAGCAAACTTTGAT---TACTTCTCAGAGGAT
TCTGTTGACTTATTTAATTGTTTGGCAAATGTTTCTAAAATTTCTCTGGTGACTCTGAAT
TTAAGTGGGCTAAAAAGTTTTCCTAAAGGTTTCAAATGGCAAGACTTAGAATCGGTTAAC
TGTCAATTTGAACAATTTCCCACACTGGAGCTCATCTCTCTCAAAAGGTTGGTTTTCACT
TCCAACAAAGGTATGAACACTTTTATAGAAGTTAAGCTACCAAGCCTTGAGTTTCTAGAT
CTCAGTGGAAATCGCTTGAGTTTCAAGAGTTGCTGTTCTCAGACTGATTTGGAGACAACC
AGACTGAAGCATTTAGATCTGAGCTTCAATGATGTTATTACCATGAGTTCAAACTTCATG
GGCTTAGAGCAGCTAGAATATCTGGATTTCCAGCATTCTACTTTGAAACAGGCCAGTGAT
TTTTCAGTATTCCTATCACTCAAAAAACTCCTTTACCTGGATATTTCTCACACTAACACC
CGAGTTGTTTTCCACGGCATCTTTGATGGCTTGGTCAGCCTCCAAGTCTTGAAAATGGCT
GGCAATTCTTTTAAGGACAACTCCCTTCCAAATATCTTCAAAGCGCTGACTAACCTGACC
ACCCTGGACCTCTCAGAGTGTCAACTGGAACACGTGTCCCAGGAGGCATTTTACCCACTC
CCTAGACTTCGGTTGCTAAATATGAGTCACAACAACCTCTTGTCCTTGGATACACTTCCT
TATAAACCTCTCCACTCCCTCCAGATTCTGGATTGCAGTTTTAATCGTATTGTGGCCTCC
AAGAGGCAAGAACTACAGCATTTTCCACGTAATCTAGCTTCCTTAAATCTCACGCAGAAT
GACTTTGCTTGTGTTTGTGAACACCAGAGTTTCCTGCAGTGGCTAAAGGACCAGAGGAAG
CTCTTGGTGGAAGCTGAAAAATTGGTGTGTGTAAAACCTGTAGATATGCAGGGCATGCCC
GTGCTGAGTTTTAGGAACACCACCTGTCAGATGAGCAAGACTATCATTGGCATGTCAGTT
TTCACTGTACTCGTGGTTTCTGTGGTAGTAGTTCTGGTCTATAAGTTCTATTTCCACCTG
ATGCTTCTTGTTGGCTGCAAAAAGTATGGGAAAGGGGAAAGCACCTATGATGCCTTTGTT
ATCTACTCAAGCCAGGACGAAGACTGGGTGAGGAATGAATTGGTAAAGAACTTGGAGGAG
GGAGTGCCCCCCTTTCAGCTCTGCCTTCACTACAGAGACTTTATTCCTGGTGTGGCCATC
GCCGCCAACATCATCCAGGAAGGTTTCCACAAAAGCCGGAAGGTTATTGTCGTGGTGTCC
CAGCACTTCATCCAGAGTCGATGGTGCATCTTTGAGTATGAGATTGCCCAGACCTGGCAA
TTTCTTAGCAGTCATGCTGGCATCATCTTCATCGTCCTGCAGAAGGTGGAGAAGTCCCTG
CTCCGGCAGCAGGTAGAGCTGTATCGCCTCCTCAGCAGGAACACTTACCTGGAGTGGGAG
GACAGTGTCCTGGGGCGGCACATCTTCTGGAGACGACTCAGAAAAGCCCTGCTGGATGGT
AAAACATGGAGTCCAGAAGAAACGGCAGATGCA---GAAAGCAGCCAGCATGATGCGTCC
AACGCCACC
>RhUn TLR4 BOSQ02004256.1
ATGATGCCGCCCACCCGCCTGGCTGGGACTCTGATCCCAGCCATGGCCTTCCTCTCCTGC
CTGAGACCTGAGAGCTGGGACCCTTGCGTGCAGGTGGTTCCTAACACTACTTACCAATGC
ATGGAGCTGAATCTCTACAAAATCCCTGACAACATCCCCAAATCAACCAAGAAACTGGAC
TTGAGCTTTAACCCCCTGAGGCGTTTAGGCAGCCATAGCTTCTCCAACTTCCCAGAACTG
CAGGTGCTGGATTTATCCAGATGTGAAATACAGATGATTCAAGATGATGCATATCAGGGC
CTAAACCATCTCTCCACCTTGATATTGACAGGAAATCCTATCCAGAAGTTAGCCCTGGGA
GCCTTTTCTGGACTCTCAAGTTTACAGACTCTGGTGGCCGTGGAGACAAACCTTGCATCT
CTAGAGGATTTCCCCATTGGACATCTCAAAACCTTGAAGGAGCTTAATGTGGCTCACAAT
CTTATCCATTCCTTCCAGTTACCTGAATATTTTTCTAACATGCCCCACCTGGAGCACTTG
GACCTTTTCAATAACAAGATCCAAAATATTTATCATAAAGACTTGCAAGTTCTACGTCAA
ATGCCCCTAATCAACCTCTCTTTAGACTTGTCCCTGAACCCTTTAGATTTTATCCAACCA
GGTGCCTTTAAGGAAATTAAGCTCAATGAACTGACTTTGAGAAGTAATTTTGATAGTATA
GATGTAATGAAAACGTGTATTCAAGGTCTGGCTGGTTTAAAAATCAATCGGTTGGTTCTG
GGACAATTTAAAAATGAAAGGAACTTGAAAAGATTTGACAAATCTGTCCTGGAGGGACTG
TGCAATATGACCATCGAAGAATTCCGGGCAGCACACTTTGAT---TCCTTCTCAGAGGAT
TCTATTGACTTATTTAATTTTTTGGCAAATGTTTCTAAAATTTCTCTGGTGAGTCTGGAT
TTAAGCGAGCTAAAGAGTTTTCCTAAAAGTTTCAGATGGCAAGCCTTAGAATCGGTTAAG
TGTAACTTTGAACAATTTCCCACGTTGGAGCTCCCCTCTCTCAAAAGGTTAGTTTTCACT
TCCAACAAAGGTTTGAACAGTTTTACAGAAGTTAAGCTACCAAGTCTTGAGTTTCTAGAT
CTCAGTAAAAATGGCTTGAGTTTCAAGGGTTGCTGTTCTTGGAGGGATCTGGAGACAACC
AAACTGAAGCATTTAGATCTGAGCTTCAATGACGTTATTACCATGAGCTCAAACTTCGTG
GGCTTAGAGCAACTAGAATATCTGGATTTCCAGCATTCCAATTTGAAACAGGGCAATGAT
TTTCCAGTATTCCTATCACTCAAAAACCTCCTTTACCTTGATATTTCTTACACTAACACC
CGAGTTGTCTTCCATGGCGTCTTTGATGGCTTGGTCAGCCTCCAAGTCTTGAAAATGGCT
GGCAATTCTTTTAAGGACAACTCTCTTCCAAATGTCTTCAGAGCACTGACTAACCTGACC
TCTCTGGACCTCTCAAAGTGTCAACTGGAACAGGTGTCCCAGGAGGCATTTTATTCACTC
CCTAGACTTCGGTTGCTAAATATGAGTTACAACAACCTCTTGTCCTTGGACACGCTTCCT
TACAAACCTCTCCACTCCCTCCAGATTCTGGATTGCAGTTTTAACCGTATAGTGGCCTCC
AAGGGGCAAGAACTACAACACTTTCCAAGTAGCCTAGCTTCCTTAAATCTTACTCAGAAT
GACTTTGCTTGTGTGTGTGAACACCAGACTTTCCTGCAATGGGTCAAGGACCAGAGGGAC
ATCTTGGTGGACGTTGAACAACTGGTGTGTGCAAAATCTTTAGATATGCAGGGCATGCCC
GTGCTGAGTTTTAGGAATGCCACCTGTCAGATGAGCAAGACTATCATTGGCATATCAGTT
TTCGCTGTACTCACGGTTTCTGTGGTAGTAGTTCTGGTCTATAAGTTCTATTTCCACCTG
ATGCTTCTTGCTGGCTGCAAAAAGTATGGGAAAGGTGAAAGCACCTATGATGCCTTCGTT
ATCTACTCAAGCCAGGACGAAGACTGGGTGAGGAATGAATTGGTAAAGAACTTGGAGGAG
GGGGTGCCCCCCTTTCACCTCTGCCTTCACTACAGAGACTTTATTCCTGGTGTGGCCATC
GCCGCCAACATCATCCAGGAAGGTTTCCACAAAAGCCGGAAGGTTATTGTCGTGGTGTCC
CAGCACTTCATCCAGAGCCGATGGTGTATCTTTGAGTATGAGATTGCCCAGACCTGGCAG
TTTCTGAGCAGTCATGCTGGCATCATCTTCATCGTCCTGCAGAAGTTGGAGAAGTCCTTG
CTTCGGCAGCAAGTGGAACTGTATCGCCTTCTCAGCAGGAACACTTACCTGGAGTGGGAG
GACAGTGTCCTGGGGCGGCACATCTTCTGGAGACGACTCAGAAAAGCCTTGCTGGATGGT
AAAACGTGGAGTCCAGAAGAAACAGCAGATGCA---GAAAGCAACCAGCATGATGCAGAA
AACTCCACC
>DiBi TLR4 CM036973.1
ATGATGCCGCCCACCCGCCTGGCTGGGACTCTGATCCCAGCCATGGCCTTCCTCTCCTGC
CTGAGACCTGAGACCTGGGACCCTTGTGTGCAGGTGGTTCCTAACACTACTTACCAATGC
ATGGAGCTGAATCTCTACAAAATCCCTGACAACATCCCCAAATCAACCAAGAAACTGGAC
TTGAGCTTTAACCCCCTGAGGCGTTTAGGCAGCCATAGCTTCTCCAACTTCCCAGAACTG
CAGGTGCTGGATTTATCCAGATGTGAAATACAGATGATTGAAGATGATGCATATCAGGGT
CTAAACCATCTCTCCACTTTGATATTAACGGGAAATCCTATCCAGAAGTTAGCCCTGGGA
GCCTTTTCTGGACTCTCAAGTTTACAGACTTTGGTGGCCGTGGAGACAAACCTTGCATCT
CTAGAGGATTTCCCCATTGGACATCTCAAAACCTTGAAGGAGCTTAATGTGGCTCACAAT
CTTATCCATTCCTTCCAATTACCTGAATATTTTTCTAACATGCCCCACCTGGAGCACTTG
GACCTTTTCAATAACAAGATCCAAAATATTTATCATAAAGACTTGCATGTTCTACGTCAA
ATGCCCCTAATCAGCCTCTCTTTAGACTTGTCCCTGAACCCTTTAGATTTTATCCAACCA
GGTGCCTTTAAAGAAATTAAGCTCAATGAACTGACTTTGAGAAGTAATTTTGATAGTATA
GATGTAATGAAAACTTGTATTGAAGGTCTGGCTGGTTTAAAAATCAATCGGTTGGTTCTG
GGACAATTTAAAAATGAAAGGAACTTGAAAAGATTTGACAAATCTGTCCTGGAGGGACTG
TGCAATATGACCATTGAAGAATTCCGAGCAGCACACTTTGAT---GACTTCTCAGAGGAT
TCTATTGACTTATTTAATTGTTTGGCAAATGTTTCTAAAATTTCTCTGGTGAGTCTGGAT
TTAAGCGAGCTAAAGAGTTTTCCTAAAAGTTTCAGATGGCAAGCCTTAGAATCGGTTAAG
TGTAACTTTGAACAATTTCCCATGTTGGAGCTCCCCTCTCTCAAAAGGTTAGTTTTTACT
TCCAACAGAGGTTTGAACAGTTTTACAGAAGTTAAGCTACCAAGCCTTGAGTTTCTAGAT
CTCAGTAGAAATGGCTTGAGTTTCAAGGGTTGCTGTTCTTGGCGTGATCTGGAGACAACC
AGACTGAAGCATTTAGATCTGAGCTTCAATGACGTTATTACCATGAGTTCAAACTTCATG
GGCTTAGAGCAACTAGAATATCTGGATTTCCAGCATTCCAATTTGAAACAGGGCAATGAT
TTTCCAGTATTTCTATCACTCAAAAACCTCCGTTACCTTGATATTTCTTACACTAACACC
CGAGTTGTCTTCCATGGCGTCTTTGATGGTTTGGTCAGCCTCCAAGTCTTAAAAATGGCT
GGCAATTCTTTTAAGGACAACTCCCTTCCAAATGTCTTCAGAGCACTGACTAACCTGACC
TCTCTGGACCTCTCAAAGTGTCAACTGGAACAGGTGTCCCAGGAGGCATTTTACTCACTC
CCTAGACTTCGGTTGCTAAATATGAGTTACAACAACCTCTTGTCCTTGGACACACTTCCT
TACAAACCTCTCCACTCCCTCCAGATTCTGGATTGCAGTTTTAACCGTATAGTGGCCTCC
AAGGGGCAAGAACTACAACATTTTCCAAGTAGCCTAGCTTCCTTAAATCTTACTCAGAAT
GACTTTGCTTGTGTTTGTGAACACCAGAGTTTCCTGCAATGGGTCAAGGACCAGAGGGAC
ATCTTGGTGGACGTTGAACAACTGGTGTGTGCAAAATCTTCAGATATGCAGGGCATGCCC
GTGCTGAGTTTTAGGAACGCCACCTGTCAGATGAACAAGACTATCATTGGCATATCAGTT
TTCGCTGTACTCACGGTTTCTGTGGTAGTAGTTCTGGTCTATAAGTTCTATTTCCACCTG
ATGCTTCTTGCTGGCTGCAAAAAGTATGGGAAAGGTGAAAGCACCTATGATGCCTTCGTT
ATCTACTCAAGCCACGACGAAGACTGGGTGAGGAATGAATTGGTAAAGAACTTGGAGGAG
GGGGTGCCCCCCTTTCAGCTCTGCCTTCACTACAGAGACTTTATTCCTGGTGTGGCCATC
GCCGCCAACATCATCCAGGAGGGTTTCCACAAAAGCCGGAAGGTTATTGTCGTGGTGTCC
CAGCACTTCATCCAGAGCCGATGGTGTATCTTTGAGTATGAGATTGCCCAGACCTGGCAG
TTTCTGAACAGTCATGCTGGCATCATCTTCATCGTCCTGCAGAAGTTGGAGAAGTCCTTG
CTTCGGCAGCAGGTGGAACTGTATCGCCTTCTCAGCAGGAACACTTACCTGGAGTGGGAG
GACAGTGTCCTGGGGCGGCACATCTTCTGGAGACGACTCAGAAAAGCCTTGCTGGATGGT
AAAACATGGAGTCCAGAAGAAACAGCAGATGCA---GAAAGCAACCAGCATGATGCAGAA
AACTCCACC
>DiSu TLR4 PEKH010006957.1
ATGATGCCGCCCACCCGCCTGGCTGGGACTCTGATCCCAGCCATGGCCTTCCTCTCCTGC
CTGAGACCTGAGAGCTGGGACCCTTGTGTGCAGGTGGTTCCTAACACTACTTACCAATGC
ATGGAGCTGAATCTCTACAAAATCCCTGACAACATCCCCAAATCAACCAAGAAACTGGAC
TTGAGCTTTAACCCTCTGAGGCGCTTAGGCAGCCATAGCTTCTCCACCTTCCCAGAACTG
CAGGTGCTGGATTTATCCAGATGTGAAATACAGATGATTGAAGATGATGCATATCAGGGC
CTAAACCATCTCTCCACCTTGATATTGACAGGAAATCCTATCCAGAAGTTAGCCCTGGGA
GCCTTTTCTGGACTCTCAAGTTTACAGACTCTGGTGGCCGTGGAGACAAACCTTGCATCT
CTAGAGGATTTCCCCATTGGACATCTCAAAACCTTGAAGGAGCTTAATGTGGCTCACAAT
CTTATCCATTCCTTCCATTTACCTGAATATTTTTCTAACATGCCCCACCTGGAGCACTTG
GACCTTTTCAATAACAAGATCCAAAATATTTATCATAAAGACTTGCATGTTCTACGTCAA
ATGCCCCTAATCAACCTCTCTTTAGACTTGTCCCTGAACCCTTTAGATTTTATCCAACCA
GGTGCCTTTAAAGAAATTAAGCTCAATGAACTGACTTTGAGAAGTAATTTTGATAGTATA
GATGTAATGAAAACTTGTCTTCAAGGTCTGGCTGGTTTAAAAATCAATCGGTTGGTTCTG
GGACAATTTAAAAATGAAAGGAACTTGAAAAGATTTGACAAATCTGTCCTGGAGGGACTG
TGCAATATGACCATTGAAGAATTCCGGGCAGCACACTTTGAT---TACTTCTCAGAGGAT
TCTACTGACTTATTTAATTGTTTGGCAAATGTTCCTAAAATTTCTCTGGTGAGTCTGGAT
TTAAGCGAGCTAAAGAGTTTTCCTAAAAGTTTCAGATGGCAAGCCTTAGAATCGGTTAAG
TGTAAGTTTGAACAATTTCCCACGTTGGAGCTCCCCTCTCTCAAAAGGTTAGTTTTCACT
TCCAACAAAGGTTTGAACAGTTTTACAGAAGTTAAGCTACCAAGCCTTGAGTTTCTAGAT
CTCAGTAGAAATGGCTTGAGTTTCAAGGGTTGCTGTTCTTGGAGTGATCTGGAGACAACC
AGACTGAAGCATTTAGATCTGAGCTTCAATGACGTTATTACCATGAGTTCAAACTTCATG
GGCTTAGAGCAACTAGAATATCTGGATTTCCAACATTCCAATTTGAAACAGGGCAATGAT
TTTCCAGTATTCCTATCACTTAAAAACCTCCGTTACCTTGATATTTCTTACACTAACACC
CGAGTTGTCTTCCATGGCGTCTTTGATGGCTTGGTCAGTCTCCAAGTCTTGAAAATGGCT
GGCAATTCTTTTAAGGACAACTCCCTTCCAAATGTCTTCAGAGCACTGACTAACCTGACC
TCTCTGGACCTCTCAAAGTGTCAACTGGAACAGGTGTCCCAGGAGGCATTTTATTCACTC
CCTAGACTTCGGTTGCTAAATATGAGTTACAACAACCTCTTGTCCTTGGACACACTTCCT
TACAAACCTCTCCACTCCCTCCAGATTCTGGATTGCAGTTTTAACCGTATAGTGGCCTCC
AAGGGGCAAGAACTACAACATTTTCCAAGTAGCTTAGCTTCCTTAAATCTTACTCAGAAT
GACTTTGCTTGTGTTTGTGAACACCAGAGTTTCCTGCAATGGGTCAAGGACCAGAGGGAC
ATCTTGGTGGACGTTGAACAACTGGTGTGTGCAAAATCTTTAGATATGCAGGGCATGCCC
GTGCTGAGTTTTAGGAATGCCACCTGTCAGATGAGCAAGACTATCATTGGCATATCAGTT
TTCGCTGTACTCACGGTTTCTGTGGTAGTAGTTCTGGTCTATAAGTTCTATTTCCACCTG
ATGCTTCTTGCTGGCTGCAAAAAGTATGGGAAAGGTGAAAGCACCTATGATGCCTTCGTT
ATCTACTCAAGCCAGGACGAAGACTGGGTGAGGAATGAATTGGTAAAGAACTTGGAGGAG
GGGGTGCCCCCCTTTCAGCTCTGCCTTCACTACAGAGACTTTATTCCTGGTGTGGCCATT
GCCGCCAACATCATCCAGGAAGGTTTCCACAAAAGCCGGAAGGTTATTGTTGTGGTGTCC
CAGCACTTCATCCAGAGCCGATGGTGTATCTTCGAGTATGAGATTGCCCAGACCTGGCAG
TTTCTGAACAGTCATGCTGGCATCATCTTCATCGTCCTGCAGAAGTTGGAGAAGTCCTTG
CTTCGGCAGCAGGTGGAACTGTATCGCCTTCTCAGCAGGAACACTTACCTGGAGTGGGAG
GACAGTGTCCTGGGGCGGCACATCTTCTGGAGACGACTCAGAAAAGCCTTGCTGGATGGT
AAAACGTGGAGTCCAGAAGAAACAGCAGTTGCA---GAAAGCAACCAGCATGACGCAGAA
AACTCCATC
>CeSi TLR4 XP_004423427.1
ATGATGCCGCCCACCCGCCTGGCTGGGACTCTGATCCCAGCCATGGCCTTCCTCTCCTGC
CTGAGACCTGAGAGCTGGGACCCTTGTGTGCAGGTGGTTCCTAACACTACTTACCAATGC
ATGGAGCTGAATCTCTACAAAATCCCTGACAACATCCCCAAATCAACCAAGAAACTGGAC
TTGAGCTTTAACCCCCTGAGGCGTTTAGGCAGCCATAGCTTCTCCAACTTCCCAGAACTG
CAGGTGCTGGATTTATCCAGATGTGAAATACAGATGATTGAAGATGATGCATATCAGGGT
CTAAACCATCTCTCCACTTTGATATTAACGGGAAATCCTATCCAGAAGTTAGCCCTGGGA
GCCTTTTCTGGACTCTCAAGTTTACAGACTCTGGTGGCCGTGGAGACAAACCTTGCATCT
CTAGAGGATTTCCCCATTGGACATCTCAAAACCTTGAAGGAGCTTAATGTGGCTCACAAT
CTTATCCATTCCTTCCAGTTACCTGAATATTTTTCTAACATGCCCCACCTGGAGCACTTG
GACCTTTTCAATAACAAGATCCAAAATATTTATCATAAAGACTTGCATGTTCTACGTCAA
ATGCCCCTAATCAACCTCTCTTTAGACTTGTCCCTGAACCCTTTAGATTTTATCCAACCA
GGTGCCTTTAAAGAAATTAAGCTCAATGAACTGACTTTGAGAAGTAATTTTGATAGTATA
GATGTAATGAAAACTTGTATTGAAGGTCTGGCTGGTTTAAAAATCAATCGGTTGGTTCTG
GGACAATTTAAAAATGAAAGGAACTTGAAAAGATTTGACAAATCTGTCCTGGAGGGACTG
TGCAATATGACCATTGAAGAATTCCGGGCAGCACACTTCGAT---GACTTCTCAGAGGAT
TCTATTGACTTATTTAATTGTTTGGCAAATGTTTCTAAAATTTCTCTGGTGAGTCTGGAT
TTAAGCGAGCTAAAGAGTTTTCCTAAAAGTTTCAGATGGCAAGCCTTAGAATCGGTTAAG
TGTAACTTTGAACAATTTCCCACGTTGGAGCTCCCCTCTCTCAAAAGGTTAGTTTTTACT
TCCAACAGAGGTTTGAACAGTTTTACAGAAGTTAAGCTACCAAGCCTTGAGTTTCTAGAT
CTCAGTAGAAATGGCTTGAGTTTCAAGGGTTGCTGTTCTTGGCGTGATCTGGAGACAACC
AGACTGAAGCATTTAGATCTGAGCTTCAATGACGTTATTACCATGAGTTCAAACTTCATG
GGCTTAGAGCAACTAGAATATCTGGATTTCCAGCATTCCAATTTGAAACAGGGCAATGAT
TTTCCAGTATTTCTGTCACTCAAAAACCTCCGTTACCTTGATATTTCTTACACTAACACC
CGAGTTGTCTTCCATGGCGTCTTTGATGGCTTGGTCAGCCTCCAAGTCTTAAAAATGGCT
GGCAATTCTTTTAAGGACAACTCCCTTCCAAATGTCTTCAGGGCACTGACTAACCTGACC
TCTCTGGACCTCTCAAAGTGTCAACTGGAACAGGTGTCCCAGGAGGCATTTTACTCACTC
CCTAGACTTCGGTTGCTAAATATGAGTTACAACAACCTCTTGTCCTTGGACACACTTCCT
TACAAACCTCTCCACTCCCTCCAGATTCTGGATTGCAGTTTTAACCGTATAGTGGCCTCC
AAGGGGCAAGAACTACAACATTTTCCAAGTAGCCTAGCTTCCTTAAATCTTACTCAGAAT
GACTTTGCTTGTGTTTGTGAACACCAGAGTTTCCTGCAGTGGGTCAAGGACCAGAGGGAC
ATCTTGGTGGACGTTGAACAACTGGTGTGTGCAAAATCTTCAGATATGCAGGGCATGCCT
GTGCTGAGTTTTAGGAACGCCACCTGTCAGATGAACAAGACTATCATTGGCATATCAGTT
TTTGCTGTACTCACGGTTTCTGTGGTAGTAGTTCTGGTCTATAAGTTCTATTTCCACCTG
ATGCTTCTTGCTGGCTGCAAAAAGTATGGGAAAGGTGAAAGCACCTATGATGCCTTCGTT
ATCTACTCAAGCCACGACGAAGACTGGGTGAGGAATGAACTGGTAAAGAACTTGGAGGAG
GGGGTGCCGCCCTTTCAGCTCTGCCTTCACTACAGAGACTTTATTCCTGGTGTGGCCATC
GCCGCCAACATCATCCAGGAGGGTTTCCACAAAAGCCGGAAGGTTATTGTCGTGGTGTCC
CAGCACTTCATCCAGAGCCGATGGTGTATCTTTGAGTATGAGATTGCCCAGACCTGGCAG
TTTCTGAACAGTCATGCTGGCATCATCTTCATCGTCCTGCAGAAGTTGGAGAAGTCCTTG
CTTCGGCAGCAGGTGGAACTGTATCGCCTTCTCAGCAGGAACACTTACCTGGAGTGGGAG
GACAGTGTCCTGGGGCGGCACATCTTCTGGAGACGACTCAGAAAAGCCTTGCTGGATGGT
AAAACGTGGAGTCCAGAAGAAACAGCAGATGCA---GAAAGCAACCAGCATGACGCAGAA
AACTCCACC
