# Supplementary material for: Twelve toll-like receptor (TLR) genes in the family Equidae – comparative genomics, selection and evolution
Source: Vet Res Commun. 2023 Oct 24;48(2):725–41. doi: 10.1007/s11259-023-10245-4 (PMC10998774; doi:10.1007/s11259-023-10245-4)
Supplement: Supplementary file 3 — Supplementary Material 3 [file 11259_2023_10245_MOESM3_ESM.zip › TLR5 AA.fas]

>EqGr TLR5 Heq5
MGDHLDLLLGMVLVASPVLGISSCFSDGRMALYRFCNLTQVPQVPNTTERLLLSFNYIKT
ITTASFPFLEQLQLLELGTQFTPFTIDKEAFRNLPNLRILDLGHSRIDFLHPDAFQGLPH
LFELRLFSCGLSDAMLKDGYFRNLESLTRLDLSINQISGLSLHPSFLELNSLKSIDFSSN
KIPIVCEGELEPLRGKTLSFLSLANNNLYSRVSVDWKKCKNPFRNMVLETLDVSGNGWTA
NIIGNFSNAINGSQIFSLVITYHIMGSGFGFHNVKDPDWSTFSGLARSSVIHLDLSQGYI
FSLNFRVFESLKELKVLNLAHNKINKIANEAFYGLDNLQLLNMSGNLLGELYDSNFDGLP
KVAYIDLQKNHIGIIQDKTFRFLKKLHTLDLRDNALKRIDFIPSIPNIFLGGNKLVTLPN
ITLTANFIHLSENRLEDLGDLYFLLQVPQLQILILNQNRFSSCKSAHASSKNLSLEQLFL
GENMLQLAWEAGVCWDIFKELFHLQVLYLNNNYLNFLPPGVFSDLTALRSLSLSFNRLMA
LSPGDLPANLEILYISRNQLLSPDPGLFTSLGAVDITHNKFICECELGAFISWLNQTNVT
ILGSQADIYCMYPNSLSGAPLYSVSMEGCDEEEILKSLKFSLFILFTVTLTLFLMAVLIV
TKFRGFCFTSYMTAQRLVFKDRHTRGRESDMYKYDAYLCFSSKDFEWVQNALLKHLDAQY
SNQNRFKLCFEERDFVPGENHIANIQDAVWNSRKIVCLVSRHFLRDGWCLEAFSYAQSRC
LSDLNSALIVVVVGSLSQYQLMKHQSIRGFVQTQQYLKWPEDLQDVGWFLKKLSQHILKK
EKRTKKDNNTPLQTLATIP
>EqGr TLR5 Heq6
MGDHLDLLLGMVLVASPVLGISSCFSDGRMALYRFCNLTQVPQVPNTTERLLLSFNYIKT
ITTASFPFLEQLQLLELGTQFTPFTIDKEAFRNLPNLRILDLGHSRIDFLHPDAFQGLPH
LFELRLSSCGLSDAMLKDGYFRNLESLTRLDLSINQISGLSLHPSFLELNSLKSIDFSSN
KIPIVCEGELEPLRGKTLSFLSLANNNLYSRVSVDWKKCKNPFRNMVLETLDVSGNGWTA
NIIGNFSNAINGSQIFSLVITYHIMGSGFGFHNVKDPDWSTFSGLARSSVIHLDLSQGYI
FSLNFRVFESLKELKVLNLAHNKINKIANEAFYGLDNLQLLNMSGNLLGELYDSNFDGLP
KVAYIDLQKNHIGIIQDKTFRFLKKLHTLDLRDNALKRIDFIPSIPNIFLGGNKLVTLPN
ITLTANFIHLSENRLEDLGDLYFLLQVPQLQILILNQNRFSSCKSAHASSKNLSLEQLFL
GENMLQLAWEAGVCWDIFKELFHLQVLYLNNNYLNFLPPGVFSDLTALRSLSLSFNRLMA
LSPGDLPANLEILYISRNQLLSPDPGLFTSLGAVDITHNKFICECELGAFISWLNQTNVT
ILGSQADIYCMYPNSLSGAPLYSVSMEGCDEEEILKSLKFSLFILFTVTLTLFLMAVLIV
TKFRGFCFTSYMTAQRLVFKDRHTRGRESDMYKYDAYLCFSSKDFEWVQNALLKHLDAQY
SNQNRFKLCFEERDFVPGENHIANIQDAVWNSRKIVCLVSRHFLRDGWCLEAFSYAQSRC
LSDLNSALIVVVVGSLSQYQLMKHQSIRGFVQTQQYLKWPEDLQDVGWFLKKLSQHILKK
EKRTKKDNNTPLQTLATIP
>EqQuAn TLR5 Heq15
MGDHLDLLLGMVLVASPVLGISSCFSDGRMALYRFCNLTQVPQVPNTTERLLLGFNYIKT
ITTASFPFLEQLQLLELGTQFTPFTIDKEAFRNLPNLRILDLGHSRIDFLHPDAFQGLPH
LFELRLFSCGLSDAVLKDGYFRNLESLTRLDLSINQISGLSLHPSFLELNSLKSIDFSSN
KIPIVCEGELEPLRGKTLSFLSLANNNLYSRVSVDWKKCKNPFRNMVLETLDVSGNGWTA
NIIGNFSNAINGSQIFSLVITYHIMGSGFGFHNVKDPDWSTFSGLARSSVIHLDLSQGYI
FSLNFRVFESLKELKVLNLAHNKINKIANEAFYGLDNLQLLNMSGNLLGELYDSNFDGLP
KVAYIDLQKNHIGIIQDKTFRFLKKLHTLDLRDNALKRIDFIPSIPNIFLGGNKLVTLPN
ITLTANFIHLSENRLEDLGDLYFLLQVPQLQILILNQNRFSSCKSAHASSKNLSLEQLFL
GENMLQLAWEAGVCWDIFKELFHLQVLYLNNNYLNFLPPGVFSDLTALRSLSLSFNRLMA
LSPGDLPANLEILYISRNQLLSPDPGLFTSLGAVDITHNKFICECELGAFISWLNQTNVT
ILGSQADIYCMYPNSLSGAPLYSVSMEGCDEEEILKSLKFSLFILFTVTLTLFLMAVLIV
TKFRGFCFTSYMTAQRLVFKDRHTRGRESDMYKYDAYLCFSSKDFEWVQNALLKHLDAQY
SNQNRFKLCFEERDFVPGENHIANIQDAVWNSRKIVCLVSRHFLRDGWCLEAFSYAQSRC
LSDLNSALIVVVVGSLSQYQLMKHQSIRGFVQTQQYLKWPEDLQDVGWFLKKLSQHILKK
EKRTKKDNNTPLQTLATIP
>EqQuAn TLR5 Heq16
MGDHLDLLLGMVLVASPVLGISSCFSDGRMALYRFCNLTQVPQVPNTTERLLLGFNYIKT
ITTASFPFLEQLQLLELGTQFTPFTIDKEAFRNLPNLRILDLGHSRIDFLHPDAFQGLPH
LFELRLFSCGLSDAVLKDGYFRNLESLTRLDLSINQISGLSLHPSFLELNSLKSIDFSSN
KIPIVCEGELEPLRGKTLSFLSLANNNLYSRVSVDWKKCKNPFRNMVLETLDVSGNGWTA
NIIGNFSNAINGSQIFSLVITYHIMGSGFGFHNVKDPDWSTFSGLARSSVIHLDLSQGYI
FSLNFRVFESLKELKVLNLAHNKINKIANEAFYGLDNLQLLNMSGNLLGELYDSNFDGLP
KVTYIDLQKNHIGIIQDKTFRFLKKLHTLDLRDNALKRIDFIPSIPNIFLGSNKLVTLPN
ITLTANFIHLSENRLEDLGDLYFLLQVPQLQILILNQNRFSSCKSAHASSKNLSLEQLFL
GENMLQLAWEAGVCWDIFKELFHLQVLYLNNNYLNFLPPGVFSDLTALRSLSLSFNRLMA
LSPGDLPANLEILYISRNQLLSPDPGLFTSLGAVDITHNKFICECELGAFISWLNQTNVT
ILGSQADIYCMYPNSLSGAPLYSVSMEGCDEEEILKSLKFSLFILFTVTLTLFLMAVLIV
TKFRGFCFTSYMTAQRLVFKDRHTRGRESDMYKYDAYLCFSSKDFEWVQNALLKHLDAQY
SNQNRFKLCFEERDFVPGENHIANIQDAVWNSRKIVCLVSRHFLRDGWCLEAFSYAQSRC
LSDLNSALIVVVVGSLSQYQLMKHQSIRGFVQTQQYLKWPEDLQDVGWFLKKLSQHILKK
EKRTKKDNNTPLQTLATIP
>EqQuBoe TLR5 Heq17
MGDHLDLLLGMVLVASPVLGISSCFSDGRMALYRFCNLTQVPQVPNTTERLLLGFNYIKT
ITTASFPFLEQLQLLELGTQFTPFTIDKEAFRNLPNLRILDLGHSRIDFLHPDAFQGLPH
LFELRLFSCGLSDAVLKDGYFRNLESLTRLDLSINQISGLSLHPSFLELNSLKSIDFSSN
KIPIVCEGELEPLRGKTLSFLSLANNNLYSRVSVDWKKCKNPFRNMVLETLDVSGNGWTA
NIIGNFSNAINGSQIFSLVITYHIMGSGFGFHNVKDPDWSTFSGLARSSVIHLDLSQGYI
FSLNFRVFESLKELKVLNLAHNKINKIANEAFYGLDNLQLLNMSGNLLGELYDSNFDGLP
KVAYIDLQKNHIGIIQDKTFRFLKKLHTLDLRDNALKRIDFIPSIPNIFLGGNKLVTLPN
ITLTANFIHLSENRLEDLGDLYFLLQVPQLQILILNQNRFSSCKSAHASSKNLSLEQLFL
GENMLQLAWEAGVCWDIFKELFHLQVLYLNNNYLNFLPPGVFSDLTALRSLSLSFNRLMA
LSPGDLPANLEILYISRNQLLSPDPGLFTSLGAVDITHNKFICECELGAFISWLNQTNVT
ILGSQADIYCMYPNSLSGAPLYSVSMEGCDEEEILKSLKFSLFILFTVTLTLFLMAVLIV
TKFRGFCFTSYMTAQRLVFKDRHTRGRESDMYKYDAYLCFSSKDFEWVQNALLKHLDAQY
SNQNRFKLCFEERDFVPGENHIANIQDAVWNSRKIVCLVSRHFLRDGWCLEAFSYAQSRC
LSDLNSALIVVVVGSLSQYQLMKHQSIRGFVQTQQYLKWPEDLQDVGWFLKKLSQHILKK
EKRTKKDNNTPLQTLATIP
>EqQuBoe TLR5 Heq18
MGDHLDLLLGMVLVASPVLGISSCFSDGRMALYRFCNLTQVPQVPNTTERLLLGFNYIKT
ITTASFPFLEQLQLLELGTQFTPFTIDKEAFRNLPNLRILDLGHSRIDFLHPDAFQGLPH
LFELRLFSCGLSDAVLKDGYFRNLESLTRLDLSINQISGLSLHPSFLELNSLKSIDFSSN
KIPIVCEGELEPLRGKTLSFLSLANNNLYSRVSVDWKKCKNPFRNMVLETLDVSGNGWTA
NIIGNFSNAINGSQIFSLVITYHIMGSGFGFHNVKDPDWSTFSGLARSSVIHLDLSQGYI
FSLNFRVFESLKELKVLNLAHNKINKIANEAFYGLDNLQLLNMSGNLLGELYDSNFDGLP
KVAYIDLQKNHIGIIQDKTFRFLKKLHTLDLRDNALKRIDFIPSIPNIFLGGNKLVTLPN
ITLTANFIHLSENRLEDLGDLYFLLQVPQLQILILNQNRFSSCKSAHASSKNLSLEQLFL
GENMLQLAWEAGVCWDIFKELFHLQVLYLNNNYLNFLPPGVFSDLTALRSLSLSFNRLMA
LSPGDLPANLEILYISRNQLLSPDPGLFTSLGAVDITHNKFICECELGAFISWLNQTNVT
ILGSQADIYCMYPNSLSGAPLYSVSMEGCDEEEILKSLKFSLFILFTVTLTLFLMAVLIV
TKFRGFCFTSYMTAQRLVFKDRHTRGRESDMYKYDAYLCFSSKDFEWVQNALLKHLDAQY
SNQNRFKLCFEERDFVPGENHIANIQDAVWNSRKIVCLVSRHFLRDGWCLEAFSYAQSRC
LSDLNSALIVVVVGSLSQYQLMKHQSIRGFVQTQQYLKWPEDLQDVGWFLKKLSQHILKK
EKRTKKDNNTPLQTLATIP
>EqQuBoe TLR5 Heq19
MGDHLDLLLGMVLVASPVLGISSCFSDGRMALYRFCNLTQVPQVPNTTERLLLGFNYIKT
ITTASFPFLEQLQLLELGTQFTPFTIDKEAFRNLPNLRILDLGHSRIDFLHPDAFQGLPH
LFELRLFSCGLSDAVLKDGYFRNLESLTRLDLSINQISGLSLHPSFLELNSLKSIDFSSN
KIPIVCEGELEPLRGKTLSFLSLANNNLYSRVSVDWKKCKNPFRNMVLETLDVSGNGWTA
NIIGNFSNAINGSQIFSLVITYHIMGSGFGFHNVKDPDWSTFSGLARSSVIHLDLSQGYI
FSLNFRVFESLKELKVLNLAHNKINKIANEAFYGLDNLQLLNMSGNLLGELYDSNFDGLP
KVAYIDLQKNHIGIIQDKTFRFLKKLHTLDLRDNALKRIDFIPSIPNIFLGGNKLVTLPN
ITLTANFIHLSENRLEDLGDLYFLLQVPQLQILILNQNRFSSCKSAHASSKNLSLEQLFL
GENMLQLAWEAGVCWDIFKELFHLQVLYLNNNYLNFLPPGVFSDLTALRSLSLSFNRLMA
LSPGDLPANLEILYISRNQLLSPDPGLFTSLGAVDITHNKFICECELGAFISWLNQTNVT
ILGSQADIYCMYPNSLSGAPLYSVSMEGCDEEEILKSLKFSLFILFTVTLTLFLMAVLIV
TKFRGFCFTSYMTAQRLVFKDRHTRGRESDMYKYDAYLCFSSKDFEWVQNALLKHLDAQY
SNQNRFKLCFEERDFVPGENHIANIQDAVWNSRKIVCLVSRHFLRDGWCLEAFSYAQSRC
LSDLNSALIVVVVGSLSQYQLMKHQSIRGFVQTQQYLKWPEDLQDVGWFLKKLSQHILKK
EKRTKKDNNTPLQTLATIP
>EqQuBor TLR5 Heq20
MGDHLDLLLGMVLVASPVLRISSCFSDGRMALYRFCNLTQVPQVPNTTERLLLGFNYIKT
ITTASFPFLEQLQLLELGTQFTPFTIDKEAFRNLPNLRILDLGHSRIDFLHPDAFQGLPH
LFELRLFSCGLSDAVLKDGYFRNLESLTRLDLSINQISGLSLHPSFLELNSLKSIDFSSN
KIPIVCEGELEPLRGKTLSFLSLANNNLYSRVSVDWKKCKNPFRNMVLETLDVSGNGWTA
NIIGNFSNAINGSQIFSLVITYHIMGSGFGFHNVKDPDWSTFSGLARSSVIHLDLSQGYI
FSLNFRVFESLKELKVLNLAHNKINKIANEAFYGLDNLQLLNMSGNLLGELYDSNFDGLP
KVAYIDLQKNHIGIIQDKTFRFLKKLHTLDLRDNALKRIDFIPSIPNIFLGGNKLVTLPN
ITLTANFIHLSENRLEDLGDLYFLLQVPQLQILILNQNRFSSCKSAHASSKNLSLEQLFL
GENMLQLAWEAGVCWDIFKELFHLQVLYLNNNYLNFLPPGVFSDLTALRSLSLSFNRLMA
LSPGDLPANLEILYISRNQLLSPDPGLFTSLGAVDITHNKFICECELGAFISWLNQTNVT
ILGSQADIYCMYPNSLSGAPLYSVSMEGCDEEEILKSLKFSLFILFTVTLTLFLMAVLIV
TKFRGFCFTSYMTAQRLVFKDRHTRGRESDMYKYDAYLCFSSKDFEWVQNALLKHLDAQY
SNQNRFKLCFEERDFVPGENHIANIQDAVWNSRKIVCLVSRHFLRDGWCLEAFSYAQSRC
LSDLNSALIVVVVGSLSQYQLMKHQSIRGFVQTQQYLKWPEDLQDVGWFLKKLSQHILKK
EKRTKKDNNTPLQTLATIP
>EqQuBor TLR5 Heq15
MGDHLDLLLGMVLVASPVLGISSCFSDGRMALYRFCNLTQVPQVPNTTERLLLGFNYIKT
ITTASFPFLEQLQLLELGTQFTPFTIDKEAFRNLPNLRILDLGHSRIDFLHPDAFQGLPH
LFELRLFSCGLSDAVLKDGYFRNLESLTRLDLSINQISGLSLHPSFLELNSLKSIDFSSN
KIPIVCEGELEPLRGKTLSFLSLANNNLYSRVSVDWKKCKNPFRNMVLETLDVSGNGWTA
NIIGNFSNAINGSQIFSLVITYHIMGSGFGFHNVKDPDWSTFSGLARSSVIHLDLSQGYI
FSLNFRVFESLKELKVLNLAHNKINKIANEAFYGLDNLQLLNMSGNLLGELYDSNFDGLP
KVAYIDLQKNHIGIIQDKTFRFLKKLHTLDLRDNALKRIDFIPSIPNIFLGGNKLVTLPN
ITLTANFIHLSENRLEDLGDLYFLLQVPQLQILILNQNRFSSCKSAHASSKNLSLEQLFL
GENMLQLAWEAGVCWDIFKELFHLQVLYLNNNYLNFLPPGVFSDLTALRSLSLSFNRLMA
LSPGDLPANLEILYISRNQLLSPDPGLFTSLGAVDITHNKFICECELGAFISWLNQTNVT
ILGSQADIYCMYPNSLSGAPLYSVSMEGCDEEEILKSLKFSLFILFTVTLTLFLMAVLIV
TKFRGFCFTSYMTAQRLVFKDRHTRGRESDMYKYDAYLCFSSKDFEWVQNALLKHLDAQY
SNQNRFKLCFEERDFVPGENHIANIQDAVWNSRKIVCLVSRHFLRDGWCLEAFSYAQSRC
LSDLNSALIVVVVGSLSQYQLMKHQSIRGFVQTQQYLKWPEDLQDVGWFLKKLSQHILKK
EKRTKKDNNTPLQTLATIP
>EqQuBor TLR5 Heq21
MGDHLDLLLGMVLVASPVLGISSCFSDGRMALYRFCNLTQVPQVPNTTERLLLGFNYIKT
ITTASFPFLEQLQLLELGTQFTPFTIDKEAFRNLPNLRILDLGHSRIDFLHPDAFQGLPH
LFELRLFSCGLSDAVLKDGYFRNLESLTRLDLSINQISGLSLHPSFLELNSLKSIDFSSN
KIPIVCEGELEPLRGKTLSFLSLANNNLYSRVSVDWKKCKNPFRNMVLETLDVSGNGWTA
NIIGNFSNAINGSQIFSLVITYHIMGSGFGFHNVKDPDWSTFSGLARSSVIHLDLSQGYI
FSLNFRVFESLKELKVLNLAHNKINKIANEAFYGLDNLQLLNMSGNLLGELYDSNFDGLP
KVAYIDLQKNHIGIIQDKAFRFLKKLHTLDLRDNALKRIDFIPSIPNIFLGGNKLVTLPN
ITLTANFIHLSENRLEDLGDLYFLLQVPQLQILILNQNRFSSCKSAHASSKNLSLEQLFL
GENMLQLAWEAGVCWDIFKELFHLQVLYLNNNYLNFLPPGVFSDLTALRSLSLSFNRLMA
LSPGDLPANLEILYISRNQLLSPDPGLFTSLGAVDITHNKFICECELGAFISWLNQTNVT
ILGSQADIYCMYPNSLSGAPLYSVSMEGCDEEEILKSLKFSLFILFTVTLTLFLMAVLIV
TKFRGFCFTSYMTAQRLVFKDRHTRGRESDMYKYDAYLCFSSKDFEWVQNALLKHLDAQY
SNQNRFKLCFEERDFVPGENHIANIQDAVWNSRKIVCLVSRHFLRDGWCLEAFSYAQSRC
LSDLNSALIVVVVGSLSQYQLMKHQSIRGFVQTQQYLKWPEDLQDVGWFLKKLSQHILKK
EKRTKKDNNTPLQTLATIP
>EqQuCh TLR5 Heq15
MGDHLDLLLGMVLVASPVLGISSCFSDGRMALYRFCNLTQVPQVPNTTERLLLGFNYIKT
ITTASFPFLEQLQLLELGTQFTPFTIDKEAFRNLPNLRILDLGHSRIDFLHPDAFQGLPH
LFELRLFSCGLSDAVLKDGYFRNLESLTRLDLSINQISGLSLHPSFLELNSLKSIDFSSN
KIPIVCEGELEPLRGKTLSFLSLANNNLYSRVSVDWKKCKNPFRNMVLETLDVSGNGWTA
NIIGNFSNAINGSQIFSLVITYHIMGSGFGFHNVKDPDWSTFSGLARSSVIHLDLSQGYI
FSLNFRVFESLKELKVLNLAHNKINKIANEAFYGLDNLQLLNMSGNLLGELYDSNFDGLP
KVAYIDLQKNHIGIIQDKTFRFLKKLHTLDLRDNALKRIDFIPSIPNIFLGGNKLVTLPN
ITLTANFIHLSENRLEDLGDLYFLLQVPQLQILILNQNRFSSCKSAHASSKNLSLEQLFL
GENMLQLAWEAGVCWDIFKELFHLQVLYLNNNYLNFLPPGVFSDLTALRSLSLSFNRLMA
LSPGDLPANLEILYISRNQLLSPDPGLFTSLGAVDITHNKFICECELGAFISWLNQTNVT
ILGSQADIYCMYPNSLSGAPLYSVSMEGCDEEEILKSLKFSLFILFTVTLTLFLMAVLIV
TKFRGFCFTSYMTAQRLVFKDRHTRGRESDMYKYDAYLCFSSKDFEWVQNALLKHLDAQY
SNQNRFKLCFEERDFVPGENHIANIQDAVWNSRKIVCLVSRHFLRDGWCLEAFSYAQSRC
LSDLNSALIVVVVGSLSQYQLMKHQSIRGFVQTQQYLKWPEDLQDVGWFLKKLSQHILKK
EKRTKKDNNTPLQTLATIP
>EqQuCh TLR5 Heq22
MGDHLDLLLGMVLVASPVLGISSCFSDGRMALYRFCNLTQVPQVPNTTERLLLGFNYIKT
ITTASFPFLEQLQLLELGTQFTPFTIDKEAFRNLPNLRILDLGHSRIDFLHPDAFQGLPH
LFELRLFSCGLSDAVLKDGYFRNLESLTRLDLSINQISGLSLHPSFLELNSLKSIDFSSN
KIPIVCEGELEPLRGKTLSFLSLANNNLYSRVSVDWKKCKNPFRNMVLETLDVSGNGWTA
NIIGNFSNAINGSQIFSLVITYHIMGSGFGFHNVKDPDWSTFSGLARSSVIHLDLSQGYI
FSLNFRVFESLKELKVLNLAHNKINKIANEAFYGLDNLQLLNMSGNLLGELYDSNFDGLP
KVAYIDLQKNHIGIIQDKTFRFLKKLHTLDLRDNALKRIDFIPSIPNIFLGSNKLVTLPN
ITLTANFIHLSENRLEDLGDLYFLLQVPQLQILILNQNRFSSCKSAHASSKNLSLEQLFL
GENMLQLAWEAGVCWDIFKELFHLQVLYLNNNYLNFLPPGVFSDLTALRSLSLSFNRLMA
LSPGDLPANLEILYISRNQLLSPDPGLFTSLGAVDITHNKFICECELGAFISWLNQTNVT
ILGSQADIYCMYPNSLSGAPLYSVSMEGCDEEEILKSLKFSLFILFTVTLTLFLMAVLIV
TKFRGFCFTSYMTAQRLVFKDRHTRGRESDMYKYDAYLCFSSKDFEWVQNALLKHLDAQY
SNQNRFKLCFEERDFVPGENHIANIQDAVWNSRKILCLVSRHFLRDGWCLEAFSYAQSRC
LSDLNSALIVVVVGSLSQYQLMKHQSIRGFVQTQQYLKWPEDLQDVGWFLKKLSQHILKK
EKRTKKDNNTPLQTLATIP
>EqHa TLR5 Heq23
MGDHLDLLLGMVLVASPVLGISSCFSDGRMALYRFCNLTQVPQVPNTTERLLLSFNYIKT
ITTASFPFLEQLQLLELGTQFTPFTIDKEAFRNLPNLRILDLGHSRIDFLHPDAFQGLPH
LFELRLFSCGLSDAVLKDGYFRNLESLTRLDLSINQISGLSLHPSFLELNSLRSIDFSSN
KIPIVCEGELEPLRGKTLSFLSLANNNLYSRVSVDWKKCKNPFRNMVLETLDVSGNGWTA
NIIGNFSNAINGSQIFSLVITYHIMGSGFGFHNVKDPDWSTFSGLARSSVIHLDLSQGYI
FSLNFRVFESLKELKVLNLAHNKINKIANEAFYGLDNLQLLNMSGNLLGELYDSNFDGLP
KVAYIDLQKNHIGIIQDKTFRFLKKLHTLDLRDNALKRIDFIPSIPNIFLGGNKLVTLPN
ITLTANFIHLSENRLEDLGDLYFLLQVPQLQILILNQNRFSSCKSAHASSKNLSLEQLFL
GENMLQLAWEAGVCWDIFKELFHLQVLYLNNNYLNFLPPGVFSDLTALRSLSLSFNRLMA
LSPGDLPANLEILYISRNQLLSPDPGLFTSLGAVDITHNKFICECELGAFISWLNQTNVT
ILGSQADIYCMYPNSLSGAPLYSVSMEGCDEEEILKSLKFSLFISFTVTLTLFLMAVLIV
TKFRGFCFTSYMTAQRLVFKDRHTRGRESDMYKYDAYLCFSSKDFEWVQNALLKHLDAQY
SNQNRFKLCFEERDFVPGENHIANIQDAVWNSRKIVCLVSRHFLRDGWCLEAFSYAQSRC
LSDLNSALIVVVVGSLSQYQLMKHQSIRGFVQTQQYLKWPEDLQDVGWFLKKLSQHILKK
EKRTKKDNNTPLQTLATIP
>EqHa TLR5 Heq24
MGDHLDLLLGMVLVASPVLGISSCFSDGRMALYRFCNLTQVPQVPNTTERLLLSFNYIKT
ITTASFPFLEQLQLLELGTQFTPFTIDKEAFRNLPNLRILDLGHSRIDFLHPDAFQGLPH
LFELRLFSCGLSDAVLKDGYFRNIESLTRLDLSINQISGLSLHPSFLELNSLKSIDFSSN
KIPIVCEGELEPLRGKTLSFLSLANNNLYSRVSVDWKKCKNPFRNMVLETLDVSGNGWTA
NIIGNFSNAINGSQIFSLVITYHIMGSGFGFHNVKDPDWSTFSGLARSSVIHLDLSQGYI
FSLNFRVFESLKELKVLNLAHNKINKIANEAFYGLDNLQLLNMSGNLLGELYDSNFDGLP
KVAYIDLQKNHIGIIQDKTFRFLKKLHTLDLRDNALKRIDFIPSIPNIFLGGNKLVTLPN
ITLTANFIHLSENRLEDLGDLYFLLQVPQLQILILNQNRFSSCKSAHASSKNLSLEQLFL
GENMLQLAWEAGVCWDIFKELFHLQVLYLNNNYLNFLPPGVFSDLTALRSLSLSFNRLMA
LSPGDLPANLEILYISRNQLLSPDPGLFTSLGAVDITHNKFICECELGAFISWLNQTNVT
ILGSQADIYCMYPNSLSGAPLYSVSMEGCDEEEILKSLKFSLFISFTVTLTLFLMAVLIV
TKFRGFCFTSYMTAQRLVFKDRHTRGRESDMYKYDAYLCFSSKDFEWVQNALLKHLDAQY
SNQNRFKLCFEERDFVPGENHIANIQDAVWNSRKIVCLVSRHFLRDGWCLEAFSYAQSRC
LSDLNSALIVVVVGSLSQYQLMKHQSIRGFVQTQQYLKWPEDLQDVGWFLKKLSQHILKK
EKRTKKDNNTPLQTLATIP
>EqAs TLR5 Heq1
MGDHLDLLLGMVLVASPVLGISSCFSDGRMALYRFCNLTQVPQVPNTTERLLLSFNYIKT
ITTASFPFLEQLQLLELGTQFTPFTIDKEAFRNLPNLRILDLGHSRIDFLHPDAFQGLPH
LFELRLFSCGLSDAVLKDGYFRNLESLTRLDLSINQISGLSLHPSFLELNSLKSIDFSSN
KIPIVCEGELEPLRGKTLSFLSLANNNLYSRVSVDWKKCKNPFRNMVLETLDVSGNGWTA
NIIGNFSNAINGSQIFSLVITYHIMGSGFGFHNVKDPDWSTFSGLARSSVIHLDLSQGYI
FSLNFRVFESLKELKVLNLAHNKINKIANEAFYGLDNLQLLNMSCNLLGELYDSNFDGLP
KVAYIDLQKNHIGIIQDKTFRFLKKLHTLDLRDNALKRIDFIPSIPNIFLGGNKLVTLPN
IKLTANFIHLSENRLEDLGDLYFLLQVPQLQILILNQNRFSSCKSAHASSKNLSLEQLFL
GENMLQLAWEAGVCWDIFKELFHLQVLYLNNNYLNFLPPGVFSDLTALRNLSLSFNRLMA
LSPGDLPANLEILYISRNQLLSPDPGLFTSLGAVDITHNKFICECELGAFISWLNQTNVT
ILGSQADIYCMYPNLLFGAPLYSVSMEGCDEEEILKSLKFSLFILFTVTLTLFLMAVLIV
TKFRGFCFTCYMTAQRLVFKDRHTRGRESDMYKYDAYLCFSSKDFEWVQNALLKHLDAQY
SNQNRFKLCFEERDFVPGENHIANIQDAVWNSRKIVCLVSRHFLRDGWCLEAFTYAQSRC
LSDLNSALIVVVVGSLSQYQLMKHQSIRGFVQTQQYLKWPEDLQDVGWFLKKLSQHILKK
EKRTKKDNNTPLQTLATIP
>EqAfSo TLR5 Heq2
MGDHLDLLLGMVLVASPVLGISSCFSNGRMALYRFCNLTQVPQVPNTTERLLLSFNYIKT
ITTASFPFLEQLQLLELGTQFTPFTIDKEAFRNLPNLRILDLGHSRIDFLHPDAFQGLPH
LFELRLFSCGLSDAVLKDGYFRNLESLTRLDLSINQISGLSLHPSFLELNSLKSIDFSSN
KIPIVCEGELEPLRGKTLSFLSLANNNLYSRVSVDWKKCKNPFRNMVLETLDVSGNGWTA
NIIGNFSNAINGSQIFSLVITYHIMGSGFGFHNVKDPDWSTFSGLARSSVIHLDLSQGYI
FSLNFRVFESLKELKVLNLAHNKINKIANEAFYGLDNLQLLNMSGNLLGELYDSNFDGLP
KVAYIDLQKNHIGIIQDKTFRFLKKLHTLDLRDNALKRIDFIPSIPNIFLGGNKLVTLPN
ITLTANFIHLSENRLEDLGDLYFLLQVPQLQILILNQNRFSSCKSAHASSKNLSLEQLFL
GENMLQLAWEAGVCWDIFKELFHLQVLYLNNNYLNFLPPGVFSDLTALRSLSLSFNRLMA
LSPGDLPANLEILYISRNQLLSPDPGLFTSLGAVDITHNKFICECELGAFISWLNQTNVT
ILGSQADIYCMYPNSLSGAPLYSVSVEGCDEEEILKSLQFSLFILFTVTLTLFLMAVLIV
TKFRGFCFTSYMTAQRLVFKDRHTRGRESDMYKYDAYLCFSSKDFEWVQNALLKHLDAQY
SNQNRFKLCFEERDFVPGENHIANIQDAVWNSRKIVCLVSRHFLRDGWCLEAFSYAQSRC
LSDLNSALIVVVVGSLSQYQLMKHQSIRGFVQTQQYLKWPEDLQDVGWFLKKLSQHILKK
EKRTKKDNNTPLQTLATIP
>EqAfSo TLR5 Heq3
MGDHLDLLLGMVLVASPVLGISSCFSNGRMALYRFCNLTQVPQVPNTTERLLLSFNYIKT
ITTASFPFLEQLQLLELGTQFTPFTIDKEAFRNLPNLRILDLGHSRIDFLHPDAFQGLPH
LFELRLFSCGLSDAVLKDGYFRNLESLTRLDLSINQISGLSLHPSFLELNSLKSIDFSSN
KIPIVCEGELEPLRGKTLSFLSLANNNLYSRVSVDWKKCKNPFRNMVLETLDVSGNGWTA
NIIGNFSNAINGSQIFSLVITYHIMGSGFGFHNVKDPDWSTFSGLARSSVIHLDLSQGYI
FSLNFRVFESLKELKVLNLAHNKINKIANEAFYGLDNLQLLNMSGNLLGELYDSNFDGLP
KVAYIDLQKNHIGIIQDKTFRFLKKLHTLDLRDNALKRIDFIPSIPNIFLGGNKLVTLPN
ITLTANFIHLSENRLEDLGDLYFLLQVPQLQILILNQNRFSSCKSAHASSKNLSLEQLFL
GENMLQLAWEAGVCWDIFKELFHLQVLYLNNNYLNFLPPGVFSDLTALRSLSLSFNRLMA
LSPGDLPANLEILYISRNQLLSPDPGLFTSLGAVDITHNKFICECELGAFISWLNQTNVT
ILGSQADIYCMYPNSLSGAPLYSVSVEGCDEEEILKSLQFSLFILFTVTLTLFLMAVLIV
TKFRGFCFTSYMTAQRLVFKDRHTRGRESDMYKYDAYLCFSSKDFEWVQNALLKHLDAQY
SNQNRFKLCFEERDFVPGENHIANIQDAVWNSRKIVCLVSRHFLRDGWCLEAFSYAQSRC
LSDLNSALIVVVVGSLSQYQLMKHQSIRGFVQTQQYLKWPEDLQDVGWFLKKLSQHILKK
EKRTKKDNNTPLQTLATIP
>EqHeKu TLR5 Heq7
MGDHLDLLLGMVLVASPVLGISSCFSDGRMALYRFCNLTQLPQVPNTTERLLLSFNYIKT
ITTASFPFLEQLQLLELGTQFTPFTIDKEAFRNLPNLRILDLGHSRIDFLHPDAFQGLPH
LFELRLFSCGLSDAVLKDGYFRNLESLTRLDLSINQISGLSLHPSFLELNSLKSIDFSSN
KIPIVCEGELEPLRGKTLSFLSLANNNLYSRVSVDWKKCKNPFRNMVLETLDVSGNGWTA
NIIGNFSNAINGSQIFSLVITYHIMGSGFGFHNVKDPDWSTFSGLARSSVIHLDLSQGYI
FSLNFRVFESLKELKVLNLAHNKINKIANEAFYGLDNLQLLNMSGNLLGELYDSNFDGLP
KVAYIDLQKNHIGIIQDKTFRFLKKLHTLDLRDNALKRIDFIPSIPNIFLGGNKLVTLPN
ITLTANFIHLSENRLEDLGDLYFLLQVPQLQILILNQNRFSSCKSAHASSKNLSLEQLFL
GENMLQLAWEAGVCWDIFKELFHLQVLYLNNNYLNFLPPGVFSDLTALRSLSLSFNRLMA
LSPGDLPANLEILYISRNQLLSPDPGLFTSLGAVDITHNKFICECELGAFISWLNQTNVT
ILGSQADIYCMYPNSLSGAPLYSVSMEGCDEEEILKSLKFSLFILFTVTLTLFLMAVLIV
TKFRGFCFTSYMTAQRLVFKDRHTRGRESDMYKYDAYLCFSSKDFEWVQNALLKHLDAQY
SNQNRFKLCFEERDFVPGENHIANIQDAVWNSRKIVCLVSRHFLRDGWCLEAFSYAQSRC
LSDLNSALIVVVVGSLSQYQLMKHQSIRGFIQTQQYLKWPEDLQDVGWFLKKLSQHILKK
EKRTKKDNNTPLQTLATIP
>EqHeKu TLR5 Heq8
MGNHLDLLLGMVLVASPVLGISSCFSDGRMALYRFCNLTQLPQVPNTTERLLLSFNYIKT
ITTASFPFLEQLQLLELGTQFTPFTIDKEAFRNLPNLRILDLGHSQIDFLHPDAFQGLPH
LFELRLFSCGLSDAVLKDGYFRNLESLTRLDLSINQISGLSLHPSFLELNSLKSIDFSSN
KIPIVCEGELEPLRGKTLSFLSLANNNLYSRVSVDWKKCKNPFRNMVLETLDVSGNGWTA
NIIGNFSNAINGSQIFSLVITYHIMGSGFGFHNVKDPDWSTFSGLARSSVIHLDLSQGYI
FSLNFRVFESLKELKVLNLAHNKINKIANEAFYGLDNLQLLNMSGNLLGELYDSNFDGLP
KVAYIDLQKNHIGIIQDKTFRFLKKLHTLDLRDNALKRIDFIPSIPNIFLGGNKLVTLPN
ITLTANFIHLSENRLEDLGDLYFLLQVPQLQILILNQNRFSSCKSAHASSKNLSLEQLFL
GENMLQLAWEAGVCWDIFKELFHLQVLYLNNNYLNFLPPGVFSDLTALRSLSLSFNRLMA
LSPGDLPANLEILYISRNQLLSPDPGLFTSLGAVDITHNKFICECELGAFISWLNQTNVT
ILGSQADIYCMYPNLLSGAPLYSVSMEGCDEEEILKSLKFSLFILFTVTLTLFLMAVLIV
TKFRGFCFTSYMTAQRLVFKDRHTRGRESDMYKYDAYLCFSSKDFEWVQNALLKHLDAQY
SNQNRFKLCFEERDFVPGENHIANIQDAVWNSRKIVCLVSRHFLRDGWCLEAFSYAQSRC
LSDLNSALIVVVVGSLSQYQLMKHQSIRGFVQTQQYLKWPEDLQDVGWFLKKLSQHILKK
EKRTKKDNNTPLQTLATIP
>EqHeKu TLR5 Heq9
MGDHLDLLLGMVLVASPVLGISSCFSDGRMALYRFCNLTQLPQVPNTTERLLLSFNYIKT
ITTASFPFLEQLQLLELGTQFTPFTIDKEAFRNLPNLRILDLGHSRIDFLHPDAFQGLPH
LFELRLFSCGLSDAVLKDGYFRNLESLTRLDLSINQISGLSLHPSFLELNSLKSIDFSSN
KIPIVCEGELEPLRGKTLSFLSLANNNLYSRVSVDWKKCKNPFRNMVLETLDVSGNGWTA
NIIGNFSNAINGSQIFSLVITYHIMGSGFGFHNVKDPDWSTFSGLARSSVIHLDLSQGYI
FSLNFRVFESLKELKVLNLAHNKINKIANEAFYGLDNLQLLNMSGNLLGELYDSNFDGLP
KVAYIDLQKNHIGIIQDKTFRFLKKLHTLDLRDNALKRIDFIPSIPNIFLGGNKLVTLPN
ITLTANFIHLSENRLEDLGDLYFLLQVPQLQILILNQNRFSSCKSAHASSKNLSLEQLFL
GENMLQLAWEAGVCWDIFKELFHLQVLYLNNNYLNFLPPGVFSDLTALRSLSLSFNRLMA
LSPGDLPANLEILYISRNQLLSPDPGLFTSLGAVDITHNKFICECELGAFISWLNQTNVT
ILGSQADIYCMYPNSLSGAPLYSVSMEGCDEEEILKSLKFSLFILFTVTLTLFLMAVLIV
TKFRGFCFTSYMTAQRLVFKDRHTRGRESDMYKYDAYLCFSSKDFEWVQNALLKHLDAQY
SNQNRFKLCFEERDFVPGENHIANIQDAVWNSRKIVCLVSRHFLRDGWCLEAFSYAQSRC
LSDLNSALIVVVVGSLSQYQLMKHQSIRGFVQTQQYLKWPEDLQDVGWFLKKLSQHILKK
EKRTKKDNNTPLQTLATIP
>EqHeKu TLR5 Heq10
MGDHLDLLLGMVLVASPVLGISSCFSDGRMALYRFCNLTQLPQVPNTTERLLLSFNYIKT
ITTASFPFLEQLQLLELGTQFTPFTIDKEAFRNLPNLRILDLGHSQIDFLHPDAFQGLPH
LFELRLFSCGLSDAVLKDGYFRNLESLTRLDLSINQISGLSLHPSFLELNSLKSIDFSSN
KIPIVCEGELEPLRGKTLSFLSLANNNLYSRVSVDWKKCKNPFRNMVLETLDVSGNGWTA
NIIGNFSNAINGSQIFSLVITYHIMGSGFGFHNVKDPDWSTFSGLARSSVIHLDLSQGYI
FSLNFRVFESLKELKVLNLAHNKINKIANEAFYGLDNLQLLNMSGNLLGELYDSNFDGLP
KVAYIDLQKNHIGIIQDKTFRFLKKLHTLDLRDNALKRIDFIPSIPNIFLGGNKLVTLPN
ITLTANFIHLSENRLEDLGDLYFLLQVPQLQILILNQNRFSSCKSAHASSKNLSLEQLFL
GENMLQLAWEAGVCWDIFKELFHLQVLYLNNNYLNFLPPGVFSDLTALRSLSLSFNRLMA
LSPGDLPANLEILYISRNQLLSPDPGLFTSLGAVDITHNKFICECELGAFISWLNQTNVT
ILGSQADIYCMYPNSLSGAPLYSVSMEGCDEEEILKSLKFSLFILFTVTLTLFLMAVLIV
TKFRGFCFTSYMTAQRLVFKDRHTRGRESDMYKYDAYLCFSSKDFEWVQNALLKHLDAQY
SNQNRFKLCFEERDFVPGENHIANIQDAVWNSRKIVCLVSRHFLRDGWCLEAFSYAQSRC
LSDLNSALIVVVVGSLSQYQLMKHQSIRGFIQTQQYLKWPEDLQDVGWFLKKLSQHILKK
EKRTKKDNNTPLQTLATIP
>EqKi TLR5 Heq11
MGDHLDLLLGMVLVASPVLGISSCFSDGRMALYRFCNLTQVPQVPNTTERLLLSFNYIKT
ITTASFPFLEQLQLLELGTQFTPFTIDKEAFRNLPNLRILDLGHSRIDFLHPDAFQGLPH
LFELRLFSCGLSDAVLKDGYFRNLESLTRLDLSINQISGLSLHPSFLELNSLKSIDFSSN
KIPIVCEGELEPLRGKTLSFLSLANNNLYSRVSVDWKKCKNPFRNMVLETLDVSGNGWTA
NIIGNFSNAINGSQIFSLVITYHIMGSGFGFHNVKDPDWSTFSGLARSSVIHLDLSQGYI
FSLNFRVFESLKELKVLNLAHNKINKIANEAFYGLDNLQLLNMSGNLLGELYDSNFDGLP
KVAYIDLQKNHIGIIQDKTFRFLKKLHTLDLRDNALKRIDFIPSIPNIFLGGNKLVTLPN
ITLTANFIHLSENRLEDLGDLYFLLQVPQLQILILNQNRFSSCKSAHASSKNLSLEQLFL
GENMLQLAWEAGVCWDIFKELFHLQVLYLNNNYLNFLPPGVFSDLTALRSLSLSFNRLMA
LSPGDLPANLEILYISRNQLLSPDPGLFTSLGAVDITHNKFICECELGAFISWLNQTNVT
ILGSQADIYCMYPNSLSGAPLYSVSMEGCDEEEILKSLKFSLFILFTVTLTLFLMAVLIV
TKFRGFCFTSYMTAQRLVFKDRHTRGRESDMYKYDAYLCFSSKDFEWVQNALLKHLDAQY
SNQNRFKLCFEERDFVPGENHIANIQDAVWNSRKIVCLVSRHFLRDGWCLEAFSYAQSRC
LSDLNSALIVVVVGSLSQYQLMKHQSIRGFVQTQQYLKWPEDLQDVGWFLKKLSQHILKK
EKRTKKDNNTPLQTLATIP
>EqKi TLR5 Heq12
MGDHLDLLLGMVLVASPVLGISSCFSDGRMALYRFCNLTQLPQVPNTTERLLLSFNYIKT
ITTASFPFLEQLQLLELGTQFTPFTIDKEAFRNLPNLRILDLGHSRIDFLHPDAFQGLPH
LFELRLFSCGLSDAVLKDGYFRNLESLTRLDLSINQISGLSLHPSFLELNSLKSIDFSSN
KIPIVCEGELEPLRGKTLSFLSLANNNLYSRVSVDWKKCKNPFRNMVLETLDVSGNGWTA
NIIGNFSNAINGSQIFSLVITYHIMGSGFGFHNVKDPDWSTFSGLARSSVIHLDLSQGYI
FSLNFRVFESLKELKVLNLAHNKINKIANEAFYGLDNLQLLNMSGNLLGELYDSNFDGLP
KVAYIDLQKNHIGIIQDKTFRFLKKLHTLDLRDNALKRIDFIPSIPNIFLGGNKLVTLPN
ITLTANFIHLSENRLEDLGDLYFLLQVPQLQILILNQNRFSSCKSAHASSKNLSLEQLFL
GENMLQLAWEAGVCWDIFKELFHLQVLYLNNNYLNFLPPGVFSDLTALRSLSLSFNRLMA
LSPGDLPANLEILYISRNQLLSPDPGLFTSLGAVDITHNKFICECELGTFISWLNQTNVT
ILGSQADIYCMYPNSLSGAPLYSVSMEGCDEEEILKSLKFSLFILFTVTLTLFLMAVLIV
TKFRGFCFTSYMTAQRLVFKDRHTRGRESDMYKYDAYLCFSSKDFEWVQNALLKHLDAQY
SNQNRFKLCFEERDFVPGENHIANIQDAVWNSRKIVCLVSRHFLRDGWCLEAFSYAQSRC
LSDLNSALIVVVVGSLSQYQLMKHQSIRGFVQTQQYLKWPEDLQDVGWFLKKLSQHILKK
EKRTKKDNNTPLQTLATIP
>EqPr TLR5 Heq13
MGDHLDLLLGMVLVASPVLGISSCFSDGRMALYRFCNLTQVPQVPNTTERLLLSFNYIKT
ITTASFPFLEQLQLLELGTQFTPFTIDKEAFRNLPNLRILDLGHSRIDFLHPDAFQGLPH
LFELRLFSCGLSDAVLKDGYFRNLESLTRLDLSINQISGLSLHPSFLELNSLKSIDFSSN
KIPIVCEGELEPLRGKTLSFLSLANNNLYSRVSVDWKKCKNPFRNMVLETLDVSGNGWTA
NIIGNFSNAINGSQIFSLVITYHIMGSGFGFHNVKDPDWSTFSGLARSSVIHLDLSQGYI
FSLNFRVFESLKELKVLNLAHNKINKIANEAFYGLDNLQLLNMSCNLLGELYDSNFDGLP
KVAYIDLQKNHIGIIQDKTFRFLKKLHTLDLRDNALKRIDFIPSIPNIFLGGNKLVTLPN
IKLTANFIHLSENRLEDLGDLYFLLQVPQLQILILNQNRFSSCKSAHASSKNLSLEQLFL
GENMLQLAWEAGVCWDIFKELFHLQVLYLNNNYLNFLPPGVFSDLTALRSLSLSFNRLMA
LSPGDLPANLEILYISRNQLLSPDPGLFTSLGAVDITHNKFICECELGAFISWLNQTNVT
ILGSQADIYCMYPNSLFGAPLYSVSMEGCDEEEILKSLKFSLFILFTVTLTLFLMAVLIV
TKFRGFCFTCYMTAQRLVFKDRHTRGRESDMYKYDAYLCFSSKDFEWVQNALLKHLDAQY
SNQNRFKLCFEERDFVPGENHIANIQDAVWNSRKIVCLVSRHFLRDGWCLEAFSYAQSRC
LSDLNSALIVVVVGSLSQYQLMKHQSIRGFVQTQQYLKWPEDLQDVGWFLKKLSQHILKK
EKRTKKDNNTPLQTLATIP
>EqPr TLR5 Heq14
MGDHLDLLLGMVLVASPVLGISSCFSDGRMALYRFCNLTQVPQVPNTTERLLLSFNYIKT
ITTASFPFLEQLQLLELGTQFTPFTIDKEAFRNLPNLRILDLGHSRIDFLHPDAFQGLPH
LFELRLFSCGLSDAVLKDGYFRNLESLTRLDLSINQISGLSLHPSFLELNSLKSIDFSSN
KIPIVCEGELEPLRGKTLSFLSLANNNLYSRVSVDWKKCKNPFRNMVLETLDVSGNGWTA
NIIGNFSNAINGSQIFSLVITYHIMGSGFGFHNVKDPDWSTFSGLARSSVIHLDLSQGYI
FSLNFRVFESLKELKVLNLAHNKINKIANEAFYGLDNLQLLNMSCNLLGELYDSNFDGLP
KVAYIDLQKNHIGIIQDKTFRFLKKLHTLDLRDNALKRIDFIPSIPNIFLGGNKLVTLPN
IKLTANFIHLSENRLEDLGDLYFLLQVPQLQILILNQNRFSSCKSAHASSKNLSLEQLFL
GENMLQLAWEAGVCWDIFKELFHLQVLYLNNNYLNFLPPGVFSDLTALRSLSLSFNRLMA
LSPGDLPANLEILYISRNQLLSPDPGLFTSLGAVDITHNKFICECELGAFISWLNQTNVT
ILGSQADIYCMYPNSLFGAPLYSVSMEGCDEEEILKSLKFSLFILFTVTLTLFLMAVLIV
TKFRGFCFTCYMTAQRLVFKDRHTRGRESDMYKYDAYLCFSSKDFEWVQNALLKHLDAQY
SNQNRFKLCFEERDFVPGENHIANIQDAVWNSRKIVCLVSRHFLRDGWCLEAFSYAQSRC
LSDLNSALIVVVVGSLSQYQLMKHQSIRGFVQTQQYLKWPEDLQDVGWFLKKLSQHILKK
EKRTKKDNNTPLQTLATIP
>EqPr TLR5 Heq1
MGDHLDLLLGMVLVASPVLGISSCFSDGRMALYRFCNLTQVPQVPNTTERLLLSFNYIKT
ITTASFPFLEQLQLLELGTQFTPFTIDKEAFRNLPNLRILDLGHSRIDFLHPDAFQGLPH
LFELRLFSCGLSDAVLKDGYFRNLESLTRLDLSINQISGLSLHPSFLELNSLKSIDFSSN
KIPIVCEGELEPLRGKTLSFLSLANNNLYSRVSVDWKKCKNPFRNMVLETLDVSGNGWTA
NIIGNFSNAINGSQIFSLVITYHIMGSGFGFHNVKDPDWSTFSGLARSSVIHLDLSQGYI
FSLNFRVFESLKELKVLNLAHNKINKIANEAFYGLDNLQLLNMSCNLLGELYDSNFDGLP
KVAYIDLQKNHIGIIQDKTFRFLKKLHTLDLRDNALKRIDFIPSIPNIFLGGNKLVTLPN
IKLTANFIHLSENRLEDLGDLYFLLQVPQLQILILNQNRFSSCKSAHASSKNLSLEQLFL
GENMLQLAWEAGVCWDIFKELFHLQVLYLNNNYLNFLPPGVFSDLTALRNLSLSFNRLMA
LSPGDLPANLEILYISRNQLLSPDPGLFTSLGAVDITHNKFICECELGAFISWLNQTNVT
ILGSQADIYCMYPNLLFGAPLYSVSMEGCDEEEILKSLKFSLFILFTVTLTLFLMAVLIV
TKFRGFCFTCYMTAQRLVFKDRHTRGRESDMYKYDAYLCFSSKDFEWVQNALLKHLDAQY
SNQNRFKLCFEERDFVPGENHIANIQDAVWNSRKIVCLVSRHFLRDGWCLEAFTYAQSRC
LSDLNSALIVVVVGSLSQYQLMKHQSIRGFVQTQQYLKWPEDLQDVGWFLKKLSQHILKK
EKRTKKDNNTPLQTLATIP
>EqCa TLR5 Heq4
MGDHLDLLLGMVLVASPVLGISSCFSDGRMALYRFCNLTQVPQVPNTTERLLLSFNYIKT
ITTASFPFLEQLQLLELGTQFTPFTIDKEAFRNLPNLRILDLGHSRIDFLHPDAFQGLPH
LFELRLFSCGLSDAVLKDGYFRNLESLTRLDLSINQISGLSLHPSFLELNSLKSIDFSSN
KIPIVCEGELEPLRGKTLSFLSLANNNLYSRVSVDWKKCKNPFRNMVLETLDVSGNGWTA
NIIGNFSNAINGSQIFSLVITYHIMGSGFGFHNVKDPDWSTFSGLARSSVIHLDLSQGYI
FSLNFRVFESLKELKVLNLAHNKINKIANEAFYGLDNLQLLNMSCNLLGELYDSNFDGLP
KVAYIDLQKNHIGIIQDKTFRFLKKLHTLDLRDNALKRIDFIPSIPNIFLGGNKLVTLPN
IKLTANFIHLSENRLEDLGDLYFLLQVPQLQILILNQNRFSSCKSAHASSKNLSLEQLFL
GENMLQLAWEAGVCWDIFKELFHLQVLYLNNNYLNFLPPGVFSDLTALRNLSLSFNRLMA
LSPGDLPANLEILYISRNQLLSPDPGLFTSLGAVDITHNKFICECELGAFISWLNQTNVT
ILGSQADIYCMYPNSLFGAPLYSVSMEGCDEEEILKSLKFSLFILFTVTLTLFLMAVLIV
TKFRGFCFTCYMTAQRLVFKDRHTRGRESDMYKYDAYLCFSSKDFEWVQNALLKHLDAQY
SNQNRFKLCFEERDFVPGENHIANIQDAVWNSRKIVCLVSRHFLRDGWCLEAFTYAQSRC
LSDLNSALIVVVVGSLSQYQLMKHQSIRGFVQTQQYLKWPEDLQDVGWFLKKLSQHILKK
EKRTKKDNNTPLQTLATIP
>EqCa TLR5 Heq1
MGDHLDLLLGMVLVASPVLGISSCFSDGRMALYRFCNLTQVPQVPNTTERLLLSFNYIKT
ITTASFPFLEQLQLLELGTQFTPFTIDKEAFRNLPNLRILDLGHSRIDFLHPDAFQGLPH
LFELRLFSCGLSDAVLKDGYFRNLESLTRLDLSINQISGLSLHPSFLELNSLKSIDFSSN
KIPIVCEGELEPLRGKTLSFLSLANNNLYSRVSVDWKKCKNPFRNMVLETLDVSGNGWTA
NIIGNFSNAINGSQIFSLVITYHIMGSGFGFHNVKDPDWSTFSGLARSSVIHLDLSQGYI
FSLNFRVFESLKELKVLNLAHNKINKIANEAFYGLDNLQLLNMSCNLLGELYDSNFDGLP
KVAYIDLQKNHIGIIQDKTFRFLKKLHTLDLRDNALKRIDFIPSIPNIFLGGNKLVTLPN
IKLTANFIHLSENRLEDLGDLYFLLQVPQLQILILNQNRFSSCKSAHASSKNLSLEQLFL
GENMLQLAWEAGVCWDIFKELFHLQVLYLNNNYLNFLPPGVFSDLTALRNLSLSFNRLMA
LSPGDLPANLEILYISRNQLLSPDPGLFTSLGAVDITHNKFICECELGAFISWLNQTNVT
ILGSQADIYCMYPNLLFGAPLYSVSMEGCDEEEILKSLKFSLFILFTVTLTLFLMAVLIV
TKFRGFCFTCYMTAQRLVFKDRHTRGRESDMYKYDAYLCFSSKDFEWVQNALLKHLDAQY
SNQNRFKLCFEERDFVPGENHIANIQDAVWNSRKIVCLVSRHFLRDGWCLEAFTYAQSRC
LSDLNSALIVVVVGSLSQYQLMKHQSIRGFVQTQQYLKWPEDLQDVGWFLKKLSQHILKK
EKRTKKDNNTPLQTLATIP
>EqQu TLR5 XP 046535541.1
MGDHLDLLLGMVLVASPVLGISSCFSDGRMALYRFCNLTQVPQVPNTTERLLLGFNYIKT
ITTASFPFLEQLQLLELGTQFTPFTIDKEAFRNLPNLRILDLGHSRIDFLHPDAFQGLPH
LFELRLFSCGLSDAVLKDGYFRNLESLTRLDLSINQISGLSLHPSFLELNSLKSIDFSSN
KIPIVCEGELEPLRGKTLSFLSLANNNLYSRVSVDWKKCKNPFRNMVLETLDVSGNGWTA
NIIGNFSNAINGSQIFSLVITYHIMGSGFGFHNVKDPDWSTFSGLARSSVIHLDLSQGYI
FSLNFRVFESLKELKVLNLAHNKINKIANEAFYGLDNLQLLNMSGNLLGELYDSNFDGLP
KVAYIDLQKNHIGIIQDKTFRFLKKLHTLDLRDNALKRIDFIPSIPNIFLGSNKLVTLPN
ITLTANFIHLSENRLEDLGDLYFLLQVPQLQILILNQNRFSSCKSAHASSKNLSLEQLFL
GENMLQLAWEAGVCWDIFKELFHLQVLYLNNNYLNFLPPGVFSDLTALRSLSLSFNRLMA
LSPGDLPANLEILYISRNQLLSPDPGLFTSLGAVDITHNKFICECELGAFISWLNQTNVT
ILGSQADIYCMYPNSLSGAPLYSVSMEGCDEEEILKSLKFSLFILFTVTLTLFLMAVLIV
TKFRGFCFTSYMTAQRLVFKDRHTRGRESDMYKYDAYLCFSSKDFEWVQNALLKHLDAQY
SNQNRFKLCFEERDFVPGENHIANIQDAVWNSRKIVCLVSRHFLRDGWCLEAFSYAQSRC
LSDLNSALIVVVVGSLSQYQLMKHQSIRGFVQTQQYLKWPEDLQDVGWFLKKLSQHILKK
EKRTKKDNNTPLQTLATIP
>EqAs TLR5 XP 044618776.1
MGDHLDLLLGMVLVASPVLGISSCFSNGRMALYRFCNLTQVPQVPNTTERLLLSFNYIKT
ITTASFPFLEQLQLLELGTQFTPFTIDKEAFRNLPNLRILDLGHSRIDFLHPDAFQGLPH
LFELRLFSCGLSDAVLKDGYFRNLESLTRLDLSINQISGLSLHPSFLELNSLKSIDFSSN
KIPIVCEGELEPLRGKTLSFLSLANNNLYSRVSVDWKKCKNPFRNMVLETLDVSGNGWTA
NIIGNFSNAINGSQIFSLVITYHIMGSGFGFHNVKDPDWSTFSGLARSSVIHLDLSQGYI
FSLNFRVFESLKELKVLNLAHNKINKIANEAFYGLDNLQLLNMSGNLLGELYDSNFDGLP
KVAYIDLQKNHIGIIQDKTFRFLKKLHTLDLRDNALKRIDFIPSIPNIFLGGNKLVTLPN
ITLTANFIHLSENRLEDLGDLYFLLQVPQLQILILNQNRFSSCKSAHASSKNLSLEQLFL
GENMLQLAWEAGVCWDIFKELFHLQVLYLNNNYLNFLPPGVFSDLTALRSLSLSFNRLMA
LSPGDLPANLEILYISRNQLLSPDPGLFTSLGAVDITHNKFICECELGAFISWLNQTNVT
ILGSQADIYCMYPNSLSGAPLYSVSVEGCDEEEILKSLQFSLFILFTVTLTLFLMAVLIV
TKFRGFCFTSYMTAQRLVFKDRHTRGRESDMYKYDAYLCFSSKDFEWVQNALLKHLDAQY
SNQNRFKLCFEERDFVPGENHIANIQDAVWNSRKIVCLVSRHFLRDGWCLEAFSYAQSRC
LSDLNSALIVVVVGSLSQYQLMKHQSIRGFVQTQQYLKWPEDLQDVGWFLKKLSQHILKK
EKRTKKDNNTPLQTLATIP
>EqAs TLR5 PSZQ01002564.1
MGDHLDLLLGMVLVASPVLGISSCFSNGRMALYRFCNLTQVPQVPNTTERLLLSFNYIKT
ITTASFPFLEQLQLLELGTQFTPFTIDKEAFRNLPNLRILDLGHSRIDFLHPDAFQGLPH
LFELRLFSCGLSDAVLKDGYFRNLESLTRLDLSINQISGLSLHPSFLELNSLKSIDFSSN
KIPIVCEGELEPLRGKTLSFLSLANNNLYSRVSVDWKKCKNPFRNMVLETLDVSGNGWTA
NIIGNFSNAINGSQIFSLVITYHIMGSGFGFHNVKDPDWSTFSGLARSSVIHLDLSQGYI
FSLNFRVFESLKELKVLNLAHNKINKIANEAFYGLDNLQLLNMSGNLLGELYDSNFDGLP
KVAYIDLQKNHIGIIQDKTFRFLKKLHTLDLRDNALKRIDFIPSIPNIFLGGNKLVTLPN
ITLTANFIHLSENRLEDLGDLYFLLQVPQLQILILNQNRFSSCKSAHASSKNLSLEQLFL
GENMLQLAWEAGVCWDIFKELFHLQVLYLNNNYLNFLPPGVFSDLTALRSLSLSFNRLMA
LSPGDLPANLEILYISRNQLLSPDPGLFTSLGAVDITHNKFICECELGAFISWLNQTNVT
ILGSQADIYCMYPNSLSGAPLYSVSVEGCDEEEILKSLQFSLFILFTVTLTLFLMAVLIV
TKFRGFCFTSYMTAQRLVFKDRHTRGRESDMYKYDAYLCFSSKDFEWVQNALLKHLDAQY
SNQNRFKLCFEERDFVPGENHIANIQDAVWNSRKIVCLVSRHFLRDGWCLEAFSYAQSRC
LSDLNSALIVVVVGSLSQYQLMKHQSIRGFVQTQQYLKWPEDLQDVGWFLKKLSQHILKK
EKRTKKDNNTPLQTLATIP
>EqPr TLR5 XP 008531614.1
MGDHLDLLLGMVLVASPVLGISSCFSDGRMALYRFCNLTQVPQVPNTTERLLLSFNYIKT
ITTASFPFLEQLQLLELGTQFTPFTIDKEAFRNLPNLRILDLGHSRIDFLHPDAFQGLPH
LFELRLFSCGLSDAVLKDGYFRNLESLTRLDLSINQISGLSLHPSFLELNSLKSIDFSSN
KIPIVCEGELEPLRGKTLSFLSLANNNLYSRVSVDWKKCKNPFRNMVLETLDVSGNGWTA
NIIGNFSNAINGSQIFSLVITYHIMGSGFGFHNVKDPDWSTFSGLARSSVIHLDLSQGYI
FSLNFRVFESLKELKVLNLAHNKINKIANEAFYGLDNLQLLNMSCNLLGELYDSNFDGLP
KVAYIDLQKNHIGIIQDKTFRFLKKLHTLDLRDNALKRIDFIPSIPNIFLGGNKLVTLPN
IKLTANFIHLSENRLEDLGDLYFLLQVPQLQILILNQNRFSSCKSAHASSKNLSLEQLFL
GENMLQLAWEAGVCWDIFKELFHLQVLYLNNNYLNFLPPGVFSDLTALRSLSLSFNRLMA
LSPGDLPANLEILYISRNQLLSPDPGLFTSLGAVDITHNKFICECELGAFISWLNQTNVT
ILGSQADIYCMYPNSLFGAPLYSVSMEGCDEEEILKSLKFSLFILFTVTLTLFLMAVLIV
TKFRGFCFTCYMTAQRLVFKDRHTRGRESDMYKYDAYLCFSSKDFEWVQNALLKHLDAQY
SNQNRFKLCFEERDFVPGENHIANIQDAVWNSRKIVCLVSRHFLRDGWCLEAFSYAQSRC
LSDLNSALIVVVVGSLSQYQLMKHQSIRGFVQTQQYLKWPEDLQDVGWFLKKLSQHILKK
EKRTKKDNNTPLQTLATIP
>EqCa TLR5 XP 023488501.1
MGDHLDLLLGMVLVASPVLGISSCFSDGRMALYRFCNLTQVPQVPNTTERLLLSFNYIKT
ITTASFPFLEQLQLLELGTQFTPFTIDKEAFRNLPNLRILDLGHSRIDFLHPDAFQGLPH
LFELRLFSCGLSDAVLKDGYFRNLESLTRLDLSINQISGLSLHPSFLELNSLKSIDFSSN
KIPIVCEGELEPLRGKTLSFLSLANNNLYSRVSVDWKKCKNPFRNMVLETLDVSGNGWTA
NIIGNFSNAINGSQIFSLVITYHIMGSGFGFHNVKDPDWSTFSGLARSSVIHLDLSQGYI
FSLNFRVFESLKELKVLNLAHNKINKIANEAFYGLDNLQLLNMSCNLLGELYDSNFDGLP
KVAYIDLQKNHIGIIQDKTFRFLKKLHTLDLRDNALKRIDFIPSIPNIFLGGNKLVTLPN
IKLTANFIHLSENRLEDLGDLYFLLQVPQLQILILNQNRFSSCKSAHASSKNLSLEQLFL
GENMLQLAWEAGVCWDIFKELFHLQVLYLNNNYLNFLPPGVFSDLTALRNLSLSFNRLMA
LSPGDLPANLEILYISRNQLLSPDPGLFTSLGAVDITHNKFICECELGAFISWLNQTNVT
ILGSQADIYCMYPNSLFGAPLYSVSMEGCDEEEILKSLKFSLFILFTVTLTLFLMAVLIV
TKFRGFCFTCYMTAQRLVFKDRHTRGRESDMYKYDAYLCFSSKDFEWVQNALLKHLDAQY
SNQNRFKLCFEERDFVPGENHIANIQDAVWNSRKIVCLVSRHFLRDGWCLEAFTYAQSRC
LSDLNSALIVVVVGSLSQYQLMKHQSIRGFVQTQQYLKWPEDLQDVGWFLKKLSQHILKK
EKRTKKDNNTPLQTLATIP
>EqCa TLR5 ATDM01059051.1
MGDHLDLLLGMVLVASPVLGISSCFSDGRMALYRFCNLTQVPQVPNTTERLLLSFNYIKT
ITTASFPFLEQLQLLELGTQFTPFTIDKEAFRNLPNLRILDLGHSRIDFLHPDAFQGLPQ
LFELRLFSCGLSDAVLKDGYFRNLESLTRLDLSINQISGLSLHPSFLELNSLKSIDFSSN
KIPIVCEGELEPLRGKTLSFLSLANNNLYSRVSVDWKKCKNPFRNMVLETLDVSGNGWTA
NIIGNFSNAINGSQIFSLVITYHIMGSGFGFHNVKDPDWSTFSGLARSSVIHLDLSQGYI
FSLNFRVFESLKELKVLNLAHNKINKIANEAFYGLDNLQLLNMSCNLLGELYDSNFDGLP
KVAYIDLQKNHIGIIQDKTFRFLKKLHTLDLRDNALKRIDFIPSIPNIFLGGNKLVTLPN
IKLTANFIHLSENRLEDLGDLYFLLQVPQLQILILNQNRFSSCKSAHASSKNLSLEQLFL
GENMLQLAWEAGVCWDIFKELFHLQVLYLNNNYLNFLPPGVFSDLTALRSLSLSFNRLMA
LSPGDLPANLEILYISRNQLLSPDPGLFTSLGAVDITHNKFICECELGAFISWLNQTNVT
ILGSQADIYCMYPNSLFGAPLYSVSMEGCDEEEILKSLKFSLFILFTVTLTLFLMAVLIV
TKFRGFCFTCYMTAQRLVFKDRHTRGRESDMYKYDAYLCFSSKDFEWVQNALLKHLDAQY
SNQNRFKLCFEERDFVPGENHIANIQDAVWNSRKIVCLVSRHFLRDGWCLEAFSYAQSRC
LSDLNSALIVVVVGSLSQYQLMKHQSIRGFVQTQQYLKWPEDLQDVGWFLKKLSQHILKK
EKRTKKDNNTPLQTLATIP
>TaIn TLR5 PVIE01002717.1
MGDHLDLLLGVVLVTSPVLGISSCSSDGQVALYHFCNLTQVPQVLSTTKILLLSFNYIKT
VTTTSFPFLEQLRLLELGTQFTPLTIDKDAFRNLPNLRILDLGQNQITFLHPDAFQGLPH
LSELRLFSCGLSDAVLKDGYFRNLESLTHLDLSINQIRSLYLHPSFRELNSLKSIDFSLN
QLSIVCERELEPLQGKTLSFVNLAKNNLYSRVSVDWKKCMNPFRNMVLETLDVSGNGWTV
DITANFSSAINGSQISSLVLAYHIMGSGFGFHNIKDPDRNTFAGLGRSSVTRLNLSHGFI
FSLNFRLFETLKELKVLDLAHNKINKIAGGAFYGLDNLQLLNMSYNLLGELYDSNFDGLP
KVAYVDLQKNHIGIIQDQTFRSLEKLHTLDLRDNALKTINFIPSIPNIFLGGNKLVTLPN
IKLTANFIHLSENRLENLDYLYFLLQVPHLQILILNQNRFSYCNKGHAPSKNLSLEQLFL
GENMLQLAWEGGSCWDVFKGLFRLQVLYLNNNYLNFLPPGVFSDLTALRGLSLNSNRLMA
LSPGDLPANLEVLDISGNQLLSPDPDLFASLSAVDITHNRFICECELGAFISWLNQTNVT
IFGSHADIYCMYPNSLSGASLYSVSMEGCDEEEVFKSLKFSLFVLFTVTLILFLMTILIV
TKFRGFCFTCYVTAQRLVFKD-HTRGRELDTYKYDAYLCFSSKDFEWVQNALLKHLDAQY
SNQNRFKLCFEERDFVPGENHIANIQDAVWSSRKVVCLVSRHFLRDGWCLEAFTYAQSRC
FSDLNSALIVVVVGSLSQYQLMKHQSIRGFVQTQQYLRWPEDLQDVGWFLNKLSQHILKK
EKGRKKDSNIPLEALATIS
>TaTe TLR5 PVID01000437.1
MGDHLDLLLGVVLVTSPVLGISSCSSDGRVALYHFCNLTQVPQVLSTTKILLLSFNYIKT
VTTTSFPFLEQLQLLELGAQFTPLTVDRDAFRNLPNLRTLDLGQNQITFLHPDAFQGLPH
LSELRLFSCGLSDAVLKDGYFRNLESLTHLDLSINQIRSLYLHPSFRELNSLKSIDFSLN
QLSIVCERQLEPLQGKTLSFVSLAKNNLYSRVSVDWKKCMNPFRNMVLETLDVSGNGWTV
DITANFSSAINGSQISSLVLAYHIMGSGFGFHNIRDPDRNTFAGLGRSSVTRLNLSHGFI
FSLNFHLFETLKELKVLDLAHNKINKIAGGAFYGLDNLQLLNMSYNLLGELYNSNFDGLP
KVAYVDLQNNHIGIIQDQTFRSLEKLHTLDLRDNALKTINFIPSIPNIFLGGNKLVTLPN
IKLTANFIHLSENRLENLDYLFFLLQVPHLQILILNQNRFSYCNKGHAPSKNLSLEQLFL
GENMLQLAWEGGSCWDVFKGLFRLQVLYLNNNYLNFLPPGVFSDLTALRGLSLNSNRLMA
LSPGDLPANLEVLDISRNQLLSPDPDLFASLSAVDITHNRFICECELGAFISWLNQTNVT
IFGSHADIYCMYPNSLSGASLYSVSMEGCDEEEVFKSLKFSLFILFTVTLILFLMTILIV
TKFRGFCFTCYVTAQRLVFKD-HTRGRELDTYKYDAYLCFSSKDFEWVQNALLKHLDAQY
SNQNRFKLCFEQRDFVPGENHIANIQDAVWSSRKVVCLVSRHFLRDGWCLEAFTYAQSRC
FSDLNSALIVVVVGCLSQYQLMKHQSIRGFVQTQQYLRWPEDLQDVGWFLNKLSQHILKK
EKGRKKDSNIPLEALATIS
>RhUn TLR5 BOSQ02004549.1
MGDHLDLLLSVVLVASPVLGIPSCSSDGQVALYRFCNLTQVPQVLSTTKNLLLSFNYIKT
VTTTSFPFLEQLQLLELGTQFTPLTIDKEAFRNLPNLRILDLGQNQIDFLHPDAFQGLPH
LFELRLFSCGLSDAVLKDGYFRNLESLTRLDLSINQIRGLYLHPSFQDLNSLKSIDFSLN
QIPIICEHGLEPLQGKTLSFLSLAKNNLYSRVSVDWKKCMNPFRNMVLETLDVSGNGWTV
DITGNFSSAINGSQIFSLVLAYHIMGSGFGFHNIKDPDRNTFAGLARSSVIRLDLSHGFI
FSLNFRLFETLKELKVLNLAYNKINKITDGAFYGLDNLQILNMSYNLLGELYNSNFDGLP
KVAYVDLQKNHIGIIQAETFRFLEKLETLDLRDNALKTINFIPSIPNIFLGGNKLVTLPN
IQLTANFIHLSENRLENLDYLYFLLQVPHLQILILNQNRFSSCNKGHAPSKNLSLEQLFL
GENMLQLAWEGGSCWDVFKGLFHLQVLYLNNNYLNFLPPGVFSDLTALRGLSLNSNRLTA
LSPADLPANLEVLDISRNQLLSPDPDLFASLSAVDITHNKFICECELSAFINWLNQTNVT
IFGSHADIYCMYPNSFSGTSLYSVSTEGCDEEEFFKSLKFSLFLLFTVTLTLFLMTILIV
TKFRGSCFTCYMTAQRLVFKE-HTRGRETDTYKYDAYLCFSSKDFEWVQNALLKHLDAQY
SDQNRFKLCFEERDFVPGENHITNIQDAVWSSRKIVCLVSRHFLGDGWCLEAFSYAQSRC
LSDLNSALIMVVVGSLSQYQLMKHQSIRGFVQTQRYLRWPENLQDVGWFLNKLSQHILKK
EKGTKKDNNIPLEALAIVS
>DiBi TLR5 CM036983.1
MGDHLDLLLGVVLMASPVLGIPSCSSDGQVALYRFCNLTQVPQVLSTTKNLLLSFNYIKT
VTTTSFPFLEQLQLLELGTQFTPLTIDKEAFRNLPNLRILDLGKNQIDFLHPDAFQGLPH
LFELRLFSCGLSDAVLKDGYFRNLESLTRLDLSINQIRGLYLHPSFQDLNSLKSIDFSLN
QIPIVCEHGLEPLQGKTLSFLSLAKNNLYSRVAVDWKKCMNPFRNMVLETLDVSGNGWTV
DVTGNFSSAMNGSQIFSLVLAYHIMGSGFGFHNIKDPDRNTFAGLARSSVIRLDLSHGFI
FSLNFRLFETLKELKVLNLAYNKINKITDGAFYGLDNLQILNMSYNLLGELYNSNFDGLP
KVAYVDLQKNHIGIIQAETFRFLEKLETLDLRDNALKTINFIPNIPNIFLGGNKLVTLPN
IQLTANFIHLSENRLENLDYLYFLLQVPHLQILILNQNRFSTCNKGHAPSKNLSLEQLFL
GENMLQLAWEGGFCWDVFKGLFHLQVLYLNNNYLNFLPPGVFSDLTALRGLSLNSNRLTA
LSPGDLPANLEVLDISRNQLLSPDPDLFASLSALDITHNKFICECELSAFINWLNQTNVT
IFGSHADIYCMYPDSFSGASLYSVSTEGCDEEEFFKSLNFSLFLLFTVTLTLFLMTILIV
TKFRGSCFTCYMTAQRLVFKD-RTRGRETDTYKYDAYLCFSSKDFEWVQNALLTHLDAQY
SDQNRFKLCFEERDFVPGENHITNIQDAVWSSRKVVCLVSRHFLGDGWCLEAFSYAQSRC
LSDLNSALIMVVVGSLSQYQLMKHQSIRGFVQTQQYLRWPEDLQDVGWFLNKLSQHILKK
EKGTKKDNNIPLEALATIS
>DiSu TLR5 PEKH010003866.1
MGDHLDLLLGMVLVASPVLGIPSCSSDGQVALYRFCNLTQVPQVLSTTKNLLLSFNYIKT
VTTTSFPFLEQLQLLELGTQFTPLTIDKEAFRNLPNLRVLDLGQNQIDFLHPDAFQGLPH
LFELRLFSCGLSDAVLKDGYFRNLESLTRLDLSINQIRGLYLHPSFQDLNSLKSIDFSLN
QIPIVCEHGLEPLQGKTLSFLSLAKNNLYSRVSVDWKKCMNPFRNMVLETLDVSGNGWTV
DITGNFSSAINGSQIFSLVLAYHIMGSGFGFHNIKDPDRNTFASLARSSVVRLDLSHGFI
FSLNFRLFETLKELKVLNLAYNKINKITDGAFYGLDNLQILNMSYNLLGELYNSNFDGLP
KVAYVDLQNNHIGIIQAKTFRFLEKLETLDLRDNALKTINFIPSIPNIFLGGNKLVTLPN
IQFTANFIHLSENRLENLDYLYFLLQVPHLQILILNQNRFSTCNKGHAPSKNLSLEQLFL
GENMLQLAWEGGFCWDVFKGLFHLQVLYLNNNYLNFLPPGVFSDLTALRGLSLNSNRLTA
LSPGDLPANLEVLDISRNQLLSPDPDLFASLSAVDITHNKFICECELSAFINWLNQTNVT
IFGSHADIYCMYPDSFSGASLYSVSTEGCDEEEFFKSLKFSLFLLFTVTLTLFLMTILIV
TKFRGSCFTCYMTAQRLVFND-HTRGRETDTYKYDAYLCFSSKDFEWVQNALLKHLDAQY
SDQNRFKLCFEERDFVPGENHITNIQDAVWSSRKIVCLVSRHFLGDGWCLEAFSYAQSRC
LSDLNSALIMVVVGSLSQYQLMKHQSIRGFVQTQQYLRWPEDLQDVGWFLNKLSQHILKK
EKGTKKDNTIPLEALATIS
>CeSi TLR5 XP 004439593.1
MGDHLDLLLGVVLMASPVLGIPSCSSDGQVALYRFCNLTQVPQVLSTTKNLLLSFNYIKT
VTTTSFPFLEQLQLLELGTQFTPLTIDKEAFRNLPNLRILDLGKNQIDFLHPDAFQGLPH
LFELRLFSCGLSDAVLKDGYFRNLESLTRLDLSINQIRGLYLHPSFQDLNSLKSIDFSLN
QIPIVCEHGLEPLQGKTLSFLSLAKNNLYSRVSVDWKKCMNPFRNMVLETLDVSGNGWTV
DVTGNFSSAINGSQIFSLVLAYHIMGSGFGFHNIKDPDRNTFAGLARSSVIRLDLSHGFI
FSLNFRLFETLKELKVLNLAYNKINKITDGAFYGLDNLQILNMSYNLLGELYNSNFDGLP
KVAYVDLQKNHIGIIQAETFRFLEKLETLDLRDNALKTINFIPNIPNIFLGGNKLVTLPN
IQLTANFIHLSENRLENLDYLYFLLQVPHLQILILNQNRFSTCNKGHAPSKNLSLEQLFL
GENMLQLAWEGGFCWDVFKGLFHLQVLYLNNNYLNFLPPGVFSDLTALRGLSLNSNRLTA
LSPGDLPANLEVLDISRNQLLSPDPDLFASLSALDITHNKFICECELSAFINWLNQTNVT
IFGSHADIYCMYPDSFSGASLYSVSTEGCDEEEFFKSLNFSLFLLFTVTLTLFLMTVLIV
TKFRGSCFTCYMTAQRLVFKD-RTRGRETDTYKYDAYLCFSSKDFEWVQNALLTHLDAQY
SDQNRFKLCFEERDFVPGENHITNIQDAVWSSRKVVCLVSRHFLGDGWCLEAFSYAQSRC
LSDLNSALIMVVVGSLSQYQLMKHQSIRGFVQTQQYLRWPEDLQDVGWFLNKLSQHILKK
EKGTKKDNNIPLEALATIS
