# Supplementary material for: Twelve toll-like receptor (TLR) genes in the family Equidae – comparative genomics, selection and evolution
Source: Vet Res Commun. 2023 Oct 24;48(2):725–41. doi: 10.1007/s11259-023-10245-4 (PMC10998774; doi:10.1007/s11259-023-10245-4)
Supplement: Supplementary file 3 — Supplementary Material 3 [file 11259_2023_10245_MOESM3_ESM.zip › TLR5 CDS.fas]

>EqGr_TLR5_Heq5
ATGGGCGATCACCTCGACCTTCTCTTAGGAATGGTGCTCGTGGCCAGTCCTGTGCTTGGA
ATTTCTTCCTGCTTCTCTGATGGCCGGATGGCCTTGTATCGTTTCTGCAACCTCACCCAG
GTCCCCCAGGTCCCCAACACTACTGAGAGACTCCTGCTAAGCTTCAACTATATCAAGACC
ATCACAACCGCATCGTTCCCCTTCCTGGAGCAGCTGCAGCTGCTGGAGCTCGGGACTCAG
TTTACCCCCTTCACGATTGACAAAGAAGCCTTCAGAAACCTGCCCAATCTTAGAATCTTG
GACCTGGGCCACAGTCGGATAGACTTCTTGCATCCAGACGCTTTTCAGGGGCTGCCCCAT
CTGTTTGAACTCAGACTCTTTTCCTGTGGTCTCTCTGATGCTATGTTGAAAGATGGTTAT
TTCAGAAACTTAGAGTCTTTAACTCGCTTGGACCTATCCATAAATCAGATTAGTGGTCTC
TCCCTTCATCCTTCATTCTTGGAATTGAATTCCCTGAAGTCCATTGATTTTTCCTCCAAC
AAAATACCCATTGTATGTGAGGGTGAGCTCGAGCCCCTCCGGGGAAAAACACTGTCCTTT
TTAAGCCTTGCTAATAATAACCTGTACAGCAGGGTCTCCGTGGACTGGAAGAAGTGTAAG
AACCCCTTCAGAAACATGGTCCTGGAAACCCTAGATGTTTCTGGCAATGGCTGGACCGCG
AACATCATAGGAAACTTTAGCAATGCCATCAATGGAAGCCAGATTTTCTCTCTGGTTATT
ACCTACCACATTATGGGTTCTGGGTTTGGCTTCCATAACGTCAAAGATCCTGACTGGAGC
ACATTCTCTGGCCTGGCCAGAAGCTCGGTGATACACCTGGACCTTTCACAAGGGTATATC
TTCTCCTTGAACTTCCGAGTCTTTGAGAGCCTCAAGGAGCTGAAGGTTCTGAACCTTGCC
CACAACAAGATAAACAAGATTGCAAATGAAGCATTTTATGGACTCGACAACCTCCAGCTT
CTCAATATGTCAGGTAACCTTCTGGGGGAACTTTATGATTCTAACTTTGATGGACTACCT
AAGGTGGCCTATATCGATCTGCAAAAGAATCACATTGGGATCATTCAGGACAAAACATTC
AGATTCCTGAAAAAATTACACACCTTGGATCTTCGGGATAATGCTCTTAAAAGAATTGAT
TTTATTCCCAGCATTCCTAATATCTTCTTGGGCGGCAATAAACTGGTGACTTTGCCAAAC
ATCACACTTACTGCCAACTTCATCCACTTATCAGAGAACAGGCTAGAAGATCTGGGTGAT
CTCTACTTCCTCCTCCAGGTACCTCAACTCCAGATTCTCATTTTAAATCAAAATCGCTTT
TCTTCCTGTAAATCAGCTCATGCTTCTTCAAAGAATCTCAGCTTAGAACAGCTTTTCCTT
GGAGAAAATATGTTGCAACTTGCCTGGGAAGCTGGGGTCTGCTGGGATATTTTTAAGGAG
CTTTTCCATCTACAAGTCCTGTATTTGAATAATAACTACCTGAATTTCCTTCCACCAGGA
GTGTTTAGCGATCTGACTGCATTAAGGAGCCTCAGCCTCAGTTTCAACAGGCTGATGGCT
CTTTCTCCTGGTGACTTACCTGCTAATTTAGAGATCCTTTATATATCCAGAAACCAGCTC
CTATCTCCTGATCCTGGTTTATTCACGTCACTTGGAGCTGTGGACATAACTCATAACAAG
TTCATCTGTGAGTGTGAACTTGGCGCCTTCATCAGTTGGCTCAATCAAACCAATGTCACT
ATACTTGGGTCTCAAGCAGACATATACTGCATGTACCCCAACTCGCTCTCTGGGGCTCCC
CTCTACTCTGTTTCCATGGAGGGTTGTGATGAAGAAGAAATCTTAAAGTCCCTTAAGTTT
TCCCTTTTCATTTTATTCACTGTCACGTTGACTCTGTTCCTCATGGCCGTCCTCATTGTC
ACAAAGTTCCGGGGATTTTGTTTCACTAGTTACATGACAGCCCAGAGACTGGTGTTCAAG
GACCGTCATACCAGGGGAAGAGAATCGGATATGTACAAATACGATGCCTATTTATGCTTC
AGTAGCAAAGACTTTGAATGGGTGCAAAATGCTTTGCTTAAACACCTGGATGCTCAGTAC
AGCAACCAAAACAGATTTAAGCTGTGTTTTGAAGAAAGAGACTTTGTGCCAGGGGAAAAT
CACATCGCCAACATCCAGGATGCCGTGTGGAACAGCAGAAAGATTGTCTGTCTTGTGAGC
AGACACTTCCTTAGAGACGGGTGGTGCCTCGAAGCCTTCAGTTATGCCCAGAGCAGGTGC
TTGTCTGACCTCAACAGTGCCCTCATCGTGGTGGTGGTCGGGTCGCTGTCCCAGTACCAG
CTGATGAAGCATCAGTCCATCAGAGGATTCGTACAGACCCAGCAGTACTTGAAGTGGCCT
GAGGATCTCCAGGATGTCGGCTGGTTTCTCAAAAAACTCTCCCAACACATACTAAAGAAA
GAAAAGAGAACGAAGAAAGACAATAACACTCCGTTGCAAACTCTAGCAACCATCCCC
>EqGr_TLR5_Heq6
ATGGGCGATCACCTCGACCTTCTCTTAGGAATGGTGCTCGTGGCCAGTCCTGTGCTTGGA
ATTTCTTCCTGCTTCTCTGATGGCCGGATGGCCTTGTATCGTTTCTGCAACCTCACCCAG
GTCCCCCAGGTCCCCAACACTACTGAGAGACTCCTGCTAAGCTTCAACTATATCAAGACC
ATCACAACCGCATCGTTCCCCTTCCTGGAGCAGCTGCAGCTGCTGGAGCTCGGGACTCAG
TTTACCCCCTTCACGATTGACAAAGAAGCCTTCAGAAACCTGCCCAATCTTAGAATCTTG
GACCTGGGCCACAGTCGGATAGACTTCTTGCATCCAGACGCTTTTCAGGGGCTGCCCCAT
CTGTTTGAACTCAGACTCTCTTCCTGTGGTCTCTCTGATGCTATGTTGAAAGATGGTTAT
TTCAGAAACTTAGAGTCTTTAACTCGCTTGGACCTATCCATAAATCAGATTAGTGGTCTC
TCCCTTCATCCTTCATTCTTGGAATTGAATTCCCTGAAGTCCATTGATTTTTCCTCCAAC
AAAATACCCATTGTATGTGAGGGTGAGCTCGAGCCCCTCCGGGGAAAAACACTGTCCTTT
TTAAGCCTTGCTAATAATAACCTGTACAGCAGGGTCTCCGTGGACTGGAAGAAGTGTAAG
AACCCCTTCAGAAACATGGTCCTGGAAACCCTAGATGTTTCTGGCAATGGCTGGACCGCG
AACATCATAGGAAACTTTAGCAATGCCATCAATGGAAGCCAGATTTTCTCTCTGGTTATT
ACCTACCACATTATGGGTTCTGGGTTTGGCTTCCATAACGTCAAAGATCCTGACTGGAGC
ACATTCTCTGGCCTGGCCAGAAGCTCGGTGATACACCTGGACCTTTCACAAGGGTATATC
TTCTCCTTGAACTTCCGAGTCTTTGAGAGCCTCAAGGAGCTGAAGGTTCTGAACCTTGCC
CACAACAAGATAAACAAGATTGCAAATGAAGCATTTTATGGACTCGACAACCTCCAGCTT
CTCAATATGTCAGGTAACCTTCTGGGGGAACTTTATGATTCTAACTTTGATGGACTACCT
AAGGTGGCCTATATCGATCTGCAAAAGAATCACATTGGGATCATTCAGGACAAAACATTC
AGATTCCTGAAAAAATTACACACCTTGGATCTTCGGGATAATGCTCTTAAAAGAATTGAT
TTTATTCCCAGCATTCCTAATATCTTCTTGGGCGGCAATAAACTGGTGACTTTGCCAAAC
ATCACACTTACTGCCAACTTCATCCACTTATCAGAGAACAGGCTAGAAGATCTGGGTGAT
CTCTACTTCCTCCTCCAGGTACCTCAACTCCAGATTCTCATTTTAAATCAAAATCGCTTT
TCTTCCTGTAAATCAGCTCATGCTTCTTCAAAGAATCTCAGCTTAGAACAGCTTTTCCTT
GGAGAAAATATGTTGCAACTTGCCTGGGAAGCTGGGGTCTGCTGGGATATTTTTAAGGAG
CTTTTCCATCTACAAGTCCTGTATTTGAATAATAACTACCTGAATTTCCTTCCACCAGGA
GTGTTTAGCGATCTGACTGCATTAAGGAGCCTCAGCCTCAGTTTCAACAGGCTGATGGCT
CTTTCTCCTGGTGACTTACCTGCTAATTTAGAGATCCTTTATATATCCAGAAACCAGCTC
CTATCTCCTGATCCTGGTTTATTCACGTCACTTGGAGCTGTGGACATAACTCATAACAAG
TTCATCTGTGAGTGTGAACTTGGCGCCTTCATCAGTTGGCTCAATCAAACCAATGTCACT
ATACTTGGGTCTCAAGCAGACATATACTGCATGTACCCCAACTCGCTCTCTGGGGCTCCC
CTCTACTCTGTTTCCATGGAGGGTTGTGATGAAGAAGAAATCTTAAAGTCCCTTAAGTTT
TCCCTTTTCATTTTATTCACTGTCACGTTGACTCTGTTCCTCATGGCCGTCCTCATTGTC
ACAAAGTTCCGGGGATTTTGTTTCACTAGTTACATGACAGCCCAGAGACTGGTGTTCAAG
GACCGTCATACCAGGGGAAGAGAATCGGATATGTACAAATACGATGCCTATTTATGCTTC
AGTAGCAAAGACTTTGAATGGGTGCAAAATGCTTTGCTTAAACACCTGGATGCTCAGTAC
AGCAACCAAAACAGATTTAAGCTGTGTTTTGAAGAAAGAGACTTTGTGCCAGGGGAAAAT
CACATCGCCAACATCCAGGATGCCGTGTGGAACAGCAGAAAGATTGTCTGTCTTGTGAGC
AGACACTTCCTTAGAGACGGGTGGTGCCTCGAAGCCTTCAGTTATGCCCAGAGCAGGTGC
TTGTCTGACCTCAACAGTGCCCTCATCGTGGTGGTGGTCGGGTCGCTGTCCCAGTACCAG
CTGATGAAGCATCAGTCCATCAGAGGATTCGTACAGACCCAGCAGTACTTGAAGTGGCCT
GAGGATCTCCAGGATGTCGGCTGGTTTCTCAAAAAACTCTCCCAACACATACTAAAGAAA
GAAAAGAGAACGAAGAAAGACAATAACACTCCGTTGCAAACTCTAGCAACCATCCCC
>EqQuAn_TLR5_Heq15
ATGGGCGATCACCTCGACCTTCTCTTAGGAATGGTGCTCGTGGCCAGTCCTGTGCTTGGA
ATTTCTTCCTGCTTCTCTGATGGCCGGATGGCCTTGTATCGTTTCTGCAACCTCACCCAG
GTCCCCCAGGTCCCCAACACTACTGAGAGACTCCTGCTAGGCTTCAACTATATCAAGACC
ATCACAACCGCATCGTTCCCCTTCCTGGAGCAGCTGCAGCTGCTGGAGCTCGGGACTCAG
TTTACCCCCTTCACGATTGACAAAGAAGCCTTCAGAAACCTGCCCAATCTTAGAATCTTG
GACCTGGGCCACAGTCGGATAGACTTCTTGCATCCAGACGCTTTTCAGGGGCTGCCCCAT
CTGTTTGAACTCAGACTCTTTTCCTGTGGTCTCTCTGATGCTGTGTTGAAAGATGGTTAT
TTCAGAAACTTAGAGTCTTTAACTCGCTTGGACCTATCCATAAATCAGATTAGTGGTCTC
TCCCTTCATCCTTCATTCTTGGAATTGAATTCCCTGAAGTCCATTGATTTTTCCTCCAAC
AAAATACCCATTGTATGTGAGGGTGAGCTCGAGCCCCTCCGGGGAAAAACACTGTCCTTT
TTAAGCCTTGCTAATAATAACCTGTACAGCAGGGTCTCCGTGGACTGGAAGAAGTGTAAG
AACCCCTTCAGAAACATGGTCCTGGAAACCCTAGATGTTTCTGGCAATGGCTGGACCGCG
AACATCATAGGAAACTTTAGCAATGCCATCAATGGAAGCCAGATTTTCTCTCTGGTTATT
ACCTACCACATTATGGGTTCTGGGTTTGGCTTCCATAACGTCAAAGATCCTGACTGGAGC
ACATTCTCTGGCCTGGCCAGAAGCTCGGTGATACACCTGGACCTTTCACAAGGGTATATC
TTCTCCTTGAACTTCCGAGTCTTTGAGAGCCTCAAGGAGCTGAAGGTTCTGAACCTTGCC
CACAACAAGATAAACAAGATTGCAAATGAAGCATTTTATGGACTCGACAACCTCCAGCTT
CTCAATATGTCAGGTAACCTTCTGGGGGAACTTTATGATTCTAACTTTGATGGACTACCT
AAGGTGGCCTATATCGATCTGCAAAAGAATCACATTGGGATCATTCAGGACAAAACATTC
AGATTCCTGAAAAAATTACACACCTTGGATCTTCGGGATAATGCTCTTAAAAGAATTGAT
TTTATTCCCAGCATTCCTAATATCTTCTTGGGCGGCAATAAACTGGTGACTTTGCCAAAC
ATCACACTTACCGCCAACTTCATCCACTTATCAGAGAACAGGCTAGAAGATCTGGGTGAT
CTCTACTTCCTCCTCCAGGTACCTCAACTCCAGATTCTCATTTTAAATCAAAATCGCTTT
TCTTCCTGTAAATCAGCTCATGCTTCTTCAAAGAATCTCAGCTTAGAACAGCTTTTCCTT
GGAGAAAATATGTTGCAACTTGCCTGGGAAGCTGGGGTCTGCTGGGATATTTTTAAGGAG
CTTTTCCATCTACAAGTCCTGTATTTGAATAATAACTACCTGAATTTCCTTCCACCAGGA
GTGTTTAGCGATCTGACTGCATTAAGGAGCCTCAGCCTCAGTTTCAACAGGCTGATGGCT
CTTTCTCCTGGTGACTTACCTGCTAATTTAGAGATCCTTTATATATCCAGAAACCAGCTC
CTATCTCCTGATCCTGGTTTATTCACGTCACTTGGAGCTGTGGACATAACTCATAACAAG
TTCATCTGTGAGTGTGAACTTGGCGCCTTCATCAGTTGGCTCAATCAAACCAATGTCACT
ATACTTGGGTCTCAAGCAGACATATACTGCATGTACCCCAACTCGCTCTCTGGGGCTCCC
CTCTACTCTGTTTCCATGGAGGGTTGTGATGAAGAAGAAATCTTAAAGTCCCTTAAGTTT
TCCCTTTTCATTTTATTCACTGTCACGTTGACTCTGTTCCTCATGGCCGTCCTCATTGTC
ACAAAGTTCCGGGGATTTTGTTTCACTAGTTACATGACAGCCCAGAGACTGGTGTTCAAG
GACCGTCATACCAGGGGAAGAGAATCGGATATGTACAAATACGATGCCTATTTATGCTTC
AGTAGCAAAGACTTTGAATGGGTGCAAAATGCTTTGCTTAAACACCTGGATGCTCAGTAC
AGCAACCAAAACAGATTTAAGCTGTGTTTTGAAGAAAGAGACTTTGTGCCAGGGGAAAAT
CACATCGCCAACATCCAGGATGCCGTGTGGAACAGCAGAAAGATTGTCTGTCTTGTGAGC
AGACACTTCCTTAGAGACGGGTGGTGCCTCGAAGCCTTCAGTTATGCCCAGAGCAGGTGC
TTGTCTGACCTCAACAGTGCCCTCATCGTGGTGGTGGTCGGGTCGCTGTCCCAGTACCAG
CTGATGAAGCATCAGTCCATCAGAGGATTCGTACAGACCCAGCAGTACTTGAAGTGGCCT
GAGGATCTCCAGGATGTCGGCTGGTTTCTCAAAAAACTCTCCCAACACATACTAAAGAAA
GAAAAGAGAACGAAGAAAGACAATAACACTCCGTTGCAAACTCTAGCAACCATCCCC
>EqQuAn_TLR5_Heq16
ATGGGCGATCACCTCGACCTTCTCTTAGGAATGGTGCTCGTGGCCAGTCCTGTGCTTGGA
ATTTCTTCCTGCTTCTCTGATGGCCGGATGGCCTTGTATCGTTTCTGCAACCTCACCCAG
GTCCCCCAGGTCCCCAACACTACTGAGAGACTCCTGCTAGGCTTCAACTATATCAAGACC
ATCACAACCGCATCGTTCCCCTTCCTGGAGCAGCTGCAGCTGCTGGAGCTCGGGACTCAG
TTTACCCCCTTCACGATTGACAAAGAAGCCTTCAGAAACCTACCCAATCTTAGAATCTTG
GACCTGGGCCACAGTCGGATAGACTTCTTGCATCCAGACGCTTTTCAGGGGCTGCCCCAT
CTGTTTGAACTCAGACTCTTTTCCTGTGGTCTCTCTGATGCTGTGTTGAAAGATGGTTAT
TTCAGAAACTTAGAGTCTTTAACTCGCTTGGACCTATCCATAAATCAGATTAGTGGTCTC
TCCCTTCATCCTTCATTCTTGGAATTGAATTCCCTGAAGTCCATTGATTTTTCCTCCAAC
AAAATACCCATTGTATGTGAGGGTGAGCTCGAGCCCCTCCGGGGAAAAACACTGTCCTTT
TTAAGCCTTGCTAATAATAACCTGTACAGCAGGGTCTCCGTGGACTGGAAGAAGTGTAAG
AACCCCTTCAGAAACATGGTCCTGGAAACCCTAGATGTTTCTGGCAATGGCTGGACCGCG
AACATCATAGGAAACTTTAGCAATGCCATCAATGGAAGCCAGATTTTCTCTCTGGTTATT
ACCTACCACATTATGGGTTCTGGGTTTGGCTTCCATAACGTCAAAGATCCTGACTGGAGC
ACATTCTCTGGCCTGGCCAGAAGCTCGGTGATACACCTGGACCTTTCACAAGGGTATATC
TTCTCCTTGAACTTCCGAGTCTTTGAGAGCCTCAAGGAGCTGAAGGTTCTGAACCTTGCC
CACAACAAGATAAACAAGATTGCAAATGAAGCATTTTATGGACTCGACAACCTCCAGCTT
CTCAATATGTCAGGTAACCTTCTGGGGGAACTTTATGATTCTAACTTTGATGGACTACCT
AAGGTGACCTATATCGATCTGCAAAAGAATCACATTGGGATCATTCAGGACAAAACATTC
AGATTCCTGAAAAAATTACACACCTTGGATCTTCGGGATAATGCTCTTAAAAGAATTGAT
TTTATTCCCAGCATTCCTAATATCTTCTTGGGCAGCAATAAACTGGTGACTTTGCCAAAC
ATCACACTTACCGCCAACTTCATCCACTTATCAGAGAACAGGCTAGAAGATCTGGGTGAT
CTCTACTTCCTCCTCCAGGTACCTCAACTCCAGATTCTCATTTTAAATCAAAATCGCTTT
TCTTCCTGTAAATCAGCTCATGCTTCTTCAAAGAATCTCAGCTTAGAACAGCTTTTCCTT
GGAGAAAATATGTTGCAACTTGCCTGGGAAGCTGGGGTCTGCTGGGATATTTTTAAGGAG
CTTTTCCATCTACAAGTCCTGTATTTGAATAATAACTACCTGAATTTCCTTCCACCAGGA
GTGTTTAGCGATCTGACTGCATTAAGGAGCCTCAGCCTCAGTTTCAACAGGCTGATGGCT
CTTTCTCCTGGTGACTTACCTGCTAATTTAGAGATCCTTTATATATCCAGAAACCAGCTC
CTATCTCCTGATCCTGGTTTATTCACGTCACTTGGAGCTGTGGACATAACTCATAACAAG
TTCATCTGTGAGTGTGAACTTGGCGCCTTCATCAGTTGGCTCAATCAAACCAATGTCACT
ATACTTGGGTCTCAAGCAGACATATACTGCATGTACCCCAACTCGCTCTCTGGGGCTCCC
CTCTACTCTGTTTCCATGGAGGGTTGTGATGAAGAAGAAATCTTAAAGTCCCTTAAGTTT
TCCCTTTTCATTTTATTCACTGTCACGTTGACTCTGTTCCTCATGGCCGTCCTCATTGTC
ACAAAGTTCCGGGGATTTTGTTTCACTAGTTACATGACAGCCCAGAGACTGGTGTTCAAG
GACCGTCATACCAGGGGAAGAGAATCGGATATGTACAAATACGATGCCTATTTATGCTTC
AGTAGCAAAGACTTTGAATGGGTGCAAAATGCTTTGCTTAAACACCTGGATGCTCAGTAC
AGCAACCAAAACAGATTTAAGCTATGTTTTGAAGAAAGAGACTTTGTGCCAGGGGAAAAT
CACATCGCCAACATCCAGGATGCCGTGTGGAACAGCAGAAAGATTGTCTGTCTTGTGAGC
AGACACTTCCTTAGAGACGGGTGGTGCCTCGAAGCCTTCAGTTATGCCCAGAGCAGGTGC
TTGTCTGACCTCAACAGTGCCCTCATCGTGGTGGTGGTCGGGTCGCTGTCCCAGTACCAG
CTGATGAAGCATCAGTCCATCAGAGGATTCGTACAGACCCAGCAGTACTTGAAGTGGCCT
GAGGATCTCCAGGATGTCGGCTGGTTTCTCAAAAAACTCTCCCAACACATACTAAAGAAA
GAAAAGAGAACGAAGAAAGACAATAACACTCCGTTGCAAACTCTAGCAACCATCCCC
>EqQuBoe_TLR5_Heq17
ATGGGCGATCACCTCGACCTTCTCTTAGGAATGGTGCTCGTGGCCAGTCCTGTGCTTGGA
ATTTCTTCCTGCTTCTCTGATGGCCGGATGGCCTTGTATCGTTTCTGCAACCTCACCCAG
GTCCCCCAGGTCCCCAACACTACTGAGAGACTCCTGCTAGGCTTCAACTATATCAAGACC
ATCACAACCGCATCGTTCCCCTTCCTGGAGCAGCTGCAGCTGCTGGAGCTCGGGACTCAG
TTTACCCCCTTCACGATTGACAAAGAAGCCTTCAGAAACCTACCCAATCTTAGAATCTTG
GACCTGGGCCACAGTCGGATAGACTTCTTGCATCCAGACGCTTTTCAGGGGCTGCCCCAT
CTGTTTGAACTCAGACTCTTTTCCTGTGGTCTCTCTGATGCTGTGTTGAAAGATGGTTAT
TTCAGAAACTTAGAGTCTTTAACTCGCTTGGACCTATCCATAAATCAGATTAGTGGTCTC
TCCCTTCATCCTTCATTCTTGGAATTGAATTCCCTGAAGTCCATTGATTTTTCCTCCAAC
AAAATACCCATTGTATGTGAGGGTGAGCTCGAGCCCCTCCGGGGAAAAACACTGTCCTTT
TTAAGCCTTGCTAATAATAACCTGTACAGCAGGGTCTCCGTGGACTGGAAGAAGTGTAAG
AACCCCTTCAGAAACATGGTCCTGGAAACCCTAGATGTTTCTGGCAATGGCTGGACCGCG
AACATCATAGGAAACTTTAGCAATGCCATCAATGGAAGCCAGATTTTCTCTCTGGTTATT
ACCTACCACATTATGGGTTCTGGGTTTGGCTTCCATAACGTCAAAGATCCTGACTGGAGC
ACATTCTCTGGCCTGGCCAGAAGCTCGGTGATACACCTGGACCTTTCACAAGGGTATATC
TTCTCCTTGAACTTCCGAGTCTTTGAGAGCCTCAAGGAGCTGAAGGTTCTGAACCTTGCC
CACAACAAGATAAACAAGATTGCAAATGAAGCATTTTATGGACTCGACAACCTCCAGCTT
CTCAATATGTCAGGTAACCTTCTGGGGGAACTTTATGATTCTAACTTTGATGGACTACCT
AAGGTGGCCTATATCGATCTGCAAAAGAATCACATTGGGATCATTCAGGACAAAACATTC
AGATTCCTGAAAAAATTACACACCTTGGATCTTCGGGATAATGCTCTTAAAAGAATTGAT
TTTATTCCCAGCATTCCTAATATCTTCTTGGGCGGCAATAAACTGGTGACTTTGCCAAAC
ATCACACTTACCGCCAACTTCATCCACTTATCAGAGAACAGGCTAGAAGATCTGGGTGAT
CTCTACTTCCTCCTCCAGGTACCTCAACTCCAGATTCTCATTTTAAATCAAAATCGCTTT
TCTTCCTGTAAATCAGCTCATGCTTCTTCAAAGAATCTCAGCTTAGAACAGCTTTTCCTT
GGAGAAAATATGTTGCAACTTGCCTGGGAAGCTGGGGTCTGCTGGGATATTTTTAAGGAG
CTTTTCCATCTACAAGTCCTGTATTTGAATAATAACTACCTGAATTTCCTTCCACCAGGA
GTGTTTAGCGATCTGACTGCATTAAGGAGCCTCAGCCTCAGTTTCAACAGGCTGATGGCT
CTTTCTCCTGGTGACTTACCTGCTAATTTAGAGATCCTTTATATATCCAGAAACCAGCTC
CTATCTCCTGATCCTGGTTTATTCACGTCACTTGGAGCTGTGGACATAACTCATAACAAG
TTCATCTGTGAGTGTGAACTTGGCGCCTTCATCAGTTGGCTCAATCAAACCAATGTCACT
ATACTTGGGTCTCAAGCAGACATATACTGCATGTACCCCAACTCGCTCTCTGGGGCTCCC
CTCTACTCTGTTTCCATGGAGGGTTGTGATGAAGAAGAAATCTTAAAGTCCCTTAAGTTT
TCCCTTTTCATTTTATTCACTGTCACGTTGACTCTGTTCCTCATGGCCGTCCTCATTGTC
ACAAAGTTCCGGGGATTTTGTTTCACTAGTTACATGACAGCCCAGAGACTGGTGTTCAAG
GACCGTCATACCAGGGGAAGAGAATCGGATATGTACAAATACGATGCCTATTTATGCTTC
AGTAGCAAAGACTTTGAATGGGTGCAAAATGCTTTGCTTAAACACCTGGATGCTCAGTAC
AGCAACCAAAACAGATTTAAGCTGTGTTTTGAAGAAAGAGACTTTGTGCCAGGGGAAAAT
CACATCGCCAACATCCAGGATGCCGTGTGGAACAGCAGAAAGATTGTCTGTCTTGTGAGC
AGACACTTCCTTAGAGACGGGTGGTGCCTCGAAGCCTTCAGTTATGCCCAGAGCAGGTGC
TTGTCTGACCTCAACAGTGCCCTCATCGTGGTGGTGGTCGGGTCGCTGTCCCAGTACCAG
CTGATGAAGCATCAGTCCATCAGAGGATTCGTACAGACCCAGCAGTACTTGAAGTGGCCT
GAGGATCTCCAGGATGTCGGCTGGTTTCTCAAAAAACTCTCCCAACACATACTAAAGAAA
GAAAAGAGAACGAAGAAAGACAATAACACTCCGTTGCAAACTCTAGCAACCATCCCC
>EqQuBoe_TLR5_Heq18
ATGGGCGATCACCTCGACCTTCTCTTAGGAATGGTGCTCGTGGCCAGTCCTGTGCTTGGA
ATTTCTTCCTGCTTCTCTGATGGCCGGATGGCCTTGTATCGTTTCTGCAACCTCACCCAG
GTCCCCCAGGTCCCCAACACTACTGAGAGACTCCTGCTAGGCTTCAACTATATCAAGACC
ATCACAACCGCATCGTTCCCCTTCCTGGAGCAGCTGCAGCTGCTGGAGCTCGGGACTCAG
TTTACCCCCTTCACGATTGACAAAGAAGCCTTCAGAAACCTACCCAATCTTAGAATCTTG
GACCTGGGCCACAGTCGGATAGACTTCTTGCATCCAGATGCTTTTCAGGGGCTGCCCCAT
CTGTTTGAACTCAGACTCTTTTCCTGTGGTCTCTCTGATGCTGTGTTGAAAGATGGTTAT
TTCAGAAACTTAGAGTCTTTAACTCGCTTGGACCTATCCATAAATCAGATTAGTGGTCTC
TCCCTTCATCCTTCATTCTTGGAATTGAATTCCCTGAAGTCCATTGATTTTTCCTCCAAC
AAAATACCCATTGTATGTGAGGGTGAGCTCGAGCCCCTCCGGGGAAAAACACTGTCCTTT
TTAAGCCTTGCTAATAATAACCTGTACAGCAGGGTCTCCGTGGACTGGAAGAAGTGTAAG
AACCCCTTCAGAAACATGGTCCTGGAAACCCTAGATGTTTCTGGCAATGGCTGGACCGCG
AACATCATAGGAAACTTTAGCAATGCCATCAATGGAAGCCAGATTTTCTCTCTGGTTATT
ACCTACCACATTATGGGTTCTGGGTTTGGCTTCCATAACGTCAAAGATCCTGACTGGAGC
ACATTCTCTGGCCTGGCCAGAAGCTCGGTGATACACCTGGACCTTTCACAAGGGTATATC
TTCTCCTTGAACTTCCGAGTCTTTGAGAGCCTCAAGGAGCTGAAGGTTCTGAACCTTGCC
CACAACAAGATAAACAAGATTGCAAATGAAGCATTTTATGGACTCGACAACCTCCAGCTT
CTCAATATGTCAGGTAACCTTCTGGGGGAACTTTATGATTCTAACTTTGATGGACTACCT
AAGGTGGCCTATATCGATCTGCAAAAGAATCACATTGGGATCATTCAGGACAAAACATTC
AGATTCCTGAAAAAATTACACACCTTGGATCTTCGGGATAATGCTCTTAAAAGAATTGAT
TTTATTCCCAGCATTCCTAATATCTTCTTGGGCGGCAATAAACTGGTGACTTTGCCAAAC
ATCACACTTACCGCCAACTTCATCCACTTATCAGAGAACAGGCTAGAAGATCTGGGTGAT
CTCTACTTCCTCCTCCAGGTACCTCAACTCCAGATTCTCATTTTAAATCAAAATCGCTTT
TCTTCCTGTAAATCAGCTCATGCTTCTTCAAAGAATCTCAGCTTAGAACAGCTTTTCCTT
GGAGAAAATATGTTGCAACTTGCCTGGGAAGCTGGGGTCTGCTGGGATATTTTTAAGGAG
CTTTTCCATCTACAAGTCCTGTATTTGAATAATAACTACCTGAATTTCCTTCCACCAGGA
GTGTTTAGCGATCTGACTGCATTAAGGAGCCTCAGCCTCAGTTTCAACAGGCTGATGGCT
CTTTCTCCTGGTGACTTACCTGCTAATTTAGAGATCCTTTATATATCCAGAAACCAGCTC
CTATCTCCTGATCCTGGTTTATTCACGTCACTTGGAGCTGTGGACATAACTCATAACAAG
TTCATCTGTGAGTGTGAACTTGGCGCCTTCATCAGTTGGCTCAATCAAACCAATGTCACT
ATACTTGGGTCTCAAGCAGACATATACTGCATGTACCCCAACTCGCTCTCTGGGGCTCCC
CTCTACTCTGTTTCCATGGAGGGTTGTGATGAAGAAGAAATCTTAAAGTCCCTTAAGTTT
TCCCTTTTCATTTTATTCACTGTCACGTTGACTCTGTTCCTCATGGCCGTCCTCATTGTC
ACAAAGTTCCGGGGATTTTGTTTCACTAGTTACATGACAGCCCAGAGACTGGTGTTCAAG
GACCGTCATACCAGGGGAAGAGAATCGGATATGTACAAATACGATGCCTATTTATGCTTC
AGTAGCAAAGACTTTGAATGGGTGCAAAATGCTTTGCTTAAACACCTGGATGCTCAGTAC
AGCAACCAAAACAGATTTAAGCTGTGTTTTGAAGAAAGAGACTTTGTGCCAGGGGAAAAT
CACATCGCCAACATCCAGGATGCCGTGTGGAACAGCAGAAAGATTGTCTGTCTTGTGAGC
AGACACTTCCTTAGAGACGGGTGGTGCCTCGAAGCCTTCAGTTATGCCCAGAGCAGGTGC
TTGTCTGACCTCAACAGTGCCCTCATCGTGGTGGTGGTCGGGTCGCTGTCCCAGTACCAG
CTGATGAAGCATCAGTCCATCAGAGGATTCGTACAGACCCAGCAGTACTTGAAGTGGCCT
GAGGATCTCCAGGATGTCGGCTGGTTTCTCAAAAAACTCTCCCAACACATACTAAAGAAA
GAAAAGAGAACGAAGAAAGACAATAACACTCCGTTGCAAACTCTAGCAACCATCCCC
>EqQuBoe_TLR5_Heq19
ATGGGCGATCACCTCGACCTTCTCTTAGGAATGGTGCTCGTGGCCAGTCCTGTGCTTGGA
ATTTCTTCCTGCTTCTCTGATGGCCGGATGGCCTTGTATCGTTTCTGCAACCTCACCCAG
GTCCCCCAGGTCCCCAACACTACTGAGAGACTCCTGCTAGGCTTCAACTATATCAAGACC
ATCACAACCGCATCGTTCCCCTTCCTGGAGCAGCTGCAGCTGCTGGAGCTCGGGACTCAG
TTTACCCCCTTCACGATTGACAAAGAAGCCTTCAGAAACCTACCCAATCTTAGAATCTTG
GACCTGGGCCACAGTCGGATAGACTTCTTGCATCCAGACGCTTTTCAGGGGCTGCCCCAT
CTGTTTGAACTCAGACTCTTTTCCTGTGGTCTCTCTGATGCTGTGTTGAAAGATGGTTAT
TTCAGAAACTTAGAGTCTTTAACTCGCTTGGACCTATCCATAAATCAGATTAGTGGTCTC
TCCCTTCATCCTTCATTCTTGGAATTGAATTCCCTGAAGTCCATTGATTTTTCCTCCAAC
AAAATACCCATTGTATGTGAGGGTGAGCTCGAGCCCCTCCGGGGAAAAACACTGTCCTTT
TTAAGCCTTGCTAATAATAACCTGTACAGCAGGGTCTCCGTGGACTGGAAGAAGTGTAAG
AACCCCTTCAGAAACATGGTCCTGGAAACCCTAGATGTTTCTGGCAATGGCTGGACCGCG
AACATCATAGGAAACTTTAGCAATGCCATCAATGGAAGCCAGATTTTCTCTCTGGTTATT
ACCTACCACATTATGGGTTCTGGGTTTGGCTTCCATAACGTCAAAGATCCTGACTGGAGC
ACATTCTCTGGCCTGGCCAGAAGCTCGGTGATACACCTGGACCTTTCACAAGGGTATATC
TTCTCCTTGAACTTCCGAGTCTTTGAGAGCCTCAAGGAGCTGAAGGTTCTGAACCTTGCC
CACAACAAGATAAACAAGATTGCAAATGAAGCATTTTATGGACTCGACAACCTCCAGCTT
CTCAATATGTCAGGTAACCTTCTGGGGGAACTTTATGATTCTAACTTTGATGGACTACCT
AAGGTGGCCTATATCGATCTGCAAAAGAATCACATTGGGATCATTCAGGACAAAACATTC
AGATTCCTGAAAAAATTACACACCTTGGATCTTCGGGATAATGCTCTTAAAAGAATTGAT
TTTATTCCCAGCATTCCTAATATCTTCTTGGGCGGCAATAAACTGGTGACTTTGCCAAAC
ATCACACTTACCGCCAACTTCATCCACTTATCAGAGAACAGGCTAGAAGATCTGGGTGAT
CTCTACTTCCTCCTCCAGGTACCTCAACTCCAGATTCTCATTTTAAATCAAAATCGCTTT
TCTTCCTGTAAATCAGCTCATGCTTCTTCAAAGAATCTCAGCTTAGAACAGCTTTTCCTT
GGAGAAAATATGTTGCAACTTGCCTGGGAAGCTGGGGTCTGCTGGGATATTTTTAAGGAG
CTTTTCCATCTACAAGTCCTGTATTTGAATAATAACTACCTGAATTTCCTTCCACCAGGA
GTGTTTAGCGATCTGACTGCATTAAGGAGCCTCAGCCTCAGTTTCAACAGGCTGATGGCT
CTTTCTCCTGGTGACTTACCTGCTAATTTAGAGATCCTTTATATATCCAGAAACCAGCTC
CTATCTCCTGATCCTGGTTTATTCACATCACTTGGAGCTGTGGACATAACTCATAACAAG
TTCATCTGTGAGTGTGAACTTGGCGCCTTCATCAGTTGGCTCAATCAAACCAATGTCACT
ATACTTGGGTCTCAAGCAGACATATACTGCATGTACCCCAACTCGCTCTCTGGGGCTCCC
CTCTACTCTGTTTCCATGGAGGGTTGTGATGAAGAAGAAATCTTAAAGTCCCTTAAGTTT
TCCCTTTTCATTTTATTCACTGTCACGTTGACTCTGTTCCTCATGGCCGTCCTCATTGTC
ACAAAGTTCCGGGGATTTTGTTTCACTAGTTACATGACAGCCCAGAGACTGGTGTTCAAG
GACCGTCATACCAGGGGAAGAGAATCGGATATGTACAAATACGATGCCTATTTATGCTTC
AGTAGCAAAGACTTTGAATGGGTGCAAAATGCTTTGCTTAAACACCTGGATGCTCAGTAC
AGCAACCAAAACAGATTTAAGCTATGTTTTGAAGAAAGAGACTTTGTGCCAGGGGAAAAT
CACATCGCCAACATCCAGGATGCCGTGTGGAACAGCAGAAAGATTGTCTGTCTTGTGAGC
AGACACTTCCTTAGAGACGGGTGGTGCCTCGAAGCCTTCAGTTATGCCCAGAGCAGGTGC
TTGTCTGACCTCAACAGTGCCCTCATCGTGGTGGTGGTCGGGTCGCTGTCCCAGTACCAG
CTGATGAAGCATCAGTCCATCAGAGGATTCGTACAGACCCAGCAGTACTTGAAGTGGCCT
GAGGATCTCCAGGATGTCGGCTGGTTTCTCAAAAAACTCTCCCAACACATACTAAAGAAA
GAAAAGAGAACGAAGAAAGACAATAACACTCCGTTGCAAACTCTAGCAACCATCCCC
>EqQuBor_TLR5_Heq20
ATGGGCGATCACCTCGACCTTCTCTTAGGAATGGTGCTCGTGGCCAGTCCTGTGCTTAGA
ATTTCTTCCTGCTTCTCTGATGGCCGGATGGCCTTGTATCGTTTCTGCAACCTCACCCAG
GTCCCCCAGGTCCCCAACACTACTGAGAGACTCCTGCTAGGCTTCAACTATATCAAGACC
ATCACAACCGCATCGTTCCCCTTCCTGGAGCAGCTGCAGCTGCTGGAGCTCGGGACTCAG
TTTACCCCCTTCACGATTGACAAAGAAGCCTTCAGAAACCTGCCCAATCTTAGAATCTTG
GACCTGGGCCACAGTCGGATAGACTTCTTGCATCCAGACGCTTTTCAGGGGCTGCCCCAT
CTGTTTGAACTCAGACTCTTTTCCTGTGGTCTCTCTGATGCTGTGTTGAAAGATGGTTAT
TTCAGAAACTTAGAGTCTTTAACTCGCTTGGACCTATCCATAAATCAGATTAGTGGTCTC
TCCCTTCATCCTTCATTCTTGGAATTGAATTCCCTGAAGTCCATTGATTTTTCCTCCAAC
AAAATACCCATTGTATGTGAGGGTGAGCTCGAGCCCCTCCGGGGAAAAACACTGTCCTTT
TTAAGCCTTGCTAATAATAACCTGTACAGCAGGGTCTCCGTGGACTGGAAGAAGTGTAAG
AACCCCTTCAGAAACATGGTCCTGGAAACCCTAGATGTTTCTGGCAATGGCTGGACCGCG
AACATCATAGGAAACTTTAGCAATGCCATCAATGGAAGCCAGATTTTCTCTCTGGTTATT
ACCTACCACATTATGGGTTCTGGGTTTGGCTTCCATAACGTCAAAGATCCTGACTGGAGC
ACATTCTCTGGCCTGGCCAGAAGCTCGGTGATACACCTGGACCTTTCACAAGGGTATATC
TTCTCCTTGAACTTCCGAGTCTTTGAGAGCCTCAAGGAGCTGAAGGTTCTGAACCTTGCC
CACAACAAGATAAACAAGATTGCAAATGAAGCATTTTATGGACTCGACAACCTCCAGCTT
CTCAATATGTCAGGTAACCTTCTGGGGGAACTTTATGATTCTAACTTTGATGGACTACCT
AAGGTGGCCTATATCGATCTGCAAAAGAATCACATTGGGATCATTCAGGACAAAACATTC
AGATTCCTGAAAAAATTACACACCTTGGATCTTCGGGATAATGCTCTTAAAAGAATTGAT
TTTATTCCCAGCATTCCTAATATCTTCTTGGGCGGCAATAAACTGGTGACTTTGCCAAAC
ATCACACTTACCGCCAACTTCATCCACTTATCAGAGAACAGGCTAGAAGATCTGGGTGAT
CTCTACTTCCTCCTCCAGGTACCTCAACTCCAGATTCTCATTTTAAATCAAAATCGCTTT
TCTTCCTGTAAATCAGCTCATGCTTCTTCAAAGAATCTCAGCTTAGAACAGCTTTTCCTT
GGAGAAAATATGTTGCAACTTGCCTGGGAAGCTGGGGTCTGCTGGGATATTTTTAAGGAG
CTTTTCCATCTACAAGTCCTGTATTTGAATAATAACTACCTGAATTTCCTTCCACCAGGA
GTGTTTAGCGATCTGACTGCATTAAGGAGCCTCAGCCTCAGTTTCAACAGGCTGATGGCT
CTTTCTCCTGGTGACTTACCTGCTAATTTAGAGATCCTTTATATATCCAGAAACCAGCTC
CTATCTCCTGATCCTGGTTTATTCACGTCACTTGGAGCTGTGGACATAACTCATAACAAG
TTCATCTGTGAGTGTGAACTTGGCGCCTTCATCAGTTGGCTCAATCAAACCAATGTCACT
ATACTTGGGTCTCAAGCAGACATATACTGCATGTACCCCAACTCGCTCTCTGGGGCTCCC
CTCTACTCTGTTTCCATGGAGGGTTGTGATGAAGAAGAAATCTTAAAGTCCCTTAAGTTT
TCCCTTTTCATTTTATTCACTGTCACGTTGACTCTGTTCCTCATGGCCGTCCTCATTGTC
ACAAAGTTCCGGGGATTTTGTTTCACTAGTTACATGACAGCCCAGAGACTGGTGTTCAAG
GACCGTCATACCAGGGGAAGAGAATCGGATATGTACAAATACGATGCCTATTTATGCTTC
AGTAGCAAAGACTTTGAATGGGTGCAAAATGCTTTGCTTAAACACCTGGATGCTCAGTAC
AGCAACCAAAACAGATTTAAGCTGTGTTTTGAAGAAAGAGACTTTGTGCCAGGGGAAAAT
CACATCGCCAACATCCAGGATGCCGTGTGGAACAGCAGAAAGATTGTCTGTCTTGTGAGC
AGACACTTCCTTAGAGACGGGTGGTGCCTCGAAGCCTTCAGTTATGCCCAGAGCAGGTGC
TTGTCTGACCTCAACAGTGCCCTCATCGTGGTGGTGGTCGGGTCGCTGTCCCAGTACCAG
CTGATGAAGCATCAGTCCATCAGAGGATTCGTACAGACCCAGCAGTACTTGAAGTGGCCT
GAGGATCTCCAGGATGTCGGCTGGTTTCTCAAAAAACTCTCCCAACACATACTAAAGAAA
GAAAAGAGAACGAAGAAAGACAATAACACTCCGTTGCAAACTCTAGCAACCATCCCC
>EqQuBor_TLR5_Heq15
ATGGGCGATCACCTCGACCTTCTCTTAGGAATGGTGCTCGTGGCCAGTCCTGTGCTTGGA
ATTTCTTCCTGCTTCTCTGATGGCCGGATGGCCTTGTATCGTTTCTGCAACCTCACCCAG
GTCCCCCAGGTCCCCAACACTACTGAGAGACTCCTGCTAGGCTTCAACTATATCAAGACC
ATCACAACCGCATCGTTCCCCTTCCTGGAGCAGCTGCAGCTGCTGGAGCTCGGGACTCAG
TTTACCCCCTTCACGATTGACAAAGAAGCCTTCAGAAACCTGCCCAATCTTAGAATCTTG
GACCTGGGCCACAGTCGGATAGACTTCTTGCATCCAGACGCTTTTCAGGGGCTGCCCCAT
CTGTTTGAACTCAGACTCTTTTCCTGTGGTCTCTCTGATGCTGTGTTGAAAGATGGTTAT
TTCAGAAACTTAGAGTCTTTAACTCGCTTGGACCTATCCATAAATCAGATTAGTGGTCTC
TCCCTTCATCCTTCATTCTTGGAATTGAATTCCCTGAAGTCCATTGATTTTTCCTCCAAC
AAAATACCCATTGTATGTGAGGGTGAGCTCGAGCCCCTCCGGGGAAAAACACTGTCCTTT
TTAAGCCTTGCTAATAATAACCTGTACAGCAGGGTCTCCGTGGACTGGAAGAAGTGTAAG
AACCCCTTCAGAAACATGGTCCTGGAAACCCTAGATGTTTCTGGCAATGGCTGGACCGCG
AACATCATAGGAAACTTTAGCAATGCCATCAATGGAAGCCAGATTTTCTCTCTGGTTATT
ACCTACCACATTATGGGTTCTGGGTTTGGCTTCCATAACGTCAAAGATCCTGACTGGAGC
ACATTCTCTGGCCTGGCCAGAAGCTCGGTGATACACCTGGACCTTTCACAAGGGTATATC
TTCTCCTTGAACTTCCGAGTCTTTGAGAGCCTCAAGGAGCTGAAGGTTCTGAACCTTGCC
CACAACAAGATAAACAAGATTGCAAATGAAGCATTTTATGGACTCGACAACCTCCAGCTT
CTCAATATGTCAGGTAACCTTCTGGGGGAACTTTATGATTCTAACTTTGATGGACTACCT
AAGGTGGCCTATATCGATCTGCAAAAGAATCACATTGGGATCATTCAGGACAAAACATTC
AGATTCCTGAAAAAATTACACACCTTGGATCTTCGGGATAATGCTCTTAAAAGAATTGAT
TTTATTCCCAGCATTCCTAATATCTTCTTGGGCGGCAATAAACTGGTGACTTTGCCAAAC
ATCACACTTACCGCCAACTTCATCCACTTATCAGAGAACAGGCTAGAAGATCTGGGTGAT
CTCTACTTCCTCCTCCAGGTACCTCAACTCCAGATTCTCATTTTAAATCAAAATCGCTTT
TCTTCCTGTAAATCAGCTCATGCTTCTTCAAAGAATCTCAGCTTAGAACAGCTTTTCCTT
GGAGAAAATATGTTGCAACTTGCCTGGGAAGCTGGGGTCTGCTGGGATATTTTTAAGGAG
CTTTTCCATCTACAAGTCCTGTATTTGAATAATAACTACCTGAATTTCCTTCCACCAGGA
GTGTTTAGCGATCTGACTGCATTAAGGAGCCTCAGCCTCAGTTTCAACAGGCTGATGGCT
CTTTCTCCTGGTGACTTACCTGCTAATTTAGAGATCCTTTATATATCCAGAAACCAGCTC
CTATCTCCTGATCCTGGTTTATTCACGTCACTTGGAGCTGTGGACATAACTCATAACAAG
TTCATCTGTGAGTGTGAACTTGGCGCCTTCATCAGTTGGCTCAATCAAACCAATGTCACT
ATACTTGGGTCTCAAGCAGACATATACTGCATGTACCCCAACTCGCTCTCTGGGGCTCCC
CTCTACTCTGTTTCCATGGAGGGTTGTGATGAAGAAGAAATCTTAAAGTCCCTTAAGTTT
TCCCTTTTCATTTTATTCACTGTCACGTTGACTCTGTTCCTCATGGCCGTCCTCATTGTC
ACAAAGTTCCGGGGATTTTGTTTCACTAGTTACATGACAGCCCAGAGACTGGTGTTCAAG
GACCGTCATACCAGGGGAAGAGAATCGGATATGTACAAATACGATGCCTATTTATGCTTC
AGTAGCAAAGACTTTGAATGGGTGCAAAATGCTTTGCTTAAACACCTGGATGCTCAGTAC
AGCAACCAAAACAGATTTAAGCTGTGTTTTGAAGAAAGAGACTTTGTGCCAGGGGAAAAT
CACATCGCCAACATCCAGGATGCCGTGTGGAACAGCAGAAAGATTGTCTGTCTTGTGAGC
AGACACTTCCTTAGAGACGGGTGGTGCCTCGAAGCCTTCAGTTATGCCCAGAGCAGGTGC
TTGTCTGACCTCAACAGTGCCCTCATCGTGGTGGTGGTCGGGTCGCTGTCCCAGTACCAG
CTGATGAAGCATCAGTCCATCAGAGGATTCGTACAGACCCAGCAGTACTTGAAGTGGCCT
GAGGATCTCCAGGATGTCGGCTGGTTTCTCAAAAAACTCTCCCAACACATACTAAAGAAA
GAAAAGAGAACGAAGAAAGACAATAACACTCCGTTGCAAACTCTAGCAACCATCCCC
>EqQuBor_TLR5_Heq21
ATGGGCGATCACCTCGACCTTCTCTTAGGAATGGTGCTCGTGGCCAGTCCTGTGCTTGGA
ATTTCTTCCTGCTTCTCTGATGGCCGGATGGCCTTGTATCGTTTCTGCAACCTCACCCAG
GTCCCCCAGGTCCCCAACACTACTGAGAGACTCCTGCTAGGCTTCAACTATATCAAGACC
ATCACAACCGCATCGTTCCCCTTCCTGGAGCAGCTGCAGCTGCTGGAGCTCGGGACTCAG
TTTACCCCCTTCACGATTGACAAAGAAGCCTTCAGAAACCTACCCAATCTTAGAATCTTG
GACCTGGGCCACAGTCGGATAGACTTCTTGCATCCAGACGCTTTTCAGGGGCTGCCCCAT
CTGTTTGAACTCAGACTCTTTTCCTGTGGTCTCTCTGATGCTGTGTTGAAAGATGGTTAT
TTCAGAAACTTAGAGTCTTTAACTCGCTTGGACCTATCCATAAATCAGATTAGTGGTCTC
TCCCTTCATCCTTCATTCTTGGAATTGAATTCCCTGAAGTCCATTGATTTTTCCTCCAAC
AAAATACCCATTGTATGTGAGGGTGAGCTCGAGCCCCTCCGGGGAAAAACACTGTCCTTT
TTAAGCCTTGCTAATAATAACCTGTACAGCAGGGTCTCCGTGGACTGGAAGAAGTGTAAG
AACCCCTTCAGAAACATGGTCCTGGAAACCCTAGATGTTTCTGGCAATGGCTGGACCGCG
AACATCATAGGAAACTTTAGCAATGCCATCAATGGAAGCCAGATTTTCTCTCTGGTTATT
ACCTACCACATTATGGGTTCTGGGTTTGGCTTCCATAACGTCAAAGATCCTGACTGGAGC
ACATTCTCTGGCCTGGCCAGAAGCTCGGTGATACACCTGGACCTTTCACAAGGGTATATC
TTCTCCTTGAACTTCCGAGTCTTTGAGAGCCTCAAGGAGCTGAAGGTTCTGAACCTTGCC
CACAACAAGATAAACAAGATTGCAAATGAAGCATTTTATGGACTCGACAACCTCCAGCTT
CTCAATATGTCAGGTAACCTTCTGGGGGAACTTTATGATTCTAACTTTGATGGACTACCT
AAGGTGGCCTATATCGATCTGCAAAAGAATCACATTGGGATCATTCAGGACAAAGCATTC
AGATTCCTGAAAAAATTACACACCTTGGATCTTCGGGATAATGCTCTTAAAAGAATTGAT
TTTATTCCCAGCATTCCTAATATCTTCTTGGGCGGCAATAAACTGGTGACTTTGCCAAAC
ATCACACTTACCGCCAACTTCATCCACTTATCAGAGAACAGGCTAGAAGATCTGGGTGAT
CTCTACTTCCTCCTCCAGGTACCTCAACTCCAGATTCTCATTTTAAATCAAAATCGCTTT
TCTTCCTGTAAATCAGCTCATGCTTCTTCAAAGAATCTCAGCTTAGAACAGCTTTTCCTT
GGAGAAAATATGTTGCAACTTGCCTGGGAAGCTGGGGTCTGCTGGGATATTTTTAAGGAG
CTTTTCCATCTACAAGTCCTGTATTTGAATAATAACTACCTGAATTTCCTTCCACCAGGA
GTGTTTAGCGATCTGACTGCATTAAGGAGCCTCAGCCTCAGTTTCAACAGGCTGATGGCT
CTTTCTCCTGGTGACTTACCTGCTAATTTAGAGATCCTTTATATATCCAGAAACCAGCTC
CTATCTCCTGATCCTGGTTTATTCACGTCACTTGGAGCTGTGGACATAACTCATAACAAG
TTCATCTGTGAGTGTGAACTTGGCGCCTTCATCAGTTGGCTCAATCAAACCAATGTCACT
ATACTTGGGTCTCAAGCAGACATATACTGCATGTACCCCAACTCGCTCTCTGGGGCTCCC
CTCTACTCTGTTTCCATGGAGGGTTGTGATGAAGAAGAAATCTTAAAGTCCCTTAAGTTT
TCCCTTTTCATTTTATTCACTGTCACGTTGACTCTGTTCCTCATGGCCGTCCTCATTGTC
ACAAAGTTCCGGGGATTTTGTTTCACTAGTTACATGACAGCCCAGAGACTGGTGTTCAAG
GACCGTCATACCAGGGGAAGAGAATCGGATATGTACAAATACGATGCCTATTTATGCTTC
AGTAGCAAAGACTTTGAATGGGTGCAAAATGCTTTGCTTAAACACCTGGATGCTCAGTAC
AGCAACCAAAACAGATTTAAGCTGTGTTTTGAAGAAAGAGACTTTGTGCCAGGGGAAAAT
CACATCGCCAACATCCAGGATGCCGTGTGGAACAGCAGAAAGATTGTCTGTCTTGTGAGC
AGACACTTCCTTAGAGACGGGTGGTGCCTCGAAGCCTTCAGTTATGCCCAGAGCAGGTGC
TTGTCTGACCTCAACAGTGCCCTCATCGTGGTGGTGGTCGGGTCGCTGTCCCAGTACCAG
CTGATGAAGCATCAGTCCATCAGAGGATTCGTACAGACCCAGCAGTACTTGAAGTGGCCT
GAGGATCTCCAGGATGTCGGCTGGTTTCTCAAAAAACTCTCCCAACACATACTAAAGAAA
GAAAAGAGAACGAAGAAAGACAATAACACTCCGTTGCAAACTCTAGCAACCATCCCC
>EqQuCh_TLR5_Heq15
ATGGGCGATCACCTCGACCTTCTCTTAGGAATGGTGCTCGTGGCCAGTCCTGTGCTTGGA
ATTTCTTCCTGCTTCTCTGATGGCCGGATGGCCTTGTATCGTTTCTGCAACCTCACCCAG
GTCCCCCAGGTCCCCAACACTACTGAGAGACTCCTGCTAGGCTTCAACTATATCAAGACC
ATCACAACCGCATCGTTCCCCTTCCTGGAGCAGCTGCAGCTGCTGGAGCTCGGGACTCAG
TTTACCCCCTTCACGATTGACAAAGAAGCCTTCAGAAACCTGCCCAATCTTAGAATCTTG
GACCTGGGCCACAGTCGGATAGACTTCTTGCATCCAGACGCTTTTCAGGGGCTGCCCCAT
CTGTTTGAACTCAGACTCTTTTCCTGTGGTCTCTCTGATGCTGTGTTGAAAGATGGTTAT
TTCAGAAACTTAGAGTCTTTAACTCGCTTGGACCTATCCATAAATCAGATTAGTGGTCTC
TCCCTTCATCCTTCATTCTTGGAATTGAATTCCCTGAAGTCCATTGATTTTTCCTCCAAC
AAAATACCCATTGTATGTGAGGGTGAGCTCGAGCCCCTCCGGGGAAAAACACTGTCCTTT
TTAAGCCTTGCTAATAATAACCTGTACAGCAGGGTCTCCGTGGACTGGAAGAAGTGTAAG
AACCCCTTCAGAAACATGGTCCTGGAAACCCTAGATGTTTCTGGCAATGGCTGGACCGCG
AACATCATAGGAAACTTTAGCAATGCCATCAATGGAAGCCAGATTTTCTCTCTGGTTATT
ACCTACCACATTATGGGTTCTGGGTTTGGCTTCCATAACGTCAAAGATCCTGACTGGAGC
ACATTCTCTGGCCTGGCCAGAAGCTCGGTGATACACCTGGACCTTTCACAAGGGTATATC
TTCTCCTTGAACTTCCGAGTCTTTGAGAGCCTCAAGGAGCTGAAGGTTCTGAACCTTGCC
CACAACAAGATAAACAAGATTGCAAATGAAGCATTTTATGGACTCGACAACCTCCAGCTT
CTCAATATGTCAGGTAACCTTCTGGGGGAACTTTATGATTCTAACTTTGATGGACTACCT
AAGGTGGCCTATATCGATCTGCAAAAGAATCACATTGGGATCATTCAGGACAAAACATTC
AGATTCCTGAAAAAATTACACACCTTGGATCTTCGGGATAATGCTCTTAAAAGAATTGAT
TTTATTCCCAGCATTCCTAATATCTTCTTGGGCGGCAATAAACTGGTGACTTTGCCAAAC
ATCACACTTACCGCCAACTTCATCCACTTATCAGAGAACAGGCTAGAAGATCTGGGTGAT
CTCTACTTCCTCCTCCAGGTACCTCAACTCCAGATTCTCATTTTAAATCAAAATCGCTTT
TCTTCCTGTAAATCAGCTCATGCTTCTTCAAAGAATCTCAGCTTAGAACAGCTTTTCCTT
GGAGAAAATATGTTGCAACTTGCCTGGGAAGCTGGGGTCTGCTGGGATATTTTTAAGGAG
CTTTTCCATCTACAAGTCCTGTATTTGAATAATAACTACCTGAATTTCCTTCCACCAGGA
GTGTTTAGCGATCTGACTGCATTAAGGAGCCTCAGCCTCAGTTTCAACAGGCTGATGGCT
CTTTCTCCTGGTGACTTACCTGCTAATTTAGAGATCCTTTATATATCCAGAAACCAGCTC
CTATCTCCTGATCCTGGTTTATTCACGTCACTTGGAGCTGTGGACATAACTCATAACAAG
TTCATCTGTGAGTGTGAACTTGGCGCCTTCATCAGTTGGCTCAATCAAACCAATGTCACT
ATACTTGGGTCTCAAGCAGACATATACTGCATGTACCCCAACTCGCTCTCTGGGGCTCCC
CTCTACTCTGTTTCCATGGAGGGTTGTGATGAAGAAGAAATCTTAAAGTCCCTTAAGTTT
TCCCTTTTCATTTTATTCACTGTCACGTTGACTCTGTTCCTCATGGCCGTCCTCATTGTC
ACAAAGTTCCGGGGATTTTGTTTCACTAGTTACATGACAGCCCAGAGACTGGTGTTCAAG
GACCGTCATACCAGGGGAAGAGAATCGGATATGTACAAATACGATGCCTATTTATGCTTC
AGTAGCAAAGACTTTGAATGGGTGCAAAATGCTTTGCTTAAACACCTGGATGCTCAGTAC
AGCAACCAAAACAGATTTAAGCTGTGTTTTGAAGAAAGAGACTTTGTGCCAGGGGAAAAT
CACATCGCCAACATCCAGGATGCCGTGTGGAACAGCAGAAAGATTGTCTGTCTTGTGAGC
AGACACTTCCTTAGAGACGGGTGGTGCCTCGAAGCCTTCAGTTATGCCCAGAGCAGGTGC
TTGTCTGACCTCAACAGTGCCCTCATCGTGGTGGTGGTCGGGTCGCTGTCCCAGTACCAG
CTGATGAAGCATCAGTCCATCAGAGGATTCGTACAGACCCAGCAGTACTTGAAGTGGCCT
GAGGATCTCCAGGATGTCGGCTGGTTTCTCAAAAAACTCTCCCAACACATACTAAAGAAA
GAAAAGAGAACGAAGAAAGACAATAACACTCCGTTGCAAACTCTAGCAACCATCCCC
>EqQuCh_TLR5_Heq22
ATGGGCGATCACCTCGACCTTCTCTTAGGAATGGTGCTCGTGGCCAGTCCTGTGCTTGGA
ATTTCTTCCTGCTTCTCTGATGGCCGGATGGCCTTGTATCGTTTCTGCAACCTCACCCAG
GTCCCCCAGGTCCCCAACACTACTGAGAGACTCCTGCTAGGCTTCAACTATATCAAGACC
ATCACAACCGCATCGTTCCCCTTCCTGGAGCAGCTGCAGCTGCTGGAGCTCGGGACTCAG
TTTACCCCCTTCACGATTGACAAAGAAGCCTTCAGAAACCTACCCAATCTTAGAATCTTG
GACCTGGGCCACAGTCGGATAGACTTCTTGCATCCAGACGCTTTTCAGGGGCTGCCCCAT
CTGTTTGAACTCAGACTCTTTTCCTGTGGTCTCTCTGATGCTGTGTTGAAAGATGGTTAT
TTCAGAAACTTAGAGTCTTTAACTCGCTTGGACCTATCCATAAATCAGATTAGTGGTCTC
TCCCTTCATCCTTCATTCTTGGAATTGAATTCCCTGAAGTCCATTGATTTTTCCTCCAAC
AAAATACCCATTGTATGTGAGGGTGAGCTCGAGCCCCTCCGGGGAAAAACACTGTCCTTT
TTAAGCCTTGCTAATAATAACCTGTACAGCAGGGTCTCCGTGGACTGGAAGAAGTGTAAG
AACCCCTTCAGAAACATGGTCCTGGAAACCCTAGATGTTTCTGGCAATGGCTGGACCGCG
AACATCATAGGAAACTTTAGCAATGCCATCAATGGAAGCCAGATTTTCTCTCTGGTTATT
ACCTACCACATTATGGGTTCTGGGTTTGGCTTCCATAACGTCAAAGATCCTGACTGGAGC
ACATTCTCTGGCCTGGCCAGAAGCTCGGTGATACACCTGGACCTTTCACAAGGGTATATC
TTCTCCTTGAACTTCCGAGTCTTTGAGAGCCTCAAGGAGCTGAAGGTTCTGAACCTTGCC
CACAACAAGATAAACAAGATTGCAAATGAAGCATTTTATGGACTCGACAACCTCCAGCTT
CTCAATATGTCAGGTAACCTTCTGGGGGAACTTTATGATTCTAACTTTGATGGACTACCT
AAGGTGGCCTATATCGATCTGCAAAAGAATCACATTGGGATCATTCAGGACAAAACATTC
AGATTCCTGAAAAAATTACACACCTTGGATCTTCGGGATAATGCTCTTAAAAGAATTGAT
TTTATTCCCAGCATTCCTAATATCTTCTTGGGCAGCAATAAACTGGTGACTTTGCCAAAC
ATCACACTTACCGCCAACTTCATCCACTTATCAGAGAACAGGCTAGAAGATCTGGGTGAT
CTCTACTTCCTCCTCCAGGTACCTCAACTCCAGATTCTCATTTTAAATCAAAATCGCTTT
TCTTCCTGTAAATCAGCTCATGCTTCTTCAAAGAATCTCAGCTTAGAACAGCTTTTCCTT
GGAGAAAATATGTTGCAACTTGCCTGGGAAGCTGGGGTCTGCTGGGATATTTTTAAGGAG
CTTTTCCATCTACAAGTCCTGTATTTGAATAATAACTACCTGAATTTCCTTCCACCAGGA
GTGTTTAGCGATCTGACTGCATTAAGGAGCCTCAGCCTCAGTTTCAACAGGCTGATGGCT
CTTTCTCCTGGTGACTTACCTGCTAATTTAGAGATCCTTTATATATCCAGAAACCAGCTC
CTATCTCCTGATCCTGGTTTATTCACGTCACTTGGAGCTGTGGACATAACTCATAACAAG
TTCATCTGTGAGTGTGAACTTGGCGCCTTCATCAGTTGGCTCAATCAAACCAATGTCACT
ATACTTGGGTCTCAAGCAGACATATACTGCATGTACCCCAACTCGCTCTCTGGGGCTCCC
CTCTACTCTGTTTCCATGGAGGGTTGTGATGAAGAAGAAATCTTAAAGTCCCTTAAGTTT
TCCCTTTTCATTTTATTCACTGTCACGTTGACTCTGTTCCTCATGGCCGTCCTCATTGTC
ACAAAGTTCCGGGGATTTTGTTTCACTAGTTACATGACAGCCCAGAGACTGGTGTTCAAG
GACCGTCATACCAGGGGAAGAGAATCGGATATGTACAAATACGATGCCTATTTATGCTTC
AGTAGCAAAGACTTTGAATGGGTGCAAAATGCTTTGCTTAAACACCTGGATGCTCAGTAC
AGCAACCAAAACAGATTTAAGCTATGTTTTGAAGAAAGAGACTTTGTGCCAGGGGAAAAT
CACATCGCCAACATCCAGGATGCCGTGTGGAACAGCAGAAAGATTCTCTGTCTTGTGAGC
AGACACTTCCTTAGAGACGGGTGGTGCCTCGAAGCCTTCAGTTATGCCCAGAGCAGGTGC
TTGTCTGACCTCAACAGTGCCCTCATCGTGGTGGTGGTCGGGTCGCTGTCCCAGTACCAG
CTGATGAAGCATCAGTCCATCAGAGGATTCGTACAGACCCAGCAGTACTTGAAGTGGCCT
GAGGATCTCCAGGATGTCGGCTGGTTTCTCAAAAAACTCTCCCAACACATACTAAAGAAA
GAAAAGAGAACGAAGAAAGACAATAACACTCCGTTGCAAACTCTAGCAACCATCCCC
>EqHa_TLR5_Heq23
ATGGGCGATCACCTCGACCTTCTCTTAGGAATGGTGCTCGTGGCCAGTCCTGTGCTTGGA
ATTTCTTCCTGCTTCTCTGATGGCCGGATGGCCTTGTATCGTTTCTGCAACCTCACCCAG
GTCCCCCAGGTCCCCAACACTACTGAGAGACTCCTGCTAAGCTTCAACTATATCAAGACC
ATCACAACCGCATCGTTCCCCTTCCTGGAGCAGCTGCAGCTGCTGGAGCTCGGGACTCAG
TTTACCCCCTTCACGATTGACAAAGAAGCCTTCAGAAACCTGCCCAATCTTAGAATCTTG
GACCTGGGCCACAGTCGGATAGACTTCTTGCATCCAGACGCTTTTCAGGGGCTGCCCCAT
CTGTTTGAACTCAGACTCTTTTCCTGTGGTCTCTCTGATGCTGTGTTGAAAGATGGTTAT
TTCAGAAACTTAGAGTCTTTAACTCGCTTGGACCTATCCATAAATCAGATTAGTGGTCTC
TCCCTTCATCCTTCATTCTTGGAATTGAATTCCCTGAGGTCCATTGATTTTTCCTCCAAC
AAAATACCCATTGTATGTGAGGGTGAGCTCGAGCCCCTCCGGGGAAAAACACTGTCCTTT
TTAAGCCTTGCTAATAATAACCTGTACAGCAGGGTCTCCGTGGACTGGAAGAAGTGTAAG
AACCCCTTCAGAAACATGGTCCTGGAAACCCTAGATGTTTCTGGCAATGGCTGGACCGCG
AACATCATAGGAAACTTTAGCAATGCCATCAATGGAAGCCAGATTTTCTCTCTGGTTATT
ACCTACCACATTATGGGTTCTGGGTTTGGCTTCCATAACGTCAAAGATCCTGACTGGAGC
ACATTCTCTGGCCTGGCCAGAAGCTCGGTGATACACCTGGACCTTTCACAAGGGTATATC
TTCTCCTTGAACTTCCGAGTCTTTGAGAGCCTCAAGGAGCTGAAGGTTCTGAACCTTGCC
CACAACAAGATAAACAAGATTGCAAATGAAGCATTTTATGGACTCGACAACCTCCAGCTT
CTCAATATGTCAGGTAACCTTCTGGGGGAACTTTATGATTCTAACTTTGATGGACTACCT
AAGGTGGCCTATATCGATCTGCAAAAGAATCACATTGGGATCATTCAGGACAAAACATTC
AGATTCCTGAAAAAATTACACACCTTGGATCTTCGGGATAATGCTCTTAAAAGAATTGAT
TTTATTCCCAGCATTCCTAATATCTTCTTGGGCGGCAATAAACTGGTGACTTTGCCAAAC
ATCACACTTACCGCCAACTTCATCCACTTATCAGAGAACAGGCTAGAAGATCTGGGTGAT
CTCTACTTCCTCCTCCAGGTACCTCAACTGCAGATTCTCATTTTAAATCAAAATCGCTTT
TCTTCCTGTAAATCAGCTCATGCTTCTTCAAAGAATCTCAGCTTAGAACAGCTTTTCCTT
GGAGAAAATATGTTGCAACTTGCCTGGGAAGCTGGGGTCTGCTGGGATATTTTTAAGGAG
CTTTTCCATCTACAAGTCCTGTATTTGAATAATAACTACCTGAATTTCCTTCCACCAGGA
GTGTTTAGCGATCTGACTGCATTAAGGAGCCTCAGCCTCAGTTTCAACAGGCTGATGGCT
CTTTCTCCTGGTGACTTACCTGCTAATTTAGAGATCCTTTATATATCCAGAAACCAGCTC
CTATCTCCTGATCCTGGTTTATTCACGTCACTTGGAGCTGTGGACATAACTCATAACAAG
TTCATCTGTGAGTGTGAACTTGGCGCCTTCATCAGTTGGCTCAATCAAACCAATGTCACT
ATACTTGGATCTCAAGCAGACATATACTGCATGTACCCCAACTCGCTCTCTGGGGCTCCC
CTCTACTCTGTTTCCATGGAGGGTTGTGATGAAGAAGAAATCTTAAAGTCCCTTAAGTTT
TCCCTTTTCATTTCATTCACTGTCACGTTGACTCTGTTCCTCATGGCCGTCCTCATTGTC
ACAAAGTTCCGGGGATTTTGTTTCACTAGTTACATGACAGCCCAGAGACTGGTGTTCAAG
GACCGTCATACCAGGGGAAGAGAATCGGATATGTACAAATACGATGCCTATTTATGCTTC
AGTAGCAAAGACTTTGAATGGGTGCAAAATGCTTTGCTTAAACACCTGGATGCTCAGTAC
AGCAACCAAAACAGATTTAAGCTGTGTTTTGAAGAAAGAGACTTTGTGCCAGGGGAAAAT
CACATCGCCAACATCCAGGATGCCGTGTGGAACAGCAGAAAGATTGTCTGTCTTGTGAGC
AGACACTTCCTTAGAGACGGGTGGTGCCTCGAAGCCTTCAGTTATGCCCAGAGCAGGTGC
TTGTCTGACCTCAACAGTGCCCTCATCGTGGTGGTGGTCGGGTCGCTGTCCCAGTACCAG
CTGATGAAGCATCAGTCCATCAGAGGATTCGTACAGACCCAGCAGTACTTGAAGTGGCCT
GAGGATCTCCAGGATGTCGGCTGGTTTCTCAAAAAACTCTCCCAACACATACTAAAGAAA
GAAAAGAGAACGAAGAAAGACAATAACACTCCGTTGCAAACTCTAGCAACCATCCCC
>EqHa_TLR5_Heq24
ATGGGCGATCACCTCGACCTTCTCTTAGGAATGGTGCTCGTGGCCAGTCCTGTGCTTGGA
ATTTCTTCCTGCTTCTCTGATGGCCGGATGGCCTTGTATCGTTTCTGCAACCTCACCCAG
GTCCCCCAGGTCCCCAACACTACTGAGAGACTCCTGCTAAGCTTCAACTATATCAAGACC
ATCACAACCGCATCGTTCCCCTTCCTGGAGCAGCTGCAGCTGCTGGAGCTCGGGACTCAG
TTTACCCCCTTCACGATTGACAAAGAAGCCTTCAGAAACCTGCCCAATCTTAGAATCTTG
GACCTGGGCCACAGTCGGATAGACTTCTTGCATCCAGACGCTTTTCAGGGGCTGCCCCAT
CTGTTTGAACTCAGACTCTTTTCCTGTGGTCTCTCTGATGCTGTGTTGAAAGATGGTTAT
TTCAGAAACATAGAGTCTTTAACTCGCTTGGACCTATCCATAAATCAGATTAGTGGTCTC
TCCCTTCATCCTTCATTCTTGGAATTGAATTCCCTGAAGTCCATTGATTTTTCCTCCAAC
AAAATACCCATTGTATGTGAGGGTGAGCTCGAGCCCCTCCGGGGAAAAACACTGTCCTTT
TTAAGCCTTGCTAATAATAACCTGTACAGCAGGGTCTCCGTGGACTGGAAGAAGTGTAAG
AACCCCTTCAGAAACATGGTCCTGGAAACCCTAGATGTTTCTGGCAATGGCTGGACCGCG
AACATCATAGGAAACTTTAGCAATGCCATCAATGGAAGCCAGATTTTCTCTCTGGTTATT
ACCTACCACATTATGGGTTCTGGGTTTGGCTTCCATAACGTCAAAGATCCTGACTGGAGC
ACATTCTCTGGCCTGGCCAGAAGCTCGGTGATACACCTGGACCTTTCACAAGGGTATATC
TTCTCCTTGAACTTCCGAGTCTTTGAGAGCCTCAAGGAGCTGAAGGTTCTGAACCTTGCC
CACAACAAGATAAACAAGATTGCAAATGAAGCATTTTATGGACTCGACAACCTCCAGCTT
CTCAATATGTCAGGTAACCTTCTGGGGGAACTTTATGATTCTAACTTTGATGGACTACCT
AAGGTGGCCTATATCGATCTGCAAAAGAATCACATTGGGATCATTCAGGACAAAACATTC
AGATTCCTGAAAAAATTACACACCTTGGATCTTCGGGATAATGCTCTTAAAAGAATTGAT
TTTATTCCCAGCATTCCTAATATCTTCTTGGGCGGCAATAAACTGGTGACTTTGCCAAAC
ATCACACTTACCGCCAACTTCATCCACTTATCAGAGAACAGGCTAGAAGATCTGGGTGAT
CTCTACTTCCTCCTCCAGGTACCTCAACTGCAGATTCTCATTTTAAATCAAAATCGCTTT
TCTTCCTGTAAATCAGCTCATGCTTCTTCAAAGAATCTCAGCTTAGAACAGCTTTTCCTT
GGAGAAAATATGTTGCAACTTGCCTGGGAAGCTGGGGTCTGCTGGGATATTTTTAAGGAG
CTTTTCCATCTACAAGTCCTGTATTTGAATAATAACTACCTGAATTTCCTTCCACCAGGA
GTGTTTAGCGATCTGACTGCATTAAGGAGCCTCAGCCTCAGTTTCAACAGGCTGATGGCT
CTTTCTCCTGGTGACTTACCTGCTAATTTAGAGATCCTTTATATATCCAGAAACCAGCTC
CTGTCTCCTGATCCTGGTTTATTCACGTCACTTGGAGCTGTGGACATAACTCATAACAAG
TTCATCTGTGAGTGTGAACTTGGCGCCTTCATCAGTTGGCTCAATCAAACCAATGTCACT
ATACTTGGATCTCAAGCAGACATATACTGCATGTACCCCAACTCGCTCTCTGGGGCTCCC
CTCTACTCTGTTTCTATGGAGGGTTGTGATGAAGAAGAAATCTTAAAGTCCCTTAAGTTT
TCCCTTTTCATTTCATTCACTGTCACGTTGACTCTGTTCCTCATGGCCGTCCTCATTGTC
ACAAAGTTCCGGGGATTTTGTTTCACTAGTTACATGACAGCCCAGAGACTGGTGTTCAAG
GACCGTCATACCAGGGGAAGAGAATCGGATATGTACAAATACGATGCCTATTTATGCTTC
AGTAGCAAAGACTTTGAATGGGTGCAAAATGCTTTGCTTAAACACCTGGATGCTCAGTAC
AGCAACCAAAACAGATTTAAGCTGTGTTTTGAAGAAAGAGACTTTGTGCCAGGGGAAAAT
CACATCGCCAACATCCAGGATGCCGTGTGGAACAGCAGAAAGATTGTCTGTCTTGTGAGC
AGACACTTCCTTAGAGACGGGTGGTGCCTCGAAGCCTTCAGTTATGCCCAGAGCAGGTGC
TTGTCTGACCTCAACAGTGCCCTCATCGTGGTGGTGGTCGGGTCGCTGTCCCAGTACCAG
CTGATGAAGCATCAGTCCATCAGAGGATTCGTACAGACCCAGCAGTACTTGAAGTGGCCT
GAGGATCTCCAGGATGTCGGCTGGTTTCTCAAAAAACTCTCCCAACACATACTAAAGAAA
GAAAAGAGAACGAAGAAAGACAATAACACTCCGTTGCAAACTCTAGCAACCATCCCC
>EqAs_TLR5_Heq1
ATGGGCGATCACCTCGACCTTCTCTTAGGAATGGTGCTCGTGGCCAGTCCTGTGCTTGGA
ATTTCTTCCTGCTTCTCTGATGGCCGGATGGCCTTGTATCGTTTCTGCAACCTCACCCAG
GTCCCCCAGGTCCCCAACACTACTGAGAGACTCCTGCTAAGCTTCAACTATATCAAGACC
ATCACAACCGCATCGTTCCCCTTCCTGGAGCAGCTGCAGCTGCTGGAGCTCGGGACTCAG
TTTACCCCCTTCACGATTGACAAAGAAGCCTTCAGAAACCTGCCCAATCTTAGAATCTTG
GACCTGGGCCACAGTCGGATAGACTTCTTGCATCCAGACGCTTTTCAGGGGCTGCCCCAT
CTGTTTGAACTGAGACTCTTTTCCTGTGGTCTCTCTGATGCTGTATTGAAAGATGGTTAT
TTCAGAAACTTAGAGTCTTTAACTCGCTTGGACCTATCCATAAATCAGATTAGTGGTCTC
TCCCTTCATCCTTCATTCTTAGAATTGAATTCCCTGAAGTCCATTGATTTTTCCTCCAAC
AAAATACCCATTGTATGTGAGGGTGAGCTCGAGCCCCTCCGGGGAAAAACACTGTCCTTT
TTAAGCCTTGCTAATAATAACCTGTACAGCAGGGTCTCCGTGGACTGGAAGAAGTGTAAG
AACCCCTTCAGAAACATGGTCCTGGAAACCCTAGATGTTTCTGGCAATGGCTGGACCGCG
AACATCATAGGAAACTTTAGCAATGCCATCAATGGAAGCCAGATTTTCTCTCTGGTTATT
ACCTACCACATTATGGGTTCTGGGTTTGGCTTCCATAACGTCAAAGATCCTGACTGGAGC
ACATTCTCTGGCCTGGCCAGAAGCTCGGTGATACACCTGGACCTTTCACAAGGGTATATC
TTCTCCTTGAACTTCCGAGTCTTTGAGAGCCTCAAGGAGCTGAAGGTTCTGAACCTTGCC
CACAACAAGATAAACAAGATTGCAAATGAAGCATTTTATGGACTCGACAACCTCCAGCTT
CTCAATATGTCATGTAACCTTCTGGGGGAACTTTATGATTCTAACTTTGATGGACTACCT
AAGGTGGCCTATATCGATCTGCAAAAGAATCACATTGGGATCATTCAGGACAAAACATTC
AGATTCCTGAAAAAATTACACACCTTGGATCTTCGGGATAATGCTCTTAAAAGAATTGAT
TTTATTCCGAGCATTCCTAATATCTTCTTGGGCGGCAATAAACTGGTGACTTTGCCAAAC
ATCAAACTTACCGCCAACTTCATCCACTTATCAGAGAACAGGCTAGAAGATCTGGGTGAT
CTCTACTTCCTCCTCCAGGTACCTCAACTCCAGATTCTCATTTTAAATCAAAATCGCTTT
TCTTCCTGTAAATCAGCTCATGCTTCTTCAAAGAATCTCAGCTTAGAACAGCTTTTCCTT
GGAGAAAATATGTTGCAACTTGCCTGGGAAGCTGGGGTCTGCTGGGATATTTTTAAGGAG
CTTTTCCATCTACAAGTCCTGTATTTGAATAATAACTACCTGAATTTCCTTCCACCAGGA
GTGTTTAGCGATCTGACTGCATTAAGGAACCTCAGCCTCAGTTTCAACAGGCTGATGGCT
CTTTCTCCTGGTGACTTACCTGCTAATTTAGAGATCCTTTATATATCCAGAAACCAGCTC
CTATCTCCTGATCCTGGTTTATTCACGTCACTTGGAGCTGTGGACATAACTCATAACAAG
TTCATCTGTGAGTGTGAACTTGGCGCCTTCATCAGTTGGCTCAATCAAACCAATGTCACT
ATACTTGGGTCTCAAGCAGACATATACTGCATGTACCCCAACTTGCTCTTTGGGGCTCCC
CTCTACTCTGTTTCCATGGAGGGTTGTGATGAAGAAGAAATCTTAAAGTCCCTTAAGTTT
TCCCTTTTCATTTTATTCACTGTCACGTTGACTCTGTTCCTCATGGCCGTCCTCATTGTC
ACAAAGTTCCGGGGATTTTGTTTCACTTGTTACATGACAGCCCAGAGACTGGTGTTCAAG
GACCGTCATACCAGGGGAAGAGAATCGGATATGTACAAATACGATGCCTATTTATGCTTC
AGTAGCAAAGACTTTGAATGGGTGCAAAATGCTTTGCTTAAACACCTGGATGCTCAGTAC
AGCAACCAAAACAGATTTAAGCTGTGTTTTGAAGAAAGAGACTTTGTGCCAGGGGAAAAT
CACATCGCCAACATCCAGGATGCCGTGTGGAACAGCAGAAAGATTGTCTGTCTTGTGAGC
AGACACTTCCTTAGAGACGGGTGGTGCCTCGAAGCCTTCACTTATGCCCAGAGCAGGTGC
TTGTCTGACCTCAACAGTGCCCTCATCGTGGTGGTGGTCGGGTCGCTGTCCCAGTACCAG
CTGATGAAGCATCAGTCCATCAGAGGATTCGTACAGACCCAGCAGTACTTGAAGTGGCCT
GAGGATCTCCAGGATGTCGGCTGGTTTCTCAAAAAACTCTCCCAACACATACTAAAGAAA
GAAAAGAGAACGAAGAAAGACAATAACACTCCGTTGCAAACTCTAGCAACCATCCCC
>EqAfSo_TLR5_Heq2
ATGGGCGATCACCTCGACCTTCTCTTAGGAATGGTGCTCGTGGCCAGTCCTGTGCTTGGA
ATTTCTTCCTGCTTCTCTAATGGCCGGATGGCCTTGTATCGTTTCTGCAACCTCACCCAG
GTCCCCCAGGTCCCCAACACTACTGAGAGACTCCTGCTAAGCTTCAACTATATCAAGACC
ATCACAACCGCATCGTTCCCCTTCCTGGAGCAGCTGCAGCTGCTGGAGCTCGGGACTCAG
TTTACCCCCTTCACGATTGACAAAGAAGCCTTCAGAAACCTGCCCAATCTTAGAATCTTG
GACCTGGGCCACAGTCGGATAGACTTCTTGCATCCAGACGCTTTTCAGGGGCTGCCCCAT
CTGTTTGAACTCAGACTCTTTTCCTGTGGTCTCTCTGATGCTGTGTTGAAAGATGGTTAT
TTCAGAAACTTAGAGTCTTTAACTCGCTTGGACCTATCCATAAATCAGATTAGTGGTCTC
TCCCTTCATCCTTCATTCTTGGAATTGAATTCCCTGAAGTCCATTGATTTTTCCTCCAAC
AAAATACCCATTGTATGTGAGGGTGAGCTCGAGCCCCTCCGGGGAAAAACACTGTCCTTT
TTAAGCCTTGCTAATAATAACCTGTACAGCAGGGTCTCCGTGGACTGGAAGAAGTGTAAG
AACCCCTTCAGAAACATGGTCCTGGAAACCCTAGATGTTTCTGGCAATGGCTGGACCGCG
AACATCATAGGAAACTTTAGCAATGCCATCAATGGAAGCCAGATTTTCTCTCTGGTTATT
ACCTACCACATTATGGGTTCTGGGTTTGGCTTCCATAACGTCAAAGATCCTGACTGGAGC
ACATTCTCTGGCCTGGCCAGAAGCTCGGTGATACACCTGGACCTTTCACAAGGGTATATC
TTCTCCTTGAACTTCCGAGTCTTTGAGAGCCTCAAGGAGCTGAAGGTTCTGAACCTTGCC
CACAACAAGATAAACAAGATTGCAAATGAAGCATTTTATGGACTCGACAACCTCCAGCTT
CTCAATATGTCAGGTAACCTTCTGGGGGAACTTTATGATTCTAACTTTGATGGACTACCT
AAGGTGGCCTATATCGATCTGCAAAAGAATCACATTGGGATCATTCAGGACAAAACATTC
AGATTCCTGAAAAAATTACACACCTTGGATCTTCGGGATAATGCTCTTAAAAGAATTGAT
TTTATTCCCAGCATTCCTAATATCTTCTTGGGCGGCAATAAACTGGTGACTTTGCCAAAC
ATCACACTTACCGCCAACTTCATCCACTTATCAGAGAACAGGCTAGAAGATCTGGGTGAT
CTCTACTTCCTCCTCCAGGTACCTCAACTCCAGATTCTCATTTTAAATCAAAATCGCTTT
TCTTCCTGTAAATCAGCTCATGCTTCTTCAAAGAATCTCAGCTTAGAACAGCTTTTCCTT
GGAGAAAATATGTTGCAACTTGCCTGGGAAGCTGGGGTCTGCTGGGATATTTTTAAGGAG
CTTTTCCATCTACAAGTCCTGTATTTGAATAATAACTACCTGAATTTCCTTCCACCAGGA
GTGTTTAGCGATCTGACTGCATTAAGGAGCCTCAGCCTCAGTTTCAACAGGCTGATGGCT
CTTTCTCCTGGTGACTTACCTGCTAATTTAGAGATCCTTTATATATCCAGAAACCAGCTC
CTATCTCCTGATCCTGGTTTATTCACGTCACTTGGAGCTGTGGACATAACTCATAACAAG
TTCATCTGTGAGTGTGAACTTGGCGCCTTCATCAGTTGGCTCAATCAAACCAATGTCACT
ATACTTGGGTCTCAAGCAGACATATACTGCATGTACCCCAACTCGCTCTCTGGGGCTCCC
CTCTACTCTGTTTCCGTGGAGGGTTGTGATGAAGAAGAAATCTTAAAGTCCCTTCAGTTT
TCCCTTTTCATTTTATTCACTGTCACGTTGACTCTGTTCCTCATGGCCGTCCTCATTGTC
ACAAAGTTCCGGGGATTTTGTTTCACTAGTTACATGACAGCCCAGAGACTGGTGTTCAAG
GACCGTCATACCAGGGGAAGAGAATCGGATATGTACAAATACGATGCCTATTTATGCTTC
AGTAGCAAAGACTTTGAATGGGTGCAAAATGCTTTGCTTAAACACCTGGATGCTCAGTAC
AGCAACCAAAACAGATTTAAGCTGTGTTTTGAAGAAAGAGACTTTGTGCCAGGGGAAAAT
CACATCGCCAACATCCAGGATGCCGTGTGGAACAGCAGAAAGATTGTCTGTCTTGTGAGC
AGACACTTCCTTAGAGACGGGTGGTGCCTCGAAGCCTTCAGTTATGCCCAGAGCAGGTGC
TTGTCTGACCTCAACAGTGCCCTCATCGTGGTGGTGGTCGGGTCGCTGTCCCAGTACCAG
CTGATGAAGCATCAGTCCATCAGAGGATTCGTACAGACCCAGCAGTACTTGAAGTGGCCT
GAGGATCTCCAGGATGTCGGCTGGTTTCTCAAAAAACTCTCCCAACACATACTAAAGAAA
GAAAAGAGAACGAAGAAAGACAATAACACTCCGTTGCAAACTCTAGCAACCATCCCC
>EqAfSo_TLR5_Heq3
ATGGGCGATCACCTCGACCTTCTCTTAGGAATGGTGCTCGTGGCCAGTCCTGTGCTTGGA
ATTTCTTCCTGCTTCTCTAATGGCCGGATGGCCTTGTATCGTTTCTGCAACCTCACCCAG
GTCCCCCAGGTCCCCAACACTACTGAGAGACTCCTGCTAAGCTTCAACTATATCAAGACC
ATCACAACCGCATCGTTCCCCTTCCTGGAGCAGCTGCAGCTGCTGGAGCTCGGGACTCAG
TTTACCCCCTTCACGATTGACAAAGAAGCCTTCAGAAACCTGCCCAATCTTAGAATCTTG
GACCTGGGCCACAGTCGGATAGACTTCTTGCATCCAGACGCTTTTCAGGGGCTGCCCCAT
CTGTTTGAACTCAGACTCTTTTCCTGTGGTCTCTCTGATGCTGTGTTGAAAGATGGTTAT
TTCAGAAACTTAGAGTCTTTAACTCGCTTGGACCTATCCATAAATCAGATTAGTGGTCTC
TCCCTTCATCCTTCATTCTTGGAATTGAATTCCCTGAAGTCCATTGATTTTTCCTCCAAC
AAAATACCCATTGTATGTGAGGGTGAGCTCGAGCCCCTCCGGGGAAAAACACTGTCCTTT
TTAAGCCTTGCTAATAATAACCTGTACAGCAGGGTCTCCGTGGACTGGAAGAAGTGTAAG
AACCCCTTCAGAAACATGGTCCTGGAAACCCTAGATGTTTCTGGCAATGGCTGGACCGCG
AACATCATAGGAAACTTTAGCAATGCCATCAATGGAAGCCAGATTTTCTCTCTGGTTATT
ACCTACCACATTATGGGTTCTGGGTTTGGCTTCCATAACGTCAAAGATCCTGACTGGAGC
ACATTCTCTGGCCTGGCCAGAAGCTCGGTGATACACCTGGACCTTTCACAAGGGTATATC
TTCTCCTTGAACTTCCGAGTCTTTGAGAGCCTCAAGGAGCTGAAGGTTCTGAACCTTGCC
CACAACAAGATAAACAAGATTGCAAATGAAGCATTTTATGGACTCGACAACCTCCAGCTT
CTCAATATGTCAGGTAACCTTCTGGGGGAACTTTATGATTCTAACTTTGATGGACTACCT
AAGGTGGCCTATATCGATCTGCAAAAGAATCACATTGGGATCATTCAGGACAAAACATTC
AGATTCCTGAAAAAATTACACACCTTGGATCTTCGGGATAATGCTCTTAAAAGAATTGAT
TTTATTCCCAGCATTCCTAATATCTTCTTGGGCGGCAATAAACTGGTGACTTTGCCAAAC
ATCACACTTACCGCCAACTTCATCCACTTATCAGAGAACAGGCTAGAAGATCTGGGTGAT
CTCTACTTCCTCCTCCAGGTACCTCAACTCCAGATTCTCATTTTAAATCAAAATCGCTTT
TCTTCCTGTAAATCAGCTCATGCTTCTTCAAAGAATCTCAGCTTAGAACAGCTTTTCCTT
GGAGAAAATATGTTGCAACTTGCCTGGGAAGCTGGGGTCTGCTGGGATATTTTTAAGGAG
CTTTTCCATCTACAAGTCCTGTATTTGAATAATAACTACCTGAATTTCCTTCCACCAGGA
GTGTTTAGCGATCTGACTGCATTAAGGAGCCTCAGCCTCAGTTTCAACAGGCTGATGGCT
CTTTCTCCTGGTGACTTACCTGCTAATTTAGAGATCCTTTATATATCCAGAAACCAGCTC
CTATCTCCTGATCCTGGTTTATTCACGTCACTTGGAGCTGTGGACATAACTCATAACAAG
TTCATCTGTGAGTGTGAACTTGGTGCCTTCATCAGTTGGCTCAATCAAACCAATGTCACT
ATACTTGGGTCTCAAGCAGACATATACTGCATGTACCCCAACTCGCTCTCTGGGGCTCCC
CTCTACTCTGTTTCCGTGGAGGGTTGTGATGAAGAAGAAATCTTAAAGTCCCTTCAGTTT
TCCCTTTTCATTTTATTCACTGTCACGTTGACTCTGTTCCTCATGGCCGTCCTCATTGTC
ACAAAGTTCCGGGGATTTTGTTTCACTAGTTACATGACAGCCCAGAGACTGGTGTTCAAG
GACCGTCATACCAGGGGAAGAGAATCGGATATGTACAAATACGATGCCTATTTATGCTTC
AGTAGCAAAGACTTTGAATGGGTGCAAAATGCTTTGCTTAAACACCTGGATGCTCAGTAC
AGCAACCAAAACAGATTTAAGCTGTGTTTTGAAGAAAGAGACTTTGTGCCAGGGGAAAAT
CACATCGCCAACATCCAGGATGCCGTGTGGAACAGCAGAAAGATTGTCTGTCTTGTGAGC
AGACACTTCCTTAGAGACGGGTGGTGCCTCGAAGCCTTCAGTTATGCCCAGAGCAGGTGC
TTGTCTGACCTCAACAGTGCCCTCATCGTGGTGGTGGTCGGGTCGCTGTCCCAGTACCAG
CTGATGAAGCATCAGTCCATCAGAGGATTCGTACAGACCCAGCAGTACTTGAAGTGGCCT
GAGGATCTCCAGGATGTCGGCTGGTTTCTCAAAAAACTCTCCCAACACATACTAAAGAAA
GAAAAGAGAACGAAGAAAGACAATAACACTCCGTTGCAAACTCTAGCAACCATCCCC
>EqHeKu_TLR5_Heq7
ATGGGCGATCACCTCGACCTTCTCTTAGGAATGGTGCTCGTGGCCAGTCCTGTGCTTGGA
ATTTCTTCCTGCTTCTCTGATGGCCGGATGGCCTTGTATCGTTTCTGCAACCTCACCCAG
CTCCCCCAGGTCCCCAACACTACTGAGAGACTCCTGCTAAGCTTCAACTATATCAAGACC
ATCACAACCGCATCGTTCCCCTTCCTGGAGCAGCTGCAGCTGCTGGAGCTCGGGACTCAG
TTTACCCCCTTCACGATTGACAAAGAAGCCTTCAGAAACCTGCCCAATCTTAGAATCTTG
GACCTGGGCCACAGTCGGATAGACTTCTTGCATCCAGACGCTTTTCAGGGGCTGCCCCAT
CTGTTTGAACTCAGACTCTTTTCCTGTGGTCTCTCTGATGCTGTGTTGAAAGATGGTTAT
TTCAGAAACTTAGAGTCTTTAACTCGCTTGGACCTATCCATAAATCAGATTAGTGGTCTC
TCCCTTCATCCTTCATTCTTGGAATTGAATTCCCTGAAGTCCATTGATTTTTCCTCCAAC
AAAATACCCATTGTATGTGAGGGTGAGCTCGAGCCCCTCCGGGGAAAAACACTGTCCTTT
TTAAGCCTTGCTAATAATAACCTGTACAGCAGGGTCTCCGTGGACTGGAAGAAGTGTAAG
AACCCCTTCAGAAACATGGTCCTGGAAACCCTAGATGTTTCTGGCAATGGCTGGACCGCG
AACATCATAGGAAACTTTAGCAATGCCATCAATGGAAGCCAGATTTTCTCTCTGGTTATT
ACCTACCACATTATGGGTTCTGGGTTTGGCTTCCATAACGTCAAAGATCCTGACTGGAGC
ACATTCTCTGGCCTGGCCAGAAGCTCGGTGATACACCTGGACCTTTCACAAGGGTATATC
TTCTCCTTGAACTTCCGAGTCTTTGAGAGCCTCAAGGAGCTGAAGGTTCTGAACCTTGCC
CACAACAAGATAAACAAGATTGCAAATGAAGCATTTTATGGACTCGACAACCTCCAGCTT
CTCAATATGTCAGGTAACCTTCTGGGGGAACTTTATGATTCTAACTTTGATGGACTACCT
AAGGTGGCCTATATCGATCTGCAAAAGAATCACATTGGGATCATTCAGGACAAAACATTC
AGATTCCTGAAAAAATTACACACCTTGGATCTTCGGGATAATGCTCTTAAAAGAATTGAT
TTTATTCCCAGCATTCCTAATATCTTCTTGGGCGGCAATAAACTGGTGACTTTGCCAAAC
ATCACACTTACCGCCAACTTCATCCACTTATCAGAGAACAGGCTAGAAGATCTGGGTGAT
CTCTACTTCCTCCTCCAGGTACCTCAACTCCAGATTCTCATTTTAAATCAAAATCGCTTT
TCTTCCTGTAAATCAGCTCATGCTTCTTCAAAGAATCTCAGCTTAGAACAGCTTTTCCTT
GGAGAAAATATGTTGCAACTTGCCTGGGAAGCTGGGGTCTGCTGGGATATTTTTAAGGAG
CTTTTCCATCTACAAGTCCTGTATTTGAATAATAACTACCTGAATTTCCTTCCACCAGGA
GTGTTTAGCGATCTGACTGCATTAAGGAGCCTCAGCCTCAGTTTCAACAGGCTGATGGCT
CTTTCTCCTGGTGACTTACCTGCTAATTTAGAGATCCTTTATATATCCAGAAACCAGCTC
CTATCTCCTGATCCTGGTTTATTCACGTCACTTGGAGCTGTGGACATAACTCATAACAAG
TTCATCTGTGAGTGTGAACTTGGCGCCTTCATCAGTTGGCTCAATCAAACCAATGTCACT
ATACTTGGGTCTCAAGCAGACATATACTGCATGTACCCCAACTCGCTCTCTGGGGCTCCC
CTCTACTCTGTTTCCATGGAGGGTTGTGATGAAGAAGAAATCTTAAAGTCCCTTAAGTTT
TCCCTTTTCATTTTATTCACTGTCACGTTGACTCTGTTCCTCATGGCCGTCCTCATTGTC
ACAAAGTTCCGGGGATTTTGTTTCACTAGTTACATGACAGCCCAGAGACTGGTGTTCAAG
GACCGTCATACCAGGGGAAGAGAATCGGATATGTACAAATACGATGCCTATTTATGCTTC
AGTAGCAAAGACTTTGAATGGGTGCAAAATGCTTTGCTTAAACACCTGGATGCTCAGTAC
AGCAACCAAAACAGATTTAAGCTGTGTTTTGAAGAAAGAGACTTTGTGCCAGGGGAAAAT
CACATCGCCAACATCCAGGATGCCGTGTGGAACAGCAGAAAGATTGTCTGTCTTGTGAGC
AGACACTTCCTTAGAGACGGGTGGTGCCTCGAAGCCTTCAGTTATGCCCAGAGCAGGTGC
TTGTCTGACCTCAACAGTGCCCTCATCGTGGTGGTGGTCGGGTCGCTGTCCCAGTACCAG
CTGATGAAGCATCAGTCCATCAGAGGATTCATACAGACCCAGCAGTACTTGAAGTGGCCT
GAGGATCTCCAGGATGTCGGCTGGTTTCTCAAAAAACTCTCCCAACACATACTAAAGAAA
GAAAAGAGAACGAAGAAAGACAATAACACTCCGTTGCAAACTCTAGCAACCATCCCC
>EqHeKu_TLR5_Heq8
ATGGGCAATCACCTCGACCTTCTCTTAGGAATGGTGCTCGTGGCCAGTCCTGTGCTTGGA
ATTTCTTCCTGCTTCTCTGATGGCCGGATGGCCTTGTATCGTTTCTGCAACCTCACCCAG
CTCCCCCAGGTCCCCAACACTACTGAGAGACTCCTGCTAAGCTTCAACTATATCAAGACC
ATCACAACCGCATCGTTCCCCTTCCTGGAGCAGCTGCAGCTGCTGGAGCTCGGGACTCAG
TTTACCCCCTTCACGATTGACAAAGAAGCCTTCAGAAACCTGCCCAATCTTAGAATCTTG
GACCTGGGCCACAGTCAGATAGACTTCTTGCATCCAGACGCTTTTCAGGGGCTGCCCCAT
CTGTTTGAACTCAGACTCTTTTCCTGTGGTCTCTCTGATGCTGTGTTGAAAGATGGTTAT
TTCAGAAACTTAGAGTCTTTAACTCGCTTGGACCTATCCATAAATCAGATTAGTGGTCTC
TCCCTTCATCCTTCATTCTTGGAATTGAATTCCCTGAAGTCCATTGATTTTTCCTCCAAC
AAAATACCCATTGTATGTGAGGGTGAGCTCGAGCCCCTCCGGGGAAAAACACTGTCCTTT
TTAAGCCTTGCTAATAATAACCTGTACAGCAGGGTCTCCGTGGACTGGAAGAAGTGTAAG
AACCCCTTCAGAAACATGGTCCTGGAAACCCTAGATGTTTCTGGCAATGGCTGGACCGCG
AACATCATAGGAAACTTTAGCAATGCCATCAATGGAAGCCAGATTTTCTCTCTGGTTATT
ACCTACCACATTATGGGTTCTGGGTTTGGCTTCCATAATGTCAAAGATCCTGACTGGAGC
ACATTCTCTGGCCTGGCCAGAAGCTCAGTGATACACCTGGACCTTTCACAAGGGTATATC
TTCTCCTTGAACTTCCGAGTCTTTGAGAGCCTCAAGGAGCTGAAGGTTCTGAACCTTGCC
CACAACAAGATAAACAAGATTGCAAATGAAGCATTTTATGGACTCGACAACCTCCAGCTT
CTCAATATGTCAGGTAACCTTCTGGGGGAACTTTATGATTCTAACTTTGATGGACTACCT
AAGGTGGCCTATATCGATCTGCAAAAGAATCACATTGGGATCATTCAGGACAAAACATTC
AGATTCCTGAAAAAATTACACACCTTGGATCTTCGGGATAATGCTCTTAAAAGAATTGAT
TTTATTCCCAGCATTCCTAATATCTTCTTGGGCGGCAATAAACTGGTGACTTTGCCAAAC
ATCACACTTACCGCCAACTTCATCCACTTATCAGAGAACAGGCTAGAAGATCTGGGTGAT
CTCTACTTCCTCCTCCAGGTACCTCAACTCCAGATTCTCATTTTAAATCAAAATCGCTTT
TCTTCCTGTAAATCAGCTCATGCTTCTTCAAAGAATCTCAGCTTAGAACAGCTTTTCCTT
GGAGAAAATATGTTGCAACTTGCCTGGGAAGCTGGGGTCTGCTGGGATATTTTTAAGGAG
CTTTTCCATCTACAAGTCCTGTATTTGAATAATAACTACCTGAATTTCCTTCCACCAGGA
GTGTTTAGCGATCTGACTGCATTAAGGAGCCTCAGCCTCAGTTTCAACAGGCTGATGGCT
CTTTCTCCTGGTGACTTACCTGCTAATTTAGAGATCCTTTATATATCCAGAAACCAGCTC
CTATCTCCTGATCCTGGTTTATTCACGTCACTTGGAGCTGTGGACATAACTCATAACAAG
TTCATCTGTGAGTGTGAACTTGGTGCCTTCATCAGTTGGCTCAATCAAACCAATGTCACT
ATACTTGGGTCTCAAGCAGACATATACTGCATGTACCCCAACTTGCTCTCTGGGGCTCCC
CTCTACTCTGTTTCCATGGAGGGTTGTGATGAAGAAGAAATCTTAAAGTCCCTTAAGTTT
TCCCTTTTCATTTTATTCACTGTCACGTTGACTCTGTTCCTCATGGCCGTCCTCATTGTC
ACAAAGTTCCGGGGATTTTGTTTCACTAGTTACATGACAGCCCAGAGACTGGTGTTCAAG
GACCGTCATACCAGGGGAAGAGAATCGGATATGTACAAATACGATGCCTATTTATGCTTC
AGTAGCAAAGACTTTGAATGGGTGCAAAATGCTTTGCTTAAACACCTGGATGCTCAGTAC
AGCAACCAAAACAGATTTAAGCTGTGTTTTGAAGAAAGAGACTTTGTGCCAGGGGAAAAT
CACATCGCCAACATCCAGGATGCCGTGTGGAACAGCAGAAAGATTGTCTGTCTTGTGAGC
AGACACTTCCTTAGAGACGGGTGGTGCCTCGAAGCCTTCAGTTATGCCCAGAGCAGGTGC
TTGTCTGACCTCAACAGTGCCCTCATCGTGGTGGTGGTCGGGTCGCTGTCCCAGTACCAG
CTGATGAAGCATCAGTCCATCAGAGGATTCGTACAGACCCAGCAGTACTTGAAGTGGCCT
GAGGATCTCCAGGATGTCGGCTGGTTTCTCAAAAAACTCTCCCAACACATACTAAAGAAA
GAAAAGAGAACAAAGAAAGACAATAACACTCCGTTGCAAACTCTAGCAACCATCCCT
>EqHeKu_TLR5_Heq9
ATGGGCGATCACCTCGACCTTCTCTTAGGAATGGTGCTCGTGGCCAGTCCTGTGCTTGGA
ATTTCTTCCTGCTTCTCTGATGGCCGGATGGCCTTGTATCGTTTCTGCAACCTCACCCAG
CTCCCCCAGGTCCCCAACACTACTGAGAGACTCCTGCTAAGCTTCAACTATATCAAGACC
ATCACAACCGCATCGTTCCCCTTCCTGGAGCAGCTGCAGCTGCTGGAGCTCGGGACTCAG
TTTACCCCCTTCACGATTGACAAAGAAGCCTTCAGAAACCTGCCCAATCTTAGAATCTTG
GACCTGGGCCACAGTCGGATAGACTTCTTGCATCCAGACGCTTTTCAGGGGCTGCCCCAT
CTGTTTGAACTCAGACTCTTTTCCTGTGGTCTCTCTGATGCTGTGTTGAAAGATGGTTAT
TTCAGAAACTTAGAGTCTTTAACTCGCTTGGACCTATCCATAAATCAGATTAGTGGTCTC
TCCCTTCATCCTTCATTCTTGGAATTGAATTCCCTGAAGTCCATTGATTTTTCCTCCAAC
AAAATACCCATTGTATGTGAGGGTGAGCTCGAGCCCCTCCGGGGAAAAACACTGTCCTTT
TTAAGCCTTGCTAATAATAACCTGTACAGCAGGGTCTCCGTGGACTGGAAGAAGTGTAAG
AACCCCTTCAGAAACATGGTCCTGGAAACCCTAGATGTTTCTGGCAATGGCTGGACCGCG
AACATCATAGGAAACTTTAGCAATGCCATCAATGGAAGCCAGATTTTCTCTCTGGTTATT
ACCTACCACATTATGGGTTCTGGGTTTGGCTTCCATAACGTCAAAGATCCTGACTGGAGC
ACATTCTCTGGCCTGGCCAGAAGCTCGGTGATACACCTGGACCTTTCACAAGGGTATATC
TTCTCCTTGAACTTCCGAGTCTTTGAGAGCCTCAAGGAGCTGAAGGTTCTGAACCTTGCC
CACAACAAGATAAACAAGATTGCAAATGAAGCATTTTATGGACTCGACAACCTCCAGCTT
CTCAATATGTCAGGTAACCTTCTGGGGGAACTTTATGATTCTAACTTTGATGGACTACCT
AAGGTGGCCTATATCGATCTGCAAAAGAATCACATTGGGATCATTCAGGACAAAACATTC
AGATTCCTGAAAAAATTACACACCTTGGATCTTCGGGATAATGCTCTTAAAAGAATTGAT
TTTATTCCCAGCATTCCTAATATCTTCTTGGGCGGCAATAAACTGGTGACTTTGCCAAAC
ATCACACTTACCGCCAACTTCATCCACTTATCAGAGAACAGGCTAGAAGATCTGGGTGAT
CTCTACTTCCTCCTCCAGGTACCTCAACTCCAGATTCTCATTTTAAATCAAAATCGCTTT
TCTTCCTGTAAATCAGCTCATGCTTCTTCAAAGAATCTCAGCTTAGAACAGCTTTTCCTT
GGAGAAAATATGTTGCAACTTGCCTGGGAAGCTGGGGTCTGCTGGGATATTTTTAAGGAG
CTTTTCCATCTACAAGTCCTGTATTTGAATAATAACTACCTGAATTTCCTTCCACCAGGA
GTGTTTAGCGATCTGACTGCATTAAGGAGCCTCAGCCTCAGTTTCAACAGGCTGATGGCT
CTTTCTCCTGGTGACTTACCTGCTAATTTAGAGATCCTTTATATATCCAGAAACCAGCTC
CTATCTCCTGATCCTGGTTTATTCACGTCACTTGGAGCTGTGGACATAACTCATAACAAG
TTCATCTGTGAGTGTGAACTTGGCGCCTTCATCAGTTGGCTCAATCAAACCAATGTCACT
ATACTTGGGTCTCAAGCAGACATATACTGCATGTACCCCAACTCGCTCTCTGGGGCTCCC
CTCTACTCTGTTTCCATGGAGGGTTGTGATGAAGAAGAAATCTTAAAGTCCCTTAAGTTT
TCCCTTTTCATTTTATTCACTGTCACGTTGACTCTGTTCCTCATGGCCGTCCTCATTGTC
ACAAAGTTCCGGGGATTTTGTTTCACTAGTTACATGACAGCCCAGAGACTGGTGTTCAAG
GACCGTCATACCAGGGGAAGAGAATCGGATATGTACAAATACGATGCCTATTTATGCTTC
AGTAGCAAAGACTTTGAATGGGTGCAAAATGCTTTGCTTAAACACCTGGATGCTCAGTAC
AGCAACCAAAACAGATTTAAGCTGTGTTTTGAAGAAAGAGACTTTGTGCCAGGGGAAAAT
CACATCGCCAACATCCAGGATGCCGTGTGGAACAGCAGAAAGATTGTCTGTCTTGTGAGC
AGACACTTCCTTAGAGACGGGTGGTGCCTCGAAGCCTTCAGTTATGCCCAGAGCAGGTGC
TTGTCTGACCTCAACAGTGCCCTCATCGTGGTGGTGGTCGGGTCGCTGTCCCAGTACCAG
CTGATGAAGCATCAGTCCATCAGAGGATTCGTACAGACCCAGCAGTACTTGAAGTGGCCT
GAGGATCTCCAGGATGTCGGCTGGTTTCTCAAAAAACTCTCCCAACACATACTAAAGAAA
GAAAAGAGAACGAAGAAAGACAATAACACTCCGTTGCAAACTCTAGCAACCATCCCC
>EqHeKu_TLR5_Heq10
ATGGGCGATCACCTCGACCTTCTCTTAGGAATGGTGCTCGTGGCCAGTCCTGTGCTTGGA
ATTTCTTCCTGCTTCTCTGATGGCCGGATGGCCTTGTATCGTTTCTGCAACCTCACCCAG
CTCCCCCAGGTCCCCAACACTACTGAGAGACTCCTGCTAAGCTTCAACTATATCAAGACC
ATCACAACCGCATCGTTCCCCTTCCTGGAGCAGCTGCAGCTGCTGGAGCTCGGGACTCAG
TTTACCCCCTTCACGATTGACAAAGAAGCCTTCAGAAACCTGCCCAATCTTAGAATCTTG
GACCTGGGCCACAGTCAGATAGACTTCTTGCATCCAGACGCTTTTCAGGGGCTGCCCCAT
CTGTTTGAACTCAGACTCTTTTCCTGTGGTCTCTCTGATGCTGTGTTGAAAGATGGTTAT
TTCAGAAACTTAGAGTCTTTAACTCGCTTGGACCTATCCATAAATCAGATTAGTGGTCTC
TCCCTTCATCCTTCATTCTTGGAATTGAATTCCCTGAAGTCCATTGATTTTTCCTCCAAC
AAAATACCCATTGTATGTGAGGGTGAGCTCGAGCCCCTCCGGGGAAAAACACTGTCCTTT
TTAAGCCTTGCTAATAATAACCTGTACAGCAGGGTCTCCGTGGACTGGAAGAAGTGTAAG
AACCCCTTCAGAAACATGGTCCTGGAAACCCTAGATGTTTCTGGCAATGGCTGGACCGCG
AACATCATAGGAAACTTTAGCAATGCCATCAATGGAAGCCAGATTTTCTCTCTGGTTATT
ACCTACCACATTATGGGTTCTGGGTTTGGCTTCCATAACGTCAAAGATCCTGACTGGAGC
ACATTCTCTGGCCTGGCCAGAAGCTCGGTGATACACCTGGACCTTTCACAAGGGTATATC
TTCTCCTTGAACTTCCGAGTCTTTGAGAGCCTCAAGGAGCTGAAGGTTCTGAACCTTGCC
CACAACAAGATAAACAAGATTGCAAATGAAGCATTTTATGGACTCGACAACCTCCAGCTT
CTCAATATGTCAGGTAACCTTCTGGGGGAACTTTATGATTCTAACTTTGATGGACTACCT
AAGGTGGCCTATATCGATCTGCAAAAGAATCACATTGGGATCATTCAGGACAAAACATTC
AGATTCCTGAAAAAATTACACACCTTGGATCTTCGGGATAATGCTCTTAAAAGAATTGAT
TTTATTCCCAGCATTCCTAATATCTTCTTGGGCGGCAATAAACTGGTGACTTTGCCAAAC
ATCACACTTACCGCCAACTTCATCCACTTATCAGAGAACAGGCTAGAAGATCTGGGTGAT
CTCTACTTCCTCCTCCAGGTACCTCAACTCCAGATTCTCATTTTAAATCAAAATCGCTTT
TCTTCCTGTAAATCAGCTCATGCTTCTTCAAAGAATCTCAGCTTAGAACAGCTTTTCCTT
GGAGAAAATATGTTGCAACTTGCCTGGGAAGCTGGGGTCTGCTGGGATATTTTTAAGGAG
CTTTTCCATCTACAAGTCCTGTATTTGAATAATAACTACCTGAATTTCCTTCCACCAGGA
GTGTTTAGCGATCTGACTGCATTAAGGAGCCTCAGCCTCAGTTTCAACAGGCTGATGGCT
CTTTCTCCTGGTGACTTACCTGCTAATTTAGAGATCCTTTATATATCCAGAAACCAGCTC
CTATCTCCTGATCCTGGTTTATTCACGTCACTTGGAGCTGTGGACATAACTCATAACAAG
TTCATCTGTGAGTGTGAACTTGGCGCCTTCATCAGTTGGCTCAATCAAACCAATGTCACT
ATACTTGGGTCTCAAGCAGACATATACTGCATGTACCCCAACTCGCTCTCTGGGGCTCCC
CTCTACTCTGTTTCCATGGAGGGTTGTGATGAAGAAGAAATCTTAAAGTCCCTTAAGTTT
TCCCTTTTCATTTTATTCACTGTCACGTTGACTCTGTTCCTCATGGCCGTCCTCATTGTC
ACAAAGTTCCGGGGATTTTGTTTCACTAGTTACATGACAGCCCAGAGACTGGTGTTCAAG
GACCGTCATACCAGGGGAAGAGAATCGGATATGTACAAATACGATGCCTATTTATGCTTC
AGTAGCAAAGACTTTGAATGGGTGCAAAATGCTTTGCTTAAACACCTGGATGCTCAGTAC
AGCAACCAAAACAGATTTAAGCTGTGTTTTGAAGAAAGAGACTTTGTGCCAGGGGAAAAT
CACATCGCCAACATCCAGGATGCCGTGTGGAACAGCAGAAAGATTGTCTGTCTTGTGAGC
AGACACTTCCTTAGAGACGGGTGGTGCCTCGAAGCCTTCAGTTATGCCCAGAGCAGGTGC
TTGTCTGACCTCAACAGTGCCCTCATCGTGGTGGTGGTCGGGTCGCTGTCCCAGTACCAG
CTGATGAAGCATCAGTCCATCAGAGGATTCATACAGACCCAGCAGTACTTGAAGTGGCCT
GAGGATCTCCAGGATGTCGGCTGGTTTCTCAAAAAACTCTCCCAACACATACTAAAGAAA
GAAAAGAGAACGAAGAAAGACAATAACACTCCGTTGCAAACTCTAGCAACCATCCCT
>EqKi_TLR5_Heq11
ATGGGCGATCACCTCGACCTTCTCTTAGGAATGGTGCTCGTGGCCAGTCCTGTGCTTGGA
ATTTCTTCCTGCTTCTCTGATGGCCGGATGGCCTTGTATCGTTTCTGCAACCTCACCCAG
GTCCCCCAGGTCCCCAACACTACTGAGAGACTCCTGCTAAGCTTCAACTATATCAAGACC
ATCACAACCGCATCGTTCCCCTTCCTGGAGCAGCTGCAGCTACTGGAGCTCGGGACTCAG
TTTACCCCCTTCACGATTGACAAAGAAGCCTTCAGAAACCTGCCCAATCTTAGAATCTTG
GACCTGGGCCACAGTCGGATAGACTTCTTGCATCCAGACGCTTTTCAGGGGCTGCCCCAT
CTGTTTGAACTCAGACTCTTTTCCTGTGGTCTCTCTGATGCTGTGTTGAAAGATGGTTAT
TTCAGAAACTTAGAGTCTTTAACTCGCTTGGACCTATCCATAAATCAGATTAGTGGTCTC
TCCCTTCATCCTTCATTCTTGGAATTGAATTCCCTGAAGTCCATTGATTTTTCCTCCAAC
AAAATACCCATTGTATGTGAGGGTGAGCTCGAGCCCCTCCGGGGAAAAACACTGTCCTTT
TTAAGCCTTGCTAATAATAACCTGTACAGCAGGGTCTCCGTGGACTGGAAGAAGTGTAAG
AACCCCTTCAGAAACATGGTCCTGGAAACCCTAGATGTTTCTGGCAATGGCTGGACCGCG
AACATCATAGGAAACTTTAGCAATGCCATCAATGGAAGCCAGATTTTCTCTCTGGTTATT
ACCTACCACATTATGGGTTCTGGGTTTGGCTTCCATAACGTCAAAGATCCTGACTGGAGC
ACATTCTCTGGCCTGGCCAGAAGCTCGGTGATACACCTGGACCTTTCACAAGGGTATATC
TTCTCCTTGAACTTCCGAGTCTTTGAGAGCCTCAAGGAGCTGAAGGTTCTGAACCTTGCC
CACAACAAGATAAACAAGATTGCAAATGAAGCATTTTATGGACTCGACAACCTCCAGCTT
CTCAATATGTCAGGTAACCTTCTGGGGGAACTTTATGATTCTAACTTTGATGGACTACCT
AAGGTGGCCTATATCGATCTGCAAAAGAATCACATTGGGATCATTCAGGACAAAACATTC
AGATTCCTGAAAAAATTACACACCTTGGATCTTCGGGATAATGCTCTTAAAAGAATTGAT
TTTATTCCCAGCATTCCTAATATCTTCTTGGGCGGCAATAAACTGGTGACTTTGCCAAAC
ATCACACTTACCGCCAACTTCATCCACTTATCAGAGAACAGGCTAGAAGATCTGGGTGAT
CTCTACTTCCTCCTCCAGGTACCTCAACTCCAGATTCTCATTTTAAATCAAAATCGCTTT
TCTTCCTGTAAATCAGCTCATGCTTCTTCAAAGAATCTCAGCTTAGAACAGCTTTTCCTT
GGAGAAAATATGTTGCAACTTGCCTGGGAAGCTGGGGTCTGCTGGGATATTTTTAAGGAG
CTTTTCCATCTACAAGTCCTGTATTTGAATAATAACTACCTGAATTTCCTTCCACCAGGA
GTGTTTAGCGATCTGACTGCATTAAGGAGCCTCAGCCTCAGTTTCAACAGGCTGATGGCT
CTTTCTCCTGGTGACTTACCTGCTAATTTAGAGATCCTTTATATATCCAGAAACCAGCTC
CTATCTCCTGATCCTGGTTTATTCACGTCACTTGGAGCTGTGGACATAACTCATAACAAG
TTCATCTGTGAGTGTGAACTTGGCGCCTTCATCAGTTGGCTCAATCAAACCAATGTCACT
ATACTTGGGTCTCAAGCAGACATATACTGCATGTACCCCAACTCGCTCTCTGGGGCTCCC
CTCTACTCTGTTTCCATGGAGGGTTGTGATGAAGAAGAAATCTTAAAGTCCCTTAAGTTT
TCCCTTTTCATTTTATTCACTGTCACGTTGACTCTGTTCCTCATGGCCGTCCTCATTGTC
ACAAAGTTCCGGGGATTTTGTTTCACTAGTTACATGACAGCCCAGAGACTGGTGTTCAAG
GACCGTCATACCAGGGGAAGAGAATCGGATATGTACAAATACGATGCCTATTTATGCTTC
AGTAGCAAAGACTTTGAATGGGTGCAAAATGCTTTGCTTAAACACCTGGATGCTCAGTAC
AGCAACCAAAACAGATTTAAGCTGTGTTTTGAAGAAAGAGACTTTGTGCCAGGGGAAAAT
CACATCGCCAACATCCAGGATGCCGTGTGGAACAGCAGAAAGATTGTCTGTCTTGTGAGC
AGACACTTCCTTAGAGACGGGTGGTGCCTCGAAGCCTTCAGTTATGCCCAGAGCAGGTGC
TTGTCTGACCTCAACAGTGCCCTCATCGTGGTGGTGGTCGGGTCGCTGTCCCAGTACCAG
CTGATGAAGCATCAGTCCATCAGAGGATTCGTACAGACCCAGCAGTACTTGAAGTGGCCT
GAGGATCTCCAGGATGTCGGCTGGTTTCTCAAAAAACTCTCCCAACACATACTAAAGAAA
GAAAAGAGAACGAAGAAAGACAATAACACTCCGTTGCAAACTCTAGCAACCATCCCC
>EqKi_TLR5_Heq12
ATGGGCGATCACCTCGACCTTCTCTTAGGAATGGTGCTCGTGGCCAGTCCTGTGCTTGGA
ATTTCTTCCTGCTTCTCTGATGGCCGGATGGCCTTGTATCGTTTCTGCAACCTCACCCAG
CTCCCCCAGGTCCCCAACACTACTGAGAGACTCCTGCTAAGCTTCAACTATATCAAGACC
ATCACAACCGCATCGTTCCCCTTCCTGGAGCAGCTGCAGCTGCTGGAGCTCGGGACTCAG
TTTACCCCCTTCACGATTGACAAAGAAGCCTTCAGAAACCTGCCCAATCTTAGAATCTTG
GACCTGGGCCACAGTCGGATAGACTTCTTGCATCCAGACGCTTTTCAGGGGCTGCCCCAT
CTGTTTGAACTCAGACTCTTTTCCTGTGGTCTCTCTGATGCTGTGTTGAAAGATGGTTAT
TTCAGAAACTTAGAGTCTTTAACTCGCTTGGACCTATCCATAAATCAGATTAGTGGTCTC
TCCCTTCATCCTTCATTCTTGGAATTGAATTCCCTGAAGTCCATTGATTTTTCCTCCAAC
AAAATACCCATCGTATGTGAGGGTGAGCTCGAGCCCCTCCGGGGAAAAACACTGTCCTTT
TTAAGCCTTGCTAATAATAACCTGTACAGCAGGGTCTCCGTGGACTGGAAGAAGTGTAAG
AACCCCTTCAGAAACATGGTCCTGGAAACCCTAGATGTTTCTGGCAATGGCTGGACCGCG
AACATCATAGGAAACTTTAGCAATGCCATCAATGGAAGCCAGATTTTCTCTCTGGTTATT
ACCTACCACATTATGGGTTCTGGGTTTGGCTTCCATAACGTCAAAGATCCTGACTGGAGC
ACATTCTCTGGCCTGGCCAGAAGCTCGGTGATACACCTGGACCTTTCACAAGGGTATATC
TTCTCCTTGAACTTCCGAGTCTTTGAGAGCCTCAAGGAGCTGAAGGTTCTGAACCTTGCC
CACAACAAGATAAACAAGATTGCAAATGAAGCATTTTATGGACTCGACAACCTCCAGCTT
CTCAATATGTCAGGTAACCTTCTGGGGGAACTTTATGATTCTAACTTTGATGGACTACCT
AAGGTGGCCTATATCGATCTGCAAAAGAATCACATTGGGATCATTCAGGACAAAACATTC
AGATTCCTGAAAAAATTACACACCTTGGATCTTCGGGATAATGCTCTTAAAAGAATTGAT
TTTATTCCCAGCATTCCTAATATCTTCTTGGGCGGCAATAAACTGGTGACTTTGCCAAAC
ATCACACTTACCGCCAACTTCATCCACTTATCAGAGAACAGGCTAGAAGATCTGGGTGAT
CTCTACTTCCTCCTCCAGGTACCTCAACTCCAGATTCTCATTTTAAATCAAAATCGCTTT
TCTTCCTGTAAATCAGCTCATGCTTCTTCAAAGAATCTCAGCTTAGAACAGCTTTTCCTT
GGAGAAAATATGTTGCAACTTGCCTGGGAAGCTGGGGTCTGCTGGGATATTTTTAAGGAG
CTTTTCCATCTACAAGTCCTGTATTTGAATAATAACTACCTGAATTTCCTTCCACCAGGA
GTGTTTAGCGATCTGACTGCATTAAGGAGCCTCAGCCTCAGTTTCAACAGGCTGATGGCT
CTTTCTCCTGGTGACTTACCTGCTAATTTAGAGATCCTTTATATATCCAGAAACCAGCTC
CTATCTCCTGATCCTGGTTTATTCACGTCACTTGGAGCTGTGGACATAACTCATAACAAG
TTCATCTGTGAGTGTGAACTTGGCACCTTCATCAGTTGGCTCAATCAAACCAATGTCACT
ATACTTGGGTCTCAAGCAGACATATACTGCATGTACCCCAACTCGCTCTCTGGGGCTCCC
CTCTACTCTGTTTCCATGGAGGGTTGTGATGAAGAAGAAATCTTAAAGTCCCTTAAGTTT
TCCCTTTTCATTTTATTCACTGTCACGTTGACTCTGTTCCTCATGGCCGTCCTCATTGTC
ACAAAGTTCCGGGGATTTTGTTTCACTAGTTACATGACAGCCCAGAGACTGGTGTTCAAG
GACCGTCATACCAGGGGAAGAGAATCGGATATGTACAAATACGATGCCTATTTATGCTTC
AGTAGCAAAGACTTTGAATGGGTGCAAAATGCTTTGCTTAAACACCTGGATGCTCAGTAC
AGCAACCAAAACAGATTTAAGCTGTGTTTTGAAGAAAGAGACTTTGTGCCAGGGGAAAAT
CACATCGCCAACATCCAGGATGCCGTGTGGAACAGCAGAAAGATTGTCTGTCTTGTGAGC
AGACACTTCCTTAGAGACGGGTGGTGCCTCGAAGCCTTCAGTTATGCCCAGAGCAGGTGC
TTGTCTGACCTCAACAGTGCCCTCATCGTGGTGGTGGTCGGGTCGCTGTCCCAGTACCAG
CTGATGAAGCATCAGTCCATCAGAGGATTCGTACAGACCCAGCAGTACTTGAAGTGGCCT
GAGGATCTCCAGGATGTCGGCTGGTTTCTCAAAAAACTCTCCCAACACATACTAAAGAAA
GAAAAGAGAACGAAGAAAGACAATAACACTCCGTTGCAAACTCTAGCAACCATCCCC
>EqPr_TLR5_Heq13
ATGGGCGATCACCTCGACCTTCTCTTAGGAATGGTGCTCGTGGCCAGTCCTGTGCTTGGA
ATTTCTTCCTGCTTCTCTGATGGCCGGATGGCCTTGTATCGTTTCTGCAACCTCACCCAG
GTCCCCCAGGTCCCCAACACTACTGAGAGACTCCTGCTAAGCTTCAACTATATCAAGACC
ATCACAACCGCATCGTTCCCCTTCCTGGAGCAGCTGCAGCTGCTGGAGCTCGGGACTCAG
TTTACCCCCTTCACGATTGACAAAGAAGCCTTCAGAAACCTGCCCAATCTTAGAATCTTG
GACCTGGGCCACAGTCGGATAGACTTCTTGCATCCAGACGCTTTTCAGGGGCTGCCCCAT
CTGTTTGAACTGAGACTCTTTTCCTGTGGTCTCTCTGATGCTGTATTGAAAGATGGTTAT
TTCAGAAACTTAGAGTCTTTAACTCGCTTGGACCTATCCATAAATCAGATTAGTGGTCTC
TCCCTTCATCCTTCATTCTTAGAATTGAATTCCCTGAAGTCCATTGATTTTTCCTCCAAC
AAAATACCCATTGTATGTGAGGGTGAGCTCGAGCCCCTCCGGGGAAAAACACTGTCCTTT
TTAAGCCTTGCTAATAATAACCTGTACAGCAGGGTCTCCGTGGACTGGAAGAAGTGTAAG
AACCCCTTCAGAAACATGGTCCTGGAAACCCTAGATGTTTCTGGCAATGGCTGGACCGCG
AACATCATAGGAAACTTTAGCAATGCCATCAATGGAAGCCAGATTTTCTCTCTGGTTATT
ACCTACCACATTATGGGTTCTGGGTTTGGCTTCCATAACGTCAAAGATCCTGACTGGAGC
ACATTCTCTGGCCTGGCCAGAAGCTCGGTGATACACCTGGACCTTTCACAAGGGTATATC
TTCTCCTTGAACTTCCGAGTCTTTGAGAGCCTCAAGGAGCTGAAGGTTCTGAACCTTGCC
CACAACAAGATAAACAAGATTGCAAATGAAGCATTTTATGGACTCGACAACCTCCAGCTT
CTCAATATGTCATGTAACCTTCTGGGGGAACTTTATGATTCTAACTTTGATGGACTACCT
AAGGTGGCCTATATCGATCTGCAAAAGAATCACATTGGGATCATTCAGGACAAAACATTC
AGATTCCTGAAAAAATTACACACCTTGGATCTTCGGGATAATGCTCTTAAAAGAATTGAT
TTTATTCCGAGCATTCCTAATATCTTCTTGGGCGGCAATAAACTGGTGACTTTGCCAAAC
ATCAAACTTACCGCCAACTTCATCCACTTATCAGAGAACAGGCTAGAAGATCTGGGTGAT
CTCTACTTCCTCCTCCAGGTACCTCAACTCCAGATTCTCATTTTAAATCAAAATCGCTTT
TCTTCCTGTAAATCAGCTCATGCTTCTTCAAAGAATCTCAGCTTAGAACAGCTTTTCCTT
GGAGAAAATATGTTGCAACTTGCCTGGGAAGCTGGGGTCTGCTGGGATATTTTTAAGGAG
CTTTTCCATCTACAAGTCCTGTATTTGAATAATAACTACCTGAATTTCCTTCCACCAGGA
GTGTTTAGCGATCTGACTGCATTAAGGAGCCTCAGCCTCAGTTTCAACAGGCTGATGGCT
CTTTCTCCTGGTGACTTACCTGCTAATTTAGAGATCCTTTATATATCCAGAAACCAGCTC
CTATCTCCTGATCCTGGTTTATTCACGTCACTTGGAGCTGTGGACATAACTCATAACAAG
TTCATCTGTGAGTGTGAACTTGGCGCCTTCATCAGTTGGCTCAATCAAACCAATGTCACT
ATACTTGGGTCTCAAGCAGACATATACTGCATGTACCCCAACTCGCTCTTTGGGGCTCCC
CTCTACTCTGTTTCCATGGAGGGTTGTGATGAAGAAGAAATCTTAAAGTCCCTTAAGTTT
TCCCTTTTCATTTTATTCACTGTCACGTTGACTCTGTTCCTCATGGCCGTCCTCATTGTC
ACAAAGTTCCGGGGATTTTGTTTCACTTGTTACATGACAGCCCAGAGACTGGTGTTCAAG
GACCGTCATACCAGGGGAAGAGAATCGGATATGTACAAATACGATGCCTATTTATGCTTC
AGTAGCAAAGACTTTGAATGGGTGCAAAATGCTTTGCTTAAACACCTGGATGCTCAGTAC
AGCAACCAAAACAGATTTAAGCTGTGTTTTGAAGAAAGAGACTTTGTGCCAGGGGAAAAT
CACATCGCCAACATCCAGGATGCCGTGTGGAACAGCAGAAAGATTGTCTGTCTTGTGAGC
AGACACTTCCTTAGAGACGGGTGGTGCCTCGAAGCCTTCAGTTATGCCCAGAGCAGGTGC
TTGTCTGACCTCAACAGTGCCCTCATCGTGGTGGTGGTCGGGTCGCTGTCCCAGTACCAG
CTGATGAAGCATCAGTCCATCAGAGGATTCGTACAGACCCAGCAGTACTTGAAGTGGCCT
GAGGATCTCCAGGATGTCGGCTGGTTTCTCAAAAAACTCTCCCAACACATACTAAAGAAA
GAAAAGAGAACGAAGAAAGACAATAACACTCCGTTGCAAACTCTAGCAACCATCCCC
>EqPr_TLR5_Heq14
ATGGGCGATCACCTCGATCTTCTCTTAGGAATGGTGCTCGTGGCCAGTCCTGTGCTTGGA
ATTTCTTCCTGCTTCTCTGATGGCCGGATGGCCTTGTATCGTTTCTGCAACCTCACCCAG
GTCCCCCAGGTCCCCAACACTACTGAGAGACTCCTGCTAAGCTTCAACTATATCAAGACC
ATCACAACCGCATCGTTCCCCTTCCTGGAGCAGCTGCAGCTGCTGGAGCTCGGGACTCAG
TTTACCCCCTTCACGATTGACAAAGAAGCCTTCAGAAACCTGCCCAATCTTAGAATCTTG
GACCTGGGCCACAGTCGGATAGACTTCTTGCATCCAGACGCTTTTCAGGGGCTGCCCCAT
CTGTTTGAACTGAGACTCTTTTCCTGTGGTCTCTCTGATGCTGTATTGAAAGATGGTTAT
TTCAGAAACTTAGAGTCTTTAACTCGCTTGGACCTATCCATAAATCAGATTAGTGGTCTC
TCCCTTCATCCTTCATTCTTAGAATTGAATTCCCTGAAGTCCATTGATTTTTCCTCCAAC
AAAATACCCATTGTATGTGAGGGTGAGCTCGAGCCCCTCCGGGGAAAAACACTGTCCTTT
TTAAGCCTTGCTAATAATAACCTGTACAGCAGGGTCTCCGTGGACTGGAAGAAGTGTAAG
AACCCCTTCAGAAACATGGTCCTGGAAACCCTAGATGTTTCTGGCAATGGCTGGACCGCG
AACATCATAGGAAACTTTAGCAATGCCATCAATGGAAGCCAGATTTTCTCTCTGGTTATT
ACCTACCACATTATGGGTTCTGGGTTTGGCTTCCATAACGTCAAAGATCCTGACTGGAGC
ACATTCTCTGGCCTGGCCAGAAGCTCGGTGATACACCTGGACCTTTCACAAGGGTATATC
TTCTCCTTGAACTTCCGAGTCTTTGAGAGCCTCAAGGAGCTGAAGGTTCTGAACCTTGCC
CACAACAAGATAAACAAGATTGCAAATGAAGCATTTTATGGACTCGACAACCTCCAGCTT
CTCAATATGTCATGTAACCTTCTGGGGGAACTTTATGATTCTAACTTTGATGGACTACCT
AAGGTGGCCTATATCGATCTGCAAAAGAATCACATTGGGATCATTCAGGACAAAACATTC
AGATTCCTGAAAAAATTACACACCTTGGATCTTCGGGATAATGCTCTTAAAAGAATTGAT
TTTATTCCGAGCATTCCTAATATCTTCTTGGGCGGCAATAAACTGGTGACTTTGCCAAAC
ATCAAACTTACCGCCAACTTCATCCACTTATCAGAGAACAGGCTAGAAGATCTGGGTGAT
CTCTACTTCCTCCTCCAGGTACCTCAACTCCAGATTCTCATTTTAAATCAAAATCGCTTT
TCTTCCTGTAAATCAGCTCATGCTTCTTCAAAGAATCTCAGCTTAGAACAGCTTTTCCTT
GGAGAAAATATGTTGCAACTTGCCTGGGAAGCTGGGGTCTGCTGGGATATTTTTAAGGAG
CTTTTCCATCTACAAGTCCTGTATTTGAATAATAACTACCTGAATTTCCTTCCACCAGGA
GTGTTTAGCGATCTGACTGCATTAAGGAGCCTCAGCCTCAGTTTCAACAGGCTGATGGCT
CTTTCTCCTGGTGACTTACCTGCTAATTTAGAGATCCTTTATATATCCAGAAACCAGCTC
CTATCTCCTGATCCTGGTTTATTCACGTCACTTGGAGCTGTGGACATAACTCATAACAAG
TTCATCTGTGAGTGTGAACTTGGCGCCTTCATCAGTTGGCTCAATCAAACCAATGTCACT
ATACTTGGGTCTCAAGCAGACATATACTGCATGTACCCCAACTCGCTCTTTGGGGCTCCC
CTCTACTCTGTTTCCATGGAGGGTTGTGATGAAGAAGAAATCTTAAAGTCCCTTAAGTTT
TCCCTTTTCATTTTATTCACTGTCACGTTGACTCTGTTCCTCATGGCCGTCCTCATTGTC
ACAAAGTTCCGGGGATTTTGTTTCACTTGTTACATGACAGCCCAGAGACTGGTGTTCAAG
GACCGTCATACCAGGGGAAGAGAATCGGATATGTACAAATACGATGCCTATTTATGCTTC
AGTAGCAAAGACTTTGAATGGGTGCAAAATGCTTTGCTTAAACACCTGGATGCTCAGTAC
AGCAACCAAAACAGATTTAAGCTGTGTTTTGAAGAAAGAGACTTTGTGCCAGGGGAAAAT
CACATCGCCAACATCCAGGATGCCGTGTGGAACAGCAGAAAGATTGTCTGTCTTGTGAGC
AGACACTTCCTTAGAGACGGGTGGTGCCTCGAAGCCTTCAGTTATGCCCAGAGCAGGTGC
TTGTCTGACCTCAACAGTGCCCTCATCGTGGTGGTGGTCGGGTCGCTGTCCCAGTACCAG
CTGATGAAGCATCAGTCCATCAGAGGATTCGTACAGACCCAGCAGTACTTGAAGTGGCCT
GAGGATCTCCAGGATGTCGGCTGGTTTCTCAAAAAACTCTCCCAACACATACTAAAGAAA
GAAAAGAGAACGAAGAAAGACAATAACACTCCGTTGCAAACTCTAGCAACCATCCCC
>EqPr_TLR5_Heq1
ATGGGCGATCACCTCGACCTTCTCTTAGGAATGGTGCTCGTGGCCAGTCCTGTGCTTGGA
ATTTCTTCCTGCTTCTCTGATGGCCGGATGGCCTTGTATCGTTTCTGCAACCTCACCCAG
GTCCCCCAGGTCCCCAACACTACTGAGAGACTCCTGCTAAGCTTCAACTATATCAAGACC
ATCACAACCGCATCGTTCCCCTTCCTGGAGCAGCTGCAGCTGCTGGAGCTCGGGACTCAG
TTTACCCCCTTCACGATTGACAAAGAAGCCTTCAGAAACCTGCCCAATCTTAGAATCTTG
GACCTGGGCCACAGTCGGATAGACTTCTTGCATCCAGACGCTTTTCAGGGGCTGCCCCAT
CTGTTTGAACTGAGACTCTTTTCCTGTGGTCTCTCTGATGCTGTATTGAAAGATGGTTAT
TTCAGAAACTTAGAGTCTTTAACTCGCTTGGACCTATCCATAAATCAGATTAGTGGTCTC
TCCCTTCATCCTTCATTCTTAGAATTGAATTCCCTGAAGTCCATTGATTTTTCCTCCAAC
AAAATACCCATTGTATGTGAGGGTGAGCTCGAGCCCCTCCGGGGAAAAACACTGTCCTTT
TTAAGCCTTGCTAATAATAACCTGTACAGCAGGGTCTCCGTGGACTGGAAGAAGTGTAAG
AACCCCTTCAGAAACATGGTCCTGGAAACCCTAGATGTTTCTGGCAATGGCTGGACCGCG
AACATCATAGGAAACTTTAGCAATGCCATCAATGGAAGCCAGATTTTCTCTCTGGTTATT
ACCTACCACATTATGGGTTCTGGGTTTGGCTTCCATAACGTCAAAGATCCTGACTGGAGC
ACATTCTCTGGCCTGGCCAGAAGCTCGGTGATACACCTGGACCTTTCACAAGGGTATATC
TTCTCCTTGAACTTCCGAGTCTTTGAGAGCCTCAAGGAGCTGAAGGTTCTGAACCTTGCC
CACAACAAGATAAACAAGATTGCAAATGAAGCATTTTATGGACTCGACAACCTCCAGCTT
CTCAATATGTCATGTAACCTTCTGGGGGAACTTTATGATTCTAACTTTGATGGACTACCT
AAGGTGGCCTATATCGATCTGCAAAAGAATCACATTGGGATCATTCAGGACAAAACATTC
AGATTCCTGAAAAAATTACACACCTTGGATCTTCGGGATAATGCTCTTAAAAGAATTGAT
TTTATTCCGAGCATTCCTAATATCTTCTTGGGCGGCAATAAACTGGTGACTTTGCCAAAC
ATCAAACTTACCGCCAACTTCATCCACTTATCAGAGAACAGGCTAGAAGATCTGGGTGAT
CTCTACTTCCTCCTCCAGGTACCTCAACTCCAGATTCTCATTTTAAATCAAAATCGCTTT
TCTTCCTGTAAATCAGCTCATGCTTCTTCAAAGAATCTCAGCTTAGAACAGCTTTTCCTT
GGAGAAAATATGTTGCAACTTGCCTGGGAAGCTGGGGTCTGCTGGGATATTTTTAAGGAG
CTTTTCCATCTACAAGTCCTGTATTTGAATAATAACTACCTGAATTTCCTTCCACCAGGA
GTGTTTAGCGATCTGACTGCATTAAGGAACCTCAGCCTCAGTTTCAACAGGCTGATGGCT
CTTTCTCCTGGTGACTTACCTGCTAATTTAGAGATCCTTTATATATCCAGAAACCAGCTC
CTATCTCCTGATCCTGGTTTATTCACGTCACTTGGAGCTGTGGACATAACTCATAACAAG
TTCATCTGTGAGTGTGAACTTGGCGCCTTCATCAGTTGGCTCAATCAAACCAATGTCACT
ATACTTGGGTCTCAAGCAGACATATACTGCATGTACCCCAACTTGCTCTTTGGGGCTCCC
CTCTACTCTGTTTCCATGGAGGGTTGTGATGAAGAAGAAATCTTAAAGTCCCTTAAGTTT
TCCCTTTTCATTTTATTCACTGTCACGTTGACTCTGTTCCTCATGGCCGTCCTCATTGTC
ACAAAGTTCCGGGGATTTTGTTTCACTTGTTACATGACAGCCCAGAGACTGGTGTTCAAG
GACCGTCATACCAGGGGAAGAGAATCGGATATGTACAAATACGATGCCTATTTATGCTTC
AGTAGCAAAGACTTTGAATGGGTGCAAAATGCTTTGCTTAAACACCTGGATGCTCAGTAC
AGCAACCAAAACAGATTTAAGCTGTGTTTTGAAGAAAGAGACTTTGTGCCAGGGGAAAAT
CACATCGCCAACATCCAGGATGCCGTGTGGAACAGCAGAAAGATTGTCTGTCTTGTGAGC
AGACACTTCCTTAGAGACGGGTGGTGCCTCGAAGCCTTCACTTATGCCCAGAGCAGGTGC
TTGTCTGACCTCAACAGTGCCCTCATCGTGGTGGTGGTCGGGTCGCTGTCCCAGTACCAG
CTGATGAAGCATCAGTCCATCAGAGGATTCGTACAGACCCAGCAGTACTTGAAGTGGCCT
GAGGATCTCCAGGATGTCGGCTGGTTTCTCAAAAAACTCTCCCAACACATACTAAAGAAA
GAAAAGAGAACGAAGAAAGACAATAACACTCCGTTGCAAACTCTAGCAACCATCCCC
>EqCa_TLR5_Heq4
ATGGGCGATCACCTCGACCTTCTCTTAGGAATGGTGCTCGTGGCCAGTCCTGTGCTTGGA
ATTTCTTCCTGCTTCTCTGATGGCCGGATGGCCTTGTATCGTTTCTGCAACCTCACCCAG
GTCCCCCAGGTCCCCAACACTACTGAGAGACTCCTGCTAAGCTTCAACTATATCAAGACC
ATCACAACCGCATCGTTCCCCTTCCTGGAGCAGCTGCAGCTGCTGGAGCTCGGGACTCAG
TTTACCCCCTTCACGATTGACAAAGAAGCCTTCAGAAACCTGCCCAATCTTAGAATCTTG
GACCTGGGCCACAGTCGGATAGACTTCTTGCATCCAGACGCTTTTCAGGGGCTGCCCCAT
CTGTTTGAACTGAGACTCTTTTCCTGTGGTCTCTCTGATGCTGTATTGAAAGATGGTTAT
TTCAGAAACTTAGAGTCTTTAACTCGCTTGGACCTATCCATAAATCAGATTAGTGGTCTC
TCCCTTCATCCTTCATTCTTAGAATTGAATTCCCTGAAGTCCATTGATTTTTCCTCCAAC
AAAATACCCATTGTATGTGAGGGTGAGCTCGAGCCCCTCCGGGGAAAAACACTGTCCTTT
TTAAGCCTTGCTAATAATAACCTGTACAGCAGGGTCTCCGTGGACTGGAAGAAGTGTAAG
AACCCCTTCAGAAACATGGTCCTGGAAACCCTAGATGTTTCTGGCAATGGCTGGACCGCG
AACATCATAGGAAACTTTAGCAATGCCATCAATGGAAGCCAGATTTTCTCTCTGGTTATT
ACCTACCACATTATGGGTTCTGGGTTTGGCTTCCATAACGTCAAAGATCCTGACTGGAGC
ACATTCTCTGGCCTGGCCAGAAGCTCGGTGATACACCTGGACCTTTCACAAGGGTATATC
TTCTCCTTGAACTTCCGAGTCTTTGAGAGCCTCAAGGAGCTGAAGGTTCTGAACCTTGCC
CACAACAAGATAAACAAGATTGCAAATGAAGCATTTTATGGACTCGACAACCTCCAGCTT
CTCAATATGTCATGTAACCTTCTGGGGGAACTTTATGATTCTAACTTTGATGGACTACCT
AAGGTGGCCTATATCGATCTGCAAAAGAATCACATTGGGATCATTCAGGACAAAACATTC
AGATTCCTGAAAAAATTACACACCTTGGATCTTCGGGATAATGCTCTTAAAAGAATTGAT
TTTATTCCGAGCATTCCTAATATCTTCTTGGGCGGCAATAAACTGGTGACTTTGCCAAAC
ATCAAACTTACCGCCAACTTCATCCACTTATCAGAGAACAGGCTAGAAGATCTGGGTGAT
CTCTACTTCCTCCTCCAGGTACCTCAACTCCAGATTCTCATTTTAAATCAAAATCGCTTT
TCTTCCTGTAAATCAGCTCATGCTTCTTCAAAGAATCTCAGCTTAGAACAGCTTTTCCTT
GGAGAAAATATGTTGCAACTTGCCTGGGAAGCTGGGGTCTGCTGGGATATTTTTAAGGAG
CTTTTCCATCTACAAGTCCTGTATTTGAATAATAACTACCTGAATTTCCTTCCACCAGGA
GTGTTTAGCGATCTGACTGCATTAAGGAACCTCAGCCTCAGTTTCAACAGGCTGATGGCT
CTTTCTCCTGGTGACTTACCTGCTAATTTAGAGATCCTTTATATATCCAGAAACCAGCTC
CTATCTCCTGATCCTGGTTTATTCACGTCACTTGGAGCTGTGGACATAACTCATAACAAG
TTCATCTGTGAGTGTGAACTTGGCGCCTTCATCAGTTGGCTCAATCAAACCAATGTCACT
ATACTTGGGTCTCAAGCAGACATATACTGCATGTACCCCAACTCGCTCTTTGGGGCTCCC
CTCTACTCTGTTTCCATGGAGGGTTGTGATGAAGAAGAAATCTTAAAGTCCCTTAAGTTT
TCCCTTTTCATTTTATTCACTGTCACGTTGACTCTGTTCCTCATGGCCGTCCTCATTGTC
ACAAAGTTCCGGGGATTTTGTTTCACTTGTTACATGACAGCCCAGAGACTGGTGTTCAAG
GACCGTCATACCAGGGGAAGAGAATCGGATATGTACAAATACGATGCCTATTTATGCTTC
AGTAGCAAAGACTTTGAATGGGTGCAAAATGCTTTGCTTAAACACCTGGATGCTCAGTAC
AGCAACCAAAACAGATTTAAGCTGTGTTTTGAAGAAAGAGACTTTGTGCCAGGGGAAAAT
CACATCGCCAACATCCAGGATGCCGTGTGGAACAGCAGAAAGATTGTCTGTCTTGTGAGC
AGACACTTCCTTAGAGACGGGTGGTGCCTCGAAGCCTTCACTTATGCCCAGAGCAGGTGC
TTGTCTGACCTCAACAGTGCCCTCATCGTGGTGGTGGTCGGGTCGCTGTCCCAGTACCAG
CTGATGAAGCATCAGTCCATCAGAGGATTCGTACAGACCCAGCAGTACTTGAAGTGGCCT
GAGGATCTCCAGGATGTCGGCTGGTTTCTCAAAAAACTCTCCCAACACATACTAAAGAAA
GAAAAGAGAACGAAGAAAGACAATAACACTCCGTTGCAAACTCTAGCAACCATCCCC
>EqCa_TLR5_Heq1
ATGGGCGATCACCTCGACCTTCTCTTAGGAATGGTGCTCGTGGCCAGTCCTGTGCTTGGA
ATTTCTTCCTGCTTCTCTGATGGCCGGATGGCCTTGTATCGTTTCTGCAACCTCACCCAG
GTCCCCCAGGTCCCCAACACTACTGAGAGACTCCTGCTAAGCTTCAACTATATCAAGACC
ATCACAACCGCATCGTTCCCCTTCCTGGAGCAGCTGCAGCTGCTGGAGCTCGGGACTCAG
TTTACCCCCTTCACGATTGACAAAGAAGCCTTCAGAAACCTGCCCAATCTTAGAATCTTG
GACCTGGGCCACAGTCGGATAGACTTCTTGCATCCAGACGCTTTTCAGGGGCTGCCCCAT
CTGTTTGAACTGAGACTCTTTTCCTGTGGTCTCTCTGATGCTGTATTGAAAGATGGTTAT
TTCAGAAACTTAGAGTCTTTAACTCGCTTGGACCTATCCATAAATCAGATTAGTGGTCTC
TCCCTTCATCCTTCATTCTTAGAATTGAATTCCCTGAAGTCCATTGATTTTTCCTCCAAC
AAAATACCCATTGTATGTGAGGGTGAGCTCGAGCCCCTCCGGGGAAAAACACTGTCCTTT
TTAAGCCTTGCTAATAATAACCTGTACAGCAGGGTCTCCGTGGACTGGAAGAAGTGTAAG
AACCCCTTCAGAAACATGGTCCTGGAAACCCTAGATGTTTCTGGCAATGGCTGGACCGCG
AACATCATAGGAAACTTTAGCAATGCCATCAATGGAAGCCAGATTTTCTCTCTGGTTATT
ACCTACCACATTATGGGTTCTGGGTTTGGCTTCCATAACGTCAAAGATCCTGACTGGAGC
ACATTCTCTGGCCTGGCCAGAAGCTCGGTGATACACCTGGACCTTTCACAAGGGTATATC
TTCTCCTTGAACTTCCGAGTCTTTGAGAGCCTCAAGGAGCTGAAGGTTCTGAACCTTGCC
CACAACAAGATAAACAAGATTGCAAATGAAGCATTTTATGGACTCGACAACCTCCAGCTT
CTCAATATGTCATGTAACCTTCTGGGGGAACTTTATGATTCTAACTTTGATGGACTACCT
AAGGTGGCCTATATCGATCTGCAAAAGAATCACATTGGGATCATTCAGGACAAAACATTC
AGATTCCTGAAAAAATTACACACCTTGGATCTTCGGGATAATGCTCTTAAAAGAATTGAT
TTTATTCCGAGCATTCCTAATATCTTCTTGGGCGGCAATAAACTGGTGACTTTGCCAAAC
ATCAAACTTACCGCCAACTTCATCCACTTATCAGAGAACAGGCTAGAAGATCTGGGTGAT
CTCTACTTCCTCCTCCAGGTACCTCAACTCCAGATTCTCATTTTAAATCAAAATCGCTTT
TCTTCCTGTAAATCAGCTCATGCTTCTTCAAAGAATCTCAGCTTAGAACAGCTTTTCCTT
GGAGAAAATATGTTGCAACTTGCCTGGGAAGCTGGGGTCTGCTGGGATATTTTTAAGGAG
CTTTTCCATCTACAAGTCCTGTATTTGAATAATAACTACCTGAATTTCCTTCCACCAGGA
GTGTTTAGCGATCTGACTGCATTAAGGAACCTCAGCCTCAGTTTCAACAGGCTGATGGCT
CTTTCTCCTGGTGACTTACCTGCTAATTTAGAGATCCTTTATATATCCAGAAACCAGCTC
CTATCTCCTGATCCTGGTTTATTCACGTCACTTGGAGCTGTGGACATAACTCATAACAAG
TTCATCTGTGAGTGTGAACTTGGCGCCTTCATCAGTTGGCTCAATCAAACCAATGTCACT
ATACTTGGGTCTCAAGCAGACATATACTGCATGTACCCCAACTTGCTCTTTGGGGCTCCC
CTCTACTCTGTTTCCATGGAGGGTTGTGATGAAGAAGAAATCTTAAAGTCCCTTAAGTTT
TCCCTTTTCATTTTATTCACTGTCACGTTGACTCTGTTCCTCATGGCCGTCCTCATTGTC
ACAAAGTTCCGGGGATTTTGTTTCACTTGTTACATGACAGCCCAGAGACTGGTGTTCAAG
GACCGTCATACCAGGGGAAGAGAATCGGATATGTACAAATACGATGCCTATTTATGCTTC
AGTAGCAAAGACTTTGAATGGGTGCAAAATGCTTTGCTTAAACACCTGGATGCTCAGTAC
AGCAACCAAAACAGATTTAAGCTGTGTTTTGAAGAAAGAGACTTTGTGCCAGGGGAAAAT
CACATCGCCAACATCCAGGATGCCGTGTGGAACAGCAGAAAGATTGTCTGTCTTGTGAGC
AGACACTTCCTTAGAGACGGGTGGTGCCTCGAAGCCTTCACTTATGCCCAGAGCAGGTGC
TTGTCTGACCTCAACAGTGCCCTCATCGTGGTGGTGGTCGGGTCGCTGTCCCAGTACCAG
CTGATGAAGCATCAGTCCATCAGAGGATTCGTACAGACCCAGCAGTACTTGAAGTGGCCT
GAGGATCTCCAGGATGTCGGCTGGTTTCTCAAAAAACTCTCCCAACACATACTAAAGAAA
GAAAAGAGAACGAAGAAAGACAATAACACTCCGTTGCAAACTCTAGCAACCATCCCC
>EqQu TLR5 XP_046535541.1
ATGGGCGATCACCTCGACCTTCTCTTAGGAATGGTGCTCGTGGCCAGTCCTGTGCTTGGA
ATTTCTTCCTGCTTCTCTGATGGCCGGATGGCCTTGTATCGTTTCTGCAACCTCACCCAG
GTCCCCCAGGTCCCCAACACTACTGAGAGACTCCTGCTAGGCTTCAACTATATCAAGACC
ATCACAACCGCATCGTTCCCCTTCCTGGAGCAGCTGCAGCTGCTGGAGCTCGGGACTCAG
TTTACCCCCTTCACGATTGACAAAGAAGCCTTCAGAAACCTGCCCAATCTTAGAATCTTG
GACCTGGGCCACAGTCGGATAGACTTCTTGCATCCAGACGCTTTTCAGGGGCTGCCCCAT
CTGTTTGAACTCAGACTCTTCTCCTGTGGTCTCTCTGATGCTGTGTTGAAAGATGGTTAT
TTCAGAAACTTAGAGTCTTTAACTCGCTTGGACCTATCCATAAATCAGATTAGTGGTCTC
TCCCTTCATCCTTCATTCTTGGAATTGAATTCCCTGAAGTCCATTGATTTTTCCTCCAAC
AAAATACCCATTGTATGTGAGGGTGAGCTCGAGCCCCTCCGGGGAAAAACACTGTCCTTT
TTAAGCCTTGCTAATAATAACCTGTACAGCAGGGTCTCCGTGGACTGGAAGAAGTGTAAG
AACCCCTTCAGAAACATGGTCCTGGAAACCCTAGATGTTTCTGGCAATGGCTGGACCGCG
AACATCATAGGAAACTTTAGCAATGCCATCAATGGAAGCCAGATTTTCTCTCTGGTTATT
ACCTACCACATTATGGGTTCTGGGTTTGGCTTTCATAACGTCAAAGATCCTGACTGGAGC
ACATTCTCTGGCCTGGCCAGAAGCTCGGTGATACACCTGGACCTTTCACAAGGGTATATC
TTCTCCTTGAACTTCCGAGTCTTTGAGAGCCTCAAGGAGCTGAAGGTTCTGAACCTTGCC
CACAACAAGATAAACAAGATTGCAAATGAAGCATTTTATGGACTCGACAACCTCCAGCTT
CTCAATATGTCAGGTAACCTTCTGGGGGAACTTTATGATTCTAACTTTGATGGACTACCT
AAGGTGGCCTATATCGATCTGCAAAAGAATCACATTGGGATCATTCAGGACAAAACATTC
AGATTCCTGAAAAAATTACACACCTTGGATCTTCGGGATAATGCTCTTAAAAGAATTGAT
TTTATTCCCAGCATTCCTAATATCTTCTTGGGCAGCAATAAACTGGTGACTTTGCCAAAC
ATCACACTTACCGCCAACTTCATCCACTTATCAGAGAACAGGCTAGAAGATCTGGGTGAT
CTCTACTTCCTCCTCCAGGTACCTCAACTCCAGATTCTCATTTTAAATCAAAATCGCTTT
TCTTCCTGTAAATCAGCTCATGCTTCTTCAAAGAATCTCAGCTTAGAACAGCTTTTCCTT
GGAGAAAATATGTTGCAACTTGCCTGGGAAGCTGGGGTCTGCTGGGATATTTTTAAGGAG
CTTTTCCATCTACAAGTCCTGTATTTGAATAATAACTACCTGAATTTCCTTCCACCAGGA
GTGTTTAGCGATCTGACTGCATTAAGGAGCCTCAGCCTCAGTTTCAACAGGCTGATGGCT
CTTTCTCCTGGTGACTTACCTGCTAATTTAGAGATCCTTTATATATCCAGAAACCAGCTC
CTATCTCCTGATCCTGGTTTATTCACGTCACTTGGAGCTGTGGACATAACTCATAACAAG
TTCATCTGTGAGTGTGAACTTGGCGCCTTCATCAGTTGGCTCAATCAAACCAATGTCACT
ATACTTGGGTCTCAAGCAGACATATACTGCATGTACCCCAACTCGCTCTCTGGGGCTCCC
CTCTACTCTGTTTCCATGGAGGGTTGTGATGAAGAAGAAATCTTAAAGTCCCTTAAGTTT
TCCCTTTTCATTTTATTCACTGTCACGTTGACTCTGTTCCTCATGGCCGTCCTCATTGTC
ACAAAGTTCCGGGGATTTTGTTTCACTAGTTACATGACAGCCCAGAGACTGGTGTTCAAG
GACCGTCATACCAGGGGAAGAGAATCGGATATGTACAAATACGATGCCTATTTATGCTTC
AGTAGCAAAGACTTTGAATGGGTGCAAAATGCTTTGCTTAAACACCTGGATGCTCAGTAC
AGCAACCAAAACAGATTTAAGCTATGTTTTGAAGAAAGAGACTTTGTGCCAGGGGAAAAT
CACATCGCCAACATCCAGGATGCCGTGTGGAACAGCAGAAAGATTGTCTGTCTTGTGAGC
AGACACTTCCTTAGAGACGGGTGGTGCCTCGAAGCCTTCAGTTATGCCCAGAGCAGGTGC
TTGTCTGACCTCAACAGTGCCCTCATCGTGGTGGTGGTCGGGTCGCTGTCCCAGTACCAG
CTGATGAAGCATCAGTCCATCAGAGGATTCGTACAGACCCAGCAGTACTTGAAGTGGCCT
GAGGATCTCCAGGATGTCGGCTGGTTTCTCAAAAAACTCTCCCAACACATACTAAAGAAA
GAAAAGAGAACGAAGAAAGACAATAACACTCCGTTGCAAACTCTAGCAACCATCCCC
>EqAs TLR5 XP_044618776.1
ATGGGCGATCACCTCGACCTTCTCTTAGGAATGGTGCTCGTGGCCAGTCCTGTGCTTGGA
ATTTCTTCCTGCTTCTCTAATGGCCGGATGGCCTTGTATCGTTTCTGCAACCTCACCCAG
GTCCCCCAGGTCCCCAACACTACTGAGAGACTCCTGCTAAGCTTCAACTATATCAAGACC
ATCACAACCGCATCGTTCCCCTTCCTGGAGCAGCTGCAGCTGCTGGAGCTCGGGACTCAG
TTTACCCCCTTCACGATTGACAAAGAAGCCTTCAGAAACCTGCCCAATCTTAGAATCTTG
GACCTGGGCCACAGTCGGATAGACTTCTTGCATCCAGACGCTTTTCAGGGGCTGCCCCAT
CTGTTTGAACTCAGACTCTTTTCCTGTGGTCTCTCTGATGCTGTGTTGAAAGATGGTTAT
TTCAGAAACTTAGAGTCTTTAACTCGCTTGGACCTATCCATAAATCAGATTAGTGGTCTC
TCCCTTCATCCTTCATTCTTGGAATTGAATTCCCTGAAGTCCATTGATTTTTCCTCCAAC
AAAATACCCATTGTATGTGAGGGTGAGCTCGAGCCCCTCCGGGGAAAAACACTGTCCTTT
TTAAGCCTTGCTAATAATAACCTGTACAGCAGGGTCTCCGTGGACTGGAAGAAGTGTAAG
AACCCCTTCAGAAACATGGTCCTGGAAACCCTAGATGTTTCTGGCAATGGCTGGACCGCG
AACATCATAGGAAACTTTAGCAATGCCATCAATGGAAGCCAGATTTTCTCTCTGGTTATT
ACCTACCACATTATGGGTTCTGGGTTTGGCTTCCATAACGTCAAAGATCCTGACTGGAGC
ACATTCTCTGGCCTGGCCAGAAGCTCGGTGATACACCTGGACCTTTCACAAGGGTATATC
TTCTCCTTGAACTTCCGAGTCTTTGAGAGCCTCAAGGAGCTGAAGGTTCTGAACCTTGCC
CACAACAAGATAAACAAGATTGCAAATGAAGCATTTTATGGACTCGACAACCTCCAGCTT
CTCAATATGTCAGGTAACCTTCTGGGGGAACTTTATGATTCTAACTTTGATGGACTACCT
AAGGTGGCCTATATCGATCTGCAAAAGAATCACATTGGGATCATTCAGGACAAAACATTC
AGATTCCTGAAAAAATTACACACCTTGGATCTTCGGGATAATGCTCTTAAAAGAATTGAT
TTTATTCCCAGCATTCCTAATATCTTCTTGGGCGGCAATAAACTGGTGACTTTGCCAAAC
ATCACACTTACCGCCAACTTCATCCACTTATCAGAGAACAGGCTAGAAGATCTGGGTGAT
CTCTACTTCCTCCTCCAGGTACCTCAACTCCAGATTCTCATTTTAAATCAAAATCGCTTT
TCTTCCTGTAAATCAGCTCATGCTTCTTCAAAGAATCTCAGCTTAGAACAGCTTTTCCTT
GGAGAAAATATGTTGCAACTTGCCTGGGAAGCTGGGGTCTGCTGGGATATTTTTAAGGAG
CTTTTCCATCTACAAGTCCTGTATTTGAATAATAACTACCTGAATTTCCTTCCACCAGGA
GTGTTTAGCGATCTGACTGCATTAAGGAGCCTCAGCCTCAGTTTCAACAGGCTGATGGCT
CTTTCTCCTGGTGACTTACCTGCTAATTTAGAGATCCTTTATATATCCAGAAACCAGCTC
CTATCTCCTGATCCTGGTTTATTCACGTCACTTGGAGCTGTGGACATAACTCATAACAAG
TTCATCTGTGAGTGTGAACTTGGTGCCTTCATCAGTTGGCTCAATCAAACCAATGTCACT
ATACTTGGGTCTCAAGCAGACATATACTGCATGTACCCCAACTCGCTCTCTGGGGCTCCC
CTCTACTCTGTTTCCGTGGAGGGTTGTGATGAAGAAGAAATCTTAAAGTCCCTTCAGTTT
TCCCTTTTCATTTTATTCACTGTCACGTTGACTCTGTTCCTCATGGCCGTCCTCATTGTC
ACAAAGTTCCGGGGATTTTGTTTCACTAGTTACATGACAGCCCAGAGACTGGTGTTCAAG
GACCGTCATACCAGGGGAAGAGAATCGGATATGTACAAATACGATGCCTATTTATGCTTC
AGTAGCAAAGACTTTGAATGGGTGCAAAATGCTTTGCTTAAACACCTGGATGCTCAGTAC
AGCAACCAAAACAGATTTAAGCTGTGTTTTGAAGAAAGAGACTTTGTGCCAGGGGAAAAT
CACATCGCCAACATCCAGGATGCCGTGTGGAACAGCAGAAAGATTGTCTGTCTTGTGAGC
AGACACTTCCTTAGAGACGGGTGGTGCCTCGAAGCCTTCAGTTATGCCCAGAGCAGGTGC
TTGTCTGACCTCAACAGTGCCCTCATCGTGGTGGTGGTCGGGTCGCTGTCCCAGTACCAG
CTGATGAAGCATCAGTCCATCAGAGGATTCGTACAGACCCAGCAGTACTTGAAGTGGCCT
GAGGATCTCCAGGATGTCGGCTGGTTTCTCAAAAAACTCTCCCAACACATACTAAAGAAA
GAAAAGAGAACGAAGAAAGACAATAACACTCCGTTGCAAACTCTAGCAACCATCCCC
>EqAs TLR5 PSZQ01002564.1:5137178-5139757
ATGGGCGATCACCTCGACCTTCTCTTAGGAATGGTGCTCGTGGCCAGTCCTGTGCTTGGA
ATTTCTTCCTGCTTCTCTAATGGCCGGATGGCCTTGTATCGTTTCTGCAACCTCACCCAG
GTCCCCCAGGTCCCCAACACTACTGAGAGACTCCTGCTAAGCTTCAACTATATCAAGACC
ATCACAACCGCATCGTTCCCCTTCCTGGAGCAGCTGCAGCTGCTGGAGCTCGGGACTCAG
TTTACCCCCTTCACGATTGACAAAGAAGCCTTCAGAAACCTGCCCAATCTTAGAATCTTG
GACCTGGGCCACAGTCGGATAGACTTCTTGCATCCAGACGCTTTTCAGGGGCTGCCCCAT
CTGTTTGAACTCAGACTCTTTTCCTGTGGTCTCTCTGATGCTGTGTTGAAAGATGGTTAT
TTCAGAAACTTAGAGTCTTTAACTCGCTTGGACCTATCCATAAATCAGATTAGTGGTCTC
TCCCTTCATCCTTCATTCTTGGAATTGAATTCCCTGAAGTCCATTGATTTTTCCTCCAAC
AAAATACCCATTGTATGTGAGGGTGAGCTCGAGCCCCTCCGGGGAAAAACACTGTCCTTT
TTAAGCCTTGCTAATAATAACCTGTACAGCAGGGTCTCCGTGGACTGGAAGAAGTGTAAG
AACCCCTTCAGAAACATGGTCCTGGAAACCCTAGATGTTTCTGGCAATGGCTGGACCGCG
AACATCATAGGAAACTTTAGCAATGCCATCAATGGAAGCCAGATTTTCTCTCTGGTTATT
ACCTACCACATTATGGGTTCTGGGTTTGGCTTCCATAACGTCAAAGATCCTGACTGGAGC
ACATTCTCTGGCCTGGCCAGAAGCTCGGTGATACACCTGGACCTTTCACAAGGGTATATC
TTCTCCTTGAACTTCCGAGTCTTTGAGAGCCTCAAGGAGCTGAAGGTTCTGAACCTTGCC
CACAACAAGATAAACAAGATTGCAAATGAAGCATTTTATGGACTCGACAACCTCCAGCTT
CTCAATATGTCAGGTAACCTTCTGGGGGAACTTTATGATTCTAACTTTGATGGACTACCT
AAGGTGGCCTATATCGATCTGCAAAAGAATCACATTGGGATCATTCAGGACAAAACATTC
AGATTCCTGAAAAAATTACACACCTTGGATCTTCGGGATAATGCTCTTAAAAGAATTGAT
TTTATTCCCAGCATTCCTAATATCTTCTTGGGCGGCAATAAACTGGTGACTTTGCCAAAC
ATCACACTTACCGCCAACTTCATCCACTTATCAGAGAACAGGCTAGAAGATCTGGGTGAT
CTCTACTTCCTCCTCCAGGTACCTCAACTCCAGATTCTCATTTTAAATCAAAATCGCTTT
TCTTCCTGTAAATCAGCTCATGCTTCTTCAAAGAATCTCAGCTTAGAACAGCTTTTCCTT
GGAGAAAATATGTTGCAACTTGCCTGGGAAGCTGGGGTCTGCTGGGATATTTTTAAGGAG
CTTTTCCATCTACAAGTCCTGTATTTGAATAATAACTACCTGAATTTCCTTCCACCAGGA
GTGTTTAGCGATCTGACTGCATTAAGGAGCCTCAGCCTCAGTTTCAACAGGCTGATGGCT
CTTTCTCCTGGTGACTTACCTGCTAATTTAGAGATCCTTTATATATCCAGAAACCAGCTC
CTATCTCCTGATCCTGGTTTATTCACGTCACTTGGAGCTGTGGACATAACTCATAACAAG
TTCATCTGTGAGTGTGAACTTGGTGCCTTCATCAGTTGGCTCAATCAAACCAATGTCACT
ATACTTGGGTCTCAAGCAGACATATACTGCATGTACCCCAACTCGCTCTCTGGGGCTCCC
CTCTACTCTGTTTCCGTGGAGGGTTGTGATGAAGAAGAAATCTTAAAGTCCCTTCAGTTT
TCCCTTTTCATTTTATTCACTGTCACGTTGACTCTGTTCCTCATGGCCGTCCTCATTGTC
ACAAAGTTCCGGGGATTTTGTTTCACTAGTTACATGACAGCCCAGAGACTGGTGTTCAAG
GACCGTCATACCAGGGGAAGAGAATCGGATATGTACAAATACGATGCCTATTTATGCTTC
AGTAGCAAAGACTTTGAATGGGTGCAAAATGCTTTGCTTAAACACCTGGATGCTCAGTAC
AGCAACCAAAACAGATTTAAGCTGTGTTTTGAAGAAAGAGACTTTGTGCCAGGGGAAAAT
CACATCGCCAACATCCAGGATGCCGTGTGGAACAGCAGAAAGATTGTCTGTCTTGTGAGC
AGACACTTCCTTAGAGACGGGTGGTGCCTCGAAGCCTTCAGTTATGCCCAGAGCAGGTGC
TTGTCTGACCTCAACAGTGCCCTCATCGTGGTGGTGGTCGGGTCGCTGTCCCAGTACCAG
CTGATGAAGCATCAGTCCATCAGAGGATTCGTACAGACCCAGCAGTACTTGAAGTGGCCT
GAGGATCTCCAGGATGTCGGCTGGTTTCTCAAAAAACTCTCCCAACACATACTAAAGAAA
GAAAAGAGAACGAAGAAAGACAATAACACTCCGTTGCAAACTCTAGCAACCATCCCC
>EqPr TLR5 XP_008531614.1
ATGGGCGATCACCTCGATCTTCTCTTAGGAATGGTGCTCGTGGCCAGTCCTGTGCTTGGA
ATTTCTTCCTGCTTCTCTGATGGCCGGATGGCCTTGTATCGTTTCTGCAACCTCACCCAG
GTCCCCCAGGTCCCCAACACTACTGAGAGACTCCTGCTAAGCTTCAACTATATCAAGACC
ATCACAACCGCATCGTTCCCCTTCCTGGAGCAGCTGCAGCTGCTGGAGCTCGGGACTCAG
TTTACCCCCTTCACGATTGACAAAGAAGCCTTCAGAAACCTGCCCAATCTTAGAATCTTG
GACCTGGGCCACAGTCGGATAGACTTCTTGCATCCAGACGCTTTTCAGGGGCTGCCCCAT
CTGTTTGAACTGAGACTCTTTTCCTGTGGTCTCTCTGATGCTGTATTGAAAGATGGTTAT
TTCAGAAACTTAGAGTCTTTAACTCGCTTGGACCTATCCATAAATCAGATTAGTGGTCTC
TCCCTTCATCCTTCATTCTTAGAATTGAATTCCCTGAAGTCCATTGATTTTTCCTCCAAC
AAAATACCCATTGTATGTGAGGGTGAGCTCGAGCCCCTCCGGGGAAAAACACTGTCCTTT
TTAAGCCTTGCTAATAATAACCTGTACAGCAGGGTCTCCGTGGACTGGAAGAAGTGTAAG
AACCCCTTCAGAAACATGGTCCTGGAAACCCTAGATGTTTCTGGCAATGGCTGGACCGCG
AACATCATAGGAAACTTTAGCAATGCCATCAATGGAAGCCAGATTTTCTCTCTGGTTATT
ACCTACCACATTATGGGTTCTGGGTTTGGCTTCCATAACGTCAAAGATCCTGACTGGAGC
ACATTCTCTGGCCTGGCCAGAAGCTCGGTGATACACCTGGACCTTTCACAAGGGTATATC
TTCTCCTTGAACTTCCGAGTCTTTGAGAGCCTCAAGGAGCTGAAGGTTCTGAACCTTGCC
CACAACAAGATAAACAAGATTGCAAATGAAGCATTTTATGGACTCGACAACCTCCAGCTT
CTCAATATGTCATGTAACCTTCTGGGGGAACTTTATGATTCTAACTTTGATGGACTACCT
AAGGTGGCCTATATCGATCTGCAAAAGAATCACATTGGGATCATTCAGGACAAAACATTC
AGATTCCTGAAAAAATTACACACCTTGGATCTTCGGGATAATGCTCTTAAAAGAATTGAT
TTTATTCCGAGCATTCCTAATATCTTCTTGGGCGGCAATAAACTGGTGACTTTGCCAAAC
ATCAAACTTACCGCCAACTTCATCCACTTATCAGAGAACAGGCTAGAAGATCTGGGTGAT
CTCTACTTCCTCCTCCAGGTACCTCAACTCCAGATTCTCATTTTAAATCAAAATCGCTTT
TCTTCCTGTAAATCAGCTCATGCTTCTTCAAAGAATCTCAGCTTAGAACAGCTTTTCCTT
GGAGAAAATATGTTGCAACTTGCCTGGGAAGCTGGGGTCTGCTGGGATATTTTTAAGGAG
CTTTTCCATCTACAAGTCCTGTATTTGAATAATAACTACCTGAATTTCCTTCCACCAGGA
GTGTTTAGCGATCTGACTGCATTAAGGAGCCTCAGCCTCAGTTTCAACAGGCTGATGGCT
CTTTCTCCTGGTGACTTACCTGCTAATTTAGAGATCCTTTATATATCCAGAAACCAGCTC
CTATCTCCTGATCCTGGTTTATTCACGTCACTTGGAGCTGTGGACATAACTCATAACAAG
TTCATCTGTGAGTGTGAACTTGGCGCCTTCATCAGTTGGCTCAATCAAACCAATGTCACT
ATACTTGGGTCTCAAGCAGACATATACTGCATGTACCCCAACTCGCTCTTTGGGGCTCCC
CTCTACTCTGTTTCCATGGAGGGTTGTGATGAAGAAGAAATCTTAAAGTCCCTTAAGTTT
TCCCTTTTCATTTTATTCACTGTCACGTTGACTCTGTTCCTCATGGCCGTCCTCATTGTC
ACAAAGTTCCGGGGATTTTGTTTCACTTGTTACATGACAGCCCAGAGACTGGTGTTCAAG
GACCGTCATACCAGGGGAAGAGAATCGGATATGTACAAATACGATGCCTATTTATGCTTC
AGTAGCAAAGACTTTGAATGGGTGCAAAATGCTTTGCTTAAACACCTGGATGCTCAGTAC
AGCAACCAAAACAGATTTAAGCTGTGTTTTGAAGAAAGAGACTTTGTGCCAGGGGAAAAT
CACATCGCCAACATCCAGGATGCCGTGTGGAACAGCAGAAAGATTGTCTGTCTTGTGAGC
AGACACTTCCTTAGAGACGGGTGGTGCCTCGAAGCCTTCAGTTATGCCCAGAGCAGGTGC
TTGTCTGACCTCAACAGTGCCCTCATCGTGGTGGTGGTCGGGTCGCTGTCCCAGTACCAG
CTGATGAAGCATCAGTCCATCAGAGGATTCGTACAGACCCAGCAGTACTTGAAGTGGCCT
GAGGATCTCCAGGATGTCGGCTGGTTTCTCAAAAAACTCTCCCAACACATACTAAAGAAA
GAAAAGAGAACGAAGAAAGACAATAACACTCCGTTGCAAACTCTAGCAACCATCCCC
>EqCa TLR5 XP_023488501.1
ATGGGCGATCACCTCGACCTTCTCTTAGGAATGGTGCTCGTGGCCAGTCCTGTGCTTGGA
ATTTCTTCCTGCTTCTCTGATGGCCGGATGGCCTTGTATCGTTTCTGCAACCTCACCCAG
GTCCCCCAGGTCCCCAACACTACTGAGAGACTCCTGCTAAGCTTCAACTATATCAAGACC
ATCACAACCGCATCGTTCCCCTTCCTGGAGCAGCTGCAGCTGCTGGAGCTCGGGACTCAG
TTTACCCCCTTCACGATTGACAAAGAAGCCTTCAGAAACCTGCCCAATCTTAGAATCTTG
GACCTGGGCCACAGTCGGATAGACTTCTTGCATCCAGACGCTTTTCAGGGGCTGCCCCAT
CTGTTTGAACTGAGACTCTTTTCCTGTGGTCTCTCTGATGCTGTATTGAAAGATGGTTAT
TTCAGAAACTTAGAGTCTTTAACTCGCTTGGACCTATCCATAAATCAGATTAGTGGTCTC
TCCCTTCATCCTTCATTCTTAGAATTGAATTCCCTGAAGTCCATTGATTTTTCCTCCAAC
AAAATACCCATTGTATGTGAGGGTGAGCTCGAGCCCCTCCGGGGAAAAACACTGTCCTTT
TTAAGCCTTGCTAATAATAACCTGTACAGCAGGGTCTCCGTGGACTGGAAGAAGTGTAAG
AACCCCTTCAGAAACATGGTCCTGGAAACCCTAGATGTTTCTGGCAATGGCTGGACCGCG
AACATCATAGGAAACTTTAGCAATGCCATCAATGGAAGCCAGATTTTCTCTCTGGTTATT
ACCTACCACATTATGGGTTCTGGGTTTGGCTTCCATAACGTCAAAGATCCTGACTGGAGC
ACATTCTCTGGCCTGGCCAGAAGCTCGGTGATACACCTGGACCTTTCACAAGGGTATATC
TTCTCCTTGAACTTCCGAGTCTTTGAGAGCCTCAAGGAGCTGAAGGTTCTGAACCTTGCC
CACAACAAGATAAACAAGATTGCAAATGAAGCATTTTATGGACTCGACAACCTCCAGCTT
CTCAATATGTCATGTAACCTTCTGGGGGAACTTTATGATTCTAACTTTGATGGACTACCT
AAGGTGGCCTATATCGATCTGCAAAAGAATCACATTGGGATCATTCAGGACAAAACATTC
AGATTCCTGAAAAAATTACACACCTTGGATCTTCGGGATAATGCTCTTAAAAGAATTGAT
TTTATTCCGAGCATTCCTAATATCTTCTTGGGCGGCAATAAACTGGTGACTTTGCCAAAC
ATCAAACTTACCGCCAACTTCATCCACTTATCAGAGAACAGGCTAGAAGATCTGGGTGAT
CTCTACTTCCTCCTCCAGGTACCTCAACTCCAGATTCTCATTTTAAATCAAAATCGCTTT
TCTTCCTGTAAATCAGCTCATGCTTCTTCAAAGAATCTCAGCTTAGAACAGCTTTTCCTT
GGAGAAAATATGTTGCAACTTGCCTGGGAAGCTGGGGTCTGCTGGGATATTTTTAAGGAG
CTTTTCCATCTACAAGTCCTGTATTTGAATAATAACTACCTGAATTTCCTTCCACCAGGA
GTGTTTAGCGATCTGACTGCATTAAGGAACCTCAGCCTCAGTTTCAACAGGCTGATGGCT
CTTTCTCCTGGTGACTTACCTGCTAATTTAGAGATCCTTTATATATCCAGAAACCAGCTC
CTATCTCCTGATCCTGGTTTATTCACGTCACTTGGAGCTGTGGACATAACTCATAACAAG
TTCATCTGTGAGTGTGAACTTGGCGCCTTCATCAGTTGGCTCAATCAAACCAATGTCACT
ATACTTGGGTCTCAAGCAGACATATACTGCATGTACCCCAACTCGCTCTTTGGGGCTCCC
CTCTACTCTGTTTCCATGGAGGGTTGTGATGAAGAAGAAATCTTAAAGTCCCTTAAGTTT
TCCCTTTTCATTTTATTCACTGTCACGTTGACTCTGTTCCTCATGGCCGTCCTCATTGTC
ACAAAGTTCCGGGGATTTTGTTTCACTTGTTACATGACAGCCCAGAGACTGGTGTTCAAG
GACCGTCATACCAGGGGAAGAGAATCGGATATGTACAAATACGATGCCTATTTATGCTTC
AGTAGCAAAGACTTTGAATGGGTGCAAAATGCTTTGCTTAAACACCTGGATGCTCAGTAC
AGCAACCAAAACAGATTTAAGCTGTGTTTTGAAGAAAGAGACTTTGTGCCAGGGGAAAAT
CACATCGCCAACATCCAGGATGCCGTGTGGAACAGCAGAAAGATTGTCTGTCTTGTGAGC
AGACACTTCCTTAGAGACGGGTGGTGCCTCGAAGCCTTCACTTATGCCCAGAGCAGGTGC
TTGTCTGACCTCAACAGTGCCCTCATCGTGGTGGTGGTCGGGTCGCTGTCCCAGTACCAG
CTGATGAAGCATCAGTCCATCAGAGGATTCGTACAGACCCAGCAGTACTTGAAGTGGCCT
GAGGATCTCCAGGATGTCGGCTGGTTTCTCAAAAAACTCTCCCAACACATACTAAAGAAA
GAAAAGAGAACGAAGAAAGACAATAACACTCCGTTGCAAACTCTAGCAACCATCCCC
>EqCa TLR5 ATDM01059051.1:13239-15890
ATGGGCGATCACCTCGACCTTCTCTTAGGAATGGTGCTCGTGGCCAGTCCTGTGCTTGGA
ATTTCTTCCTGCTTCTCTGATGGCCGGATGGCCTTGTATCGTTTCTGCAACCTCACCCAG
GTCCCCCAGGTCCCCAACACTACTGAGAGACTCCTGCTAAGCTTCAACTATATCAAGACC
ATCACAACCGCATCGTTCCCCTTCCTGGAGCAGCTGCAGCTGCTGGAGCTCGGGACTCAG
TTTACCCCCTTCACAATTGACAAAGAAGCCTTCAGAAACCTGCCCAATCTTAGAATCTTG
GACCTGGGCCACAGTCGGATAGACTTCTTGCATCCAGATGCTTTTCAGGGGCTGCCCCAA
CTGTTTGAACTGAGACTCTTTTCCTGTGGTCTCTCTGATGCTGTATTGAAAGATGGTTAT
TTCAGAAACTTAGAGTCTTTAACTCGCTTGGACCTATCCATAAATCAGATTAGTGGTCTC
TCCCTTCATCCTTCATTCTTAGAATTGAATTCCCTGAAGTCCATTGATTTTTCCTCCAAC
AAAATACCCATTGTATGTGAGGGTGAGCTCGAGCCCCTCCGGGGAAAAACACTGTCCTTT
TTAAGCCTTGCTAATAATAACCTGTACAGCAGGGTCTCCGTGGACTGGAAGAAGTGTAAG
AACCCCTTCAGAAACATGGTCCTGGAAACCCTAGATGTTTCTGGCAATGGCTGGACCGCG
AACATCATAGGAAACTTTAGCAATGCCATCAATGGAAGCCAGATTTTCTCTCTGGTTATT
ACCTACCACATTATGGGTTCTGGGTTTGGCTTCCATAACGTCAAAGATCCTGACTGGAGC
ACATTCTCTGGCCTGGCCAGAAGCTCGGTGATACACCTGGACCTTTCACAAGGGTATATC
TTCTCCTTGAACTTCCGAGTCTTTGAGAGCCTCAAGGAGCTGAAGGTTCTGAACCTTGCC
CACAACAAGATAAACAAGATTGCAAATGAAGCATTTTATGGACTCGACAACCTCCAGCTT
CTCAATATGTCATGTAACCTTCTGGGGGAACTTTATGATTCTAACTTTGATGGACTACCT
AAGGTGGCCTATATCGATCTGCAAAAGAATCACATTGGGATCATTCAGGACAAAACATTC
AGATTCCTGAAAAAATTACACACCTTGGATCTTCGGGATAATGCTCTTAAAAGAATTGAT
TTTATTCCGAGCATTCCTAATATCTTCTTGGGCGGCAATAAACTGGTGACTTTGCCAAAC
ATCAAACTTACCGCCAACTTCATCCACTTATCAGAGAACAGGCTAGAAGATCTGGGTGAT
CTCTACTTCCTCCTCCAGGTACCTCAACTCCAGATTCTCATTTTAAATCAAAATCGCTTT
TCTTCCTGTAAATCAGCTCATGCTTCTTCAAAGAATCTCAGCTTAGAACAGCTTTTCCTT
GGAGAAAATATGTTGCAACTTGCCTGGGAAGCTGGGGTCTGCTGGGATATTTTTAAGGAG
CTTTTCCATCTACAAGTCCTGTATTTGAATAATAACTACCTGAATTTCCTTCCACCAGGA
GTGTTTAGCGATCTGACTGCATTAAGGAGCCTCAGCCTCAGTTTCAACAGGCTGATGGCT
CTTTCTCCTGGTGACTTACCTGCTAATTTAGAGATCCTTTATATATCCAGAAACCAGCTC
CTATCTCCTGATCCTGGTTTATTCACGTCACTTGGAGCTGTGGACATAACTCATAACAAG
TTCATCTGTGAGTGTGAACTTGGCGCCTTCATCAGTTGGCTCAATCAAACCAATGTCACT
ATACTTGGGTCTCAAGCAGACATATACTGCATGTACCCCAACTCGCTCTTTGGGGCTCCC
CTCTACTCTGTTTCCATGGAGGGTTGTGATGAAGAAGAAATCTTAAAGTCCCTTAAGTTT
TCCCTTTTCATTTTATTCACTGTCACGTTGACTCTGTTCCTCATGGCCGTCCTCATTGTC
ACAAAGTTCCGGGGATTTTGTTTCACTTGTTACATGACAGCCCAGAGACTGGTGTTCAAG
GACCGTCATACCAGGGGAAGAGAATCGGATATGTACAAATACGATGCCTATTTATGCTTC
AGTAGCAAAGACTTTGAATGGGTGCAAAATGCTTTGCTTAAACACCTGGATGCTCAGTAC
AGCAACCAAAACAGATTTAAGCTGTGTTTTGAAGAAAGAGACTTTGTGCCAGGGGAAAAT
CACATCGCCAACATCCAGGATGCCGTGTGGAACAGCAGAAAGATTGTCTGTCTTGTGAGC
AGACACTTCCTTAGAGACGGGTGGTGCCTCGAAGCCTTCAGTTATGCCCAGAGCAGGTGC
TTGTCTGACCTCAACAGTGCCCTCATCGTGGTGGTGGTCGGGTCGCTGTCCCAGTACCAG
CTGATGAAGCATCAGTCCATCAGAGGATTCGTACAGACCCAGCAGTACTTGAAGTGGCCT
GAGGATCTCCAGGATGTCGGCTGGTTTCTCAAAAAACTCTCCCAACACATACTAAAGAAA
GAAAAGAGAACGAAGAAAGACAATAACACTCCGTTGCAAACTCTAGCAACCATCCCC
>TaIn TLR5 PVIE01002717.1:193380-195956 
ATGGGAGATCACCTTGACCTTCTCTTAGGCGTGGTGCTTGTGACCAGTCCGGTACTTGGA
ATTTCTTCTTGTTCCTCTGATGGCCAGGTGGCCTTATATCATTTCTGTAACCTCACCCAG
GTCCCCCAGGTCCTCAGCACAACCAAGATCCTCCTGCTGAGCTTCAACTATATCAAGACA
GTCACAACCACGTCATTCCCCTTCCTGGAGCAGCTGCGGCTGCTGGAGCTTGGGACTCAG
TTTACCCCCTTGACAATTGACAAAGATGCCTTCAGAAACCTGCCCAATCTTAGAATCTTG
GACCTGGGCCAAAATCAGATCACCTTCTTGCATCCAGATGCTTTTCAGGGGCTGCCCCAT
CTGTCTGAACTTAGACTCTTTTCATGTGGTCTGTCCGATGCTGTATTAAAAGATGGTTAT
TTCAGAAATTTAGAGTCTTTAACTCACTTGGACCTGTCCATAAATCAGATTCGTAGTCTG
TACCTTCATCCTTCGTTCCGGGAATTGAATTCCCTGAAGTCCATCGATTTTTCCCTCAAC
CAACTATCCATTGTATGTGAGCGTGAGCTCGAGCCCCTCCAAGGGAAAACACTCTCCTTT
GTAAACCTTGCTAAAAATAACCTGTACAGCAGGGTCTCAGTGGACTGGAAGAAGTGTATG
AACCCATTCAGAAACATGGTCCTGGAAACCCTAGATGTTTCTGGCAATGGCTGGACCGTG
GACATCACAGCAAACTTTAGCAGTGCCATCAATGGAAGCCAGATTTCCTCTCTCGTTCTT
GCCTACCACATTATGGGTTCTGGGTTTGGCTTCCATAACATCAAAGATCCTGACCGGAAC
ACATTTGCCGGCCTGGGCAGAAGCTCGGTGACACGCCTGAATCTTTCACATGGGTTTATC
TTCTCCTTGAACTTCCGCCTCTTTGAGACTCTCAAGGAGTTGAAGGTTCTGGACCTTGCC
CACAACAAGATAAACAAGATTGCAGGTGGAGCATTTTATGGACTCGACAACCTCCAACTT
CTCAATATGTCGTATAACCTTCTGGGGGAACTTTATGATTCTAATTTTGATGGACTACCT
AAGGTGGCCTATGTCGATCTGCAAAAAAACCACATTGGGATCATTCAGGATCAAACATTC
AGATCCCTGGAAAAATTACATACCTTGGATCTTCGGGATAATGCTCTTAAAACAATTAAT
TTTATTCCGAGCATACCTAATATCTTCTTGGGTGGCAATAAACTGGTGACTTTGCCAAAC
ATCAAACTTACAGCCAACTTCATTCACTTATCAGAGAATAGGCTAGAAAATCTAGATTAT
CTCTACTTCCTCCTCCAGGTACCTCATCTCCAGATTCTCATTTTAAATCAAAACCGCTTT
TCTTATTGTAACAAAGGTCATGCTCCTTCAAAGAATCTCAGCTTAGAACAGCTTTTCCTG
GGAGAAAATATGTTGCAACTTGCCTGGGAAGGCGGGTCCTGTTGGGATGTTTTCAAGGGG
CTTTTCCGTCTACAAGTCCTGTATTTGAATAATAACTACCTGAATTTCCTTCCACCAGGA
GTGTTTAGCGATCTGACTGCATTAAGGGGACTCAGCCTCAATTCCAACAGGCTGATGGCT
CTTTCTCCTGGTGACTTACCCGCTAATTTAGAGGTCCTGGATATATCCGGAAACCAGCTC
CTATCTCCTGATCCTGATTTGTTCGCATCACTTAGTGCTGTGGACATAACTCATAACAGA
TTCATCTGTGAGTGTGAACTTGGCGCCTTTATCAGTTGGCTCAATCAAACCAATGTCACT
ATATTTGGGTCTCATGCAGACATATACTGCATGTACCCCAACTCACTCTCTGGGGCTTCC
CTCTACTCTGTTTCCATGGAGGGTTGTGATGAAGAGGAAGTCTTCAAGTCCCTCAAGTTT
TCCCTTTTCGTTTTATTCACTGTCACTTTGATTCTGTTTCTCATGACCATCCTCATAGTC
ACAAAGTTCCGGGGATTTTGTTTCACCTGTTATGTGACAGCCCAGAGGCTGGTGTTCAAG
GAC---cATACCAGGGGAAGAGAACTGGATACATACAAATACGATGCCTATTTGTGCTTC
AGTAGCAAAGACTTTGAATGGGTGCAGAATGCTTTGCTTAAACACCTGGATGCTCAGTAC
AGCAACCAAAACAGATTTAAGCTGTGCTTTGAAGAAAGAGACTTTGTGCCAGGGGAAAAT
CACATCGCCAACATCCAGGATGCTGTGTGGAGCAGCAGAAAGGTTGTATGTCTTGTGAGC
AGACACTTTCTAAGAGACGGGTGGTGTCTCGAAGCTTTCACTTATGCCCAGAGCAGGTGC
TTCTCTGACCTCAACAGTGCCCTCATCGTGGTGGTGGTCGGGTCCCTGTCCCAGTACCAG
CTGATGAAGCATCAGTCCATCAGAGGATTCGTACAGACCCAGCAGTACTTGAGGTGGCCT
GAGGATCTCCAGGATGTTGGCTGGTTTCTCAATAAGCTCTCTCAACACATACTAAAGAAA
GAAAAGGGAAGGAAGAAAGACAGTAACATTCCCTTGGAAGCTCTAGCAACCATCTCC
>TaTe TLR5 PVID01000437.1:270451-273027
ATGGGAGATCACCTTGACCTTCTCTTAGGCGTGGTGCTTGTGACCAGTCCGGTACTTGGA
ATTTCTTCTTGTTCCTCTGACGGCCGGGTGGCCTTATATCATTTCTGTAACCTCACCCAG
GTCCCCCAGGTCCTCAGCACCACCAAGATCCTCCTGCTGAGCTTCAACTATATCAAGACA
GTCACAACTACGTCATTCCCCTTCCTGGAGCAGCTGCAGCTGCTGGAGCTCGGGGCTCAG
TTTACCCCCTTGACGGTTGACAGAGATGCCTTCAGGAACCTGCCCAATCTTAGAACCTTG
GACCTGGGCCAAAATCAGATCACCTTCTTGCATCCAGATGCTTTTCAGGGGCTGCCCCAT
CTGTCTGAACTTAGACTCTTTTCATGTGGTCTGTCCGATGCTGTATTAAAAGATGGTTAT
TTCAGAAATTTAGAGTCTTTAACTCACTTGGACCTGTCCATAAATCAGATTCGTAGTCTG
TACCTTCATCCTTCGTTCCGGGAATTGAATTCCCTGAAGTCCATCGATTTTTCCCTCAAC
CAACTATCCATTGTATGTGAGCGTCAGCTCGAGCCTCTCCAAGGGAAAACCCTCTCCTTT
GTAAGCCTTGCTAAAAATAACCTGTACAGCAGGGTCTCAGTGGACTGGAAGAAGTGTATG
AACCCATTCAGAAACATGGTCCTGGAAACCCTAGATGTTTCTGGCAATGGCTGGACCGTG
GACATCACAGCAAACTTTAGCAGTGCCATCAATGGAAGCCAGATTTCCTCTCTCGTTCTT
GCCTACCACATTATGGGTTCTGGGTTTGGCTTCCATAACATCAGAGATCCTGACCGGAAC
ACATTTGCCGGCCTGGGCAGAAGCTCGGTGACACGCCTGAATCTTTCACATGGGTTTATC
TTCTCCTTGAACTTCCACCTCTTTGAGACTCTCAAGGAGCTGAAGGTTCTGGACCTTGCC
CACAACAAGATAAACAAGATTGCAGGTGGAGCATTTTATGGACTTGACAACCTCCAACTT
CTCAATATGTCGTATAACCTTCTGGGGGAACTTTATAATTCTAATTTTGATGGACTACCT
AAGGTGGCCTATGTCGATCTGCAAAATAACCACATTGGGATCATTCAGGATCAAACATTC
AGATCCCTGGAAAAATTACATACCTTGGATCTTCGGGATAATGCTCTTAAAACAATTAAT
TTTATTCCGAGCATACCTAATATCTTCTTGGGTGGCAATAAACTGGTGACTTTGCCAAAC
ATCAAACTTACAGCCAACTTCATTCACTTATCAGAGAATAGGCTAGAAAATCTAGATTAT
CTCTTCTTCCTCCTCCAGGTACCTCATCTCCAGATTCTCATTTTAAATCAAAACCGCTTT
TCTTATTGTAACAAAGGTCATGCTCCTTCAAAGAATCTAAGCTTAGAACAGCTTTTCCTT
GGAGAAAATATGTTGCAACTTGCCTGGGAAGGCGGGTCCTGTTGGGATGTTTTCAAGGGG
CTTTTCCGTCTACAAGTCCTGTATTTGAATAATAACTACCTGAATTTCCTTCCACCAGGA
GTGTTTAGTGATCTGACTGCATTAAGGGGACTCAGCCTCAATTCCAACAGGCTGATGGCT
CTTTCTCCTGGTGACTTACCTGCCAATTTAGAGGTCCTGGATATATCCAGAAACCAGCTC
CTATCTCCTGATCCTGATTTATTCGCATCACTTAGTGCCGTGGACATAACTCATAACAGA
TTCATCTGTGAGTGTGAACTTGGCGCCTTTATCAGTTGGCTCAATCAAACCAACGTCACT
ATATTTGGGTCTCATGCAGACATATACTGCATGTACCCCAACTCGCTCTCTGGGGCTTCC
CTCTACTCTGTTTCCATGGAGGGTTGTGATGAAGAGGAAGTCTTCAAGTCCCTCAAGTTT
TCCCTTTTCATTTTATTCACTGTCACTTTGATTCTGTTTCTCATGACCATCCTCATAGTC
ACAAAGTTCCGGGGATTTTGTTTCACCTGTTATGTGACAGCCCAGAGGCTGGTGTTCAAG
GAC---cATACCAGGGGAAGAGAACTGGATACATACAAATACGATGCCTATTTGTGCTTC
AGTAGCAAAGACTTTGAATGGGTGCAGAATGCTTTGCTTAAACACCTGGATGCTCAGTAC
AGCAACCAAAACAGATTTAAGCTGTGCTTTGAACAAAGAGACTTTGTGCCAGGGGAAAAT
CACATCGCCAACATCCAGGATGCTGTGTGGAGCAGCAGAAAGGTTGTATGTCTTGTGAGC
AGACACTTTCTAAGAGACGGGTGGTGCCTCGAAGCTTTCACTTATGCCCAGAGCAGGTGC
TTCTCTGACCTCAACAGTGCCCTCATCGTGGTGGTGGTCGGGTGCCTGTCCCAGTACCAG
CTGATGAAGCATCAGTCCATCAGAGGATTCGTACAGACCCAGCAGTACTTGAGGTGGCCT
GAGGATCTCCAGGATGTTGGCTGGTTTCTCAATAAGCTCTCTCAACACATACTAAAGAAA
GAAAAGGGAAGGAAGAAAGACAGTAACATTCCGTTGGAAGCTCTAGCAACCATCTCC
>RhUn TLR5 BOSQ02004549.1:253115-255688
ATGGGAGATCACCTTGACCTTCTCTTAAGCGTGGTGCTTGTGGCCAGTCCTGTGCTTGGA
ATTCCTTCCTGCTCCTCTGATGGCCAGGTGGCCTTATATCGTTTCTGCAACCTCACCCAG
GTCCCCCAGGTCCTCAGCACCACCAAGAACCTCCTACTGAGCTTCAACTATATCAAAACA
GTCACAACCACGTCATTCCCCTTCCTGGAGCAGCTGCAGCTTCTGGAGCTTGGGACTCAG
TTTACCCCCTTGACGATTGACAAAGAAGCCTTCAGAAACCTGCCCAATCTTCGCATCTTG
GACCTGGGCCAAAATCAGATAGACTTCTTGCATCCAGATGCTTTTCAGGGGCTGCCCCAT
CTGTTTGAACTTAGACTCTTTTCCTGTGGTCTCTCTGACGCTGTATTGAAAGATGGTTAT
TTCAGAAATTTAGAGTCTTTAACTCGCTTAGACCTATCCATAAATCAGATTCGTGGTCTC
TACCTTCATCCTTCGTTCCAGGACTTGAATTCCCTGAAGTCCATCGATTTTTCCCTCAAC
CAAATACCCATCATATGTGAGCATGGGCTCGAGCCCCTCCAAGGGAAAACACTCTCCTTT
TTAAGCCTTGCTAAAAATAACCTGTACAGCAGGGTCTCAGTGGACTGGAAAAAGTGTATG
AACCCATTCAGAAACATGGTCCTGGAAACCCTAGATGTTTCTGGCAATGGCTGGACCGTG
GATATCACAGGAAACTTTAGCAGTGCCATCAATGGAAGCCAGATTTTCTCTCTCGTTCTT
GCCTACCACATTATGGGTTCTGGGTTTGGCTTCCATAACATCAAAGATCCTGACCGGAAC
ACATTTGCCGGCCTGGCCAGAAGCTCGGTGATACGCCTGGACCTTTCACATGGGTTTATT
TTCTCCTTGAACTTCCGACTCTTTGAGACCCTCAAGGAGTTAAAGGTTCTGAACCTCGCC
TACAACAAGATAAACAAGATTACAGATGGAGCATTTTATGGACTTGACAACCTCCAAATT
CTCAATATGTCATATAACCTTCTGGGGGAACTTTATAATTCTAATTTTGATGGACTACCT
AAGGTGGCCTATGTCGATCTGCAAAAGAATCACATTGGAATCATTCAGGCCGAAACATTC
AGATTCCTGGAAAAATTAGAGACCTTAGATCTTCGGGATAATGCTCTTAAAACAATTAAT
TTTATTCCGAGCATACCTAATATCTTCTTGGGTGGCAATAAACTGGTGACTTTGCCAAAC
ATACAGCTTACAGCCAACTTCATCCACTTATCAGAGAACAGGCTAGAAAATCTAGATTAT
CTATACTTCCTCCTCCAGGTACCTCATCTCCAAATTCTCATTTTAAATCAAAATCGCTTT
TCTTCTTGTAACAAAGGTCATGCCCCTTCAAAGAATCTCAGCTTAGAACAGCTTTTCCTT
GGAGAAAATATGTTGCAACTTGCCTGGGAAGGCGGGTCCTGTTGGGATGTTTTTAAGGGG
CTTTTCCATCTACAAGTCCTGTATTTGAATAATAACTACCTGAATTTCCTTCCACCAGGA
GTATTTAGTGATCTGACTGCATTAAGGGGACTCAGCCTCAACTCCAACAGGCTGACGGCT
CTTTCTCCTGCAGACTTACCTGCTAATTTAGAGGTCCTGGATATATCCAGAAACCAGCTC
CTGTCTCCTGATCCTGATTTATTCGCATCACTTAGTGCCGTGGACATAACTCATAACAAG
TTCATTTGTGAGTGTGAGCTTAGTGCCTTCATCAATTGGCTCAATCAAACCAACGTCACT
ATATTTGGGTCTCATGCAGACATATACTGCATGTACCCCAACTCATTCTCTGGCACTTCC
CTCTACTCTGTTTCCACGGAGGGTTGTGATGAAGAGGAATTCTTCAAGTCTCTCAAGTTT
TCCCTTTTCCTTTTATTCACCGTCACTTTGACTCTGTTTCTCATGACCATCCTCATAGTC
ACAAAGTTCCGGGGGTCTTGTTTCACCTGTTATATGACAGCCCAGAGACTGGTGTTCAAG
GAG---cATACCAGGGGCAGAGAAACAGATACGTACAAATACGATGCCTATTTGTGCTTC
AGTAGCAAAGACTTTGAGTGGGTGCAGAATGCTTTGCTTAAACACCTGGATGCTCAGTAC
AGCGACCAAAACAGATTTAAGCTGTGCTTTGAAGAAAGAGACTTTGTCCCAGGAGAAAAT
CACATCACCAACATCCAGGATGCCGTGTGGAGCAGCAGAAAGATTGTCTGTCTTGTGAGC
AGACACTTCCTAGGAGACGGGTGGTGCCTCGAAGCCTTCAGTTATGCCCAGAGCAGGTGC
TTATCTGACCTCAACAGTGCTCTCATCATGGTGGTGGTGGGGTCCCTGTCCCAGTACCAG
CTGATGAAGCATCAGTCCATCAGAGGATTCGTGCAGACCCAGCGGTACTTGAGGTGGCCT
GAGAATCTCCAGGATGTTGGCTGGTTTCTCAATAAACTCTCTCAACACATACTAAAGAAA
GAAAAGGGCACAAAGAAAGACAATAACATTCCTTTGGAAGCTCTAGCAATCGTCTCC
>DiBi TLR5 CM036983.1:10323539-10326112
ATGGGAGATCACCTTGACCTTCTCTTAGGCGTGGTGCTCATGGCCAGTCCTGTGCTTGGA
ATTCCTTCCTGCTCCTCAGATGGCCAGGTGGCCTTATATCGTTTCTGCAACCTCACTCAG
GTCCCCCAGGTCCTCAGCACCACCAAGAACCTCCTACTGAGCTTCAACTATATCAAAACA
GTCACAACCACGTCATTCCCCTTCCTGGAGCAGCTGCAGCTTCTGGAGCTTGGGACTCAG
TTTACCCCCTTGACGATTGACAAAGAAGCCTTCAGAAACCTGCCCAATCTTCGAATCTTG
GACCTGGGCAAAAATCAGATAGACTTCTTGCATCCAGATGCTTTTCAGGGGCTGCCCCAT
CTGTTTGAACTTAGACTCTTTTCCTGTGGTCTCTCCGATGCTGTATTGAAAGATGGTTAT
TTCAGAAATTTAGAGTCTTTAACTCGCTTAGACCTATCCATAAATCAGATTCGTGGTCTC
TACCTTCATCCTTCATTCCAGGACTTGAATTCCCTGAAGTCCATCGATTTTTCCCTCAAC
CAAATACCCATTGTATGTGAGCATGGGCTCGAGCCCCTCCAAGGGAAAACACTCTCCTTT
TTAAGCCTTGCTAAAAATAACCTGTACAGCAGGGTCGCAGTGGACTGGAAAAAGTGTATG
AACCCATTCAGAAACATGGTCCTGGAAACCCTGGATGTTTCTGGCAATGGCTGGACCGTG
GATGTCACAGGAAACTTTAGCAGTGCCATGAATGGAAGCCAGATTTTCTCTCTCGTTCTT
GCCTACCACATTATGGGTTCTGGGTTTGGCTTCCATAACATCAAAGATCCTGACCGGAAC
ACATTTGCTGGCCTGGCCAGAAGCTCGGTGATACGCCTGGACCTTTCACATGGGTTTATT
TTCTCCTTGAACTTCCGACTCTTTGAGACCCTCAAGGAGTTAAAGGTTCTGAACCTTGCC
TACAACAAGATAAACAAGATTACAGATGGAGCATTTTATGGACTTGACAACCTCCAAATT
CTCAATATGTCATATAACCTTCTGGGGGAACTTTATAATTCTAATTTTGATGGACTACCT
AAGGTGGCCTATGTCGATCTGCAAAAGAATCACATTGGAATCATTCAGGCCGAAACATTC
AGATTCCTGGAAAAATTAGAGACCTTAGATCTTCGGGATAATGCTCTTAAAACAATTAAT
TTTATTCCAAACATACCTAATATCTTCTTGGGTGGCAATAAACTGGTGACTTTGCCAAAC
ATACAACTTACAGCCAACTTCATCCACTTATCAGAGAACAGGCTAGAAAATCTAGATTAT
CTATACTTCCTCCTCCAGGTACCTCATCTCCAAATTCTCATTTTAAATCAAAATCGCTTT
TCTACTTGTAACAAAGGTCATGCCCCTTCAAAGAATCTCAGCTTAGAACAGCTTTTCCTT
GGAGAAAATATGTTGCAACTTGCCTGGGAAGGAGGGTTCTGTTGGGATGTTTTTAAGGGG
CTTTTCCATCTACAAGTCTTGTATTTGAATAATAACTACCTGAATTTCCTTCCACCAGGA
GTATTTAGTGATCTGACTGCATTAAGGGGACTCAGCCTCAACTCCAATAGGCTGACGGCT
CTTTCTCCTGGAGACTTACCTGCTAATTTAGAGGTCCTGGATATATCCAGAAACCAGCTC
CTGTCTCCTGATCCTGATTTATTCGCATCACTTAGTGCCTTGGACATAACTCATAACAAG
TTCATTTGTGAGTGTGAGCTTAGTGCCTTCATCAATTGGCTCAATCAAACCAATGTCACT
ATATTTGGGTCTCATGCAGACATATACTGCATGTACCCCGACTCATTCTCTGGCGCTTCC
CTCTACTCTGTTTCCACAGAGGGTTGTGATGAAGAGGAATTCTTCAAGTCTCTCAATTTT
TCCCTTTTCCTTTTATTCACTGTCACTTTGACTCTGTTTCTCATGACCATCCTCATAGTC
ACGAAGTTCCGGGGGTCTTGTTTCACCTGTTATATGACAGCCCAGAGACTGGTGTTCAAG
GAC---cGTACCAGGGGCAGAGAAACAGACACGTACAAATACGATGCCTATTTGTGCTTC
AGTAGCAAAGACTTTGAATGGGTGCAGAATGCTTTGCTTACACACCTGGATGCTCAGTAC
AGCGACCAAAACAGATTTAAGCTGTGCTTTGAAGAAAGAGACTTTGTGCCAGGAGAAAAT
CACATCACCAACATCCAGGATGCCGTGTGGAGCAGCAGAAAGGTTGTCTGCCTTGTGAGC
AGACACTTCCTAGGAGACGGGTGGTGCCTCGAAGCCTTCAGTTATGCCCAGAGCAGGTGC
TTATCTGACCTCAACAGTGCTCTCATCATGGTGGTGGTGGGGTCCCTGTCCCAGTACCAG
CTGATGAAGCATCAGTCCATCAGAGGCTTCGTACAGACCCAGCAGTACTTGAGGTGGCCT
GAGGATCTCCAGGATGTTGGCTGGTTTCTCAATAAACTCTCTCAACACATACTAAAGAAA
GAAAAGGGCACAAAGAAAGACAATAACATTCCTTTGGAAGCTCTAGCAACCATCTCC
>DiSu TLR5 PEKH010003866.1:1389063-1391636 
ATGGGAGATCACCTTGACCTTCTCTTAGGCATGGTGCTCGTGGCCAGTCCTGTGCTTGGG
ATTCCTTCCTGCTCCTCTGATGGCCAGGTGGCCTTATATCGTTTCTGCAACCTCACCCAG
GTCCCCCAGGTCCTCAGCACCACCAAGAACCTCTTACTGAGCTTCAACTATATCAAAACA
GTCACAACCACGTCATTTCCCTTCCTGGAGCAGCTGCAGCTTCTGGAGCTTGGGACTCAG
TTTACCCCCTTGACGATTGACAAAGAAGCCTTCAGAAACCTGCCCAATCTTCGAGTCTTG
GACCTGGGCCAAAATCAGATAGACTTCTTGCATCCAGATGCTTTTCAGGGGCTGCCCCAT
CTGTTTGAACTTAGACTCTTTTCCTGTGGTCTCTCCGACGCTGTATTGAAAGATGGATAT
TTCAGAAATTTAGAGTCTTTAACTCGCTTAGATCTATCCATAAATCAGATTCGTGGTCTC
TACCTTCATCCTTCGTTCCAGGACTTGAATTCCCTGAAGTCCATCGATTTTTCCCTTAAC
CAAATACCCATTGTATGTGAGCATGGGCTCGAGCCCCTCCAAGGGAAAACACTCTCCTTT
TTAAGCCTTGCTAAAAATAACCTGTACAGCAGGGTCTCAGTGGACTGGAAAAAGTGTATG
AACCCATTCAGAAACATGGTCCTGGAAACCCTAGATGTTTCTGGCAATGGCTGGACCGTG
GATATCACAGGAAACTTTAGCAGTGCCATCAATGGAAGCCAGATTTTCTCTCTCGTTCTT
GCCTACCACATTATGGGTTCTGGGTTTGGCTTCCATAACATCAAAGATCCTGACCGGAAC
ACATTTGCCAGCCTGGCCAGAAGCTCGGTGGTACGCCTGGACCTTTCACATGGGTTTATT
TTCTCCTTGAACTTCCGACTCTTTGAGACCCTCAAGGAGTTAAAGGTTCTGAACCTTGCC
TACAACAAGATAAACAAGATTACAGATGGAGCATTTTATGGACTTGACAACCTCCAAATT
CTCAATATGTCATATAACCTTCTGGGGGAACTTTATAATTCTAATTTTGATGGACTACCT
AAGGTGGCCTATGTCGATCTGCAAAATAATCACATTGGAATCATTCAGGCCAAAACATTC
AGATTCCTGGAAAAATTAGAGACCTTAGATCTTCGGGATAATGCTCTTAAAACAATTAAT
TTTATTCCGAGCATACCTAATATCTTCTTGGGTGGCAATAAACTGGTGACTTTGCCAAAC
ATACAATTTACAGCCAACTTCATCCACTTATCAGAGAACAGGCTAGAAAATCTAGATTAT
CTATACTTCCTCCTCCAGGTACCTCATCTCCAAATTCTCATTTTAAATCAAAATCGCTTT
TCTACTTGTAACAAAGGTCATGCCCCTTCAAAGAATCTCAGCTTAGAACAGCTTTTCCTT
GGAGAAAATATGTTGCAACTTGCCTGGGAAGGAGGGTTCTGTTGGGATGTTTTTAAGGGG
CTTTTCCATCTACAAGTCCTGTATTTGAATAATAACTACCTGAATTTCCTTCCACCAGGA
GTATTTAGTGATCTGACTGCATTAAGGGGACTCAGCCTCAACTCCAACAGGCTGACGGCT
CTTTCCCCTGGAGACTTACCTGCTAATTTAGAGGTCCTGGATATATCCAGAAACCAGCTC
CTGTCTCCTGATCCTGATTTATTCGCATCACTTAGTGCCGTGGACATAACTCATAACAAG
TTCATTTGTGAGTGTGAGCTTAGTGCCTTCATCAATTGGCTCAATCAAACCAATGTCACT
ATATTTGGGTCTCATGCAGACATATACTGCATGTACCCCGACTCATTCTCTGGCGCTTCC
CTCTACTCTGTTTCCACGGAGGGTTGTGATGAAGAGGAATTCTTCAAGTCTCTCAAGTTT
TCCCTTTTCCTTTTATTCACTGTCACTTTGACTCTGTTTCTCATGACCATCCTCATAGTC
ACGAAGTTCCGGGGGTCTTGTTTCACCTGTTACATGACAGCCCAGAGACTGGTGTTCAAC
GAC---cACACCAGGGGAAGAGAAACAGATACTTACAAATACGATGCCTATTTGTGCTTC
AGTAGCAAAGACTTTGAATGGGTGCAGAATGCTTTGCTTAAACACCTGGATGCTCAGTAC
AGCGACCAAAACAGATTTAAGCTGTGCTTTGAAGAAAGAGACTTTGTGCCAGGAGAAAAT
CACATCACCAACATCCAGGATGCGGTGTGGAGCAGCAGAAAGATTGTCTGTCTTGTGAGC
AGACACTTCCTAGGAGACGGTTGGTGCCTCGAAGCCTTCAGTTATGCCCAGAGCAGGTGC
TTATCTGACCTCAACAGTGCCCTCATCATGGTGGTGGTGGGGTCCCTGTCCCAGTACCAG
CTGATGAAGCATCAGTCCATCAGAGGATTCGTACAGACCCAGCAGTACTTGAGGTGGCCT
GAGGATCTCCAGGATGTTGGCTGGTTTCTCAATAAACTCTCTCAACACATACTAAAGAAA
GAAAAGGGCACAAAGAAAGACAATACCATTCCTTTGGAAGCTCTAGCAACCATCTCC
>CeSi TLR5 XP_004439593.1
ATGGGAGATCACCTTGACCTTCTCTTAGGCGTGGTGCTCATGGCCAGTCCTGTGCTTGGA
ATTCCTTCCTGCTCCTCGGATGGCCAGGTGGCCTTATATCGTTTCTGCAACCTCACTCAG
GTCCCCCAGGTCCTCAGCACCACCAAGAACCTCCTACTGAGCTTCAACTATATCAAAACA
GTCACAACCACGTCATTCCCCTTCCTGGAGCAGCTGCAGCTTCTGGAGCTTGGGACTCAG
TTTACCCCCTTGACGATTGACAAAGAAGCCTTCAGAAACCTGCCCAATCTTCGAATCTTG
GACCTGGGCAAAAATCAGATAGACTTCTTGCATCCAGATGCTTTTCAGGGGCTGCCCCAT
CTGTTTGAACTTAGACTCTTTTCCTGTGGTCTCTCCGATGCTGTATTGAAAGATGGTTAT
TTCAGAAATTTAGAGTCTTTAACTCGCTTAGACCTATCCATAAATCAGATTCGTGGTCTC
TACCTTCATCCTTCATTCCAGGACTTGAATTCCCTGAAGTCCATCGATTTTTCCCTCAAC
CAAATACCCATTGTATGTGAGCATGGGCTCGAGCCCCTCCAAGGGAAAACACTCTCCTTT
TTAAGCCTTGCTAAAAATAACCTGTACAGCAGGGTCTCAGTGGACTGGAAAAAGTGTATG
AACCCATTCAGAAACATGGTCCTGGAAACCCTGGATGTTTCTGGCAATGGCTGGACCGTG
GATGTCACAGGAAACTTTAGCAGTGCCATCAATGGAAGCCAGATTTTCTCTCTCGTTCTT
GCCTACCACATTATGGGTTCTGGGTTTGGCTTCCATAACATCAAAGATCCTGACCGGAAC
ACATTTGCTGGCCTGGCCAGAAGCTCGGTGATACGCCTGGACCTTTCACATGGGTTTATT
TTCTCCTTGAACTTCCGACTCTTTGAGACCCTCAAGGAGTTAAAGGTTCTGAACCTTGCC
TACAACAAGATAAACAAGATTACAGATGGAGCATTTTATGGACTTGACAACCTCCAAATT
CTCAATATGTCATATAACCTTCTGGGGGAACTTTATAATTCTAATTTTGATGGACTACCT
AAGGTGGCCTATGTCGATCTGCAAAAGAATCACATTGGAATCATTCAGGCCGAAACATTC
AGATTCCTGGAAAAATTAGAGACCTTAGATCTTCGGGATAATGCTCTTAAAACAATTAAT
TTTATTCCGAACATACCTAATATCTTCTTGGGTGGCAATAAACTGGTGACTTTGCCAAAC
ATACAACTTACAGCCAACTTCATCCATTTATCAGAGAACAGGCTAGAAAATCTAGATTAT
CTATACTTCCTCCTCCAGGTACCTCATCTCCAAATTCTCATTTTAAATCAAAATCGCTTT
TCTACTTGTAACAAAGGTCATGCCCCTTCAAAGAATCTCAGCTTAGAACAGCTTTTCCTT
GGAGAAAATATGTTGCAACTTGCCTGGGAAGGAGGGTTCTGTTGGGATGTTTTTAAGGGG
CTTTTCCATCTACAAGTCTTGTATTTGAATAATAACTACCTGAATTTCCTTCCACCAGGA
GTATTTAGTGATCTGACTGCATTAAGGGGACTCAGCCTCAACTCCAATAGGCTGACGGCT
CTTTCTCCTGGAGACTTACCTGCTAATTTAGAGGTCCTGGATATATCCAGAAACCAGCTC
CTGTCTCCTGATCCTGATTTATTCGCATCACTTAGTGCCTTGGACATAACTCATAACAAG
TTCATTTGTGAGTGTGAGCTTAGTGCCTTCATCAATTGGCTCAATCAAACCAATGTCACT
ATATTTGGGTCTCATGCAGACATATACTGCATGTACCCCGACTCATTCTCTGGCGCTTCC
CTCTACTCTGTTTCCACGGAGGGTTGTGATGAAGAGGAATTCTTCAAGTCTCTCAATTTT
TCCCTGTTCCTTTTATTCACTGTCACTTTGACTCTGTTTCTCATGACCGTCCTCATAGTC
ACGAAGTTCCGGGGGTCTTGTTTCACCTGTTATATGACAGCCCAGAGACTGGTGTTCAAG
GAC---cGTACCAGGGGCAGAGAAACAGACACATACAAATACGATGCCTATTTGTGCTTC
AGTAGCAAAGACTTTGAATGGGTGCAGAATGCTTTGCTTACACACCTGGATGCTCAGTAC
AGCGACCAAAACAGATTTAAGCTGTGCTTTGAAGAAAGAGACTTTGTGCCAGGAGAAAAT
CACATCACCAACATCCAGGATGCCGTGTGGAGCAGCAGAAAGGTTGTCTGCCTTGTGAGC
AGACACTTCCTAGGAGACGGGTGGTGCCTCGAAGCCTTCAGTTATGCCCAGAGCAGGTGC
TTATCTGACCTCAACAGTGCTCTCATCATGGTGGTGGTGGGGTCCCTGTCCCAGTACCAG
CTGATGAAGCATCAGTCCATCAGAGGCTTCGTACAGACCCAGCAGTACTTGAGGTGGCCT
GAGGATCTCCAGGATGTTGGCTGGTTTCTCAATAAACTCTCTCAACACATACTAAAGAAA
GAAAAGGGCACAAAGAAAGACAATAACATTCCTTTGGAAGCTCTAGCAACCATCTCC
