# Supplementary material for: Twelve toll-like receptor (TLR) genes in the family Equidae – comparative genomics, selection and evolution
Source: Vet Res Commun. 2023 Oct 24;48(2):725–41. doi: 10.1007/s11259-023-10245-4 (PMC10998774; doi:10.1007/s11259-023-10245-4)
Supplement: Supplementary file 3 — Supplementary Material 3 [file 11259_2023_10245_MOESM3_ESM.zip › TLR6 AA.fas]

>EqGr TLR6 Heq1
MTKDNKCVVRIFNFVYIVTLIVGTIIQFSDESKFAVDMSKIGLTHVLKDLPPETKVLDMS
QNCISELHLSDVSFLSGLKVLRLSRNSIRYLDFSIFKFNPDLEYLDLSHNQLQKISCHPI
MS-LKHLDLSFNDFEVLPICKEFGNLTQLDFLGLSATRFQQLDLLPIAHLHLSCILLDLE
GYYVKENQTESLQIPNTKTLQLVFHPYNLFSVQVNISLNSLGCLQLTNIKLNDDNCQVLI
KFLSDPIRQPTLLNITLNHVETTWKCLIRVFQFLWPKPVESLHICNLTIVKSIGKEDFTY
SKTALKALKIEHITNRVYIFSQQVLYTVFSEMNIMMLTISDTPFIHMVCPQAPSTFKFLN
FTQNVFTDSIFQNCSTLVRLETLILQKNELKDLFKVGLMTKNMPSLEILDVSWNSLEYHG
PDGNCPWVESLVVLNLSSNILTDSVFRCLPPRVKVLDLHNNRIRSIPKDITSLEALQVLN
VAFNSLADLPGCGAFNGLSILIIDYNLISDPSADFFQSCQKIRSIKAGNNPFQCTCELRE
FIQSIGQVSGDVVEGWPDSYKCEYPESYKGTPLKDFHLSQLSCNTALLVVTIVVPVLVLA
VTVSILCIYLDLPWYLRMVCQWTQTRRRARNIPLEELQRTLQFHAFISYSERDSAWVKNE
LVPCLEKEDIRICLHERNFVPGKSIVENIINCIEKSYKSIFVLSPNFVQSEWCHYELYFA
HHNLFHEGSDNLILILLEPIPQNNIPSKYHKLRALMTQRTYLEWPKEKSKRGLFWANIRA
AFNMKVALVIENNDVKT
>EqGr TLR6 Heq2
MTKDNKCVVRIFNFVYIVTLIVGTIIQFSDESKFAVDMSKIGLTHVLKDLPPETKVLDMS
QNCISELHLSDVSFLSGLKVLRLSRNSIRYLDFSIFKFNPDLEYLDLSHNQLQKISCHPI
MS-LKHLDLSFNDFEVLPICKEFGNLTQLDFLGLSATRFQQLDLLPIAHLHLSCILLDLE
GYYVKENQTESLQIPNTKTLQLVFHPYNLFSVQVNISLNSLGCLQLTNIKLNDDNCQVLI
KFLSDPIRQPTLLNITLNHVETTWKCLVRVFQFLWPKPVESLHICNLTIVKSIGKEDFTY
SKTALKALKIEHITNRVYIFSQQVLYTVFSEMNIMMLTISDTPFIHMVCPQAPSTFKFLN
FTQNVFTDSIFQNCSTLVRLETLILQKNELKDLFKVGLMTKNMPSLEILDVSWNSLEYHG
PDGNCPWVESLVVLNLSSNILTDSVFRCLPPRVKVLDLHNNRIRSIPKDITSLEALQVLN
VAFNSLADLPGCGAFNGLSILIIDYNLISDPSADFFQSCQKIRSIKAGNNPFQCTCELRE
FIQSIGQVSGDVVEGWPDSYKCEYPESYKGTPLKDFHLSQLSCNTALLVVTIVVPVLVLA
VTVSILCIYLDLPWYLRMVCQWTQTRRRARNIPLEELQRTLQFHAFISYSERDSAWVKNE
LVPCLEKEDIRICLHERNFVPGKSIVENIINCIEKSYKSIFVLSPNFVQSEWCHYELYFA
HHNLFHEGSDNLILILLEPIPQNNIPSKYHKLRALMTQRTYLEWPKEKSKRGLFWANIRA
AFNMKVALVIENNDVKT
>EqQuAn TLR6 Heq4
MTKDNKCVVRIFNFVYIVTLIVGTIIQFSDESKFAVDMSKIGLTHVLKDLPPETKVLDMS
QNCISELHLSDVSFLSRLKVLRLSRNSIRYLDFSIFKFNPDLEYLDLSHNQLQKISCHPI
MS-LKHLDLSFNDFEVLPICKEFGNLTQLDFLGLSATRFQQLDLLPIAHLHLSCILLDLE
GYYVKENQTESLQIPNTKTLQLVFHPYNLFSVQVNISLNSLGCLQLTNIKLNDDNCQVLI
KFLSDPIRQPTLLNITLNHVETTWKCLVRVFQFLWPKPVESLHICNLTIVKSIGKEDFTY
SKTALKALKIEHITNRVYIFSQQVLYTVFSEMNIMMLTISDTPFIHMVCPQAPSTFKFLN
FTQNVFTDSIFQNCSTLVRLETLILQKNELKDLFKVGLMTKNMPSLEILDVSWNSLEYHG
PDGNCPWVESLVVLNLSSNILTDSVFRCLPPRVKVLDLHNNRIRSIPKDITSLEALQVLN
VAFNSLADLPGCGAFNGLSILIIDYNLISDPSADFFQSCQKIRSIKAGNNPFQCTCELRE
FIQSIGQVSGDVVEGWPDSYKCEYPESYKGTPLKDFHLSQLSCNTALLVVTIVVPVLVLA
VTVSILCIYLDLPWYLRMVCQWTQTRRRARNIPLEELQRTLQFHAFISYSERDSAWVKNE
LVPCLEKEDIRICLHERNFVPGKSIVENIINCIEKSYKSIFVLSPNFVQSEWCHYELYFA
HHNLFHEGSDNLILILLEPIPQNNIPSKYHKLRALMTQRTYLEWPKEKSKRGLFWANIRA
AFNMKVALVIENNDVKT
>EqQuAn TLR6 Heq5
MTKDNKCVVRIFNFVYIVTLMVGTIIQFSDESKFAVDMSKIGLTHVLKDLPPETKVLDMS
QNCISELHLSDVSFLSRLKVLRLSRNSIRYLDFSIFKFNPDLEYLDLSHNQLQKISCHPI
MS-LKHLDLSFNDFEVLPICKEFGNLTQLDFLGLSATRFQQLDLLPIAHLHLSCILLDLE
GYYVKENQTESLQIPNTKTLQLVFHPYNLFSVQVNISLNSLGCLQLTNIKLNDDNCQVLI
KFLSDPIRQPTLLNITLNHVETTWKCLVRVFQFLWPKPVESLHICNLTIVKSIGKEDFTY
SKTALKALKIEHITNRVYIFSQQVLYTVFSEMNIMMLTISDTPFIHMVCPQAPSTFKFLN
FTQNVFTDSIFQNCSTLVRLETLILQKNELKDLFKVGLMTKNMPSLEILDVSWNSLEYHG
PDGNCPWVESLVVLNLSSNILTDSVFRCLPPRVKVLDLHNNRIRSIPKDITSLEALQVLN
VAFNSLADLPGCGAFNGLSILIIDYNLISDPSADFFQSCQKIRSIKAGNNPFQCTCELRE
FIQSIGQVSGDVVEGWPDSYKCEYPESYKGTPLKDFHLSQLSCNTALLVVTIVVPVLVLA
VTVSILCIYLDLPWYLRMVCQWTQTRRRARNIPLEELQRTLQFHAFISYSERDSAWVKNE
LVPCLEKEDIRICLHERNFVPGKSIVENIINCIEKSYKSIFVLSPNFVQSEWCHYELYFA
HHNLFHEGSDNLILILLEPIPQNNIPSKYHKLRALMTQRTYLEWPKEKSKHGLFWANVRA
AFNMKVALVIENNDVKT
>EqQuAn TLR6 Heq2
MTKDNKCVVRIFNFVYIVTLIVGTIIQFSDESKFAVDMSKIGLTHVLKDLPPETKVLDMS
QNCISELHLSDVSFLSGLKVLRLSRNSIRYLDFSIFKFNPDLEYLDLSHNQLQKISCHPI
MS-LKHLDLSFNDFEVLPICKEFGNLTQLDFLGLSATRFQQLDLLPIAHLHLSCILLDLE
GYYVKENQTESLQIPNTKTLQLVFHPYNLFSVQVNISLNSLGCLQLTNIKLNDDNCQVLI
KFLSDPIRQPTLLNITLNHVETTWKCLVRVFQFLWPKPVESLHICNLTIVKSIGKEDFTY
SKTALKALKIEHITNRVYIFSQQVLYTVFSEMNIMMLTISDTPFIHMVCPQAPSTFKFLN
FTQNVFTDSIFQNCSTLVRLETLILQKNELKDLFKVGLMTKNMPSLEILDVSWNSLEYHG
PDGNCPWVESLVVLNLSSNILTDSVFRCLPPRVKVLDLHNNRIRSIPKDITSLEALQVLN
VAFNSLADLPGCGAFNGLSILIIDYNLISDPSADFFQSCQKIRSIKAGNNPFQCTCELRE
FIQSIGQVSGDVVEGWPDSYKCEYPESYKGTPLKDFHLSQLSCNTALLVVTIVVPVLVLA
VTVSILCIYLDLPWYLRMVCQWTQTRRRARNIPLEELQRTLQFHAFISYSERDSAWVKNE
LVPCLEKEDIRICLHERNFVPGKSIVENIINCIEKSYKSIFVLSPNFVQSEWCHYELYFA
HHNLFHEGSDNLILILLEPIPQNNIPSKYHKLRALMTQRTYLEWPKEKSKRGLFWANIRA
AFNMKVALVIENNDVKT
>EqQuBoe TLR6 Heq2
MTKDNKCVVRIFNFVYIVTLIVGTIIQFSDESKFAVDMSKIGLTHVLKDLPPETKVLDMS
QNCISELHLSDVSFLSGLKVLRLSRNSIRYLDFSIFKFNPDLEYLDLSHNQLQKISCHPI
MS-LKHLDLSFNDFEVLPICKEFGNLTQLDFLGLSATRFQQLDLLPIAHLHLSCILLDLE
GYYVKENQTESLQIPNTKTLQLVFHPYNLFSVQVNISLNSLGCLQLTNIKLNDDNCQVLI
KFLSDPIRQPTLLNITLNHVETTWKCLVRVFQFLWPKPVESLHICNLTIVKSIGKEDFTY
SKTALKALKIEHITNRVYIFSQQVLYTVFSEMNIMMLTISDTPFIHMVCPQAPSTFKFLN
FTQNVFTDSIFQNCSTLVRLETLILQKNELKDLFKVGLMTKNMPSLEILDVSWNSLEYHG
PDGNCPWVESLVVLNLSSNILTDSVFRCLPPRVKVLDLHNNRIRSIPKDITSLEALQVLN
VAFNSLADLPGCGAFNGLSILIIDYNLISDPSADFFQSCQKIRSIKAGNNPFQCTCELRE
FIQSIGQVSGDVVEGWPDSYKCEYPESYKGTPLKDFHLSQLSCNTALLVVTIVVPVLVLA
VTVSILCIYLDLPWYLRMVCQWTQTRRRARNIPLEELQRTLQFHAFISYSERDSAWVKNE
LVPCLEKEDIRICLHERNFVPGKSIVENIINCIEKSYKSIFVLSPNFVQSEWCHYELYFA
HHNLFHEGSDNLILILLEPIPQNNIPSKYHKLRALMTQRTYLEWPKEKSKRGLFWANIRA
AFNMKVALVIENNDVKT
>EqQuBoe TLR6 Heq6
MTKDNKCVVRIFNFVYIVTLIVGTIIQFSDESKFAVDMSKIGLTHVLKDLPPETKVLDMS
QNCISELHLSDVSFLSGLKVLRLSRNSIRYLDFSIFKFNPDLEYLDLSHNQLQKISCHPI
MS-LKHLDLSFNDFEVLPICKEFGNLTQLDFLGLSATRFQQLDLLPIAHLHLSCILLDLE
GYYVKENQTESLQIPNTKTLQLVFHPYNLFSVQVNISLNSLGCLQLTNIKLNDDNCQVLI
KFLSDPIRQPTLLNITLNHVETTWKCLVRVFQFLWPKPVESLHICNLTIVKSIGKEDFTY
SKTALKALKIEHITNRVYIFSQQVLYTVFSEMNIMMLTISDTPFIHMVCPQAPSTFKFLN
FTQNVFTDSIFQNCSTLVRLETLILQKNELKDLFKVGLMTKNMPSLEILDVSWNSLEYHG
PDGNCPWVESLVVLNLSSNILTDSVFRCLPPRVKVLDLHNNRIRSIPKDITSLEALQVLN
VAFNSLADLPGCGAFNGLSILIIDYNLISDPSADFFQSCQKIRSIKAGNNPFQCTCELRE
FIQSIGQVSGDVVEGWPDSYKCEYPESYKGTPLKDFHLSQLSCNTALLVVTIVVPVLVLA
VTVSILCIYLDLPWYLRMVCQWTQTRRRARNIPLEELQRTLQFHAFISYSERDSAWVKNE
LVPCLEKEDIRICLHERNFVPGKSIVENIINCIEKSYKSIFVLSPNFVQSEWCHYELYFA
HHNLFHEGSDNLILILLEPIPQNNIPSKYHKLRALMTQRTYLEWPKEKSKRGLFWANIRA
AFNMKVALVIENNDVKT
>EqQuBor TLR6 Heq2
MTKDNKCVVRIFNFVYIVTLIVGTIIQFSDESKFAVDMSKIGLTHVLKDLPPETKVLDMS
QNCISELHLSDVSFLSGLKVLRLSRNSIRYLDFSIFKFNPDLEYLDLSHNQLQKISCHPI
MS-LKHLDLSFNDFEVLPICKEFGNLTQLDFLGLSATRFQQLDLLPIAHLHLSCILLDLE
GYYVKENQTESLQIPNTKTLQLVFHPYNLFSVQVNISLNSLGCLQLTNIKLNDDNCQVLI
KFLSDPIRQPTLLNITLNHVETTWKCLVRVFQFLWPKPVESLHICNLTIVKSIGKEDFTY
SKTALKALKIEHITNRVYIFSQQVLYTVFSEMNIMMLTISDTPFIHMVCPQAPSTFKFLN
FTQNVFTDSIFQNCSTLVRLETLILQKNELKDLFKVGLMTKNMPSLEILDVSWNSLEYHG
PDGNCPWVESLVVLNLSSNILTDSVFRCLPPRVKVLDLHNNRIRSIPKDITSLEALQVLN
VAFNSLADLPGCGAFNGLSILIIDYNLISDPSADFFQSCQKIRSIKAGNNPFQCTCELRE
FIQSIGQVSGDVVEGWPDSYKCEYPESYKGTPLKDFHLSQLSCNTALLVVTIVVPVLVLA
VTVSILCIYLDLPWYLRMVCQWTQTRRRARNIPLEELQRTLQFHAFISYSERDSAWVKNE
LVPCLEKEDIRICLHERNFVPGKSIVENIINCIEKSYKSIFVLSPNFVQSEWCHYELYFA
HHNLFHEGSDNLILILLEPIPQNNIPSKYHKLRALMTQRTYLEWPKEKSKRGLFWANIRA
AFNMKVALVIENNDVKT
>EqQuCh TLR6 Heq7
MTKDNKCVVRIFNFVYIVTLIVGTIIQFSDESKFAVDMSKIGLTHVLKDLPPETKVLDMS
QNCISELHLSDVSFLSGLKVLRLSRNSIRYLDFSIFKFNPDLEYLDLSHNQLQKISCHPI
MS-LKHLDLSFNDFEVLPICKEFGNLTQLDFLGLSATRFQQLDLLPIAHLHLSCILLDLE
GYYVKENQTESLQIPNTKTLQLVFHPYNLFSVQVNISLNSLGCLQLTNIKLNDDNCQVLI
KFLSDPIRQPTLLNITLNHVETTWKCLVRVFQFLWPKPVESLHICNLTIVKSIGKEDFTY
SKTALKALKIEHITNRVYIFSQQVLYTVFSEMNIMMLTISDTPFIHMVCPQAPSTFKFLN
FTQNVFTDSIFQNCSTLVRLETLILQKNELKDLFKVGLMTKNMPSLEILDVSWNSLEYHG
PDGNCPWVESLVVLNLSSNILTDSVFRCLPPRVKVLDLHNNRIRSIPKDITSLEALQVLN
VAFNSLADLPGCGAFNGLSILIIDYNLISDPSADFFQSCQKIRSIKAGNNPFQCTCELRE
FIQSIGQVSGDVVEGWPDSYKCEYPESYKGTPLKDFHLSQLSCNTALLVVTIVVPVLVLA
VTVSILCIYLDLPWYLRMVCQWTQTRRRARNIPLEELQRTLQFHAFISYSERDSAWVKNE
LVPCLEKEDIRICLHERNFVPGKSIVENIINCIEKSYKSIFVLSPNFVQSEWCHYELYFA
HHNLFHEGSDNLILILLEPIPQNNIPSKYHKLRALMTQRTYLEWPKEKSKRGLFWANIRA
AFNMKVALVIENNDVKT
>EqQuCh TLR6 Heq8
MTKDNKCVVRIFNFVYIVTLIVGTIIQFSDESKFAVDMSKIGLTHVLKDLPPETKVLDMS
QNCISELHLSDVSFLSGLKVLRLSRNSIRYLDFSIFKFNPDLEYLDLSHNQLQKISCHPI
MS-LKHLDLSFNDFEVLPICKEFGNLTQLDFLGLSATRFQQLDLLPIAHLHLSCILLDLE
GYYVKENQTESLQIPNTKTLQLVFHPYNLFSVQVNISLNSLGCLQLTNIKLNDDNCQVLI
KFLSDPIRQPTLLNITLNHVETTWKCLVRVFQFLWPKPVESLHICNLTIVKSIGKEDFTY
SKTALKALKIEHITNRVYIFSQQVLYTVFSEMNIMMLTISDTPFIHMVCPQAPSTFKFLN
FTQNVFTDSIFQNCSTLVRLETLILQKNELKDLFKVGLMTKNMPSLEILDVSWNSLEYHG
PDGNCPWVESLVVLNLSSNILTDSVFRCLPPRVKVLDLHNNRIRSIPKDITSLEALQVLN
VAFNSLADLPGCGAFNGLSILIIDYNLISDPSADFFQSCQKIRSIKAGNNPFQCTCELRE
FIQSIGQVSGDVVEGWPDSYKCEYPESYKGTPLKDFHLSQLSCNTALLVVTIVVPVLVLA
VTVSILCIYLDLPWYLRMVCQWTQTRRRARNIPLEELQRTLQFHAFISYSERDSAWVKNE
LVPCLEKEDIRICLHERNFVPGKSIVENIINCIEKSYKSIFVLSPNFVQSEWCHYELYFA
HHNLFHEGSDNLILILLEPIPQNNIPSKYHKLRALMTQRTYLEWPKEKSKRGLFWANIRA
AFNMKVALVIENNDVKT
>EqQuCh TLR6 Heq2
MTKDNKCVVRIFNFVYIVTLIVGTIIQFSDESKFAVDMSKIGLTHVLKDLPPETKVLDMS
QNCISELHLSDVSFLSGLKVLRLSRNSIRYLDFSIFKFNPDLEYLDLSHNQLQKISCHPI
MS-LKHLDLSFNDFEVLPICKEFGNLTQLDFLGLSATRFQQLDLLPIAHLHLSCILLDLE
GYYVKENQTESLQIPNTKTLQLVFHPYNLFSVQVNISLNSLGCLQLTNIKLNDDNCQVLI
KFLSDPIRQPTLLNITLNHVETTWKCLVRVFQFLWPKPVESLHICNLTIVKSIGKEDFTY
SKTALKALKIEHITNRVYIFSQQVLYTVFSEMNIMMLTISDTPFIHMVCPQAPSTFKFLN
FTQNVFTDSIFQNCSTLVRLETLILQKNELKDLFKVGLMTKNMPSLEILDVSWNSLEYHG
PDGNCPWVESLVVLNLSSNILTDSVFRCLPPRVKVLDLHNNRIRSIPKDITSLEALQVLN
VAFNSLADLPGCGAFNGLSILIIDYNLISDPSADFFQSCQKIRSIKAGNNPFQCTCELRE
FIQSIGQVSGDVVEGWPDSYKCEYPESYKGTPLKDFHLSQLSCNTALLVVTIVVPVLVLA
VTVSILCIYLDLPWYLRMVCQWTQTRRRARNIPLEELQRTLQFHAFISYSERDSAWVKNE
LVPCLEKEDIRICLHERNFVPGKSIVENIINCIEKSYKSIFVLSPNFVQSEWCHYELYFA
HHNLFHEGSDNLILILLEPIPQNNIPSKYHKLRALMTQRTYLEWPKEKSKRGLFWANIRA
AFNMKVALVIENNDVKT
>EqHa TLR6 Heq3
MTKDNKCVVRIFNFVYIVTLIVGTIIQFSDESKFAVDMSKIGLTHVLKDLPPETKVLDMS
QNCISELHLSDVSFLSGLKVLRLSRNSIQYLDFSIFKFNPDLEYLDLSHNQLQKISCHPI
MS-LKHLDLSFNDFEVLPICKEFGNLTQLDFLGLSATRFQQLDLLPIAHLHLSCILLDLE
GYYVKENQTESLQIPNTKTLQLVFHPYNLFSVQVNISLNSLGCLQLTNIKLNDDNCQVLI
KFLSDPIRQPTLLNITLNHVETTWKCLVRVFQFLWPKPVESLHICNLTIVKSIGKEDFTY
SKTALKALKIEHITNRVYIFSQQVLYTVFSEMNIMMLTISDTPFIHMVCPQAPSTFKFLN
FTQNVFTDSIFQNCSTLVRLETLILQKNELKDLFKVGLMTKNMPSLEILDVSWNSLEYHG
PDGNCPWVESLVVLNLSSNILTDSVFRCLPPRVKVLDLHNNRIRSIPKDITSLEALQVLN
VAFNSLADLPGCGAFNGLSILIIDYNLISDPSADFFQSCQKIRSIKAGNNPFQCTCELRE
FIQSIGQVSGDVVEGWPDSYKCEYPESYKGTPLKDFHLSQLSCNTALLVVTIVVPVLVLA
VTVSILCIYLDLPWYLRMVCQWTQTRRRARNIPLEELQRTLQFHAFISYSERDSAWVKNE
LVPCLEKEDIRICLHERNFVPGKSIVENIINCIEKSYKSIFVLSPNFVQSEWCHYELYFA
HHNLFHEGSDNLILILLEPIPQNNIPSKYHKLRALMTQRTYLEWPKEKSKRGLFWANIRA
AFNMKVALVIENNDVKT
>EqAs TLR6 Heq10
MTKDNKCVVRIFNFVYIVTLIVGTIIQFSDESKFAVDMSKIGLTHVLKDLPPETKVLDMS
QNCISELHLSDVSFLSGLKVLRLSRNSIRYLDFSIFKFNPDLEYLDLSHNQLQKISCHPI
MS-LKHLDLSFNDFEVLPICKEFGNLTQLDFLGLSATRFQQLDLLPIAHLHLSCILLDLE
GYYVKENQTESLQIPNTKTLQLVFHPYNLFSVQVNISLNSLGCLQLTNIKLNDDNCQVLI
KFLSDPIRQPTLLNITLNHVETTWKCLVRVFQFLWPKPVESLHICNLTIVKSIGKEDFTY
SKTALKALKIEHITNRVYIFSQQVLYTVFSEMNIMMLTISDTPFIHMVCPQAPSTFKFLN
FTQNVFTDSIFQNCSTLVRLETLILQKNELKDLFKVGLMTKNMPSLEILDVSWNSLEYHG
PDGNCPWVESLVVLNLSSNILTDSVFRCLPPRVKVLDLHNNRIRSIPKDITSLEALQVLN
VAFNSLADLPGCGAFNGLSILIIDYNLISDPSADFFQSCQKIRSIKAGNNPFQCTCELRE
FIQSIGQVSGDVVEGWPDSYKCEYPESYKGTPLKDFHLSQLSCNTALLVVTIVVPVLVLA
VTVSILCIYLDLPWYLRMVCQWTQTRRRARHIPLEELQRTLQFHAFISYSERDSAWVKNE
LVPCLEKEDIRICLHERNFVPGKSIVENIINCIEKSYKSIFVLSPNFVQSEWCHYELYFA
HHNLFHEGSDNLILILLEPIPQNNIPSKYHKLRALMTQRTYLEWPKEKSKRGLFWANIRA
AFNMKVALVIENNDVKT
>EqAfSo TLR6 Heq9
MTKDNKCVVRIFNFVYIVTLIVGTIIQFSDESKFAVDMSKIGLTHVLKDLPPETKVLDMS
QNCISELHLSDVSFLSGLKVLRLSRNSIRYLDFSIFKFNPDLEYLDLSHNQLQKISCHPI
MS-LKHLDLSFNDFEVLPICKEFGNLTQLDFLGLSATRFQQLDLLPIAHLHLSCILLDLE
GYYVKENQTESLQIPNTKTLQLVFHPYNLFSVQVNISLNSLGCLQLTNIKLNDDNCQVLI
KFLSDPIRQPTLLNITLNHVETTWKCLVRVFQFLWPKPVESLHICNLTIVKSIGKEDFTY
SKTALKALKIEHITNRVYIFSQQVLYTVFSEMNIMMLTISDTPFIHMVCPQAPSTFKFLN
FTQNVFTDSIFQNCSTLVRLETLILQKNELKDLFKVGLMTKNMPSLEILDVSWNSLEYHG
PDGNCPWVESLVVLNLSSNILTDSVFRCLPPRVKVLDLHNNRIRSIPKDITSLEALQVLN
VAFNSLADLPGCGAFNGLSILIIDYNLISDPSADFFQSCQKIRSIKAGNNPFQCTCELRE
FIQSIGQVSGDVVEGWPDSYKCEYPESYKGTPLKDFHLSQLSCNTALLVVTIVVPVLVLA
VTVSILCIYLDLPWYLRMVCQWTQTRRRARNIPLEELQRTLQFHAFISYSERDSAWVKNE
LVPCLEKEDIRICLHERNFVPGKSIVENIINCIEKSYKSIFVLSPNFVQSEWCHYELYFA
HHNLFHEGSDNLILILLEPIPQNNIPSKYHKLRALMTQRTYLEWPKEKSKRGLFWANIRA
AFNMKVALVIENNDVKT
>EqHeKu TLR6 Heq13
MTKDNKCVVRIFNFVYIVTLIVGTIIQFSDESKFAVDMSKIGLTHVLKDLPPETKVLDMS
QNCISELHLSDVSFLSGLKVLRLSRNSIRYLDFSIFKFNPDLEYLDLSHNQLQKISCHPI
MS-LKHLDLSFNDFEVLPICKEFGNLTQLDFLGLSATRFQQLDLLPIAHLHLSCILLDLE
GYYVKENQTESLQIPNTKTLQLVFHPYNLFSVQVNISLNSLGCLQLTNIKLNDDNCQVLI
KFLSDPIRQPTLLNITLNHVETTWKCLVRVFQFLWPKPVESLHICNLTIVKSIGKEDFTY
SKTALKALKIEHITNRVYIFSQQVLYTVFSEMNIMMLTISDTPFIHMVCPQAPSTFKFLN
FTQNVFTDSIFQNCSTLVRLETLILQKNELKDLFKVGLMTKNMPSLEILDVSWNSLEYHG
PDGNCPWVESLVVLNLSSNILTDSVFRCLPPRVKVLDLHNNRIRSIPKDITSLEALQVLN
VAFNSLADLPGCGAFNGLSILIIDYNLISDPSADFFQSCQKIRSIKAGNNPFQCTCELRE
FIQSIGQVSGDVVEGWPDSYKCEYPESYKGTPLKDFHLSQLSCNTALLVVTIVVPVLVLA
VTVSILCIYLDLPWYLRMVCQWTQTRRRARNIPLEELQRTLQFHAFISYSERDSAWVKNE
LVPCLEKEDIRICLHERNFVPGKSIVENIINCIEKSYKSIFVLSPNFVQSEWCHYELYFA
HHNLFHEGSDNLILILLEPIPQNNIPSKYHKLRALMTQRTYLEWPKEKSKRGLFWANVRA
AFNMKVALVIENNDVKT
>EqHeKu TLR6 Heq14
MTKDNKCVVRIFNFVYIVTLIVGTIIQFSDESKFAVDMSKIGLTHVLKDLPPETKVLDMS
QNCISELHLSDVSFLSGLKVLRLSRNSIRYLDFSIFKFNPDLEYLDLSHNQLQKISCHPI
MS-LKHLDLSFNDFEVLPICKEFGNLTQLDFLGLSATRFQQLDLLPIAHLHLSCILLDLE
GYYVKENQTESLQIPNTKTLQLVFHPYNLFSVQVNISLNSLGCLQLTNIKLNDDNCQVLI
KFLSDPIRQPTLLNITLNHVETTWKCLVRVFQFLWPKPVESLHICNLTIVKSIGKEDFTY
SKTALKALKIEHITNRVYIFSQQVLYTVFSEMNIMMLTISDTPFIHMVCPQAPSTFKFLN
FTQNVFTDSIFQNCSTLVRLETLILQKNELKDLFKVGLMTKNMPSLEILDVSWNSLEYHG
PDGNCPWVESLVVLNLSSNILTDSVFRCLPPRVKVLDLHNNRIRSIPKDITSLEALQVLN
VAFNSLADLPGCGAFNGLSILIIDYNLISDPSADFFQSCQKIRSIKAGNNPFQCTCELRE
FIQSIGQVSGDVVEGWPDSYKCEYPESYKGTPLKDFHLSQLSCNTALLVVTIVVPVLVLA
VTVSILCIYLDLPWYLRMVCQWTQTRRRARNIPLEELQRTLQFHAFISYSERDSAWVKNE
LVPCLEKEDIRICLHERNFVPGKSIVENIINCIEKSYKSIFVLSPNFVQSEWCHYELYFA
HHNLFHEGSDNLILILLEPIPQNNIPSKYHKLRALMTQRTYLEWPKEKSKRGLFWANVRA
AFNMKVALVIENNDVKT
>EqKi TLR6 Heq12
MTKDNKCVVRIFNFVYIVTLIVGTIIQFSDESKFAVDMSKIGLTHVLKDLPPETKVLDMS
QNCISELHLSDVSFLSGLKVLRLSRNSIRYLDFSIFKFNPDLEYLDLSHNQLQKISCHPI
MS-LKHLDLSFNDFEVLPICKEFGNLTQLDFLGLSATRFQQLDLLPIAHLHLSCILLDLE
GYYVKENQTESLQIPNTKTLQLVFHPYNLFSVQVNISLNSLGCLQLTNIKLNDDNCQVLI
KFLSDPIRQPTLLNITLNHVETTWKCLVRVFQFLWPKPVESLHICNLTIVKSIGKEDFTY
SKTALKALKIEHITNRVYIFSQQVLYTVFSEMNIMMLTISDTPFIHMVCPQAPSTFKFLN
FTQNVFTDSIFQNCSTLVRLETLILQKNELKDLFKVGLMTKNMPSLEILDVSWNSLEYHG
PDGNCPWVESLVVLNLSSNILTDSVFRCLPPRVKVLDLHNNRIRSIPKDITSLEALQVLN
VAFNSLADLPGCGAFNGLSILIIDYNLISDPSADFFQSCQKIRSIKAGNNPFQCTCELRE
FIQSIGQVSGDVVEGWPDSYKCEYPESYKGTPLKDFHLSQLSCNTALLVVTIVVPVLVLA
VTVSILCIYLDLPWYLRMVCQWTQTRRRARNIPLEELQRTLQFHAFISYSERDSAWVKNE
LVPCLEKEDIRICLHERNFVPGKSIVENIINCIEKSYKSIFVLSPNFVQSEWCHYELYFA
HHNLFHEGSDNLILILLEPIPQNNIPSKYHKLRALMTQRTYLEWPKEKSKRGLFWANVRA
AFNMKVALVIENNDVKT
>EqKi TLR6 Heq11
MTKDNKCVVRIFNFVYIVTLIVGTIIQFSDESKFAVDMSKIGLTHVLKDLPPETKVLDMS
QNCISELHLSDVSFLSGLKVLRLSRNSIRYLDFSIFKFNPDLEYLDLSHNQLQKISCHPI
MS-LKHLDLSFNDFEVLPICKEFGNLTQLDFLGLSATRFQQLDLLPIAHLHLSCILLDLE
GYYVKENQTESLQIPNTKTLQLVFHPYNLFSVQVNISLNSLGCLQLTNIKLNDDNCQVLI
KFLSDPIRQPTLLNITLNHVETTWKCLVRVFQFLWPKPVESLHICNLTIVKSIGKEDFTY
SKTALKALKIEHITNRVYIFSQQVLYTVFSEMNIMMLTISDTPFIHMVCPQAPSTFKFLN
FTQNVFTDSIFQNCSTLVRLETLILQKNELKDLFKVGLMTKNMPSLEILDVSWNSLEYHG
PDGNCPWVESLVVLNLSSNILTDSVFRCLPPRVKVLDLHNNRIRSIPKDITSLEALQVLN
VAFNSLADLPGCGAFNGLSILIIDYNLISDPSADFFQSCQKIRSIKAGNNPFQCTCELRE
FIQSIGQVSGDVVEGWPDSYKCEYPESYKGTPLKDFHLSQLSCNTALLVVTIVVPVLVLA
VTVSILCIYLDLPWYLRMVCQWTQTRRRARNIPLEELQRTLQFHAFISYSERDSAWVKNE
LVPCLEKEDIRICLHERNFVPGKSIVENIINCIEKSYKSIFVLSPNFVQSEWCHYELYFA
HHNLFHEGSDNLILILLEPIPQNNIPSKYHKLRALMTQRTYLEWPKEKSKRGLFWANVRA
AFNMKVALVIENNDVKT
>EqPr TLR6 Heq19
MTKDNKCVVRIFNFVYIVTLIVGTIIQFSDESKFAVDMSKIGLTHVLKDLPPETKVLDMS
QNCISELHLSDMSFLSGLKVLRLSRNSIRYLDFSIFKFNPDLEYLDLSHNQLQKISCHPI
MS-LKHLDLSFNDFEVLPICKEFGNLTQLDFLGLSATRLQQLDLLPIAHLHLSCILLDLE
GYYVKENQTESLQIPNTKTLQLVFHPYNLFSVQVNISLNSLGCLQLTNIKLNDDNCQVLI
KFLSDPIRQPTLLNITLNHVETTWKCLVRVFQFLWPKPVESLHICNLTIVKSIGKEDFTY
SKTALKALKIEHITNRVYIFSQQVLYTVFSEMNIMMLTISDTPFIHMVCPQAPSTFKFLN
FTQNVFTDSIFQNCSTLVRLETLILQKNELKDLFKVGLMTKNMPSLEILDVSWNSLEYHG
PDGNCPWVESLVVLNLSSNILTDSVFRCLPPRIKVLDLHNNRIRSIPKDITSLEALQVLN
VAFNSLADLPGCGAFNSLSILIIDYNLISDPSADFFHSCQKIRSIKAGNNPFQCTCELRE
FIQSIGQVSSDVVEGWPDSYKCEYPESYKGTPLKDFHLSQLSCNTALLVVTIVVPVLVLA
VTVSILCIYLDLPWYLRMVCQWTQTRRRARNIPLEELQRTLQFHAFISYSERDSAWVKNE
LVPCLEKEDIRICLHERNFVPGKSIVENIINCIEKSYKSIFVLSPNFVQSEWCHYELYFA
HHNLFHEGSDNLILILLEPIPQNNIPSKYHKLRALMTQRTYLEWPKEKSKRGLFWANIRA
AFNMKVALVIENNDVKT
>EqPr TLR6 Heq18
MTKDNKCVVRIFNFVYIVTLIVGTIIQFSDESKFAVDMSKIGLTHVLKDLPPETKVLDMS
QNCISELHLSDMSFLSGLKVLRLSRNSIRYLDFSIFKFNPDLEYLDLSHNQLQKISCHPI
MS-LKHLDLSFNDFEVLPICKEFGNLTQLDFLGLSATRLQQLDLLPIAHLHLSCILLDLE
GYYVKENQTESLQIPNTKTLQLVFHPYNLFSVQVNISLNSLGCLQLTNIKLNDDNCQVLI
KFLSDPIRQPTLLNITLNHVETTWKCLVRVFQFLWPKPVESLHICNLTIVKSIGKEDFTY
SKTALKALKIEHITNRVYIFSQQVLYTVFSEMNIMMLTISDTPFIHMVCPQAPSTFKFLN
FTQNVFTDSIFQNCSTLVRLETLILQKNELKDLFKVGLMTKNMPSLEILDVSWNSLEYHG
PDGNCPWVESLVVLNLSSNILTDSVFRCLPPRVKVLDLHNNRIRSIPKDITSLEALQVLN
VAFNSLADLPGCGAFNSLSILIIDYNLISDPSADFFHSCQKIRSIKAGNNPFQCTCELRE
FIQSIGQVSSDVVEGWPDSYKCEYPESYKGTPLKDFHLSQLSCNTALLVVTIVVPVLVLA
VTVSILCIYLDLPWYLRMVCQWTQTRRRARNIPLEELQRTLQFHAFISYSERDSAWVKNE
LVPCLEKEDIRICLHERNFVPGKSIVENIINCIEKSYKSIFVLSPNFVQSEWCHYELYFA
HHNLFHEGSDNLILILLEPIPQNNIPSKYHKLRALMTQRTYLEWPKEKSKRGLFWANIRA
AFNMKVALVIENNDVKT
>EqPr TLR6 Heq20
MTKDNKCVVRIFNFVYIVTLIVGTIIQFSDESKFAVDMSKIGLTHVLKDLPPETKVLDMS
QNCISELHLSDMSFLSGLKVLRLSRNSIRYLDFSIFKFNPDLEYLDLSHNQLQKISCHPI
MS-LKHLDLSFNDFEVLPICKEFGNLTQLDFLGLSATRLQQLDLLPIAHLHLSCILLDLE
GYYVKENQTESLQIPNTKTLQLVFHPYNLFSVQVNISLNSLGCLQLTNIKLNDDNCQVLI
KFLSDPIRQPTLLNITLNHVETTWKCLVRVFQFLWPKPVESLHICNLTIVKSIGKEDFTY
SKTALKALKIEHITNRVYIFSQQVLYTVFSEMNIMMLTISDTPFIHMVCPQAPSTFKFLN
FTQNVFTDSIFQNCSTLVRLETLILQKNELKDLFKVGLMTKNMPSLEILDVSWNSLEYHG
PDGNCPWVESLVVLNLSSNILTDSVFRCLPPRVKVLDLHNNRIRSIPKDITSLEALQVLN
VAFNSLADLPGCGAFNSLSILIIDYNLISDPSADFFHSCQKIRSIKAGNNPFQCTCELRE
FIQSIGQVSSDVVEGWPDSYKCEYPESYKGTPLKDFHLSQLSCNTALLVVTIVVPVLVLA
VTVSILCIYLDLPWYLRMVCQWTQTRRRARNIPLEELQRTLQFHAFISYSERDSAWVKNE
LVPCLEKEDIRICLHERNFVPGKSIVENIINCIEKSYKSIFVLSPNFVQSEWCHYELYFA
HHNLFHEGSDNLILILLEPIPQNNIPSKYHKLRALMTQRTYLEWPKEKSKRGLFWANIRA
AFNMKVALVIENSDVKT
>EqPr TLR6 Heq17
MTKDNKCVVRIFNFVYIVTLIVGTIIQFSDESKFAVDMSKIGLTHVLKDLPPETKVLDMS
QNCISELHLSDMSFLSGLKVLRLSRNSIRYLDFSIFKFNPDLEYLDLSHNQLQKISCHPI
MS-LKHLDLSFNDFEVLPICKEFGNLTQLDFLGLSATRLQQLDLLPIAHLHLSCILLDLE
GYYVKENQTESLQIPNTKTLQLVFHPYNLFSVQVNISLNSLGCLQLTNIKLNDDNCQVLI
KFLSDPIRQPTLLNITLNHVETTWKCLVRVFQFLWPKPVESLHICNLTIVKSIGKEDFTY
SKTALKALKIEHITNRVYIFSQQVLYTVFSEMNIMMLTISDTPFIHMVCPQAPSTFKFLN
FTQNVFTDSIFQNCSTLVRLETLILQKNELKDLFKVGLMTKNMPSLEILDVSWNSLEYHG
PDGNCPWVESLVVLNLSSNILTDSVFRCLPPRVKVLDLHNNRIRSIPKDITSLEALQVLN
VAFNSLVDLPGCGAFNSLSILIIDYNLISDPSADFFHSCQKIRSIKAGNNPFQCTCELRE
FIQSIGQVSSDVVEGWPDSYKCEYPESYKGTPLKDFHLSQLSCNTALLVVTIVVPVLVLA
VTVSILCIYLDLPWYLRMVCQWTQTRRRARNIPLEELQRTLQFHAFISYSERDSAWVKNE
LVPCLEKEDIRICLHERNFVPGKSIVENIINCIEKSYKSIFVLSPNFVQSEWCHYELYFA
HHNLFHEGSDNLILILLEPIPQNNIPSKYHKLRALMTQRTYLEWPKEKSKRGLFWANIRA
AFNMKVALVIENNDVKT
>EqPr TLR6 Heq16
MTKDNKCVVRIFNFVYIVTLIVGTIIQFSDESKFAVDMSKIGLTHVLKDLPPETKVLDMS
QNCISELHLSDMSFLSGLKVLRLSRNSIRYLDFSIFKFNPDLEYLDLSHNQLQKISCHPI
MS-LKHLDLSFNDFEVLPICKEFGNLTQLDFLGLSATRLQQLDLLPIAHLHLSCILLDLE
GYYVKENQTESLQIPNTKTLQLVFHPYNLFSVQVNISLNSLGCLQLTNIKLNDDNCQVLI
KFLSDPIRQPTLLNITLNHVETTWKCLVRVFQFLWPKPVESLHICNLTIVKSIGKEDFTY
SKTALKALKIEHITNRVYIFSQQVLYTVFSEMNIMMLTISDTPFIHMVCPQAPSTFKFLN
FTQNVFTDSIFQNCSTLVRLETLILQKNELKDLFKVGLMTKNMPSLEILDVSWNSLEYHG
PDGNCPWVESLVVLNLSSNILTDSVFRCLPPRIKVLDLHNNRIRSIPKDITSLEALQVLN
VAFNSLADLPGCGAFNSLSILIIDYNLISDPSADFFHSCQKIRSIKAGNNPFQCTCELRE
FIQSIGQVSSDVVEGWPDSYKCEYPESYKGTPLKDFHLSQLSCNTALLVVTIVVPVLVLA
VTVSILCIYLDLPWYLRMVCQWTQTRRRARNIPLEELQRTLQFHAFISYSERDSAWVKNE
LVPCLEKEDIRICLHERNFVPGKSIVENIINCIEKSYKSIFVLSPNFVQSEWCHYELYFA
HHNLFHEGSDNLILILLEPIPQNNIPSKYHKLRALMTQRTYLEWPKEKSKRGLFWANIRA
AFNMKVALVIENNDVKT
>EqCa TLR6 Heq15
MTKDNKCVVRIFNFVYIVTLIVGTIIQFSDESKFAVDMSKIGLTHVLKDLPPETKVLDMS
QNCISELHLSDMSFLSGLKVLRLSRNSIRYLDFSIFKFNPDLEYLDLSHNQLQKISCHPI
MS-LKHLDLSFNDFEVLPICKEFGNLTQLDFLGLSATRLQQLDLLPIAHLHLSCILLDLE
GYYVKENQTESLQIPNTKTLQLVFHPYNLFSVQVNISLNSLGCLQLTNIKLNDDNCQVLI
KFLSDPIRQPTLLNITLNHVETTWKCLVRVFQFLWPKPVESLHICNLTIVKSIGKEDFTY
SKTALKALKIEHITNRVYIFSQQVLYTVFSEMNIMMLTISDTPFIHMVCPQAPSTFKFLN
FTQNVFTDSIFQNCSTLVRLETLILQKNELKDLFKVGLMTKNMPSLEILDVSWNSLEYHG
PDGNCPWVESLVVLNLSSNILTDSVFRCLPPRVKVLDLHNNRIRSIPKDITSLEALQVLN
VAFNSLADLPGCGAFNSLSILIIDYNLISDPSADFFHSCQKIRSIKAGNNPFQCTCELRE
FIQSIGQVSSDVVEGWPDSYKCEYPESYKGTPLKDFHLSQLSCNTALLVVTIVVPVLVLA
VTVSILCIYLDLPWYLRMVCQWTQTRRRARNIPLEELQRTLQFHAFISYSERDSAWVKNE
LVPCLEKEDIRICLHERNFVPGKSIVENIINCIEKSYKSIFVLSPNFVQSEWCHYELYFA
HHNLFHEGSDNLILILLEPIPQNNIPSKYHKLRALMTQRTYLEWPKEKSKRGLFWANIRA
AFNMKVALVIENNDVKT
>EqCa TLR6 Heq16
MTKDNKCVVRIFNFVYIVTLIVGTIIQFSDESKFAVDMSKIGLTHVLKDLPPETKVLDMS
QNCISELHLSDMSFLSGLKVLRLSRNSIRYLDFSIFKFNPDLEYLDLSHNQLQKISCHPI
MS-LKHLDLSFNDFEVLPICKEFGNLTQLDFLGLSATRLQQLDLLPIAHLHLSCILLDLE
GYYVKENQTESLQIPNTKTLQLVFHPYNLFSVQVNISLNSLGCLQLTNIKLNDDNCQVLI
KFLSDPIRQPTLLNITLNHVETTWKCLVRVFQFLWPKPVESLHICNLTIVKSIGKEDFTY
SKTALKALKIEHITNRVYIFSQQVLYTVFSEMNIMMLTISDTPFIHMVCPQAPSTFKFLN
FTQNVFTDSIFQNCSTLVRLETLILQKNELKDLFKVGLMTKNMPSLEILDVSWNSLEYHG
PDGNCPWVESLVVLNLSSNILTDSVFRCLPPRIKVLDLHNNRIRSIPKDITSLEALQVLN
VAFNSLADLPGCGAFNSLSILIIDYNLISDPSADFFHSCQKIRSIKAGNNPFQCTCELRE
FIQSIGQVSSDVVEGWPDSYKCEYPESYKGTPLKDFHLSQLSCNTALLVVTIVVPVLVLA
VTVSILCIYLDLPWYLRMVCQWTQTRRRARNIPLEELQRTLQFHAFISYSERDSAWVKNE
LVPCLEKEDIRICLHERNFVPGKSIVENIINCIEKSYKSIFVLSPNFVQSEWCHYELYFA
HHNLFHEGSDNLILILLEPIPQNNIPSKYHKLRALMTQRTYLEWPKEKSKRGLFWANIRA
AFNMKVALVIENNDVKT
>EqCa TLR6 Heq17
MTKDNKCVVRIFNFVYIVTLIVGTIIQFSDESKFAVDMSKIGLTHVLKDLPPETKVLDMS
QNCISELHLSDMSFLSGLKVLRLSRNSIRYLDFSIFKFNPDLEYLDLSHNQLQKISCHPI
MS-LKHLDLSFNDFEVLPICKEFGNLTQLDFLGLSATRLQQLDLLPIAHLHLSCILLDLE
GYYVKENQTESLQIPNTKTLQLVFHPYNLFSVQVNISLNSLGCLQLTNIKLNDDNCQVLI
KFLSDPIRQPTLLNITLNHVETTWKCLVRVFQFLWPKPVESLHICNLTIVKSIGKEDFTY
SKTALKALKIEHITNRVYIFSQQVLYTVFSEMNIMMLTISDTPFIHMVCPQAPSTFKFLN
FTQNVFTDSIFQNCSTLVRLETLILQKNELKDLFKVGLMTKNMPSLEILDVSWNSLEYHG
PDGNCPWVESLVVLNLSSNILTDSVFRCLPPRVKVLDLHNNRIRSIPKDITSLEALQVLN
VAFNSLVDLPGCGAFNSLSILIIDYNLISDPSADFFHSCQKIRSIKAGNNPFQCTCELRE
FIQSIGQVSSDVVEGWPDSYKCEYPESYKGTPLKDFHLSQLSCNTALLVVTIVVPVLVLA
VTVSILCIYLDLPWYLRMVCQWTQTRRRARNIPLEELQRTLQFHAFISYSERDSAWVKNE
LVPCLEKEDIRICLHERNFVPGKSIVENIINCIEKSYKSIFVLSPNFVQSEWCHYELYFA
HHNLFHEGSDNLILILLEPIPQNNIPSKYHKLRALMTQRTYLEWPKEKSKRGLFWANIRA
AFNMKVALVIENNDVKT
>EqQu TLR6 XP 046512886.1
MTKDNKCVVRIFNFVYIVTLIVGTIIQFSDESKFAVDMSKIGLTHVLKDLPPETKVLDMS
QNCISELHLSDVSFLSGLKVLRLSRNSIRYLDFSIFKFNPDLEYLDLSHNQLQKISCHPI
MS-LKHLDLSFNDFEVLPICKEFGNLTQLDFLGLSATRFQQLDLLPIAHLHLSCILLDLE
GYYVKENQTESLQIPNTKTLQLVFHPYNLFSVQVNISLNSLGCLQLTNIKLNDDNCQVLI
KFLSDPIRQPTLLNITLNHVETTWKCLVRVFQFLWPKPVESLHICNLTIVKSIGKEDFTY
SKTALKALKIEHITNRVYIFSQQVLYTVFSEMNIMMLTISDTPFIHMVCPQAPSTFKFLN
FTQNVFTDSIFQNCSTLVRLETLILQKNELKDLFKVGLMTKNMPSLEILDVSWNSLEYHG
PDGNCPWVESLVVLNLSSNILTDSVFRCLPPRVKVLDLHNNRIRSIPKDITSLEALQVLN
VAFNSLADLPGCGAFNGLSILIIDYNLISDPSADFFQSCQKIRSIKAGNNPFQCTCELRE
FIQSIGQVSGDVVEGWPDSYKCEYPESYKGTPLKDFHLSQLSCNTALLVVTIVVPVLVLA
VTVSILCIYLDLPWYLRMVCQWTQTRRRARNIPLEELQRTLQFHAFISYSERDSAWVKNE
LVPCLEKEDIRICLHERNFVPGKSIVENIINCIEKSYKSIFVLSPNFVQSEWCHYELYFA
HHNLFHEGSDNLILILLEPIPQNNIPSKYHKLRALMTQRTYLEWPKEKSKRGLFWANIRA
AFNMKVALVIENNDVKT
>EqAs TLR6 XP 014682876.1
MTKDNKCVVRIFNFVYIVTLIVGTIIQFSDESKFAVDMSKIGLTHVLKDLPPETKVLDMS
QNCISELHLSDVSFLSGLKVLRLSRNSIRYLDFSIFKFNPDLEYLDLSHNQLQKISCHPI
MS-LKHLDLSFNDFEVLPICKEFGNLTQLDFLGLSATRFQQLDLLPIAHLHLSCILLDLE
GYYVKENQTESLQIPNTKTLQLVFHPYNLFSVQVNISLNSLGCLQLTNIKLNDDNCQVLI
KFLSDPIRQPTLLNITLNHVETTWKCLVRVFQFLWPKPVESLHICNLTIVKSIGKEDFTY
SKTALKALKIEHITNRVYIFSQQVLYTVFSEMNIMMLTISDTPFIHMVCPQAPSTFKFLN
FTQNVFTDSIFQNCSTLVRLETLILQKNELKDLFKVGLMTKNMPSLEILDVSWNSLEYHG
PDGNCPWVESLVVLNLSSNILTDSVFRCLPPRVKVLDLHNNRIRSIPKDITSLEALQVLN
VAFNSLADLPGCGAFNGLSILIIDYNLISDPSADFFQSCQKIRSIKAGNNPFQCTCELRE
FIQSIGQVSGDVVEGWPDSYKCEYPESYKGTPLKDFHLSQLSCNTALLVVTIVVPVLVLA
VTVSILCIYLDLPWYLRMVCQWTQTRRRARHIPLEELQRTLQFHAFISYSERDSAWVKNE
LVPCLEKEDIRICLHERNFVPGKSIVENIINCIEKSYKSIFVLSPNFVQSEWCHYELYFA
HHNLFHEGSDNLILILLEPIPQNNIPSKYHKLRALMTQRTYLEWPKEKSKRGLFWANIRA
AFNMKVALVIENNDVKT
>EqAs TLR6 PSZQ01007001.1: 30969791-30972181
MTKDNKCVVRIFNFVYIVTLIVGTIIQFSDESKFAVDMSKIGLTHVLKDLPPETKVLDMS
QNCISELHLSDVSFLSGLKVLRLSRNSIRYLDFSIFKFNPDLEYLDLSHNQLQKISCHPI
MS-LKHLDLSFNDFEVLPICKEFGNLTQLDFLGLSATRFQQLDLLPIAHLHLSCILLDLE
GYYVKENQTESLQIPNTKTLQLVFHPYNLFSVQVNISLNSLGCLQLTNIKLNDDNCQVLI
KFLSDPIRQPTLLNITLNHVETTWKCLVRVFQFLWPKPVESLHICNLTIVKSIGKEDFTY
SKTALKALKIEHITNRVYIFSQQVLYTVFSEMNIMMLTISDTPFIHMVCPQAPSTFKFLN
FTQNVFTDSIFQNCSTLVRLETLILQKNELKDLFKVGLMTKNMPSLEILDVSWNSLEYHG
PDGNCPWVESLVVLNLSSNILTDSVFRCLPPRVKVLDLHNNRIRSIPKDITSLEALQVLN
VAFNSLADLPGCGAFNGLSILIIDYNLISDPSADFFQSCQKIRSIKAGNNPFQCTCELRE
FIQSIGQVSGDVVEGWPDSYKCEYPESYKGTPLKDFHLSQLSCNTALLVVTIVVPVLVLA
VTVSILCIYLDLPWYLRMVCQWTQTRRRARHIPLEELQRTLQFHAFISYSERDSAWVKNE
LVPCLEKEDIRICLHERNFVPGKSIVENIINCIEKSYKSIFVLSPNFVQSEWCHYELYFA
HHNLFHEGSDNLILILLEPIPQNNIPSKYHKLRALMTQRTYLEWPKEKSKRGLFWANIRA
AFNMKVALVIENNDVKT
>EqPr TLR6 XP 008518916.1
MTKDNKCVVRIFNFVYIVTLIVGTIIQFSDESKFAVDMSKIGLTHVLKDLPPETKVLDMS
QNCISELHLSDMSFLSGLKVLRLSRNSIRYLDFSIFKFNPDLEYLDLSHNQLQKISCHPI
MS-LKHLDLSFNDFEVLPICKEFGNLTQLDFLGLSATRLQQLDLLPIAHLHLSCILLDLE
GYYVKENQTESLQIPNTKTLQLVFHPYNLFSVQVNISLNSLGCLQLTNIKLNDDNCQVLI
KFLSDPIRQPTLLNITLNHVETTWKCLVRVFQFLWPKPVESLHICNLTIVKSIGKEDFTY
SKTALKALKIEHITNRVYIFSQQVLYTVFSEMNIMMLTISDTPFIHMVCPQAPSTFKFLN
FTQNVFTDSIFQNCSTLVRLETLILQKNELKDLFKVGLMTKNMPSLEILDVSWNSLEYHG
PDGNCPWVESLVVLNLSSNILTDSVFRCLPPRVKVLDLHNNRIRSIPKDITSLEALQVLN
VAFNSLVDLPGCGAFNSLSILIIDYNLISDPSADFFHSCQKIRSIKAGNNPFQCTCELRE
FIQSIGQVSSDVVEGWPDSYKCEYPESYKGTPLKDFHLSQLSCNTALLVVTIVVPVLVLA
VTVSILCIYLDLPWYLRMVCQWTQTRRRARNIPLEELQRTLQFHAFISYSERDSAWVKNE
LVPCLEKEDIRICLHERNFVPGKSIVENIINCIEKSYKSIFVLSPNFVQSEWCHYELYFA
HHNLFHEGSDNLILILLEPIPQNNIPSKYHKLRALMTQRTYLEWPKEKSKRGLFWANIRA
AFNMKVALVIENNDVKT
>EqCa TLR6 NP 001244071.1
MTKDNKCVVRIFNFVYIVTLIVGTIIQFSDESKFAVDMSKIGLTHVLKDLPPETKVLDMS
QNCISELHLSDMSFLSGLKVLRLSRNSIRYLDFSIFKFNPDLEYLDLSHNQLQKISCHPI
MS-LKHLDLSFNDFEVLPICKEFGNLTQLDFLGLSATRLQQLDLLPIAHLHLSCILLDLE
GYYVKENQTESLQIPNTKTLQLVFHPYNLFSVQVNISLNSLGCLQLTNIKLNDDNCQVLI
KFLSDPIRQPTLLNITLNHVETTWKCLVRVFQFLWPKPVESLHICNLTIVKSIGKEDFTY
SKTALKALKIEHITNRVYIFSQQVLYTVFSEMNIMMLTISDTPFIHMVCPQAPSTFKFLN
FTQNVFTDSIFQNCSTLVRLETLILQKNELKDLFKVGLMTKNMPSLEILDVSWNSLEYHG
PDGNCPWVESLVVLNLSSNILTDSVFRCLPPRIKVLDLHNNRIRSIPKDITSLEALQVLN
VAFNSLADLPGCGAFNSLSILIIDYNLISDPSADFFHSCQKIRSIKAGNNPFQCTCELRE
FIQSIGQVSSDVVEGWPDSYKCEYPESYKGTPLKDFHLSQLSCNTALLVVTIVVPVLVLA
VTVSILCIYLDLPWYLRMVCQWTQTRRRARNIPLEELQRTLQFHAFISYSERDSAWVKNE
LVPCLEKEDIRICLHERNFVPGKSIVENIINCIEKSYKSIFVLSPNFVQSEWCHYELYFA
HHNLFHEGSDNLILILLEPIPQNNIPSKYHKLRALMTQRTYLEWPKEKSKRGLFWANIRA
AFNMKVALVIENNDVKT
>EqCa TLR6 ATDM01036699.1:23853-26243
MTKDNKCVVRIFNFVYIVTLIVGTIIQFSDESKFAVDMSKIGLTHVLKDLPPETKVLDMS
QNCISELHLSDMSFLSGLKVLRLSRNSIRYLDFSIFKFNPDLEYLDLSHNQLQKISCHPI
MS-LKHLDLSFNDFEVLPICKEFGNLTQLDFLGLSATRLQQLDLLPIAHLHLSCILLDLE
GYYVKENQTESLQIPNTKTLQLVFHPYNLFSVQVNISLNSLGCLQLTNIKLNDDNCQVLI
KFLSDPIRQPTLLNITLNHVETTWKCLVRVFQFLWPKPVESLHICNLTIVKSIGKEDFTY
SKTALKALKIEHITNRVYIFSQQVLYTVFSEMNIMMLTISDTPFIHMVCPQAPSTFKFLN
FTQNVFTDSIFQNCSTLVRLETLILQKNELKDLFKVGLMTKNMPSLEILDVSWNSLEYHG
PDGNCPWVESLVVLNLSSNILTDSVFRCLPPRVKVLDLHNNRIRSIPKDITSLEALQVLN
VAFNSLADLPGCGAFNSLSILIIDYNLISDPSADFFHSCQKIRSIKAGNNPFQCTCELRE
FIQSIGQVSSDVVEGWPDSYKCEYPESYKGTPLKDFHLSQLSCNTALLVVTIVVPVLVLA
VTVSILCIYLDLPWYLRMVCQWTQTRRRARNIPLEELQRTLQFHAFISYSERDSAWVKNE
LVPCLEKEDIRICLHERNFVPGKSIVENIINCIEKSYKSIFVLSPNFVQSEWCHYELYFA
HHNLFHEGSDNLILILLEPIPQNNIPSKYHKLRALMTQRTYLEWPKEKSKRGLFWANIRA
AFNMKVALVIENNDVKT
>TaIn TLR6 PVIE01002705.1:55589-57976
MTEDKQSVVRIFNFIYVVTLIVGTIIQFSDESKFTVDMSKMGLTHVPKDLPPETKVLDIS
QNYISELHISDITFLSGLKVLRLSHNRFWYLDFSIFKFNKDLEYLDLSHNQLQKISCHPV
VS-LKHLDLSFNDFEVLPICKDFGNLTQLDFLGLSATKLQRLDLLPIAHLHLSYILLELE
GYYVKENETESLQILNAKTLHLVFHPNSLFSVQVNISVNSLGCLQLTNIKLNDDNCQVLI
KFLSELIREPSLLNFTLNHVETTWKCLVRVFQFLWPKPVEYLNIYNLTMVKSIDKEDFTY
SRTALKALKIEHITNRVFIFSQDVLYTMFSEMNIMMLTISDTPFIHMVCPQAPSTFKFLN
FTQNVFTDSVFQNCSTLVSLETLILQKNELKDLFKVGLMTKNMPSLEILDVSWNSLEYGR
HDRECLWVGSIVVLNLSSNILTDSVFRCLPPSLKVLDLHNNRIRSIPKGVTSLEALQELN
VAFNSLTDLPGCGTFSSLSILIIDYNSISNPSADFFQGCQKIGSIKAGNNPFQCTCELRE
FIQSIGQVSSDVVEGWPDSYKCDYPESYKGMPLKDFHVSQLSCNTALLIVTIVVPVLVLA
VTVTILCIYLDLPWYLRMVCQWTQTRRRARKLPLEELQRTLQFHAFISYSEHDSAWVKNE
LVPSLEKEDVRVCLHERNFVAGKSIVENIINCIEKSYKSIFVLSPNFVQSEWCHYELYFA
HHNLFHEGSNNLILILLEPIPQNSIPSKYHKLRALMTQRTYLEWPKEKSKRGLFWANIRA
AFNMKLALVTEN-DVKT
>TaTe TLR6 PVID01005798.1:86077-88464
MTEDKQSVVRIFNFIYVVTLIVGTIIQFSDESKFTVDMSKMGLTHVPKDLPPETTVLDIS
QNYISELHISDINFLSGLKVLRLSHNRIWYLDFSIFKFNKDLEYLDLSHNQLQKISCHPV
VS-LKHLDLSFNDFEVLPICKDFGNLTQLDFLGLSATKFQRLDLLPIAHLHLSYILLDLE
GYYVKENETESLQILNAKTLHLVFHPNSLFSVQVNISVNSLGCLQLTNIKLNDDNCQVLI
KFLSELIREPALLNVTLNHVETTWKCLVRVFQFLWPKPVEYLNIYNLTMVKSIDKEDFTY
SRTALKALKIEHITNRVFIFSQAVLYTMFSEMNIMMLTISDTPFIHMVCPQAPSTFKFLN
FTQNVFTDSIFQNCSTLVSLETLILQKNELKDLFKVSLMTKNMPSLEILDVSWNSLEYVR
RDRECLWVGSIVVLNLSSNILTDSVFRCLPPGLKVLDLHNNRIRNIPKGVTSLEALQELN
VAFNSLTDLPGCGTFSSLSILIIDYNSISNPSADFFQGCQKIVSIKAGNNPFQCTCELRE
FIRSIGHVSSDVVEGWPDSYKCDYPESYKGTPLKDFHVSQLSCNTALLIVTIVVPVLVLA
VTVTVLCIYLDLPWYLRMVCQWTQTRRRARNLPLEELQRTLQFHAFISYSEHDSAWVKNE
LVPSLEKEDIRICLHERNFVAGKSIVENIINCIEKSYKSIFVLSPYFVQSEWCHYELYFA
HHNLFHEGSNNLILILLEPIPQNSIPSKYHKLRALMTQRTYLEWPKEKSKRGLFWANIRA
AFNMKLALFSEN-DVKT
>DiBi TLR6 CM036953.1:31950039-31952423
MTEDKESVIRIFNFVYILT-LVGTIIQFSEESKFAVDMSKIGLTRVPKDLPPETKVLDMS
QNNISELHISDISFLSGLKVLRLSHNRIWCLDFSIFKFNQDLEYLDLSHNQLQKISCHPI
MS-LKHLDLSFNDFEVLPICKEFGNLTQLDFLGLSATKLQQLDLLPIAHLHLSYILLDLE
GYYVKENGTESLQILNTKTLHLVFHPNSLFSVQVNISVNSLGCLQLTNIKLNDDNCEVLI
KFLLELIREPTLLNFTLNHVETTWKCLVRVFQFLWPKSVEYLNIYNLTIVKSIDKEDFTY
SETALKALKIEHITNRVFIFSQQALYTVFSEMNIMMLTISDTPFIHMVCPQAPSTFKFLN
FTQNVFTDSIFQNCSTLVRLEILILQKNELKDLFKIGFMTKNMPSLEILDVSCNSLEYDG
HDGNCPWVGSIVVLNLSSNILTDSVFRCLPPRVKVLDLHNNRIRSIPKQIMKLESLQELN
LAFNSLTDLPGCGTFSRLSVLIIDYNSISNPSADFSQSCQNIRSIKAGNNPFQCTCELRE
FIRSIGQVSSDVVEGWPDSYKCDYPESYKGTQLKDFHVSQLSCNTALLIVTIVVTVLVLA
VTVTILCIYLDLPWYLRMVCQWTQTRRRTRNVPLEELQRTLQFHAFISYSEHDSAWVKNE
LVPCLEKEDIRICLHERNFVAGKSIVENIINCIEKSYKSIFVLSPNFVQSEWCHYELYFA
HHNLFHEGSNNLILILLEPIPQNSIPSKYHKLRALMTQRTYLEWPKEKSKRGLFWANIRA
AFNMKLALVTENNDVKT
>DiSu TLR6 PEKH010002443.1:1152593-1154977
MTEDKESVIRIFDFVYILT-LVGTIIQFSEESKFAVDMSKIGLTRVPKDLPPETKVLDMS
QNNISELHISDISFLSGLKVLRLSHNRIWCLDFSIFKFNQDLEYLDLSHNQLREISCHPI
MS-LKHLDLSFNDFEVLPICKEFGNLTQLDFLGLSATKLQQLDLLPIAHLHLSYILLDLE
GYYVKENGTESLQILNTKTLHLVFHPNSLFSVQVNISVNSLGCLQLTNVKLNDDNCEVLI
KFLLELLREPTLLNFTLNHVETTWKCLVRVFQFLWPKPVEYLNIYNLTIVQSIDKEDFTY
SETALKALKIEHITNRVFIFSQQALYTVFSEMNIMMLTISDTPFIHMVCPQAPSTFKFLN
FTQNVFTDSVFQNCSTLVRLEVLILQKNELKDLFKIGFMTKNMPSLEILDVSCNSLEYDG
HDGNCPWVGSIVVLNLSSNILTDSVFRCLPPRVKVLDLHNNRIRNIPKQIMKLESLQELN
VAFNSLTDLPGCGTFSRLSVLIIDYNSISNPSADFFQSCQNIRSIKAGNNPFQCTCELRE
FIRSIGQVSSDVVEGWPGSYKCDYPESYKGTQLKDFHVSQLSCNTALLIVTIVVTVLVLA
VTVTILCIYLDLPWYLRMVCQWTQTQRRARNVPLEELQRTLQFHAFISYSEHDSAWVKNE
LVPRLEKEDIRICLHERNFVAGKSIVENIINCIEKSYKSIFVLSPNFVQSEWCHYELYFA
HHNLFHAGSNNLILILLEPIPQNSIPSKYHKLRALMTQRTYLEWPKEKSKRGLFWANIRA
AFNMKLALVTENNDVKT
>CeSi TLR6 XP 004419035.1
MTEDKESVIRIFNFVYILT-LVGTIIQLSEESKFAVDMSKIGLTRVPKDLPPETKVLDMS
QNNISELHISDVSFLSGLKVLRLSHNRIWCLDFSIFKFNQDLEYLDLSHNQLQKISCHPI
MS-LKHLDLSFNDFEVLPICKEFGNLTQLDFLGLSATKLQQLDLLPIAHLHLSYILLDLE
GYYVKENGTESLQILNTKTLHLVFHPNSLFSVQVNISVNSLGCLQLTNIKLNDDNCEVFI
KFLLELIREPTLLNFTLNHVETTWKCLVRVFQFLWPKPVEYLNIYNLTIVKSIDEEDFTY
SETALKALKIEHITNRVFIFSQQALYTVFSEMNIMMLTISDTPFIHMVCPQAPSTFKFLN
FTQNVFTDSIFQNCSTLVRLEILILQKNELKDLFKIGFMTKNMPSLEILDVSCNSLEYDG
HDGNCPWVGSIVVLNLSSNILTDSVFRCLPPRVKVLDLHNNRIRSIPKQIMKLESLQELN
LAFNSLTDLPGCGTFSRLSVLIIDYNSISNPSADFSQSCQNIRSIKAGNNPFQCTCELRE
FIRSIGQVSSDVVEGWPDSYKCDYPESYKGTQLKDFHVSQLSCNTALLIVTIVVTVLVLA
VTVTILCIYLDLPWYLRMVCQWTQTRRRARNVPLEELQRTLQFHAFISYSEHDSAWVKNE
LVPCLEKEDIRICLHERNFVAGKSIVENIINCIEKSYKSIFVLSPNFVQSEWCHYELYFA
HHNLFHEGSNNLILILLEPIPQNSIPSKYHKLRALMTQRTYLEWPKEKSKRGLFWANIRA
AFNMKLALVTENNDVKT
