# Supplementary material for: Twelve toll-like receptor (TLR) genes in the family Equidae – comparative genomics, selection and evolution
Source: Vet Res Commun. 2023 Oct 24;48(2):725–41. doi: 10.1007/s11259-023-10245-4 (PMC10998774; doi:10.1007/s11259-023-10245-4)
Supplement: Supplementary file 3 — Supplementary Material 3 [file 11259_2023_10245_MOESM3_ESM.zip › TLR6 CDS.fas]

>EqGr_TLR6_Heq1
ATGACCAAAGACAACAAATGTGTTGTTAGAATCTTTAATTTTGTTTACATCGTGACCTTA
ATAGTTGGAACCATAATCCAATTCTCTGATGAAAGTAAATTTGCAGTAGACATGTCAAAA
ATAGGCCTTACTCATGTTCTGAAAGACTTGCCACCAGAAACCAAGGTCTTAGACATGTCT
CAAAACTGCATATCTGAGCTTCACCTCTCCGACGTGAGCTTTCTCTCAGGGTTGAAAGTC
TTGAGACTTTCCCGTAATAGCATCCGGTACCTTGATTTTAGTATTTTCAAGTTCAACCCG
GATTTAGAATATTTGGATTTATCTCACAATCAGTTGCAGAAGATTTCCTGCCATCCTATC
ATGAGTCTCAAGCATTTAGATCTCTCATTCAATGACTTTGAAGTCCTGCCCATTTGTAAG
GAATTTGGCAACTTGACTCAACTGGATTTCTTGGGATTAAGTGCTACAAGGTTTCAGCAA
TTAGATCTGCTACCAATTGCTCACTTGCATCTAAGTTGCATCCTTCTTGATTTAGAAGGT
TATTATGTGAAAGAAAACCAGACAGAAAGTCTTCAAATTCCAAATACAAAAACACTTCAG
CTTGTTTTCCACCCATATAATTTATTCTCTGTCCAAGTGAACATATCACTTAATAGTTTA
GGGTGCTTACAACTGACTAATATTAAATTGAATGATGACAACTGTCAAGTTTTGATTAAA
TTTTTGTCAGACCCCATTAGACAGCCAACCCTACTGAATATTACCCTCAACCATGTGGAA
ACAACATGGAAATGCTTGATTAGAGTTTTTCAATTCCTTTGGCCCAAACCTGTAGAATCT
CTCCATATTTGCAATTTAACAATAGTTAAAAGCATTGGTAAAGAAGATTTTACCTATTCT
AAAACGGCATTGAAAGCATTGAAAATAGAACATATTACAAACAGAGTTTATATTTTTTCA
CAGCAAGTGTTGTACACAGTGTTTTCTGAGATGAACATTATGATGTTAACCATATCAGAT
ACACCTTTTATACATATGGTTTGTCCTCAGGCACCGAGCACATTTAAGTTTTTGAACTTT
ACCCAGAATGTTTTCACAGATAGTATTTTTCAAAACTGTTCCACTTTAGTTAGATTGGAG
ACACTTATCTTACAAAAGAACGAATTAAAAGATCTTTTCAAAGTAGGCCTCATGACTAAG
AATATGCCATCTTTGGAAATACTGGATGTTAGCTGGAATTCTCTGGAATATCATGGACCT
GATGGAAATTGCCCTTGGGTTGAGAGTCTAGTGGTGTTAAATTTGTCTTCAAATATACTT
ACTGACTCTGTTTTCAGATGTTTACCTCCCAGGGTCAAGGTACTTGATCTTCACAATAAC
AGAATAAGGAGCATCCCTAAAGATATCACCAGCCTGGAAGCCCTGCAAGTACTCAATGTT
GCTTTCAATTCTTTAGCCGACCTTCCTGGATGTGGTGCCTTTAACGGCCTTTCTATACTG
ATCATTGACTATAATTTAATTTCCGACCCATCAGCCGATTTCTTCCAAAGTTGCCAGAAG
ATTAGGTCAATAAAAGCAGGGAACAATCCATTCCAATGTACGTGTGAGCTAAGAGAATTT
ATCCAAAGTATAGGCCAAGTATCAGGTGATGTGGTAGAGGGTTGGCCTGATTCTTATAAG
TGTGAGTATCCAGAAAGCTATAAGGGAACCCCACTAAAGGACTTTCATCTGTCTCAATTA
TCCTGCAACACAGCTCTGCTTGTTGTCACCATTGTGGTCCCTGTGCTGGTGTTGGCTGTT
ACTGTGAGCATCCTCTGTATCTACCTGGATCTGCCCTGGTATCTCAGGATGGTGTGTCAG
TGGACGCAGACCCGGCGCAGGGCTAGGAACATACCCTTAGAAGAACTCCAAAGAACTCTC
CAGTTCCATGCTTTTATTTCATACAGTGAACGTGATTCTGCCTGGGTGAAGAATGAACTA
GTACCTTGCTTAGAAAAAGAAGATATACGGATTTGTCTCCATGAGAGAAACTTTGTTCCT
GGCAAGAGCATTGTGGAAAATATCATAAACTGCATTGAGAAAAGTTACAAGTCCATCTTT
GTTTTGTCTCCCAATTTTGTTCAGAGTGAGTGGTGCCATTATGAACTCTACTTTGCCCAC
CACAATCTCTTTCATGAAGGATCTGATAACTTAATCCTGATCTTGCTGGAACCCATTCCA
CAGAACAACATTCCCAGCAAGTATCACAAGCTCAGGGCTCTCATGACACAGAGGACTTAT
TTGGAATGGCCCAAGGAGAAGAGCAAACGTGGACTTTTTTGGGCTAACATTAGAGCTGCT
TTTAATATGAAAGTAGCACTAGTCATTGAAAACAATGATGTGAAAACT
>EqGr_TLR6_Heq2
ATGACCAAAGACAACAAATGTGTTGTTAGAATCTTTAATTTTGTTTACATCGTGACCTTA
ATAGTTGGAACCATAATCCAATTCTCTGATGAAAGTAAATTTGCAGTAGACATGTCAAAA
ATAGGCCTTACTCATGTTCTGAAAGACTTGCCACCAGAAACCAAGGTCTTAGACATGTCT
CAAAACTGCATATCTGAGCTTCACCTCTCCGACGTGAGCTTTCTCTCAGGGTTGAAAGTC
TTGAGACTTTCCCGTAATAGCATCCGGTACCTTGATTTTAGTATTTTCAAGTTCAACCCG
GATTTAGAATATTTGGATTTATCTCACAATCAGTTGCAGAAGATTTCCTGCCATCCTATC
ATGAGTCTCAAGCATTTAGATCTCTCATTCAATGACTTTGAAGTCCTGCCCATTTGTAAG
GAATTTGGCAACTTGACTCAACTGGATTTCTTGGGATTAAGTGCTACAAGGTTTCAGCAA
TTAGATCTGCTACCAATTGCTCACTTGCATCTAAGTTGCATCCTTCTTGATTTAGAAGGT
TATTATGTGAAAGAAAACCAGACAGAAAGTCTTCAAATTCCAAATACAAAAACACTTCAG
CTTGTTTTCCACCCATATAATTTATTCTCTGTCCAAGTGAACATATCACTTAATAGTTTA
GGGTGCTTACAACTGACTAATATTAAATTGAATGATGACAACTGTCAAGTTTTGATTAAA
TTTTTGTCAGACCCCATTAGACAGCCAACCCTACTGAATATTACCCTCAACCATGTGGAA
ACAACATGGAAATGCTTGGTTAGAGTTTTTCAATTCCTTTGGCCCAAACCTGTAGAATCT
CTCCATATTTGCAATTTAACAATAGTTAAAAGCATTGGTAAAGAAGATTTTACCTATTCT
AAAACGGCATTGAAAGCATTGAAAATAGAACATATTACAAACAGAGTTTATATTTTTTCA
CAGCAAGTGTTGTACACAGTGTTTTCTGAGATGAACATTATGATGTTAACCATATCAGAT
ACACCTTTTATACATATGGTTTGTCCTCAGGCACCGAGCACATTTAAGTTTTTGAACTTT
ACCCAGAATGTTTTCACAGATAGTATTTTTCAAAACTGTTCCACTTTAGTTAGATTGGAG
ACACTTATCTTACAAAAGAACGAATTAAAAGATCTTTTCAAAGTAGGCCTCATGACTAAG
AATATGCCATCTTTGGAAATACTGGATGTTAGCTGGAATTCTCTGGAATATCATGGACCT
GATGGAAATTGCCCTTGGGTTGAGAGTCTAGTGGTGTTAAATTTGTCTTCAAATATACTT
ACTGACTCTGTTTTCAGATGTTTACCTCCCAGGGTCAAGGTACTTGATCTTCACAATAAC
AGAATAAGGAGCATCCCTAAAGATATCACCAGCCTGGAAGCCCTGCAAGTACTCAATGTT
GCTTTCAATTCTTTAGCCGACCTTCCTGGATGTGGTGCCTTTAACGGCCTTTCTATACTG
ATCATTGACTATAATTTAATTTCCGACCCATCAGCCGATTTCTTCCAAAGTTGCCAGAAG
ATTAGGTCAATAAAAGCAGGGAACAATCCATTCCAATGTACGTGTGAGCTAAGAGAATTT
ATCCAAAGTATAGGCCAAGTATCAGGTGATGTGGTAGAGGGTTGGCCTGATTCTTATAAG
TGTGAGTATCCAGAAAGCTATAAGGGAACCCCACTAAAGGACTTTCATCTGTCTCAATTA
TCCTGCAACACAGCTCTGCTTGTTGTCACCATTGTGGTCCCTGTGCTGGTGTTGGCTGTT
ACTGTGAGCATCCTCTGTATCTACCTGGATCTGCCCTGGTATCTCAGGATGGTGTGTCAG
TGGACGCAGACCCGGCGCAGGGCTAGGAACATACCCTTAGAAGAACTCCAAAGAACTCTC
CAGTTCCATGCTTTTATTTCATACAGTGAACGTGATTCTGCCTGGGTGAAGAATGAACTA
GTACCTTGCTTAGAAAAAGAAGATATACGGATTTGTCTCCATGAGAGAAACTTTGTTCCT
GGCAAGAGCATTGTGGAAAATATCATAAACTGCATTGAGAAAAGTTACAAGTCCATCTTT
GTTTTGTCTCCCAATTTTGTTCAGAGTGAGTGGTGCCATTATGAACTCTACTTTGCCCAC
CACAATCTCTTTCATGAAGGATCTGATAACTTAATCCTGATCTTGCTGGAACCCATTCCA
CAGAACAACATTCCCAGCAAGTATCACAAGCTCAGGGCTCTCATGACACAGAGGACTTAT
TTGGAATGGCCCAAGGAGAAGAGCAAACGTGGACTTTTTTGGGCTAACATTAGAGCTGCT
TTTAATATGAAAGTAGCACTAGTCATTGAAAACAATGATGTGAAAACT
>EqQuAn_TLR6_Heq4
ATGACCAAAGACAACAAATGTGTTGTTAGAATCTTTAATTTTGTTTACATCGTGACCTTA
ATAGTTGGAACCATAATCCAATTCTCTGATGAAAGTAAATTTGCAGTAGACATGTCAAAA
ATAGGCCTTACTCATGTTCTGAAAGACTTGCCACCAGAAACCAAGGTCTTAGACATGTCT
CAAAACTGCATATCTGAGCTTCACCTCTCCGACGTGAGCTTTCTCTCACGGTTGAAAGTC
TTGAGACTTTCCCGTAATAGCATCCGGTACCTTGATTTTAGTATTTTCAAGTTCAACCCG
GATTTAGAATATTTGGATTTATCTCACAATCAGTTGCAGAAGATTTCCTGCCATCCTATC
ATGAGTCTCAAGCATTTAGATCTCTCATTCAATGACTTTGAAGTCCTGCCCATTTGTAAG
GAATTTGGCAACTTGACTCAACTGGATTTCTTGGGATTAAGTGCTACAAGGTTTCAGCAA
TTAGATCTGCTACCAATTGCTCACTTGCATCTAAGTTGCATCCTTCTTGATTTAGAAGGT
TATTATGTGAAAGAAAACCAGACAGAAAGTCTTCAAATTCCAAATACAAAAACACTTCAG
CTTGTTTTCCACCCATATAATTTATTCTCTGTCCAAGTGAACATATCACTTAATAGTTTA
GGGTGCTTACAACTGACTAATATTAAATTGAATGATGACAACTGTCAAGTTTTGATTAAA
TTTTTGTCAGACCCCATTAGACAGCCAACCCTACTGAATATTACCCTCAACCATGTGGAA
ACAACATGGAAATGCTTGGTTAGAGTTTTTCAATTCCTTTGGCCCAAACCTGTAGAATCT
CTCCATATTTGCAATTTAACAATAGTTAAAAGCATTGGTAAAGAAGATTTTACCTATTCT
AAAACGGCATTGAAAGCATTGAAAATAGAACATATTACAAACAGAGTTTATATTTTTTCA
CAGCAAGTGTTGTACACAGTGTTTTCTGAGATGAACATTATGATGTTAACCATATCAGAT
ACACCTTTTATACATATGGTTTGTCCTCAGGCACCGAGCACATTTAAGTTTTTGAACTTT
ACCCAGAATGTTTTCACAGATAGTATTTTTCAAAACTGTTCCACTTTAGTTAGATTGGAG
ACACTTATCTTACAAAAGAACGAATTAAAAGATCTTTTCAAAGTAGGCCTCATGACTAAG
AATATGCCATCTTTGGAAATACTGGATGTTAGCTGGAATTCTCTGGAATATCATGGACCT
GATGGAAATTGCCCTTGGGTTGAGAGTCTAGTGGTGTTAAATTTGTCTTCAAATATACTT
ACTGACTCTGTTTTCAGATGTTTACCTCCCAGGGTCAAGGTACTTGATCTTCACAATAAC
AGAATAAGGAGCATCCCTAAAGATATCACCAGCCTGGAAGCCCTGCAAGTACTCAATGTT
GCTTTCAATTCTTTAGCCGACCTTCCTGGATGTGGTGCCTTTAACGGCCTTTCTATACTG
ATCATTGACTATAATTTAATTTCCGACCCATCAGCCGATTTCTTCCAAAGTTGCCAGAAG
ATTAGGTCAATAAAAGCAGGGAACAATCCATTCCAATGTACGTGTGAGCTAAGAGAATTT
ATCCAAAGTATAGGCCAAGTATCAGGTGATGTGGTAGAGGGTTGGCCTGATTCTTATAAG
TGTGAGTATCCAGAAAGCTATAAGGGAACCCCACTAAAGGACTTTCATCTGTCTCAATTA
TCCTGCAACACAGCTCTGCTTGTTGTCACCATTGTGGTCCCTGTGCTGGTGTTGGCTGTT
ACTGTGAGCATCCTCTGTATCTACCTGGATCTGCCCTGGTATCTCAGGATGGTGTGTCAG
TGGACGCAGACCCGGCGCAGGGCTAGGAACATACCCTTAGAAGAACTCCAAAGAACTCTC
CAGTTCCATGCTTTTATTTCATACAGTGAACGTGATTCTGCCTGGGTGAAGAATGAACTA
GTACCTTGCTTAGAAAAAGAAGATATACGGATTTGTCTCCATGAGAGAAACTTTGTTCCT
GGCAAGAGCATTGTGGAAAATATCATAAACTGCATTGAGAAAAGTTACAAGTCCATCTTT
GTTTTGTCTCCCAATTTTGTTCAGAGTGAGTGGTGCCATTATGAACTCTACTTTGCCCAC
CACAATCTCTTTCATGAAGGATCTGATAACTTAATCCTGATCTTGCTGGAACCCATTCCA
CAGAACAACATTCCCAGCAAGTATCACAAGCTCAGGGCTCTCATGACACAGAGGACTTAT
TTGGAATGGCCCAAGGAGAAGAGCAAACGTGGACTTTTTTGGGCTAACATTAGAGCTGCT
TTTAATATGAAAGTAGCACTAGTCATTGAAAACAATGATGTGAAAACT
>EqQuAn_TLR6_Heq5
ATGACCAAAGACAACAAATGTGTTGTTAGAATCTTTAATTTTGTTTACATCGTGACCTTA
ATGGTTGGAACCATAATCCAGTTCTCTGATGAAAGTAAATTTGCAGTAGACATGTCAAAA
ATAGGCCTTACTCATGTTCTGAAAGACTTGCCACCAGAAACCAAGGTCTTAGACATGTCT
CAAAACTGCATATCTGAGCTTCACCTCTCCGACGTGAGCTTTCTCTCACGGTTGAAAGTC
TTGAGACTTTCCCGTAATAGCATCCGGTACCTTGATTTTAGTATTTTCAAGTTCAACCCG
GATTTAGAATATTTGGATTTATCTCACAATCAGTTGCAGAAGATTTCCTGCCATCCTATC
ATGAGTCTCAAGCATTTAGATCTCTCATTCAATGACTTTGAAGTCCTGCCCATTTGTAAG
GAATTTGGCAACTTGACTCAACTGGATTTCTTGGGATTAAGTGCTACAAGGTTTCAGCAA
TTAGATCTGCTACCAATTGCTCACTTGCATCTAAGTTGCATCCTTCTTGATTTAGAAGGT
TATTATGTGAAAGAAAACCAGACAGAAAGTCTTCAAATTCCAAATACAAAAACACTTCAG
CTTGTTTTCCACCCATATAATTTATTCTCTGTCCAAGTGAACATATCACTTAATAGTTTA
GGGTGCTTACAACTGACTAATATTAAATTGAATGATGACAACTGTCAAGTTTTGATTAAA
TTTTTGTCAGACCCCATTAGACAGCCAACCCTACTGAATATTACCCTCAACCATGTGGAA
ACAACATGGAAATGCTTGGTTAGAGTTTTTCAATTCCTTTGGCCCAAACCTGTAGAATCT
CTCCATATTTGCAATTTAACAATAGTTAAAAGCATTGGTAAAGAAGATTTTACCTATTCT
AAAACGGCATTGAAAGCATTGAAAATAGAACATATTACAAACAGAGTTTATATTTTTTCA
CAGCAAGTGTTGTACACAGTGTTTTCTGAGATGAACATTATGATGTTAACCATATCAGAT
ACACCTTTTATACATATGGTTTGTCCTCAGGCACCGAGCACATTTAAGTTTTTGAACTTT
ACCCAGAATGTTTTCACAGATAGTATTTTTCAAAACTGTTCCACTTTAGTTAGATTGGAG
ACACTTATCTTACAAAAGAACGAATTAAAAGATCTTTTCAAAGTAGGCCTCATGACTAAG
AATATGCCATCTTTGGAAATACTGGATGTTAGCTGGAATTCTCTGGAATATCATGGACCT
GATGGAAATTGCCCTTGGGTTGAGAGTCTAGTGGTGTTAAATTTGTCTTCAAATATACTT
ACTGACTCTGTTTTCAGATGTTTACCTCCCAGGGTCAAGGTACTTGATCTTCACAATAAC
AGAATAAGGAGCATCCCTAAAGATATCACCAGCCTGGAAGCCCTGCAAGTACTCAATGTT
GCTTTCAATTCTTTAGCCGACCTTCCTGGATGTGGTGCCTTTAACGGCCTTTCTATACTG
ATCATTGACTATAATTTAATTTCCGACCCATCAGCCGATTTCTTCCAAAGTTGCCAGAAG
ATTAGGTCAATAAAAGCAGGGAACAATCCATTCCAATGTACGTGTGAGCTAAGAGAATTT
ATCCAAAGTATAGGCCAAGTATCAGGTGATGTGGTAGAGGGTTGGCCTGATTCTTATAAG
TGTGAGTATCCAGAAAGCTATAAGGGAACCCCACTAAAGGACTTTCATCTGTCTCAATTA
TCCTGCAACACAGCTCTGCTTGTTGTCACCATTGTGGTCCCTGTGCTGGTGTTGGCTGTT
ACTGTGAGCATCCTCTGTATCTACCTGGATCTGCCCTGGTATCTCAGGATGGTGTGTCAG
TGGACGCAGACCCGGCGCAGGGCTAGGAACATACCCTTAGAAGAACTCCAAAGAACTCTC
CAGTTCCATGCTTTTATTTCATACAGTGAACGTGATTCTGCCTGGGTGAAGAATGAACTA
GTACCTTGCTTAGAAAAAGAAGATATACGGATTTGTCTCCATGAGAGAAACTTTGTTCCT
GGCAAGAGCATTGTGGAAAATATCATAAACTGCATTGAGAAAAGTTACAAGTCCATCTTT
GTTTTGTCTCCCAATTTTGTTCAGAGTGAGTGGTGCCATTATGAACTCTACTTTGCCCAC
CACAATCTCTTTCATGAAGGATCTGATAACTTAATCCTGATCTTGCTGGAACCCATTCCA
CAGAACAACATTCCCAGCAAGTATCACAAGCTCAGGGCTCTCATGACACAGAGGACTTAT
TTGGAATGGCCCAAGGAGAAGAGCAAACATGGACTTTTTTGGGCTAACGTTAGAGCTGCT
TTTAATATGAAAGTAGCACTAGTCATTGAAAACAATGATGTGAAAACT
>EqQuAn_TLR6_Heq2
ATGACCAAAGACAACAAATGTGTTGTTAGAATCTTTAATTTTGTTTACATCGTGACCTTA
ATAGTTGGAACCATAATCCAATTCTCTGATGAAAGTAAATTTGCAGTAGACATGTCAAAA
ATAGGCCTTACTCATGTTCTGAAAGACTTGCCACCAGAAACCAAGGTCTTAGACATGTCT
CAAAACTGCATATCTGAGCTTCACCTCTCCGACGTGAGCTTTCTCTCAGGGTTGAAAGTC
TTGAGACTTTCCCGTAATAGCATCCGGTACCTTGATTTTAGTATTTTCAAGTTCAACCCG
GATTTAGAATATTTGGATTTATCTCACAATCAGTTGCAGAAGATTTCCTGCCATCCTATC
ATGAGTCTCAAGCATTTAGATCTCTCATTCAATGACTTTGAAGTCCTGCCCATTTGTAAG
GAATTTGGCAACTTGACTCAACTGGATTTCTTGGGATTAAGTGCTACAAGGTTTCAGCAA
TTAGATCTGCTACCAATTGCTCACTTGCATCTAAGTTGCATCCTTCTTGATTTAGAAGGT
TATTATGTGAAAGAAAACCAGACAGAAAGTCTTCAAATTCCAAATACAAAAACACTTCAG
CTTGTTTTCCACCCATATAATTTATTCTCTGTCCAAGTGAACATATCACTTAATAGTTTA
GGGTGCTTACAACTGACTAATATTAAATTGAATGATGACAACTGTCAAGTTTTGATTAAA
TTTTTGTCAGACCCCATTAGACAGCCAACCCTACTGAATATTACCCTCAACCATGTGGAA
ACAACATGGAAATGCTTGGTTAGAGTTTTTCAATTCCTTTGGCCCAAACCTGTAGAATCT
CTCCATATTTGCAATTTAACAATAGTTAAAAGCATTGGTAAAGAAGATTTTACCTATTCT
AAAACGGCATTGAAAGCATTGAAAATAGAACATATTACAAACAGAGTTTATATTTTTTCA
CAGCAAGTGTTGTACACAGTGTTTTCTGAGATGAACATTATGATGTTAACCATATCAGAT
ACACCTTTTATACATATGGTTTGTCCTCAGGCACCGAGCACATTTAAGTTTTTGAACTTT
ACCCAGAATGTTTTCACAGATAGTATTTTTCAAAACTGTTCCACTTTAGTTAGATTGGAG
ACACTTATCTTACAAAAGAACGAATTAAAAGATCTTTTCAAAGTAGGCCTCATGACTAAG
AATATGCCATCTTTGGAAATACTGGATGTTAGCTGGAATTCTCTGGAATATCATGGACCT
GATGGAAATTGCCCTTGGGTTGAGAGTCTAGTGGTGTTAAATTTGTCTTCAAATATACTT
ACTGACTCTGTTTTCAGATGTTTACCTCCCAGGGTCAAGGTACTTGATCTTCACAATAAC
AGAATAAGGAGCATCCCTAAAGATATCACCAGCCTGGAAGCCCTGCAAGTACTCAATGTT
GCTTTCAATTCTTTAGCCGACCTTCCTGGATGTGGTGCCTTTAACGGCCTTTCTATACTG
ATCATTGACTATAATTTAATTTCCGACCCATCAGCCGATTTCTTCCAAAGTTGCCAGAAG
ATTAGGTCAATAAAAGCAGGGAACAATCCATTCCAATGTACGTGTGAGCTAAGAGAATTT
ATCCAAAGTATAGGCCAAGTATCAGGTGATGTGGTAGAGGGTTGGCCTGATTCTTATAAG
TGTGAGTATCCAGAAAGCTATAAGGGAACCCCACTAAAGGACTTTCATCTGTCTCAATTA
TCCTGCAACACAGCTCTGCTTGTTGTCACCATTGTGGTCCCTGTGCTGGTGTTGGCTGTT
ACTGTGAGCATCCTCTGTATCTACCTGGATCTGCCCTGGTATCTCAGGATGGTGTGTCAG
TGGACGCAGACCCGGCGCAGGGCTAGGAACATACCCTTAGAAGAACTCCAAAGAACTCTC
CAGTTCCATGCTTTTATTTCATACAGTGAACGTGATTCTGCCTGGGTGAAGAATGAACTA
GTACCTTGCTTAGAAAAAGAAGATATACGGATTTGTCTCCATGAGAGAAACTTTGTTCCT
GGCAAGAGCATTGTGGAAAATATCATAAACTGCATTGAGAAAAGTTACAAGTCCATCTTT
GTTTTGTCTCCCAATTTTGTTCAGAGTGAGTGGTGCCATTATGAACTCTACTTTGCCCAC
CACAATCTCTTTCATGAAGGATCTGATAACTTAATCCTGATCTTGCTGGAACCCATTCCA
CAGAACAACATTCCCAGCAAGTATCACAAGCTCAGGGCTCTCATGACACAGAGGACTTAT
TTGGAATGGCCCAAGGAGAAGAGCAAACGTGGACTTTTTTGGGCTAACATTAGAGCTGCT
TTTAATATGAAAGTAGCACTAGTCATTGAAAACAATGATGTGAAAACT
>EqQuBoe_TLR6_Heq2
ATGACCAAAGACAACAAATGTGTTGTTAGAATCTTTAATTTTGTTTACATCGTGACCTTA
ATAGTTGGAACCATAATCCAATTCTCTGATGAAAGTAAATTTGCAGTAGACATGTCAAAA
ATAGGCCTTACTCATGTTCTGAAAGACTTGCCACCAGAAACCAAGGTCTTAGACATGTCT
CAAAACTGCATATCTGAGCTTCACCTCTCCGACGTGAGCTTTCTCTCAGGGTTGAAAGTC
TTGAGACTTTCCCGTAATAGCATCCGGTACCTTGATTTTAGTATTTTCAAGTTCAACCCG
GATTTAGAATATTTGGATTTATCTCACAATCAGTTGCAGAAGATTTCCTGCCATCCTATC
ATGAGTCTCAAGCATTTAGATCTCTCATTCAATGACTTTGAAGTCCTGCCCATTTGTAAG
GAATTTGGCAACTTGACTCAACTGGATTTCTTGGGATTAAGTGCTACAAGGTTTCAGCAA
TTAGATCTGCTACCAATTGCTCACTTGCATCTAAGTTGCATCCTTCTTGATTTAGAAGGT
TATTATGTGAAAGAAAACCAGACAGAAAGTCTTCAAATTCCAAATACAAAAACACTTCAG
CTTGTTTTCCACCCATATAATTTATTCTCTGTCCAAGTGAACATATCACTTAATAGTTTA
GGGTGCTTACAACTGACTAATATTAAATTGAATGATGACAACTGTCAAGTTTTGATTAAA
TTTTTGTCAGACCCCATTAGACAGCCAACCCTACTGAATATTACCCTCAACCATGTGGAA
ACAACATGGAAATGCTTGGTTAGAGTTTTTCAATTCCTTTGGCCCAAACCTGTAGAATCT
CTCCATATTTGCAATTTAACAATAGTTAAAAGCATTGGTAAAGAAGATTTTACCTATTCT
AAAACGGCATTGAAAGCATTGAAAATAGAACATATTACAAACAGAGTTTATATTTTTTCA
CAGCAAGTGTTGTACACAGTGTTTTCTGAGATGAACATTATGATGTTAACCATATCAGAT
ACACCTTTTATACATATGGTTTGTCCTCAGGCACCGAGCACATTTAAGTTTTTGAACTTT
ACCCAGAATGTTTTCACAGATAGTATTTTTCAAAACTGTTCCACTTTAGTTAGATTGGAG
ACACTTATCTTACAAAAGAACGAATTAAAAGATCTTTTCAAAGTAGGCCTCATGACTAAG
AATATGCCATCTTTGGAAATACTGGATGTTAGCTGGAATTCTCTGGAATATCATGGACCT
GATGGAAATTGCCCTTGGGTTGAGAGTCTAGTGGTGTTAAATTTGTCTTCAAATATACTT
ACTGACTCTGTTTTCAGATGTTTACCTCCCAGGGTCAAGGTACTTGATCTTCACAATAAC
AGAATAAGGAGCATCCCTAAAGATATCACCAGCCTGGAAGCCCTGCAAGTACTCAATGTT
GCTTTCAATTCTTTAGCCGACCTTCCTGGATGTGGTGCCTTTAACGGCCTTTCTATACTG
ATCATTGACTATAATTTAATTTCCGACCCATCAGCCGATTTCTTCCAAAGTTGCCAGAAG
ATTAGGTCAATAAAAGCAGGGAACAATCCATTCCAATGTACGTGTGAGCTAAGAGAATTT
ATCCAAAGTATAGGCCAAGTATCAGGTGATGTGGTAGAGGGTTGGCCTGATTCTTATAAG
TGTGAGTATCCAGAAAGCTATAAGGGAACCCCACTAAAGGACTTTCATCTGTCTCAATTA
TCCTGCAACACAGCTCTGCTTGTTGTCACCATTGTGGTCCCTGTGCTGGTGTTGGCTGTT
ACTGTGAGCATCCTCTGTATCTACCTGGATCTGCCCTGGTATCTCAGGATGGTGTGTCAG
TGGACGCAGACCCGGCGCAGGGCTAGGAACATACCCTTAGAAGAACTCCAAAGAACTCTC
CAGTTCCATGCTTTTATTTCATACAGTGAACGTGATTCTGCCTGGGTGAAGAATGAACTA
GTACCTTGCTTAGAAAAAGAAGATATACGGATTTGTCTCCATGAGAGAAACTTTGTTCCT
GGCAAGAGCATTGTGGAAAATATCATAAACTGCATTGAGAAAAGTTACAAGTCCATCTTT
GTTTTGTCTCCCAATTTTGTTCAGAGTGAGTGGTGCCATTATGAACTCTACTTTGCCCAC
CACAATCTCTTTCATGAAGGATCTGATAACTTAATCCTGATCTTGCTGGAACCCATTCCA
CAGAACAACATTCCCAGCAAGTATCACAAGCTCAGGGCTCTCATGACACAGAGGACTTAT
TTGGAATGGCCCAAGGAGAAGAGCAAACGTGGACTTTTTTGGGCTAACATTAGAGCTGCT
TTTAATATGAAAGTAGCACTAGTCATTGAAAACAATGATGTGAAAACT
>EqQuBoe_TLR6_Heq6
ATGACCAAAGACAACAAATGTGTTGTTAGAATCTTTAATTTTGTTTACATCGTGACCTTA
ATAGTTGGAACCATAATCCAATTCTCTGATGAAAGTAAATTTGCAGTAGACATGTCAAAA
ATAGGCCTTACTCATGTTCTGAAAGACTTGCCACCAGAAACCAAGGTCTTAGACATGTCT
CAAAACTGCATATCTGAGCTTCACCTCTCCGACGTGAGCTTTCTCTCAGGGTTGAAAGTC
TTGAGACTTTCCCGTAATAGCATCCGGTACCTTGATTTTAGTATTTTCAAGTTCAACCCG
GATTTAGAATATTTGGATTTATCTCACAATCAGTTGCAGAAGATTTCCTGCCATCCTATC
ATGAGTCTCAAGCATTTAGATCTCTCATTCAATGACTTTGAAGTCCTGCCCATTTGTAAG
GAATTTGGCAACTTGACTCAACTGGATTTCTTGGGATTAAGTGCTACAAGGTTTCAGCAA
TTAGATCTGCTACCAATTGCTCACTTGCATCTAAGTTGCATCCTTCTTGATTTAGAAGGT
TATTATGTGAAAGAAAACCAGACAGAAAGTCTTCAAATTCCAAATACAAAAACACTTCAG
CTTGTTTTCCACCCATATAATTTATTCTCTGTCCAAGTGAACATATCACTTAATAGTTTA
GGGTGCTTACAACTGACTAATATTAAATTGAATGATGACAACTGTCAAGTTTTGATTAAA
TTTTTGTCAGACCCCATTAGACAGCCAACCCTACTGAATATTACCCTCAACCATGTGGAA
ACAACATGGAAATGCTTGGTTAGAGTTTTTCAATTCCTTTGGCCCAAACCTGTAGAATCT
CTCCATATTTGCAATTTAACAATAGTTAAAAGCATTGGTAAAGAAGATTTTACCTATTCT
AAAACGGCATTGAAAGCATTGAAAATAGAACATATTACAAACAGAGTTTATATTTTTTCA
CAGCAAGTGTTGTACACAGTGTTTTCTGAGATGAACATTATGATGTTAACCATATCAGAT
ACACCTTTTATACATATGGTTTGTCCTCAGGCACCGAGCACATTTAAGTTTTTGAACTTT
ACCCAGAATGTTTTCACAGATAGTATTTTTCAAAACTGTTCCACTTTAGTTAGATTGGAG
ACACTTATCTTACAAAAGAACGAATTAAAAGATCTTTTCAAAGTAGGCCTCATGACTAAG
AATATGCCATCTTTGGAAATACTGGATGTTAGCTGGAATTCTCTGGAATATCATGGACCT
GATGGAAATTGCCCTTGGGTTGAGAGTCTAGTGGTGTTAAATTTGTCTTCAAATATACTT
ACTGACTCTGTTTTCAGATGTTTACCTCCCAGGGTCAAGGTACTTGATCTTCACAATAAC
AGAATAAGGAGCATCCCTAAAGATATCACCAGCCTGGAAGCCCTGCAAGTACTCAATGTT
GCTTTCAATTCTTTAGCCGACCTTCCTGGATGTGGTGCCTTTAACGGCCTTTCTATACTG
ATCATTGACTATAATTTAATTTCCGACCCATCAGCCGATTTCTTCCAAAGTTGCCAGAAG
ATTAGGTCAATAAAAGCAGGGAACAATCCATTCCAATGTACATGTGAGCTAAGAGAATTT
ATCCAAAGTATAGGCCAAGTATCAGGTGATGTGGTAGAGGGTTGGCCTGATTCTTATAAG
TGTGAGTATCCAGAAAGCTATAAGGGAACCCCACTAAAGGACTTTCATCTGTCTCAATTA
TCCTGCAACACAGCTCTGCTTGTTGTCACCATTGTGGTCCCTGTGCTGGTGTTGGCTGTT
ACTGTGAGCATCCTCTGTATCTACCTGGATCTGCCCTGGTATCTCAGGATGGTGTGTCAG
TGGACGCAGACCCGGCGCAGGGCTAGGAACATACCCTTAGAAGAACTCCAAAGAACTCTC
CAGTTCCATGCTTTTATTTCATACAGTGAACGTGATTCTGCCTGGGTGAAGAATGAACTA
GTACCTTGCTTAGAAAAAGAAGATATACGGATTTGTCTCCATGAGAGAAACTTTGTTCCT
GGCAAGAGCATTGTGGAAAATATCATAAACTGCATTGAGAAAAGTTACAAGTCCATCTTT
GTTTTGTCTCCCAATTTTGTTCAGAGTGAGTGGTGCCATTATGAGCTCTACTTTGCCCAC
CACAATCTCTTTCATGAAGGATCTGATAACTTAATCCTGATCTTGCTGGAACCCATTCCA
CAGAACAACATTCCCAGCAAGTATCACAAGCTCAGGGCTCTCATGACACAGAGGACTTAT
TTGGAATGGCCCAAGGAGAAGAGCAAACGTGGACTTTTTTGGGCTAACATTAGAGCTGCT
TTTAATATGAAAGTAGCACTAGTCATTGAAAACAATGATGTGAAAACT
>EqQuBor_TLR6_Heq2
ATGACCAAAGACAACAAATGTGTTGTTAGAATCTTTAATTTTGTTTACATCGTGACCTTA
ATAGTTGGAACCATAATCCAATTCTCTGATGAAAGTAAATTTGCAGTAGACATGTCAAAA
ATAGGCCTTACTCATGTTCTGAAAGACTTGCCACCAGAAACCAAGGTCTTAGACATGTCT
CAAAACTGCATATCTGAGCTTCACCTCTCCGACGTGAGCTTTCTCTCAGGGTTGAAAGTC
TTGAGACTTTCCCGTAATAGCATCCGGTACCTTGATTTTAGTATTTTCAAGTTCAACCCG
GATTTAGAATATTTGGATTTATCTCACAATCAGTTGCAGAAGATTTCCTGCCATCCTATC
ATGAGTCTCAAGCATTTAGATCTCTCATTCAATGACTTTGAAGTCCTGCCCATTTGTAAG
GAATTTGGCAACTTGACTCAACTGGATTTCTTGGGATTAAGTGCTACAAGGTTTCAGCAA
TTAGATCTGCTACCAATTGCTCACTTGCATCTAAGTTGCATCCTTCTTGATTTAGAAGGT
TATTATGTGAAAGAAAACCAGACAGAAAGTCTTCAAATTCCAAATACAAAAACACTTCAG
CTTGTTTTCCACCCATATAATTTATTCTCTGTCCAAGTGAACATATCACTTAATAGTTTA
GGGTGCTTACAACTGACTAATATTAAATTGAATGATGACAACTGTCAAGTTTTGATTAAA
TTTTTGTCAGACCCCATTAGACAGCCAACCCTACTGAATATTACCCTCAACCATGTGGAA
ACAACATGGAAATGCTTGGTTAGAGTTTTTCAATTCCTTTGGCCCAAACCTGTAGAATCT
CTCCATATTTGCAATTTAACAATAGTTAAAAGCATTGGTAAAGAAGATTTTACCTATTCT
AAAACGGCATTGAAAGCATTGAAAATAGAACATATTACAAACAGAGTTTATATTTTTTCA
CAGCAAGTGTTGTACACAGTGTTTTCTGAGATGAACATTATGATGTTAACCATATCAGAT
ACACCTTTTATACATATGGTTTGTCCTCAGGCACCGAGCACATTTAAGTTTTTGAACTTT
ACCCAGAATGTTTTCACAGATAGTATTTTTCAAAACTGTTCCACTTTAGTTAGATTGGAG
ACACTTATCTTACAAAAGAACGAATTAAAAGATCTTTTCAAAGTAGGCCTCATGACTAAG
AATATGCCATCTTTGGAAATACTGGATGTTAGCTGGAATTCTCTGGAATATCATGGACCT
GATGGAAATTGCCCTTGGGTTGAGAGTCTAGTGGTGTTAAATTTGTCTTCAAATATACTT
ACTGACTCTGTTTTCAGATGTTTACCTCCCAGGGTCAAGGTACTTGATCTTCACAATAAC
AGAATAAGGAGCATCCCTAAAGATATCACCAGCCTGGAAGCCCTGCAAGTACTCAATGTT
GCTTTCAATTCTTTAGCCGACCTTCCTGGATGTGGTGCCTTTAACGGCCTTTCTATACTG
ATCATTGACTATAATTTAATTTCCGACCCATCAGCCGATTTCTTCCAAAGTTGCCAGAAG
ATTAGGTCAATAAAAGCAGGGAACAATCCATTCCAATGTACGTGTGAGCTAAGAGAATTT
ATCCAAAGTATAGGCCAAGTATCAGGTGATGTGGTAGAGGGTTGGCCTGATTCTTATAAG
TGTGAGTATCCAGAAAGCTATAAGGGAACCCCACTAAAGGACTTTCATCTGTCTCAATTA
TCCTGCAACACAGCTCTGCTTGTTGTCACCATTGTGGTCCCTGTGCTGGTGTTGGCTGTT
ACTGTGAGCATCCTCTGTATCTACCTGGATCTGCCCTGGTATCTCAGGATGGTGTGTCAG
TGGACGCAGACCCGGCGCAGGGCTAGGAACATACCCTTAGAAGAACTCCAAAGAACTCTC
CAGTTCCATGCTTTTATTTCATACAGTGAACGTGATTCTGCCTGGGTGAAGAATGAACTA
GTACCTTGCTTAGAAAAAGAAGATATACGGATTTGTCTCCATGAGAGAAACTTTGTTCCT
GGCAAGAGCATTGTGGAAAATATCATAAACTGCATTGAGAAAAGTTACAAGTCCATCTTT
GTTTTGTCTCCCAATTTTGTTCAGAGTGAGTGGTGCCATTATGAACTCTACTTTGCCCAC
CACAATCTCTTTCATGAAGGATCTGATAACTTAATCCTGATCTTGCTGGAACCCATTCCA
CAGAACAACATTCCCAGCAAGTATCACAAGCTCAGGGCTCTCATGACACAGAGGACTTAT
TTGGAATGGCCCAAGGAGAAGAGCAAACGTGGACTTTTTTGGGCTAACATTAGAGCTGCT
TTTAATATGAAAGTAGCACTAGTCATTGAAAACAATGATGTGAAAACT
>EqQuCh_TLR6_Heq7
ATGACCAAAGACAACAAATGTGTTGTTAGAATCTTTAATTTTGTTTACATCGTGACCTTA
ATAGTTGGAACCATAATCCAATTCTCTGATGAAAGTAAATTTGCAGTAGACATGTCAAAA
ATAGGCCTTACTCATGTTCTGAAAGACTTGCCACCAGAAACCAAGGTCTTAGACATGTCT
CAAAACTGCATATCTGAGCTTCACCTCTCCGACGTGAGCTTTCTCTCAGGGTTGAAAGTC
TTGAGACTTTCCCGTAATAGCATCCGGTACCTTGATTTTAGTATTTTCAAGTTCAACCCG
GATTTAGAATATTTGGATTTATCTCACAATCAGTTGCAGAAGATTTCCTGCCATCCTATC
ATGAGTCTCAAGCATTTAGATCTCTCATTCAATGACTTTGAAGTCCTGCCCATTTGTAAG
GAATTTGGCAACTTGACTCAACTGGATTTCTTGGGATTAAGTGCTACAAGGTTTCAGCAA
TTAGATCTGCTACCAATTGCTCACTTGCATCTAAGTTGCATCCTTCTTGATTTAGAAGGT
TATTATGTGAAAGAAAACCAGACAGAAAGTCTTCAAATTCCAAATACAAAAACACTTCAG
CTTGTTTTCCACCCATATAATTTATTCTCTGTCCAAGTGAACATATCACTTAATAGTTTA
GGGTGCTTACAACTGACTAATATTAAATTGAATGATGACAACTGTCAAGTTTTGATTAAA
TTTTTGTCAGACCCCATTAGACAGCCAACCCTACTGAATATTACCCTCAACCATGTGGAA
ACAACATGGAAATGCTTGGTTAGAGTTTTTCAATTCCTTTGGCCCAAACCTGTAGAATCT
CTCCATATTTGCAATTTAACAATAGTTAAAAGCATTGGTAAAGAAGATTTTACCTATTCT
AAAACGGCATTGAAAGCATTGAAAATAGAACATATTACAAACAGAGTTTATATTTTTTCA
CAGCAAGTGTTGTACACAGTGTTTTCTGAGATGAACATTATGATGTTAACCATATCAGAT
ACACCTTTTATACATATGGTTTGTCCTCAGGCACCGAGCACATTTAAGTTTTTGAACTTT
ACCCAGAATGTTTTCACAGATAGTATTTTTCAAAACTGTTCCACTTTAGTTAGATTGGAG
ACACTTATCTTACAAAAGAACGAATTAAAAGATCTTTTCAAAGTAGGCCTCATGACTAAG
AATATGCCATCTTTGGAAATACTGGATGTTAGCTGGAATTCTCTGGAATATCATGGACCT
GATGGAAATTGCCCTTGGGTTGAGAGTCTAGTGGTGTTAAATTTGTCTTCAAATATACTT
ACTGACTCTGTTTTCAGATGTTTACCTCCCAGGGTCAAGGTACTTGATCTTCACAATAAC
AGAATAAGGAGCATCCCTAAAGATATCACCAGCCTGGAAGCCCTGCAAGTACTCAATGTT
GCTTTCAATTCTTTAGCCGACCTTCCTGGATGTGGTGCCTTTAACGGCCTTTCTATACTG
ATCATTGACTATAATTTAATTTCCGACCCATCAGCCGATTTCTTCCAAAGTTGCCAGAAG
ATTAGGTCAATAAAAGCAGGGAACAATCCATTCCAATGTACGTGTGAGCTAAGAGAATTT
ATCCAAAGTATAGGCCAAGTATCAGGTGATGTGGTAGAGGGTTGGCCTGATTCTTATAAG
TGTGAGTATCCAGAAAGCTATAAGGGAACCCCACTAAAGGACTTTCATCTGTCTCAATTA
TCCTGCAACACAGCTCTGCTTGTTGTCACCATTGTGGTCCCTGTGCTGGTGTTGGCTGTT
ACTGTGAGCATCCTCTGTATCTACCTGGATCTGCCCTGGTATCTCAGGATGGTGTGTCAG
TGGACGCAGACCCGGCGCAGGGCTAGGAACATACCCTTAGAAGAACTCCAAAGAACTCTC
CAGTTCCATGCTTTTATTTCATACAGTGAACGTGATTCTGCTTGGGTGAAGAATGAACTA
GTACCTTGCTTAGAAAAAGAAGATATACGGATTTGTCTCCATGAGAGAAACTTTGTTCCT
GGCAAGAGCATTGTGGAAAATATCATAAACTGCATTGAGAAAAGTTACAAGTCCATCTTT
GTTTTGTCTCCCAATTTTGTTCAGAGTGAGTGGTGCCATTATGAACTCTACTTTGCCCAC
CACAATCTCTTTCATGAAGGATCTGATAACTTAATCCTGATCTTGCTGGAACCCATTCCA
CAGAACAACATTCCCAGCAAGTATCACAAGCTCAGGGCTCTCATGACACAGAGGACTTAT
TTGGAATGGCCCAAGGAGAAGAGCAAACGTGGACTTTTTTGGGCTAACATTAGAGCTGCT
TTTAATATGAAAGTAGCACTAGTCATTGAAAACAATGATGTGAAAACT
>EqQuCh_TLR6_Heq8
ATGACCAAAGACAACAAATGTGTTGTTAGAATCTTTAATTTTGTTTACATCGTGACCTTA
ATAGTTGGAACCATAATCCAGTTCTCTGATGAAAGTAAATTTGCAGTAGACATGTCAAAA
ATAGGCCTTACTCATGTTCTGAAAGACTTGCCACCAGAAACCAAGGTCTTAGACATGTCT
CAAAACTGCATATCTGAGCTTCACCTCTCCGACGTGAGCTTTCTCTCAGGGTTGAAAGTC
TTGAGACTTTCCCGTAATAGCATCCGGTACCTTGATTTTAGTATTTTCAAGTTCAACCCG
GATTTAGAATATTTGGATTTATCTCACAATCAGTTGCAGAAGATTTCCTGCCATCCTATC
ATGAGTCTCAAGCATTTAGATCTCTCATTCAATGACTTTGAAGTCCTGCCCATTTGTAAG
GAATTTGGCAACTTGACTCAACTGGATTTCTTGGGATTAAGTGCTACAAGGTTTCAGCAA
TTAGATCTGCTACCAATTGCTCACTTGCATCTAAGTTGCATCCTTCTTGATTTAGAAGGT
TATTATGTGAAAGAAAACCAGACAGAAAGTCTTCAAATTCCAAATACAAAAACACTTCAG
CTTGTTTTCCACCCATATAATTTATTCTCTGTCCAAGTGAACATATCACTTAATAGTTTA
GGGTGCTTACAACTGACTAATATTAAATTGAATGATGACAACTGTCAAGTTTTGATTAAA
TTTTTGTCAGACCCCATTAGACAGCCAACCCTACTGAATATTACCCTCAACCATGTGGAA
ACAACATGGAAATGCTTGGTTAGAGTTTTTCAATTCCTTTGGCCCAAACCTGTAGAATCT
CTCCATATTTGCAATTTAACAATAGTTAAAAGCATTGGTAAAGAAGATTTTACCTATTCT
AAAACGGCATTGAAAGCATTGAAAATAGAACATATTACAAACAGAGTTTATATTTTTTCA
CAGCAAGTGTTGTACACAGTGTTTTCTGAGATGAACATTATGATGTTAACCATATCAGAT
ACACCTTTTATACATATGGTTTGTCCTCAGGCACCGAGCACATTTAAGTTTTTGAACTTT
ACCCAGAATGTTTTCACAGATAGTATTTTTCAAAACTGTTCCACTTTAGTTAGATTGGAG
ACACTTATCTTACAAAAGAACGAATTAAAAGATCTTTTCAAAGTAGGCCTCATGACTAAG
AATATGCCATCTTTGGAAATACTGGATGTTAGCTGGAATTCTCTGGAATATCATGGACCT
GATGGAAATTGCCCTTGGGTTGAGAGTCTAGTGGTGTTAAATTTGTCTTCAAATATACTT
ACTGACTCTGTTTTCAGATGTTTACCTCCCAGGGTCAAGGTACTTGATCTTCACAATAAC
AGAATAAGGAGCATCCCTAAAGATATCACCAGCCTGGAAGCCCTGCAAGTACTCAATGTT
GCTTTCAATTCTTTAGCCGACCTTCCTGGATGTGGTGCCTTTAACGGCCTTTCTATACTG
ATCATTGACTATAATTTAATTTCCGACCCATCAGCCGATTTCTTCCAAAGTTGCCAGAAG
ATTAGGTCAATAAAAGCAGGGAACAATCCATTCCAATGTACGTGTGAGCTAAGAGAATTT
ATCCAAAGTATAGGCCAAGTATCAGGTGATGTGGTAGAGGGTTGGCCTGATTCTTATAAG
TGTGAGTATCCAGAAAGCTATAAGGGAACCCCACTAAAGGACTTTCATCTGTCTCAATTA
TCCTGCAACACAGCTCTGCTTGTTGTCACCATTGTGGTCCCTGTGCTGGTGTTGGCTGTT
ACTGTGAGCATCCTCTGTATCTACCTGGATCTGCCCTGGTATCTCAGGATGGTGTGTCAG
TGGACGCAGACCCGGCGCAGGGCTAGGAACATACCCTTAGAAGAACTCCAAAGAACTCTC
CAGTTCCATGCTTTTATTTCATACAGTGAACGTGATTCTGCTTGGGTGAAGAATGAACTA
GTACCTTGCTTAGAAAAAGAAGATATACGGATTTGTCTCCATGAGAGAAACTTTGTTCCT
GGCAAGAGCATTGTGGAAAATATCATAAACTGCATTGAGAAAAGTTACAAGTCCATCTTT
GTTTTGTCTCCCAATTTTGTTCAGAGTGAGTGGTGCCATTATGAACTCTACTTTGCCCAC
CACAATCTCTTTCATGAAGGATCTGATAACTTAATCCTGATCTTGCTGGAACCCATTCCA
CAGAACAACATTCCCAGCAAGTATCACAAGCTCAGGGCTCTCATGACACAGAGGACTTAT
TTGGAATGGCCCAAGGAGAAGAGCAAACGTGGACTTTTTTGGGCTAACATTAGAGCTGCT
TTTAATATGAAAGTAGCACTAGTCATTGAAAACAATGATGTGAAAACT
>EqQuCh_TLR6_Heq2
ATGACCAAAGACAACAAATGTGTTGTTAGAATCTTTAATTTTGTTTACATCGTGACCTTA
ATAGTTGGAACCATAATCCAATTCTCTGATGAAAGTAAATTTGCAGTAGACATGTCAAAA
ATAGGCCTTACTCATGTTCTGAAAGACTTGCCACCAGAAACCAAGGTCTTAGACATGTCT
CAAAACTGCATATCTGAGCTTCACCTCTCCGACGTGAGCTTTCTCTCAGGGTTGAAAGTC
TTGAGACTTTCCCGTAATAGCATCCGGTACCTTGATTTTAGTATTTTCAAGTTCAACCCG
GATTTAGAATATTTGGATTTATCTCACAATCAGTTGCAGAAGATTTCCTGCCATCCTATC
ATGAGTCTCAAGCATTTAGATCTCTCATTCAATGACTTTGAAGTCCTGCCCATTTGTAAG
GAATTTGGCAACTTGACTCAACTGGATTTCTTGGGATTAAGTGCTACAAGGTTTCAGCAA
TTAGATCTGCTACCAATTGCTCACTTGCATCTAAGTTGCATCCTTCTTGATTTAGAAGGT
TATTATGTGAAAGAAAACCAGACAGAAAGTCTTCAAATTCCAAATACAAAAACACTTCAG
CTTGTTTTCCACCCATATAATTTATTCTCTGTCCAAGTGAACATATCACTTAATAGTTTA
GGGTGCTTACAACTGACTAATATTAAATTGAATGATGACAACTGTCAAGTTTTGATTAAA
TTTTTGTCAGACCCCATTAGACAGCCAACCCTACTGAATATTACCCTCAACCATGTGGAA
ACAACATGGAAATGCTTGGTTAGAGTTTTTCAATTCCTTTGGCCCAAACCTGTAGAATCT
CTCCATATTTGCAATTTAACAATAGTTAAAAGCATTGGTAAAGAAGATTTTACCTATTCT
AAAACGGCATTGAAAGCATTGAAAATAGAACATATTACAAACAGAGTTTATATTTTTTCA
CAGCAAGTGTTGTACACAGTGTTTTCTGAGATGAACATTATGATGTTAACCATATCAGAT
ACACCTTTTATACATATGGTTTGTCCTCAGGCACCGAGCACATTTAAGTTTTTGAACTTT
ACCCAGAATGTTTTCACAGATAGTATTTTTCAAAACTGTTCCACTTTAGTTAGATTGGAG
ACACTTATCTTACAAAAGAACGAATTAAAAGATCTTTTCAAAGTAGGCCTCATGACTAAG
AATATGCCATCTTTGGAAATACTGGATGTTAGCTGGAATTCTCTGGAATATCATGGACCT
GATGGAAATTGCCCTTGGGTTGAGAGTCTAGTGGTGTTAAATTTGTCTTCAAATATACTT
ACTGACTCTGTTTTCAGATGTTTACCTCCCAGGGTCAAGGTACTTGATCTTCACAATAAC
AGAATAAGGAGCATCCCTAAAGATATCACCAGCCTGGAAGCCCTGCAAGTACTCAATGTT
GCTTTCAATTCTTTAGCCGACCTTCCTGGATGTGGTGCCTTTAACGGCCTTTCTATACTG
ATCATTGACTATAATTTAATTTCCGACCCATCAGCCGATTTCTTCCAAAGTTGCCAGAAG
ATTAGGTCAATAAAAGCAGGGAACAATCCATTCCAATGTACGTGTGAGCTAAGAGAATTT
ATCCAAAGTATAGGCCAAGTATCAGGTGATGTGGTAGAGGGTTGGCCTGATTCTTATAAG
TGTGAGTATCCAGAAAGCTATAAGGGAACCCCACTAAAGGACTTTCATCTGTCTCAATTA
TCCTGCAACACAGCTCTGCTTGTTGTCACCATTGTGGTCCCTGTGCTGGTGTTGGCTGTT
ACTGTGAGCATCCTCTGTATCTACCTGGATCTGCCCTGGTATCTCAGGATGGTGTGTCAG
TGGACGCAGACCCGGCGCAGGGCTAGGAACATACCCTTAGAAGAACTCCAAAGAACTCTC
CAGTTCCATGCTTTTATTTCATACAGTGAACGTGATTCTGCCTGGGTGAAGAATGAACTA
GTACCTTGCTTAGAAAAAGAAGATATACGGATTTGTCTCCATGAGAGAAACTTTGTTCCT
GGCAAGAGCATTGTGGAAAATATCATAAACTGCATTGAGAAAAGTTACAAGTCCATCTTT
GTTTTGTCTCCCAATTTTGTTCAGAGTGAGTGGTGCCATTATGAACTCTACTTTGCCCAC
CACAATCTCTTTCATGAAGGATCTGATAACTTAATCCTGATCTTGCTGGAACCCATTCCA
CAGAACAACATTCCCAGCAAGTATCACAAGCTCAGGGCTCTCATGACACAGAGGACTTAT
TTGGAATGGCCCAAGGAGAAGAGCAAACGTGGACTTTTTTGGGCTAACATTAGAGCTGCT
TTTAATATGAAAGTAGCACTAGTCATTGAAAACAATGATGTGAAAACT
>EqHa_TLR6_Heq3
ATGACCAAGGACAACAAATGTGTTGTTAGAATCTTTAATTTTGTTTACATCGTGACCTTA
ATAGTTGGAACCATAATCCAATTCTCTGATGAAAGTAAATTTGCAGTAGACATGTCAAAA
ATAGGCCTTACTCATGTTCTGAAAGACTTGCCACCAGAAACCAAGGTCTTAGACATGTCT
CAAAACTGCATATCTGAGCTTCACCTCTCCGACGTGAGCTTTCTCTCAGGGTTGAAAGTC
TTGAGACTTTCCCGTAATAGCATCCAGTACCTTGATTTTAGTATTTTCAAGTTCAACCCG
GATTTAGAATATTTGGATTTATCTCACAATCAGTTGCAGAAGATTTCCTGCCATCCTATC
ATGAGTCTCAAGCATTTAGATCTCTCATTCAATGACTTTGAAGTCCTGCCCATTTGTAAG
GAATTTGGCAACTTGACTCAACTGGATTTCTTGGGATTAAGTGCTACAAGGTTTCAGCAA
TTAGATCTGCTACCAATTGCTCACTTGCATCTAAGTTGCATCCTTCTTGATTTAGAAGGT
TATTATGTGAAAGAAAACCAGACAGAAAGTCTTCAAATTCCAAATACAAAAACACTTCAG
CTTGTTTTCCACCCATATAATTTATTCTCTGTCCAAGTGAACATATCACTTAATAGTTTA
GGGTGCTTACAACTGACTAATATTAAATTGAATGATGACAACTGTCAAGTTTTGATTAAA
TTTTTGTCAGACCCCATTAGACAGCCAACCCTACTGAATATTACCCTCAACCATGTGGAA
ACAACATGGAAATGCTTGGTTAGAGTTTTTCAATTCCTTTGGCCCAAACCTGTAGAATCT
CTCCATATTTGCAATTTAACAATAGTTAAAAGCATTGGTAAAGAAGATTTTACCTATTCT
AAAACGGCATTGAAAGCATTGAAAATAGAACATATTACAAACAGAGTTTATATTTTTTCA
CAGCAAGTGTTGTACACAGTGTTTTCTGAGATGAACATTATGATGTTAACCATATCAGAT
ACACCTTTTATACATATGGTTTGTCCTCAGGCACCGAGCACATTTAAGTTTTTGAACTTT
ACCCAGAATGTTTTCACAGATAGTATTTTTCAAAACTGTTCCACTTTAGTTAGATTGGAG
ACACTTATCTTACAAAAGAACGAATTAAAAGATCTTTTCAAAGTAGGCCTCATGACTAAG
AATATGCCATCTTTGGAAATACTGGATGTTAGCTGGAATTCTCTGGAATATCATGGACCT
GATGGAAATTGCCCTTGGGTTGAGAGTCTAGTGGTGTTAAATTTGTCTTCAAATATACTT
ACTGACTCTGTTTTCAGATGTTTACCTCCCAGGGTCAAGGTACTTGATCTTCACAATAAC
AGAATAAGGAGCATCCCTAAAGATATCACCAGCCTGGAAGCCCTGCAAGTACTCAATGTT
GCTTTCAATTCTTTAGCCGACCTTCCTGGATGTGGTGCCTTTAACGGCCTTTCTATACTG
ATCATTGACTATAATTTAATTTCCGACCCATCAGCCGATTTCTTCCAAAGTTGCCAGAAG
ATTAGGTCAATAAAAGCAGGGAACAATCCATTCCAATGTACGTGTGAGCTAAGAGAATTT
ATCCAAAGTATAGGCCAAGTATCAGGTGATGTGGTAGAGGGTTGGCCTGATTCTTATAAG
TGTGAGTATCCAGAAAGCTATAAGGGAACCCCACTAAAGGACTTTCATCTGTCTCAATTA
TCCTGCAACACAGCTCTGCTTGTTGTCACCATTGTGGTCCCTGTGCTGGTGTTGGCTGTT
ACTGTGAGCATCCTCTGTATCTACCTGGATCTGCCCTGGTATCTCAGGATGGTGTGTCAG
TGGACGCAGACCCGGCGCAGGGCTAGGAACATACCCTTAGAAGAACTCCAAAGAACTCTC
CAGTTCCATGCTTTTATTTCATACAGTGAACGTGATTCTGCCTGGGTGAAGAATGAACTA
GTACCTTGCTTAGAAAAAGAAGATATACGGATTTGTCTCCATGAGAGAAACTTTGTTCCT
GGCAAGAGCATTGTGGAAAATATCATAAACTGCATTGAGAAAAGTTACAAGTCCATCTTT
GTTTTGTCTCCCAATTTTGTTCAGAGTGAGTGGTGCCATTATGAACTCTACTTTGCCCAC
CACAATCTCTTTCATGAAGGATCTGATAACTTAATCCTGATCTTGCTGGAACCCATTCCA
CAGAACAACATTCCCAGCAAGTATCACAAGCTCAGGGCTCTCATGACACAGAGGACTTAT
TTGGAATGGCCCAAGGAGAAGAGCAAACGTGGACTTTTTTGGGCTAACATTAGAGCTGCT
TTTAATATGAAAGTAGCACTAGTCATTGAAAACAATGATGTGAAAACT
>EqAs_TLR6_Heq10
ATGACCAAAGACAACAAATGTGTTGTTAGAATCTTTAATTTTGTTTACATCGTGACCTTA
ATAGTTGGAACCATAATCCAATTCTCTGATGAAAGTAAATTTGCAGTAGACATGTCAAAA
ATAGGCCTTACTCATGTTCTGAAAGACTTGCCACCAGAAACCAAGGTCTTAGACATGTCT
CAAAACTGCATATCTGAGCTTCACCTCTCCGACGTGAGCTTTCTCTCAGGGTTGAAAGTC
TTGAGACTTTCCCGTAATAGCATCCGGTACCTTGATTTTAGTATTTTCAAGTTCAACCCG
GATTTAGAATATTTGGATTTATCTCACAATCAGTTGCAGAAGATTTCCTGCCATCCTATC
ATGAGTCTCAAGCATTTAGATCTCTCATTCAATGACTTTGAAGTCCTGCCCATTTGTAAG
GAATTTGGCAACTTGACTCAACTGGATTTCTTGGGATTAAGTGCTACAAGGTTTCAGCAA
TTAGATCTGCTACCAATTGCTCACTTGCATCTAAGTTGCATCCTTCTTGATTTAGAAGGT
TATTATGTGAAAGAAAACCAGACAGAAAGTCTTCAAATTCCAAATACAAAAACACTTCAG
CTTGTTTTCCACCCATATAATTTATTCTCTGTCCAAGTGAACATATCACTTAATAGTTTA
GGGTGCTTACAACTGACTAATATTAAATTGAATGATGACAACTGTCAAGTTTTGATTAAA
TTTTTGTCAGACCCCATTAGACAGCCAACCCTACTGAATATTACCCTCAACCATGTGGAA
ACAACATGGAAATGCTTGGTTAGAGTTTTTCAATTCCTTTGGCCCAAACCTGTAGAATCT
CTCCATATTTGCAATTTAACAATAGTTAAAAGCATTGGTAAAGAAGATTTTACCTATTCT
AAAACGGCATTGAAAGCATTGAAAATAGAACATATTACAAACAGAGTTTATATTTTTTCA
CAGCAAGTGTTGTACACAGTGTTTTCTGAGATGAACATTATGATGTTAACCATATCAGAT
ACACCTTTTATACATATGGTTTGTCCTCAGGCACCGAGCACATTTAAGTTTTTGAACTTT
ACCCAGAATGTTTTCACAGATAGTATTTTTCAAAACTGTTCCACTTTAGTTAGATTGGAG
ACACTTATCTTACAAAAGAACGAATTAAAAGATCTTTTCAAAGTAGGCCTCATGACTAAG
AATATGCCATCTTTGGAAATACTGGATGTTAGCTGGAATTCTCTGGAATATCATGGACCT
GATGGAAATTGCCCTTGGGTTGAGAGTCTAGTGGTGTTAAATTTGTCTTCAAATATACTT
ACTGACTCTGTTTTCAGATGTTTACCTCCCAGGGTCAAGGTACTTGATCTTCACAATAAC
AGAATAAGGAGCATCCCTAAAGATATCACCAGCCTGGAAGCCCTGCAAGTACTCAATGTT
GCTTTCAATTCTTTAGCCGACCTTCCTGGATGTGGTGCCTTTAACGGCCTTTCTATACTG
ATCATTGACTATAATTTAATTTCCGACCCATCAGCCGATTTCTTCCAAAGTTGCCAGAAG
ATTAGGTCAATAAAAGCAGGGAACAATCCATTCCAGTGTACGTGTGAGCTAAGAGAATTT
ATCCAAAGTATAGGCCAAGTATCAGGTGATGTGGTAGAGGGTTGGCCTGATTCTTATAAG
TGTGAGTATCCAGAAAGCTATAAGGGAACCCCACTAAAGGACTTTCATCTGTCTCAATTA
TCCTGCAACACAGCTCTGCTTGTTGTCACCATTGTGGTCCCTGTGCTGGTGTTGGCTGTT
ACTGTGAGCATCCTCTGTATCTACCTGGATCTGCCCTGGTATCTCAGGATGGTGTGTCAG
TGGACGCAGACCCGGCGCAGGGCTAGGCACATACCCTTAGAAGAACTCCAAAGAACTCTC
CAGTTCCATGCTTTTATTTCATACAGTGAACGTGATTCTGCCTGGGTGAAGAATGAACTA
GTACCTTGCTTGGAAAAAGAAGATATACGGATTTGTCTCCATGAGAGAAACTTTGTTCCT
GGCAAGAGCATTGTGGAAAATATCATAAACTGCATTGAGAAAAGTTACAAGTCCATCTTT
GTTTTGTCTCCCAATTTTGTTCAGAGTGAGTGGTGCCATTATGAACTCTACTTTGCCCAC
CACAATCTCTTTCATGAAGGATCTGATAACTTAATCCTGATCTTGCTGGAACCCATTCCA
CAGAACAACATTCCCAGCAAGTATCACAAGCTCAGGGCTCTCATGACACAGAGGACTTAT
TTGGAATGGCCCAAGGAGAAGAGCAAACGTGGACTTTTTTGGGCTAACATTAGAGCTGCT
TTTAATATGAAAGTAGCACTAGTCATTGAAAACAATGATGTGAAAACT
>EqAfSo_TLR6_Heq9
ATGACCAAAGACAACAAATGTGTTGTTAGAATCTTTAATTTTGTTTACATCGTGACCTTA
ATAGTTGGAACCATAATCCAATTCTCTGATGAAAGTAAATTTGCAGTAGACATGTCAAAA
ATAGGCCTTACTCATGTTCTGAAAGACTTGCCACCAGAAACCAAGGTCTTAGACATGTCT
CAAAACTGCATATCTGAGCTTCACCTCTCCGACGTGAGCTTTCTCTCAGGGTTGAAAGTC
TTGAGACTTTCCCGTAATAGCATCCGGTACCTTGATTTTAGTATTTTCAAGTTCAACCCG
GATTTAGAATATTTGGATTTATCTCACAATCAGTTGCAGAAGATTTCCTGCCATCCTATC
ATGAGTCTCAAGCATTTAGATCTCTCATTCAATGACTTTGAAGTCCTGCCCATTTGTAAG
GAATTTGGCAACTTGACTCAACTGGATTTCTTGGGATTAAGTGCTACAAGGTTTCAGCAA
TTAGATCTGCTACCAATTGCTCACTTGCATCTAAGTTGCATCCTTCTTGATTTAGAAGGT
TATTATGTGAAAGAAAACCAGACAGAAAGTCTTCAAATTCCAAATACAAAAACACTTCAG
CTTGTTTTCCACCCATATAATTTATTCTCTGTCCAAGTGAACATATCACTTAATAGTTTA
GGGTGCTTACAACTGACTAATATTAAATTGAATGATGACAACTGTCAAGTTTTGATTAAA
TTTTTGTCAGACCCCATTAGACAGCCAACCCTACTGAATATTACCCTCAACCATGTGGAA
ACAACATGGAAATGCTTGGTTAGAGTTTTTCAATTCCTTTGGCCCAAACCTGTAGAATCT
CTCCATATTTGCAATTTAACAATAGTTAAAAGCATTGGTAAAGAAGATTTTACCTATTCT
AAAACGGCATTGAAAGCATTGAAAATAGAACATATTACAAACAGAGTTTATATTTTTTCA
CAGCAAGTGTTGTACACAGTGTTTTCTGAGATGAACATTATGATGTTAACCATATCAGAT
ACACCTTTTATACATATGGTTTGTCCTCAGGCACCGAGCACATTTAAGTTTTTGAACTTT
ACCCAGAATGTTTTCACAGATAGTATTTTTCAAAACTGTTCCACTTTAGTTAGATTGGAG
ACACTTATCTTACAAAAGAACGAATTAAAAGATCTTTTCAAAGTAGGCCTCATGACTAAG
AATATGCCATCTTTGGAAATACTGGATGTTAGCTGGAATTCTCTGGAATATCATGGACCT
GATGGAAATTGCCCTTGGGTTGAGAGTCTAGTGGTGTTAAATTTGTCTTCAAATATACTT
ACTGACTCTGTTTTCAGATGTTTACCTCCCAGGGTCAAGGTACTTGATCTTCACAATAAC
AGAATAAGGAGCATCCCTAAAGATATCACCAGCCTGGAAGCCCTGCAAGTACTCAATGTT
GCTTTCAATTCTTTAGCCGACCTTCCTGGATGTGGTGCCTTTAACGGCCTTTCTATACTG
ATCATTGACTATAATTTAATTTCCGACCCATCAGCCGATTTCTTCCAAAGTTGCCAGAAG
ATTAGGTCAATAAAAGCAGGGAACAATCCATTCCAGTGTACGTGTGAGCTAAGAGAATTT
ATCCAAAGTATAGGCCAAGTATCAGGTGATGTGGTAGAGGGTTGGCCTGATTCTTATAAG
TGTGAGTATCCAGAAAGCTATAAGGGAACCCCACTAAAGGACTTTCATCTGTCTCAATTA
TCCTGCAACACAGCTCTGCTTGTTGTCACCATTGTGGTCCCTGTGCTGGTGTTGGCTGTT
ACTGTGAGCATCCTCTGTATCTACCTGGATCTGCCCTGGTATCTCAGGATGGTGTGTCAG
TGGACGCAGACCCGGCGCAGGGCTAGGAACATACCCTTAGAAGAACTCCAAAGAACTCTC
CAGTTCCATGCTTTTATTTCATACAGTGAACGTGATTCTGCCTGGGTGAAGAATGAACTA
GTACCTTGCTTGGAAAAAGAAGATATACGGATTTGTCTCCATGAGAGAAACTTTGTTCCT
GGCAAGAGCATTGTGGAAAATATCATAAACTGCATTGAGAAAAGTTACAAGTCCATCTTT
GTTTTGTCTCCCAATTTTGTTCAGAGTGAGTGGTGCCATTATGAACTCTACTTTGCCCAC
CACAATCTCTTTCATGAAGGATCTGATAACTTAATCCTGATCTTGCTGGAACCCATTCCA
CAGAACAACATTCCCAGCAAGTATCACAAGCTCAGGGCTCTCATGACACAGAGGACTTAT
TTGGAATGGCCCAAGGAGAAGAGCAAACGTGGACTTTTTTGGGCTAACATTAGAGCTGCT
TTTAATATGAAAGTAGCACTAGTCATTGAAAACAATGATGTGAAAACT
>EqHeKu_TLR6_Heq13
ATGACCAAAGACAACAAATGTGTTGTTAGAATCTTTAATTTTGTTTACATCGTGACCTTA
ATAGTTGGAACCATAATCCAATTCTCTGATGAAAGTAAATTTGCAGTAGACATGTCAAAA
ATAGGCCTTACTCATGTTCTGAAAGACTTGCCACCAGAAACCAAGGTCTTAGACATGTCT
CAAAACTGCATATCTGAGCTTCACCTCTCCGACGTGAGCTTTCTCTCAGGGTTGAAAGTC
TTGAGACTTTCCCGTAATAGCATCCGGTACCTTGATTTTAGTATTTTCAAGTTCAACCCG
GATTTAGAATATTTGGATTTATCTCACAATCAGTTGCAGAAGATTTCCTGCCATCCTATC
ATGAGTCTCAAGCATTTAGATCTCTCATTCAATGACTTTGAAGTCCTGCCCATTTGTAAG
GAATTTGGCAACTTGACTCAACTGGATTTCTTGGGATTAAGTGCTACAAGGTTTCAGCAA
TTAGATCTGCTACCAATTGCTCACTTGCATCTAAGTTGCATCCTTCTTGATTTAGAAGGT
TATTATGTGAAAGAAAACCAGACAGAAAGTCTTCAAATTCCAAATACAAAAACACTTCAG
CTTGTTTTCCACCCATATAATTTATTCTCTGTCCAAGTGAACATATCACTTAATAGTTTA
GGGTGCTTACAACTGACTAATATTAAATTGAATGATGACAACTGTCAAGTTTTGATTAAA
TTTTTGTCAGACCCCATTAGACAGCCAACCCTACTGAATATTACCCTCAACCATGTGGAA
ACAACATGGAAATGCTTGGTTAGAGTTTTTCAATTCCTTTGGCCCAAACCTGTAGAATCT
CTCCATATTTGCAATTTAACAATAGTTAAAAGCATTGGTAAAGAAGATTTTACCTATTCT
AAAACAGCATTGAAAGCATTGAAAATAGAACATATTACAAACAGAGTTTATATTTTTTCA
CAGCAAGTGTTGTACACAGTGTTTTCTGAGATGAACATTATGATGTTAACCATATCAGAT
ACACCTTTTATACATATGGTTTGTCCTCAGGCACCGAGCACATTTAAGTTTTTGAACTTT
ACCCAGAATGTTTTCACAGATAGTATTTTTCAAAACTGTTCCACTTTAGTTAGATTGGAG
ACACTTATCTTACAAAAGAACGAATTAAAAGATCTTTTCAAAGTAGGCCTCATGACTAAG
AATATGCCATCTTTGGAAATACTGGATGTTAGCTGGAATTCTCTGGAATATCATGGACCT
GATGGAAATTGCCCTTGGGTTGAGAGTCTAGTGGTGTTAAATTTGTCTTCAAATATACTT
ACTGACTCTGTTTTCAGATGTTTACCTCCCAGGGTCAAGGTACTTGATCTTCACAATAAC
AGAATAAGGAGCATCCCTAAAGATATCACCAGCCTGGAAGCCCTGCAAGTACTCAATGTT
GCTTTCAATTCTTTAGCTGACCTTCCTGGATGTGGTGCCTTTAACGGCCTTTCTATACTG
ATCATTGACTATAATTTAATTTCCGACCCATCAGCCGATTTCTTCCAAAGTTGCCAGAAG
ATTAGGTCAATAAAAGCAGGGAACAATCCATTCCAATGTACGTGTGAGCTAAGAGAATTT
ATCCAAAGTATAGGCCAAGTATCAGGTGATGTGGTAGAGGGTTGGCCTGATTCTTATAAG
TGTGAGTATCCAGAAAGCTATAAGGGAACCCCACTAAAGGACTTTCATCTGTCTCAATTA
TCCTGCAACACAGCTCTGCTTGTTGTCACCATTGTGGTCCCTGTGCTGGTGTTGGCTGTT
ACTGTGAGCATCCTCTGTATCTACCTGGATCTGCCCTGGTATCTCAGGATGGTGTGTCAG
TGGACGCAGACCCGGCGCAGGGCTAGGAACATACCCTTAGAAGAACTCCAAAGAACTCTC
CAGTTCCATGCTTTTATTTCATACAGTGAACGTGATTCTGCCTGGGTGAAGAATGAACTA
GTACCTTGCTTAGAAAAAGAAGATATACGGATTTGTCTCCATGAGAGAAACTTTGTTCCT
GGCAAGAGCATTGTGGAAAATATCATAAACTGCATTGAGAAAAGTTACAAGTCCATCTTT
GTTTTGTCTCCCAATTTTGTTCAGAGTGAGTGGTGCCATTATGAACTCTACTTTGCCCAC
CACAATCTCTTTCATGAAGGATCTGATAACTTAATCCTGATCTTGCTGGAACCCATTCCA
CAGAACAACATTCCCAGCAAGTATCACAAGCTCAGGGCTCTCATGACACAGAGGACTTAT
TTGGAATGGCCCAAGGAGAAGAGCAAACGTGGACTTTTTTGGGCTAACGTTAGAGCTGCT
TTTAATATGAAAGTAGCACTAGTCATTGAAAACAATGATGTGAAAACT
>EqHeKu_TLR6_Heq14
ATGACCAAAGACAACAAATGTGTTGTTAGAATCTTTAATTTTGTTTACATCGTGACCTTA
ATAGTTGGAACCATAATCCAATTCTCTGATGAAAGTAAATTTGCAGTAGACATGTCAAAA
ATAGGCCTTACTCATGTTCTGAAAGACTTGCCACCAGAAACCAAGGTCTTAGACATGTCT
CAAAACTGCATATCTGAGCTTCACCTCTCCGACGTGAGCTTTCTCTCAGGGTTGAAAGTC
TTGAGACTTTCCCGTAATAGCATCCGGTACCTTGATTTTAGTATTTTCAAGTTCAACCCG
GATTTAGAATATTTGGATTTATCTCACAATCAGTTGCAGAAGATTTCCTGCCATCCTATC
ATGAGTCTCAAGCATTTAGATCTCTCATTCAATGACTTTGAAGTCCTGCCCATTTGTAAG
GAATTTGGCAACTTGACTCAACTGGATTTCTTGGGATTAAGTGCTACAAGGTTTCAGCAA
TTAGATCTGCTACCAATTGCTCACTTGCATCTAAGTTGCATCCTTCTTGATTTAGAAGGT
TATTATGTGAAAGAAAACCAGACAGAAAGTCTTCAAATTCCAAATACAAAAACACTTCAG
CTTGTTTTCCACCCATATAATTTATTCTCTGTCCAAGTGAACATATCACTTAATAGTTTA
GGGTGCTTACAACTGACTAATATTAAATTGAATGATGACAACTGTCAAGTTTTGATTAAA
TTTTTGTCAGACCCCATTAGACAGCCAACCCTACTGAATATTACCCTCAACCATGTGGAA
ACAACATGGAAATGCTTGGTTAGAGTTTTTCAATTCCTTTGGCCCAAACCTGTAGAATCT
CTCCATATTTGCAATTTAACAATAGTTAAAAGCATTGGTAAAGAAGATTTTACCTATTCT
AAAACAGCATTGAAAGCATTGAAAATAGAACATATTACAAACAGAGTTTATATTTTTTCA
CAGCAAGTGTTGTACACAGTGTTTTCTGAGATGAACATTATGATGTTAACCATATCAGAT
ACACCTTTTATACATATGGTTTGTCCTCAGGCACCAAGCACATTTAAGTTTTTGAACTTT
ACCCAGAATGTTTTCACAGATAGTATTTTTCAAAACTGTTCCACTTTAGTTAGATTGGAG
ACACTTATCTTACAAAAGAACGAATTAAAAGATCTTTTCAAAGTAGGCCTCATGACTAAG
AATATGCCATCTTTGGAAATACTGGATGTTAGCTGGAATTCTCTGGAATATCATGGACCT
GATGGAAATTGCCCTTGGGTTGAGAGTCTAGTGGTGTTAAATTTGTCTTCAAATATACTT
ACTGACTCTGTTTTCAGATGTTTACCTCCCAGGGTCAAGGTACTTGATCTTCACAATAAC
AGAATAAGGAGCATCCCTAAAGATATCACCAGCCTGGAAGCCCTGCAAGTACTCAATGTT
GCTTTCAATTCTTTAGCTGACCTTCCTGGATGTGGTGCCTTTAACGGCCTTTCTATACTG
ATCATTGACTATAATTTAATTTCCGACCCATCAGCCGATTTCTTCCAAAGTTGCCAGAAG
ATTAGGTCAATAAAAGCAGGGAACAATCCATTCCAATGTACGTGTGAGCTAAGAGAATTT
ATCCAAAGTATAGGCCAAGTATCAGGTGATGTGGTAGAGGGTTGGCCTGATTCTTATAAG
TGTGAGTATCCAGAAAGCTATAAGGGAACCCCACTAAAGGACTTTCATCTGTCTCAATTA
TCCTGCAACACAGCTCTGCTTGTTGTCACCATTGTGGTCCCTGTGCTGGTGTTGGCTGTT
ACTGTGAGCATCCTCTGTATCTACCTGGATCTGCCCTGGTATCTCAGGATGGTGTGTCAG
TGGACGCAGACCCGGCGCAGGGCTAGGAACATACCCTTAGAAGAACTCCAAAGAACTCTC
CAGTTCCATGCTTTTATTTCATACAGTGAACGTGATTCTGCCTGGGTGAAGAATGAACTA
GTACCTTGCTTAGAAAAAGAAGATATACGGATTTGTCTCCATGAGAGAAACTTTGTTCCT
GGCAAGAGCATTGTGGAAAATATCATAAACTGCATTGAGAAAAGTTACAAGTCCATCTTT
GTTTTGTCTCCCAATTTTGTTCAGAGTGAGTGGTGCCATTATGAACTCTACTTTGCCCAC
CACAATCTCTTTCATGAAGGATCTGATAACTTAATCCTGATCTTGCTGGAACCCATTCCA
CAGAACAACATTCCCAGCAAGTATCACAAGCTCAGGGCTCTCATGACACAGAGGACTTAT
TTGGAATGGCCCAAGGAGAAGAGCAAACGTGGACTTTTTTGGGCTAACGTTAGAGCTGCT
TTTAATATGAAAGTAGCACTAGTCATTGAAAACAATGATGTGAAAACT
>EqKi_TLR6_Heq12
ATGACCAAAGACAACAAATGTGTTGTTAGAATCTTTAATTTTGTTTACATCGTGACCTTA
ATAGTTGGAACCATAATCCAATTCTCTGATGAAAGTAAATTTGCAGTAGACATGTCAAAA
ATAGGCCTTACTCATGTTCTGAAAGACTTGCCACCAGAAACCAAGGTCTTAGACATGTCT
CAAAACTGCATATCTGAGCTTCACCTCTCCGACGTGAGCTTTCTCTCAGGGTTGAAAGTC
TTGAGACTTTCCCGTAATAGCATCCGGTACCTTGATTTTAGTATTTTCAAGTTCAACCCG
GATTTAGAATATTTGGATTTATCTCACAATCAGTTGCAGAAGATTTCCTGCCATCCTATC
ATGAGTCTCAAGCATTTAGATCTCTCATTCAATGACTTTGAAGTCCTGCCCATTTGTAAG
GAATTTGGCAACTTGACTCAACTGGATTTCTTGGGATTAAGTGCTACAAGGTTTCAGCAA
TTAGATCTGCTACCAATTGCTCACTTGCATCTAAGTTGCATCCTTCTTGATTTAGAAGGT
TATTATGTGAAAGAAAACCAGACAGAAAGTCTTCAAATTCCAAATACAAAAACACTTCAG
CTTGTTTTCCACCCATATAATTTATTCTCTGTCCAAGTGAACATATCACTTAATAGTTTA
GGGTGCTTACAACTGACTAATATTAAATTGAATGATGACAACTGTCAAGTTTTGATTAAA
TTTTTGTCAGACCCCATTAGACAGCCAACCCTACTGAATATTACCCTCAACCATGTGGAA
ACAACATGGAAATGCTTGGTTAGAGTTTTTCAATTCCTTTGGCCCAAACCTGTAGAATCT
CTCCATATTTGCAATTTAACAATAGTTAAAAGCATTGGTAAAGAAGATTTTACCTATTCT
AAAACGGCATTGAAAGCATTGAAAATAGAACATATTACAAACAGAGTTTATATTTTTTCA
CAGCAAGTGTTGTACACAGTGTTTTCTGAGATGAACATTATGATGTTAACCATATCAGAT
ACACCTTTTATACATATGGTTTGTCCTCAGGCACCGAGCACATTTAAGTTTTTGAACTTT
ACCCAGAATGTTTTCACAGATAGTATTTTTCAAAACTGTTCCACTTTAGTTAGATTGGAG
ACACTTATCTTACAAAAGAACGAATTAAAAGATCTTTTCAAAGTAGGCCTCATGACTAAG
AATATGCCATCTTTGGAAATACTGGATGTTAGCTGGAATTCTCTGGAATATCATGGACCT
GATGGAAATTGCCCTTGGGTTGAGAGTCTAGTGGTGTTAAATTTGTCTTCAAATATACTT
ACTGACTCTGTTTTCAGATGTTTACCTCCCAGGGTCAAGGTACTTGATCTTCACAATAAC
AGAATAAGGAGCATCCCTAAAGATATCACCAGCCTGGAAGCCCTGCAAGTACTCAATGTT
GCTTTCAATTCTTTAGCTGACCTTCCTGGATGTGGTGCCTTTAACGGCCTTTCTATACTG
ATCATTGACTATAATTTAATTTCCGACCCATCAGCCGATTTCTTCCAAAGTTGCCAGAAG
ATTAGGTCAATAAAAGCAGGGAACAATCCATTCCAATGTACGTGTGAGCTAAGAGAATTT
ATCCAAAGTATAGGCCAAGTATCAGGTGATGTGGTAGAGGGTTGGCCTGATTCTTATAAG
TGTGAGTATCCAGAAAGCTATAAGGGAACCCCACTAAAGGACTTTCATCTGTCTCAATTA
TCCTGCAACACAGCTCTGCTTGTTGTCACCATTGTGGTCCCTGTGCTGGTGTTGGCTGTT
ACTGTGAGCATCCTCTGTATCTACCTGGATCTGCCCTGGTATCTCAGGATGGTGTGTCAG
TGGACGCAGACCCGGCGCAGGGCTAGGAACATACCCTTAGAAGAACTCCAAAGAACTCTC
CAGTTCCATGCTTTTATTTCATACAGTGAACGTGATTCTGCCTGGGTGAAGAATGAACTA
GTACCTTGCTTAGAAAAAGAAGATATACGGATTTGTCTCCATGAGAGAAACTTTGTTCCT
GGCAAGAGCATTGTGGAAAATATCATAAACTGCATTGAGAAAAGTTACAAGTCCATCTTT
GTTTTGTCTCCCAATTTTGTTCAGAGTGAGTGGTGCCATTATGAACTCTACTTTGCCCAC
CACAATCTCTTTCATGAAGGATCTGATAACTTAATCCTGATCTTGCTGGAACCCATTCCA
CAGAACAACATTCCCAGCAAGTATCACAAGCTCAGGGCTCTCATGACACAGAGGACTTAT
TTGGAATGGCCCAAGGAGAAGAGCAAACGTGGACTTTTTTGGGCTAACGTTAGAGCTGCT
TTTAATATGAAAGTAGCACTAGTCATTGAAAACAATGATGTGAAAACT
>EqKi_TLR6_Heq11
ATGACCAAAGACAACAAATGTGTTGTTAGAATCTTTAATTTTGTTTACATCGTGACCTTA
ATAGTTGGAACCATAATCCAATTCTCTGATGAAAGTAAATTTGCAGTAGACATGTCAAAA
ATAGGCCTTACTCATGTTCTGAAAGACTTGCCACCAGAAACCAAGGTCTTAGACATGTCT
CAAAACTGCATATCTGAGCTTCACCTCTCCGACGTGAGCTTTCTCTCAGGGCTGAAAGTC
TTGAGACTTTCCCGTAATAGCATCCGGTACCTTGATTTTAGTATTTTCAAGTTCAACCCG
GATTTAGAATATTTGGATTTATCTCACAATCAGTTGCAGAAGATTTCCTGCCATCCTATC
ATGAGTCTCAAGCATTTAGATCTCTCATTCAATGACTTTGAAGTCCTGCCCATTTGTAAG
GAATTTGGCAACTTGACTCAACTGGATTTCTTGGGATTAAGTGCTACAAGGTTTCAGCAA
TTAGATCTGCTACCAATTGCTCACTTGCATCTAAGTTGCATCCTTCTTGATTTAGAAGGT
TATTATGTGAAAGAAAACCAGACAGAAAGTCTTCAAATTCCAAATACAAAAACACTTCAG
CTTGTTTTCCACCCATATAATTTATTCTCTGTCCAAGTGAACATATCACTTAATAGTTTA
GGGTGCTTACAACTGACTAATATTAAATTGAATGATGACAACTGTCAAGTTTTGATTAAA
TTTTTGTCAGACCCCATTAGACAGCCAACCCTACTGAATATTACCCTCAACCATGTGGAA
ACAACATGGAAATGCTTGGTTAGAGTTTTTCAATTCCTTTGGCCCAAACCTGTAGAATCT
CTCCATATTTGCAATTTAACAATAGTTAAAAGCATTGGTAAAGAAGATTTTACCTATTCT
AAAACGGCATTGAAAGCATTGAAAATAGAACATATTACAAACAGAGTTTATATTTTTTCA
CAGCAAGTGTTGTACACAGTGTTTTCTGAGATGAACATTATGATGTTAACCATATCAGAT
ACACCTTTTATACATATGGTTTGTCCTCAGGCACCGAGCACATTTAAGTTTTTGAACTTT
ACCCAGAATGTTTTCACAGATAGTATTTTTCAAAACTGTTCCACTTTAGTTAGATTGGAG
ACACTTATCTTACAAAAGAACGAATTAAAAGATCTTTTCAAAGTAGGCCTCATGACTAAG
AATATGCCATCTTTGGAAATACTGGATGTTAGCTGGAATTCTCTGGAATATCATGGACCT
GATGGAAATTGCCCTTGGGTTGAGAGTCTAGTGGTGTTAAATTTGTCTTCAAATATACTT
ACTGACTCTGTTTTCAGATGTTTACCTCCCAGGGTCAAGGTACTTGATCTTCACAATAAC
AGAATAAGGAGCATCCCTAAAGATATCACCAGCCTGGAAGCCCTGCAAGTACTCAATGTT
GCTTTCAATTCTTTAGCCGACCTTCCTGGATGTGGTGCCTTTAACGGCCTTTCTATACTG
ATCATTGACTATAATTTAATTTCCGACCCATCAGCCGATTTCTTCCAAAGTTGCCAGAAG
ATTAGGTCAATAAAAGCAGGGAACAATCCATTCCAATGTACGTGTGAGCTAAGAGAATTT
ATCCAAAGTATAGGCCAAGTATCAGGTGATGTGGTAGAGGGTTGGCCTGATTCTTATAAG
TGTGAGTATCCAGAAAGCTATAAGGGAACCCCACTAAAGGACTTTCATCTGTCTCAATTA
TCCTGCAACACAGCTCTGCTTGTTGTCACCATTGTGGTCCCTGTGCTGGTGTTGGCTGTT
ACTGTGAGCATCCTCTGTATCTACCTGGATCTGCCCTGGTATCTCAGGATGGTGTGTCAG
TGGACGCAGACCCGGCGCAGGGCTAGGAACATACCCTTAGAAGAACTCCAAAGAACTCTC
CAGTTCCATGCTTTTATTTCATACAGTGAACGTGATTCTGCCTGGGTGAAGAATGAACTA
GTACCTTGCTTAGAAAAAGAAGATATACGGATTTGTCTCCATGAGAGAAACTTTGTTCCT
GGCAAGAGCATTGTGGAAAATATCATAAACTGCATTGAGAAAAGTTACAAGTCCATCTTT
GTTTTGTCTCCCAATTTTGTTCAGAGTGAGTGGTGCCATTATGAACTCTACTTTGCCCAC
CACAATCTCTTTCATGAAGGATCTGATAACTTAATCCTGATCTTGCTGGAACCCATTCCA
CAGAACAACATTCCCAGCAAGTATCACAAGCTCAGGGCTCTCATGACACAGAGGACTTAT
TTGGAATGGCCCAAGGAGAAGAGCAAACGTGGACTTTTTTGGGCTAACGTTAGAGCTGCT
TTTAATATGAAAGTAGCACTAGTCATTGAAAACAATGATGTGAAAACT
>EqPr_TLR6_Heq19
ATGACCAAAGACAACAAATGTGTTGTTAGAATCTTTAATTTTGTTTACATCGTGACCTTA
ATAGTTGGAACCATAATCCAATTCTCTGATGAAAGTAAATTTGCAGTAGACATGTCAAAA
ATAGGCCTTACTCATGTTCTGAAAGACTTGCCACCAGAAACCAAGGTCTTAGACATGTCT
CAAAACTGCATATCTGAGCTTCACCTGTCTGACATGAGCTTTCTCTCAGGGCTGAAAGTC
TTGAGACTTTCCCGTAATAGCATCCGGTACCTTGATTTTAGTATTTTCAAGTTCAACCCG
GATTTAGAATATTTGGATTTATCTCACAATCAGTTGCAGAAGATTTCCTGCCATCCTATC
ATGAGTCTCAAGCATTTAGATCTCTCATTCAATGACTTTGAAGTCCTGCCCATTTGTAAG
GAATTTGGCAACTTGACTCAACTGGATTTCTTGGGATTAAGTGCTACAAGGTTACAGCAA
TTAGATCTGCTACCAATTGCTCACTTGCATCTAAGTTGCATCCTTCTTGATTTAGAAGGT
TATTATGTGAAAGAAAACCAGACAGAAAGTCTTCAAATTCCAAATACAAAAACACTTCAG
CTTGTTTTCCACCCATATAATTTATTCTCTGTCCAAGTGAACATATCACTTAATAGTTTA
GGGTGCTTACAACTGACTAATATTAAATTGAATGATGACAACTGTCAAGTTTTGATTAAA
TTTTTGTCAGACCCCATTAGACAGCCAACCCTACTGAATATTACCCTCAACCATGTGGAA
ACAACATGGAAATGCTTGGTTAGAGTTTTTCAATTCCTTTGGCCCAAACCTGTAGAATCT
CTCCATATTTGCAATTTAACAATAGTTAAAAGCATTGGTAAAGAAGATTTTACCTATTCT
AAAACGGCATTGAAAGCATTGAAAATAGAACATATTACAAACAGAGTTTATATTTTTTCA
CAGCAAGTGTTGTACACAGTGTTTTCTGAGATGAACATTATGATGTTAACCATATCAGAT
ACACCTTTTATACATATGGTTTGTCCTCAGGCACCGAGCACATTTAAGTTTTTGAACTTT
ACCCAGAATGTTTTCACAGATAGTATTTTTCAAAACTGTTCCACTTTAGTTAGATTGGAG
ACACTTATCTTACAAAAGAACGAATTAAAAGATCTTTTCAAAGTAGGCCTCATGACTAAG
AATATGCCATCTTTGGAAATACTGGATGTTAGCTGGAATTCTCTGGAATATCATGGACCT
GATGGAAATTGCCCTTGGGTTGAGAGTCTAGTGGTGTTAAATTTGTCTTCAAATATACTT
ACTGACTCTGTTTTCAGATGTTTACCTCCCAGGATCAAGGTACTTGATCTTCACAATAAC
AGAATAAGGAGCATCCCTAAAGATATCACCAGCCTGGAAGCCCTGCAAGTACTCAATGTT
GCTTTCAATTCTTTAGCCGACCTTCCTGGATGTGGTGCCTTTAACAGCCTTTCTATACTG
ATCATTGACTATAATTTAATTTCCGACCCATCAGCCGATTTCTTCCACAGTTGCCAGAAG
ATTAGGTCAATAAAAGCAGGGAACAATCCATTCCAATGTACGTGTGAGCTAAGAGAATTT
ATCCAAAGTATAGGCCAAGTATCAAGTGATGTGGTAGAGGGTTGGCCTGATTCTTATAAG
TGTGAGTATCCAGAAAGCTATAAGGGAACCCCACTAAAGGACTTTCATCTGTCTCAATTA
TCCTGCAACACAGCTCTGCTTGTTGTCACCATTGTGGTCCCTGTGCTGGTGTTGGCTGTT
ACTGTGAGCATCCTCTGTATCTACCTGGATCTGCCCTGGTATCTCAGGATGGTGTGTCAG
TGGACCCAGACCCGGCGCAGGGCTAGGAACATACCCTTAGAAGAACTCCAAAGAACTCTC
CAGTTCCATGCTTTTATTTCATACAGTGAACGTGATTCTGCCTGGGTGAAGAATGAACTA
GTACCTTGCTTAGAAAAAGAAGATATACGGATTTGTCTCCATGAGAGAAACTTTGTTCCT
GGCAAGAGCATTGTGGAAAATATCATAAACTGCATTGAGAAAAGTTACAAGTCCATCTTT
GTTTTGTCTCCCAATTTTGTTCAGAGTGAGTGGTGCCATTATGAACTCTACTTTGCCCAC
CACAATCTCTTTCATGAAGGATCTGATAACTTAATCCTGATCTTGCTGGAACCCATTCCA
CAGAACAACATTCCCAGCAAGTATCACAAGCTCAGGGCTCTCATGACACAGAGGACTTAT
TTGGAATGGCCCAAGGAGAAGAGCAAACGTGGACTTTTTTGGGCTAACATTAGAGCTGCT
TTTAATATGAAAGTAGCACTAGTCATTGAAAACAATGATGTGAAAACT
>EqPr_TLR6_Heq18
ATGACCAAAGACAACAAATGTGTTGTTAGAATCTTTAATTTTGTTTACATCGTGACCTTA
ATAGTTGGAACCATAATCCAATTCTCTGATGAAAGTAAATTTGCAGTAGACATGTCAAAA
ATAGGCCTTACTCATGTTCTGAAAGACTTGCCACCAGAAACCAAGGTCTTAGACATGTCT
CAAAACTGCATATCTGAGCTTCACCTGTCTGACATGAGCTTTCTCTCAGGGCTGAAAGTC
TTGAGACTTTCCCGTAATAGCATCCGGTACCTTGATTTTAGTATTTTCAAGTTCAACCCG
GATTTAGAATATTTGGATTTATCTCACAATCAGTTGCAGAAGATTTCCTGCCATCCTATC
ATGAGTCTCAAGCATTTAGATCTCTCATTCAATGACTTTGAAGTCCTGCCCATTTGTAAG
GAATTTGGCAACTTGACTCAACTGGATTTCTTGGGATTAAGTGCTACAAGGTTACAGCAA
TTAGATCTGCTACCAATTGCTCACTTGCATCTAAGTTGCATCCTTCTTGATTTAGAAGGT
TATTATGTGAAAGAAAACCAGACAGAAAGTCTTCAAATTCCAAATACAAAAACACTTCAG
CTTGTTTTCCACCCATATAATTTATTCTCTGTCCAAGTGAACATATCACTTAATAGTTTA
GGGTGCTTACAACTGACTAATATTAAATTGAATGATGACAACTGTCAAGTTTTGATTAAA
TTTTTGTCAGACCCCATTAGACAGCCAACCCTACTGAATATTACCCTCAACCATGTGGAA
ACAACATGGAAATGCTTGGTTAGAGTTTTTCAATTCCTTTGGCCCAAACCTGTAGAATCT
CTCCATATTTGCAATTTAACAATAGTTAAAAGCATTGGTAAAGAAGATTTTACCTATTCT
AAAACGGCATTGAAAGCATTGAAAATAGAACATATTACAAACAGAGTTTATATTTTTTCA
CAGCAAGTGTTGTACACAGTGTTTTCTGAGATGAACATTATGATGTTAACCATATCAGAT
ACACCTTTTATACATATGGTTTGTCCTCAGGCACCGAGCACATTTAAGTTTTTGAACTTT
ACCCAGAATGTTTTCACAGATAGTATTTTTCAAAACTGTTCCACTTTAGTTAGATTGGAG
ACACTTATCTTACAAAAGAACGAATTAAAAGATCTTTTCAAAGTAGGCCTCATGACTAAG
AATATGCCATCTTTGGAAATACTGGATGTTAGCTGGAATTCTCTGGAATATCATGGACCT
GATGGAAATTGCCCTTGGGTTGAGAGTCTAGTGGTGTTAAATTTGTCTTCAAATATACTT
ACTGACTCTGTTTTCAGATGTTTACCTCCCAGGGTCAAGGTACTTGATCTTCACAATAAC
AGAATAAGGAGCATCCCTAAAGATATCACCAGCCTGGAAGCCCTGCAAGTACTCAATGTT
GCTTTCAATTCTTTAGCCGACCTTCCTGGATGTGGTGCCTTTAACAGCCTTTCTATACTG
ATCATTGACTATAATTTAATTTCCGACCCATCAGCCGATTTCTTCCACAGTTGCCAGAAG
ATTAGGTCAATAAAAGCAGGGAACAATCCATTCCAATGTACGTGTGAGCTAAGAGAATTT
ATCCAAAGTATAGGCCAAGTATCAAGTGATGTGGTAGAGGGTTGGCCTGATTCTTATAAG
TGTGAGTATCCAGAAAGCTATAAGGGAACCCCACTAAAGGACTTTCATCTGTCTCAATTA
TCCTGCAACACAGCTCTGCTTGTTGTCACCATTGTGGTCCCTGTGCTGGTGTTGGCTGTT
ACTGTGAGCATCCTCTGTATCTACCTGGATCTGCCCTGGTATCTCAGGATGGTGTGTCAG
TGGACCCAGACCCGGCGCAGGGCTAGGAACATACCCTTAGAAGAACTCCAAAGAACTCTC
CAGTTCCATGCTTTTATTTCATACAGTGAACGTGATTCTGCCTGGGTGAAGAATGAACTA
GTACCTTGCTTAGAAAAAGAAGATATACGGATTTGTCTCCATGAGAGAAACTTTGTTCCT
GGCAAGAGCATTGTGGAAAATATCATAAACTGCATTGAGAAAAGTTACAAGTCCATCTTT
GTTTTGTCTCCCAATTTTGTTCAGAGTGAGTGGTGCCATTATGAACTCTACTTTGCCCAC
CACAATCTCTTTCATGAAGGATCTGATAACTTAATCCTGATCTTGCTGGAACCCATTCCA
CAGAACAACATTCCCAGCAAGTATCACAAGCTCAGGGCTCTCATGACACAGAGGACTTAT
TTGGAATGGCCCAAGGAGAAGAGCAAACGTGGACTTTTTTGGGCTAACATTAGAGCTGCT
TTTAATATGAAAGTAGCACTAGTCATTGAAAACAATGATGTGAAAACT
>EqPr_TLR6_Heq20
ATGACCAAAGACAACAAATGTGTTGTTAGAATCTTTAATTTTGTTTACATCGTGACCTTA
ATAGTTGGAACCATAATCCAATTCTCTGATGAAAGTAAATTTGCAGTAGACATGTCAAAA
ATAGGCCTTACTCATGTTCTGAAAGACTTGCCACCAGAAACCAAGGTCTTAGACATGTCT
CAAAACTGCATATCTGAGCTTCACCTGTCTGACATGAGCTTTCTCTCAGGGCTGAAAGTC
TTGAGACTTTCCCGTAATAGCATCCGGTACCTTGATTTTAGTATTTTCAAGTTCAACCCG
GATTTAGAATATTTGGATTTATCTCACAATCAGTTGCAGAAGATTTCCTGCCATCCTATC
ATGAGTCTCAAGCATTTAGATCTCTCATTCAATGACTTTGAAGTCCTGCCCATTTGTAAG
GAATTTGGCAACTTGACTCAACTGGATTTCTTGGGATTAAGTGCTACAAGGTTACAGCAA
TTAGATCTGCTACCAATTGCTCACTTGCATCTAAGTTGCATCCTTCTTGATTTAGAAGGT
TATTATGTGAAAGAAAACCAGACAGAAAGTCTTCAAATTCCAAATACAAAAACACTTCAG
CTTGTTTTCCACCCATATAATTTATTCTCTGTCCAAGTGAACATATCACTTAATAGTTTA
GGGTGCTTACAACTGACTAATATTAAATTGAATGATGACAACTGTCAAGTTTTGATTAAA
TTTTTGTCAGACCCCATTAGACAGCCAACCCTACTGAATATTACCCTCAACCATGTGGAA
ACAACATGGAAATGCTTGGTTAGAGTTTTTCAATTCCTTTGGCCCAAACCTGTAGAATCT
CTCCATATTTGCAATTTAACAATAGTTAAAAGCATTGGTAAAGAAGATTTTACCTATTCT
AAAACGGCATTGAAAGCATTGAAAATAGAACATATTACAAACAGAGTTTATATTTTTTCA
CAGCAAGTGTTGTACACAGTGTTTTCTGAGATGAACATTATGATGTTAACCATATCAGAT
ACACCTTTTATACATATGGTTTGTCCTCAGGCACCGAGCACATTTAAGTTTTTGAACTTT
ACCCAGAATGTTTTCACAGATAGTATTTTTCAAAACTGTTCCACTTTAGTTAGATTGGAG
ACACTTATCTTACAAAAGAACGAATTAAAAGATCTTTTCAAAGTAGGCCTCATGACTAAG
AATATGCCATCTTTGGAAATACTGGATGTTAGCTGGAATTCTCTGGAATATCATGGACCT
GATGGAAATTGCCCTTGGGTTGAGAGTCTAGTGGTGTTAAATTTGTCTTCAAATATACTT
ACTGACTCTGTTTTCAGATGTTTACCTCCCAGGGTCAAGGTACTTGATCTTCACAATAAC
AGAATAAGGAGCATCCCTAAAGATATCACCAGCCTGGAAGCCCTGCAAGTACTCAATGTT
GCTTTCAATTCTTTAGCCGACCTTCCTGGATGTGGTGCCTTTAACAGCCTTTCTATACTG
ATCATTGACTATAATTTAATTTCCGACCCATCAGCCGATTTCTTCCACAGTTGCCAGAAG
ATTAGGTCAATAAAAGCAGGGAACAATCCATTCCAATGTACGTGTGAACTAAGAGAATTT
ATCCAAAGTATAGGCCAAGTATCAAGTGATGTGGTAGAGGGTTGGCCTGATTCTTATAAG
TGTGAGTATCCAGAAAGCTATAAGGGAACCCCACTAAAGGACTTTCATCTGTCTCAATTA
TCCTGCAACACAGCTCTGCTTGTTGTCACCATTGTGGTCCCTGTGCTGGTGTTGGCTGTT
ACTGTGAGCATCCTCTGTATCTACCTGGATCTGCCCTGGTATCTCAGGATGGTGTGTCAG
TGGACCCAGACCCGGCGCAGGGCTAGGAACATACCCTTAGAAGAACTCCAAAGAACTCTC
CAGTTCCATGCTTTTATTTCATACAGTGAACGTGATTCTGCCTGGGTGAAGAATGAACTA
GTACCTTGCTTAGAAAAAGAAGATATACGGATTTGTCTCCATGAGAGAAACTTTGTTCCT
GGCAAGAGCATTGTGGAAAATATCATAAACTGCATTGAGAAAAGTTACAAGTCCATCTTT
GTTTTGTCTCCCAATTTTGTTCAGAGTGAGTGGTGCCATTATGAACTCTACTTTGCCCAC
CACAATCTCTTTCATGAAGGATCTGATAACTTAATCCTGATCTTGCTGGAACCCATTCCA
CAGAACAACATTCCCAGCAAGTATCACAAGCTCAGGGCTCTCATGACACAGAGGACTTAT
TTGGAATGGCCCAAGGAGAAGAGCAAACGTGGACTTTTTTGGGCTAACATTAGAGCTGCT
TTTAATATGAAAGTAGCACTAGTCATTGAAAACAGTGATGTGAAAACT
>EqPr_TLR6_Heq17
ATGACCAAAGACAACAAATGTGTTGTTAGAATCTTTAATTTTGTTTACATCGTGACCTTA
ATAGTTGGAACCATAATCCAATTCTCTGATGAAAGTAAATTTGCAGTAGACATGTCAAAA
ATAGGCCTTACTCATGTTCTGAAAGACTTGCCACCAGAAACCAAGGTCTTAGACATGTCT
CAAAACTGCATATCTGAGCTTCACCTGTCTGACATGAGCTTTCTCTCAGGGCTGAAAGTC
TTGAGACTTTCCCGTAATAGCATCCGGTACCTTGATTTTAGTATTTTCAAGTTCAACCCG
GATTTAGAATATTTGGATTTATCTCACAATCAGTTGCAGAAGATTTCCTGCCATCCTATC
ATGAGTCTCAAGCATTTAGATCTCTCATTCAATGACTTTGAAGTCCTGCCCATTTGTAAG
GAATTTGGCAACTTGACTCAACTGGATTTCTTGGGATTAAGTGCTACAAGGTTACAGCAA
TTAGATCTGCTACCAATTGCTCACTTGCATCTAAGTTGCATCCTTCTTGATTTAGAAGGT
TATTATGTGAAAGAAAACCAGACAGAAAGTCTTCAAATTCCAAATACAAAAACACTTCAG
CTTGTTTTCCACCCATATAATTTATTCTCTGTCCAAGTGAACATATCACTTAATAGTTTA
GGGTGCTTACAACTGACTAATATTAAATTGAATGATGACAACTGTCAAGTTTTGATTAAA
TTTTTGTCAGACCCCATTAGACAGCCAACCCTACTGAATATTACCCTCAACCATGTGGAA
ACAACATGGAAATGCTTGGTTAGAGTTTTTCAATTCCTTTGGCCCAAACCTGTAGAATCT
CTCCATATTTGCAATTTAACAATAGTTAAAAGCATTGGTAAAGAAGATTTTACCTATTCT
AAAACGGCATTGAAAGCATTGAAAATAGAACATATTACAAACAGAGTTTATATTTTTTCA
CAGCAAGTGTTGTACACAGTGTTTTCTGAGATGAACATTATGATGTTAACCATATCAGAT
ACACCTTTTATACATATGGTTTGTCCTCAGGCACCGAGCACATTTAAGTTTTTGAACTTT
ACCCAGAATGTTTTCACAGATAGTATTTTTCAAAACTGTTCCACTTTAGTTAGATTGGAG
ACACTTATCTTACAAAAGAACGAATTAAAAGATCTTTTCAAAGTAGGCCTCATGACTAAG
AATATGCCATCTTTGGAAATACTGGATGTTAGCTGGAATTCTCTGGAATATCATGGACCT
GATGGAAATTGCCCTTGGGTTGAGAGTCTAGTGGTGTTAAATTTGTCTTCAAATATACTT
ACTGACTCTGTTTTCAGATGTTTACCTCCCAGGGTCAAGGTACTTGATCTTCACAATAAC
AGAATAAGGAGCATCCCTAAAGATATCACCAGCCTGGAAGCCCTGCAAGTACTCAATGTT
GCTTTCAATTCTTTAGTCGACCTTCCTGGATGTGGTGCCTTTAACAGCCTTTCTATACTG
ATCATTGACTATAATTTAATTTCCGACCCATCAGCCGATTTCTTCCACAGTTGCCAGAAG
ATTAGGTCAATAAAAGCAGGGAACAATCCATTCCAATGTACGTGTGAGCTAAGAGAATTT
ATCCAAAGTATAGGCCAAGTATCAAGTGATGTGGTAGAGGGTTGGCCTGATTCTTATAAG
TGTGAGTATCCAGAAAGCTATAAGGGAACCCCACTAAAGGACTTTCATCTGTCTCAATTA
TCCTGCAACACAGCTCTGCTTGTTGTCACCATTGTGGTCCCTGTGCTGGTGTTGGCTGTT
ACTGTGAGCATCCTCTGTATCTACCTGGATCTGCCCTGGTATCTCAGGATGGTGTGTCAG
TGGACCCAGACCCGGCGCAGGGCTAGGAACATACCCTTAGAAGAACTCCAAAGAACTCTC
CAGTTCCATGCTTTTATTTCATACAGTGAACGTGATTCTGCCTGGGTGAAGAATGAACTA
GTACCTTGCTTAGAAAAAGAAGATATACGGATTTGTCTCCATGAGAGAAACTTTGTTCCT
GGCAAGAGCATTGTGGAAAATATCATAAACTGCATTGAGAAAAGTTACAAGTCCATCTTT
GTTTTGTCTCCCAATTTTGTTCAGAGTGAGTGGTGCCATTATGAACTCTACTTTGCCCAC
CACAATCTCTTTCATGAAGGATCTGATAACTTAATCCTGATCTTGCTGGAACCCATTCCA
CAGAACAACATTCCCAGCAAGTATCACAAGCTCAGGGCTCTCATGACACAGAGGACTTAT
TTGGAATGGCCCAAGGAGAAGAGCAAACGTGGACTTTTTTGGGCTAACATTAGAGCTGCT
TTTAATATGAAAGTAGCACTAGTCATTGAAAACAATGATGTGAAAACT
>EqPr_TLR6_Heq16
ATGACCAAAGACAACAAATGTGTTGTTAGAATCTTTAATTTTGTTTACATCGTGACCTTA
ATAGTTGGAACCATAATCCAATTCTCTGATGAAAGTAAATTTGCAGTAGACATGTCAAAA
ATAGGCCTTACTCATGTTCTGAAAGACTTGCCACCAGAAACCAAGGTCTTAGACATGTCT
CAAAACTGCATATCTGAGCTTCACCTGTCTGACATGAGCTTTCTCTCAGGGCTGAAAGTC
TTGAGACTTTCCCGTAATAGCATCCGGTACCTTGATTTTAGTATTTTCAAGTTCAACCCG
GATTTAGAATATTTGGATTTATCTCACAATCAGTTGCAGAAGATTTCCTGCCATCCTATC
ATGAGTCTCAAGCATTTAGATCTCTCATTCAATGACTTTGAAGTCCTGCCCATTTGTAAG
GAATTTGGCAACTTGACTCAACTGGATTTCTTGGGATTAAGTGCTACAAGGTTACAGCAA
TTAGATCTGCTACCAATTGCTCACTTGCATCTAAGTTGCATCCTTCTTGATTTAGAAGGT
TATTATGTGAAAGAAAACCAGACAGAAAGTCTTCAAATTCCAAATACAAAAACACTTCAG
CTTGTTTTCCACCCATATAATTTATTCTCTGTCCAAGTGAACATATCACTTAATAGTTTA
GGGTGCTTACAACTGACTAATATTAAATTGAATGATGACAACTGTCAAGTTTTGATTAAA
TTTTTGTCAGACCCCATTAGACAGCCAACCCTACTGAATATTACCCTCAACCATGTGGAA
ACAACATGGAAATGCTTGGTTAGAGTTTTTCAATTCCTTTGGCCCAAACCTGTAGAATCT
CTCCATATTTGCAATTTAACAATAGTTAAAAGCATTGGTAAAGAAGATTTTACCTATTCT
AAAACGGCATTGAAAGCATTGAAAATAGAACATATTACAAACAGAGTTTATATTTTTTCA
CAGCAAGTGTTGTACACAGTGTTTTCTGAGATGAACATTATGATGTTAACCATATCAGAT
ACACCTTTTATACATATGGTTTGTCCTCAGGCACCGAGCACATTTAAGTTTTTGAACTTT
ACCCAGAATGTTTTCACAGATAGTATTTTTCAAAACTGTTCCACTTTAGTTAGATTGGAG
ACACTTATCTTACAAAAGAACGAATTAAAAGATCTTTTCAAAGTAGGCCTCATGACTAAG
AATATGCCATCTTTGGAAATACTGGATGTTAGCTGGAATTCTCTGGAATATCATGGACCT
GATGGAAATTGCCCTTGGGTTGAGAGTCTAGTGGTGTTAAATTTGTCTTCAAATATACTT
ACTGACTCTGTTTTCAGATGTTTACCTCCCAGGATCAAGGTACTTGATCTTCACAATAAC
AGAATAAGGAGCATCCCTAAAGATATCACCAGCCTGGAAGCCCTGCAAGTACTCAATGTT
GCTTTCAATTCTTTAGCCGACCTTCCTGGATGTGGTGCCTTTAACAGCCTTTCTATACTG
ATCATTGACTATAATTTAATTTCCGACCCATCAGCCGATTTCTTCCACAGTTGCCAGAAG
ATTAGGTCAATAAAAGCAGGGAACAATCCATTCCAATGTACGTGTGAACTAAGAGAATTT
ATCCAAAGTATAGGCCAAGTATCAAGTGATGTGGTAGAGGGTTGGCCTGATTCTTATAAG
TGTGAGTATCCAGAAAGCTATAAGGGAACCCCACTAAAGGACTTTCATCTGTCTCAATTA
TCCTGCAACACAGCTCTGCTTGTTGTCACCATTGTGGTCCCTGTGCTGGTGTTGGCTGTT
ACTGTGAGCATCCTCTGTATCTACCTGGATCTGCCCTGGTATCTCAGGATGGTGTGTCAG
TGGACCCAGACCCGGCGCAGGGCTAGGAACATACCCTTAGAAGAACTCCAAAGAACTCTC
CAGTTCCATGCTTTTATTTCATACAGTGAACGTGATTCTGCCTGGGTGAAGAATGAACTA
GTACCTTGCTTAGAAAAAGAAGATATACGGATTTGTCTCCATGAGAGAAACTTTGTTCCT
GGCAAGAGCATTGTGGAAAATATCATAAACTGCATTGAGAAAAGTTACAAGTCCATCTTT
GTTTTGTCTCCCAATTTTGTTCAGAGTGAGTGGTGCCATTATGAACTCTACTTTGCCCAC
CACAATCTCTTTCATGAAGGATCTGATAACTTAATCCTGATCTTGCTGGAACCCATTCCA
CAGAACAACATTCCCAGCAAGTATCACAAGCTCAGGGCTCTCATGACACAGAGGACTTAT
TTGGAATGGCCCAAGGAGAAGAGCAAACGTGGACTTTTTTGGGCTAACATTAGAGCTGCT
TTTAATATGAAAGTAGCACTAGTCATTGAAAACAATGATGTGAAAACT
>EqCa_TLR6_Heq15
ATGACCAAAGACAACAAATGTGTTGTTAGAATCTTTAATTTTGTTTACATCGTGACCTTA
ATAGTTGGAACCATAATCCAATTCTCTGATGAAAGTAAATTTGCAGTAGACATGTCAAAA
ATAGGCCTTACTCATGTTCTGAAAGACTTGCCACCAGAAACCAAGGTCTTAGACATGTCT
CAAAACTGCATATCTGAGCTTCACCTGTCTGACATGAGCTTTCTCTCAGGGCTGAAAGTC
TTGAGACTTTCCCGTAATAGCATCCGGTACCTTGATTTTAGTATTTTCAAGTTCAACCCG
GATTTAGAATATTTGGATTTATCTCACAATCAGTTGCAGAAGATTTCCTGCCATCCTATC
ATGAGTCTCAAGCATTTAGATCTCTCATTCAATGACTTTGAAGTCCTGCCCATTTGTAAG
GAATTTGGCAACTTGACTCAACTGGATTTCTTGGGATTAAGTGCTACAAGGTTACAGCAA
TTAGATCTGCTACCAATTGCTCACTTGCATCTAAGTTGCATCCTTCTTGATTTAGAAGGT
TATTATGTGAAAGAAAACCAGACAGAAAGTCTTCAAATTCCAAATACAAAAACACTTCAG
CTTGTTTTCCACCCATATAATTTATTCTCTGTCCAAGTGAACATATCACTTAATAGTTTA
GGGTGCTTACAACTGACTAATATTAAATTGAATGATGACAACTGTCAAGTTTTGATTAAA
TTTTTGTCAGACCCCATTAGACAGCCAACCCTACTGAATATTACCCTCAACCATGTGGAA
ACAACATGGAAATGCTTGGTTAGAGTTTTTCAATTCCTTTGGCCCAAACCTGTAGAATCT
CTCCATATTTGCAATTTAACAATAGTTAAAAGCATTGGTAAAGAAGATTTTACCTATTCT
AAAACGGCATTGAAAGCATTGAAAATAGAACATATTACAAACAGAGTTTATATTTTTTCA
CAGCAAGTGTTGTACACAGTGTTTTCTGAGATGAACATTATGATGTTAACCATATCAGAT
ACACCTTTTATACATATGGTTTGTCCTCAGGCACCGAGCACATTTAAGTTTTTGAACTTT
ACCCAGAATGTTTTCACAGATAGTATTTTTCAAAACTGTTCCACTTTAGTTAGATTGGAG
ACACTTATCTTACAAAAGAACGAATTAAAAGATCTTTTCAAAGTAGGCCTCATGACTAAG
AATATGCCATCTTTGGAAATACTGGATGTTAGCTGGAATTCTCTGGAATATCATGGACCT
GATGGAAATTGCCCTTGGGTTGAGAGTCTAGTGGTGTTAAATTTGTCTTCAAATATACTT
ACTGACTCTGTTTTCAGATGTTTACCTCCCAGGGTCAAGGTACTTGATCTTCACAATAAC
AGAATAAGGAGCATCCCTAAAGATATCACCAGCCTGGAAGCCCTGCAAGTACTCAATGTT
GCTTTCAATTCTTTAGCCGACCTTCCTGGATGTGGTGCCTTTAACAGCCTTTCTATACTG
ATCATTGACTATAATTTAATTTCCGACCCATCAGCCGATTTCTTCCACAGTTGCCAGAAG
ATTAGGTCAATAAAAGCAGGGAACAATCCATTCCAATGTACGTGTGAACTAAGAGAATTT
ATCCAAAGTATAGGCCAAGTATCAAGTGATGTGGTAGAGGGTTGGCCTGATTCTTATAAG
TGTGAGTATCCAGAAAGCTATAAGGGAACCCCACTAAAGGACTTTCATCTGTCTCAATTA
TCCTGCAACACAGCTCTGCTTGTTGTCACCATTGTGGTCCCTGTGCTGGTGTTGGCTGTT
ACTGTGAGCATCCTCTGTATCTACCTGGATCTGCCCTGGTATCTCAGGATGGTGTGTCAG
TGGACCCAGACCCGGCGCAGGGCTAGGAACATACCCTTAGAAGAACTCCAAAGAACTCTC
CAGTTCCATGCTTTTATTTCATACAGTGAACGTGATTCTGCCTGGGTGAAGAATGAACTA
GTACCTTGCTTAGAAAAAGAAGATATACGGATTTGTCTCCATGAGAGAAACTTTGTTCCT
GGCAAGAGCATTGTGGAAAATATCATAAACTGCATTGAGAAAAGTTACAAGTCCATCTTT
GTTTTGTCTCCCAATTTTGTTCAGAGTGAGTGGTGCCATTATGAACTCTACTTTGCCCAC
CACAATCTCTTTCATGAAGGATCTGATAACTTAATCCTGATCTTGCTGGAACCCATTCCA
CAGAACAACATTCCCAGCAAGTATCACAAGCTCAGGGCTCTCATGACACAGAGGACTTAT
TTGGAATGGCCCAAGGAGAAGAGCAAACGTGGACTTTTTTGGGCTAACATTAGAGCTGCT
TTTAATATGAAAGTAGCACTAGTCATTGAAAACAATGATGTGAAAACT
>EqCa_TLR6_Heq16
ATGACCAAAGACAACAAATGTGTTGTTAGAATCTTTAATTTTGTTTACATCGTGACCTTA
ATAGTTGGAACCATAATCCAATTCTCTGATGAAAGTAAATTTGCAGTAGACATGTCAAAA
ATAGGCCTTACTCATGTTCTGAAAGACTTGCCACCAGAAACCAAGGTCTTAGACATGTCT
CAAAACTGCATATCTGAGCTTCACCTGTCTGACATGAGCTTTCTCTCAGGGCTGAAAGTC
TTGAGACTTTCCCGTAATAGCATCCGGTACCTTGATTTTAGTATTTTCAAGTTCAACCCG
GATTTAGAATATTTGGATTTATCTCACAATCAGTTGCAGAAGATTTCCTGCCATCCTATC
ATGAGTCTCAAGCATTTAGATCTCTCATTCAATGACTTTGAAGTCCTGCCCATTTGTAAG
GAATTTGGCAACTTGACTCAACTGGATTTCTTGGGATTAAGTGCTACAAGGTTACAGCAA
TTAGATCTGCTACCAATTGCTCACTTGCATCTAAGTTGCATCCTTCTTGATTTAGAAGGT
TATTATGTGAAAGAAAACCAGACAGAAAGTCTTCAAATTCCAAATACAAAAACACTTCAG
CTTGTTTTCCACCCATATAATTTATTCTCTGTCCAAGTGAACATATCACTTAATAGTTTA
GGGTGCTTACAACTGACTAATATTAAATTGAATGATGACAACTGTCAAGTTTTGATTAAA
TTTTTGTCAGACCCCATTAGACAGCCAACCCTACTGAATATTACCCTCAACCATGTGGAA
ACAACATGGAAATGCTTGGTTAGAGTTTTTCAATTCCTTTGGCCCAAACCTGTAGAATCT
CTCCATATTTGCAATTTAACAATAGTTAAAAGCATTGGTAAAGAAGATTTTACCTATTCT
AAAACGGCATTGAAAGCATTGAAAATAGAACATATTACAAACAGAGTTTATATTTTTTCA
CAGCAAGTGTTGTACACAGTGTTTTCTGAGATGAACATTATGATGTTAACCATATCAGAT
ACACCTTTTATACATATGGTTTGTCCTCAGGCACCGAGCACATTTAAGTTTTTGAACTTT
ACCCAGAATGTTTTCACAGATAGTATTTTTCAAAACTGTTCCACTTTAGTTAGATTGGAG
ACACTTATCTTACAAAAGAACGAATTAAAAGATCTTTTCAAAGTAGGCCTCATGACTAAG
AATATGCCATCTTTGGAAATACTGGATGTTAGCTGGAATTCTCTGGAATATCATGGACCT
GATGGAAATTGCCCTTGGGTTGAGAGTCTAGTGGTGTTAAATTTGTCTTCAAATATACTT
ACTGACTCTGTTTTCAGATGTTTACCTCCCAGGATCAAGGTACTTGATCTTCACAATAAC
AGAATAAGGAGCATCCCTAAAGATATCACCAGCCTGGAAGCCCTGCAAGTACTCAATGTT
GCTTTCAATTCTTTAGCCGACCTTCCTGGATGTGGTGCCTTTAACAGCCTTTCTATACTG
ATCATTGACTATAATTTAATTTCCGACCCATCAGCCGATTTCTTCCACAGTTGCCAGAAG
ATTAGGTCAATAAAAGCAGGGAACAATCCATTCCAATGTACGTGTGAACTAAGAGAATTT
ATCCAAAGTATAGGCCAAGTATCAAGTGATGTGGTAGAGGGTTGGCCTGATTCTTATAAG
TGTGAGTATCCAGAAAGCTATAAGGGAACCCCACTAAAGGACTTTCATCTGTCTCAATTA
TCCTGCAACACAGCTCTGCTTGTTGTCACCATTGTGGTCCCTGTGCTGGTGTTGGCTGTT
ACTGTGAGCATCCTCTGTATCTACCTGGATCTGCCCTGGTATCTCAGGATGGTGTGTCAG
TGGACCCAGACCCGGCGCAGGGCTAGGAACATACCCTTAGAAGAACTCCAAAGAACTCTC
CAGTTCCATGCTTTTATTTCATACAGTGAACGTGATTCTGCCTGGGTGAAGAATGAACTA
GTACCTTGCTTAGAAAAAGAAGATATACGGATTTGTCTCCATGAGAGAAACTTTGTTCCT
GGCAAGAGCATTGTGGAAAATATCATAAACTGCATTGAGAAAAGTTACAAGTCCATCTTT
GTTTTGTCTCCCAATTTTGTTCAGAGTGAGTGGTGCCATTATGAACTCTACTTTGCCCAC
CACAATCTCTTTCATGAAGGATCTGATAACTTAATCCTGATCTTGCTGGAACCCATTCCA
CAGAACAACATTCCCAGCAAGTATCACAAGCTCAGGGCTCTCATGACACAGAGGACTTAT
TTGGAATGGCCCAAGGAGAAGAGCAAACGTGGACTTTTTTGGGCTAACATTAGAGCTGCT
TTTAATATGAAAGTAGCACTAGTCATTGAAAACAATGATGTGAAAACT
>EqCa_TLR6_Heq17
ATGACCAAAGACAACAAATGTGTTGTTAGAATCTTTAATTTTGTTTACATCGTGACCTTA
ATAGTTGGAACCATAATCCAATTCTCTGATGAAAGTAAATTTGCAGTAGACATGTCAAAA
ATAGGCCTTACTCATGTTCTGAAAGACTTGCCACCAGAAACCAAGGTCTTAGACATGTCT
CAAAACTGCATATCTGAGCTTCACCTGTCTGACATGAGCTTTCTCTCAGGGCTGAAAGTC
TTGAGACTTTCCCGTAATAGCATCCGGTACCTTGATTTTAGTATTTTCAAGTTCAACCCG
GATTTAGAATATTTGGATTTATCTCACAATCAGTTGCAGAAGATTTCCTGCCATCCTATC
ATGAGTCTCAAGCATTTAGATCTCTCATTCAATGACTTTGAAGTCCTGCCCATTTGTAAG
GAATTTGGCAACTTGACTCAACTGGATTTCTTGGGATTAAGTGCTACAAGGTTACAGCAA
TTAGATCTGCTACCAATTGCTCACTTGCATCTAAGTTGCATCCTTCTTGATTTAGAAGGT
TATTATGTGAAAGAAAACCAGACAGAAAGTCTTCAAATTCCAAATACAAAAACACTTCAG
CTTGTTTTCCACCCATATAATTTATTCTCTGTCCAAGTGAACATATCACTTAATAGTTTA
GGGTGCTTACAACTGACTAATATTAAATTGAATGATGACAACTGTCAAGTTTTGATTAAA
TTTTTGTCAGACCCCATTAGACAGCCAACCCTACTGAATATTACCCTCAACCATGTGGAA
ACAACATGGAAATGCTTGGTTAGAGTTTTTCAATTCCTTTGGCCCAAACCTGTAGAATCT
CTCCATATTTGCAATTTAACAATAGTTAAAAGCATTGGTAAAGAAGATTTTACCTATTCT
AAAACGGCATTGAAAGCATTGAAAATAGAACATATTACAAACAGAGTTTATATTTTTTCA
CAGCAAGTGTTGTACACAGTGTTTTCTGAGATGAACATTATGATGTTAACCATATCAGAT
ACACCTTTTATACATATGGTTTGTCCTCAGGCACCGAGCACATTTAAGTTTTTGAACTTT
ACCCAGAATGTTTTCACAGATAGTATTTTTCAAAACTGTTCCACTTTAGTTAGATTGGAG
ACACTTATCTTACAAAAGAACGAATTAAAAGATCTTTTCAAAGTAGGCCTCATGACTAAG
AATATGCCATCTTTGGAAATACTGGATGTTAGCTGGAATTCTCTGGAATATCATGGACCT
GATGGAAATTGCCCTTGGGTTGAGAGTCTAGTGGTGTTAAATTTGTCTTCAAATATACTT
ACTGACTCTGTTTTCAGATGTTTACCTCCCAGGGTCAAGGTACTTGATCTTCACAATAAC
AGAATAAGGAGCATCCCTAAAGATATCACCAGCCTGGAAGCCCTGCAAGTACTCAATGTT
GCTTTCAATTCTTTAGTCGACCTTCCTGGATGTGGTGCCTTTAACAGCCTTTCTATACTG
ATCATTGACTATAATTTAATTTCCGACCCATCAGCCGATTTCTTCCACAGTTGCCAGAAG
ATTAGGTCAATAAAAGCAGGGAACAATCCATTCCAATGTACGTGTGAGCTAAGAGAATTT
ATCCAAAGTATAGGCCAAGTATCAAGTGATGTGGTAGAGGGTTGGCCTGATTCTTATAAG
TGTGAGTATCCAGAAAGCTATAAGGGAACCCCACTAAAGGACTTTCATCTGTCTCAATTA
TCCTGCAACACAGCTCTGCTTGTTGTCACCATTGTGGTCCCTGTGCTGGTGTTGGCTGTT
ACTGTGAGCATCCTCTGTATCTACCTGGATCTGCCCTGGTATCTCAGGATGGTGTGTCAG
TGGACCCAGACCCGGCGCAGGGCTAGGAACATACCCTTAGAAGAACTCCAAAGAACTCTC
CAGTTCCATGCTTTTATTTCATACAGTGAACGTGATTCTGCCTGGGTGAAGAATGAACTA
GTACCTTGCTTAGAAAAAGAAGATATACGGATTTGTCTCCATGAGAGAAACTTTGTTCCT
GGCAAGAGCATTGTGGAAAATATCATAAACTGCATTGAGAAAAGTTACAAGTCCATCTTT
GTTTTGTCTCCCAATTTTGTTCAGAGTGAGTGGTGCCATTATGAACTCTACTTTGCCCAC
CACAATCTCTTTCATGAAGGATCTGATAACTTAATCCTGATCTTGCTGGAACCCATTCCA
CAGAACAACATTCCCAGCAAGTATCACAAGCTCAGGGCTCTCATGACACAGAGGACTTAT
TTGGAATGGCCCAAGGAGAAGAGCAAACGTGGACTTTTTTGGGCTAACATTAGAGCTGCT
TTTAATATGAAAGTAGCACTAGTCATTGAAAACAATGATGTGAAAACT
>EqQu  TLR6 XP_046512886.1
ATGACCAAAGACAACAAATGTGTTGTTAGAATCTTTAATTTTGTTTACATCGTGACCTTA
ATAGTTGGAACCATAATCCAATTCTCTGATGAAAGTAAATTTGCAGTAGACATGTCAAAA
ATAGGCCTTACTCATGTTCTGAAAGACTTGCCACCAGAAACCAAGGTCTTAGACATGTCT
CAAAACTGCATATCTGAGCTTCACCTCTCCGACGTGAGCTTTCTCTCAGGGTTGAAAGTC
TTGAGACTTTCCCGTAATAGCATCCGGTACCTTGATTTTAGTATTTTCAAGTTCAACCCG
GATTTAGAATATTTGGATTTATCTCACAATCAGTTGCAGAAGATTTCCTGCCATCCTATC
ATGAGTCTCAAGCATTTAGATCTCTCATTCAATGACTTTGAAGTCCTGCCCATTTGTAAG
GAATTTGGCAACTTGACTCAACTGGATTTCTTGGGATTAAGTGCTACAAGGTTTCAGCAA
TTAGATCTGCTACCAATTGCTCACTTGCATCTAAGTTGCATCCTTCTTGATTTAGAAGGT
TATTATGTGAAAGAAAACCAGACAGAAAGTCTTCAAATTCCAAATACAAAAACACTTCAG
CTTGTTTTCCACCCATATAATTTATTCTCTGTCCAAGTGAACATATCACTTAATAGTTTA
GGGTGCTTACAACTGACTAATATTAAATTGAATGATGACAACTGTCAAGTTTTGATTAAA
TTTTTGTCAGACCCCATTAGACAGCCAACCCTACTGAATATTACCCTCAACCATGTGGAA
ACAACATGGAAATGCTTGGTTAGAGTTTTTCAATTCCTTTGGCCCAAACCTGTAGAATCT
CTCCATATTTGCAATTTAACAATAGTTAAAAGCATTGGTAAAGAAGATTTTACCTATTCT
AAAACGGCATTGAAAGCATTGAAAATAGAACATATTACAAACAGAGTTTATATTTTTTCA
CAGCAAGTGTTGTACACAGTGTTTTCTGAGATGAACATTATGATGTTAACCATATCAGAT
ACACCTTTTATACATATGGTTTGTCCTCAGGCACCGAGCACATTTAAGTTTTTGAACTTT
ACCCAGAATGTTTTCACAGATAGTATTTTTCAAAACTGTTCCACTTTAGTTAGATTGGAG
ACACTTATCTTACAAAAGAACGAATTAAAAGATCTTTTCAAAGTAGGCCTCATGACTAAG
AATATGCCATCTTTGGAAATACTGGATGTTAGCTGGAATTCTCTGGAATATCATGGACCT
GATGGAAATTGCCCTTGGGTTGAGAGTCTAGTGGTGTTAAATTTGTCTTCAAATATACTT
ACTGACTCTGTTTTCAGATGTTTACCTCCCAGGGTCAAGGTACTTGATCTTCACAATAAC
AGAATAAGGAGCATCCCTAAAGATATCACCAGCCTGGAAGCCCTGCAAGTACTCAATGTT
GCTTTCAATTCTTTAGCCGACCTTCCTGGATGTGGTGCCTTTAACGGCCTTTCTATACTG
ATCATTGACTATAATTTAATTTCCGACCCATCAGCCGATTTCTTCCAAAGTTGCCAGAAG
ATTAGGTCAATAAAAGCAGGGAACAATCCATTCCAATGTACGTGTGAGCTAAGAGAATTT
ATCCAAAGTATAGGCCAAGTATCAGGTGATGTGGTAGAGGGTTGGCCTGATTCTTATAAG
TGTGAGTATCCAGAAAGCTATAAGGGAACCCCACTAAAGGACTTTCATCTGTCTCAATTA
TCCTGCAACACAGCTCTGCTTGTTGTCACCATTGTGGTCCCTGTGCTGGTGTTGGCTGTT
ACTGTGAGCATCCTCTGTATCTACCTGGATCTGCCCTGGTATCTCAGGATGGTGTGTCAG
TGGACGCAGACCCGGCGCAGGGCTAGGAACATACCCTTAGAAGAACTCCAAAGAACTCTC
CAGTTCCATGCTTTTATTTCATACAGTGAACGTGATTCTGCCTGGGTGAAGAATGAACTA
GTACCTTGCTTAGAAAAAGAAGATATACGGATTTGTCTCCATGAGAGAAACTTTGTTCCT
GGCAAGAGCATTGTGGAAAATATCATAAACTGCATTGAGAAAAGTTACAAGTCCATCTTT
GTTTTGTCTCCCAATTTTGTTCAGAGTGAGTGGTGCCATTATGAACTCTACTTTGCCCAC
CACAATCTCTTTCATGAAGGATCTGATAACTTAATCCTGATCTTGCTGGAACCCATTCCA
CAGAACAACATTCCCAGCAAGTATCACAAGCTCAGGGCTCTCATGACACAGAGGACTTAT
TTGGAATGGCCCAAGGAGAAGAGCAAACGTGGACTTTTTTGGGCTAACATTAGAGCTGCT
TTTAATATGAAAGTAGCACTAGTCATTGAAAACAATGATGTGAAAACT
>EqAs  TLR6 XP_014682876.1
ATGACCAAAGACAACAAATGTGTTGTTAGAATCTTTAATTTTGTTTACATCGTGACCTTA
ATAGTTGGAACCATAATCCAATTCTCTGATGAAAGTAAATTTGCAGTAGACATGTCAAAA
ATAGGCCTTACTCATGTTCTGAAAGACTTGCCACCAGAAACCAAGGTCTTAGACATGTCT
CAAAACTGCATATCTGAGCTTCACCTCTCCGACGTGAGCTTTCTCTCAGGGTTGAAAGTC
TTGAGACTTTCCCGTAATAGCATCCGGTACCTTGATTTTAGTATTTTCAAGTTCAACCCG
GATTTAGAATATTTGGATTTATCTCACAATCAGTTGCAGAAGATTTCCTGCCATCCTATC
ATGAGTCTCAAGCATTTAGATCTCTCATTCAATGACTTTGAAGTCCTGCCCATTTGTAAG
GAATTTGGCAACTTGACTCAACTGGATTTCTTGGGATTAAGTGCTACAAGGTTTCAGCAA
TTAGATCTGCTACCAATTGCTCACTTGCATCTAAGTTGCATCCTTCTTGATTTAGAAGGT
TATTATGTGAAAGAAAACCAGACAGAAAGTCTTCAAATTCCAAATACAAAAACACTTCAG
CTTGTTTTCCACCCATATAATTTATTCTCTGTCCAAGTGAACATATCACTTAATAGTTTA
GGGTGCTTACAACTGACTAATATTAAATTGAATGATGACAACTGTCAAGTTTTGATTAAA
TTTTTGTCAGACCCCATTAGACAGCCAACCCTACTGAATATTACCCTCAACCATGTGGAA
ACAACATGGAAATGCTTGGTTAGAGTTTTTCAATTCCTTTGGCCCAAACCTGTAGAATCT
CTCCATATTTGCAATTTAACAATAGTTAAAAGCATTGGTAAAGAAGATTTTACCTATTCT
AAAACGGCATTGAAAGCATTGAAAATAGAACATATTACAAACAGAGTTTATATTTTTTCA
CAGCAAGTGTTGTACACAGTGTTTTCTGAGATGAACATTATGATGTTAACCATATCAGAT
ACACCTTTTATACATATGGTTTGTCCTCAGGCACCGAGCACATTTAAGTTTTTGAACTTT
ACCCAGAATGTTTTCACAGATAGTATTTTTCAAAACTGTTCCACTTTAGTTAGATTGGAG
ACACTTATCTTACAAAAGAACGAATTAAAAGATCTTTTCAAAGTAGGCCTCATGACTAAG
AATATGCCATCTTTGGAAATACTGGATGTTAGCTGGAATTCTCTGGAATATCATGGACCT
GATGGAAATTGCCCTTGGGTTGAGAGTCTAGTGGTGTTAAATTTGTCTTCAAATATACTT
ACTGACTCTGTTTTCAGATGTTTACCTCCCAGGGTCAAGGTACTTGATCTTCACAATAAC
AGAATAAGGAGCATCCCTAAAGATATCACCAGCCTGGAAGCCCTGCAAGTACTCAATGTT
GCTTTCAATTCTTTAGCCGACCTTCCTGGATGTGGTGCCTTTAACGGCCTTTCTATACTG
ATCATTGACTATAATTTAATTTCCGACCCATCAGCCGATTTCTTCCAAAGTTGCCAGAAG
ATTAGGTCAATAAAAGCAGGGAACAATCCATTCCAGTGTACGTGTGAGCTAAGAGAATTT
ATCCAAAGTATAGGCCAAGTATCAGGTGATGTGGTAGAGGGTTGGCCTGATTCTTATAAG
TGTGAGTATCCAGAAAGCTATAAGGGAACCCCACTAAAGGACTTTCATCTGTCTCAATTA
TCCTGCAACACAGCTCTGCTTGTTGTCACCATTGTGGTCCCTGTGCTGGTGTTGGCTGTT
ACTGTGAGCATCCTCTGTATCTACCTGGATCTGCCCTGGTATCTCAGGATGGTGTGTCAG
TGGACGCAGACCCGGCGCAGGGCTAGGCACATACCCTTAGAAGAACTCCAAAGAACTCTC
CAGTTCCATGCTTTTATTTCATACAGTGAACGTGATTCTGCCTGGGTGAAGAATGAACTA
GTACCTTGCTTGGAAAAAGAAGATATACGGATTTGTCTCCATGAGAGAAACTTTGTTCCT
GGCAAGAGCATTGTGGAAAATATCATAAACTGCATTGAGAAAAGTTACAAGTCCATCTTT
GTTTTGTCTCCCAATTTTGTTCAGAGTGAGTGGTGCCATTATGAACTCTACTTTGCCCAC
CACAATCTCTTTCATGAAGGATCTGATAACTTAATCCTGATCTTGCTGGAACCCATTCCA
CAGAACAACATTCCCAGCAAGTATCACAAGCTCAGGGCTCTCATGACACAGAGGACTTAT
TTGGAATGGCCCAAGGAGAAGAGCAAACGTGGACTTTTTTGGGCTAACATTAGAGCTGCT
TTTAATATGAAAGTAGCACTAGTCATTGAAAACAATGATGTAAAAACT
>EqAs TLR6 PSZQ01007001.1: 30969791-30972181 
ATGACCAAAGACAACAAATGTGTTGTTAGAATCTTTAATTTTGTTTACATCGTGACCTTA
ATAGTTGGAACCATAATCCAATTCTCTGATGAAAGTAAATTTGCAGTAGACATGTCAAAA
ATAGGCCTTACTCATGTTCTGAAAGACTTGCCACCAGAAACCAAGGTCTTAGACATGTCT
CAAAACTGCATATCTGAGCTTCACCTCTCCGACGTGAGCTTTCTCTCAGGGTTGAAAGTC
TTGAGACTTTCCCGTAATAGCATCCGGTACCTTGATTTTAGTATTTTCAAGTTCAACCCG
GATTTAGAATATTTGGATTTATCTCACAATCAGTTGCAGAAGATTTCCTGCCATCCTATC
ATGAGTCTCAAGCATTTAGATCTCTCATTCAATGACTTTGAAGTCCTGCCCATTTGTAAG
GAATTTGGCAACTTGACTCAACTGGATTTCTTGGGATTAAGTGCTACAAGGTTTCAGCAA
TTAGATCTGCTACCAATTGCTCACTTGCATCTAAGTTGCATCCTTCTTGATTTAGAAGGT
TATTATGTGAAAGAAAACCAGACAGAAAGTCTTCAAATTCCAAATACAAAAACACTTCAG
CTTGTTTTCCACCCATATAATTTATTCTCTGTCCAAGTGAACATATCACTTAATAGTTTA
GGGTGCTTACAACTGACTAATATTAAATTGAATGATGACAACTGTCAAGTTTTGATTAAA
TTTTTGTCAGACCCCATTAGACAGCCAACCCTACTGAATATTACCCTCAACCATGTGGAA
ACAACATGGAAATGCTTGGTTAGAGTTTTTCAATTCCTTTGGCCCAAACCTGTAGAATCT
CTCCATATTTGCAATTTAACAATAGTTAAAAGCATTGGTAAAGAAGATTTTACCTATTCT
AAAACGGCATTGAAAGCATTGAAAATAGAACATATTACAAACAGAGTTTATATTTTTTCA
CAGCAAGTGTTGTACACAGTGTTTTCTGAGATGAACATTATGATGTTAACCATATCAGAT
ACACCTTTTATACATATGGTTTGTCCTCAGGCACCGAGCACATTTAAGTTTTTGAACTTT
ACCCAGAATGTTTTCACAGATAGTATTTTTCAAAACTGTTCCACTTTAGTTAGATTGGAG
ACACTTATCTTACAAAAGAACGAATTAAAAGATCTTTTCAAAGTAGGCCTCATGACTAAG
AATATGCCATCTTTGGAAATACTGGATGTTAGCTGGAATTCTCTGGAATATCATGGACCT
GATGGAAATTGCCCTTGGGTTGAGAGTCTAGTGGTGTTAAATTTGTCTTCAAATATACTT
ACTGACTCTGTTTTCAGATGTTTACCTCCCAGGGTCAAGGTACTTGATCTTCACAATAAC
AGAATAAGGAGCATCCCTAAAGATATCACCAGCCTGGAAGCCCTGCAAGTACTCAATGTT
GCTTTCAATTCTTTAGCCGACCTTCCTGGATGTGGTGCCTTTAACGGCCTTTCTATACTG
ATCATTGACTATAATTTAATTTCCGACCCATCAGCCGATTTCTTCCAAAGTTGCCAGAAG
ATTAGGTCAATAAAAGCAGGGAACAATCCATTCCAGTGTACGTGTGAGCTAAGAGAATTT
ATCCAAAGTATAGGCCAAGTATCAGGTGATGTGGTAGAGGGTTGGCCTGATTCTTATAAG
TGTGAGTATCCAGAAAGCTATAAGGGAACCCCACTAAAGGACTTTCATCTGTCTCAATTA
TCCTGCAACACAGCTCTGCTTGTTGTCACCATTGTGGTCCCTGTGCTGGTGTTGGCTGTT
ACTGTGAGCATCCTCTGTATCTACCTGGATCTGCCCTGGTATCTCAGGATGGTGTGTCAG
TGGACGCAGACCCGGCGCAGGGCTAGGCACATACCCTTAGAAGAACTCCAAAGAACTCTC
CAGTTCCATGCTTTTATTTCATACAGTGAACGTGATTCTGCCTGGGTGAAGAATGAACTA
GTACCTTGCTTGGAAAAAGAAGATATACGGATTTGTCTCCATGAGAGAAACTTTGTTCCT
GGCAAGAGCATTGTGGAAAATATCATAAACTGCATTGAGAAAAGTTACAAGTCCATCTTT
GTTTTGTCTCCCAATTTTGTTCAGAGTGAGTGGTGCCATTATGAACTCTACTTTGCCCAC
CACAATCTCTTTCATGAAGGATCTGATAACTTAATCCTGATCTTGCTGGAACCCATTCCA
CAGAACAACATTCCCAGCAAGTATCACAAGCTCAGGGCTCTCATGACACAGAGGACTTAT
TTGGAATGGCCCAAGGAGAAGAGCAAACGTGGACTTTTTTGGGCTAACATTAGAGCTGCT
TTTAATATGAAAGTAGCACTAGTCATTGAAAACAATGATGTAAAAACT
>EqPr  TLR6 XP_008518916.1
ATGACCAAAGACAACAAATGTGTTGTTAGAATCTTTAATTTTGTTTACATCGTGACCTTA
ATAGTTGGAACCATAATCCAATTCTCTGATGAAAGTAAATTTGCAGTAGACATGTCAAAA
ATAGGCCTTACTCATGTTCTGAAAGACTTGCCACCAGAAACCAAGGTCTTAGACATGTCT
CAAAACTGCATATCTGAGCTTCACCTGTCTGACATGAGCTTTCTCTCAGGGCTGAAAGTC
TTGAGACTTTCCCGTAATAGCATCCGGTACCTTGATTTTAGTATTTTCAAGTTCAACCCG
GATTTAGAATATTTGGATTTATCTCACAATCAGTTGCAGAAGATTTCCTGCCATCCTATC
ATGAGTCTCAAGCATTTAGATCTCTCATTCAATGACTTTGAAGTCCTGCCCATTTGTAAG
GAATTTGGCAACTTGACTCAACTGGATTTCTTGGGATTAAGTGCTACAAGGTTACAGCAA
TTAGATCTGCTACCAATTGCTCACTTGCATCTAAGTTGCATCCTTCTTGATTTAGAAGGT
TATTATGTGAAAGAAAACCAGACAGAAAGTCTTCAAATTCCAAATACAAAAACACTTCAG
CTTGTTTTCCACCCATATAATTTATTCTCTGTCCAAGTGAACATATCACTTAATAGTTTA
GGGTGCTTACAACTGACTAATATTAAATTGAATGATGACAACTGTCAAGTTTTGATTAAA
TTTTTGTCAGACCCCATTAGACAGCCAACCCTACTGAATATTACCCTCAACCATGTGGAA
ACAACATGGAAATGCTTGGTTAGAGTTTTTCAATTCCTTTGGCCCAAACCTGTAGAATCT
CTCCATATTTGCAATTTAACAATAGTTAAAAGCATTGGTAAAGAAGATTTTACCTATTCT
AAAACGGCATTGAAAGCATTGAAAATAGAACATATTACAAACAGAGTTTATATTTTTTCA
CAGCAAGTGTTGTACACAGTGTTTTCTGAGATGAACATTATGATGTTAACCATATCAGAT
ACACCTTTTATACATATGGTTTGTCCTCAGGCACCGAGCACATTTAAGTTTTTGAACTTT
ACCCAGAATGTTTTCACAGATAGTATTTTTCAAAACTGTTCCACTTTAGTTAGATTGGAG
ACACTTATCTTACAAAAGAACGAATTAAAAGATCTTTTCAAAGTAGGCCTCATGACTAAG
AATATGCCATCTTTGGAAATACTGGATGTTAGCTGGAATTCTCTGGAATATCATGGACCT
GATGGAAATTGCCCTTGGGTTGAGAGTCTAGTGGTGTTAAATTTGTCTTCAAATATACTT
ACTGACTCTGTTTTCAGATGTTTACCTCCCAGGGTCAAGGTACTTGATCTTCACAATAAC
AGAATAAGGAGCATCCCTAAAGATATCACCAGCCTGGAAGCCCTGCAAGTACTCAATGTT
GCTTTCAATTCTTTAGTCGACCTTCCTGGATGTGGTGCCTTTAACAGCCTTTCTATACTG
ATCATTGACTATAATTTAATTTCCGACCCATCAGCCGATTTCTTCCACAGTTGCCAGAAG
ATTAGGTCAATAAAAGCAGGGAACAATCCATTCCAATGTACGTGTGAACTAAGAGAATTT
ATCCAAAGTATAGGCCAAGTATCAAGTGATGTGGTAGAGGGTTGGCCTGATTCTTATAAG
TGTGAGTATCCAGAAAGCTATAAGGGAACCCCACTAAAGGACTTTCATCTGTCTCAATTA
TCCTGCAACACAGCTCTGCTTGTTGTCACCATTGTGGTCCCTGTGCTGGTGTTGGCTGTT
ACTGTGAGCATCCTCTGTATCTACCTGGATCTGCCCTGGTATCTCAGGATGGTGTGTCAG
TGGACCCAGACCCGGCGCAGGGCTAGGAACATACCCTTAGAAGAACTCCAAAGAACTCTC
CAGTTCCATGCTTTTATTTCATACAGTGAACGTGATTCTGCCTGGGTGAAGAATGAACTA
GTACCTTGCTTAGAAAAAGAAGATATACGGATTTGTCTCCATGAGAGAAACTTTGTTCCT
GGCAAGAGCATTGTGGAAAATATCATAAACTGCATTGAGAAAAGTTACAAGTCCATCTTT
GTTTTGTCTCCCAATTTTGTTCAGAGTGAGTGGTGCCATTATGAACTCTACTTTGCCCAC
CACAATCTCTTTCATGAAGGATCTGATAACTTAATCCTGATCTTGCTGGAACCCATTCCA
CAGAACAACATTCCCAGCAAGTATCACAAGCTCAGGGCTCTCATGACACAGAGGACTTAT
TTGGAATGGCCCAAGGAGAAGAGCAAACGTGGACTTTTTTGGGCTAACATTAGAGCTGCT
TTTAATATGAAAGTAGCACTAGTCATTGAAAACAATGATGTGAAAACT
>EqCa  TLR6 NP_001244071.1
ATGACCAAAGACAACAAATGTGTTGTTAGAATCTTTAATTTTGTTTACATCGTGACCTTA
ATAGTTGGAACCATAATCCAATTCTCTGATGAAAGTAAATTTGCAGTAGACATGTCAAAA
ATAGGCCTTACTCATGTTCTGAAAGACTTGCCACCAGAAACCAAGGTCTTAGACATGTCT
CAAAACTGCATATCTGAGCTTCACCTGTCTGACATGAGCTTTCTCTCAGGGCTGAAAGTC
TTGAGACTTTCCCGTAATAGCATCCGGTACCTTGATTTTAGTATTTTCAAGTTCAACCCG
GATTTAGAATATTTGGATTTATCTCACAATCAGTTGCAGAAGATTTCCTGCCATCCTATC
ATGAGTCTCAAGCATTTAGATCTCTCATTCAATGACTTTGAAGTCCTGCCCATTTGTAAG
GAATTTGGCAACTTGACTCAACTGGATTTCTTGGGATTAAGTGCTACAAGGTTACAGCAA
TTAGATCTGCTACCAATTGCTCACTTGCATCTAAGTTGCATCCTTCTTGATTTAGAAGGT
TATTATGTGAAAGAAAACCAGACAGAAAGTCTTCAAATTCCAAATACAAAAACACTTCAG
CTTGTTTTCCACCCATATAATTTATTCTCTGTCCAAGTGAACATATCACTTAATAGTTTA
GGGTGCTTACAACTGACTAATATTAAATTGAATGATGACAACTGTCAAGTTTTGATTAAA
TTTTTGTCAGACCCCATTAGACAGCCAACCCTACTGAATATTACCCTCAACCATGTGGAA
ACAACATGGAAATGCTTGGTTAGAGTTTTTCAATTCCTTTGGCCCAAACCTGTAGAATCT
CTCCATATTTGCAATTTAACAATAGTTAAAAGCATTGGTAAAGAAGATTTTACCTATTCT
AAAACGGCATTGAAAGCATTGAAAATAGAACATATTACAAACAGAGTTTATATTTTTTCA
CAGCAAGTGTTGTACACAGTGTTTTCTGAGATGAACATTATGATGTTAACCATATCAGAT
ACACCTTTTATACATATGGTTTGTCCTCAGGCACCGAGCACATTTAAGTTTTTGAACTTT
ACCCAGAATGTTTTCACAGATAGTATTTTTCAAAACTGTTCCACTTTAGTTAGATTGGAG
ACACTTATCTTACAAAAGAACGAATTAAAAGATCTTTTCAAAGTAGGCCTCATGACTAAG
AATATGCCATCTTTGGAAATACTGGATGTTAGCTGGAATTCTCTGGAATATCATGGACCT
GATGGAAATTGCCCTTGGGTTGAGAGTCTAGTGGTGTTAAATTTGTCTTCAAATATACTT
ACTGACTCTGTTTTCAGATGTTTACCTCCCAGGATCAAGGTACTTGATCTTCACAATAAC
AGAATAAGGAGCATCCCTAAAGATATCACCAGCCTGGAAGCCCTGCAAGTACTCAATGTT
GCTTTCAATTCTTTAGCCGACCTTCCTGGATGTGGTGCCTTTAACAGCCTTTCTATACTG
ATCATTGACTATAATTTAATTTCCGACCCATCAGCCGATTTCTTCCACAGTTGCCAGAAG
ATTAGGTCAATAAAAGCAGGGAACAATCCATTCCAATGTACGTGTGAGCTAAGAGAATTT
ATCCAAAGTATAGGCCAAGTATCAAGTGATGTGGTAGAGGGTTGGCCTGATTCTTATAAG
TGTGAGTATCCAGAAAGCTATAAGGGAACCCCACTAAAGGACTTTCATCTGTCTCAATTA
TCCTGCAACACAGCTCTGCTTGTTGTCACCATTGTGGTCCCTGTGCTGGTGTTGGCTGTT
ACTGTGAGCATCCTCTGTATCTACCTGGATCTGCCCTGGTATCTCAGGATGGTGTGTCAG
TGGACCCAGACCCGGCGCAGGGCTAGGAACATACCCTTAGAAGAACTCCAAAGAACTCTC
CAGTTCCATGCTTTTATTTCATACAGTGAACGTGATTCTGCCTGGGTGAAGAATGAACTA
GTACCTTGCTTAGAAAAAGAAGATATACGGATTTGTCTCCATGAGAGAAACTTTGTTCCT
GGCAAGAGCATTGTGGAAAATATCATAAACTGCATTGAGAAAAGTTACAAGTCCATCTTT
GTTTTGTCTCCCAATTTTGTTCAGAGTGAGTGGTGCCATTATGAACTCTACTTTGCCCAC
CACAATCTCTTTCATGAAGGATCTGATAACTTAATCCTGATCTTGCTGGAACCCATTCCA
CAGAACAACATTCCCAGCAAGTATCACAAGCTCAGGGCTCTCATGACACAGAGGACTTAT
TTGGAATGGCCCAAGGAGAAGAGCAAACGTGGACTTTTTTGGGCTAACATTAGAGCTGCT
TTTAATATGAAAGTAGCACTAGTCATTGAAAACAATGATGTGAAAACT
>EqCa TLR6 ATDM01036699.1:23853-26243 
ATGACCAAAGACAACAAATGTGTTGTTAGAATCTTTAATTTTGTTTACATCGTGACCTTA
ATAGTTGGAACCATAATCCAATTCTCTGATGAAAGTAAATTTGCAGTAGACATGTCAAAA
ATAGGCCTTACTCATGTTCTGAAAGACTTGCCACCAGAAACCAAGGTCTTAGACATGTCT
CAAAACTGCATATCTGAGCTTCACCTGTCTGACATGAGCTTTCTCTCAGGGCTGAAAGTC
TTGAGACTTTCCCGTAATAGCATCCGGTACCTTGATTTTAGTATTTTCAAGTTCAACCCG
GATTTAGAATATTTGGATTTATCTCACAATCAGTTGCAGAAGATTTCCTGCCATCCTATC
ATGAGTCTCAAGCATTTAGATCTCTCATTCAATGACTTTGAAGTCCTGCCCATTTGTAAG
GAATTTGGCAACTTGACTCAACTGGATTTCTTGGGATTAAGTGCTACAAGGTTACAGCAA
TTAGATCTGCTACCAATTGCTCACTTGCATCTAAGTTGCATCCTTCTTGATTTAGAAGGT
TATTATGTGAAAGAAAACCAGACAGAAAGTCTTCAAATTCCAAATACAAAAACACTTCAG
CTTGTTTTCCACCCATATAATTTATTCTCTGTCCAAGTGAACATATCACTTAATAGTTTA
GGGTGCTTACAACTGACTAATATTAAATTGAATGATGACAACTGTCAAGTTTTGATTAAA
TTTTTGTCAGACCCCATTAGACAGCCAACCCTACTGAATATTACCCTCAACCATGTGGAA
ACAACATGGAAATGCTTGGTTAGAGTTTTTCAATTCCTTTGGCCCAAACCTGTAGAATCT
CTCCATATTTGCAATTTAACAATAGTTAAAAGCATTGGTAAAGAAGATTTTACCTATTCT
AAAACGGCATTGAAAGCATTGAAAATAGAACATATTACAAACAGAGTTTATATTTTTTCA
CAGCAAGTGTTGTACACAGTGTTTTCTGAGATGAACATTATGATGTTAACCATATCAGAT
ACACCTTTTATACATATGGTTTGTCCTCAGGCACCGAGCACATTTAAGTTTTTGAACTTT
ACCCAGAATGTTTTCACAGATAGTATTTTTCAAAACTGTTCCACTTTAGTTAGATTGGAG
ACACTTATCTTACAAAAGAACGAATTAAAAGATCTTTTCAAAGTAGGCCTCATGACTAAG
AATATGCCATCTTTGGAAATACTGGATGTTAGCTGGAATTCTCTGGAATATCATGGACCT
GATGGAAATTGCCCTTGGGTTGAGAGTCTAGTGGTGTTAAATTTGTCTTCAAATATACTT
ACTGACTCTGTTTTCAGATGTTTACCTCCCAGGGTCAAGGTACTTGATCTTCACAATAAC
AGAATAAGGAGCATCCCTAAAGATATCACCAGCCTGGAAGCCCTGCAAGTACTCAATGTT
GCTTTCAATTCTTTAGCCGACCTTCCTGGATGTGGTGCCTTTAACAGCCTTTCTATACTG
ATCATTGACTATAATTTAATTTCCGACCCATCAGCCGATTTCTTCCACAGTTGCCAGAAG
ATTAGGTCAATAAAAGCAGGCAACAATCCATTCCAATGTACGTGTGAACTAAGAGAATTT
ATCCAAAGTATAGGCCAAGTATCAAGTGATGTGGTAGAGGGTTGGCCTGATTCTTATAAG
TGTGAGTATCCAGAAAGCTATAAGGGAACCCCACTAAAGGACTTTCATCTGTCTCAATTA
TCCTGCAACACAGCTCTGCTTGTTGTCACCATTGTGGTCCCTGTGCTGGTGTTGGCTGTT
ACTGTGAGCATCCTCTGTATCTACCTGGATCTGCCCTGGTATCTCAGGATGGTGTGTCAG
TGGACCCAGACCCGGCGCAGGGCTAGGAACATACCCTTAGAAGAACTCCAAAGAACTCTC
CAGTTCCATGCTTTTATTTCATACAGTGAACGTGATTCTGCCTGGGTGAAGAATGAACTA
GTACCTTGCTTAGAAAAAGAAGATATACGGATTTGTCTCCATGAGAGAAACTTTGTTCCT
GGCAAGAGCATTGTGGAAAATATCATAAACTGCATTGAGAAAAGTTACAAGTCCATCTTT
GTTTTGTCTCCCAATTTTGTTCAGAGTGAGTGGTGCCATTATGAACTCTACTTTGCCCAC
CACAATCTCTTTCATGAAGGATCTGATAACTTAATCCTGATCTTGCTGGAACCCATTCCA
CAGAACAACATTCCCAGCAAGTATCACAAGCTCAGGGCTCTCATGACACAGAGGACTTAT
TTGGAATGGCCCAAGGAGAAGAGCAAACGTGGACTTTTTTGGGCTAACATTAGAGCTGCT
TTTAATATGAAAGTAGCACTAGTCATTGAAAACAATGATGTGAAAACT
>TaIn TLR6 PVIE01002705.1:55589-57976
ATGACCGAAGACAAACAATCTGTTGTTAGAATCTTTAATTTTATTTACGTCGTGACCTTA
ATAGTTGGAACTATAATCCAGTTCTCTGATGAAAGCAAATTTACAGTAGACATGTCAAAA
ATGGGCCTTACTCATGTTCCAAAAGACCTGCCACCAGAAACCAAAGTTTTAGATATATCT
CAAAACTACATATCTGAGCTTCACATCTCTGACATTACCTTTCTCTCAGGGTTGAAAGTC
TTGAGACTTTCCCATAATCGATTCTGGTACCTTGATTTTAGTATTTTCAAGTTCAACAAG
GATCTGGAATATTTGGATTTATCTCACAACCAGTTGCAGAAGATTTCCTGCCATCCTGTC
GTGAGTCTCAAGCATTTGGATCTCTCATTCAATGACTTTGAAGTCCTGCCCATCTGTAAG
GATTTTGGCAACTTAACACAACTGGATTTCTTGGGATTAAGTGCTACAAAGTTACAACGA
TTAGATCTGCTACCAATTGCTCACTTGCATCTAAGCTACATCCTTCTGGAGTTAGAAGGT
TATTATGTGAAAGAAAATGAGACAGAAAGTCTTCAAATTCTGAATGCAAAAACACTTCAC
CTTGTTTTTCACCCAAATAGTTTATTCTCTGTCCAAGTGAACATATCAGTTAATAGTTTA
GGGTGCTTACAACTGACTAATATTAAATTGAATGATGACAACTGTCAAGTTTTAATTAAA
TTTTTATCAGAACTCATTAGAGAGCCATCCCTGCTGAATTTTACCCTCAACCATGTGGAA
ACAACATGGAAATGCTTGGTTAGAGTTTTTCAATTCCTTTGGCCCAAACCTGTAGAATAT
CTCAATATTTACAATTTAACAATGGTTAAAAGCATTGATAAGGAAGATTTTACTTATTCT
AGAACGGCATTGAAAGCACTGAAAATAGAACATATTACAAACAGAGTTTTTATTTTTTCA
CAGGATGTGTTATATACAATGTTTTCTGAGATGAACATTATGATGTTAACCATATCAGAT
ACACCTTTTATACATATGGTGTGTCCTCAGGCACCAAGCACATTTAAGTTTTTGAACTTT
ACCCAGAATGTTTTCACGGATAGTGTTTTTCAAAACTGTTCCACTTTAGTGAGCTTGGAG
ACACTTATCTTACAAAAGAATGAATTAAAAGACCTTTTCAAAGTAGGCCTCATGACTAAG
AATATGCCATCTTTGGAAATACTGGATGTTAGTTGGAATTCTTTGGAATATGGTAGACAT
GATAGAGAATGCCTTTGGGTTGGGAGTATAGTGGTGTTAAATTTGTCTTCAAATATACTT
ACTGACTCTGTTTTTAGATGTTTACCTCCCAGCCTCAAGGTACTTGATCTTCACAATAAC
AGAATAAGGAGTATTCCTAAAGGTGTCACCAGTCTGGAAGCTCTGCAAGAACTCAACGTT
GCTTTCAATTCTTTAACTGACCTTCCTGGATGTGGTACCTTTAGCAGCCTTTCTATACTG
ATCATTGACTATAATTCAATTTCCAACCCGTCAGCTGATTTCTTCCAGGGCTGCCAGAAG
ATTGGGTCGATAAAAGCAGGGAATAACCCATTCCAATGTACATGTGAGCTAAGAGAATTT
ATCCAAAGTATAGGCCAGGTATCAAGTGACGTGGTAGAGGGTTGGCCTGATTCTTATAAG
TGTGACTATCCAGAAAGCTATAAGGGAATGCCACTAAAGGACTTTCATGTGTCCCAATTA
TCCTGTAACACAGCTCTGCTGATTGTTACCATCGTGGTCCCTGTGCTGGTGTTGGCTGTT
ACTGTGACCATCCTCTGTATCTACTTGGATCTTCCCTGGTACCTCAGGATGGTGTGTCAG
TGGACCCAGACCCGGCGCAGGGCTAGGAAGCTACCCTTAGAAGAACTCCAAAGAACTCTC
CAGTTCCACGCTTTTATTTCATACAGTGAACATGATTCTGCCTGGGTGAAGAATGAACTG
GTACCTTCCCTGGAAAAAGAAGATGTACGGGTTTGTCTCCATGAGAGAAACTTTGTTGCT
GGCAAGAGCATTGTGGAAAATATCATAAACTGTATTGAGAAGAGTTACAAGTCCATCTTT
GTTTTGTCTCCCAACTTTGTCCAGAGTGAGTGGTGCCATTATGAACTCTACTTTGCCCAC
CACAATCTCTTTCATGAAGGATCTAATAACTTAATCCTGATCTTGCTGGAACCCATTCCG
CAGAACAGCATTCCCAGCAAGTATCACAAACTGAGGGCTCTCATGACACAGAGGACTTAT
TTGGAATGGCCCAAGGAGAAGAGCAAACGTGGACTTTTTTGGGCTAACATTAGAGCTGCT
TTTAATATGAAATTAGCACTAGTCACTGAAAAC---GATGTGAAAACT
>TaTe TLR6 PVID01005798.1:86077-88464
ATGACCGAAGACAAACAATCTGTTGTTAGAATCTTTAATTTTATTTACGTCGTGACCTTA
ATAGTTGGAACCATAATCCAGTTCTCTGATGAAAGCAAATTTACAGTAGACATGTCAAAA
ATGGGCCTTACTCATGTTCCAAAAGACCTCCCACCAGAAACCACAGTCTTAGATATATCT
CAGAACTACATATCTGAGCTTCACATCTCTGACATTAACTTTCTCTCAGGGCTGAAAGTC
TTGAGACTTTCCCATAATCGAATCTGGTACCTTGATTTTAGTATTTTCAAGTTCAACAAG
GATCTGGAATATTTGGATTTATCTCACAACCAGTTGCAGAAGATTTCCTGCCATCCTGTC
GTGAGTCTCAAGCATTTGGATCTCTCATTCAATGACTTTGAAGTCCTGCCCATCTGTAAG
GATTTTGGCAACTTAACACAACTGGATTTCTTGGGATTAAGTGCTACAAAGTTCCAACGA
TTAGATCTGCTACCAATTGCTCACTTGCATCTAAGCTACATCCTTCTGGATTTAGAAGGT
TATTATGTGAAAGAAAATGAGACAGAAAGTCTTCAAATTCTGAATGCAAAAACACTTCAC
CTTGTTTTTCACCCAAATAGTTTATTCTCTGTCCAAGTGAACATATCAGTTAATAGTTTA
GGGTGCTTACAACTGACTAATATTAAATTGAATGATGACAACTGTCAAGTTTTAATTAAA
TTTTTATCAGAACTCATTAGAGAGCCAGCCCTACTGAATGTTACCCTCAACCATGTGGAA
ACAACATGGAAATGCTTGGTTAGAGTTTTTCAATTCCTTTGGCCCAAACCTGTAGAATAT
CTCAATATTTACAATTTAACAATGGTTAAAAGCATTGATAAAGAAGATTTTACTTATTCT
AGAACGGCATTGAAAGCACTGAAAATAGAACATATTACAAACAGAGTTTTTATTTTTTCA
CAGGCTGTGTTATATACAATGTTTTCTGAGATGAACATTATGATGTTAACCATATCAGAT
ACACCTTTTATACATATGGTGTGTCCTCAGGCACCAAGCACATTTAAGTTTTTGAACTTT
ACCCAGAATGTTTTCACGGATAGTATTTTTCAAAACTGTTCCACTTTAGTGAGCTTGGAG
ACACTTATCTTACAAAAGAATGAATTAAAAGACCTTTTCAAAGTAAGCCTCATGACTAAG
AATATGCCATCTTTGGAAATACTGGATGTTAGCTGGAATTCTTTGGAATATGTTAGACGT
GATAGAGAATGCCTTTGGGTTGGGAGTATAGTGGTGTTAAATTTGTCTTCAAATATACTT
ACTGACTCTGTTTTCAGATGTTTACCTCCCGGGCTCAAGGTACTTGATCTTCACAATAAC
CGAATAAGGAATATTCCTAAAGGTGTCACCAGTCTGGAAGCTCTGCAAGAACTCAATGTT
GCTTTCAATTCTTTAACTGACCTTCCTGGATGTGGTACCTTTAGCAGCCTTTCTATACTG
ATCATTGACTATAATTCAATTTCCAACCCGTCAGCTGATTTCTTCCAGGGCTGCCAGAAG
ATTGTGTCGATAAAAGCAGGGAATAATCCATTCCAATGTACATGTGAGCTAAGAGAATTT
ATCCGAAGTATAGGCCACGTATCAAGTGACGTGGTAGAGGGTTGGCCTGATTCTTATAAG
TGTGACTATCCAGAAAGCTATAAGGGAACCCCACTAAAGGACTTTCACGTGTCCCAATTA
TCCTGCAACACAGCTCTGCTGATTGTTACCATTGTGGTCCCTGTGCTGGTGTTGGCTGTT
ACTGTGACCGTCCTCTGTATCTACCTGGATCTTCCCTGGTACCTCAGGATGGTGTGTCAG
TGGACCCAGACCCGGCGCAGGGCTAGGAACCTACCCTTAGAAGAACTCCAAAGAACTCTC
CAGTTCCATGCTTTTATTTCATACAGTGAACATGATTCTGCCTGGGTGAAGAATGAACTG
GTACCTTCCCTGGAAAAAGAAGATATACGGATTTGTCTCCACGAGAGAAACTTTGTTGCT
GGCAAGAGCATTGTGGAAAATATCATAAACTGTATTGAGAAAAGTTACAAGTCCATCTTT
GTTTTGTCTCCCTACTTTGTCCAGAGTGAGTGGTGCCATTATGAACTCTACTTTGCCCAC
CACAATCTCTTTCATGAAGGATCTAATAACTTAATCCTGATCTTGCTGGAACCCATTCCG
CAGAACAGCATTCCCAGCAAGTATCACAAACTGAGGGCTCTCATGACACAGAGGACTTAT
TTGGAATGGCCCAAGGAGAAGAGCAAACGTGGACTTTTTTGGGCTAACATTAGAGCTGCT
TTTAATATGAAATTAGCACTATTCTCTGAAAAC---GATGTGAAAACT
>DiBi TLR6 CM036953.1:31950039-31952423 
ATGACTGAAGACAAAGAATCTGTTATTAGAATCTTTAATTTTGTTTACATCCTGACCTTA
---GTTGGAACCATAATCCAGTTCTCTGAGGAAAGTAAATTTGCAGTAGACATGTCAAAA
ATAGGCCTTACTCGTGTTCCAAAAGACCTGCCACCAGAAACCAAAGTCTTAGATATGTCC
CAGAACAACATATCTGAGCTTCATATCTCTGACATCAGCTTTCTGTCAGGGCTGAAAGTC
TTGAGACTTTCCCATAATCGAATCTGGTGCCTTGATTTTAGTATTTTCAAGTTCAACCAA
GATTTAGAATATTTGGATTTATCTCACAATCAGTTGCAGAAGATTTCCTGCCATCCTATC
ATGAGTCTCAAGCATTTAGATCTCTCATTCAATGACTTTGAAGTCCTGCCCATCTGTAAG
GAATTTGGCAACTTGACACAACTGGATTTCTTGGGATTAAGTGCTACCAAGTTACAACAA
TTAGATCTGCTACCAATTGCTCACTTGCATCTAAGTTACATCCTTCTGGATTTAGAAGGT
TACTATGTGAAAGAAAATGGGACAGAAAGTCTTCAAATTCTGAATACAAAAACACTTCAC
CTTGTTTTTCACCCAAATAGTTTATTCTCTGTCCAAGTGAACATATCAGTTAATAGTTTA
GGGTGCTTACAGCTGACTAATATTAAATTGAATGATGACAACTGTGAAGTTTTAATTAAA
TTTTTATTGGAACTCATTAGAGAGCCAACGCTACTGAATTTTACTCTCAACCATGTGGAA
ACAACATGGAAATGCTTGGTTAGAGTTTTTCAATTCCTTTGGCCCAAATCTGTAGAATAT
CTCAATATTTACAATTTAACAATAGTTAAAAGCATTGATAAAGAAGATTTTACTTATTCT
GAAACGGCACTGAAAGCATTGAAAATAGAACATATTACAAACCGAGTTTTTATTTTTTCA
CAGCAAGCGTTATACACAGTGTTTTCTGAGATGAACATTATGATGTTAACCATATCAGAT
ACACCTTTTATACATATGGTTTGTCCTCAGGCACCAAGCACATTTAAGTTTTTGAACTTT
ACCCAGAATGTTTTCACAGATAGTATTTTTCAAAACTGTTCCACTTTAGTTAGATTGGAG
ATACTTATCTTACAAAAGAATGAATTAAAAGACCTTTTCAAAATAGGCTTCATGACTAAG
AATATGCCATCTTTGGAAATACTGGATGTTAGCTGTAATTCTTTGGAATATGATGGACAT
GATGGAAATTGCCCTTGGGTTGGGAGTATAGTGGTGTTAAATTTGTCTTCAAATATACTG
ACTGACTCTGTTTTCAGGTGTTTACCTCCCAGGGTCAAGGTACTTGATCTTCACAATAAC
AGAATAAGGAGCATTCCTAAACAAATCATGAAACTAGAATCTTTGCAAGAACTCAATCTT
GCTTTCAATTCTTTAACCGACCTTCCTGGCTGTGGTACCTTTAGCAGGCTTTCTGTACTG
ATCATTGACTATAATTCAATTTCCAACCCATCAGCTGATTTCTCCCAGAGCTGCCAGAAT
ATTAGGTCAATAAAAGCAGGGAACAATCCATTCCAATGTACATGTGAGCTAAGAGAATTT
ATCCGAAGTATAGGCCAAGTATCAAGTGATGTGGTGGAGGGTTGGCCTGATTCTTATAAG
TGTGACTACCCAGAAAGCTATAAGGGAACCCAACTAAAGGACTTTCATGTGTCCCAACTA
TCCTGCAACACAGCTCTGCTGATTGTCACCATTGTGGTCACTGTGTTGGTGCTGGCTGTT
ACTGTGACCATCCTCTGTATCTACTTGGATCTGCCCTGGTATCTCAGGATGGTGTGTCAG
TGGACCCAGACCCGGCGCAGGACTAGGAACGTACCCTTAGAAGAACTCCAAAGAACTCTC
CAGTTCCATGCTTTTATTTCATATAGTGAACATGATTCTGCCTGGGTGAAGAATGAACTG
GTACCTTGCCTCGAAAAAGAAGACATACGGATTTGTCTCCATGAGAGAAACTTTGTTGCT
GGCAAGAGCATTGTGGAAAATATCATAAACTGCATTGAGAAAAGTTACAAGTCCATCTTT
GTTTTGTCTCCCAACTTTGTCCAGAGTGAGTGGTGCCATTATGAACTCTACTTTGCCCAC
CACAATCTCTTTCATGAAGGATCTAATAACTTAATCCTGATCTTGCTGGAACCCATTCCG
CAGAACAGTATTCCCAGCAAGTATCACAAACTGAGGGCTCTCATGACCCAGAGGACTTAT
TTGGAATGGCCCAAGGAGAAGAGCAAACGTGGACTTTTTTGGGCTAACATTAGAGCTGCT
TTTAATATGAAATTAGCACTAGTCACTGAAAACAATGATGTGAAAACT
>DiSu TLR6 PEKH010002443.1:1152593-1154977
ATGACTGAAGACAAAGAATCTGTTATTAGAATCTTTGATTTTGTTTACATCCTGACCTTA
---GTTGGAACCATAATCCAGTTCTCTGAGGAAAGTAAATTTGCAGTAGACATGTCAAAA
ATAGGCCTTACTCGTGTTCCAAAAGACCTGCCACCGGAAACCAAAGTCTTAGATATGTCC
CAGAACAACATATCTGAGCTTCATATCTCTGACATTAGCTTTCTCTCAGGGCTGAAAGTC
TTGAGACTTTCCCATAATCGAATCTGGTGCCTTGATTTTAGTATTTTCAAGTTCAACCAA
GATTTAGAATATTTGGATTTATCTCACAATCAGTTGCGGGAGATTTCCTGCCATCCTATC
ATGAGTCTCAAGCATTTAGATCTCTCATTCAATGACTTTGAAGTCCTGCCCATCTGTAAG
GAATTTGGCAACTTGACACAACTGGATTTCTTGGGATTAAGTGCTACCAAGTTACAACAA
TTAGATCTGCTACCAATTGCTCACTTGCATCTAAGTTACATCCTTCTGGATTTAGAAGGT
TATTATGTGAAAGAAAATGGGACAGAAAGTCTTCAAATTCTGAATACAAAAACACTTCAC
CTTGTTTTTCACCCAAATAGTTTATTCTCTGTCCAAGTGAATATATCAGTTAATAGTTTA
GGGTGCTTACAACTGACTAATGTTAAATTGAATGATGACAACTGTGAAGTTTTAATTAAA
TTTTTATTGGAACTCCTTAGAGAGCCAACGCTACTGAATTTTACTCTCAACCATGTGGAA
ACAACATGGAAATGCTTGGTTAGAGTTTTTCAATTCCTTTGGCCCAAACCTGTAGAATAT
CTCAATATTTACAATTTAACAATAGTTCAAAGCATTGATAAAGAAGATTTTACTTATTCT
GAAACGGCACTGAAAGCATTGAAAATAGAACATATTACAAACCGAGTTTTTATTTTTTCA
CAGCAAGCATTATACACAGTGTTTTCTGAGATGAACATTATGATGTTAACCATATCAGAT
ACACCCTTTATACATATGGTTTGTCCTCAGGCACCAAGCACATTTAAGTTTTTGAACTTT
ACCCAGAATGTTTTCACAGATAGTGTTTTTCAAAACTGTTCCACTTTAGTTAGATTGGAG
GTACTTATCTTACAAAAGAATGAATTAAAAGACCTTTTCAAAATAGGCTTCATGACTAAA
AATATGCCATCTTTGGAAATACTGGATGTTAGCTGTAATTCTTTGGAATATGATGGACAT
GATGGAAATTGCCCTTGGGTTGGGAGTATAGTGGTGTTAAATTTATCTTCAAATATACTG
ACTGACTCTGTTTTCAGGTGTTTACCTCCCAGGGTCAAGGTACTTGATCTTCACAATAAC
AGAATAAGGAACATTCCTAAACAAATCATGAAACTAGAATCTTTGCAAGAACTCAATGTT
GCTTTCAATTCTTTAACCGACCTTCCTGGATGTGGTACCTTTAGCAGGCTTTCTGTACTG
ATTATTGACTATAATTCAATTTCCAACCCATCAGCTGATTTCTTCCAAAGCTGCCAGAAT
ATTAGGTCAATAAAAGCAGGGAACAATCCATTCCAATGTACATGTGAGCTAAGAGAATTT
ATCCGAAGTATAGGCCAAGTATCAAGTGACGTGGTAGAGGGTTGGCCTGGTTCTTATAAG
TGTGACTATCCAGAAAGCTATAAGGGAACCCAACTAAAAGACTTTCACGTGTCTCAATTA
TCCTGCAACACAGCTCTGCTGATTGTCACCATTGTGGTCACTGTGTTGGTGCTGGCTGTT
ACTGTGACCATCCTCTGTATCTACTTGGATCTGCCCTGGTATCTCAGGATGGTGTGTCAG
TGGACCCAGACCCAGCGGAGGGCTAGGAACGTACCCTTAGAAGAACTCCAAAGAACTCTC
CAGTTCCATGCTTTTATTTCATACAGTGAACATGATTCTGCCTGGGTGAAGAATGAACTG
GTACCTCGCCTAGAAAAAGAAGACATACGGATTTGTCTCCATGAGAGAAACTTTGTTGCT
GGAAAGAGCATTGTGGAAAATATCATAAACTGCATTGAGAAAAGTTACAAGTCCATCTTT
GTTTTGTCTCCCAACTTTGTCCAGAGTGAATGGTGCCATTATGAACTCTACTTTGCCCAC
CACAATCTCTTTCATGCAGGATCTAATAACTTAATCCTGATCTTGCTGGAACCCATTCCG
CAGAACAGCATTCCCAGCAAGTATCATAAACTGAGGGCTCTCATGACCCAGAGGACTTAT
TTGGAATGGCCCAAGGAGAAGAGCAAACGTGGACTTTTTTGGGCTAACATTAGAGCTGCT
TTTAATATGAAATTAGCACTAGTCACTGAAAACAATGATGTGAAAACT
>CeSi  TLR6 XP_004419035.1
ATGACTGAAGACAAAGAATCTGTTATTAGAATCTTTAATTTTGTTTACATCCTGACCTTA
---GTTGGAACCATAATCCAGTTGTCTGAGGAAAGTAAATTTGCAGTAGACATGTCAAAA
ATAGGCCTTACTCGTGTTCCAAAAGACCTGCCACCAGAAACCAAAGTCTTAGATATGTCC
CAGAACAACATATCTGAGCTTCATATCTCTGACGTCAGCTTTCTGTCAGGGCTGAAAGTC
TTGAGACTTTCCCATAATCGAATCTGGTGCCTTGATTTTAGTATTTTCAAGTTCAACCAA
GATTTAGAATATTTGGATTTATCTCACAATCAGTTGCAGAAGATTTCCTGCCATCCTATC
ATGAGTCTCAAGCATTTAGATCTCTCATTCAATGACTTTGAAGTCCTGCCCATCTGTAAG
GAATTTGGCAACTTGACACAACTGGATTTCTTGGGATTAAGTGCTACCAAGTTACAACAA
TTAGATCTGCTACCAATTGCTCACTTGCATCTAAGTTACATCCTTCTGGATTTAGAAGGT
TATTATGTGAAAGAAAATGGGACAGAAAGTCTTCAAATTCTGAATACAAAAACACTTCAC
CTTGTTTTTCACCCAAATAGTTTATTCTCTGTCCAAGTGAACATATCAGTTAATAGTTTA
GGGTGCTTACAACTGACTAATATTAAATTGAATGATGACAACTGTGAAGTTTTCATTAAA
TTTTTATTGGAACTCATTAGAGAGCCAACGCTACTGAATTTTACTCTCAACCATGTGGAA
ACAACATGGAAATGCTTGGTTAGAGTTTTTCAATTCCTTTGGCCCAAACCTGTAGAATAT
CTCAATATTTACAATTTAACAATAGTTAAAAGCATTGATGAAGAAGATTTTACTTATTCT
GAAACGGCACTGAAAGCATTGAAAATAGAACATATTACAAACCGAGTTTTTATTTTTTCA
CAGCAAGCATTATACACAGTGTTTTCTGAGATGAACATTATGATGTTAACCATATCAGAT
ACACCTTTTATACATATGGTTTGTCCTCAGGCACCAAGCACATTTAAGTTTTTGAACTTT
ACCCAGAATGTTTTCACAGATAGTATTTTTCAAAACTGTTCCACTTTAGTTAGATTGGAG
ATACTTATCTTACAAAAGAATGAATTAAAAGACCTTTTCAAAATAGGCTTCATGACTAAG
AATATGCCATCTTTGGAAATACTGGATGTTAGCTGTAATTCTTTGGAATATGATGGACAT
GATGGAAATTGCCCTTGGGTTGGGAGTATAGTGGTGTTAAATTTGTCTTCAAATATACTG
ACTGACTCTGTTTTCAGGTGTTTACCTCCCAGGGTCAAGGTACTTGATCTTCACAATAAC
AGAATAAGGAGCATTCCTAAACAAATCATGAAACTAGAATCTTTGCAAGAACTCAATCTT
GCTTTCAATTCTTTAACCGACCTTCCTGGCTGTGGTACCTTTAGCAGGCTTTCTGTACTG
ATCATTGACTATAATTCAATTTCCAACCCATCAGCTGATTTCTCCCAGAGCTGCCAGAAT
ATTAGGTCAATAAAAGCAGGGAACAATCCATTCCAATGTACATGTGAGCTAAGAGAATTT
ATCCGAAGTATAGGCCAAGTATCAAGTGATGTGGTGGAGGGTTGGCCTGATTCTTATAAG
TGTGACTATCCAGAAAGCTATAAGGGAACCCAACTAAAGGACTTTCATGTGTCCCAACTA
TCCTGCAACACAGCTCTGCTGATTGTCACCATTGTGGTCACTGTGTTGGTGCTGGCTGTT
ACTGTGACCATCCTCTGTATCTACTTGGATCTGCCCTGGTATCTCAGGATGGTGTGTCAG
TGGACCCAGACCCGGCGCAGGGCTAGGAATGTACCCTTAGAAGAACTCCAAAGAACTCTC
CAGTTCCATGCTTTTATTTCATACAGTGAACATGATTCTGCCTGGGTGAAGAATGAACTG
GTACCTTGCCTAGAAAAAGAAGACATACGGATTTGTCTCCATGAGAGAAACTTTGTTGCT
GGCAAGAGCATTGTGGAAAATATCATAAACTGCATTGAGAAAAGTTACAAGTCCATCTTT
GTTTTGTCTCCCAACTTTGTCCAGAGTGAGTGGTGCCATTATGAACTCTACTTTGCCCAC
CACAATCTTTTTCATGAAGGATCTAATAACTTAATCCTGATCTTGCTGGAACCCATTCCG
CAGAACAGTATTCCCAGCAAGTATCACAAACTGAGGGCTCTCATGACCCAGAGGACTTAT
TTGGAATGGCCCAAGGAGAAGAGCAAACGTGGACTTTTCTGGGCTAACATTAGAGCTGCT
TTTAATATGAAATTAGCACTAGTCACTGAAAACAATGATGTGAAAACT
