# Supplementary material for: Twelve toll-like receptor (TLR) genes in the family Equidae – comparative genomics, selection and evolution
Source: Vet Res Commun. 2023 Oct 24;48(2):725–41. doi: 10.1007/s11259-023-10245-4 (PMC10998774; doi:10.1007/s11259-023-10245-4)
Supplement: Supplementary file 3 — Supplementary Material 3 [file 11259_2023_10245_MOESM3_ESM.zip › TLR7 AA.fas]

>EqGr TLR7 Heq1
MMFPMWTLKREFLILFNMILISKLLGARWFPKTLPCDVFLDAPKAQVIVDCTDKHLTDIP
GGIPTNATNLTLTINHIPGISPASFHQLENLVEIDFRCNCVPVRLGPKDNVCKNRLQIKP
RSFSRLTNLKSLYLDGNQLLEIPQDLPPSLQLLSLEANNIFLIMKKNLTELANIEMLYLG
QNCYYRNPCNVSFFIEKDAFLNLKNLKLLSLKDNNITAVPTILPSSLTELYLYNNIIAKI
QEDDFKMLNQLQILDLSGNCPRCYNVPYPCTPCENNSPLQIHANAFDALTELQVLRLHSN
SLQYVPQRWFKNINKLKELDLSQNFLAKEIGDAKFLHLLHNLVQLDLSFNYELQVYHASM
NLSEAFSSLKNLRVLRIKGYVFKELKDLNLSPLRNLSNLEVLDLGTNFIKIADLSIFKQF
KTLKVIDLSMNKISPSGESSEVGFCSNTRTSVAGHGPQVLETLHYFRYDEYARSCRFKNR
ETSSFLPFNEGCYMYGQTLDLSKNNIFFIKSSDFRHLSFLKCLNLSGNSISQTLNGSEFQ
PLVELKYLDFSNNRLDLLYSTAFEELRNLQVLDISSNSHYFQSEGITHMLNFTKNLKVLR
KLMMNNNDISTSTSRTMESESLTILEFRGNHLDVLWKDGDNRYLKFFKNLLNLKELDISE
NSLSFLPPGVFESMPPNLKTLYLVNNKFKSFNWGKLQLLKNLETLDLSYNQLRTVPERLS
NCSRSLKKLILKNNQIRHLTKYFLQDAFQLRYLDLSSNKIQIIQKSSFPENVLNNLDMLL
LHRNRFLCTCDAVWFVWWVNHTEVTIPYLATDVTCTGPGAHKGQSVVSLDLYTCELDLTN
LILFSLSMSMALFLMVVTTANHLYFWDVWYSYHFCKAKIKGYQRLTPTDSCYDAFIVYDT
KDPAVTEWVLDELVAKLEDPREKHFNLCLEERDWLPGQPVLENLSQSIQLSKKTVFVMTD
KYAKTENFKIAFYLSHQRLIDEKVDVIILIFLEKPLQKSKFLQLRKRLCGSSVLEWPRNP
QAHPYFWQCLKNALATDNHVTYSQVFKETV
>EqQuAn TLR7 Heq3
MMFPMWTLKREFLILFNMILISKLLGARWFPKTLPCDVFLDAPKAQVIVDCTDKHLTDIP
GGIPTNATNLTLTINHIPGISPASFHQLENLVEIDFRCNCVPVRLGPKDNVCKNRLQIKP
RSFSRLTNLKSLYLDGNQLLEIPQDLPPSLQLLSLEANNIFLIMKKNLTELANIEMLYLG
QNCYYRNPCNVSFFIEKDAFLNLKNLKLLSLKDNNITAVPTILPSSLTELYLYNNIIAKI
QEDDFKMLNQLQILDLSGNCPRCYNVPYPCTPCENNSPLQIHANAFDALTELQVLRLHSN
SLQYVPQRWFKNINKLKELDLSQNFLAKEIGDAKFLHLLHNLVQLDLSFNYELQVYHASM
NLSEAFSSLKNLRVLRIKGYVFKELKDLNLSPLRNLSNLEVLDLGTNFIKIADLSIFKQF
KTLKVIDLSMNKISPSGESSEVGFCSNTRTSVAGHGPQVLETLHYFRYDEYARSCRFKNR
ETSSFLPFNEGCYMYGQTLDLSKNNIFFIKSSDFRHLSFLKCLNLSGNSISQTLNGSEFQ
PLAELKYLDFSNNRLDLLYSTAFEELRNLEVLDISSNSHYFQSEGITHMLNFTKNLKVLR
KLMMNNNDISTSTSRTMESESLTILEFRGNHLDVLWKDGDNRYLKFFKNLLNLKELDISE
NSLSFLPPGVFESMPPNLKTLYLVNNKFKSFNWGKLQLLKNLETLDLSYNQLRTVPERLS
NCSRSLKKLILKNNQIRHLTKYFLQDAFQLRYLDLSSNKIQIIQKSSFPENVLNNLDMLL
LHRNRFLCTCDAVWFVWWVNHTEVTIPYLATDVTCTGPGAHKGQSVVSLDLYTCELDLTN
LILFSLSMSMALFLMVVTTANHLYFWDVWYSYHFCKAKIKGYQRLTPTDSCYDAFIVYDT
KDPAVTEWVLDELVAKLEDPREKHFNLCLEERDWLPGQPVLENLSQSIQLSKKTVFVMTD
KYAKTENFKIAFYLSHQRLIDEKVDVIILIFLEKPLQKSKFLQLRKRLCGSSVLEWPRNP
QAHPYFWQCLKNALATDNHVTYSQVFKETV
>EqQuAn TLR7 Heq4
MMFPMWTLKREFLILFNMILISKLLGARWFPKTLPCDVFLDAPKAQVIVDCTDKHLTDIP
GGIPTNATNLTLTINHIPGISPASFHQLENLVEIDFRCNCVPVRLGPKDNVCKNRLQIKP
RSFSRLTNLKSLYLDGNQLLEIPQDLPPSLQLLSLEANNIFLIMKKNLTELANIEMLYLG
QNCYYRNPCNVSFFIEKDAFLNLKNLKLLSLKDNNITAVPTILPSSLTELYLYNNIIAKI
QEDDFKMLNQLQILDLSGNCPRCYNVPYPCTPCENNSPLQIHANAFDALTELQVLRLHSN
SLQYVPQRWFKNINKLKELDLSQNFLAKEIGDAKFLHLLHNLVQLDLSFNYELQVYHASM
NLSEAFSSLKNLRVLRIKGYVFKELKDLNLSPLRNLSNLEVLDLGTNFIKIADLSIFKQF
KTLKVIDLSMNKISPSGESSEVGFCSNTRTSVAGHGPQVLETLHYFRYDEYARSCRFKNR
ETSSFLPFNEGCYMYGQTLDLSKNNIFFIKSSDFRHLSFLKCLNLSGNSISQTLNGSEFQ
PLAELKYLDFSNNRLDLLYSTAFEELRNLEVLDISSNSHYFQSEGITHMLNFTKNLKVLR
KLMMNNNDISTSTSRTMESESLTILEFRGNHLDVLWKDGDNRYLKFFKNLLNLKELDISE
NSLSFLPPGVFESMPPNLKTLYLVNNKFKSFNWGKLQLLKNLETLDLSYNQLRTVPERLS
NCSRSLKKLILKNNQIRHLTKYFLQDAFQLRYLDLSSNKIQIIQKSSFPENVLNNLDMLL
LHRNRFLCTCDAVWFVWWVNHTEVTIPYLATDVTCTGPGAHKGQSVVSLDLYTCELDLTN
LILFSLSMSMALFLMVVTTANHLYFWDVWYSYHFCKAKIKGYQRLTPTDSCYDAFIVYDT
KDPAVTEWVLDELVAKLEDPREKHFNLCLEERDWLPGQPVLENLSQSIQLSKKTVFVMTD
KYAKTENFKIAFYLSHQRLIDEKVDVIILIFLEKPLQKSKFLQLRKRLCGSSVLEWPRNP
QAHPYFWQCLKNALATDNHVTYSQVFKETV
>EqQuBoe TLR7 Heq5
MMFPMWTLKREFLILFNMILISKLLGARWFPKTLPCDVFLDAPKAQVIVDCTDKHLTDIP
GGIPTNATNLTLTINHIPGISPASFHQLENLVEIDFRCNCVPVRLGPKDNVCKNRLQIKP
RSFSRLTNLKSLYLDGNQLLEIPQDLPPSLQLLSLEANNIFLIMKKNLTELANIEMLYLG
QNCYYRNPCNVSFFIEKDAFLNLKNLKLLSLKDNNITAVPTILPSSLTELYLYNNIIAKI
QEDDFKMLNQLQILDLSGNCPRCYNVPYPCTPCENNSPLQIHANAFDALTELQVLRLHSN
SLQYVPQRWFKNINKLKELDLSQNFLAKEIGDAKFLHLLHNLVQLDLSFNYELQVYHASM
NLSEAFSSLKNLRVLRIKGYVFKELKDLNLSPLRNLSNLEVLDLGTNFIKIADLSIFKQF
KTLKVIDLSMNKISPSGESSEVGFCSNTRTSVAGHGPQVLETLHYFRYDEYARSCRFKNR
ETSSFLPFNEGCYMYGQTLDLSKNNIFFIKSSDFRHLSFLKCLNLSGNSISQTLNGSEFQ
PLAELKYLDFSNNRLDLLYSTAFEELRNLEVLDISSNSHYFQSEGITHMLNFTKNLKVLR
KLMMNNNDISTSTSRTMESESLTILEFRGNHLDVLWKDGDNRYLKFFKNLLNLKELDISE
NSLSFLPPGVFESMPPNLKTLYLVNNKFKSFNWGKLQLLKNLETLDLSYNQLRTVPERLS
NCSRSLKKLILKNNQIRHLTKYFLQDAFQLRYLDLSSNKIQIIQKSSFPENVLNNLDMLL
LHRNRFLCTCDAVWFVWWVNHTEVTIPYLATDVTCTGPGAHKGQSVVSLDLYTCELDLTN
LILFSLSMSMALFLMVVTTANHLYFWDVWYSYHFCKAKIKGYQRLTPTDSCYDAFIVYDT
KDPAVTEWVLDELVAKLEDPREKHFNLCLEERDWLPGQPVLENLSQSIQLSKKTVFVMTD
KYAKTENFKIAFYLSHQRLIDEKVDVIILIFLEKPLQKSKFLQLRKRLCGSSVLEWPRNP
QAHPYFWQCLKNALATDNHVTYSQVFKETV
>EqQuBor TLR7 Heq8
MMFPMWTLKREFLILFNMILISKLLGARWFPKTLPCDVFLDAPKAQVIVDCTDKHLTDIP
GGIPTNATNLTLTINHIPGISPASFHQLENLVEIDFRCNCVPVRLGPKDNVCKNRLQIKP
RSFSRLTNLKSLYLDGNQLLEIPQDLPPSLQLLSLEANNIFLIMKKNLTELANIEMLYLG
QNCYYRNPCNVSFFIEKDAFLNLKNLKLLSLKDNNITAVPTILPSSLTELYLYNNIIAKI
QEDDFKMLNQLQILDLSGNCPRCYNVPYPCTPCENNSPLQIHANAFDALTELQVLRLHSN
SLQYVPQRWFKNINKLKELDLSQNFLAKEIGDAKFLHLLHNLVQLDLSFNYELQVYHASM
NLSEAFSSLKNLRVLRIKGYVFKELKDLNLSPLRNLSNLEVLDLGTNFIKIADLSIFKQF
KTLKVIDLSMNKISPSGESSEVGFCSNTRTSVAGHGPQVLETLHYFRYDEYARSCRFKNR
ETSSFLPFNEGCYMYGQTLDLSKNNIFFIKSSDFRHLSFLKCLNLSGNSISQTLNGSEFQ
PLAELKYLDFSNNRLDLLYSTAFEELRNLEVLDISSNSHYFQSEGITHMLNFTKNLKVLR
KLMMNNNDISTSTSRTMESESLTILEFRGNHLDVLWKDGDNRYLKFFKNLLNLKELDISE
NSLSFLPPGVFESMPPNLKTLYLVNNKFKSFNWGKLQLLKNLETLDLSYNQLRTVPERLS
NCSRSLKKLILKNNQIRHLTKYFLQDAFQLRYLDLSSNKIQIIQKSSFPENVLNNLDMLL
LHRNRFLCTCDAVWFVWWVNHTEVTIPYLATDVTCTGPGAHKGQSVVSLDLYTCELDLTN
LILFSLSMSMALFLMVVTTANHLYFWDVWYSYHFCKAKIKGYQRLTPTDSCYDAFIVYDT
KDPAVTEWVLDELVAKLEDPREKHFNLCLEERDWLPGQPVLENLSQSIQLSKKTVFVMTD
KYAKTENFKIAFYLSHQRLIDEKVDVIILIFLEKPLQKSKFLQLRKRLCGSSVLEWPRNP
QAHPYFWQCLKNALATDNHVTYSQVFKETV
>EqQuBor TLR7 Heq9
MMFPMWTLKREFLILFNMILISKLLGARWFPKTLPCDVFLDAPKAQVIVDCTDKHLTDIP
GGIPTNATNLTLTINHIPGISPASFHQLENLVEIDFRCNCVPVRLGPKDNVCKNRLQIKP
RSFSRLTNLKSLYLDGNQLLEIPQDLPPSLQLLSLEANNIFLIMKKNLTELANIEMLYLG
QNCYYRNPCNVSFFIEKDAFLNLKNLKLLSLKDNNITAVPTILPSSLTELYLYNNIIAKI
QEDDFKMLNQLQILDLSGNCPRCYNVPYPCTPCENNSPLQIHANAFDALTELQVLRLHSN
SLQYVPQRWFKNIKKLKELDLSQNFLAKEIGDAKFLHLLHNLVQLDLSFNYELQVYHASM
NLSEAFSSLKNLRVLRIKGYVFKELKDLNLSPLRNLSNLEVLDLGTNFIKIADLSIFKQF
KTLKVIDLSMNKISPSGESSEVGFCSNTRTSVAGHGPQVLETLHYFRYDEYARSCRFKNR
ETSSFLPFNEGCYMYGQTLDLSKNNIFFIKSSDFRHLSFLKCLNLSGNSISQTLNGSEFQ
PLAELKYLDFSNNRLDLLYSTAFEELRNLEVLDISSNSHYFQSEGITHMLNFTKNLKVLR
KLMMNNNDISTSTSRTMESESLTILEFRGNHLDVLWKDGDNRYLKFFKNLLNLKELDISE
NSLSFLPPGVFESMPPNLKTLYLVNNKFKSFNWGKLQLLKNLETLDLSYNQLRTVPERLS
NCSRSLKKLILKNNQIRHLTKYFLQDAFQLRYLDLSSNKIQIIQKSSFPENVLNNLDMLL
LHRNRFLCTCDAVWFVWWVNHTEVTIPYLATDVTCTGPGAHKGQSVVSLDLYTCELDLTN
LILFSLSMSMALFLMVVTTANHLYFWDVWYSYHFCKAKIKGYQRLTPTDSCYDAFIVYDT
KDPAVTEWVLDELVAKLEDPREKHFNLCLEERDWLPGQPVLENLSQSIQLSKKTVFVMTD
KYAKTENFKIAFYLSHQRLIDEKVDVIILIFLEKPLQKSKFLQLRKRLCGSSVLEWPRNP
QAHPYFWQCLKNALATDNHVTYSQVFKETV
>EqQuCh TLR7 Heq6
MMFPMWTLKREFLILFNMILISKLLGARWFPKTLPCDVFLDAPKAQVIVDCTDKHLTDIP
GGIPTNATNLTLTINHIPGISPASFHQLENLVEIDFRCNCVPVRLGPKDNVCKNRLQIKP
RSFSRLTNLKSLYLDGNQLLEIPQDLPPSLQLLSLEANNIFLIMKKNLTELANIEMLYLG
QNCYYRNPCNVSFFIEKDAFLNLKNLKLLSLKDNNITAVPTILPSSLTELYLYNNIIAKI
QEDDFKMLNQLQILDLSGNCPRCYNVPYPCTPCENNSPLQIHANAFDALTELQVLRLHSN
SLQYVPQRWFKNINKLKELDLSQNFLAKEIGDAKFLHLLHNLVQLDLSFNYELQVYHASM
NLSEAFSSLKNLRVLRIKGYVFKELKDLNLSPLRNLSNLEVLDLGTNFIKIADLSIFKQF
KTLKVIDLSMNKISPSGESSEVGFCSNTRTSVAGHGPQVLETLHYFRYDEYARSCRFKNR
ETSSFLPFNEGCYMYGQTLDLSKNNIFFIKSSDFRHLSFLKCLNLSGNSISQTLNGSEFQ
PLAELKYLDFSNNRLDLLYSTAFEELRNLEVLDISSNSHYFQSEGITHMLNFTKNLKVLR
KLMMNNNDISTSTSRTMESESLTILEFRGNHLDVLWKDGDNRYLKFFKNLLNLKELDISE
NSLSFLPPGVFESMPPNLKTLYLVNNKFKSFNWGKLQLLKNLETLDLSYNQLRTVPERLS
NCSRSLKKLILKNNQIRHLTKYFLQDAFQLRYLDLSSNKIQIIQKSSFPENVLNNLDMLL
LHRNRFLCTCDAVWFVWWVNHTEVTIPYLATDVTCTGPGAHKGQSVVSLDLYTCELDLTN
LILFSLSMSMALFLMVVTTANHLYFWDVWYSYHFCKAKIKGYQRLTPTDSCYDAFIVYDT
KDPAVTEWVLDELVAKLEDPREKHFNLCLEERDWLPGQPVLENLSQSIQLSKKTVFVMTD
KYAKTENFKIAFYLSHQRLIDEKVDVIILIFLEKPLQKSKFLQLRKRLCGSSVLEWPRNP
QAHPYFWQCLKNALATDNHVTYSQVFKETV
>EqQuCh TLR7 Heq7
MMFPMWTLKREFLILFNMILISKLLGARWFPKTLPCDVFLDAPKAQVIVDCTDKHLTDIP
GGIPTNATNLTLTINHIPGISPASFHQLENLVEIDFRCNCVPVRLGPKDNVCKNRLQIKP
RSFSRLTNLKSLYLDGNQLLEIPQDLPPSLQLLSLEANNIFLIMKKNLTELANIEMLYLG
QNCYYRNPCNVSFFIEKDAFLNLKNLKLLSLKDNNITAVPTILPSSLTELYLYNNIIAKI
QEDDFKMLNQLQILDLSGNCPRCYNVPYPCTPCENNSPLQIHANAFDALTELQVLRLHSN
SLQYVPQRWFKNINKLKELDLSQNFLAKEIGDAKFLHLLHNLVQLDLSFNYELQVYHASM
NLSEAFSSLKNLRVLRIKGYVFKELKDLNLSPLRNLSNLEVLDLGTNFIKIADLSIFKQF
KTLKVIDLSMNKISPSGESSEVGFCSNTRTSVAGHGPQVLETLHYFRYDEYARSCRFKNR
ETSSFLPFNEGCYMYGQTLDLSKNNIFFIKSSDFRHLSFLKCLNLSGNSISQTLNGSEFQ
PLVELKYLDFSNNRLDLLYSTAFEELRNLEVLDISSNSHYFQSEGITHMLNFTKNLKVLR
KLMMNNNDISTSTSRTMESESLTILEFRGNHLDVLWKDGDNRYLKFFKNLLNLKELDISE
NSLSFLPPGVFESMPPNLKTLYLVNNKFKSFNWGKLQLLKNLETLDLSYNQLRTVPERLS
NCSRSLKKLILKNNQIRHLTKYFLQDAFQLRYLDLSSNKIQIIQKSSFPENVLNNLDMLL
LHRNRFLCTCDAVWFVWWVNHTEVTIPYLATDVTCTGPGAHKGQSVVSLDLYTCELDLTN
LILFSLSMSMALFLMVVTTANHLYFWDVWYSYHFCKAKIKGYQRLTPTDSCYDAFIVYDT
KDPAVTEWVLDELVAKLEDPREKHFNLCLEERDWLPGQPVLENLSQSIQLSKKTVFVMTD
KYAKTENFKIAFYLSHQRLIDEKVDVIILIFLEKPLQKSKFLQLRKRLCGSSVLEWPRNP
QAHPYFWQCLKNALATDNHVTYSQVFKETV
>EqHa TLR7 Heq2
MMFPMWTLKREFLILFNMILISKLLGARWFPKTLPCDVFLDAPKAQVIVDCTDKHLTDIP
GGIPTNATNLTLTINHIPGISPASFHQLENLVEIDFRCNCVPVRLGPKDNVCKNRLQIKP
RSFSRLTNLKSLYLDGNQLLEIPQDLPPSLQLLSLEANNIFLIMKKNLTELANIEMLYLG
QNCYYRNPCNVSFFIEKDAFLNLKNLKLLSLKDNNITAVPTILPSSLTELYLYNNIIAKI
QEDDFKMLNQLQILDLSGNCPRCYNVPYPCTPCENNSPLQIHANAFDALTELQVLRLHSN
SLQYVPQRWFKNINKLKELDLSQNFLAKEIGDAKFLHLLHNLVQLDLSFNYELQVYHASM
NLSEAFSSLKNLRVLRIKGYVFKELKDLNLSPLRNLSNLEVLDLGTNFIKIADLSIFKQF
KTLKVIDLSMNKISPSGESSEVGFCSNTRTSVAGHGPQVLETLHYFRYDEYARSCRFKNR
ETSSFLPFNEGCYMYGQTLDLSKNNIFFIKSSDFRHLSFLKCLNLSGNSISQTLNGSEFQ
PLVELKYLDFSNNRLDLLYSTAFEELRNLEVLDISSNSHYFQSEGITHMLNFTKNLKVLR
KLMMNNNDISTSTSRTMESESLTILEFRGNHLDVLWKDGDNRYLKFFKNLLNLKELDISE
NSLSFLPPGVFESMPPNLKTLYLVNNKFKSFNWGKLQLLKNLETLDLSYNQLRTVPERLS
NCSRSLKKLILKNNQIRRLTKYFLQDAFQLRYLDLSSNKIQIIQKSSFPENVLNNLDMLL
LHRNRFLCTCDAVWFVWWVNHTEVTIPYLATDVTCTGPGAHKGQSVVSLDLYTCELDLTN
LILFSLSMSMALFLMVVTTANHLYFWDVWYSYHFCKAKIKGYQRLTPTDSCYDAFIVYDT
KDPAVTEWVLDELVAKLEDPREKHFNLCLEERDWLPGQPVLENLSQSIQLSKKTVFVMTD
KYAKTENFKIAFYLSHQRLIDEKVDVIILIFLEKPLQKSKFLQLRKRLCGSSVLEWPRNP
QAHPYFWQCLKNALATDNHVTYSQVFKETV
>EqAs TLR7 Heq2
MMFPMWTLKREFLILFNMILISKLLGARWFPKTLPCDVFLDAPKAQVIVDCTDKHLTDIP
GGIPTNATNLTLTINHIPGISPASFHQLENLVEIDFRCNCVPVRLGPKDNVCKNRLQIKP
RSFSRLTNLKSLYLDGNQLLEIPQDLPPSLQLLSLEANNIFLIMKKNLTELANIEMLYLG
QNCYYRNPCNVSFFIEKDAFLNLKNLKLLSLKDNNITAVPTILPSSLTELYLYNNIIAKI
QEDDFKMLNQLQILDLSGNCPRCYNVPYPCTPCENNSPLQIHANAFDALTELQVLRLHSN
SLQYVPQRWFKNINKLKELDLSQNFLAKEIGDAKFLHLLHNLVQLDLSFNYELQVYHASM
NLSEAFSSLKNLRVLRIKGYVFKELKDLNLSPLRNLSNLEVLDLGTNFIKIADLSIFKQF
KTLKVIDLSMNKISPSGESSEVGFCSNTRTSVAGHGPQVLETLHYFRYDEYARSCRFKNR
ETSSFLPFNEGCYMYGQTLDLSKNNIFFIKSSDFRHLSFLKCLNLSGNSISQTLNGSEFQ
PLVELKYLDFSNNRLDLLYSTAFEELRNLEVLDISSNSHYFQSEGITHMLNFTKNLKVLR
KLMMNNNDISTSTSRTMESESLTILEFRGNHLDVLWKDGDNRYLKFFKNLLNLKELDISE
NSLSFLPPGVFESMPPNLKTLYLVNNKFKSFNWGKLQLLKNLETLDLSYNQLRTVPERLS
NCSRSLKKLILKNNQIRRLTKYFLQDAFQLRYLDLSSNKIQIIQKSSFPENVLNNLDMLL
LHRNRFLCTCDAVWFVWWVNHTEVTIPYLATDVTCTGPGAHKGQSVVSLDLYTCELDLTN
LILFSLSMSMALFLMVVTTANHLYFWDVWYSYHFCKAKIKGYQRLTPTDSCYDAFIVYDT
KDPAVTEWVLDELVAKLEDPREKHFNLCLEERDWLPGQPVLENLSQSIQLSKKTVFVMTD
KYAKTENFKIAFYLSHQRLIDEKVDVIILIFLEKPLQKSKFLQLRKRLCGSSVLEWPRNP
QAHPYFWQCLKNALATDNHVTYSQVFKETV
>EqAs TLR7 Heq10
MMFPMWTLKREFLILFNMILISKLLGARWFPKTLPCDVFLDAPKAQVIVDCTDKHLTDIP
GGIPTNATNLTLTINHIPGISPASFHQLENLVEIDFRCNCVPVRLGPKDNVCKNRLQIKP
RSFSRLTNLKSLYLDGNQLLEIPQDLPPSLQLLSLEANNIFLIMKKNLTELANIEMLYLG
QNCYYRNPCNVSFFIEKDAFLNLKNLKLLSLKDNNITAVPTILPSSLTELYLYNNIIAKI
QEDDFKMLNQLQILDLSGNCPRCYNVPYPCTPCENNSPLQIHANAFDALTELQVLRLHSN
SLQYVPQRWFKNINKLKELDLSQNFLAKEIGDAKFLHLLHNLVQLDLSFNYELQVYHASM
NLSEAFSSLKNLRVLRIKGYVFKELKDLNLSPLRNLSNLEVLDLGTNFIKIADLSIFKQF
KTLKVIDLSMNKISPSGESSEVGFCSNTRTSVAGHGPQVLETLHYFRYDEYARSCRFKNR
ETSSFLPFNEGCYMYGQTLDLSKNNIFFIKSSDFRHLSFLKCLNLSGNSISQTLNGSEFQ
PLVELKYLDFSNNRLDLLYSTAFEELRNLEVLDISSNSHYFQSEGITHMLNFTKNLKVLR
KLMMNNNDISTSTSRTMESESLTILEFRGNHLDVLWKDGDNRYLKFFKNLLNLKELDISE
NSLSFLPPGVFESMPPNLKTLYLVNNKFKSFNWGKLQLLKNLETLDLSYNQLRTVPERLS
NCSRSLKKLILKNNQIRRLTKYFLQDAFQLRYLDLSSNKIQIIQKSSFPENVLNNLDMLL
LHRNRFLCTCDAVWFVWWVNHTEVTIPYLATDVTCTGPGAHKGQSVVSLDLYTCELDLTN
LILFSLSMSMALFLMVVTTANHLYFWDVWYSYHFCKAKIKGYQRLTPTDSCYDAFIVYDT
KDPAVTEWVLDELVAKLEDPREKHFNLCLEERDWLPGQPVLENLSQSIQLSKKTVFVMTD
KYAKTENFKIAFYLSHQRLIDEKVDVIILIFLEKPLQKSKFLQLRKRLCGSSVLEWPRNP
QAHPYFWQCLKNALATDNHVTYSQVFKETV
>EqAfSo TLR7 Heq2
MMFPMWTLKREFLILFNMILISKLLGARWFPKTLPCDVFLDAPKAQVIVDCTDKHLTDIP
GGIPTNATNLTLTINHIPGISPASFHQLENLVEIDFRCNCVPVRLGPKDNVCKNRLQIKP
RSFSRLTNLKSLYLDGNQLLEIPQDLPPSLQLLSLEANNIFLIMKKNLTELANIEMLYLG
QNCYYRNPCNVSFFIEKDAFLNLKNLKLLSLKDNNITAVPTILPSSLTELYLYNNIIAKI
QEDDFKMLNQLQILDLSGNCPRCYNVPYPCTPCENNSPLQIHANAFDALTELQVLRLHSN
SLQYVPQRWFKNINKLKELDLSQNFLAKEIGDAKFLHLLHNLVQLDLSFNYELQVYHASM
NLSEAFSSLKNLRVLRIKGYVFKELKDLNLSPLRNLSNLEVLDLGTNFIKIADLSIFKQF
KTLKVIDLSMNKISPSGESSEVGFCSNTRTSVAGHGPQVLETLHYFRYDEYARSCRFKNR
ETSSFLPFNEGCYMYGQTLDLSKNNIFFIKSSDFRHLSFLKCLNLSGNSISQTLNGSEFQ
PLVELKYLDFSNNRLDLLYSTAFEELRNLEVLDISSNSHYFQSEGITHMLNFTKNLKVLR
KLMMNNNDISTSTSRTMESESLTILEFRGNHLDVLWKDGDNRYLKFFKNLLNLKELDISE
NSLSFLPPGVFESMPPNLKTLYLVNNKFKSFNWGKLQLLKNLETLDLSYNQLRTVPERLS
NCSRSLKKLILKNNQIRRLTKYFLQDAFQLRYLDLSSNKIQIIQKSSFPENVLNNLDMLL
LHRNRFLCTCDAVWFVWWVNHTEVTIPYLATDVTCTGPGAHKGQSVVSLDLYTCELDLTN
LILFSLSMSMALFLMVVTTANHLYFWDVWYSYHFCKAKIKGYQRLTPTDSCYDAFIVYDT
KDPAVTEWVLDELVAKLEDPREKHFNLCLEERDWLPGQPVLENLSQSIQLSKKTVFVMTD
KYAKTENFKIAFYLSHQRLIDEKVDVIILIFLEKPLQKSKFLQLRKRLCGSSVLEWPRNP
QAHPYFWQCLKNALATDNHVTYSQVFKETV
>EqHeKu TLR7 Heq11
MMFPMWTLKREFLILFNMILISKLLGARWFPKTLPCDVFLDAPKAQVIVDCTDKHLTDIP
GGIPTNATNLTLTINHIPGISPASFHQLENLVEIDFRCNCVPVRLGPKDNVCKNRLQIKP
RSFSRLTNLKSLYLDGNQLLEIPQDLPPSLQLLSLEANNIFLIMKKNLTELANIEMLYLG
QNCYYRNPCNVSFFIEKDAFLNLKNLKLLSLKDNNITAVPTILPSSLTELYLYNNIIAKI
QEDDFKMLNQLQILDLSGNCPRCYNVPYPCTPCENNSPLQIHANAFDALTELQVLRLHSN
SLQYVPQRWFKNINKLKELDLSQNFLAKEIGDAKFLHLLHNLVQLDLSFNYELQVYHASM
NLSEAFSSLKNLRVLRIKGYVFKELKDLNLSPLRNLSNLEVLDLGTNFIKIADLSIFKQF
KTLKVIDLSMNKISPSGESSEVGFCSNTRTSVAGHGPQVLETLHYFRYDEYARSCRFKNR
ETSSFLPFNEGCYMYGQTLDLSKNNIFFIKSSDFRHLSFLKCLNLSGNSISQTLNGSEFQ
PLVELKYLDFSNNRLDLLYSTAFEELRNLEVLDISSNSHYFQSEGITHMLNFTKNLKVLR
KLMMNNNDISTSTSRTMESESLTILEFRGNHLDVLWKDGDNRYLKFFKNLLNLKELDISE
NSLSFLPPGVFESMPPNLKTLYLVNNKFKSFNWGKLQLLKNLETLDLSYNQLRTVPERLS
NCSRSLKKLILKNNQIRRLTKYFLQDAFQLRYLDLSSNKIQIIQKSSFPENVLNNLDMLL
LHRNRFLCTCDAVWFVWWVNHTEVTIPYLATDVTCTGPGAHKGQSVVSLDLYTCELDLTN
LILFSLSMSMALFLMVVTTANHLYFWDVWYSYHFCKAKIKGYQRLTPTDSCYDAFIVYDT
KDPAVTEWVLDELVAKLEDPREKHFNLCLEERDWLPGQPVLENLSQSIQLSKKTVFVMTD
KYAKTENFKIAFYLSHQRLIDEKVDVIILIFLEKPLQKSKFLQLRKRLCGSSVLEWPRNP
QAHPYFWQCLKNALATDNHVTYSQVFKETV
>EqKi TLR7 Heq11
MMFPMWTLKREFLILFNMILISKLLGARWFPKTLPCDVFLDAPKAQVIVDCTDKHLTDIP
GGIPTNATNLTLTINHIPGISPASFHQLENLVEIDFRCNCVPVRLGPKDNVCKNRLQIKP
RSFSRLTNLKSLYLDGNQLLEIPQDLPPSLQLLSLEANNIFLIMKKNLTELANIEMLYLG
QNCYYRNPCNVSFFIEKDAFLNLKNLKLLSLKDNNITAVPTILPSSLTELYLYNNIIAKI
QEDDFKMLNQLQILDLSGNCPRCYNVPYPCTPCENNSPLQIHANAFDALTELQVLRLHSN
SLQYVPQRWFKNINKLKELDLSQNFLAKEIGDAKFLHLLHNLVQLDLSFNYELQVYHASM
NLSEAFSSLKNLRVLRIKGYVFKELKDLNLSPLRNLSNLEVLDLGTNFIKIADLSIFKQF
KTLKVIDLSMNKISPSGESSEVGFCSNTRTSVAGHGPQVLETLHYFRYDEYARSCRFKNR
ETSSFLPFNEGCYMYGQTLDLSKNNIFFIKSSDFRHLSFLKCLNLSGNSISQTLNGSEFQ
PLVELKYLDFSNNRLDLLYSTAFEELRNLEVLDISSNSHYFQSEGITHMLNFTKNLKVLR
KLMMNNNDISTSTSRTMESESLTILEFRGNHLDVLWKDGDNRYLKFFKNLLNLKELDISE
NSLSFLPPGVFESMPPNLKTLYLVNNKFKSFNWGKLQLLKNLETLDLSYNQLRTVPERLS
NCSRSLKKLILKNNQIRRLTKYFLQDAFQLRYLDLSSNKIQIIQKSSFPENVLNNLDMLL
LHRNRFLCTCDAVWFVWWVNHTEVTIPYLATDVTCTGPGAHKGQSVVSLDLYTCELDLTN
LILFSLSMSMALFLMVVTTANHLYFWDVWYSYHFCKAKIKGYQRLTPTDSCYDAFIVYDT
KDPAVTEWVLDELVAKLEDPREKHFNLCLEERDWLPGQPVLENLSQSIQLSKKTVFVMTD
KYAKTENFKIAFYLSHQRLIDEKVDVIILIFLEKPLQKSKFLQLRKRLCGSSVLEWPRNP
QAHPYFWQCLKNALATDNHVTYSQVFKETV
>EqKi TLR7 Heq12
MMFPMWTLKREFLILFNMILISKLLGARWFPKTLPCDVFLDAPKAQVIVDCTDKHLTDIP
GGIPTNATNLTLTINHIPGISPASFHQLENLVEIDFRCNCVPVRLGPKDNVCKNRLQIKP
RSFSRLTNLKSLYLDGNQLLEIPQDLPPSLQLLSLEANNIFLIMKKNLTELANIEMLYLG
QNCYYRNPCNVSFFIEKDAFLNLKNLKLLSLKDNNITAVPTILPSSLTELYLYNNIIAKI
QEDDFKMLNQLQILDLSGNCPRCYNVPYPCTPCENNSPLQIHANAFDALTELQVLRLHSN
SLQYVPQRWFKNINKLKELDLSQNFLAKEIGDAKFLHLLHNLVQLDLSFNYELQVYHASM
NLSEAFSSLKNLRVLRIKGYVFKELKDLNLSPLRNLSNLEVLDLGTNFIKIADLSIFKQF
KTLKVIDLSMNKISPSGESSEVGFCSNTRTSVAGHGPQVLETLHYFRYDEYARSCRFKNR
ETSSFLPFNEGCYMYGQTLDLSKNNIFFIKSSDFRHLSFLKCLNLSGNSISQTLNGSEFQ
PLVELKYLDFSNNRLDLLYSTAFEELRNLEVLDISSNSHYFQSEGITHMLNFTKNLKVLR
KLMMNNNDISTSTSRTMESESLTILEFRGNHLDVLWKDGDNRYLKFFKNLLNLKELDISE
NSLSFLPPGVFESMPPNLKTLYLVNNKFKSFNWGKLQLLKNLETLDLSYNQLRTVPERLS
NCSRSLKKLILKNNQIRRLTKYFLQDAFQLRYLDLSSNKIQIIQKSSFPENVLNNLDMLL
LHRNRFLCTCDAVWFVWWVNHTEVTIPYLATDVTCTGPGAHKGQSVVSLDLYTCELDLTN
LILFSLSMSMALFLMVVTTANHLYFWDVWYSYHFCKAKIKGYQRLTPTDSCYDAFIVYDT
KDPAVTEWVLDELVAKLEDPREKHFNLCLEERDWLPGQPVLENLSQSIQLSKKTVFVMTD
KYAKTENFKIAFYLSHQRLIDEKVDVIILIFLEKPLQKSKFLQLRKRLCGSSVLEWPRNP
QAHPYFWQCLKNALATDNHVTYSQVFKETV
>EqKi TLR7 Heq13
MMFPMWTLKREFLILFNMILISKLLGARWFPKTLPCDVFLDAPKAQVIVDCTDKHLTDIP
GGIPTNATNLTLTINHIPGISPASFHQLENLVEIDFRCNCVPVRLGPKDNVCKNRLQIKP
RSFSRLTNLKSLYLDGNQLLEIPQDLPPSLQLLSLEANNIFLIMKKNLTELANIEMLYLG
QNCYYRNPCNVSFFIEKDAFLNLKNLKLLSLKDNNITAVPTILPSSLTELYLYNNIIAKI
QEDDFKMLNQLQILDLSGNCPRCYNVPYPCTPCENNSPLQIHANAFDALTELQVLRLHSN
SLQYVPQRWFKNINKLKELDLSQNFLAKEIGDAKFLHLLHNLVQLDLSFNYELQVYHASM
NLSEAFSSLKNLRVLRIKGYVFKELKDLNLSPLRNLSNLEVLDLGTNFIKIADLSIFKQF
KTLKVIDLSMNKISPSGESSEVGFCSNTRTSVAGHGPQVLETLHYFRYDEYARSCRFKNR
ETSSFLPFNEGCYMYGQTLDLSKNNIFFIKSSDFRHLSFLKCLNLSGNSISQTLNGSEFQ
PLVELKYLDFSNNRLDLLYSTAFEELRNLEVLDISSNSHYFQSEGITHMLNFTKNLKVLR
KLMMNNNDISTSTSRTMESESLTILEFRGNHLDVLWKDGDNRYLKFFKNLLNLKELDISE
NSLSFLPPGVFESMPPNLKTLYLVNNKFKSFNWGKLQLLKNLETLDLSYNQLRTVPERLS
NCSRSLKKLILKNNQIRRLTKYFLQDAFQLRYLDLSSNKIQIIQKSSFPENVLNNLDMLL
LHRNRFLCTCDAVWFVWWVNHTEVTIPYLATDVTCTGPGAHKGQSVVSLDLYTCELDLTN
LILFSLSMSMALFLMVVTTANHLYFWDVWYSYHFCKAKIKGYQRLTPTDSCYDAFIVYDT
KDPAVTEWVLDELVAKLEDPREKHFNLCLEERDWLPGQPVLENLSQSIQLSKKTVFVMTD
KYAKTENFKIAFYLSHQRLIDEKVDVIILIFLEKPLQKSKFLQLRKRLCGSSVLEWPRNP
QAHPYFWQCLKNALATDNHVTYSQVFKETV
>EqPr TLR7 Heq14
MMFPMWTLKREFLILFNMILISKLLGARWFPKTLPCDVFLDAPKAQVIVDCTDKHLTDIP
GGIPTNATNLTLTINHIPGISPASFHQLENLVEIDFRCNCVPVRLGPKDNVCKNRLQIKP
RSFSRLTNLKSLYLDGNQLLEIPQDLPPSLQLLSLEANNIFLIMKKNLTELANIEMLYLG
QNCYYRNPCNVSFFIEKDAFLNLKNLKLLSLKDNNITAVPTILPSSLTELYLYNNIIAKI
QEDDFKMLNQLQILDLSGNCPRCYNVPYPCTPCENNSPLQIHANAFDALTELQVLRLHSN
SLQYVPQRWFKNINKLKELDLSQNFLAKEIGDAKFLHLLHNLVQLDLSFNYELQVYHASM
NLSEAFSSLKNLRVLRIKGYVFKELKDLNLSPLRNLSNLEVLDLGTNFIKIADLSIFKQF
KTLKVIDLSMNKISPSGESSEVGFCSNTRTSVAGHGPQVLETLHYFRYDEYARSCRFKNR
ETSSFLPFNEGCYMYGQTLDLSKNNIFFIKSSDFRHLSFLKCLNLSGNSISQTLNGSEFQ
PLVELKYLDFSNNRLDLLYSTAFEELRNLEVLDISSNSHYFQSEGITHMLNFTKNLKVLR
KLMMNNNDISTSTSRTMESESLTILEFRGNHLDVLWKDGDNRYLKFFKNLLNLKELDISE
NSLSFLPPGVFESMPPNLKTLYLVNNKFKSFNWGKLQLLKNLETLDLSYNQLRTVPERLS
NCSRSLKKLILKNNQIRRLTKYFLQDAFQLRYLDLSSNKIQIIQKSSFPENVLNNLDMLL
LHRNRFLCTCDAVWFVWWVNHTEVTIPYLATDVTCTGPGAHKGQSVVSLDLYTCELDLTN
LILFSLSMSMALFLMVVTTANHLYFWDVWYSYHFCKAKIKGYQRLTLTDSCYDAFIVYDT
KDPAVTEWVLDELVAKLEDPREKHFNLCLEERDWLPGQPVLENLSQSIQLSKKTVFVMTD
KYAKTENFKIAFYLSHQRLIDEKVDVIILIFLEKPLQKSKFLQLRKRLCGSSVLEWPRNP
QAHPYFWQCLKNALATDNHVTYSQVFKETV
>EqPr TLR7 Heq17
MMFPMWTLKREFLILFNMILISKLLGARWFPKTLPCDVFLDAPKAQVIVDCTDKHLTDIP
GGIPTNATNLTLTINHIPGISPASFHQLENLVEIDFRCNCVPVRLGPKDNVCKNRLQIKP
RSFSRLTNLKSLYLDGNQLLEIPQDLPPSLQLLSLEANNIFLIMKKNLTELANIEMLYLG
QNCYYRNPCNVSFFIEKDAFLNLKNLKLLSLKDNNITAVPTILPSSLTELYLYNNIIAKI
QEDDFKMLNQLQILDLSGNCPRCYNVPYPCTPCENNSPLQIHANAFDALTELQVLRLHSN
SLQYVPQRWFKNINKLKELDLSQNFLAKEIGDAKFLHLLHNLVQLDLSFNYELQVYHASM
NLSEAFSSLKNLRVLRIKGYVFKELKDLNLSPLRNLSNLEVLDLGTNFIKIADLSIFKQF
KTLKVIDLSMNKISPSGESSEVGFCSNTRTSVAGHGPQVLETLHYFRYDEYARSCRFKNR
ETSSFLPFNEGCYMYGQTLDLSKNNIFFIKSSDFRHLSFLKCLNLSGNSISQTLNGSEFQ
PLVELKYLDFSNNRLDLLYSTAFEELRNLEVLDISSNSHYFQSEGITHMLNFTKNLKVLR
KLMMNNNDISTSTSRTMESESLTILEFRGNHLDVLWKDGDNRYLKFFKNLLNLKELDISE
NSLSFLPPGVFESMPPNLKTLYLVNNKFKSFNWGKLQLLKNLETLDLSYNQLRTVPERLS
NCSRSLKKLILKNNQIRRLTKYFLQDAFQLRYLDLSSNKIQIIQKSSFPENVLNNLDMLL
LHRNRFLCTCDAVWFVWWVNHTEVTIPYLATDVTCTGPGAHKGQSVVSLDLYTCELDLTN
LILFSLSMSMALFLMVVTTANHLYFWDVWYSYHFCKAKIKGYQRLTLTDSCYDAFIVYDT
KDPAVTEWVLDELVAKLEDPREKHFNLCLEERDWLPGQPVLENLSQSIQLSKKTVFVMTD
KYAKTENFKIAFYLSHQRLIDEKVDVIILIFLEKPLQKSKFLQLRKRLCGSSVLEWPRNP
QAHPYFWQCLKNALATDNHVTYSQVFKETV
>EqCa TLR7 Heq14
MMFPMWTLKREFLILFNMILISKLLGARWFPKTLPCDVFLDAPKAQVIVDCTDKHLTDIP
GGIPTNATNLTLTINHIPGISPASFHQLENLVEIDFRCNCVPVRLGPKDNVCKNRLQIKP
RSFSRLTNLKSLYLDGNQLLEIPQDLPPSLQLLSLEANNIFLIMKKNLTELANIEMLYLG
QNCYYRNPCNVSFFIEKDAFLNLKNLKLLSLKDNNITAVPTILPSSLTELYLYNNIIAKI
QEDDFKMLNQLQILDLSGNCPRCYNVPYPCTPCENNSPLQIHANAFDALTELQVLRLHSN
SLQYVPQRWFKNINKLKELDLSQNFLAKEIGDAKFLHLLHNLVQLDLSFNYELQVYHASM
NLSEAFSSLKNLRVLRIKGYVFKELKDLNLSPLRNLSNLEVLDLGTNFIKIADLSIFKQF
KTLKVIDLSMNKISPSGESSEVGFCSNTRTSVAGHGPQVLETLHYFRYDEYARSCRFKNR
ETSSFLPFNEGCYMYGQTLDLSKNNIFFIKSSDFRHLSFLKCLNLSGNSISQTLNGSEFQ
PLVELKYLDFSNNRLDLLYSTAFEELRNLEVLDISSNSHYFQSEGITHMLNFTKNLKVLR
KLMMNNNDISTSTSRTMESESLTILEFRGNHLDVLWKDGDNRYLKFFKNLLNLKELDISE
NSLSFLPPGVFESMPPNLKTLYLVNNKFKSFNWGKLQLLKNLETLDLSYNQLRTVPERLS
NCSRSLKKLILKNNQIRRLTKYFLQDAFQLRYLDLSSNKIQIIQKSSFPENVLNNLDMLL
LHRNRFLCTCDAVWFVWWVNHTEVTIPYLATDVTCTGPGAHKGQSVVSLDLYTCELDLTN
LILFSLSMSMALFLMVVTTANHLYFWDVWYSYHFCKAKIKGYQRLTLTDSCYDAFIVYDT
KDPAVTEWVLDELVAKLEDPREKHFNLCLEERDWLPGQPVLENLSQSIQLSKKTVFVMTD
KYAKTENFKIAFYLSHQRLIDEKVDVIILIFLEKPLQKSKFLQLRKRLCGSSVLEWPRNP
QAHPYFWQCLKNALATDNHVTYSQVFKETV
>EqCa TLR7 Heq15
MMFPMWTLKREFLILFNMILISKLLGARWFPKTLPCDVFLDAPKAQVIVDCTDKHLTDIP
GGIPTNATNLTLTINHIPGISPASFHQLENLVEIDFRCNCVPVRLGPKDNVCKNRLQIKP
RSFSRLTNLKSLYLDGNQLLEIPQDLPPSLQLLSLEANNIFLIMKKNLTELANIEMLYLG
QNCYYRNPCNVSFFIEKDAFLNLKNLKLLSLKDNNITAVPTILPSSLTELYLYNNIIAKI
QEDDFKMLNQLQILDLSGNCPRCYNVPYPCTPCENNSPLQIHANAFDALTELQVLRLHSN
SLQYVPQRWFKNINKLKELDLSQNFLAKEIGDAKFLHLLHNLVQLDLSFNYELQVYHASM
NLSEAFSSLKNLRVLRIKGYVFKELKDLNLSPLRNLSNLEVLDLGTNFIKIADLSIFKQF
KTLKVIDLSMNKISPSGESSEVGFCSNTRTSVAGHGPQVLETLHYFRYDEYARSCRFKNR
ETSSFLPFNEGCYMYGQTLDLSKNNIFFIKSSDFRHLSFLKCLNLSGNSISQTLNGSEFQ
PLVELKYLDFSNNRLDLLYSTAFEELRNLEVLDISSNSHYFQSEGITHMLNFTKNLKVLR
KLMMNNNDISTSTSRTMESESLTILEFRGNHLDVLWKDGDNRYLKFFKNLLNLKELDISE
NSLSFLPPGVFESMPPNLKTLYLVNNKFKSFNWGKLQLLKNLETLDLSYNQLRTVPERLS
NCSRSLKKLILKNNQIRRLTKYFLQDAFQLRYLDLSSNKIQIIQKSSFPENVLNNLDMLL
LHRNRFLCTCDAVWFVWWVNHTEVTIPYLATDVTCTGPGAHKGQSVVSLDLYTCELDLTN
LILFSLSMSMALFLMVVTTANHLYFWDVWYSYHFCKAKIKGYQRLTLTDSCYDAFIVYDT
KDPAVTEWVLDELVAKLEDPREKHFNLCLEERDWLPGQPVLENLSQSIQLSKKTVFVMTD
KYAKTENFKIAFYLSHQRLIDEKVDVIILIFLEKPLQKSKFLQLRKRLCGSSVLEWPRNP
QAHPYFWQCLKNALATDNHVTYSQVFKETV
>EqCa TLR7 Heq16
MMFPMWTLKREFLILFNMILISKLLGARWFPKTLPCDVFLDAPKAQVIVDCTDKHLTDIP
GGIPTNATNLTLTINHIPGISPASFHQLENLVEIDFRCNCVPVRLGPKDNVCKNRLQIKP
RSFSRLTNLKSLYLDGNQLLEIPQDLPPSLQLLSLEANNIFLIMKKNLTELANIEMLYLG
QNCYYRNPCNVSFFIEKDAFLNLKNLKLLSLKDNNITAVPTILPSSLTELYLYNNIIAKI
QEDDFKMLNQLQILDLSGNCPRCYNVPYPCTPCENNSPLQIHANAFDALTELQVLRLHSN
SLQYVPQRWFKNINKLKELDLSQNFLAKEIGDAKFLHLLHNLVQLDLSFNYELQVYHASM
NLSEAFSSLKNLRVLRIKGYVFKELKDLNLSPLRNLSNLEVLDLGTNFIKIADLSIFKQF
KTLKVIDLSMNKISPSGESSEVGFCSNTRTSVAGHGPQVLETLHYFRYDEYARSCRFKNR
ETSSFLPFNEGCYMYGQTLDLSKNNIFFIKSSDFRHLSFLKCLNLSGNSISQTLNGSEFQ
PLVELKYLDFSNNRLDLLYSTAFEELRNLEVLDISSNSHYFQSEGITHMLNFTKNLKVLR
KLMMNNNDISTSTSRTMESESLTILEFRGNHLDVLWKDGDNRYLKFFKNLLNLKELDISE
NSLSFLPPGVFESMPPNLKTLYLVNNKFKSFNWGKLQLLKNLETLDLSYNQLRTVPERLS
NCSRSLKKLILKNNQIRRLTKYFLQDAFQLRYLDLSSNKIQIIQKSSFPENVLNNLDMLL
LHRNRFLCTCDAVWFVWWVNHTEVTIPYLATDVTCTGPGAHKGQSVVSLDLYTCELDLTN
LILFSLSMSMALFLMVVTTANHLYFWDVWYSYHFCKAKIKGYQRLTLTDSCYDAFIVYDT
KDPAVTEWVLDELVAKLEDPREKHFNLCLEERDWLPGQPVLENLSQSIQLSKKTVFVMTD
KYAKTENFKIAFYLSHQRLIDEKVDVIILIFLEKPLQKSKFLQLRKRLCGSSVLEWPRNP
QAHPYFWQCLKNALATDNHVTYSQVFKETV
>EqQu TLR7 XP 046529515.1
MMFPMWTLKREFLILFNMILISKLLGARWFPKTLPCDVFLDAPKAQVIVDCTDKHLTDIP
GGIPTNATNLTLTINHIPGISPASFHQLENLVEIDFRCNCVPVRLGPKDNVCKNRLQIKP
RSFSRLTNLKSLYLDGNQLLEIPQDLPPSLQLLSLEANNIFLIMKKNLTELANIEMLYLG
QNCYYRNPCNVSFFIEKDAFLNLKNLKLLSLKDNNITAVPTILPSSLTELYLYNNIIAKI
QEDDFKMLNQLQILDLSGNCPRCYNVPYPCTPCENNSPLQIHANAFDALTELQVLRLHSN
SLQYVPQRWFKNINKLKELDLSQNFLAKEIGDAKFLHLLHNLVQLDLSFNYELQVYHASM
NLSEAFSSLKNLRVLRIKGYVFKELKDLNLSPLRNLSNLEVLDLGTNFIKIADLSIFKQF
KTLKVIDLSMNKISPSGESSEVGFCSNTRTSVAGHGPQVLETLHYFRYDEYARSCRFKNR
ETSSFLPFNEGCYMYGQTLDLSKNNIFFIKSSDFRHLSFLKCLNLSGNSISQTLNGSEFQ
PLAELKYLDFSNNRLDLLYSTAFEELRNLEVLDISSNSHYFQSEGITHMLNFTKNLKVLR
KLMMNNNDISTSTSRTMESESLTILEFRGNHLDVLWKDGDNRYLKFFKNLLNLKELDISE
NSLSFLPPGVFESMPPNLKTLYLVNNKFKSFNWGKLQLLKNLETLDLSYNQLRTVPERLS
NCSRSLKKLILKNNQIRHLTKYFLQDAFQLRYLDLSSNKIQIIQKSSFPENVLNNLDMLL
LHRNRFLCTCDAVWFVWWVNHTEVTIPYLATDVTCTGPGAHKGQSVVSLDLYTCELDLTN
LILFSLSMSMALFLMVVTTANHLYFWDVWYSYHFCKAKIKGYQRLTPTDSCYDAFIVYDT
KDPAVTEWVLDELVAKLEDPREKHFNLCLEERDWLPGQPVLENLSQSIQLSKKTVFVMTD
KYAKTENFKIAFYLSHQRLIDEKVDVIILIFLEKPLQKSKFLQLRKRLCGSSVLEWPRNP
QAHPYFWQCLKNALATDNHVTYSQVFKETV
>EqAs TLR7 XP 014724205.1
MMFPMWTLKREFLILFNMILISKLLGARWFPKTLPCDVFLDAPKAQVIVDCTDKHLTDIP
GGIPTNATNLTLTINHIPGISPASFHQLENLVEIDFRCNCVPVRLGPKDNVCKNRLQIKP
RSFSRLTNLKSLYLDGNQLLEIPQDLPPSLQLLSLEANNIFLIMKKNLTELANIEMLYLG
QNCYYRNPCNVSFFIEKDAFLNLKNLKLLSLKDNNITAVPTILPSSLTELYLYNNIIAKI
QEDDFKMLNQLQILDLSGNCPRCYNVPYPCTPCENNSPLQIHANAFDALTELQVLRLHSN
SLQYVPQRWFKNINKLKELDLSQNFLAKEIGDAKFLHLLHNLVQLDLSFNYELQVYHASM
NLSEAFSSLKNLRVLRIKGYVFKELKDLNLSPLRNLSNLEVLDLGTNFIKIADLSIFKQF
KTLKVIDLSMNKISPSGESSEVGFCSNTRTSVAGHGPQVLETLHYFRYDEYARSCRFKNR
ETSSFLPFNEGCYMYGQTLDLSKNNIFFIKSSDFRHLSFLKCLNLSGNSISQTLNGSEFQ
PLVELKYLDFSNNRLDLLYSTAFEELRNLEVLDISSNSHYFQSEGITHMLNFTKNLKVLR
KLMMNNNDISTSTSRTMESESLTILEFRGNHLDVLWKDGDNRYLKFFKNLLNLKELDISE
NSLSFLPPGVFESMPPNLKTLYLVNNKFKSFNWGKLQLLKNLETLDLSYNQLRTVPERLS
NCSRSLKKLILKNNQIRRLTKYFLQDAFQLRYLDLSSNKIQIIQKSSFPENVLNNLDMLL
LHRNRFLCTCDAVWFVWWVNHTEVTIPYLATDVTCTGPGAHKGQSVVSLDLYTCELDLTN
LILFSLSMSMALFLMVVTTANHLYFWDVWYSYHFCKAKIKGYQRLTPTDSCYDAFIVYDT
KDPAVTEWVLDELVAKLEDPREKHFNLCLEERDWLPGQPVLENLSQSIQLSKKTVFVMTD
KYAKTENFKIAFYLSHQRLIDEKVDVIILIFLEKPLQKSKFLQLRKRLCGSSVLEWPRNP
QAHPYFWQCLKNALATDNHVTYSQVFKETV
>EqPr TLR7 XP 008508001.1
MMFPMWTLKREFLILFNMILISKLLGARWFPKTLPCDVFLDAPKAQVIVDCTDKHLTDIP
GGIPTNATNLTLTINHIPGISPASFHQLENLVEIDFRCNCVPVRLGPKDNVCKNRLQIKP
RSFSRLTNLKSLYLDGNQLLEIPQDLPPSLQLLSLEANNIFLIMKKNLTELANIEMLYLG
QNCYYRNPCNVSFFIEKDAFLNLKNLKLLSLKDNNITAVPTILPSSLTELYLYNNIIAKI
QEDDFKMLNQLQILDLSGNCPRCYNVPYPCTPCENNSPLQIHANAFDALTELQVLRLHSN
SLQYVPQRWFKNINKLKELDLSQNFLAKEIGDAKFLHLLHNLVQLDLSFNYELQVYHASM
NLSEAFSSLKNLRVLRIKGYVFKELKDLNLSPLRNLSNLEVLDLGTNFIKIADLSIFKQF
KTLKVIDLSMNKISPSGESSEVGFCSNTRTSVAGHGPQVLETLHYFRYDEYARSCRFKNR
ETSSFLPFNEGCYMYGQTLDLSKNNIFFIKSSDFRHLSFLKCLNLSGNSISQTLNGSEFQ
PLVELKYLDFSNNRLDLLYSTAFEELRNLEVLDISSNSHYFQSEGITHMLNFTKNLKVLR
KLMMNNNDISTSTSRTMESESLTILEFRGNHLDVLWKDGDNRYLKFFKNLLNLKELDISE
NSLSFLPPGVFESMPPNLKTLYLVNNKFKSFNWGKLQLLKNLETLDLSYNQLRTVPERLS
NCSRSLKKLILKNNQIRRLTKYFLQDAFQLRYLDLSSNKIQIIQKSSFPENVLNNLDMLL
LHRNRFLCTCDAVWFVWWVNHTEVTIPYLATDVTCTGPGAHKGQSVVSLDLYTCELDLTN
LILFSLSMSMALFLMVVTTANHLYFWDVWYSYHFCKAKIKGYQRLTLTDSCYDAFIVYDT
KDPAVTEWVLDELVAKLEDPREKHFNLCLEERDWLPGQPVLENLSQSIQLSKKTVFVMTD
KYAKTENFKIAFYLSHQRLIDEKVDVIILIFLEKPLQKSKFLQLRKRLCGSSVLEWPRNP
QAHPYFWQCLKNALATDNHVTYSQVFKETV
>EqCa TLR7 NP 001075240.1
MMFPMWTLKREFLILFNMILISKLLGARWFPKTLPCDVFLDAPKAQVIVDCTDKHLTDIP
GGIPTNATNLTLTINHIPGISPASFHQLENLVEIDFRCNCVPVRLGPKDNVCKNRLQIKP
RSFSRLTNLKSLYLDGNQLLEIPQDLPPSLQLLSLEANNIFLIMKKNLTELANIEMLYLG
QNCYYRNPCNVSFFIEKDAFLNLKNLKLLSLKDNNITAVPTILPSSLTELYLYNNIIAKI
QEDDFKMLNQLQILDLSGNCPRCYNVPYPCTPCENNSPLQIHANAFDALTELQVLRLHSN
SLQYVPQRWFKNINKLKELDLSQNFLAKEIGDAKFLHLLHNLVQLDLSFNYELQVYHASM
NLSEAFSSLKNLRVLRIKGYVFKELKDLNLSPLRNLSNLEVLDLGTNFIKIADLSIFKQF
KTLKVIDLSMNKISPSGESSEVGFCSNTRTSVAGHGPQVLETLHYFRYDEYARSCRFKNR
ETSSFLPFNEGCYMYGQTLDLSKNNIFFIKSSDFRHLSFLKCLNLSGNSISQTLNGSEFQ
PLVELKYLDFSNNRLDLLYSTAFEELRNLEVLDISSNSHYFQSEGITHMLNFTKNLKVLR
KLMMNNNDISTSTSRTMESESLTILEFRGNHLDVLWKDGDNRYLKFFKNLLNLKELDISE
NSLSFLPPGVFESMPPNLKTLYLVNNKFKSFNWGKLQLLKNLETLDLSYNQLRTVPERLS
NCSRSLKKLILKNNQIRRLTKYFLQDAFQLRYLDLSSNKIQIIQKSSFPENVLNNLDMLL
LHRNRFLCTCDAVWFVWWVNHTEVTIPYLATDVTCTGPGAHKGQSVVSLDLYTCELDLTN
LILFSLSMSMALFLMVVTTANHLYFWDVWYSYHFCKAKIKGYQRLTLTDSCYDAFIVYDT
KDPAVTEWVLDELVAKLEDPREKHFNLCLEERDWLPGQPVLENLSQSIQLSKKTVFVMTD
KYAKTENFKIAFYLSHQRLIDEKVDVIILIFLEKPLQKSKFLQLRKRLCGSSVLEWPRNP
QAHPYFWQCLKNALATDNHVTYSQVFKETV
>EqCa TLR7 KL007970.1
MMFPMWTLKREFLILFNMILISKLLGARWFPKTLPCDVFLDAPKAQVIVDCTDKHLTDIP
GGIPTNATNLTLTINHIPGISPASFHQLENLVEIDFRCNCVPVRLGPKDNVCKNRLQIKP
RSFSRLTNLKSLYLDGNQLLEIPQDLPPSLQLLSLEANNIFLIMKKNLTELANIEMLYLG
QNCYYRNPCNVSFFIEKDAFLNLKNLKLLSLKDNNITAVPTILPSSLTELYLYNNIIAKI
QEDDFKMLNQLQILDLSGNCPRCYNVPYPCTPCENNSPLQIHANAFDALTELQVLRLHSN
SLQYVPQRWFKNINKLKELDLSQNFLAKEIGDAKFLHLLHNLVQLDLSFNYELQVYHASM
NLSEAFSSLKNLRVLRIKGYVFKELKDLNLSPLRNLSNLEVLDLGTNFIKIADLSIFKQF
KTLKVIDLSMNKISPSGESSEVGFCSNTRTSVAGHGPQVLETLHYFRYDEYARSCRFKNR
ETSSFLPFNEGCYMYGQTLDLSKNNIFFIKSSDFRHLSFLKCLNLSGNSISQTLNGSEFQ
PLVELKYLDFSNNRLDLLYSTAFEELRNLEVLDISSNSHYFQSEGITHMLNFTKNLKVLR
KLMMNNNDISTSTSRTMESESLTILEFRGNHLDVLWKDGDNRYLKFFKNLLNLKELDISE
NSLSFLPPGVFESMPPNLKTLYLVNNKFKSFNWGKLQLLKNLETLDLSYNQLRTVPERLS
NCSRSLKKLILKNNQIRRLTKYFLQDAFQLRYLDLSSNKIQIIQKSSFPENVLNNLDMLL
LHRNRFLCTCDAVWFVWWVNHTEVTIPYLATDVTCTGPGAHKGQSVVSLDLYTCELDLTN
LILFSLSMSMALFLMVVTTANHLYFWDVWYSYHFCKAKIKGYQRLTLTDSCYDAFIVYDT
KDPAVTEWVLDELVAKLEDPREKHFNLCLEERDWLPGQPVLENLSQSIQLSKKTVFVMTD
KYAKTENFKIAFYLSHQRLIDEKVDVIILIFLEKPLQKSKFLQLRKRLCGSSVLEWPRNP
QAHPYFWQCLKNALATDNHVTYSQVFKETV
>TaIn TLR7 PVIE01001303.1
MVFPMWTLKREFLILFNMILISKLLGARWFPKTLPCDVFSDAPKAHVIVDCTDKHLTEIP
GGIPTNATNLTLTINHIPGISPASFHQLDHLVEIDFRCNCIPVRLGPKDKVCPRRLQIKP
RSFSRLTYLKSLYLDGNQLLEIPQDLPPSLQLLSLEANNIFSIVKENLTELANIEMLYLG
QNCYYRNPCNVSFFIEKDAFLNLKNLKLLSLKDNNITAVPTILPSSLTELYLYNNIIAKI
QEDDFNNLNQLQILDLSGNCPRCYNVPYPCTPCENNSPLQIHVNAFDALTELQVLRLHSN
SLQYVPQRWFKNVNKLKELDLSQNFLAKEIGDAKFLYLLHNLVQLDLSFNYELQVYHAFM
NLSHAFSSLKNLKVLRIKGYVFKELNDLNLSPLRNLSNLEVLDLGTNFIKIADLSIFKQF
KTLKVIDLSVNKISPSGESSEVGFCSNTRTSVDGHGPQVLEALHYFRYDEYARSCRFKNK
ETSSFLPFNEDCYMYGQTLDLSRNNIFFIKSSDFQHLSFLKCLNLSGNSISQTLNGSEFQ
PLVELKYLDFSNNRLDLLYSTAFEELRNLEVLDISGNSHYFQSEGITHMLNFTKNLKVLK
KLMMNNNDISTSTSRTMESESLRILEFRGNHLDVLWRDGDNRYLKFFKNLLNLKELDISE
NSLSYLPSGVFDGMPPNLKTLYLVKNGLKSFNWGKLQYLKNLETLDLSYNMLKTVPERLS
NCSRSLKKLILKNNQIRSLTKYFLQGAFQLRHLDLSSNKIQIIQKTSFPENVLNNLEMLL
LHHNRFLCTCDAVWFVWWVNHTEVTIPYLATDVTCTGPGAHKGQSVVSLDLYTCELDLTN
LILFSFSISAALFLMVVTTANHLYFWDVWYSYHFCKAKIKGYQHLISPDSCYDAFIVYDT
KDPAVTEWVLDELVAKLEDPREKHFNLCLEERDWLPGHPVLENLSQSIQLSKKTVFVMTD
KYAKTENFKIAFYLSHQRLIDEKVDVIILIFLEKPLQKSKFLQLRKRLCGSSVLEWPTNP
QAHPYFWQCLKNALATDNHVTYSQVFKETV
>TaTe TLR7 PVID01005005.1
MVFPMWTLKREFLILFNMILISKLFGARWFPKTLPCDVFSDAPNAHVIVDCTDKHLTEIP
GGIPTNATNLTLTINHIPGISPASFHQLDHLVEIDFRCNCIPVRLGPKDKVCPRRLQIKP
RSFSRLTYLKSLYLDGNQLLEIPQDLPPSLQLLSLEANNIFSIMKENLTELANIEMLYLG
QNCYYRNPCNVSFFIEKDAFLNLKNLKLLSLKDNNITAVPTILPSSLTELYLYNNIIAKI
QEDDFNNLNQLQILDLSGNCPRCYNVPYPCTPCENNSPLQIHVNAFDALTELQVLRLHSN
SLQYVPQRWFKNVNKLKELDLSQNFLAKEIGDAKFLYLLHNLVQLDLSFNYELQVYHAFM
NLSHAFSSLKNLKVLRIKGYVFKELNDLNLSPLRNLSNLEVLDLGTNFIKIADLSIFKQF
KTLKVIDLSVNKISPSGESSEVGFCSNTRTSVDGHGPQVLEALHYFRYDEYARSCRFKNK
ETSSFLPFNEGCYMYGQTLDLSRNNIFFIKSSDFQHLSFLKCLNLSGNSISQTLNGSEFQ
PLVELKYLDFSNNRLDLLYSTAFEELRNLEVLDISGNSHYFQSEGITHMLNFTKNLKVLK
KLMMNNNDISTSTSRTMESESLRILEFRGNHLDVLWRDGDNRYLKFFKNLLNLKELDISE
NSLSYLPSGVFDGMPPNLKTLYLVKNGLKSFSWGKLQYLKNLETLDLSYNMLKTVPERLS
NCSSSLKKLILKNNQIRSLTKYFLQGAFQLRHLDLSSNKIQIIQKTSFPENVLNNLEMLL
LHHNRFLCTCDAVWFVWWVNHTEVTIPYLATDVTCTGPGAHKGQSVVSLDLYTCELDLTN
LILFSFSISAALFLMVVTTANHLYFWDVWYSYHFCKAKIKGYQRLISPDSCYDAFIVYDT
KDPAVTEWVLDELVAKLEDPREKHFNLCLEERDWLPGHPVLENLSQSIQLSKKTVFVMTD
KYAKTENFKIAFYLSHQRLIDEKVDVIILIFLERPLQKSKFLQLRKRLCGSSVLEWPTNP
QAHPYFWQCLKNALATDNHVTYSQVFKETV
>RhUn TLR7 BOSQ02004008.1
MVFPMWTLKREFLILFNIILISRLLGARWFPKTLPCDVFLDAPKGHVIVDCTDKHLTEIP
GGIPANATNLTLTINHIPGISPASFHRLDHLVEIDFRCNCIPVRLGPKDNVCTRRLQIKP
RSFSRLIYLKALYLDGNQLLEIPQDLPPSLQLLSLEANNIFWIMKENLTELANIEMLYLG
QNCYYRNPCNVSFFIEKDAFLNLKNLKLLSLKDNNITAVPTILPSSLTELYLYNNIIAKI
QEDDFNNLNQLQILDLSGNCPRCYNVPYPCTPCENNSPLQIHVNAFDALAELQVLRLHSN
SLQYVPQRWFKNINKLKELDLSQNFLAKEIGDAKFLHLLHNLVQLDLSFNYELQVYHTSM
NLSDAFSSLKNLKVLRIKGYVFKELNDRNLSPLRNLSNLEILDLGTNFIKIADLSIFKQF
KTLKVIDLSVNKISPSGESSEVGFCSNTRASVESHGPQVLDTLHYFRYDEYARSCRFKNK
ETSSFLPFNEGCYMYGQTLDLSRNSIFFIKSSDFQHLSFLKCLNLSGNSISQTLNGSEFQ
PLVELKYLDFSNNRLDLLYSTAFEELHNLEVLDISSNSHYFQSEGITHMLNFTKNLKFLK
KLMMNNNDISTSTSRIMESESLRTLEFRGNHLDVLWRDGDNRYLKFFKNLQNLKELDISE
NSLSFLPPGVFDGMPPNLKTLYLVKNRLKSFNWRKLQYLKNLETLDLSYNQLKTVPERLS
NCSSSLKKLILNNNQIRRLTKYFLQDAFQLRHLDLSSNKIQIIQKTSFPENVLNNLEMLL
LHHNRFLCTCDAVWFVWWVNHTEVTIPYLATDVTCTGPGAHKGQSVVSLDLYTCELDLTN
FILFSLSISAALFLMVVTTASHLYFWDVWYSYHFCKAKIKGYQRLISPDSCYDAFIVYDT
KDPAVTEWVLDELVAKLEDPREKHFNLCLEERDWLPGQPVLENLSQSIQLSKKTVFVMTD
KYAKTENFKIAFYLSHQRLIDEKVDVIILIFLEKPLQKSKFLQLRKRLCGSSVLEWPTNP
QAHPYFWQCLKNALATDNHVTYSQVFKETV
>DiBi TLR7 CM036987.1
MVFPMWTLKREFLILFNIILISRLLGARWFPKTLPCDVFLDAPKGHVIVDCTDKHLTEIP
GGIPANATNLTLTINHIPGISPASFHRLDHLVEIDFRCNCIPVRLGPKDNVCTRRLQIKP
RSFSRLIYLKALYLDGNQLLEIPQDLPPSLQLLSLEANNIFWIMKENLTELANIEMLYLG
QNCYYRNPCNVSFFIEKDAFLNLKNLKLLSLKDNNITAVPTILPSSLTELYLYNNIIAKI
QEDDFNNLNQLQILDLSGNCPRCYNVPYPCTPCENNSPLQIHVNAFDALTELQVLRLHSN
SLQYVPQRWFKNINKLKELDLSQNFLAKEIGDAKFLHLLHNLVQLDLSFNYELQVYHTSM
NLSDAFSSLKNLKVLRIKGYVFKELNDRNLSPLRNLSNLEILDLGTNFIKIADLSIFKQF
KTLKVIDLSVNKISPSGESSEVGFCSNIRTSVESHGPQVLDTLHYFRYDEYARSCRFKNK
ETSSFLPFNEGCYMYGQTLDLSRNSIFFIKSSDFQHLSFLKCLNLSGNSISQTLNGSEFQ
PLVELKYLDFSNNRLDLLYSTAFEELHNLEVLDISSNSHYFQSEGITHMLNFTKNLKFLK
KLMMNNNDISTSTSRIMESESLRTLEFRGNHLDVLWRDGDNRYLKFFKNLRNLKELDISE
NSLSFLPPGVFDGMPPNLKTLYLVKNRLKSFNWRKLQYLKNLETLDLSYNQLKTVPERLS
NCSSSLKKLILNNNQIRRLTKYFLQDAFQLRHLDLSSNKIQIIQKTSFPENVLNNLEMLL
LHHNRFLCTCDAVWFVWWVNHTEVTIPYLATDVTCTGPGAHKGQSVVSLDLYTCELDLTN
FVLFSLSISAAIFLMVVTTANHLYFWDVWYSYHFCKAKIKGYQRLISPDSCYDAFIVYDT
KDPAVTEWVLDELVAKLEDPREKHFNLCLEERDWLPGQPVLENLSQSIQLSKKTVFVMTD
KYAKTENFKIAFYLSHQRLIDEKVDVIILIFLEKPLQKSKFLQLRKRLCGSSVLEWPTNP
QAHPYFWQCLKNALATDNHVTYSQVFKETV
>DiSu TLR7 PEKH010009301.1
MVFPMWTLKREFLILFNIILISKLLGARWFPKTLPCDVFLDAPKGHVIVDCTDKHLTEIP
GGIPTNATNLTLTINHIPGISPASFHRLDHLVEIDFRCNCIPVRLGPKDNVCTRRLQIKP
RSFSRLIYLKALYLDGNQLLEIPQDLPPSLQLLSLEANNIFWIMKENLTELANIEMLYLG
QNCYYRNPCNVSFFIEKDAFLNLKNLKLLSLKDNNITAVPTILPSSLTELYLYNNIIAKI
QEDDFNNLNQLQILDLSGNCPRCYNVPYPCTPCENNSPLQIHASAFDALTELQILRLHSN
SLQYVPQRWFKNINKLKELDLSQNFLAKEIGDAKFLHLLHNLVQLDLSFNYELQVYHTSM
NLSDAFSSLKNLKVLRIKGYVFKELNDRNLSPLRNLSNLEILDLGTNFIKIADLSIFKQF
KTLKVIDLSVNKISPSGESSEVGFCSNTRTSVESHGPQVLDTLHYFRYDEYARSCRFKNK
ETSSFLPFNEGCYMYGQTLDLSRNSIFFIKSSDFQHLSFLKCLNLSGNSISQTLNGSEFQ
PLVELKYLDFSNNRLDLLYSTAFEELHNLEVLDISSNSHYFQSEGITHMLNFTKNLKFLK
KLMMNNNDISTSTSRIMESESLRTLEFRGNHLDVLWRDGDNRYLKFFKNLRNLKELDISE
NSLSFLPPGVFDGMPPNLKTLYLVKNRLKSFNWRKLQYLKNLETLDLSYNQLKTVPERLS
NCSSSLKKLILNNNQIRRLTKYFLQDAFQLRHLDLSSNKIQIIQKTSFPENVLNNLEMLL
LHHNRFLCTCDAVWFVWWVNHTEVTIPYLATDVTCTGPGAHKGQSVVSLDLYTCELDLTN
FILFSLSISAALFLMVVTTASHLYFWDVWYSYHFCKAKIKGYQRLISPDSCYDAFIVYDT
KDPAVTEWVLDELVAKLEDPREKHFNLCLEERDWLPGQPVLENLSQSIQLSKKTVFVMTD
KYAKTENFKIAFYLSHQRLIDEKVDVIILIFLEKPLQKSKFLQLRKRLCGSSVLEWPTNP
QAHPYFWQCLKNALATDNHVTYSQVFKETV
>CeSi TLR7 XP 004435171.1
MVFPMWTLKREFLILFNIILISRLLGARWFPKTLPCDVFLDAPKGHVIVDCTDKHLTEIP
GGIPANATNLTLTINHIPGISPASFHRLDHLVEIDFRCNCIPVRLGPKDNVCTRRLQIKP
RSFSRLIYLKALYLDGNQLLEIPQDLPPSLQLLSLEANNIFWIMKENLTELANIEMLYLG
QNCYYRNPCNVSFFIEKDAFLNLKNLKLLSLKDNNITAVPTILPSSLTELYLYNNIIAKI
QEDDFNNLNQLQILDLSGNCPRCYNVPYPCTPCENNSPLQIHVNAFDALTELQVLRLHSN
SLQYVPQRWFKNINKLKELDLSQNFLAKEIGDAKFLHLLHNLVQLDLSFNYELQVYHTSM
NLSDAFSSLKNLKVLRIKGYVFKELNDRNLSPLRNLSNLEILDLGTNFIKIADLSIFKQF
KTLKVIDLSVNKISPSGESSEVGFCSNIRTSVESHGPQVLDTLHYFRYDEYARSCRFKNK
ETSSFLPFNEGCYMYGQTLDLSRNSIFFIKSSDFQHLSFLKCLNLSGNSISQTLNGSEFQ
PLVELKYLDFSNNRLDLLYSTAFEELHNLEVLDISSNSHYFQSEGITHMLNFTKNLKFLK
KLMMNNNDISTSTSRIMESESLRTLEFRGNHLDVLWRDGDNRYLKFFKNLRNLKELDISE
NSLSFLPPGVFDGMPPNLKTLYLVKNRLKSFNWRKLQYLKNLETLDLSYNQLKTVPERLS
NCSSSLKKLILNNNQIRRLTKYFLQDAFQLRHLDLSSNKIQIIQKTSFPENVLNNLEMLL
LHHNRFLCTCDAVWFVWWVNHTEVTIPYLATDVTCTGPGAHKGQSVVSLDLYTCELDLTN
FVLFSLSISAAIFLMVVTTASHLYFWDVWYSYHFCKAKIKGYQRLISPDSCYDAFIVYDT
KDPAVTEWVLDELVAKLEDPREKHFNLCLEERDWLPGQPVLENLSQSIQLSKKTVFVMTD
KYAKTENFKIAFYLSHQRLIDEKVDVIILIFLEKPLQKSKFLQLRKRLCGSSVLEWPTNP
QAHPYFWQCLKNALATDNHVTYSQVFKETV
