# Supplementary material for: Twelve toll-like receptor (TLR) genes in the family Equidae – comparative genomics, selection and evolution
Source: Vet Res Commun. 2023 Oct 24;48(2):725–41. doi: 10.1007/s11259-023-10245-4 (PMC10998774; doi:10.1007/s11259-023-10245-4)
Supplement: Supplementary file 3 — Supplementary Material 3 [file 11259_2023_10245_MOESM3_ESM.zip › TLR7 CDS.fas]

>EqGr_TLR7_Heq1
ATGATGTTTCCTATGTGGACATTGAAGAGAGAATTTCTTATCCTTTTTAACATGATCCTA
ATTTCCAAACTCCTTGGAGCTAGATGGTTTCCTAAAACTCTGCCCTGTGATGTCTTTTTG
GATGCCCCAAAGGCCCAGGTGATTGTGGACTGCACAGACAAGCATTTGACGGACATTCCT
GGAGGTATTCCCACCAACGCTACCAACCTCACCCTCACCATTAACCACATACCAGGCATC
TCTCCAGCCTCCTTCCACCAGCTAGAAAATCTGGTAGAGATTGATTTCAGATGCAACTGT
GTACCTGTTCGGCTGGGGCCAAAGGACAATGTATGTAAGAATAGGCTGCAGATTAAACCC
AGAAGCTTTAGTAGACTCACTAATTTAAAATCCCTTTACCTGGATGGAAACCAGCTTCTA
GAAATACCTCAGGATCTTCCTCCCAGCTTACAGCTGCTGAGCCTTGAGGCCAACAATATC
TTTTTGATCATGAAAAAGAATCTAACAGAATTGGCCAACATAGAAATGCTCTACTTGGGC
CAAAACTGTTATTATCGCAATCCTTGTAATGTTTCATTTTTCATTGAAAAAGATGCTTTC
CTAAATCTGAAAAATTTAAAATTGCTCTCCCTAAAAGATAACAATATCACAGCTGTCCCC
ACTATTTTGCCATCTTCTTTAACAGAACTCTATCTTTACAACAACATCATTGCAAAAATC
CAAGAAGATGATTTTAAGATGCTCAATCAGCTGCAAATTCTTGACCTAAGTGGAAATTGT
CCTCGTTGTTATAATGTGCCATATCCTTGTACACCCTGTGAAAATAATTCTCCCCTACAG
ATCCATGCAAATGCTTTTGATGCCTTGACGGAGTTACAAGTTTTACGTCTGCATAGTAAC
TCTCTTCAGTATGTGCCCCAAAGATGGTTTAAAAACATTAACAAACTTAAAGAACTAGAT
CTCTCCCAAAACTTCTTGGCCAAAGAAATTGGGGATGCCAAATTTTTGCATCTTCTTCAC
AACCTTGTCCAATTGGATCTGTCTTTCAATTACGAACTTCAGGTCTATCATGCGTCTATG
AATCTGTCAGAGGCATTTTCTTCATTGAAAAACCTCAGAGTTTTGCGGATCAAAGGATAC
GTCTTTAAGGAGCTGAAAGACCTTAATCTCTCCCCATTACGTAATCTTTCCAATCTTGAA
GTCCTTGATCTTGGCACTAACTTTATAAAAATTGCTGACCTCAGCATATTCAAACAATTT
AAAACATTGAAAGTCATAGACCTTTCAATGAATAAAATATCACCTTCAGGAGAGTCAAGT
GAAGTTGGCTTCTGCTCTAACACCAGAACTTCTGTAGCAGGTCACGGGCCCCAGGTCCTT
GAAACATTACATTATTTCAGGTATGATGAGTATGCAAGGAGTTGCAGGTTCAAAAACAGA
GAGACTTCTTCTTTCTTGCCTTTTAATGAAGGTTGTTACATGTATGGGCAGACCTTGGAC
CTAAGTAAGAATAATATATTTTTTATCAAATCCTCTGATTTTCGGCATCTTTCTTTCCTC
AAATGCCTAAATTTGTCAGGAAATAGCATTAGCCAAACTCTTAATGGCAGTGAATTTCAG
CCTTTAGTGGAGTTGAAATACTTGGATTTCTCTAACAACCGGCTTGATTTACTCTACTCG
ACGGCTTTTGAGGAGCTACGCAACCTACAAGTTCTAGATATAAGTAGTAACAGCCATTAT
TTTCAATCAGAGGGGATTACTCACATGCTAAACTTTACCAAGAACCTGAAGGTTCTGAGG
AAACTGATGATGAACAACAATGACATCTCTACCTCCACCAGCAGGACAATGGAGAGCGAA
TCTCTTACAATTCTAGAATTCAGAGGAAATCATTTGGATGTTTTATGGAAAGATGGTGAT
AACAGATACTTAAAATTCTTCAAGAATCTGCTAAACCTAAAGGAATTAGACATCTCTGAA
AATTCCCTGAGTTTCTTGCCTCCTGGAGTTTTTGAAAGTATGCCTCCAAATCTAAAGACT
CTCTACTTGGTCAACAATAAGTTTAAGTCTTTCAACTGGGGAAAACTCCAGCTTCTGAAG
AATCTAGAAACTTTGGACCTCAGCTACAACCAGCTGAGGACTGTCCCTGAAAGATTATCC
AACTGTTCCAGGAGCCTCAAGAAACTAATCCTTAAGAATAATCAAATCAGGCATCTGACA
AAGTATTTTCTACAAGATGCTTTCCAGTTACGATATCTGGACCTCAGCTCAAATAAAATC
CAGATTATCCAAAAGTCTAGCTTTCCAGAAAATGTCCTCAACAATCTGGACATGTTGCTT
TTGCATCGTAATAGGTTTCTGTGCACCTGCGATGCTGTGTGGTTTGTCTGGTGGGTTAAC
CATACAGAGGTGACTATTCCTTACTTGGCCACAGATGTGACTTGTACGGGGCCAGGAGCA
CACAAGGGCCAGAGTGTGGTCTCTCTGGATCTGTATACCTGTGAGTTAGATCTGACTAAC
TTGATTCTGTTCTCACTTTCCATGTCGATGGCTCTCTTTCTGATGGTGGTTACCACAGCG
AATCACCTCTATTTCTGGGATGTGTGGTATAGTTACCATTTCTGTAAGGCCAAAATAAAG
GGCTATCAACGTCTGACACCAACAGATTCTTGCTATGATGCTTTTATTGTGTATGATACT
AAAGACCCAGCGGTTACAGAGTGGGTTTTGGATGAGCTGGTGGCCAAATTGGAAGATCCA
AGAGAGAAACATTTTAATTTATGCCTTGAGGAAAGGGACTGGTTACCAGGGCAGCCGGTT
CTGGAAAACCTTTCCCAGAGCATACAGCTTAGCAAAAAGACGGTGTTTGTGATGACAGAC
AAGTATGCAAAGACTGAGAATTTTAAGATAGCATTTTACTTGTCCCATCAGAGGCTCATA
GATGAAAAAGTGGACGTAATTATCTTGATATTCCTTGAGAAACCACTTCAGAAGTCCAAA
TTCCTCCAGCTCCGGAAGAGGCTCTGTGGGAGTTCTGTCCTTGAGTGGCCAAGAAACCCA
CAGGCTCACCCATACTTCTGGCAGTGTCTGAAAAATGCCCTGGCCACAGACAATCACGTG
ACCTATAGTCAGGTGTTCAAAGAGACGGTC
>EqQuAn_TLR7_Heq3
ATGATGTTTCCTATGTGGACATTGAAGAGAGAATTTCTTATCCTTTTTAACATGATCCTA
ATTTCCAAACTCCTTGGAGCTAGATGGTTTCCTAAAACTCTGCCCTGTGATGTCTTTTTG
GATGCCCCAAAGGCCCAGGTGATTGTGGACTGCACAGACAAGCATTTGACGGACATTCCT
GGAGGTATTCCCACCAACGCTACCAACCTCACCCTCACCATTAACCACATACCAGGCATC
TCTCCAGCCTCCTTCCACCAGCTAGAAAATCTGGTAGAGATTGATTTCAGATGCAACTGT
GTACCTGTTCGGCTGGGGCCAAAGGACAATGTATGTAAGAATAGGCTGCAGATTAAACCC
AGAAGCTTTAGTAGACTCACTAATTTAAAATCCCTTTACCTGGATGGAAACCAGCTTCTA
GAAATACCTCAGGATCTTCCTCCCAGCTTACAGCTGCTGAGCCTTGAGGCCAACAATATC
TTTTTGATCATGAAAAAGAATCTAACAGAATTGGCCAACATAGAAATGCTCTACTTGGGC
CAAAACTGTTATTATCGCAATCCTTGTAATGTTTCATTTTTCATTGAAAAAGATGCTTTC
CTAAATCTGAAAAATTTAAAATTGCTCTCCCTAAAAGATAACAATATCACAGCTGTCCCC
ACTATTTTGCCATCTTCTTTAACAGAACTCTATCTTTACAACAACATCATTGCAAAAATC
CAAGAAGATGACTTTAAGATGCTCAATCAGCTGCAAATTCTTGACCTAAGTGGAAATTGT
CCTCGTTGTTATAATGTGCCATATCCTTGTACACCCTGTGAAAATAATTCTCCCCTACAG
ATCCATGCAAATGCTTTTGATGCCTTGACGGAGTTACAAGTTTTACGTCTGCATAGTAAC
TCTCTTCAGTATGTGCCCCAAAGATGGTTTAAAAACATTAACAAACTTAAAGAACTAGAT
CTCTCCCAAAACTTCTTGGCCAAAGAAATTGGGGATGCCAAATTTTTGCATCTTCTTCAC
AACCTTGTCCAATTGGATCTGTCTTTCAATTACGAACTTCAGGTCTATCATGCGTCTATG
AATCTGTCAGAGGCATTTTCTTCATTGAAAAACCTGAGAGTTTTGCGGATCAAAGGATAC
GTCTTTAAGGAGCTGAAAGACCTTAATCTCTCCCCATTACGTAATCTTTCCAATCTTGAA
GTCCTTGATCTTGGCACTAACTTTATAAAAATTGCTGACCTCAGCATATTCAAACAATTT
AAAACATTGAAAGTCATAGACCTTTCAATGAATAAAATATCACCTTCAGGAGAGTCAAGT
GAAGTTGGCTTCTGCTCTAACACCAGAACTTCTGTAGCAGGTCACGGGCCCCAGGTCCTT
GAAACATTACATTATTTCAGGTATGATGAGTATGCAAGGAGTTGCAGGTTCAAAAACAGA
GAGACTTCTTCTTTCTTGCCTTTTAATGAAGGTTGTTACATGTATGGGCAGACCTTGGAC
CTAAGTAAGAATAATATATTTTTTATCAAATCCTCTGATTTTCGGCATCTTTCTTTCCTC
AAATGCCTAAATTTGTCAGGAAATAGCATTAGCCAAACTCTTAATGGCAGTGAATTTCAG
CCTTTAGCGGAGTTAAAATACCTGGATTTCTCTAACAACCGGCTTGATTTACTCTACTCG
ACGGCTTTTGAGGAGCTACGCAACCTAGAAGTTCTAGATATAAGTAGTAACAGCCATTAT
TTCCAATCAGAGGGAATTACTCACATGCTAAACTTTACCAAGAACCTGAAGGTTCTGCGG
AAACTGATGATGAACAACAATGACATCTCTACCTCCACCAGCAGGACAATGGAGAGCGAA
TCTCTTACAATTCTAGAATTCAGAGGAAATCATTTGGATGTTTTATGGAAAGATGGTGAT
AACAGATACTTAAAATTCTTCAAGAATCTGCTAAACCTAAAGGAATTAGACATCTCTGAA
AATTCCCTGAGTTTCTTGCCTCCTGGAGTTTTTGAAAGTATGCCTCCAAATCTAAAGACT
CTCTACTTGGTCAACAATAAGTTTAAGTCTTTCAATTGGGGAAAACTCCAGCTTCTGAAG
AATCTAGAAACTTTGGACCTCAGCTACAACCAGCTGAGGACTGTCCCTGAAAGATTATCC
AACTGTTCCAGGAGCCTCAAGAAACTAATCCTTAAGAATAATCAAATCAGGCATCTGACA
AAGTATTTTCTACAGGATGCTTTCCAGTTACGATATCTGGACCTCAGCTCAAATAAAATC
CAGATTATCCAAAAGTCTAGCTTTCCAGAAAATGTCCTCAACAATCTGGACATGTTGCTT
TTGCATCGTAATAGGTTTCTGTGCACCTGCGATGCTGTGTGGTTTGTCTGGTGGGTTAAC
CATACAGAGGTGACTATTCCTTACTTGGCCACAGATGTGACTTGTACGGGGCCAGGAGCA
CACAAGGGCCAGAGTGTGGTCTCTCTGGATCTGTATACCTGTGAGTTAGATCTGACTAAC
TTGATTCTGTTCTCACTTTCCATGTCAATGGCTCTCTTTCTGATGGTGGTTACCACAGCG
AATCACCTCTATTTCTGGGATGTGTGGTATAGTTACCATTTCTGTAAGGCCAAAATAAAG
GGCTATCAACGTCTGACACCAACAGATTCTTGCTATGATGCTTTTATTGTGTATGATACT
AAAGACCCAGCGGTTACAGAGTGGGTTTTGGATGAGCTAGTGGCCAAATTGGAAGATCCA
AGAGAGAAACATTTTAATTTATGCCTTGAGGAAAGGGACTGGTTACCAGGGCAGCCGGTT
CTGGAAAACCTTTCCCAGAGCATACAGCTTAGCAAAAAGACGGTGTTTGTGATGACAGAC
AAGTATGCAAAGACTGAGAATTTTAAGATAGCATTTTACTTGTCCCATCAGAGGCTCATA
GATGAAAAAGTGGATGTAATTATCTTGATATTCCTTGAGAAACCACTTCAGAAGTCCAAA
TTCCTCCAGCTCCGGAAGAGGCTCTGTGGGAGTTCTGTCCTTGAGTGGCCAAGAAACCCA
CAGGCTCACCCATACTTCTGGCAGTGTCTGAAAAATGCCCTGGCCACAGACAATCACGTG
ACCTATAGTCAGGTGTTCAAAGAGACGGTC
>EqQuAn_TLR7_Heq4
ATGATGTTTCCTATGTGGACATTGAAGAGAGAATTTCTTATCCTTTTTAACATGATCCTA
ATTTCCAAACTCCTTGGAGCTAGATGGTTCCCTAAAACTCTGCCCTGTGATGTCTTTTTG
GATGCCCCAAAGGCCCAGGTGATTGTGGACTGCACAGACAAGCATTTGACGGACATTCCT
GGAGGTATTCCCACCAACGCTACCAACCTCACCCTCACCATTAACCACATACCAGGCATC
TCTCCAGCCTCCTTCCACCAGCTAGAAAATCTGGTAGAGATTGATTTCAGATGCAACTGT
GTACCTGTTCGGCTGGGGCCAAAGGACAATGTATGTAAGAATAGGCTGCAGATTAAACCC
AGAAGCTTTAGTAGACTCACTAATTTAAAATCCCTTTACCTGGATGGAAACCAGCTTCTA
GAAATACCTCAGGATCTTCCTCCCAGCTTACAGCTGCTGAGCCTTGAGGCCAACAATATC
TTTTTGATCATGAAAAAGAATCTAACAGAATTGGCCAACATAGAAATGCTCTACTTGGGC
CAAAACTGTTATTATCGCAATCCTTGTAATGTTTCATTTTTCATTGAAAAAGATGCTTTC
CTAAATCTGAAAAATTTAAAATTGCTCTCCCTAAAAGATAACAATATCACAGCTGTCCCC
ACTATTTTGCCATCTTCTTTAACAGAACTCTATCTTTACAACAACATCATTGCAAAAATC
CAAGAAGATGATTTTAAGATGCTCAATCAGCTGCAAATTCTTGACCTAAGTGGAAATTGT
CCTCGTTGTTATAATGTGCCATATCCTTGTACACCCTGTGAAAATAATTCTCCCCTACAG
ATCCATGCAAATGCTTTTGATGCCTTGACGGAGTTACAAGTTTTACGTCTGCATAGTAAC
TCTCTTCAGTATGTGCCCCAAAGATGGTTTAAAAACATTAACAAACTTAAAGAACTAGAT
CTCTCCCAAAACTTCTTGGCCAAAGAAATTGGGGATGCCAAATTTTTGCATCTTCTTCAC
AACCTTGTCCAATTGGATCTGTCTTTCAATTACGAACTTCAGGTCTATCATGCGTCTATG
AATCTGTCAGAGGCATTTTCTTCATTGAAAAACCTCAGAGTTTTGCGGATCAAAGGATAC
GTCTTTAAGGAGCTGAAAGACCTTAATCTCTCCCCATTACGTAATCTTTCCAATCTTGAA
GTCCTTGATCTTGGCACTAACTTTATAAAAATTGCTGACCTCAGCATATTCAAACAATTT
AAAACATTGAAAGTCATAGACCTTTCAATGAATAAAATATCACCTTCAGGAGAGTCAAGT
GAAGTTGGCTTCTGCTCTAACACCAGAACTTCTGTAGCAGGTCACGGGCCCCAGGTCCTT
GAAACATTACATTATTTCAGGTATGATGAGTATGCAAGGAGTTGCAGGTTCAAAAACAGA
GAGACTTCTTCTTTCTTGCCTTTTAATGAAGGTTGTTACATGTATGGGCAGACCTTGGAC
CTAAGTAAGAATAATATATTTTTTATCAAATCCTCTGATTTTCGGCATCTTTCTTTCCTC
AAATGCCTAAATTTGTCAGGAAATAGCATTAGCCAAACTCTTAATGGCAGTGAATTTCAG
CCTTTAGCGGAGTTGAAATACTTGGATTTCTCTAACAACCGGCTTGATTTACTCTACTCG
ACGGCTTTTGAGGAGCTGCGCAACCTAGAAGTTCTAGATATAAGTAGTAACAGCCATTAT
TTCCAATCAGAGGGAATTACTCACATGCTAAACTTTACCAAGAACCTGAAGGTTCTGCGG
AAACTGATGATGAACAACAATGACATCTCTACCTCCACCAGCAGGACAATGGAGAGCGAA
TCTCTTACAATTCTAGAATTCAGAGGAAATCATTTGGATGTTTTATGGAAAGATGGTGAT
AACAGATACTTAAAATTCTTCAAGAATCTGCTAAACCTAAAGGAATTAGACATCTCTGAA
AATTCCCTGAGTTTCTTGCCTCCTGGAGTTTTTGAAAGTATGCCTCCAAATCTAAAGACT
CTCTACTTGGTCAACAATAAGTTTAAGTCTTTCAATTGGGGAAAACTCCAGCTTCTGAAG
AATCTAGAAACTTTGGACCTCAGCTACAACCAGCTGAGGACTGTCCCTGAAAGATTATCC
AACTGTTCCAGGAGCCTCAAGAAACTAATCCTTAAGAATAATCAAATCAGGCATCTGACA
AAGTATTTTCTACAAGATGCTTTCCAGTTACGATATCTGGACCTCAGCTCAAATAAAATC
CAGATTATCCAAAAGTCTAGCTTTCCAGAAAATGTCCTCAACAATCTGGACATGTTGCTT
TTGCATCGTAATAGGTTTCTGTGCACCTGCGATGCTGTGTGGTTTGTCTGGTGGGTTAAC
CATACAGAGGTGACTATTCCTTACTTGGCCACAGATGTGACTTGTACGGGGCCAGGAGCA
CACAAGGGCCAGAGTGTGGTCTCTCTGGATCTGTATACCTGTGAGTTAGATCTGACTAAC
TTGATTCTGTTCTCACTTTCCATGTCGATGGCTCTCTTTCTGATGGTGGTTACCACAGCG
AATCACCTCTATTTCTGGGATGTGTGGTATAGTTACCATTTCTGTAAGGCCAAAATAAAG
GGCTATCAACGTCTGACACCAACAGATTCTTGCTATGATGCTTTTATTGTGTATGATACT
AAAGACCCAGCGGTTACAGAGTGGGTTTTGGATGAGCTGGTGGCCAAATTGGAAGATCCA
AGAGAGAAACATTTTAATTTATGCCTTGAGGAAAGGGACTGGTTACCAGGGCAGCCGGTT
CTGGAAAACCTTTCCCAGAGCATACAGCTTAGCAAAAAGACGGTGTTTGTGATGACAGAC
AAGTATGCAAAGACTGAGAATTTTAAGATAGCATTTTACTTGTCCCATCAGAGGCTCATA
GATGAAAAAGTGGACGTAATTATCTTGATATTCCTTGAGAAACCACTTCAGAAGTCCAAA
TTCCTCCAGCTCCGGAAGAGGCTCTGTGGGAGTTCTGTCCTTGAGTGGCCAAGAAACCCA
CAGGCTCACCCATACTTCTGGCAGTGTCTGAAAAATGCCCTGGCCACAGACAATCACGTG
ACCTATAGTCAGGTGTTCAAAGAGACGGTC
>EqQuBoe_TLR7_Heq5
ATGATGTTTCCTATGTGGACATTGAAGAGAGAATTTCTTATCCTTTTTAACATGATCCTA
ATTTCCAAACTCCTTGGAGCTAGATGGTTCCCTAAAACTCTGCCCTGTGATGTCTTTTTG
GATGCCCCAAAGGCCCAGGTGATTGTGGACTGCACAGACAAGCATTTGACGGACATTCCT
GGAGGTATTCCCACCAACGCTACCAACCTCACCCTCACCATTAACCACATACCAGGCATC
TCTCCAGCCTCCTTCCACCAGCTAGAAAATCTGGTAGAGATTGATTTCAGATGCAACTGT
GTACCTGTTCGGCTGGGGCCAAAGGACAATGTATGTAAGAATAGGCTGCAGATTAAACCC
AGAAGCTTTAGTAGACTCACTAATTTAAAATCCCTTTACCTGGATGGAAACCAGCTTCTA
GAAATACCTCAGGATCTTCCTCCCAGCTTACAGCTGCTGAGCCTTGAGGCCAACAATATC
TTTTTGATCATGAAAAAGAATCTAACAGAATTGGCCAACATAGAAATGCTCTACTTGGGC
CAAAACTGTTATTATCGCAATCCTTGTAATGTTTCATTTTTCATTGAAAAAGATGCTTTC
CTAAATCTGAAAAATTTAAAATTGCTCTCCCTAAAAGATAACAATATCACAGCTGTCCCC
ACTATTTTGCCATCTTCTTTAACAGAACTCTATCTTTACAACAACATCATTGCAAAAATC
CAAGAAGATGATTTTAAGATGCTCAATCAGCTGCAAATTCTTGACCTAAGTGGAAATTGT
CCTCGTTGTTATAATGTGCCATATCCTTGTACACCCTGTGAAAATAATTCTCCCCTACAG
ATCCATGCAAATGCTTTTGATGCCTTGACGGAGTTACAAGTTTTACGTCTGCATAGTAAC
TCTCTTCAGTATGTGCCCCAAAGATGGTTTAAAAACATTAACAAACTTAAAGAACTAGAT
CTCTCCCAAAACTTCTTGGCCAAAGAAATTGGGGATGCCAAATTTTTGCATCTTCTTCAC
AACCTTGTCCAATTGGATCTGTCTTTCAATTACGAACTTCAGGTCTATCATGCGTCTATG
AATCTGTCAGAGGCATTTTCTTCATTGAAAAACCTGAGAGTTTTGCGGATCAAAGGATAC
GTCTTTAAGGAGCTGAAAGACCTTAATCTCTCCCCATTACGTAATCTTTCCAATCTTGAA
GTCCTTGATCTTGGCACTAACTTTATAAAAATTGCTGACCTCAGCATATTCAAACAATTT
AAAACATTGAAAGTCATAGACCTTTCAATGAATAAAATATCACCTTCAGGAGAGTCAAGT
GAAGTTGGCTTCTGCTCTAACACCAGAACTTCTGTAGCAGGTCACGGGCCCCAGGTCCTT
GAAACATTACATTATTTCAGGTATGATGAGTATGCAAGGAGTTGCAGGTTCAAAAACAGA
GAGACTTCTTCTTTCTTGCCTTTTAATGAAGGTTGTTACATGTATGGGCAGACCTTGGAC
CTAAGTAAGAATAATATATTTTTTATCAAATCCTCTGATTTTCGGCATCTTTCTTTCCTC
AAATGCCTAAATTTGTCAGGAAATAGCATTAGCCAAACTCTTAATGGCAGTGAATTTCAG
CCTTTAGCGGAGTTGAAATACCTGGATTTCTCTAACAACCGGCTTGATTTACTCTACTCG
ACGGCTTTTGAGGAGCTGCGCAACCTAGAAGTTCTAGATATAAGTAGTAACAGCCATTAT
TTCCAATCAGAGGGAATTACTCACATGCTAAACTTTACCAAGAACCTGAAGGTTCTGCGG
AAACTGATGATGAACAACAATGACATCTCTACCTCCACCAGCAGGACAATGGAGAGCGAA
TCTCTTACAATTCTAGAATTCAGAGGAAATCATTTGGATGTTTTATGGAAAGATGGTGAT
AACAGATACTTAAAATTCTTCAAGAATCTGCTAAACCTAAAGGAATTAGACATCTCTGAA
AATTCCCTGAGTTTCTTGCCTCCTGGAGTTTTTGAAAGTATGCCTCCAAATCTAAAGACT
CTCTACTTGGTCAACAATAAGTTTAAGTCTTTCAATTGGGGAAAACTCCAGCTTCTGAAG
AATCTAGAAACTTTGGACCTCAGCTACAACCAGCTGAGGACTGTCCCTGAAAGATTATCC
AACTGTTCCAGGAGCCTCAAGAAACTAATCCTTAAGAATAATCAAATCAGGCATCTGACA
AAGTATTTTCTACAAGATGCTTTCCAGTTACGATATCTGGACCTCAGCTCAAATAAAATC
CAGATTATCCAAAAGTCTAGCTTTCCAGAAAATGTCCTCAACAATCTGGACATGTTGCTT
TTGCATCGTAATAGGTTTCTGTGCACCTGCGATGCTGTGTGGTTTGTCTGGTGGGTTAAC
CATACAGAGGTGACTATTCCTTACTTGGCCACAGATGTGACTTGTACGGGGCCAGGAGCA
CACAAGGGCCAGAGTGTGGTCTCTCTGGATCTGTATACCTGTGAGTTAGATCTGACTAAC
TTGATTCTGTTCTCACTTTCCATGTCGATGGCTCTCTTTCTGATGGTGGTTACCACAGCG
AATCACCTCTATTTCTGGGATGTGTGGTATAGTTACCATTTCTGTAAGGCCAAAATAAAG
GGCTATCAACGTCTGACACCAACAGATTCTTGCTATGATGCTTTTATTGTGTATGATACT
AAAGACCCAGCGGTTACAGAGTGGGTTTTGGATGAGCTGGTGGCCAAATTGGAAGATCCA
AGAGAGAAACATTTTAATTTATGCCTTGAGGAAAGGGACTGGTTACCAGGGCAGCCGGTT
CTGGAAAACCTTTCCCAGAGCATACAGCTTAGCAAAAAGACGGTGTTTGTGATGACAGAC
AAGTATGCAAAGACTGAGAATTTTAAGATAGCATTTTACTTGTCCCATCAGAGGCTCATA
GATGAAAAAGTGGACGTAATTATCTTGATATTCCTTGAGAAACCACTTCAGAAGTCCAAA
TTCCTCCAGCTCCGGAAGAGGCTCTGTGGGAGTTCTGTCCTTGAGTGGCCAAGAAACCCA
CAGGCTCACCCATACTTCTGGCAGTGTCTGAAAAATGCCCTGGCCACAGACAATCACGTG
ACCTATAGTCAGGTGTTCAAAGAGACGGTC
>EqQuBor_TLR7_Heq8
ATGATGTTTCCTATGTGGACATTGAAGAGAGAATTTCTTATCCTTTTTAACATGATCCTA
ATTTCCAAACTCCTTGGAGCTAGATGGTTTCCTAAAACTCTGCCCTGTGATGTCTTTTTG
GATGCCCCAAAGGCCCAGGTGATTGTGGACTGCACAGACAAGCATTTGACGGACATTCCT
GGAGGTATTCCCACCAACGCTACCAACCTCACCCTCACCATTAACCACATACCAGGCATC
TCTCCAGCCTCCTTCCACCAGCTAGAAAATCTGGTAGAGATTGATTTCAGATGCAACTGT
GTACCTGTTCGGCTGGGGCCAAAGGACAATGTATGTAAGAATAGGCTGCAGATTAAACCC
AGAAGCTTTAGTAGACTCACTAATTTAAAATCCCTTTACCTGGATGGAAACCAGCTTCTA
GAAATACCTCAGGATCTTCCTCCCAGCTTACAGCTGCTGAGCCTTGAGGCCAACAATATC
TTTTTGATCATGAAAAAGAATCTAACAGAATTGGCCAACATAGAAATGCTCTACTTGGGC
CAAAACTGTTATTATCGCAATCCTTGTAATGTTTCATTTTTCATTGAAAAAGATGCTTTC
CTAAATCTGAAAAATTTAAAATTGCTCTCCCTAAAAGATAACAATATCACAGCTGTCCCC
ACTATTTTGCCATCTTCTTTAACAGAACTCTATCTTTACAACAACATCATTGCAAAAATC
CAAGAAGATGATTTTAAGATGCTCAATCAGCTGCAAATTCTTGACCTAAGTGGAAATTGT
CCTCGTTGTTATAATGTGCCATATCCTTGTACACCCTGTGAAAATAATTCTCCCCTACAG
ATCCATGCAAATGCTTTTGATGCCTTGACGGAGTTACAAGTTTTACGTCTGCATAGTAAC
TCTCTTCAGTATGTGCCCCAAAGATGGTTTAAAAACATTAACAAACTTAAAGAACTAGAT
CTCTCCCAAAACTTCTTGGCCAAAGAAATTGGGGATGCCAAATTTTTGCATCTTCTTCAC
AACCTTGTCCAATTGGATCTGTCTTTCAATTACGAACTTCAGGTCTATCATGCGTCTATG
AATCTGTCAGAGGCATTTTCTTCATTGAAAAACCTGAGAGTTTTGCGGATCAAAGGATAC
GTCTTTAAGGAGCTGAAAGACCTTAATCTCTCCCCATTACGTAATCTTTCCAATCTTGAA
GTCCTTGATCTTGGCACTAACTTTATAAAAATTGCTGACCTCAGCATATTCAAACAATTT
AAAACATTGAAAGTCATAGACCTTTCAATGAATAAAATATCACCTTCAGGAGAGTCAAGT
GAAGTTGGCTTCTGCTCTAACACCAGAACTTCTGTAGCAGGTCACGGGCCCCAGGTCCTT
GAAACATTACATTATTTCAGGTATGATGAGTATGCAAGGAGTTGCAGGTTCAAAAACAGA
GAGACTTCTTCTTTCTTGCCTTTTAATGAAGGTTGTTACATGTATGGGCAGACCTTGGAC
CTAAGTAAGAATAATATATTTTTTATCAAATCCTCTGATTTTCGGCATCTTTCTTTCCTC
AAATGCCTAAATTTGTCAGGAAATAGCATTAGCCAAACTCTTAATGGCAGTGAATTTCAG
CCTTTAGCGGAGTTGAAATACCTGGATTTCTCTAACAACCGGCTTGATTTACTCTACTCG
ACGGCTTTTGAGGAGCTGCGCAACCTAGAAGTTCTAGATATAAGTAGTAACAGCCATTAT
TTCCAATCAGAGGGAATTACTCACATGCTAAACTTTACCAAGAACCTGAAGGTTCTGCGG
AAACTGATGATGAACAACAATGACATCTCTACCTCCACCAGCAGGACAATGGAGAGCGAA
TCTCTTACAATTCTAGAATTCAGAGGAAATCATTTGGATGTTTTATGGAAAGATGGTGAT
AACAGATACTTAAAATTCTTCAAGAATCTGCTAAACCTAAAGGAATTAGACATCTCTGAA
AATTCCCTGAGTTTCTTGCCTCCTGGAGTTTTTGAAAGTATGCCTCCAAATCTAAAGACT
CTCTACTTGGTCAACAATAAGTTTAAGTCTTTCAATTGGGGAAAACTCCAGCTTCTGAAG
AATCTAGAAACTTTGGACCTCAGCTACAACCAGCTGAGGACTGTCCCTGAAAGATTATCC
AACTGTTCCAGGAGCCTCAAGAAACTAATCCTTAAGAATAATCAAATCAGGCATCTGACA
AAGTATTTTCTACAAGATGCTTTCCAGTTACGATATCTGGACCTCAGCTCAAATAAAATC
CAGATTATCCAAAAGTCTAGCTTTCCAGAAAATGTCCTCAACAATCTGGACATGTTGCTT
TTGCATCGTAATAGGTTTCTGTGCACCTGCGATGCTGTGTGGTTTGTCTGGTGGGTTAAC
CATACAGAGGTGACTATTCCTTACTTGGCCACAGATGTGACTTGTACGGGGCCAGGAGCA
CACAAGGGCCAGAGTGTGGTCTCTCTGGATCTGTATACCTGTGAGTTAGATCTGACTAAC
TTGATTCTGTTCTCACTTTCCATGTCGATGGCTCTCTTTCTGATGGTGGTTACCACAGCG
AATCACCTCTATTTCTGGGATGTGTGGTATAGTTACCATTTCTGTAAGGCCAAAATAAAG
GGCTATCAACGTCTGACACCAACAGATTCTTGCTATGATGCTTTTATTGTGTATGATACT
AAAGACCCAGCGGTTACAGAGTGGGTTTTGGATGAGCTGGTGGCCAAATTGGAAGATCCA
AGAGAGAAACATTTTAATTTATGCCTTGAGGAAAGGGACTGGTTACCAGGGCAGCCGGTT
CTGGAAAACCTTTCCCAGAGCATACAGCTTAGCAAAAAGACGGTGTTTGTGATGACAGAC
AAGTATGCAAAGACTGAGAATTTTAAGATAGCATTTTACTTGTCCCATCAGAGGCTCATA
GATGAAAAAGTGGACGTAATTATCTTGATATTCCTTGAGAAACCACTTCAGAAGTCCAAA
TTCCTCCAGCTCCGGAAGAGGCTCTGTGGGAGTTCTGTCCTTGAGTGGCCAAGAAACCCA
CAGGCTCACCCATACTTCTGGCAGTGTCTGAAAAATGCCCTGGCCACAGACAATCACGTG
ACCTATAGTCAGGTGTTCAAAGAGACGGTC
>EqQuBor_TLR7_Heq9
ATGATGTTTCCTATGTGGACATTGAAGAGAGAATTTCTTATCCTTTTTAACATGATCCTA
ATTTCCAAACTCCTTGGAGCTAGATGGTTCCCTAAAACTCTGCCCTGTGATGTCTTTTTG
GATGCCCCAAAGGCCCAGGTGATTGTGGACTGCACAGACAAGCATTTGACGGACATTCCT
GGAGGTATTCCCACCAACGCTACCAACCTCACCCTCACCATTAACCACATACCAGGCATC
TCTCCAGCCTCCTTCCACCAGCTAGAAAATCTGGTAGAGATTGATTTCAGATGCAACTGT
GTACCTGTTCGGCTGGGGCCAAAGGACAATGTATGTAAGAATAGGCTGCAGATTAAACCC
AGAAGCTTTAGTAGACTCACTAATTTAAAATCCCTTTACCTGGATGGAAACCAGCTTCTA
GAAATACCTCAGGATCTTCCTCCCAGCTTACAGCTGCTGAGCCTTGAGGCCAACAATATC
TTTTTGATCATGAAAAAGAATCTAACAGAATTGGCCAACATAGAAATGCTCTACTTGGGC
CAAAACTGTTATTATCGCAATCCTTGTAATGTTTCATTTTTCATTGAAAAAGATGCTTTC
CTAAATCTGAAAAATTTAAAATTGCTCTCCCTAAAAGATAACAATATCACAGCTGTCCCC
ACTATTTTGCCATCTTCTTTAACAGAACTCTATCTTTACAACAACATCATTGCAAAAATC
CAAGAAGATGATTTTAAGATGCTCAATCAGCTGCAAATTCTTGACCTAAGTGGAAATTGT
CCTCGTTGTTATAATGTGCCATATCCTTGTACACCCTGTGAAAATAATTCTCCCCTACAG
ATCCATGCAAATGCTTTTGATGCCTTGACGGAGTTACAAGTTTTACGTCTGCATAGTAAC
TCTCTTCAGTATGTGCCCCAAAGATGGTTTAAAAACATTAAGAAACTTAAAGAACTAGAT
CTCTCCCAAAACTTCTTGGCCAAAGAAATTGGGGATGCCAAATTTTTGCATCTTCTTCAC
AACCTTGTCCAATTGGATCTGTCTTTCAATTACGAACTTCAGGTCTATCATGCGTCTATG
AATCTGTCAGAGGCATTTTCTTCATTGAAAAACCTCAGAGTTTTGCGGATCAAAGGATAC
GTCTTTAAGGAGCTGAAAGACCTTAATCTCTCCCCATTACGTAATCTTTCCAATCTTGAA
GTCCTTGATCTTGGCACTAACTTTATAAAAATTGCTGACCTCAGCATATTCAAACAATTT
AAAACATTGAAAGTCATAGACCTTTCAATGAATAAAATATCACCTTCAGGAGAGTCAAGT
GAAGTTGGCTTCTGCTCTAACACCAGAACTTCTGTAGCAGGTCACGGGCCCCAGGTCCTT
GAAACATTACATTATTTCAGGTATGATGAGTATGCAAGGAGTTGCAGGTTCAAAAACAGA
GAGACTTCTTCTTTCTTGCCTTTTAATGAAGGTTGTTACATGTATGGGCAGACCTTGGAC
CTAAGTAAGAATAATATATTTTTTATCAAATCCTCTGATTTTCGGCATCTTTCTTTCCTC
AAATGCCTAAATTTGTCAGGAAATAGCATTAGCCAAACTCTTAATGGCAGTGAATTTCAG
CCTTTAGCGGAGTTGAAATACTTGGATTTCTCTAACAACCGGCTTGATTTACTCTACTCG
ACGGCTTTTGAGGAGCTGCGCAACCTAGAAGTTCTAGATATAAGTAGTAACAGCCATTAT
TTCCAATCAGAGGGAATTACTCACATGCTAAACTTTACCAAGAACCTGAAGGTTCTGCGG
AAACTGATGATGAACAACAATGACATCTCTACCTCCACCAGCAGGACAATGGAGAGCGAA
TCTCTTACAATTCTAGAATTCAGAGGAAATCATTTGGATGTTTTATGGAAAGATGGTGAT
AACAGATACTTAAAATTCTTCAAGAATCTGCTAAACCTAAAGGAATTAGACATCTCTGAA
AATTCCCTGAGTTTCTTGCCTCCTGGAGTTTTTGAAAGTATGCCTCCAAATCTAAAGACT
CTCTACTTGGTCAACAATAAGTTTAAGTCTTTCAATTGGGGAAAACTCCAGCTTCTGAAG
AATCTAGAAACTTTGGACCTCAGCTACAACCAGCTGAGGACTGTCCCTGAAAGATTATCC
AACTGTTCCAGGAGCCTCAAGAAACTAATCCTTAAGAATAATCAAATCAGGCATCTGACA
AAGTATTTTCTACAAGATGCTTTCCAGTTACGATATCTGGACCTCAGCTCAAATAAAATC
CAGATTATCCAAAAGTCTAGCTTTCCAGAAAATGTCCTCAACAATCTGGACATGTTGCTT
TTGCATCGTAATAGGTTTCTGTGCACCTGCGATGCTGTGTGGTTTGTCTGGTGGGTTAAC
CATACAGAGGTGACTATTCCTTACTTGGCCACAGATGTGACTTGTACGGGGCCAGGAGCA
CACAAGGGCCAGAGTGTGGTCTCTCTGGATCTGTATACCTGTGAGTTAGATCTGACTAAC
TTGATTCTGTTCTCACTTTCCATGTCGATGGCTCTCTTTCTGATGGTGGTTACCACAGCG
AATCACCTCTATTTCTGGGATGTGTGGTATAGTTACCATTTCTGTAAGGCCAAAATAAAG
GGCTATCAACGTCTGACACCAACAGATTCTTGCTATGATGCTTTTATTGTGTATGATACT
AAAGACCCAGCGGTTACAGAGTGGGTTTTGGATGAGCTGGTGGCCAAATTGGAAGATCCA
AGAGAGAAACATTTTAATTTATGCCTTGAGGAAAGGGACTGGTTACCAGGGCAGCCGGTT
CTGGAAAACCTTTCCCAGAGCATACAGCTTAGCAAAAAGACGGTGTTTGTGATGACAGAC
AAGTATGCAAAGACTGAGAATTTTAAGATAGCATTTTACTTGTCCCATCAGAGGCTCATA
GATGAAAAAGTGGACGTAATTATCTTGATATTCCTTGAGAAACCACTTCAGAAGTCCAAA
TTCCTCCAGCTCCGGAAGAGGCTCTGTGGGAGTTCTGTCCTTGAGTGGCCAAGAAACCCA
CAGGCTCACCCATACTTCTGGCAGTGTCTGAAAAATGCCCTGGCCACAGACAATCACGTG
ACCTATAGTCAGGTGTTCAAAGAGACGGTC
>EqQuCh_TLR7_Heq6
ATGATGTTTCCTATGTGGACATTGAAGAGAGAATTTCTTATCCTTTTTAACATGATCCTA
ATTTCCAAACTCCTTGGAGCTAGATGGTTTCCTAAAACTCTGCCCTGTGATGTCTTTTTG
GATGCCCCAAAGGCCCAGGTGATTGTGGACTGCACAGACAAGCATTTGACGGACATTCCT
GGAGGTATTCCCACCAACGCTACCAACCTCACCCTCACCATTAACCACATACCAGGCATC
TCTCCAGCCTCCTTCCACCAGCTAGAAAATCTGGTAGAGATTGATTTCAGATGCAACTGT
GTACCTGTTCGGCTGGGGCCAAAGGACAATGTATGTAAGAATAGGCTGCAGATTAAACCC
AGAAGCTTTAGTAGACTCACTAATTTAAAATCCCTTTACCTGGATGGAAACCAGCTTCTA
GAAATACCTCAGGATCTTCCTCCCAGCTTACAGCTGCTGAGCCTTGAGGCCAACAATATC
TTTTTGATCATGAAAAAGAATCTAACAGAATTGGCCAACATAGAAATGCTCTACTTGGGC
CAAAACTGTTATTATCGCAATCCTTGTAATGTTTCATTTTTCATTGAAAAAGATGCTTTC
CTAAATCTGAAAAATTTAAAATTGCTCTCCCTAAAAGATAACAATATCACAGCTGTCCCC
ACTATTTTGCCATCTTCTTTAACAGAACTCTATCTTTACAACAACATCATTGCAAAAATC
CAAGAAGATGATTTTAAGATGCTCAATCAGCTGCAAATTCTTGACCTAAGTGGAAATTGT
CCTCGTTGTTATAATGTGCCATATCCTTGTACACCCTGTGAAAATAATTCTCCCCTACAG
ATCCATGCAAATGCTTTTGATGCCTTGACGGAGTTACAAGTTTTACGTCTGCATAGTAAC
TCTCTTCAGTATGTGCCCCAAAGATGGTTTAAAAACATTAACAAACTTAAAGAACTAGAT
CTCTCCCAAAACTTCTTGGCCAAAGAAATTGGGGATGCCAAATTTTTGCATCTTCTTCAC
AACCTTGTCCAATTGGATCTGTCTTTCAATTACGAACTTCAGGTCTATCATGCGTCTATG
AATCTGTCAGAGGCATTTTCTTCATTGAAAAACCTGAGAGTTTTGCGGATCAAAGGATAC
GTCTTTAAGGAGCTGAAAGACCTTAATCTCTCCCCATTACGTAATCTTTCCAATCTTGAA
GTCCTTGATCTTGGCACTAACTTTATAAAAATTGCTGACCTCAGCATATTCAAACAATTT
AAAACATTGAAAGTCATAGACCTTTCAATGAATAAAATATCACCTTCAGGAGAGTCAAGT
GAAGTTGGCTTCTGCTCTAACACCAGAACTTCTGTAGCAGGTCACGGGCCCCAGGTCCTT
GAAACATTACATTATTTCAGGTATGATGAGTATGCAAGGAGTTGCAGGTTCAAAAACAGA
GAGACTTCTTCTTTCTTGCCTTTTAATGAAGGTTGTTACATGTATGGGCAGACCTTGGAC
CTAAGTAAGAATAATATATTTTTTATCAAATCCTCTGATTTTCGGCATCTTTCTTTCCTC
AAATGCCTAAATTTGTCAGGAAATAGCATTAGCCAAACTCTTAATGGCAGTGAATTTCAG
CCTTTAGCGGAGTTGAAATACCTGGATTTCTCTAACAACCGGCTTGATTTACTCTACTCG
ACGGCTTTTGAGGAGCTGCGCAACCTAGAAGTTCTAGATATAAGTAGTAACAGCCATTAT
TTCCAATCAGAGGGAATTACTCACATGCTAAACTTTACCAAGAACCTGAAGGTTCTGCGG
AAACTGATGATGAACAACAATGACATCTCTACCTCCACCAGCAGGACAATGGAGAGCGAA
TCTCTTACAATTCTAGAATTCAGAGGAAATCATTTGGATGTTTTATGGAAAGATGGTGAT
AACAGATACTTAAAATTCTTCAAGAATCTGCTAAACCTAAAGGAATTAGACATCTCTGAA
AATTCCCTGAGTTTCTTGCCTCCTGGAGTTTTTGAAAGTATGCCTCCAAATCTAAAGACT
CTCTACTTGGTCAACAATAAGTTTAAGTCTTTCAATTGGGGAAAACTCCAGCTTCTGAAG
AATCTAGAAACTTTGGACCTCAGCTACAACCAGCTGAGGACTGTCCCTGAAAGATTATCC
AACTGTTCCAGGAGCCTCAAGAAACTAATCCTTAAGAATAATCAAATCAGGCATCTGACA
AAGTATTTTCTACAGGATGCTTTCCAGTTACGATATCTGGACCTCAGCTCAAATAAAATC
CAGATTATCCAAAAGTCTAGCTTTCCAGAAAATGTCCTCAACAATCTGGACATGTTGCTT
TTGCATCGTAATAGGTTTCTGTGCACCTGCGATGCTGTGTGGTTTGTCTGGTGGGTTAAC
CATACAGAGGTGACTATTCCTTACTTGGCCACAGATGTGACTTGTACGGGGCCAGGAGCA
CACAAGGGCCAGAGTGTGGTCTCTCTGGATCTGTATACCTGTGAGTTAGATCTGACTAAC
TTGATTCTGTTCTCACTTTCCATGTCGATGGCTCTCTTTCTGATGGTGGTTACCACAGCG
AATCACCTCTATTTCTGGGATGTGTGGTATAGTTACCATTTCTGTAAGGCCAAAATAAAG
GGCTATCAACGTCTGACACCAACAGATTCTTGCTATGATGCTTTTATTGTGTATGATACT
AAAGACCCAGCGGTTACAGAGTGGGTTTTGGATGAGCTGGTGGCCAAATTGGAAGATCCA
AGAGAGAAACATTTTAATTTATGCCTTGAGGAAAGGGACTGGTTACCAGGGCAGCCGGTT
CTGGAAAACCTTTCCCAGAGCATACAGCTTAGCAAAAAGACGGTGTTTGTGATGACAGAC
AAGTATGCAAAGACTGAGAATTTTAAGATAGCATTTTACTTGTCCCATCAGAGGCTCATA
GATGAAAAAGTGGACGTAATTATCTTGATATTCCTTGAGAAACCACTTCAGAAGTCCAAA
TTCCTCCAGCTCCGGAAGAGGCTCTGTGGGAGTTCTGTCCTTGAGTGGCCAAGAAACCCA
CAGGCTCACCCATACTTCTGGCAGTGTCTGAAAAATGCCCTGGCCACAGACAATCACGTG
ACCTATAGTCAGGTGTTCAAAGAGACGGTC
>EqQuCh_TLR7_Heq7
ATGATGTTTCCTATGTGGACATTGAAGAGAGAATTTCTTATCCTTTTTAACATGATCCTA
ATTTCCAAACTCCTTGGAGCTAGATGGTTTCCTAAAACTCTGCCCTGTGATGTCTTTTTG
GATGCCCCAAAGGCCCAGGTGATTGTGGACTGCACAGACAAGCATTTGACGGACATTCCT
GGAGGTATTCCCACCAACGCTACCAACCTCACCCTCACCATTAACCACATACCAGGCATC
TCTCCAGCCTCCTTCCACCAGCTAGAAAATCTGGTAGAGATTGATTTCAGATGCAACTGT
GTACCTGTTCGGCTGGGGCCAAAGGACAATGTATGTAAGAATAGGCTGCAGATTAAACCC
AGAAGCTTTAGTAGACTCACTAATTTAAAATCCCTTTACCTGGATGGAAACCAGCTTCTA
GAAATACCTCAGGATCTTCCTCCCAGCTTACAGCTGCTGAGCCTTGAGGCCAACAATATC
TTTTTGATCATGAAAAAGAATCTAACAGAATTGGCCAACATAGAAATGCTCTACTTGGGC
CAAAACTGTTATTATCGCAATCCTTGTAATGTTTCATTTTTCATTGAAAAAGATGCTTTC
CTAAATCTGAAAAATTTAAAATTGCTCTCCCTAAAAGATAACAATATCACAGCTGTCCCC
ACTATTTTGCCATCTTCTTTAACAGAACTCTATCTTTACAACAACATCATTGCAAAAATC
CAAGAAGATGATTTTAAGATGCTCAATCAGCTGCAAATTCTTGACCTAAGTGGAAATTGT
CCTCGTTGTTATAATGTGCCATATCCTTGTACACCCTGTGAAAATAATTCTCCCCTACAG
ATCCATGCAAATGCTTTTGATGCCTTGACGGAGTTACAAGTTTTACGTCTGCATAGTAAC
TCTCTTCAGTATGTGCCCCAAAGATGGTTTAAAAACATTAACAAACTTAAAGAACTAGAT
CTCTCCCAAAACTTCTTGGCCAAAGAAATTGGGGATGCCAAATTTTTGCATCTTCTTCAC
AACCTTGTCCAATTGGATCTGTCTTTCAATTACGAACTTCAGGTCTATCATGCGTCTATG
AATCTGTCAGAGGCATTTTCTTCATTGAAAAACCTGAGAGTTTTGCGGATCAAAGGATAC
GTCTTTAAGGAGCTGAAAGACCTTAATCTCTCCCCATTACGTAATCTTTCCAATCTTGAA
GTCCTTGATCTTGGCACTAACTTTATAAAAATTGCTGACCTCAGCATATTCAAACAATTT
AAAACATTGAAAGTCATAGACCTTTCAATGAATAAAATATCACCTTCAGGAGAGTCAAGT
GAAGTTGGCTTCTGCTCTAACACCAGAACTTCTGTAGCAGGTCACGGGCCCCAGGTCCTT
GAAACATTACATTATTTCAGGTATGATGAGTATGCAAGGAGTTGCAGGTTCAAAAACAGA
GAGACTTCTTCTTTCTTGCCTTTTAATGAAGGTTGTTACATGTATGGGCAGACCTTGGAC
CTAAGTAAGAATAATATATTTTTTATCAAATCCTCTGATTTTCGGCATCTTTCTTTCCTC
AAATGCCTAAATTTGTCAGGAAATAGCATTAGCCAAACTCTTAACGGCAGTGAATTTCAG
CCTTTAGTGGAGTTGAAATACCTGGATTTCTCTAACAACCGGCTTGATTTACTCTACTCG
ACGGCTTTTGAGGAGCTGCGCAACCTAGAAGTTCTAGATATAAGTAGTAACAGCCATTAT
TTCCAATCAGAGGGAATTACTCACATGCTAAACTTTACCAAGAACCTGAAGGTTCTGCGG
AAACTGATGATGAACAACAATGACATCTCTACCTCCACCAGCAGGACAATGGAGAGCGAA
TCTCTTACAATTCTAGAATTCAGAGGAAATCATTTGGATGTTTTATGGAAAGATGGTGAT
AACAGATACTTAAAATTCTTCAAGAATCTGCTAAACCTAAAGGAATTAGACATCTCTGAA
AATTCCCTGAGTTTCTTGCCTCCTGGAGTTTTTGAAAGTATGCCTCCAAATCTAAAGACT
CTCTACTTGGTCAACAATAAGTTTAAGTCTTTCAATTGGGGAAAACTCCAGCTTCTGAAG
AATCTAGAAACTTTGGACCTCAGCTACAACCAGCTGAGGACTGTCCCTGAAAGATTATCC
AACTGTTCCAGGAGCCTCAAGAAACTAATCCTTAAGAATAATCAAATCAGGCATCTGACA
AAGTATTTTCTACAGGATGCTTTCCAGTTACGATATCTGGACCTCAGCTCAAATAAAATC
CAGATTATCCAAAAGTCTAGCTTTCCAGAAAATGTCCTCAACAATCTGGACATGTTGCTT
TTGCATCGTAATAGGTTTCTGTGCACCTGCGATGCTGTGTGGTTTGTCTGGTGGGTTAAC
CATACAGAGGTGACTATTCCTTACTTGGCCACAGATGTGACTTGTACGGGGCCAGGAGCA
CACAAGGGCCAGAGTGTGGTCTCTCTGGATCTGTATACCTGTGAGTTAGATCTGACTAAC
TTGATTCTGTTCTCACTTTCCATGTCGATGGCTCTCTTTCTGATGGTGGTTACCACAGCG
AATCACCTCTATTTCTGGGATGTGTGGTATAGTTACCATTTCTGTAAGGCCAAAATAAAG
GGCTATCAACGTCTGACACCAACAGATTCTTGCTATGATGCTTTTATTGTGTATGATACT
AAAGACCCAGCGGTTACAGAGTGGGTTTTGGATGAGCTAGTGGCCAAATTGGAAGATCCA
AGAGAGAAACATTTTAATTTATGCCTTGAGGAAAGGGACTGGTTACCAGGGCAGCCGGTT
CTGGAAAACCTTTCCCAGAGCATACAGCTTAGCAAAAAGACGGTGTTTGTGATGACAGAC
AAGTATGCAAAGACTGAGAATTTTAAGATAGCATTTTACTTGTCCCATCAGAGGCTCATA
GATGAAAAAGTGGACGTAATTATCTTGATATTCCTTGAGAAACCACTTCAGAAGTCCAAA
TTCCTCCAGCTCCGGAAGAGGCTCTGTGGGAGTTCTGTCCTTGAGTGGCCAAGAAACCCA
CAGGCTCACCCATACTTCTGGCAGTGTCTGAAAAATGCCCTGGCCACAGACAATCACGTG
ACCTATAGTCAGGTGTTCAAAGAGACGGTC
>EqHa_TLR7_Heq2
ATGATGTTTCCTATGTGGACATTGAAGAGAGAATTTCTTATCCTTTTTAACATGATCCTA
ATTTCCAAACTCCTTGGAGCTAGATGGTTTCCTAAAACTCTGCCCTGTGATGTCTTTTTG
GATGCCCCAAAGGCCCAGGTGATTGTGGACTGCACAGACAAGCATTTGACGGACATTCCT
GGAGGTATTCCCACCAACGCTACCAACCTCACCCTCACCATTAACCACATACCAGGCATC
TCTCCAGCCTCCTTCCACCAGCTAGAAAATCTGGTAGAGATTGATTTCAGATGCAACTGT
GTACCTGTTCGGCTGGGGCCAAAGGACAATGTATGTAAGAATAGGCTGCAGATTAAACCC
AGAAGCTTTAGTAGACTCACTAATTTAAAATCCCTTTACCTGGATGGAAACCAGCTTCTA
GAAATACCTCAGGATCTTCCTCCCAGCTTACAGCTGCTGAGCCTTGAGGCCAACAATATC
TTTTTGATCATGAAAAAGAATCTAACAGAATTGGCCAACATAGAAATGCTCTACTTGGGC
CAAAACTGTTATTATCGCAATCCTTGTAATGTTTCATTTTTCATTGAAAAAGATGCTTTC
CTAAATCTGAAAAATTTAAAATTGCTCTCCCTAAAAGATAACAATATCACAGCTGTCCCC
ACTATTTTGCCATCTTCTTTAACAGAACTCTATCTTTACAACAACATCATTGCAAAAATC
CAAGAAGATGATTTTAAGATGCTCAATCAGCTGCAAATTCTTGACCTAAGTGGAAATTGT
CCTCGTTGTTATAATGTGCCATATCCTTGTACACCCTGTGAAAATAATTCTCCCCTACAG
ATCCATGCAAATGCTTTTGATGCCTTGACGGAGTTACAAGTTTTACGTCTGCATAGTAAC
TCTCTTCAGTATGTGCCCCAAAGATGGTTTAAAAACATTAACAAACTTAAAGAACTAGAT
CTCTCCCAAAACTTCTTGGCCAAAGAAATTGGGGATGCCAAATTTTTGCATCTTCTTCAC
AACCTTGTCCAATTGGATCTGTCTTTCAATTACGAACTTCAGGTCTATCATGCGTCTATG
AATCTGTCAGAGGCATTTTCTTCATTGAAAAACCTCAGAGTTTTGCGGATCAAAGGATAC
GTCTTTAAGGAGCTGAAAGACCTTAATCTCTCCCCATTACGTAATCTTTCCAATCTTGAA
GTCCTTGATCTTGGCACTAACTTTATAAAAATTGCTGACCTCAGCATATTCAAACAATTT
AAAACATTGAAAGTCATAGACCTTTCAATGAATAAAATATCACCTTCAGGAGAGTCAAGT
GAAGTTGGCTTCTGCTCTAACACCAGAACTTCTGTAGCAGGTCACGGGCCCCAGGTCCTT
GAAACATTACATTATTTCAGGTATGATGAGTATGCAAGGAGTTGCAGGTTCAAAAACAGA
GAGACTTCTTCTTTCTTGCCTTTTAATGAAGGTTGTTACATGTATGGGCAGACCTTGGAC
CTAAGTAAGAATAATATATTTTTTATCAAATCCTCTGATTTTCGGCATCTTTCTTTCCTC
AAATGCCTAAATTTGTCAGGAAATAGCATTAGCCAAACTCTTAATGGCAGTGAATTTCAG
CCTTTAGTGGAGTTGAAATACTTGGATTTCTCTAACAACCGGCTTGATTTACTCTACTCG
ACGGCTTTTGAGGAGCTACGCAACCTAGAAGTTCTAGATATAAGTAGTAACAGCCATTAT
TTTCAATCAGAGGGAATTACTCACATGCTAAACTTTACCAAGAACCTGAAGGTTCTGAGG
AAACTGATGATGAACAACAATGACATCTCTACCTCCACCAGCAGGACAATGGAGAGCGAA
TCTCTTACAATTCTAGAATTCAGAGGAAATCATTTGGATGTTTTATGGAAAGATGGTGAT
AACAGATACTTAAAATTCTTCAAGAATCTGCTAAACCTAAAGGAATTAGACATCTCTGAA
AATTCCCTGAGTTTCTTGCCTCCTGGAGTTTTTGAAAGTATGCCTCCAAATCTAAAGACT
CTCTACTTGGTCAACAATAAGTTTAAGTCTTTCAATTGGGGAAAACTCCAGCTTCTGAAG
AATCTAGAAACTTTGGACCTCAGCTACAACCAGCTGAGGACTGTCCCTGAAAGATTATCC
AACTGTTCCAGGAGCCTCAAGAAACTAATCCTTAAGAATAATCAAATCAGGCGTCTGACA
AAGTATTTTCTACAAGATGCTTTCCAGTTACGATATCTGGACCTCAGCTCAAATAAAATC
CAGATTATCCAAAAGTCTAGCTTTCCAGAAAATGTCCTCAACAATCTGGACATGTTGCTT
TTGCATCGTAATAGGTTTCTGTGCACCTGCGATGCTGTGTGGTTTGTCTGGTGGGTTAAC
CATACAGAGGTGACTATTCCTTACTTGGCCACAGATGTGACTTGTACGGGGCCAGGAGCA
CACAAGGGCCAGAGTGTGGTCTCTCTGGATCTGTATACCTGTGAGTTAGATCTGACTAAC
TTGATTCTGTTCTCACTTTCCATGTCGATGGCTCTCTTTCTGATGGTGGTTACCACAGCG
AATCACCTCTATTTCTGGGATGTGTGGTATAGTTACCATTTCTGTAAGGCCAAAATAAAG
GGCTATCAACGTCTGACACCAACAGATTCTTGCTATGATGCTTTTATTGTGTATGATACT
AAAGACCCAGCGGTTACAGAGTGGGTTTTGGATGAGCTGGTGGCCAAATTGGAAGATCCA
AGAGAGAAACATTTTAATTTATGCCTTGAGGAAAGGGACTGGTTACCAGGGCAGCCGGTT
CTGGAAAACCTTTCCCAGAGCATACAGCTTAGCAAAAAGACGGTGTTTGTGATGACAGAC
AAGTATGCAAAGACTGAGAATTTTAAGATAGCATTTTACTTGTCCCATCAGAGGCTCATA
GATGAAAAAGTGGACGTAATTATCTTGATATTCCTTGAGAAACCACTTCAGAAGTCCAAA
TTCCTCCAGCTCCGGAAGAGGCTCTGTGGGAGTTCTGTCCTTGAGTGGCCAAGAAACCCA
CAGGCTCACCCATACTTCTGGCAGTGTCTGAAAAATGCCCTGGCCACAGACAATCACGTG
ACCTATAGTCAGGTGTTCAAAGAGACGGTC
>EqAs_TLR7_Heq2
ATGATGTTTCCTATGTGGACATTGAAGAGAGAATTTCTTATCCTTTTTAACATGATCCTA
ATTTCCAAACTCCTTGGAGCTAGATGGTTTCCTAAAACTCTGCCCTGTGATGTCTTTTTG
GATGCCCCAAAGGCCCAGGTGATTGTGGACTGCACAGACAAGCATTTGACGGACATTCCT
GGAGGTATTCCCACCAACGCTACCAACCTCACCCTCACCATTAACCACATACCAGGCATC
TCTCCAGCCTCCTTCCACCAGCTAGAAAATCTGGTAGAGATTGATTTCAGATGCAACTGT
GTACCTGTTCGGCTGGGGCCAAAGGACAATGTATGTAAGAATAGGCTGCAGATTAAACCC
AGAAGCTTTAGTAGACTCACTAATTTAAAATCCCTTTACCTGGATGGAAACCAGCTTCTA
GAAATACCTCAGGATCTTCCTCCCAGCTTACAGCTGCTGAGCCTTGAGGCCAACAATATC
TTTTTGATCATGAAAAAGAATCTAACAGAATTGGCCAACATAGAAATGCTCTACTTGGGC
CAAAACTGTTATTATCGCAATCCTTGTAATGTTTCATTTTTCATTGAAAAAGATGCTTTC
CTAAATCTGAAAAATTTAAAATTGCTCTCCCTAAAAGATAACAATATCACAGCTGTCCCC
ACTATTTTGCCATCTTCTTTAACAGAACTCTATCTTTACAACAACATCATTGCAAAAATC
CAAGAAGATGATTTTAAGATGCTCAATCAGCTGCAAATTCTTGACCTAAGTGGAAATTGT
CCTCGTTGTTATAATGTGCCATATCCTTGTACACCCTGTGAAAATAATTCTCCCCTACAG
ATCCATGCAAATGCTTTTGATGCCTTGACGGAGTTACAAGTTTTACGTCTGCATAGTAAC
TCTCTTCAGTATGTGCCCCAAAGATGGTTTAAAAACATTAACAAACTTAAAGAACTAGAT
CTCTCCCAAAACTTCTTGGCCAAAGAAATTGGGGATGCCAAATTTTTGCATCTTCTTCAC
AACCTTGTCCAATTGGATCTGTCTTTCAATTACGAACTTCAGGTCTATCATGCGTCTATG
AATCTGTCAGAGGCATTTTCTTCATTGAAAAACCTCAGAGTTTTGCGGATCAAAGGATAC
GTCTTTAAGGAGCTGAAAGACCTTAATCTCTCCCCATTACGTAATCTTTCCAATCTTGAA
GTCCTTGATCTTGGCACTAACTTTATAAAAATTGCTGACCTCAGCATATTCAAACAATTT
AAAACATTGAAAGTCATAGACCTTTCAATGAATAAAATATCACCTTCAGGAGAGTCAAGT
GAAGTTGGCTTCTGCTCTAACACCAGAACTTCTGTAGCAGGTCACGGGCCCCAGGTCCTT
GAAACATTACATTATTTCAGGTATGATGAGTATGCAAGGAGTTGCAGGTTCAAAAACAGA
GAGACTTCTTCTTTCTTGCCTTTTAATGAAGGTTGTTACATGTATGGGCAGACCTTGGAC
CTAAGTAAGAATAATATATTTTTTATCAAATCCTCTGATTTTCGGCATCTTTCTTTCCTC
AAATGCCTAAATTTGTCAGGAAATAGCATTAGCCAAACTCTTAATGGCAGTGAATTTCAG
CCTTTAGTGGAGTTGAAATACTTGGATTTCTCTAACAACCGGCTTGATTTACTCTACTCG
ACGGCTTTTGAGGAGCTACGCAACCTAGAAGTTCTAGATATAAGTAGTAACAGCCATTAT
TTTCAATCAGAGGGAATTACTCACATGCTAAACTTTACCAAGAACCTGAAGGTTCTGAGG
AAACTGATGATGAACAACAATGACATCTCTACCTCCACCAGCAGGACAATGGAGAGCGAA
TCTCTTACAATTCTAGAATTCAGAGGAAATCATTTGGATGTTTTATGGAAAGATGGTGAT
AACAGATACTTAAAATTCTTCAAGAATCTGCTAAACCTAAAGGAATTAGACATCTCTGAA
AATTCCCTGAGTTTCTTGCCTCCTGGAGTTTTTGAAAGTATGCCTCCAAATCTAAAGACT
CTCTACTTGGTCAACAATAAGTTTAAGTCTTTCAATTGGGGAAAACTCCAGCTTCTGAAG
AATCTAGAAACTTTGGACCTCAGCTACAACCAGCTGAGGACTGTCCCTGAAAGATTATCC
AACTGTTCCAGGAGCCTCAAGAAACTAATCCTTAAGAATAATCAAATCAGGCGTCTGACA
AAGTATTTTCTACAAGATGCTTTCCAGTTACGATATCTGGACCTCAGCTCAAATAAAATC
CAGATTATCCAAAAGTCTAGCTTTCCAGAAAATGTCCTCAACAATCTGGACATGTTGCTT
TTGCATCGTAATAGGTTTCTGTGCACCTGCGATGCTGTGTGGTTTGTCTGGTGGGTTAAC
CATACAGAGGTGACTATTCCTTACTTGGCCACAGATGTGACTTGTACGGGGCCAGGAGCA
CACAAGGGCCAGAGTGTGGTCTCTCTGGATCTGTATACCTGTGAGTTAGATCTGACTAAC
TTGATTCTGTTCTCACTTTCCATGTCGATGGCTCTCTTTCTGATGGTGGTTACCACAGCG
AATCACCTCTATTTCTGGGATGTGTGGTATAGTTACCATTTCTGTAAGGCCAAAATAAAG
GGCTATCAACGTCTGACACCAACAGATTCTTGCTATGATGCTTTTATTGTGTATGATACT
AAAGACCCAGCGGTTACAGAGTGGGTTTTGGATGAGCTGGTGGCCAAATTGGAAGATCCA
AGAGAGAAACATTTTAATTTATGCCTTGAGGAAAGGGACTGGTTACCAGGGCAGCCGGTT
CTGGAAAACCTTTCCCAGAGCATACAGCTTAGCAAAAAGACGGTGTTTGTGATGACAGAC
AAGTATGCAAAGACTGAGAATTTTAAGATAGCATTTTACTTGTCCCATCAGAGGCTCATA
GATGAAAAAGTGGACGTAATTATCTTGATATTCCTTGAGAAACCACTTCAGAAGTCCAAA
TTCCTCCAGCTCCGGAAGAGGCTCTGTGGGAGTTCTGTCCTTGAGTGGCCAAGAAACCCA
CAGGCTCACCCATACTTCTGGCAGTGTCTGAAAAATGCCCTGGCCACAGACAATCACGTG
ACCTATAGTCAGGTGTTCAAAGAGACGGTC
>EqAs_TLR7_Heq10
ATGATGTTTCCTATGTGGACATTGAAGAGAGAATTTCTTATCCTTTTTAACATGATCCTA
ATTTCCAAACTCCTTGGAGCTAGATGGTTTCCTAAAACTCTGCCCTGTGATGTCTTTTTG
GATGCCCCAAAGGCCCAGGTGATTGTGGACTGCACAGACAAGCATTTGACGGACATTCCT
GGAGGTATTCCCACCAACGCTACCAACCTCACCCTCACCATTAACCACATACCAGGCATC
TCTCCAGCCTCCTTCCACCAGCTAGAAAATCTGGTAGAGATTGATTTCAGATGCAACTGT
GTACCTGTTCGGCTGGGGCCAAAGGACAATGTATGTAAGAATAGGCTGCAGATTAAACCC
AGAAGCTTTAGTAGACTCACTAATTTAAAATCCCTTTACCTGGATGGAAACCAGCTTCTA
GAAATACCTCAGGATCTTCCTCCCAGCTTACAGCTGCTGAGCCTTGAGGCCAACAATATC
TTTTTGATCATGAAAAAGAATCTAACAGAATTGGCCAACATAGAAATGCTCTACTTGGGC
CAAAACTGTTATTATCGCAATCCTTGTAATGTTTCATTTTTCATTGAAAAAGATGCTTTC
CTAAATCTGAAAAATTTAAAATTGCTCTCCCTAAAAGATAACAATATCACAGCTGTCCCC
ACTATTTTGCCATCTTCTTTAACAGAACTCTATCTTTACAACAACATCATTGCAAAAATC
CAAGAAGATGATTTTAAGATGCTCAATCAGCTGCAAATTCTTGACCTAAGTGGAAATTGT
CCTCGTTGTTATAATGTGCCATATCCTTGTACACCCTGTGAAAATAATTCTCCCCTACAG
ATCCATGCAAATGCTTTTGATGCCTTGACGGAGTTACAAGTTTTACGTCTGCATAGTAAC
TCTCTTCAGTATGTGCCCCAAAGATGGTTTAAAAACATTAACAAACTTAAAGAACTAGAT
CTCTCCCAAAACTTCTTGGCCAAAGAAATTGGGGATGCCAAATTTTTGCATCTTCTTCAC
AACCTTGTCCAATTGGATCTGTCTTTCAATTACGAACTTCAGGTCTATCATGCGTCTATG
AATCTGTCAGAGGCATTTTCTTCATTGAAAAACCTCAGAGTTTTGCGGATCAAAGGATAT
GTCTTTAAGGAGCTGAAAGACCTTAATCTCTCCCCATTACGTAATCTTTCCAATCTTGAA
GTCCTTGATCTTGGCACTAACTTTATAAAAATTGCTGACCTCAGCATATTCAAACAATTT
AAAACATTGAAAGTCATAGACCTTTCAATGAATAAAATATCACCTTCAGGAGAGTCAAGT
GAAGTTGGCTTCTGCTCTAACACCAGAACTTCTGTAGCAGGTCACGGGCCCCAGGTCCTT
GAAACATTACATTATTTCAGGTATGATGAGTATGCAAGGAGTTGCAGGTTCAAAAACAGA
GAGACTTCTTCTTTCTTGCCTTTTAATGAAGGTTGTTACATGTATGGGCAGACCTTGGAC
CTAAGTAAGAATAATATATTTTTTATCAAATCCTCTGATTTTCGGCATCTTTCTTTCCTC
AAATGCCTAAATTTGTCAGGAAATAGCATTAGCCAAACTCTTAATGGCAGTGAATTTCAG
CCTTTAGTGGAGTTGAAATACTTGGATTTCTCTAACAACCGGCTTGATTTACTCTACTCG
ACGGCTTTTGAGGAGCTACGCAACCTAGAAGTTCTAGATATAAGTAGTAACAGCCATTAT
TTTCAATCAGAGGGAATTACTCACATGCTAAACTTTACCAAGAACCTGAAGGTTCTGAGG
AAACTGATGATGAACAACAATGACATCTCTACCTCCACCAGCAGGACAATGGAGAGCGAA
TCTCTTACAATTCTAGAATTCAGAGGAAATCATTTGGATGTTTTATGGAAAGATGGTGAT
AACAGATACTTAAAATTCTTCAAGAATCTGCTAAACCTAAAGGAATTAGACATCTCTGAA
AATTCCCTGAGTTTCTTGCCTCCCGGAGTTTTTGAAAGTATGCCTCCAAATCTAAAGACT
CTCTACTTGGTCAACAATAAGTTTAAGTCTTTCAATTGGGGAAAACTCCAGCTTCTGAAG
AATCTAGAAACTTTGGACCTCAGCTACAACCAGCTGAGGACTGTCCCTGAAAGATTATCC
AACTGTTCCAGGAGCCTCAAGAAACTAATCCTTAAGAATAATCAAATCAGGCGTCTGACA
AAGTATTTTCTACAAGATGCTTTCCAGTTACGATATCTGGACCTCAGCTCAAATAAAATC
CAGATTATCCAAAAGTCTAGCTTTCCAGAAAATGTCCTCAACAATCTGGACATGTTGCTT
TTGCATCGTAATAGGTTTCTGTGCACCTGCGATGCTGTGTGGTTTGTCTGGTGGGTTAAC
CATACAGAGGTGACTATTCCTTACTTGGCCACAGATGTGACTTGTACGGGGCCAGGAGCA
CACAAGGGCCAGAGTGTGGTCTCTCTGGATCTGTATACCTGTGAGTTAGATCTGACTAAC
TTGATTCTGTTCTCACTTTCCATGTCGATGGCTCTCTTTCTGATGGTGGTTACCACAGCG
AATCACCTCTATTTCTGGGATGTGTGGTATAGTTACCATTTCTGTAAGGCCAAAATAAAG
GGCTATCAACGTCTGACACCAACAGATTCTTGCTATGATGCTTTTATTGTGTATGATACT
AAAGACCCAGCGGTTACAGAGTGGGTTTTGGATGAGCTGGTGGCCAAATTGGAAGATCCA
AGAGAGAAACATTTTAATTTATGCCTTGAGGAAAGGGACTGGTTACCAGGGCAGCCGGTT
CTGGAAAACCTTTCCCAGAGCATACAGCTTAGCAAAAAGACGGTGTTTGTGATGACAGAC
AAGTATGCAAAGACTGAGAATTTTAAGATAGCATTTTACTTGTCCCATCAGAGGCTCATA
GATGAAAAAGTGGACGTAATTATCTTGATATTCCTTGAGAAACCACTTCAGAAGTCCAAA
TTCCTCCAGCTCCGGAAGAGGCTCTGTGGGAGTTCTGTCCTTGAGTGGCCAAGAAACCCA
CAGGCTCACCCATACTTCTGGCAGTGTCTGAAAAATGCCCTGGCCACAGACAATCACGTG
ACCTATAGTCAGGTGTTCAAAGAGACGGTC
>EqAfSo_TLR7_Heq2
ATGATGTTTCCTATGTGGACATTGAAGAGAGAATTTCTTATCCTTTTTAACATGATCCTA
ATTTCCAAACTCCTTGGAGCTAGATGGTTTCCTAAAACTCTGCCCTGTGATGTCTTTTTG
GATGCCCCAAAGGCCCAGGTGATTGTGGACTGCACAGACAAGCATTTGACGGACATTCCT
GGAGGTATTCCCACCAACGCTACCAACCTCACCCTCACCATTAACCACATACCAGGCATC
TCTCCAGCCTCCTTCCACCAGCTAGAAAATCTGGTAGAGATTGATTTCAGATGCAACTGT
GTACCTGTTCGGCTGGGGCCAAAGGACAATGTATGTAAGAATAGGCTGCAGATTAAACCC
AGAAGCTTTAGTAGACTCACTAATTTAAAATCCCTTTACCTGGATGGAAACCAGCTTCTA
GAAATACCTCAGGATCTTCCTCCCAGCTTACAGCTGCTGAGCCTTGAGGCCAACAATATC
TTTTTGATCATGAAAAAGAATCTAACAGAATTGGCCAACATAGAAATGCTCTACTTGGGC
CAAAACTGTTATTATCGCAATCCTTGTAATGTTTCATTTTTCATTGAAAAAGATGCTTTC
CTAAATCTGAAAAATTTAAAATTGCTCTCCCTAAAAGATAACAATATCACAGCTGTCCCC
ACTATTTTGCCATCTTCTTTAACAGAACTCTATCTTTACAACAACATCATTGCAAAAATC
CAAGAAGATGATTTTAAGATGCTCAATCAGCTGCAAATTCTTGACCTAAGTGGAAATTGT
CCTCGTTGTTATAATGTGCCATATCCTTGTACACCCTGTGAAAATAATTCTCCCCTACAG
ATCCATGCAAATGCTTTTGATGCCTTGACGGAGTTACAAGTTTTACGTCTGCATAGTAAC
TCTCTTCAGTATGTGCCCCAAAGATGGTTTAAAAACATTAACAAACTTAAAGAACTAGAT
CTCTCCCAAAACTTCTTGGCCAAAGAAATTGGGGATGCCAAATTTTTGCATCTTCTTCAC
AACCTTGTCCAATTGGATCTGTCTTTCAATTACGAACTTCAGGTCTATCATGCGTCTATG
AATCTGTCAGAGGCATTTTCTTCATTGAAAAACCTCAGAGTTTTGCGGATCAAAGGATAC
GTCTTTAAGGAGCTGAAAGACCTTAATCTCTCCCCATTACGTAATCTTTCCAATCTTGAA
GTCCTTGATCTTGGCACTAACTTTATAAAAATTGCTGACCTCAGCATATTCAAACAATTT
AAAACATTGAAAGTCATAGACCTTTCAATGAATAAAATATCACCTTCAGGAGAGTCAAGT
GAAGTTGGCTTCTGCTCTAACACCAGAACTTCTGTAGCAGGTCACGGGCCCCAGGTCCTT
GAAACATTACATTATTTCAGGTATGATGAGTATGCAAGGAGTTGCAGGTTCAAAAACAGA
GAGACTTCTTCTTTCTTGCCTTTTAATGAAGGTTGTTACATGTATGGGCAGACCTTGGAC
CTAAGTAAGAATAATATATTTTTTATCAAATCCTCTGATTTTCGGCATCTTTCTTTCCTC
AAATGCCTAAATTTGTCAGGAAATAGCATTAGCCAAACTCTTAATGGCAGTGAATTTCAG
CCTTTAGTGGAGTTGAAATACTTGGATTTCTCTAACAACCGGCTTGATTTACTCTACTCG
ACGGCTTTTGAGGAGCTACGCAACCTAGAAGTTCTAGATATAAGTAGTAACAGCCATTAT
TTTCAATCAGAGGGAATTACTCACATGCTAAACTTTACCAAGAACCTGAAGGTTCTGAGG
AAACTGATGATGAACAACAATGACATCTCTACCTCCACCAGCAGGACAATGGAGAGCGAA
TCTCTTACAATTCTAGAATTCAGAGGAAATCATTTGGATGTTTTATGGAAAGATGGTGAT
AACAGATACTTAAAATTCTTCAAGAATCTGCTAAACCTAAAGGAATTAGACATCTCTGAA
AATTCCCTGAGTTTCTTGCCTCCTGGAGTTTTTGAAAGTATGCCTCCAAATCTAAAGACT
CTCTACTTGGTCAACAATAAGTTTAAGTCTTTCAATTGGGGAAAACTCCAGCTTCTGAAG
AATCTAGAAACTTTGGACCTCAGCTACAACCAGCTGAGGACTGTCCCTGAAAGATTATCC
AACTGTTCCAGGAGCCTCAAGAAACTAATCCTTAAGAATAATCAAATCAGGCGTCTGACA
AAGTATTTTCTACAAGATGCTTTCCAGTTACGATATCTGGACCTCAGCTCAAATAAAATC
CAGATTATCCAAAAGTCTAGCTTTCCAGAAAATGTCCTCAACAATCTGGACATGTTGCTT
TTGCATCGTAATAGGTTTCTGTGCACCTGCGATGCTGTGTGGTTTGTCTGGTGGGTTAAC
CATACAGAGGTGACTATTCCTTACTTGGCCACAGATGTGACTTGTACGGGGCCAGGAGCA
CACAAGGGCCAGAGTGTGGTCTCTCTGGATCTGTATACCTGTGAGTTAGATCTGACTAAC
TTGATTCTGTTCTCACTTTCCATGTCGATGGCTCTCTTTCTGATGGTGGTTACCACAGCG
AATCACCTCTATTTCTGGGATGTGTGGTATAGTTACCATTTCTGTAAGGCCAAAATAAAG
GGCTATCAACGTCTGACACCAACAGATTCTTGCTATGATGCTTTTATTGTGTATGATACT
AAAGACCCAGCGGTTACAGAGTGGGTTTTGGATGAGCTGGTGGCCAAATTGGAAGATCCA
AGAGAGAAACATTTTAATTTATGCCTTGAGGAAAGGGACTGGTTACCAGGGCAGCCGGTT
CTGGAAAACCTTTCCCAGAGCATACAGCTTAGCAAAAAGACGGTGTTTGTGATGACAGAC
AAGTATGCAAAGACTGAGAATTTTAAGATAGCATTTTACTTGTCCCATCAGAGGCTCATA
GATGAAAAAGTGGACGTAATTATCTTGATATTCCTTGAGAAACCACTTCAGAAGTCCAAA
TTCCTCCAGCTCCGGAAGAGGCTCTGTGGGAGTTCTGTCCTTGAGTGGCCAAGAAACCCA
CAGGCTCACCCATACTTCTGGCAGTGTCTGAAAAATGCCCTGGCCACAGACAATCACGTG
ACCTATAGTCAGGTGTTCAAAGAGACGGTC
>EqHeKu_TLR7_Heq11
ATGATGTTTCCTATGTGGACATTGAAGAGAGAATTTCTTATCCTTTTTAACATGATCCTA
ATTTCCAAACTCCTTGGAGCTAGATGGTTTCCTAAAACTCTGCCCTGTGATGTCTTTTTG
GATGCCCCAAAGGCCCAGGTGATTGTGGACTGCACAGACAAGCATTTGACGGACATTCCT
GGAGGTATTCCCACCAACGCTACCAACCTCACCCTCACCATTAACCACATACCAGGCATC
TCTCCAGCCTCCTTCCACCAGCTAGAAAATCTGGTAGAGATTGATTTCAGATGCAACTGT
GTACCTGTTCGGCTGGGGCCAAAGGACAATGTATGTAAGAATAGGCTGCAGATTAAACCC
AGAAGCTTTAGTAGACTCACTAATTTAAAATCCCTTTACCTGGATGGAAACCAGCTTCTA
GAAATACCTCAGGATCTTCCTCCCAGCTTACAGCTGCTGAGCCTTGAGGCCAACAATATC
TTTTTGATCATGAAAAAGAATCTAACAGAATTGGCCAACATAGAAATGCTCTACTTGGGC
CAAAACTGTTATTATCGCAATCCTTGTAATGTTTCATTTTTCATTGAAAAAGATGCTTTC
CTAAATCTGAAAAATTTAAAATTGCTCTCCCTAAAAGATAACAATATCACAGCTGTCCCC
ACTATTTTGCCATCTTCTTTAACAGAACTCTATCTTTACAACAACATCATTGCAAAAATC
CAAGAAGATGATTTTAAGATGCTCAATCAGCTGCAAATTCTTGACCTAAGTGGAAATTGT
CCTCGTTGTTATAATGTGCCATATCCTTGTACACCCTGTGAAAATAATTCTCCCCTACAG
ATCCATGCAAATGCTTTTGATGCCTTGACGGAGTTACAAGTTTTACGTCTGCATAGTAAC
TCTCTTCAGTATGTGCCCCAAAGATGGTTTAAAAACATTAACAAACTTAAAGAACTAGAT
CTCTCCCAAAACTTCTTGGCCAAAGAAATTGGGGATGCCAAATTTTTGCATCTTCTTCAC
AACCTTGTCCAATTGGATCTGTCTTTCAATTACGAACTTCAGGTCTATCATGCGTCTATG
AATCTGTCAGAGGCATTTTCTTCATTGAAAAACCTCAGAGTTTTGCGGATCAAAGGATAC
GTCTTTAAGGAGCTGAAAGACCTTAATCTCTCCCCATTACGTAATCTTTCCAATCTTGAA
GTCCTTGATCTTGGCACTAACTTTATAAAAATTGCTGACCTCAGCATATTCAAACAATTT
AAAACATTGAAAGTCATAGACCTTTCAATGAATAAAATATCACCTTCAGGAGAGTCAAGT
GAAGTTGGCTTCTGCTCTAACACCAGAACTTCTGTAGCAGGTCACGGGCCCCAGGTCCTT
GAAACATTACATTATTTCAGGTATGATGAGTATGCAAGGAGTTGCAGGTTCAAAAACAGA
GAGACTTCTTCTTTCTTGCCTTTTAATGAAGGCTGTTACATGTATGGGCAGACCTTGGAC
CTAAGTAAGAATAATATATTTTTTATCAAATCCTCTGATTTTCGGCATCTTTCTTTCCTC
AAATGCCTAAATTTGTCAGGAAATAGCATTAGCCAAACTCTTAATGGCAGTGAATTTCAG
CCTTTAGTGGAGTTGAAATACTTGGATTTCTCTAACAACCGGCTTGATTTACTCTACTCG
ACGGCTTTTGAGGAGCTACGCAACCTAGAAGTTCTAGATATAAGTAGTAACAGCCATTAT
TTTCAATCAGAGGGAATTACTCACATGCTAAACTTTACCAAGAACCTGAAGGTTCTGAGG
AAACTGATGATGAACAACAATGACATCTCTACCTCCACCAGCAGGACAATGGAGAGCGAA
TCTCTTACAATTCTAGAATTCAGAGGAAATCATTTGGATGTTTTATGGAAAGATGGTGAT
AACAGATACTTAAAATTCTTCAAGAATCTGCTAAACCTAAAGGAATTAGACATCTCTGAA
AATTCCCTGAGTTTCTTGCCTCCTGGAGTTTTTGAAAGTATGCCTCCAAATCTAAAGACT
CTCTACTTGGTCAACAATAAGTTTAAGTCTTTCAATTGGGGAAAACTCCAGCTTCTGAAG
AATCTAGAAACTTTGGACCTCAGCTACAACCAGCTGAGGACTGTCCCTGAAAGATTATCC
AACTGTTCCAGGAGCCTCAAGAAACTAATCCTTAAGAATAATCAAATCAGGCGTCTGACA
AAGTATTTTCTACAAGATGCTTTCCAGTTACGATATCTGGACCTCAGCTCAAATAAAATC
CAGATTATCCAAAAGTCTAGCTTTCCAGAAAATGTCCTCAACAATCTGGACATGTTGCTT
TTGCATCGTAATAGGTTTCTGTGCACCTGCGATGCTGTGTGGTTTGTCTGGTGGGTTAAC
CATACAGAGGTGACTATTCCTTACTTGGCCACAGATGTGACTTGTACGGGGCCAGGAGCA
CACAAGGGCCAGAGTGTGGTCTCTCTGGATCTGTATACCTGTGAGTTAGATCTGACTAAC
TTGATTCTGTTCTCACTTTCCATGTCGATGGCTCTCTTTCTGATGGTGGTTACCACAGCG
AATCACCTCTATTTCTGGGATGTGTGGTATAGTTACCATTTCTGTAAGGCCAAAATAAAG
GGCTATCAACGTCTGACACCAACAGATTCTTGCTATGATGCTTTTATTGTGTATGATACT
AAAGACCCAGCGGTTACAGAGTGGGTTTTGGATGAGCTGGTGGCCAAATTGGAAGATCCA
AGAGAGAAACATTTTAATTTATGCCTTGAGGAAAGGGACTGGTTACCAGGGCAGCCGGTT
CTGGAAAACCTTTCCCAGAGCATACAGCTTAGCAAAAAGACGGTGTTTGTGATGACAGAC
AAGTATGCAAAGACTGAGAATTTTAAGATAGCATTTTACTTGTCCCATCAGAGGCTCATA
GATGAAAAAGTGGACGTAATTATCTTGATATTCCTTGAGAAACCACTTCAGAAGTCCAAA
TTCCTCCAGCTCCGGAAGAGGCTCTGTGGGAGTTCTGTCCTTGAGTGGCCAAGAAACCCA
CAGGCTCACCCATACTTCTGGCAGTGTCTGAAAAATGCCCTGGCCACAGACAATCACGTG
ACCTATAGTCAGGTGTTCAAAGAGACGGTC
>EqKi_TLR7_Heq11
ATGATGTTTCCTATGTGGACATTGAAGAGAGAATTTCTTATCCTTTTTAACATGATCCTA
ATTTCCAAACTCCTTGGAGCTAGATGGTTTCCTAAAACTCTGCCCTGTGATGTCTTTTTG
GATGCCCCAAAGGCCCAGGTGATTGTGGACTGCACAGACAAGCATTTGACGGACATTCCT
GGAGGTATTCCCACCAACGCTACCAACCTCACCCTCACCATTAACCACATACCAGGCATC
TCTCCAGCCTCCTTCCACCAGCTAGAAAATCTGGTAGAGATTGATTTCAGATGCAACTGT
GTACCTGTTCGGCTGGGGCCAAAGGACAATGTATGTAAGAATAGGCTGCAGATTAAACCC
AGAAGCTTTAGTAGACTCACTAATTTAAAATCCCTTTACCTGGATGGAAACCAGCTTCTA
GAAATACCTCAGGATCTTCCTCCCAGCTTACAGCTGCTGAGCCTTGAGGCCAACAATATC
TTTTTGATCATGAAAAAGAATCTAACAGAATTGGCCAACATAGAAATGCTCTACTTGGGC
CAAAACTGTTATTATCGCAATCCTTGTAATGTTTCATTTTTCATTGAAAAAGATGCTTTC
CTAAATCTGAAAAATTTAAAATTGCTCTCCCTAAAAGATAACAATATCACAGCTGTCCCC
ACTATTTTGCCATCTTCTTTAACAGAACTCTATCTTTACAACAACATCATTGCAAAAATC
CAAGAAGATGATTTTAAGATGCTCAATCAGCTGCAAATTCTTGACCTAAGTGGAAATTGT
CCTCGTTGTTATAATGTGCCATATCCTTGTACACCCTGTGAAAATAATTCTCCCCTACAG
ATCCATGCAAATGCTTTTGATGCCTTGACGGAGTTACAAGTTTTACGTCTGCATAGTAAC
TCTCTTCAGTATGTGCCCCAAAGATGGTTTAAAAACATTAACAAACTTAAAGAACTAGAT
CTCTCCCAAAACTTCTTGGCCAAAGAAATTGGGGATGCCAAATTTTTGCATCTTCTTCAC
AACCTTGTCCAATTGGATCTGTCTTTCAATTACGAACTTCAGGTCTATCATGCGTCTATG
AATCTGTCAGAGGCATTTTCTTCATTGAAAAACCTCAGAGTTTTGCGGATCAAAGGATAC
GTCTTTAAGGAGCTGAAAGACCTTAATCTCTCCCCATTACGTAATCTTTCCAATCTTGAA
GTCCTTGATCTTGGCACTAACTTTATAAAAATTGCTGACCTCAGCATATTCAAACAATTT
AAAACATTGAAAGTCATAGACCTTTCAATGAATAAAATATCACCTTCAGGAGAGTCAAGT
GAAGTTGGCTTCTGCTCTAACACCAGAACTTCTGTAGCAGGTCACGGGCCCCAGGTCCTT
GAAACATTACATTATTTCAGGTATGATGAGTATGCAAGGAGTTGCAGGTTCAAAAACAGA
GAGACTTCTTCTTTCTTGCCTTTTAATGAAGGCTGTTACATGTATGGGCAGACCTTGGAC
CTAAGTAAGAATAATATATTTTTTATCAAATCCTCTGATTTTCGGCATCTTTCTTTCCTC
AAATGCCTAAATTTGTCAGGAAATAGCATTAGCCAAACTCTTAATGGCAGTGAATTTCAG
CCTTTAGTGGAGTTGAAATACTTGGATTTCTCTAACAACCGGCTTGATTTACTCTACTCG
ACGGCTTTTGAGGAGCTACGCAACCTAGAAGTTCTAGATATAAGTAGTAACAGCCATTAT
TTTCAATCAGAGGGAATTACTCACATGCTAAACTTTACCAAGAACCTGAAGGTTCTGAGG
AAACTGATGATGAACAACAATGACATCTCTACCTCCACCAGCAGGACAATGGAGAGCGAA
TCTCTTACAATTCTAGAATTCAGAGGAAATCATTTGGATGTTTTATGGAAAGATGGTGAT
AACAGATACTTAAAATTCTTCAAGAATCTGCTAAACCTAAAGGAATTAGACATCTCTGAA
AATTCCCTGAGTTTCTTGCCTCCTGGAGTTTTTGAAAGTATGCCTCCAAATCTAAAGACT
CTCTACTTGGTCAACAATAAGTTTAAGTCTTTCAATTGGGGAAAACTCCAGCTTCTGAAG
AATCTAGAAACTTTGGACCTCAGCTACAACCAGCTGAGGACTGTCCCTGAAAGATTATCC
AACTGTTCCAGGAGCCTCAAGAAACTAATCCTTAAGAATAATCAAATCAGGCGTCTGACA
AAGTATTTTCTACAAGATGCTTTCCAGTTACGATATCTGGACCTCAGCTCAAATAAAATC
CAGATTATCCAAAAGTCTAGCTTTCCAGAAAATGTCCTCAACAATCTGGACATGTTGCTT
TTGCATCGTAATAGGTTTCTGTGCACCTGCGATGCTGTGTGGTTTGTCTGGTGGGTTAAC
CATACAGAGGTGACTATTCCTTACTTGGCCACAGATGTGACTTGTACGGGGCCAGGAGCA
CACAAGGGCCAGAGTGTGGTCTCTCTGGATCTGTATACCTGTGAGTTAGATCTGACTAAC
TTGATTCTGTTCTCACTTTCCATGTCGATGGCTCTCTTTCTGATGGTGGTTACCACAGCG
AATCACCTCTATTTCTGGGATGTGTGGTATAGTTACCATTTCTGTAAGGCCAAAATAAAG
GGCTATCAACGTCTGACACCAACAGATTCTTGCTATGATGCTTTTATTGTGTATGATACT
AAAGACCCAGCGGTTACAGAGTGGGTTTTGGATGAGCTGGTGGCCAAATTGGAAGATCCA
AGAGAGAAACATTTTAATTTATGCCTTGAGGAAAGGGACTGGTTACCAGGGCAGCCGGTT
CTGGAAAACCTTTCCCAGAGCATACAGCTTAGCAAAAAGACGGTGTTTGTGATGACAGAC
AAGTATGCAAAGACTGAGAATTTTAAGATAGCATTTTACTTGTCCCATCAGAGGCTCATA
GATGAAAAAGTGGACGTAATTATCTTGATATTCCTTGAGAAACCACTTCAGAAGTCCAAA
TTCCTCCAGCTCCGGAAGAGGCTCTGTGGGAGTTCTGTCCTTGAGTGGCCAAGAAACCCA
CAGGCTCACCCATACTTCTGGCAGTGTCTGAAAAATGCCCTGGCCACAGACAATCACGTG
ACCTATAGTCAGGTGTTCAAAGAGACGGTC
>EqKi_TLR7_Heq12
ATGATGTTTCCTATGTGGACATTGAAGAGAGAATTTCTTATCCTTTTTAACATGATCCTA
ATTTCCAAACTCCTTGGAGCTAGATGGTTTCCTAAAACTCTGCCCTGTGATGTCTTTTTG
GATGCCCCAAAGGCCCAGGTGATTGTGGACTGCACAGACAAGCATTTGACGGACATTCCT
GGAGGTATTCCCACCAACGCTACCAACCTCACCCTCACCATTAACCACATACCAGGCATC
TCTCCAGCCTCCTTCCACCAGCTAGAAAATCTGGTAGAGATTGATTTCAGATGCAACTGT
GTACCTGTTCGGCTGGGGCCAAAGGACAATGTATGTAAGAATAGGCTGCAGATTAAACCC
AGAAGCTTTAGTAGACTCACTAATTTAAAATCCCTTTACCTGGATGGAAACCAGCTTCTA
GAAATACCTCAGGATCTTCCTCCCAGCTTACAGCTGCTGAGCCTTGAGGCCAACAATATC
TTTTTGATCATGAAAAAGAATCTAACAGAATTGGCCAACATAGAAATGCTCTACTTGGGC
CAAAACTGTTATTATCGCAATCCTTGTAATGTTTCATTTTTCATTGAAAAAGATGCTTTC
CTAAATCTGAAAAATTTAAAATTGCTCTCCCTAAAAGATAACAATATCACAGCTGTCCCC
ACTATTTTGCCATCTTCTTTAACAGAACTCTATCTTTACAACAACATCATTGCAAAAATC
CAAGAAGATGATTTTAAGATGCTCAATCAGCTGCAAATTCTTGACCTAAGTGGAAATTGT
CCTCGTTGTTATAATGTGCCATATCCTTGTACACCCTGTGAAAATAATTCTCCCCTACAG
ATCCATGCAAATGCTTTTGACGCCTTGACGGAGTTACAAGTTTTACGTCTGCATAGTAAC
TCTCTTCAGTATGTGCCCCAAAGATGGTTTAAAAACATTAACAAACTTAAAGAACTAGAT
CTCTCCCAAAACTTCTTGGCCAAAGAAATTGGGGATGCCAAATTTTTGCATCTTCTTCAC
AACCTTGTCCAATTGGATCTGTCTTTCAATTACGAACTTCAGGTCTATCATGCGTCTATG
AATCTGTCAGAGGCATTTTCTTCATTGAAAAACCTCAGAGTTTTGCGGATCAAAGGATAC
GTCTTTAAGGAGCTGAAAGACCTTAATCTCTCCCCATTACGTAATCTTTCCAATCTTGAA
GTCCTTGATCTTGGCACTAACTTTATAAAAATTGCTGACCTCAGCATATTCAAACAATTT
AAAACATTGAAAGTCATAGACCTTTCAATGAATAAAATATCACCTTCAGGAGAGTCAAGT
GAAGTTGGCTTCTGCTCTAACACCAGAACTTCTGTAGCAGGTCACGGGCCTCAGGTCCTT
GAAACATTACATTATTTCAGGTATGATGAGTATGCAAGGAGTTGCAGGTTCAAAAACAGA
GAGACTTCTTCTTTCTTGCCTTTTAATGAAGGCTGTTACATGTATGGGCAGACCTTGGAC
CTAAGTAAGAATAATATATTTTTTATCAAATCCTCTGATTTTCGGCATCTTTCTTTCCTC
AAATGCCTAAATTTGTCAGGAAATAGCATTAGCCAAACTCTTAATGGCAGTGAATTTCAG
CCTTTAGTGGAGTTGAAATACTTGGATTTCTCTAACAACCGGCTTGATTTACTCTACTCG
ACGGCTTTTGAGGAGCTACGCAACCTAGAAGTTCTAGATATAAGTAGTAACAGCCATTAT
TTTCAATCAGAGGGAATTACTCACATGCTAAACTTTACCAAGAACCTGAAGGTTCTGAGG
AAACTGATGATGAACAACAATGACATCTCTACCTCCACCAGCAGGACAATGGAGAGCGAA
TCTCTTACAATTCTAGAATTCAGAGGAAATCATTTGGATGTTTTATGGAAAGATGGTGAT
AACAGATACTTAAAATTCTTCAAGAATCTGCTAAACCTAAAGGAATTAGACATCTCTGAA
AATTCCCTGAGTTTCTTGCCTCCTGGAGTTTTTGAAAGTATGCCTCCAAATCTAAAGACT
CTCTACTTGGTCAACAATAAGTTTAAGTCTTTCAATTGGGGAAAACTCCAGCTTCTGAAG
AATCTAGAAACTTTGGACCTCAGCTACAACCAGCTGAGGACTGTCCCTGAAAGATTATCC
AACTGTTCCAGGAGCCTCAAGAAACTAATCCTTAAGAATAATCAAATCAGGCGTCTGACA
AAGTATTTTCTACAAGATGCTTTCCAGTTACGATATCTGGACCTCAGCTCAAATAAAATC
CAGATTATCCAAAAGTCTAGCTTTCCAGAAAATGTCCTCAACAATCTGGACATGTTGCTT
TTGCATCGTAATAGGTTTCTGTGCACCTGCGATGCTGTGTGGTTTGTCTGGTGGGTTAAC
CATACAGAGGTGACTATTCCTTACTTGGCCACAGATGTGACTTGTACGGGGCCAGGAGCA
CACAAGGGCCAGAGTGTGGTCTCTCTGGATCTGTATACCTGTGAGTTAGATCTGACTAAC
TTGATTCTGTTCTCACTTTCCATGTCGATGGCTCTCTTTCTGATGGTGGTTACCACAGCG
AATCACCTCTATTTCTGGGATGTGTGGTATAGTTACCATTTCTGTAAGGCCAAAATAAAG
GGCTATCAACGTCTGACACCAACAGATTCTTGCTATGATGCTTTTATTGTGTATGATACT
AAAGACCCAGCGGTTACAGAGTGGGTTTTGGATGAGCTGGTGGCCAAATTGGAAGATCCA
AGAGAGAAACATTTTAATTTATGCCTTGAGGAAAGGGACTGGTTACCAGGGCAGCCGGTT
CTGGAAAACCTTTCCCAGAGCATACAGCTTAGCAAAAAGACGGTGTTTGTGATGACAGAC
AAGTATGCAAAGACTGAGAATTTTAAGATAGCATTTTACTTGTCCCATCAGAGGCTCATA
GATGAAAAAGTGGACGTAATTATCTTGATATTCCTTGAGAAACCACTTCAGAAGTCCAAA
TTCCTCCAGCTCCGGAAGAGGCTCTGTGGGAGTTCTGTCCTTGAGTGGCCAAGAAACCCA
CAGGCTCACCCATACTTCTGGCAGTGTCTGAAAAATGCCCTGGCCACAGACAATCACGTG
ACCTATAGTCAGGTGTTCAAAGAGACGGTC
>EqKi_TLR7_Heq13
ATGATGTTTCCTATGTGGACATTGAAGAGAGAATTTCTTATCCTTTTTAACATGATCCTA
ATTTCCAAACTCCTTGGAGCTAGATGGTTTCCTAAAACTCTGCCCTGTGATGTCTTTTTG
GATGCCCCAAAGGCCCAGGTGATTGTGGACTGCACAGACAAGCATTTGACGGACATTCCT
GGAGGTATTCCCACCAATGCTACCAACCTCACCCTCACCATTAACCACATACCAGGCATC
TCTCCAGCCTCCTTCCACCAGCTAGAAAATCTGGTAGAGATTGATTTCAGATGCAACTGT
GTACCTGTTCGGCTGGGGCCAAAGGACAATGTATGTAAGAATAGGCTGCAGATTAAACCC
AGAAGCTTTAGTAGACTCACTAATTTAAAATCCCTTTACCTGGATGGAAACCAGCTTCTA
GAAATACCTCAGGATCTTCCTCCCAGCTTACAGCTGCTGAGCCTTGAGGCCAACAATATC
TTTTTGATCATGAAAAAGAATCTAACAGAATTGGCCAACATAGAAATGCTCTACTTGGGC
CAAAACTGTTATTATCGCAATCCTTGTAATGTTTCATTTTTCATTGAAAAAGATGCTTTC
CTAAATCTGAAAAATTTAAAATTGCTCTCCCTAAAAGATAACAATATCACAGCTGTCCCC
ACTATTTTGCCATCTTCTTTAACAGAACTCTATCTTTACAACAACATCATTGCAAAAATC
CAAGAAGATGATTTTAAGATGCTCAATCAGCTGCAAATTCTTGACCTAAGTGGAAATTGT
CCTCGTTGTTATAATGTGCCATATCCTTGTACACCCTGTGAAAATAATTCTCCCCTACAG
ATCCATGCAAATGCTTTTGATGCCTTGACGGAGTTACAAGTTTTACGTCTGCATAGTAAC
TCTCTTCAGTATGTGCCCCAAAGATGGTTTAAAAACATTAACAAACTTAAAGAACTAGAT
CTCTCCCAAAACTTCTTGGCCAAAGAAATTGGGGATGCCAAATTTTTGCATCTTCTTCAC
AACCTTGTCCAATTGGATCTGTCTTTCAATTACGAACTTCAGGTCTATCATGCATCTATG
AATCTGTCAGAGGCATTTTCTTCATTGAAAAACCTCAGAGTTTTGCGGATCAAAGGATAC
GTCTTTAAGGAGCTGAAAGACCTTAATCTCTCCCCATTACGTAATCTTTCCAATCTTGAA
GTCCTTGATCTTGGCACTAACTTTATAAAAATTGCTGACCTCAGCATATTCAAACAATTT
AAAACATTGAAAGTCATAGACCTTTCAATGAATAAAATATCACCTTCAGGAGAGTCAAGT
GAAGTTGGCTTCTGCTCTAACACCAGAACTTCTGTAGCAGGTCACGGGCCCCAGGTCCTT
GAAACATTACATTATTTCAGGTATGATGAGTATGCAAGGAGTTGCAGGTTCAAAAACAGA
GAGACTTCTTCTTTCTTGCCTTTTAATGAAGGCTGTTACATGTATGGGCAGACCTTGGAC
CTAAGTAAGAATAATATATTTTTTATCAAATCCTCTGATTTTCGGCATCTTTCTTTCCTC
AAATGCCTAAATTTGTCAGGAAATAGCATTAGCCAAACTCTTAATGGCAGTGAATTTCAG
CCTTTAGTGGAGTTGAAATACTTGGATTTCTCTAACAACCGGCTTGATTTACTCTACTCG
ACGGCTTTTGAGGAGCTACGCAACCTAGAAGTTCTAGATATAAGTAGTAACAGCCATTAT
TTTCAATCAGAGGGAATTACTCACATGCTAAACTTTACCAAGAACCTGAAGGTTCTGAGG
AAACTGATGATGAACAACAATGACATCTCTACCTCCACCAGCAGGACAATGGAGAGCGAA
TCTCTTACAATTCTAGAATTCAGAGGAAATCATTTGGATGTTTTATGGAAAGATGGTGAT
AACAGATACTTAAAATTCTTCAAGAATCTGCTAAACCTAAAGGAATTAGACATCTCTGAA
AATTCCCTGAGTTTCTTGCCTCCTGGAGTTTTTGAAAGTATGCCTCCAAATCTAAAGACT
CTCTACTTGGTCAACAATAAGTTTAAGTCTTTCAATTGGGGAAAACTCCAGCTTCTGAAG
AATCTAGAAACTTTGGACCTCAGCTACAACCAGCTGAGGACTGTCCCTGAAAGATTATCC
AACTGTTCCAGGAGCCTCAAGAAACTAATCCTTAAGAATAATCAAATCAGGCGTCTGACA
AAGTATTTTCTACAAGATGCTTTCCAGTTACGATATCTGGACCTCAGCTCAAATAAAATC
CAGATTATCCAAAAGTCTAGCTTTCCAGAAAATGTCCTCAACAATCTGGACATGTTGCTT
TTGCATCGTAATAGGTTTCTGTGCACCTGCGATGCTGTGTGGTTTGTCTGGTGGGTTAAC
CATACAGAGGTGACTATTCCTTACTTGGCCACAGATGTGACTTGTACGGGGCCAGGAGCA
CACAAGGGCCAGAGTGTGGTCTCTCTGGATCTGTATACCTGTGAGTTAGATCTGACTAAC
TTGATTCTGTTCTCACTTTCCATGTCGATGGCTCTCTTTCTGATGGTGGTTACCACAGCG
AATCACCTCTATTTCTGGGATGTGTGGTATAGTTACCATTTCTGTAAGGCCAAAATAAAG
GGCTATCAACGTCTGACACCAACAGATTCTTGCTATGATGCTTTTATTGTGTATGATACT
AAAGACCCAGCGGTTACAGAGTGGGTTTTGGATGAGCTGGTGGCCAAATTGGAAGATCCA
AGAGAGAAACATTTTAATTTATGCCTTGAGGAAAGGGACTGGTTACCAGGGCAGCCGGTT
CTGGAAAACCTTTCCCAGAGCATACAGCTTAGCAAAAAGACGGTGTTTGTGATGACAGAC
AAGTATGCAAAGACTGAGAATTTTAAGATAGCATTTTACTTGTCCCATCAGAGGCTCATA
GATGAAAAAGTGGACGTAATTATCTTGATATTCCTTGAGAAACCACTTCAGAAGTCCAAA
TTCCTCCAGCTCCGGAAGAGGCTCTGTGGGAGTTCTGTCCTTGAGTGGCCAAGAAACCCA
CAGGCTCACCCATACTTCTGGCAGTGTCTGAAAAATGCCCTGGCCACAGACAATCACGTG
ACCTATAGTCAGGTGTTCAAAGAGACGGTC
>EqPr_TLR7_Heq14
ATGATGTTTCCTATGTGGACATTGAAGAGAGAATTTCTTATCCTTTTTAACATGATCCTA
ATTTCCAAACTCCTTGGAGCTAGATGGTTTCCTAAAACTCTGCCCTGTGATGTCTTTTTG
GATGCCCCAAAGGCCCAGGTGATTGTGGACTGCACAGACAAGCATTTGACGGACATTCCT
GGAGGTATTCCCACCAACGCTACCAACCTCACCCTCACCATTAACCACATACCAGGCATC
TCTCCAGCCTCCTTCCACCAGCTAGAAAATCTGGTAGAGATTGATTTCAGATGCAACTGT
GTACCTGTTCGGCTGGGGCCAAAGGACAATGTATGTAAGAATAGGCTGCAGATTAAACCC
AGAAGCTTTAGTAGACTCACTAATTTAAAATCCCTTTACCTGGATGGAAACCAGCTTCTA
GAAATACCTCAGGATCTTCCTCCCAGCTTACAGCTGCTGAGCCTTGAGGCCAACAATATC
TTTTTGATCATGAAAAAGAATCTAACAGAATTGGCCAACATAGAAATGCTCTACTTGGGC
CAAAACTGTTATTATCGCAATCCTTGTAATGTTTCATTTTTCATTGAAAAAGATGCTTTC
CTAAATCTGAAAAATTTAAAATTGCTCTCCCTAAAAGATAACAATATCACAGCTGTCCCC
ACTATTTTGCCATCTTCTTTAACAGAACTCTATCTTTACAACAACATCATTGCAAAAATC
CAAGAAGATGATTTTAAGATGCTCAATCAGCTGCAAATTCTTGACCTAAGTGGAAATTGT
CCTCGTTGTTATAATGTGCCATATCCTTGTACACCCTGTGAAAATAATTCTCCCCTACAG
ATCCATGCAAATGCTTTTGATGCCTTGACGGAGTTACAAGTTTTACGTCTGCATAGTAAC
TCTCTTCAGTATGTGCCCCAAAGATGGTTTAAAAACATTAACAAACTTAAAGAACTAGAT
CTCTCCCAAAACTTCTTGGCCAAAGAAATTGGGGATGCCAAATTTTTGCATCTTCTTCAC
AACCTTGTCCAATTGGATCTGTCTTTCAATTACGAACTTCAGGTCTATCATGCGTCTATG
AATCTGTCAGAGGCATTTTCTTCATTGAAAAACCTCAGAGTTTTGCGGATCAAAGGATAC
GTCTTTAAGGAGCTGAAAGACCTTAATCTCTCCCCATTACGTAATCTTTCCAATCTTGAA
GTCCTTGATCTTGGCACTAACTTTATAAAAATTGCTGACCTCAGCATATTCAAACAATTT
AAAACATTGAAAGTCATAGACCTTTCAATGAATAAAATATCACCTTCAGGAGAGTCAAGT
GAAGTTGGCTTCTGCTCTAACACCAGAACTTCTGTAGCAGGTCACGGGCCCCAGGTCCTT
GAAACATTACATTATTTCAGGTATGATGAGTATGCAAGGAGTTGCAGGTTCAAAAACAGA
GAGACTTCTTCTTTCTTGCCTTTTAATGAAGGTTGTTACATGTATGGGCAGACCTTGGAC
CTAAGTAAGAATAATATATTTTTTATCAAATCCTCTGATTTTCGGCATCTTTCTTTCCTC
AAATGCCTAAATTTGTCAGGAAATAGCATTAGCCAAACTCTTAATGGCAGTGAATTTCAG
CCTTTAGTGGAGTTGAAATACTTGGATTTCTCTAACAACCGGCTTGATTTACTCTACTCG
ACGGCTTTTGAGGAGCTACGCAACCTAGAAGTTCTAGATATAAGTAGTAACAGCCATTAT
TTTCAATCAGAGGGAATTACTCACATGCTAAACTTTACCAAGAACCTGAAGGTTCTGAGG
AAACTGATGATGAACAACAATGACATCTCTACCTCCACCAGCAGGACAATGGAGAGCGAA
TCTCTTACAATTCTAGAATTCAGAGGAAATCATTTGGATGTTTTATGGAAAGATGGTGAT
AACAGATACTTAAAATTCTTCAAGAATCTGCTAAACCTAAAGGAATTAGACATCTCTGAA
AATTCCCTGAGTTTCTTGCCTCCTGGAGTTTTTGAAAGTATGCCTCCAAATCTAAAGACT
CTCTACTTGGTCAACAATAAGTTTAAGTCTTTCAATTGGGGAAAACTCCAGCTTCTGAAG
AATCTAGAAACTTTGGACCTCAGCTACAACCAGCTGAGGACTGTCCCTGAAAGATTATCC
AACTGTTCCAGGAGCCTCAAGAAACTAATCCTTAAGAATAATCAAATCAGGCGTCTGACA
AAGTATTTTCTACAAGATGCTTTCCAGTTACGATATCTGGACCTCAGCTCAAATAAAATC
CAGATTATCCAAAAGTCTAGCTTTCCAGAAAATGTCCTCAACAATCTGGACATGTTGCTT
TTGCATCGTAATAGGTTTCTGTGCACCTGTGATGCTGTGTGGTTTGTCTGGTGGGTTAAC
CATACAGAGGTGACTATTCCTTACTTGGCCACAGATGTGACTTGTACGGGGCCAGGAGCA
CACAAGGGCCAGAGTGTGGTCTCTCTGGATCTGTATACCTGTGAGTTAGATCTGACTAAC
TTGATTCTGTTCTCACTTTCCATGTCGATGGCTCTCTTTCTGATGGTGGTTACCACAGCG
AATCACCTCTATTTCTGGGATGTGTGGTATAGTTACCATTTCTGCAAGGCCAAAATAAAG
GGCTATCAACGTCTGACACTAACAGATTCTTGCTATGATGCTTTTATTGTGTATGATACT
AAAGACCCAGCGGTTACAGAGTGGGTTTTGGATGAGCTGGTGGCCAAATTGGAAGATCCA
AGAGAGAAACATTTTAATTTATGCCTTGAGGAAAGGGACTGGTTACCAGGGCAGCCGGTT
CTGGAAAACCTTTCCCAGAGCATACAGCTTAGCAAAAAGACGGTGTTTGTGATGACAGAC
AAGTATGCAAAGACTGAGAATTTTAAGATAGCATTTTACTTGTCCCATCAGAGGCTCATA
GATGAAAAAGTGGACGTAATTATCTTGATATTCCTTGAGAAACCACTTCAGAAGTCCAAA
TTCCTCCAGCTCCGGAAGAGGCTCTGTGGGAGTTCTGTCCTTGAGTGGCCAAGAAACCCA
CAGGCTCACCCATACTTCTGGCAGTGTCTGAAAAATGCCCTGGCCACAGACAATCACGTG
ACCTATAGTCAGGTGTTCAAAGAGACGGTC
>EqPr_TLR7_Heq17
ATGATGTTTCCTATGTGGACATTGAAGAGAGAATTTCTTATCCTTTTTAACATGATCCTA
ATTTCCAAACTCCTTGGAGCTAGATGGTTTCCTAAAACTCTGCCCTGTGATGTCTTTTTG
GATGCCCCAAAGGCCCAGGTGATTGTGGACTGCACAGACAAGCATTTGACGGACATTCCT
GGAGGTATTCCCACCAACGCTACCAACCTCACCCTCACCATTAACCACATACCAGGCATC
TCTCCAGCCTCCTTCCACCAGCTAGAAAATCTGGTAGAGATTGATTTCAGATGCAACTGT
GTACCTGTTCGGCTGGGGCCAAAGGACAATGTATGTAAGAATAGGCTGCAGATTAAACCC
AGAAGCTTTAGTAGACTCACTAATTTAAAATCCCTTTACCTGGATGGAAACCAGCTTCTA
GAAATACCTCAGGATCTTCCTCCCAGCTTACAGCTGCTGAGCCTTGAGGCCAACAATATC
TTTTTGATCATGAAAAAGAATCTAACAGAATTGGCCAACATAGAAATGCTCTACTTGGGC
CAAAACTGTTATTATCGCAATCCTTGTAATGTTTCATTTTTCATTGAAAAAGATGCTTTC
CTAAATCTGAAAAATTTAAAATTGCTCTCCCTAAAAGATAACAATATCACAGCTGTCCCC
ACTATTTTGCCATCTTCTTTAACAGAACTCTATCTTTACAACAACATCATTGCAAAAATC
CAAGAAGATGATTTTAAGATGCTCAATCAGCTGCAAATTCTTGACCTAAGTGGAAATTGT
CCTCGTTGTTATAATGTGCCATATCCTTGTACACCCTGTGAAAATAATTCTCCCCTACAG
ATCCATGCAAATGCTTTTGATGCCTTGACGGAGTTACAAGTTTTACGTCTGCATAGTAAC
TCTCTTCAGTATGTGCCCCAAAGATGGTTTAAAAACATTAACAAACTTAAAGAACTAGAT
CTCTCCCAAAACTTCTTGGCCAAAGAAATTGGGGATGCCAAATTTTTGCATCTTCTTCAC
AACCTTGTCCAATTGGATCTGTCTTTCAATTACGAACTTCAGGTCTATCATGCGTCTATG
AATCTGTCAGAGGCATTTTCTTCATTGAAAAACCTCAGAGTTTTGCGGATCAAAGGATAC
GTCTTTAAGGAGCTGAAAGACCTTAATCTCTCCCCATTACGTAATCTTTCCAATCTTGAA
GTCCTTGATCTTGGCACTAACTTTATAAAAATTGCTGACCTCAGCATATTCAAACAATTT
AAAACATTGAAAGTCATAGACCTTTCAATGAATAAAATATCACCTTCAGGAGAGTCAAGT
GAAGTTGGCTTCTGCTCTAACACCAGAACTTCTGTAGCAGGTCACGGGCCCCAGGTCCTT
GAAACATTACATTATTTCAGGTATGATGAGTATGCAAGGAGTTGCAGGTTCAAAAACAGA
GAGACTTCTTCTTTCTTGCCTTTTAATGAAGGTTGTTACATGTATGGGCAGACCTTGGAC
CTAAGTAAGAATAATATATTTTTTATCAAATCCTCTGATTTTCGGCATCTTTCTTTCCTG
AAATGCCTAAATTTGTCAGGAAATAGCATTAGCCAAACTCTTAATGGCAGTGAATTTCAG
CCTTTAGTGGAGTTGAAATACTTGGATTTCTCTAACAACCGGCTTGATTTACTCTACTCG
ACGGCTTTTGAGGAGCTACGCAACCTAGAAGTTCTAGATATAAGTAGTAACAGCCATTAT
TTTCAATCAGAGGGAATTACTCACATGCTAAACTTTACCAAGAACCTGAAGGTTCTGAGG
AAATTGATGATGAACAACAATGACATCTCTACCTCCACCAGCAGGACAATGGAGAGCGAA
TCTCTTACAATTCTAGAATTCAGAGGAAATCATTTGGATGTTTTATGGAAAGATGGTGAT
AACAGATACTTAAAATTCTTCAAGAATCTGCTAAACCTAAAGGAATTAGACATCTCTGAA
AATTCCCTGAGTTTCTTGCCTCCTGGAGTTTTTGAAAGTATGCCTCCAAATCTAAAGACT
CTCTACTTGGTCAACAATAAGTTTAAGTCTTTCAATTGGGGAAAACTCCAGCTTCTGAAG
AATCTAGAAACTTTGGACCTCAGCTACAACCAGCTGAGGACTGTCCCTGAAAGATTATCC
AACTGTTCCAGGAGCCTCAAGAAACTAATCCTTAAGAATAATCAAATCAGGCGTCTGACA
AAGTATTTTCTACAAGATGCTTTCCAGTTACGATATCTGGACCTCAGCTCAAATAAAATC
CAGATTATCCAAAAGTCTAGCTTTCCAGAAAATGTCCTCAACAATCTGGACATGTTGCTT
TTGCATCGTAATAGGTTTCTGTGCACCTGTGATGCTGTGTGGTTTGTCTGGTGGGTTAAC
CATACAGAGGTGACTATTCCTTACTTGGCCACAGATGTGACTTGTACGGGGCCAGGAGCA
CACAAGGGCCAGAGTGTGGTCTCTCTGGATCTGTATACCTGTGAGTTAGATCTGACTAAC
TTGATTCTGTTCTCACTTTCCATGTCGATGGCTCTCTTTCTGATGGTGGTTACCACAGCG
AATCACCTCTATTTCTGGGATGTGTGGTATAGTTACCATTTCTGCAAGGCCAAAATAAAG
GGCTATCAACGTCTGACACTAACAGATTCTTGCTATGATGCTTTTATTGTGTATGATACT
AAAGACCCAGCGGTTACAGAGTGGGTTTTGGATGAGCTGGTGGCCAAATTGGAAGATCCA
AGAGAGAAACATTTTAATTTATGCCTTGAGGAAAGGGACTGGTTACCAGGGCAGCCGGTT
CTGGAAAACCTTTCCCAGAGCATACAGCTTAGCAAAAAGACGGTGTTTGTGATGACAGAC
AAGTATGCAAAGACTGAGAATTTTAAGATAGCATTTTACTTGTCCCATCAGAGGCTCATA
GATGAAAAAGTGGACGTAATTATCTTGATATTCCTTGAGAAACCACTTCAGAAGTCCAAA
TTCCTCCAGCTCCGGAAGAGGCTCTGTGGGAGTTCTGTCCTTGAGTGGCCAAGAAACCCA
CAGGCTCACCCATACTTCTGGCAGTGTCTGAAAAATGCCCTGGCCACAGACAATCACGTG
ACCTATAGTCAGGTGTTCAAAGAGACGGTC
>EqCa_TLR7_Heq14
ATGATGTTTCCTATGTGGACATTGAAGAGAGAATTTCTTATCCTTTTTAACATGATCCTA
ATTTCCAAACTCCTTGGAGCTAGATGGTTTCCTAAAACTCTGCCCTGTGATGTCTTTTTG
GATGCCCCAAAGGCCCAGGTGATTGTGGACTGCACAGACAAGCATTTGACGGACATTCCT
GGAGGTATTCCCACCAACGCTACCAACCTCACCCTCACCATTAACCACATACCAGGCATC
TCTCCAGCCTCCTTCCACCAGCTAGAAAATCTGGTAGAGATTGATTTCAGATGCAACTGT
GTACCTGTTCGGCTGGGGCCAAAGGACAATGTATGTAAGAATAGGCTGCAGATTAAACCC
AGAAGCTTTAGTAGACTCACTAATTTAAAATCCCTTTACCTGGATGGAAACCAGCTTCTA
GAAATACCTCAGGATCTTCCTCCCAGCTTACAGCTGCTGAGCCTTGAGGCCAACAATATC
TTTTTGATCATGAAAAAGAATCTAACAGAATTGGCCAACATAGAAATGCTCTACTTGGGC
CAAAACTGTTATTATCGCAATCCTTGTAATGTTTCATTTTTCATTGAAAAAGATGCTTTC
CTAAATCTGAAAAATTTAAAATTGCTCTCCCTAAAAGATAACAATATCACAGCTGTCCCC
ACTATTTTGCCATCTTCTTTAACAGAACTCTATCTTTACAACAACATCATTGCAAAAATC
CAAGAAGATGATTTTAAGATGCTCAATCAGCTGCAAATTCTTGACCTAAGTGGAAATTGT
CCTCGTTGTTATAATGTGCCATATCCTTGTACACCCTGTGAAAATAATTCTCCCCTACAG
ATCCATGCAAATGCTTTTGATGCCTTGACGGAGTTACAAGTTTTACGTCTGCATAGTAAC
TCTCTTCAGTATGTGCCCCAAAGATGGTTTAAAAACATTAACAAACTTAAAGAACTAGAT
CTCTCCCAAAACTTCTTGGCCAAAGAAATTGGGGATGCCAAATTTTTGCATCTTCTTCAC
AACCTTGTCCAATTGGATCTGTCTTTCAATTACGAACTTCAGGTCTATCATGCGTCTATG
AATCTGTCAGAGGCATTTTCTTCATTGAAAAACCTCAGAGTTTTGCGGATCAAAGGATAC
GTCTTTAAGGAGCTGAAAGACCTTAATCTCTCCCCATTACGTAATCTTTCCAATCTTGAA
GTCCTTGATCTTGGCACTAACTTTATAAAAATTGCTGACCTCAGCATATTCAAACAATTT
AAAACATTGAAAGTCATAGACCTTTCAATGAATAAAATATCACCTTCAGGAGAGTCAAGT
GAAGTTGGCTTCTGCTCTAACACCAGAACTTCTGTAGCAGGTCACGGGCCCCAGGTCCTT
GAAACATTACATTATTTCAGGTATGATGAGTATGCAAGGAGTTGCAGGTTCAAAAACAGA
GAGACTTCTTCTTTCTTGCCTTTTAATGAAGGTTGTTACATGTATGGGCAGACCTTGGAC
CTAAGTAAGAATAATATATTTTTTATCAAATCCTCTGATTTTCGGCATCTTTCTTTCCTC
AAATGCCTAAATTTGTCAGGAAATAGCATTAGCCAAACTCTTAATGGCAGTGAATTTCAG
CCTTTAGTGGAGTTGAAATACTTGGATTTCTCTAACAACCGGCTTGATTTACTCTACTCG
ACGGCTTTTGAGGAGCTACGCAACCTAGAAGTTCTAGATATAAGTAGTAACAGCCATTAT
TTTCAATCAGAGGGAATTACTCACATGCTAAACTTTACCAAGAACCTGAAGGTTCTGAGG
AAACTGATGATGAACAACAATGACATCTCTACCTCCACCAGCAGGACAATGGAGAGCGAA
TCTCTTACAATTCTAGAATTCAGAGGAAATCATTTGGATGTTTTATGGAAAGATGGTGAT
AACAGATACTTAAAATTCTTCAAGAATCTGCTAAACCTAAAGGAATTAGACATCTCTGAA
AATTCCCTGAGTTTCTTGCCTCCTGGAGTTTTTGAAAGTATGCCTCCAAATCTAAAGACT
CTCTACTTGGTCAACAATAAGTTTAAGTCTTTCAATTGGGGAAAACTCCAGCTTCTGAAG
AATCTAGAAACTTTGGACCTCAGCTACAACCAGCTGAGGACTGTCCCTGAAAGATTATCC
AACTGTTCCAGGAGCCTCAAGAAACTAATCCTTAAGAATAATCAAATCAGGCGTCTGACA
AAGTATTTTCTACAAGATGCTTTCCAGTTACGATATCTGGACCTCAGCTCAAATAAAATC
CAGATTATCCAAAAGTCTAGCTTTCCAGAAAATGTCCTCAACAATCTGGACATGTTGCTT
TTGCATCGTAATAGGTTTCTGTGCACCTGTGATGCTGTGTGGTTTGTCTGGTGGGTTAAC
CATACAGAGGTGACTATTCCTTACTTGGCCACAGATGTGACTTGTACGGGGCCAGGAGCA
CACAAGGGCCAGAGTGTGGTCTCTCTGGATCTGTATACCTGTGAGTTAGATCTGACTAAC
TTGATTCTGTTCTCACTTTCCATGTCGATGGCTCTCTTTCTGATGGTGGTTACCACAGCG
AATCACCTCTATTTCTGGGATGTGTGGTATAGTTACCATTTCTGCAAGGCCAAAATAAAG
GGCTATCAACGTCTGACACTAACAGATTCTTGCTATGATGCTTTTATTGTGTATGATACT
AAAGACCCAGCGGTTACAGAGTGGGTTTTGGATGAGCTGGTGGCCAAATTGGAAGATCCA
AGAGAGAAACATTTTAATTTATGCCTTGAGGAAAGGGACTGGTTACCAGGGCAGCCGGTT
CTGGAAAACCTTTCCCAGAGCATACAGCTTAGCAAAAAGACGGTGTTTGTGATGACAGAC
AAGTATGCAAAGACTGAGAATTTTAAGATAGCATTTTACTTGTCCCATCAGAGGCTCATA
GATGAAAAAGTGGACGTAATTATCTTGATATTCCTTGAGAAACCACTTCAGAAGTCCAAA
TTCCTCCAGCTCCGGAAGAGGCTCTGTGGGAGTTCTGTCCTTGAGTGGCCAAGAAACCCA
CAGGCTCACCCATACTTCTGGCAGTGTCTGAAAAATGCCCTGGCCACAGACAATCACGTG
ACCTATAGTCAGGTGTTCAAAGAGACGGTC
>EqCa_TLR7_Heq15
ATGATGTTTCCTATGTGGACATTGAAGAGAGAATTTCTTATCCTTTTTAACATGATCCTA
ATTTCCAAACTCCTTGGAGCTAGATGGTTTCCTAAAACTCTGCCCTGTGATGTCTTTTTG
GATGCCCCAAAGGCCCAGGTGATTGTGGACTGCACAGACAAGCATTTGACAGACATTCCT
GGAGGTATTCCCACCAACGCTACCAACCTCACCCTCACCATTAACCACATACCAGGCATC
TCTCCAGCCTCCTTCCACCAGCTAGAAAATCTGGTAGAGATTGATTTCAGATGCAACTGT
GTACCTGTTCGGCTGGGGCCAAAGGACAATGTATGTAAGAATAGGCTGCAGATTAAACCC
AGAAGCTTTAGTAGACTCACTAATTTAAAATCCCTTTACCTGGATGGAAACCAGCTTCTA
GAAATACCTCAGGATCTTCCTCCCAGCTTACAGCTGCTGAGCCTTGAGGCCAACAATATC
TTTTTGATCATGAAAAAGAATCTAACAGAATTGGCCAACATAGAAATGCTCTACTTGGGC
CAAAACTGTTATTATCGCAATCCTTGTAATGTTTCATTTTTCATTGAAAAAGATGCTTTC
CTAAATCTGAAAAATTTAAAATTGCTCTCCCTAAAAGATAACAATATCACAGCTGTCCCC
ACTATTTTGCCATCTTCTTTAACAGAACTCTATCTTTACAACAACATCATTGCAAAAATC
CAAGAAGATGATTTTAAGATGCTCAATCAGCTGCAAATTCTTGACCTAAGTGGAAATTGT
CCTCGTTGTTATAATGTGCCATATCCTTGTACACCCTGTGAAAATAATTCTCCCCTACAG
ATCCATGCAAATGCTTTTGATGCCTTGACGGAGTTACAAGTTTTACGTCTGCATAGTAAC
TCTCTTCAGTATGTGCCCCAAAGATGGTTTAAAAACATTAACAAACTTAAAGAACTAGAT
CTCTCCCAAAACTTCTTGGCCAAAGAAATTGGGGATGCCAAATTTTTGCATCTTCTTCAC
AACCTTGTCCAATTGGATCTGTCTTTCAATTACGAACTTCAGGTCTATCATGCGTCTATG
AATCTGTCAGAGGCATTTTCTTCATTGAAAAACCTCAGAGTTTTGCGGATCAAAGGATAC
GTCTTTAAGGAGCTGAAAGACCTTAATCTCTCCCCATTACGTAATCTTTCCAATCTTGAA
GTCCTTGATCTTGGCACTAACTTTATAAAAATTGCTGACCTCAGCATATTCAAACAATTT
AAAACATTGAAAGTCATAGACCTTTCAATGAATAAAATATCACCTTCAGGAGAGTCAAGT
GAAGTTGGCTTCTGCTCTAACACCAGAACTTCTGTAGCAGGTCACGGGCCCCAGGTCCTT
GAAACATTACATTATTTCAGGTATGATGAGTATGCAAGGAGTTGCAGGTTCAAAAACAGA
GAGACTTCTTCTTTCTTGCCTTTTAATGAAGGTTGTTACATGTATGGGCAGACCTTGGAC
CTAAGTAAGAATAATATATTTTTTATCAAATCCTCTGATTTTCGGCATCTTTCTTTCCTG
AAATGCCTAAATTTGTCAGGAAATAGCATTAGCCAAACTCTTAATGGCAGTGAATTTCAG
CCTTTAGTGGAGTTGAAATACTTGGATTTCTCTAACAACCGGCTTGATTTACTCTACTCG
ACGGCTTTTGAGGAGCTACGCAACCTAGAAGTTCTAGATATAAGTAGTAACAGCCATTAT
TTTCAATCAGAGGGAATTACTCACATGCTAAACTTTACCAAGAACCTGAAGGTTCTGAGG
AAATTGATGATGAACAACAATGACATCTCTACCTCCACCAGCAGGACAATGGAGAGCGAA
TCTCTTACAATTCTAGAATTCAGAGGAAATCATTTGGATGTTTTATGGAAAGATGGTGAT
AACAGATACTTAAAATTCTTCAAGAATCTGCTAAACCTAAAGGAATTAGACATCTCTGAA
AATTCCCTGAGTTTCTTGCCTCCTGGAGTTTTTGAAAGTATGCCTCCAAATCTAAAGACT
CTCTACTTGGTCAACAATAAGTTTAAGTCTTTCAATTGGGGAAAACTCCAGCTTCTGAAG
AATCTAGAAACTTTGGACCTCAGCTACAACCAGCTGAGGACTGTCCCTGAAAGATTATCC
AACTGTTCCAGGAGCCTCAAGAAACTAATCCTTAAGAATAATCAAATCAGGCGTCTGACA
AAGTATTTTCTACAAGATGCTTTCCAGTTACGATATCTGGACCTCAGCTCAAATAAAATC
CAGATTATCCAAAAGTCTAGCTTTCCAGAAAATGTCCTCAACAATCTGGACATGTTGCTT
TTGCATCGTAATAGGTTTCTGTGCACCTGTGATGCTGTGTGGTTTGTCTGGTGGGTTAAC
CATACAGAGGTGACTATTCCTTACTTGGCCACAGATGTGACTTGTACGGGGCCAGGAGCA
CACAAGGGCCAGAGTGTGGTCTCTCTGGATCTGTATACCTGTGAGTTAGATCTGACTAAC
TTGATTCTGTTCTCACTTTCCATGTCGATGGCTCTCTTTCTGATGGTGGTTACCACAGCG
AATCACCTCTATTTCTGGGATGTGTGGTATAGTTACCATTTCTGCAAGGCCAAAATAAAG
GGCTATCAACGTCTGACACTAACAGATTCTTGCTATGATGCTTTTATTGTGTATGATACT
AAAGACCCAGCGGTTACAGAGTGGGTTTTGGATGAGCTGGTGGCCAAATTGGAAGATCCA
AGAGAGAAACATTTTAATTTATGCCTTGAGGAAAGGGACTGGTTACCAGGGCAGCCGGTT
CTGGAAAACCTTTCCCAGAGCATACAGCTTAGCAAAAAGACGGTGTTTGTGATGACAGAC
AAGTATGCAAAGACTGAGAATTTTAAGATAGCATTTTACTTGTCCCATCAGAGGCTCATA
GATGAAAAAGTGGACGTAATTATCTTGATATTCCTTGAGAAACCACTTCAGAAGTCCAAA
TTCCTCCAGCTCCGGAAGAGGCTCTGTGGGAGTTCTGTCCTTGAGTGGCCAAGAAACCCA
CAGGCTCACCCATACTTCTGGCAGTGTCTGAAAAATGCCCTGGCCACAGACAATCACGTG
ACCTATAGTCAGGTGTTCAAAGAGACGGTC
>EqCa_TLR7_Heq16
ATGATGTTTCCTATGTGGACATTGAAGAGAGAATTTCTTATCCTTTTTAACATGATCCTA
ATTTCCAAACTCCTTGGAGCTAGATGGTTTCCTAAAACTCTGCCCTGTGATGTCTTTTTG
GATGCCCCAAAGGCCCAGGTGATTGTGGACTGCACAGACAAGCATTTGACGGACATTCCT
GGAGGTATTCCCACCAACGCTACCAACCTCACCCTCACCATTAACCACATACCAGGCATC
TCTCCAGCCTCCTTCCACCAGCTAGAAAATCTGGTAGAGATTGATTTCAGATGCAACTGT
GTACCTGTTCGGCTGGGGCCAAAGGACAATGTATGTAAGAATAGGCTGCAGATTAAACCC
AGAAGCTTTAGTAGACTCACTAATTTAAAATCCCTTTACCTGGATGGAAACCAGCTTCTA
GAAATACCTCAGGATCTTCCTCCCAGCTTACAGCTGCTGAGCCTTGAGGCCAACAATATC
TTTTTGATCATGAAAAAGAATCTAACAGAATTGGCCAACATAGAAATGCTCTACTTGGGC
CAAAACTGTTATTATCGCAATCCTTGTAATGTTTCATTTTTCATTGAAAAAGATGCTTTC
CTAAATCTGAAAAATTTAAAATTGCTCTCCCTAAAAGATAACAATATCACAGCTGTCCCC
ACTATTTTGCCATCTTCTTTAACAGAACTCTATCTTTACAACAACATCATTGCAAAAATC
CAAGAAGATGATTTTAAGATGCTCAATCAGCTGCAAATTCTTGACCTAAGTGGAAATTGT
CCTCGTTGTTATAATGTGCCATATCCTTGTACACCCTGTGAAAATAATTCTCCCCTACAG
ATCCATGCAAATGCTTTTGATGCCTTGACGGAGTTACAAGTTTTACGTCTGCATAGTAAC
TCTCTTCAGTATGTGCCCCAAAGATGGTTTAAAAACATTAACAAACTTAAAGAACTAGAT
CTCTCCCAAAACTTCTTGGCCAAAGAAATTGGGGATGCCAAATTTTTGCATCTTCTTCAC
AACCTTGTCCAATTGGATCTGTCTTTCAATTACGAACTTCAGGTCTATCATGCGTCTATG
AATCTGTCAGAGGCATTTTCTTCATTGAAAAACCTCAGAGTTTTGCGGATCAAAGGATAC
GTCTTTAAGGAGCTGAAAGACCTTAATCTCTCCCCATTACGTAATCTTTCCAATCTTGAA
GTCCTTGATCTTGGCACTAACTTTATAAAAATTGCTGACCTCAGCATATTCAAACAATTT
AAAACATTGAAAGTCATAGACCTTTCAATGAATAAAATATCACCTTCAGGAGAGTCAAGT
GAAGTTGGCTTCTGCTCTAACACCAGAACTTCTGTAGCAGGTCACGGGCCCCAGGTCCTT
GAAACATTACATTATTTCAGGTATGATGAGTATGCAAGGAGTTGCAGGTTCAAAAACAGA
GAGACTTCTTCTTTCTTGCCTTTTAATGAAGGTTGTTACATGTATGGGCAGACCTTGGAC
CTAAGTAAGAATAATATATTTTTTATCAAATCCTCTGATTTTCGGCATCTTTCTTTCCTG
AAATGCCTAAATTTGTCAGGAAATAGCATTAGCCAAACTCTTAATGGCAGTGAATTTCAG
CCTTTAGTGGAGTTGAAATACTTGGATTTCTCTAACAACCGGCTTGATTTACTCTACTCG
ACGGCTTTTGAGGAGCTACGCAACCTAGAAGTTCTAGATATAAGTAGTAACAGCCATTAT
TTTCAATCAGAGGGAATTACTCACATGCTAAACTTTACCAAGAACCTGAAGGTTCTGAGG
AAACTGATGATGAACAACAATGACATCTCTACCTCCACCAGCAGGACAATGGAGAGCGAA
TCTCTTACAATTCTAGAATTCAGAGGAAATCATTTGGATGTTTTATGGAAAGATGGTGAT
AACAGATACTTAAAATTCTTCAAGAATCTGCTAAACCTAAAGGAATTAGACATCTCTGAA
AATTCCCTGAGTTTCTTGCCTCCTGGAGTTTTTGAAAGTATGCCTCCAAATCTAAAGACT
CTCTACTTGGTCAACAATAAGTTTAAGTCTTTCAATTGGGGAAAACTCCAGCTTCTGAAG
AATCTAGAAACTTTGGACCTCAGCTACAACCAGCTGAGGACTGTCCCTGAAAGATTATCC
AACTGTTCCAGGAGCCTCAAGAAACTAATCCTTAAGAATAATCAAATCAGGCGTCTGACA
AAGTATTTTCTACAAGATGCTTTCCAGTTACGATATCTGGACCTCAGCTCAAATAAAATC
CAGATTATCCAAAAGTCTAGCTTTCCAGAAAATGTCCTCAACAATCTGGACATGTTGCTT
TTGCATCGTAATAGGTTTCTGTGCACCTGTGATGCTGTGTGGTTTGTCTGGTGGGTTAAC
CATACAGAGGTGACTATTCCTTACTTGGCCACAGATGTGACTTGTACGGGGCCAGGAGCA
CACAAGGGCCAGAGTGTGGTCTCTCTGGATCTGTATACCTGTGAGTTAGATCTGACTAAC
TTGATTCTGTTCTCACTTTCCATGTCGATGGCTCTCTTTCTGATGGTGGTTACCACAGCG
AATCACCTCTATTTCTGGGATGTGTGGTATAGTTACCATTTCTGCAAGGCCAAAATAAAG
GGCTATCAACGTCTGACACTAACAGATTCTTGCTATGATGCTTTTATTGTGTATGATACT
AAAGACCCAGCGGTTACAGAGTGGGTTTTGGATGAGCTGGTGGCCAAATTGGAAGATCCA
AGAGAGAAACATTTTAATTTATGCCTTGAGGAAAGGGACTGGTTACCAGGGCAGCCGGTT
CTGGAAAACCTTTCCCAGAGCATACAGCTTAGCAAAAAGACGGTGTTTGTGATGACAGAC
AAGTATGCAAAGACTGAGAATTTTAAGATAGCATTTTACTTGTCCCATCAGAGGCTCATA
GATGAAAAAGTGGACGTAATTATCTTGATATTCCTTGAGAAACCACTTCAGAAGTCCAAA
TTCCTCCAGCTCCGGAAGAGGCTCTGTGGGAGTTCTGTCCTTGAGTGGCCAAGAAACCCA
CAGGCTCACCCATACTTCTGGCAGTGTCTGAAAAATGCCCTGGCCACAGACAATCACGTG
ACCTATAGTCAGGTGTTCAAAGAGACGGTC
>EqQu TLR7 XP_046529515.1
ATGATGTTTCCTATGTGGACATTGAAGAGAGAATTTCTTATCCTTTTTAACATGATCCTA
ATTTCCAAACTCCTTGGAGCTAGATGGTTTCCTAAAACTCTGCCCTGTGATGTCTTTTTG
GATGCCCCAAAGGCCCAGGTGATTGTGGACTGCACAGACAAGCATTTGACGGACATTCCT
GGAGGTATTCCCACCAACGCTACCAACCTCACCCTCACCATTAACCACATACCAGGCATC
TCTCCAGCCTCCTTCCACCAGCTAGAAAATCTGGTAGAGATTGATTTCAGATGCAACTGT
GTACCTGTTCGGCTGGGGCCAAAGGACAATGTATGTAAGAATAGGCTGCAGATTAAACCC
AGAAGCTTTAGTAGACTCACTAATTTAAAATCCCTTTACCTGGATGGAAACCAGCTTCTA
GAAATACCTCAGGATCTTCCTCCCAGCTTACAGCTGCTGAGCCTTGAGGCCAACAATATC
TTTTTGATCATGAAAAAGAATCTAACAGAATTGGCCAACATAGAAATGCTCTACTTGGGC
CAAAACTGTTATTATCGCAATCCTTGTAATGTTTCATTTTTCATTGAAAAAGATGCTTTC
CTAAATCTGAAAAATTTAAAATTGCTCTCCCTAAAAGATAACAATATCACAGCTGTCCCC
ACTATTTTGCCATCTTCTTTAACAGAACTCTATCTTTACAACAACATCATTGCAAAAATC
CAAGAAGATGATTTTAAGATGCTCAATCAGCTGCAAATTCTTGACCTAAGTGGAAATTGT
CCTCGTTGTTATAATGTGCCATATCCTTGTACACCCTGTGAAAATAATTCTCCCCTACAG
ATCCATGCAAATGCTTTTGATGCCTTGACGGAGTTACAAGTTTTACGTCTGCATAGTAAC
TCTCTTCAGTATGTGCCCCAAAGATGGTTTAAAAACATTAACAAACTTAAAGAACTAGAT
CTCTCCCAAAACTTCTTGGCCAAAGAAATTGGGGATGCCAAATTTTTGCATCTTCTTCAC
AACCTTGTCCAATTGGATCTGTCTTTCAATTACGAACTTCAGGTCTATCATGCGTCTATG
AATCTGTCAGAGGCATTTTCTTCATTGAAAAACCTCAGAGTTTTGCGGATCAAAGGATAC
GTCTTTAAGGAGCTGAAAGACCTTAATCTCTCCCCATTACGTAATCTTTCCAATCTTGAA
GTCCTTGATCTTGGCACTAACTTTATAAAAATTGCTGACCTCAGCATATTCAAACAATTT
AAAACATTGAAAGTCATAGACCTTTCAATGAATAAAATATCACCTTCAGGAGAGTCAAGT
GAAGTTGGCTTCTGCTCTAACACCAGAACTTCTGTAGCAGGTCACGGGCCCCAGGTCCTT
GAAACATTACATTATTTCAGGTATGATGAGTATGCAAGGAGTTGCAGGTTCAAAAACAGA
GAGACTTCTTCTTTCTTGCCTTTTAATGAAGGTTGTTACATGTATGGGCAGACCTTGGAC
CTAAGTAAGAATAATATATTTTTTATCAAATCCTCTGATTTTCGGCATCTTTCTTTCCTC
AAATGCCTAAATTTGTCAGGAAATAGCATTAGCCAAACTCTTAATGGCAGTGAATTTCAG
CCTTTAGCGGAGTTGAAATACCTGGATTTCTCTAACAACCGGCTTGATTTACTCTACTCG
ACGGCTTTTGAGGAGCTGCGCAACCTAGAAGTTCTAGATATAAGTAGTAACAGCCATTAT
TTCCAATCAGAGGGAATTACTCACATGCTAAACTTTACCAAGAACCTGAAGGTTCTGAGG
AAACTGATGATGAACAACAATGACATCTCTACCTCCACCAGCAGGACAATGGAGAGCGAA
TCTCTTACAATTCTAGAATTCAGAGGAAATCATTTGGATGTTTTATGGAAAGATGGTGAT
AACAGATACTTAAAATTCTTCAAGAATCTGCTAAACCTAAAGGAATTAGACATCTCTGAA
AATTCCCTGAGTTTCTTGCCTCCTGGAGTTTTTGAAAGTATGCCTCCAAATCTAAAGACT
CTCTACTTGGTCAACAATAAGTTTAAGTCTTTCAATTGGGGAAAACTCCAGCTTCTGAAG
AATCTAGAAACTTTGGACCTCAGCTACAACCAGCTGAGGACTGTCCCTGAAAGATTATCC
AACTGTTCCAGGAGCCTCAAGAAACTAATCCTTAAGAATAATCAAATCAGGCATCTGACA
AAGTATTTTCTACAGGATGCTTTCCAGTTACGATATCTGGACCTCAGCTCAAATAAAATC
CAGATTATCCAAAAGTCTAGCTTTCCAGAAAATGTCCTCAACAATCTGGACATGTTGCTT
TTGCATCGTAATAGGTTTCTGTGCACCTGCGATGCTGTGTGGTTTGTCTGGTGGGTTAAC
CATACAGAGGTGACTATTCCTTACTTGGCCACAGATGTGACTTGTACGGGGCCAGGAGCA
CACAAGGGCCAGAGTGTGGTCTCTCTGGATCTGTATACCTGTGAGTTAGATCTGACTAAC
TTGATTCTGTTCTCACTTTCCATGTCGATGGCTCTCTTTCTGATGGTGGTTACCACAGCG
AATCACCTCTATTTCTGGGATGTGTGGTATAGTTACCATTTCTGTAAGGCCAAAATAAAG
GGCTATCAACGTCTGACACCAACAGATTCTTGCTATGATGCTTTTATTGTGTATGATACT
AAAGACCCAGCGGTTACAGAGTGGGTTTTGGATGAGCTGGTGGCCAAATTGGAAGATCCA
AGAGAGAAACATTTTAATTTATGCCTTGAGGAAAGGGACTGGTTACCAGGGCAGCCGGTT
CTGGAAAACCTTTCCCAGAGCATACAGCTTAGCAAAAAGACGGTGTTTGTGATGACAGAC
AAGTATGCAAAGACTGAGAATTTTAAGATAGCATTTTACTTGTCCCATCAGAGGCTCATA
GATGAAAAAGTGGACGTAATTATCTTGATATTCCTTGAGAAACCACTTCAGAAGTCCAAA
TTCCTCCAGCTCCGGAAGAGGCTCTGTGGGAGTTCTGTCCTTGAGTGGCCAAGAAACCCA
CAGGCTCACCCATACTTCTGGCAGTGTCTGAAAAATGCCCTGGCCACAGACAATCACGTG
ACCTATAGTCAGGTGTTCAAAGAGACGGTC
>EqAs TLR7 XP_014724205.1
ATGATGTTTCCTATGTGGACATTGAAGAGAGAATTTCTTATCCTTTTTAACATGATCCTA
ATTTCCAAACTCCTTGGAGCTAGATGGTTTCCTAAAACTCTGCCCTGTGATGTCTTTTTG
GATGCCCCAAAGGCCCAGGTGATTGTGGACTGCACAGACAAGCATTTGACGGACATTCCT
GGAGGTATTCCCACCAACGCTACCAACCTCACCCTCACCATTAACCACATACCAGGCATC
TCTCCAGCCTCCTTCCACCAGCTAGAAAATCTGGTAGAGATTGATTTCAGATGCAACTGT
GTACCTGTTCGGCTGGGGCCAAAGGACAATGTATGTAAGAATAGGCTGCAGATTAAACCC
AGAAGCTTTAGTAGACTCACTAATTTAAAATCCCTTTACCTGGATGGAAACCAGCTTCTA
GAAATACCTCAGGATCTTCCTCCCAGCTTACAGCTGCTGAGCCTTGAGGCCAACAATATC
TTTTTGATCATGAAAAAGAATCTAACAGAATTGGCCAACATAGAAATGCTCTACTTGGGC
CAAAACTGTTATTATCGCAATCCTTGTAATGTTTCATTTTTCATTGAAAAAGATGCTTTC
CTAAATCTGAAAAATTTAAAATTGCTCTCCCTAAAAGATAACAATATCACAGCTGTCCCC
ACTATTTTGCCATCTTCTTTAACAGAACTCTATCTTTACAACAACATCATTGCAAAAATC
CAAGAAGATGATTTTAAGATGCTCAATCAGCTGCAAATTCTTGACCTAAGTGGAAATTGT
CCTCGTTGTTATAATGTGCCATATCCTTGTACACCCTGTGAAAATAATTCTCCCCTACAG
ATCCATGCAAATGCTTTTGATGCCTTGACGGAGTTACAAGTTTTACGTCTGCATAGTAAC
TCTCTTCAGTATGTGCCCCAAAGATGGTTTAAAAACATTAACAAACTTAAAGAACTAGAT
CTCTCCCAAAACTTCTTGGCCAAAGAAATTGGGGATGCCAAATTTTTGCATCTTCTTCAC
AACCTTGTCCAATTGGATCTGTCTTTCAATTACGAACTTCAGGTCTATCATGCGTCTATG
AATCTGTCAGAGGCATTTTCTTCATTGAAAAACCTCAGAGTTTTGCGGATCAAAGGATAC
GTCTTTAAGGAGCTGAAAGACCTTAATCTCTCCCCATTACGTAATCTTTCCAATCTTGAA
GTCCTTGATCTTGGCACTAACTTTATAAAAATTGCTGACCTCAGCATATTCAAACAATTT
AAAACATTGAAAGTCATAGACCTTTCAATGAATAAAATATCACCTTCAGGAGAGTCAAGT
GAAGTTGGCTTCTGCTCTAACACCAGAACTTCTGTAGCAGGTCACGGGCCCCAGGTCCTT
GAAACATTACATTATTTCAGGTATGATGAGTATGCAAGGAGTTGCAGGTTCAAAAACAGA
GAGACTTCTTCTTTCTTGCCTTTTAATGAAGGTTGTTACATGTATGGGCAGACCTTGGAC
CTAAGTAAGAATAATATATTTTTTATCAAATCCTCTGATTTTCGGCATCTTTCTTTCCTC
AAATGCCTAAATTTGTCAGGAAATAGCATTAGCCAAACTCTTAATGGCAGTGAATTTCAG
CCTTTAGTGGAGTTGAAATACTTGGATTTCTCTAACAACCGGCTTGATTTACTCTACTCG
ACGGCTTTTGAGGAGCTACGCAACCTAGAAGTTCTAGATATAAGTAGTAACAGCCATTAT
TTTCAATCAGAGGGAATTACTCACATGCTAAACTTTACCAAGAACCTGAAGGTTCTGAGG
AAACTGATGATGAACAACAATGACATCTCTACCTCCACCAGCAGGACAATGGAGAGCGAA
TCTCTTACAATTCTAGAATTCAGAGGAAATCATTTGGATGTTTTATGGAAAGATGGTGAT
AACAGATACTTAAAATTCTTCAAGAATCTGCTAAACCTAAAGGAATTAGACATCTCTGAA
AATTCCCTGAGTTTCTTGCCTCCTGGAGTTTTTGAAAGTATGCCTCCAAATCTAAAGACT
CTCTACTTGGTCAACAATAAGTTTAAGTCTTTCAATTGGGGAAAACTCCAGCTTCTGAAG
AATCTAGAAACTTTGGACCTCAGCTACAACCAGCTGAGGACTGTCCCTGAAAGATTATCC
AACTGTTCCAGGAGCCTCAAGAAACTAATCCTTAAGAATAATCAAATCAGGCGTCTGACA
AAGTATTTTCTACAAGATGCTTTCCAGTTACGATATCTGGACCTCAGCTCAAATAAAATC
CAGATTATCCAAAAGTCTAGCTTTCCAGAAAATGTCCTCAACAATCTGGACATGTTGCTT
TTGCATCGTAATAGGTTTCTGTGCACCTGCGATGCTGTGTGGTTTGTCTGGTGGGTTAAC
CATACAGAGGTGACTATTCCTTACTTGGCCACAGATGTGACTTGTACGGGGCCAGGAGCA
CACAAGGGCCAGAGTGTGGTCTCTCTGGATCTGTATACCTGTGAGTTAGATCTGACTAAC
TTGATTCTGTTCTCACTTTCCATGTCGATGGCTCTCTTTCTGATGGTGGTTACCACAGCG
AATCACCTCTATTTCTGGGATGTGTGGTATAGTTACCATTTCTGTAAGGCCAAAATAAAG
GGCTATCAACGTCTGACACCAACAGATTCTTGCTATGATGCTTTTATTGTGTATGATACT
AAAGACCCAGCGGTTACAGAGTGGGTTTTGGATGAGCTGGTGGCCAAATTGGAAGATCCA
AGAGAGAAACATTTTAATTTATGCCTTGAGGAAAGGGACTGGTTACCAGGGCAGCCGGTT
CTGGAAAACCTTTCCCAGAGCATACAGCTTAGCAAAAAGACGGTGTTTGTGATGACAGAC
AAGTATGCAAAGACTGAGAATTTTAAGATAGCATTTTACTTGTCCCATCAGAGGCTCATA
GATGAAAAAGTGGACGTAATTATCTTGATATTCCTTGAGAAACCACTTCAGAAGTCCAAA
TTCCTCCAGCTCCGGAAGAGGCTCTGTGGGAGTTCTGTCCTTGAGTGGCCAAGAAACCCA
CAGGCTCACCCATACTTCTGGCAGTGTCTGAAAAATGCCCTGGCCACAGACAATCACGTG
ACCTATAGTCAGGTGTTCAAAGAGACGGTC
>EqPr TLR7 XP_008508001.1
ATGATGTTTCCTATGTGGACATTGAAGAGAGAATTTCTTATCCTTTTTAACATGATCCTA
ATTTCCAAACTCCTTGGAGCTAGATGGTTTCCTAAAACTCTGCCCTGTGATGTCTTTTTG
GATGCCCCAAAGGCCCAGGTGATTGTGGACTGCACAGACAAGCATTTGACGGACATTCCT
GGAGGTATTCCCACCAACGCTACCAACCTCACCCTCACCATTAACCACATACCAGGCATC
TCTCCAGCCTCCTTCCACCAGCTAGAAAATCTGGTAGAGATTGATTTCAGATGCAACTGT
GTACCTGTTCGGCTGGGGCCAAAGGACAATGTATGTAAGAATAGGCTGCAGATTAAACCC
AGAAGCTTTAGTAGACTCACTAATTTAAAATCCCTTTACCTGGATGGAAACCAGCTTCTA
GAAATACCTCAGGATCTTCCTCCCAGCTTACAGCTGCTGAGCCTTGAGGCCAACAATATC
TTTTTGATCATGAAAAAGAATCTAACAGAATTGGCCAACATAGAAATGCTCTACTTGGGC
CAAAACTGTTATTATCGCAATCCTTGTAATGTTTCATTTTTCATTGAAAAAGATGCTTTC
CTAAATCTGAAAAATTTAAAATTGCTCTCCCTAAAAGATAACAATATCACAGCTGTCCCC
ACTATTTTGCCATCTTCTTTAACAGAACTCTATCTTTACAACAACATCATTGCAAAAATC
CAAGAAGATGATTTTAAGATGCTCAATCAGCTGCAAATTCTTGACCTAAGTGGAAATTGT
CCTCGTTGTTATAATGTGCCATATCCTTGTACACCCTGTGAAAATAATTCTCCCCTACAG
ATCCATGCAAATGCTTTTGATGCCTTGACGGAGTTACAAGTTTTACGTCTGCATAGTAAC
TCTCTTCAGTATGTGCCCCAAAGATGGTTTAAAAACATTAACAAACTTAAAGAACTAGAT
CTCTCCCAAAACTTCTTGGCCAAAGAAATTGGGGATGCCAAATTTTTGCATCTTCTTCAC
AACCTTGTCCAATTGGATCTGTCTTTCAATTACGAACTTCAGGTCTATCATGCGTCTATG
AATCTGTCAGAGGCATTTTCTTCATTGAAAAACCTCAGAGTTTTGCGGATCAAAGGATAC
GTCTTTAAGGAGCTGAAAGACCTTAATCTCTCCCCATTACGTAATCTTTCCAATCTTGAA
GTCCTTGATCTTGGCACTAACTTTATAAAAATTGCTGACCTCAGCATATTCAAACAATTT
AAAACATTGAAAGTCATAGACCTTTCAATGAATAAAATATCACCTTCAGGAGAGTCAAGT
GAAGTTGGCTTCTGCTCTAACACCAGAACTTCTGTAGCAGGTCACGGGCCCCAGGTCCTT
GAAACATTACATTATTTCAGGTATGATGAGTATGCAAGGAGTTGCAGGTTCAAAAACAGA
GAGACTTCTTCTTTCTTGCCTTTTAATGAAGGTTGTTACATGTATGGGCAGACCTTGGAC
CTAAGTAAGAATAATATATTTTTTATCAAATCCTCTGATTTTCGGCATCTTTCTTTCCTG
AAATGCCTAAATTTGTCAGGAAATAGCATTAGCCAAACTCTTAATGGCAGTGAATTTCAG
CCTTTAGTGGAGTTGAAATACTTGGATTTCTCTAACAACCGGCTTGATTTACTCTACTCG
ACGGCTTTTGAGGAGCTACGCAACCTAGAAGTTCTAGATATAAGTAGTAACAGCCATTAT
TTTCAATCAGAGGGAATTACTCACATGCTAAACTTTACCAAGAACCTGAAGGTTCTGAGG
AAATTGATGATGAACAACAATGACATCTCTACCTCCACCAGCAGGACAATGGAGAGCGAA
TCTCTTACAATTCTAGAATTCAGAGGAAATCATTTGGATGTTTTATGGAAAGATGGTGAT
AACAGATACTTAAAATTCTTCAAGAATCTGCTAAACCTAAAGGAATTAGACATCTCTGAA
AATTCCCTGAGTTTCTTGCCTCCTGGAGTTTTTGAAAGTATGCCTCCAAATCTAAAGACT
CTCTACTTGGTCAACAATAAGTTTAAGTCTTTCAATTGGGGAAAACTCCAGCTTCTGAAG
AATCTAGAAACTTTGGACCTCAGCTACAACCAGCTGAGGACTGTCCCTGAAAGATTATCC
AACTGTTCCAGGAGCCTCAAGAAACTAATCCTTAAGAATAATCAAATCAGGCGTCTGACA
AAGTATTTTCTACAAGATGCTTTCCAGTTACGATATCTGGACCTCAGCTCAAATAAAATC
CAGATTATCCAAAAGTCTAGCTTTCCAGAAAATGTCCTCAACAATCTGGACATGTTGCTT
TTGCATCGTAATAGGTTTCTGTGCACCTGTGATGCTGTGTGGTTTGTCTGGTGGGTTAAC
CATACAGAGGTGACTATTCCTTACTTGGCCACAGATGTGACTTGTACGGGGCCAGGAGCA
CACAAGGGCCAGAGTGTGGTCTCTCTGGATCTGTATACCTGTGAGTTAGATCTGACTAAC
TTGATTCTGTTCTCACTTTCCATGTCGATGGCTCTCTTTCTGATGGTGGTTACCACAGCG
AATCACCTCTATTTCTGGGATGTGTGGTATAGTTACCATTTCTGCAAGGCCAAAATAAAG
GGCTATCAACGTCTGACACTAACAGATTCTTGCTATGATGCTTTTATTGTGTATGATACT
AAAGACCCAGCGGTTACAGAGTGGGTTTTGGATGAGCTGGTGGCCAAATTGGAAGATCCA
AGAGAGAAACATTTTAATTTATGCCTTGAGGAAAGGGACTGGTTACCAGGGCAGCCGGTT
CTGGAAAACCTTTCCCAGAGCATACAGCTTAGCAAAAAGACGGTGTTTGTGATGACAGAC
AAGTATGCAAAGACTGAGAATTTTAAGATAGCATTTTACTTGTCCCATCAGAGGCTCATA
GATGAAAAAGTGGACGTAATTATCTTGATATTCCTTGAGAAACCACTTCAGAAGTCCAAA
TTCCTCCAGCTCCGGAAGAGGCTCTGTGGGAGTTCTGTCCTTGAGTGGCCAAGAAACCCA
CAGGCTCACCCATACTTCTGGCAGTGTCTGAAAAATGCCCTGGCCACAGACAATCACGTG
ACCTATAGTCAGGTGTTCAAAGAGACGGTC
>EqCa TLR7 NP_001075240.1
ATGATGTTTCCTATGTGGACATTGAAGAGAGAATTTCTTATCCTTTTTAACATGATCCTA
ATTTCCAAACTCCTTGGAGCTAGATGGTTTCCTAAAACTCTGCCCTGTGATGTCTTTTTG
GATGCCCCAAAGGCCCAGGTGATTGTGGACTGCACAGACAAGCATTTGACGGACATTCCT
GGAGGTATTCCCACCAACGCTACCAACCTCACCCTCACCATTAACCACATACCAGGCATC
TCTCCAGCCTCCTTCCACCAGCTAGAAAATCTGGTAGAGATTGATTTCAGATGCAACTGT
GTACCTGTTCGGCTGGGGCCAAAGGACAATGTATGTAAGAATAGGCTGCAGATTAAACCC
AGAAGCTTTAGTAGACTCACTAATTTAAAATCCCTTTACCTGGATGGAAACCAGCTTCTA
GAAATACCTCAGGATCTTCCTCCCAGCTTACAGCTGCTGAGCCTTGAGGCCAACAATATC
TTTTTGATCATGAAAAAGAATCTAACAGAATTGGCCAACATAGAAATGCTCTACTTGGGC
CAAAACTGTTATTATCGCAATCCTTGTAATGTTTCATTTTTCATTGAAAAAGATGCTTTC
CTAAATCTGAAAAATTTAAAATTGCTCTCCCTAAAAGATAACAATATCACAGCTGTCCCC
ACTATTTTGCCATCTTCTTTAACAGAACTCTATCTTTACAACAACATCATTGCAAAAATC
CAAGAAGATGATTTTAAGATGCTCAATCAGCTGCAAATTCTTGACCTAAGTGGAAATTGT
CCTCGTTGTTATAATGTGCCATATCCTTGTACACCCTGTGAAAATAATTCTCCCCTACAG
ATCCATGCAAATGCTTTTGATGCCTTGACGGAGTTACAAGTTTTACGTCTGCATAGTAAC
TCTCTTCAGTATGTGCCCCAAAGATGGTTTAAAAACATTAACAAACTTAAAGAACTAGAT
CTCTCCCAAAACTTCTTGGCCAAAGAAATTGGGGATGCCAAATTTTTGCATCTTCTTCAC
AACCTTGTCCAATTGGATCTGTCTTTCAATTACGAACTTCAGGTCTATCATGCGTCTATG
AATCTGTCAGAGGCATTTTCTTCATTGAAAAACCTCAGAGTTTTGCGGATCAAAGGATAC
GTCTTTAAGGAGCTGAAAGACCTTAATCTCTCCCCATTACGTAATCTTTCCAATCTTGAA
GTCCTTGATCTTGGCACTAACTTTATAAAAATTGCTGACCTCAGCATATTCAAACAATTT
AAAACATTGAAAGTCATAGACCTTTCAATGAATAAAATATCACCTTCAGGAGAGTCAAGT
GAAGTTGGCTTCTGCTCTAACACCAGAACTTCTGTAGCAGGTCACGGGCCCCAGGTCCTT
GAAACATTACATTATTTCAGGTATGATGAGTATGCAAGGAGTTGCAGGTTCAAAAACAGA
GAGACTTCTTCTTTCTTGCCTTTTAATGAAGGTTGTTACATGTATGGGCAGACCTTGGAC
CTAAGTAAGAATAATATATTTTTTATCAAATCCTCTGATTTTCGGCATCTTTCTTTCCTC
AAATGCCTAAATTTGTCAGGAAATAGCATTAGCCAAACTCTTAATGGCAGTGAATTTCAG
CCTTTAGTGGAGTTGAAATACTTGGATTTCTCTAACAACCGGCTTGATTTACTCTACTCG
ACGGCTTTTGAGGAGCTACGCAACCTAGAAGTTCTAGATATAAGTAGTAACAGCCATTAT
TTTCAATCAGAGGGAATTACTCACATGCTAAACTTTACCAAGAACCTGAAGGTTCTGAGG
AAACTGATGATGAACAACAATGACATCTCTACCTCCACCAGCAGGACAATGGAGAGCGAA
TCTCTTACAATTCTAGAATTCAGAGGAAATCATTTGGATGTTTTATGGAAAGATGGTGAT
AACAGATACTTAAAATTCTTCAAGAATCTGCTAAACCTAAAGGAATTAGACATCTCTGAA
AATTCCCTGAGTTTCTTGCCTCCTGGAGTTTTTGAAAGTATGCCTCCAAATCTAAAGACT
CTCTACTTGGTCAACAATAAGTTTAAGTCTTTCAATTGGGGAAAACTCCAGCTTCTGAAG
AATCTAGAAACTTTGGACCTCAGCTACAACCAGCTGAGGACTGTCCCTGAAAGATTATCC
AACTGTTCCAGGAGCCTCAAGAAACTAATCCTTAAGAATAATCAAATCAGGCGTCTGACA
AAGTATTTTCTACAAGATGCTTTCCAGTTACGATATCTGGACCTCAGCTCAAATAAAATC
CAGATTATCCAAAAGTCTAGCTTTCCAGAAAATGTCCTCAACAATCTGGACATGTTGCTT
TTGCATCGTAATAGGTTTCTGTGCACCTGTGATGCTGTGTGGTTTGTCTGGTGGGTTAAC
CATACAGAGGTGACTATTCCTTACTTGGCCACAGATGTGACTTGTACGGGGCCAGGAGCA
CACAAGGGCCAGAGTGTGGTCTCTCTGGATCTGTATACCTGTGAGTTAGATCTGACTAAC
TTGATTCTGTTCTCACTTTCCATGTCGATGGCTCTCTTTCTGATGGTGGTTACCACAGCG
AATCACCTCTATTTCTGGGATGTGTGGTATAGTTACCATTTCTGCAAGGCCAAAATAAAG
GGCTATCAACGTCTGACACTAACAGATTCTTGCTATGATGCTTTTATTGTGTATGATACT
AAAGACCCAGCGGTTACAGAGTGGGTTTTGGATGAGCTGGTGGCCAAATTGGAAGATCCA
AGAGAGAAACATTTTAATTTATGCCTTGAGGAAAGGGACTGGTTACCAGGGCAGCCGGTT
CTGGAAAACCTTTCCCAGAGCATACAGCTTAGCAAAAAGACGGTGTTTGTGATGACAGAC
AAGTATGCAAAGACTGAGAATTTTAAGATAGCATTTTACTTGTCCCATCAGAGGCTCATA
GATGAAAAAGTGGACGTAATTATCTTGATATTCCTTGAGAAACCACTTCAGAAGTCCAAA
TTCCTCCAGCTCCGGAAGAGGCTCTGTGGGAGTTCTGTCCTTGAGTGGCCAAGAAACCCA
CAGGCTCACCCATACTTCTGGCAGTGTCTGAAAAATGCCCTGGCCACAGACAATCACGTG
ACCTATAGTCAGGTGTTCAAAGAGACGGTC
>EqCa TLR7 KL007970.1: 23417-26567
ATGATGTTTCCTATGTGGACATTGAAGAGAGAATTTCTTATCCTTTTTAACATGATCCTA
ATTTCCAAACTCCTTGGAGCTAGATGGTTTCCTAAAACTCTGCCCTGTGATGTCTTTTTG
GATGCCCCAAAGGCCCAGGTGATTGTGGACTGCACAGACAAGCATTTGACGGACATTCCT
GGAGGTATTCCCACCAACGCTACCAACCTCACCCTCACCATTAACCACATACCAGGCATC
TCTCCAGCCTCCTTCCACCAGCTAGAAAATCTGGTAGAGATTGATTTCAGATGCAACTGT
GTACCTGTTCGGCTGGGGCCAAAGGACAATGTATGTAAGAATAGGCTGCAGATTAAACCC
AGAAGCTTTAGTAGACTCACTAATTTAAAATCCCTTTACCTGGATGGAAACCAGCTTCTA
GAAATACCTCAGGATCTTCCTCCCAGCTTACAGCTGCTGAGCCTTGAGGCCAACAATATC
TTTTTGATCATGAAAAAGAATCTAACAGAATTGGCCAACATAGAAATGCTCTACTTGGGC
CAAAACTGTTATTATCGCAATCCTTGTAATGTTTCATTTTTCATTGAAAAAGATGCTTTC
CTAAATCTGAAAAATTTAAAATTGCTCTCCCTAAAAGATAACAATATCACAGCTGTCCCC
ACTATTTTGCCATCTTCTTTAACAGAACTCTATCTTTACAACAACATCATTGCAAAAATC
CAAGAAGATGATTTTAAGATGCTCAATCAGCTGCAAATTCTTGACCTAAGTGGAAATTGT
CCTCGTTGTTATAATGTGCCATATCCTTGTACACCCTGTGAAAATAATTCTCCCCTACAG
ATCCATGCAAATGCTTTTGATGCCTTGACGGAGTTACAAGTTTTACGTCTGCATAGTAAC
TCTCTTCAGTATGTGCCCCAAAGATGGTTTAAAAACATTAACAAACTTAAAGAACTAGAT
CTCTCCCAAAACTTCTTGGCCAAAGAAATTGGGGATGCCAAATTTTTGCATCTTCTTCAC
AACCTTGTCCAATTGGATCTGTCTTTCAATTACGAACTTCAGGTCTATCATGCGTCTATG
AATCTGTCAGAGGCATTTTCTTCATTGAAAAACCTCAGAGTTTTGCGGATCAAAGGATAC
GTCTTTAAGGAGCTGAAAGACCTTAATCTCTCCCCATTACGTAATCTTTCCAATCTTGAA
GTCCTTGATCTTGGCACTAACTTTATAAAAATTGCTGACCTCAGCATATTCAAACAATTT
AAAACATTGAAAGTCATAGACCTTTCAATGAATAAAATATCACCTTCAGGAGAGTCAAGT
GAAGTTGGCTTCTGCTCTAACACCAGAACTTCTGTAGCAGGTCACGGGCCCCAGGTCCTT
GAAACATTACATTATTTCAGGTATGATGAGTATGCAAGGAGTTGCAGGTTCAAAAACAGA
GAGACTTCTTCTTTCTTGCCTTTTAATGAAGGTTGTTACATGTATGGGCAGACCTTGGAC
CTAAGTAAGAATAATATATTTTTTATCAAATCCTCTGATTTTCGGCATCTTTCTTTCCTG
AAATGCCTAAATTTGTCAGGAAATAGCATTAGCCAAACTCTTAATGGCAGTGAATTTCAG
CCTTTAGTGGAGTTGAAATACTTGGATTTCTCTAACAACCGGCTTGATTTACTCTACTCG
ACGGCTTTTGAGGAGCTACGCAACCTAGAAGTTCTAGATATAAGTAGTAACAGCCATTAT
TTTCAATCAGAGGGAATTACTCACATGCTAAACTTTACCAAGAACCTGAAGGTTCTGAGG
AAATTGATGATGAACAACAATGACATCTCTACCTCCACCAGCAGGACAATGGAGAGCGAA
TCTCTTACAATTCTAGAATTCAGAGGAAATCATTTGGATGTTTTATGGAAAGATGGTGAT
AACAGATACTTAAAATTCTTCAAGAATCTGCTAAACCTAAAGGAATTAGACATCTCTGAA
AATTCCCTGAGTTTCTTGCCTCCTGGAGTTTTTGAAAGTATGCCTCCAAATCTAAAGACT
CTCTACTTGGTCAACAATAAGTTTAAGTCTTTCAATTGGGGAAAACTCCAGCTTCTGAAG
AATCTAGAAACTTTGGACCTCAGCTACAACCAGCTGAGGACTGTCCCTGAAAGATTATCC
AACTGTTCCAGGAGCCTCAAGAAACTAATCCTTAAGAATAATCAAATCAGGCGTCTGACA
AAGTATTTTCTACAAGATGCTTTCCAGTTACGATATCTGGACCTCAGCTCAAATAAAATC
CAGATTATCCAAAAGTCTAGCTTTCCAGAAAATGTCCTCAACAATCTGGACATGTTGCTT
TTGCATCGTAATAGGTTTCTGTGCACCTGTGATGCTGTGTGGTTTGTCTGGTGGGTTAAC
CATACAGAGGTGACTATTCCTTACTTGGCCACAGATGTGACTTGTACGGGGCCAGGAGCA
CACAAGGGCCAGAGTGTGGTCTCTCTGGATCTGTATACCTGTGAGTTAGATCTGACTAAC
TTGATTCTGTTCTCACTTTCCATGTCGATGGCTCTCTTTCTGATGGTGGTTACCACAGCG
AATCACCTCTATTTCTGGGATGTGTGGTATAGTTACCATTTCTGCAAGGCCAAAATAAAG
GGCTATCAACGTCTGACACTAACAGATTCTTGCTATGATGCTTTTATTGTGTATGATACT
AAAGACCCAGCGGTTACAGAGTGGGTTTTGGATGAGCTGGTGGCCAAATTGGAAGATCCA
AGAGAGAAACATTTTAATTTATGCCTTGAGGAAAGGGACTGGTTACCAGGGCAGCCGGTT
CTGGAAAACCTTTCCCAGAGCATACAGCTTAGCAAAAAGACGGTGTTTGTGATGACAGAC
AAGTATGCAAAGACTGAGAATTTTAAGATAGCATTTTACTTGTCCCATCAGAGGCTCATA
GATGAAAAAGTGGACGTAATTATCTTGATATTCCTTGAGAAACCACTTCAGAAGTCCAAA
TTCCTCCAGCTCCGGAAGAGGCTCTGTGGGAGTTCTGTCCTTGAGTGGCCAAGAAACCCA
CAGGCTCACCCATACTTCTGGCAGTGTCTGAAAAATGCCCTGGCCACAGACAATCACGTG
ACCTATAGTCAGGTGTTCAAAGAGACGGTC
>TaIn TLR7 PVIE01001303.1
ATGGTGTTTCCTATGTGGACATTGAAGAGAGAATTTCTTATCCTTTTTAACATGATCCTA
ATTTCCAAACTCCTTGGGGCTAGATGGTTTCCTAAAACTCTGCCCTGTGATGTCTTTTCG
GATGCCCCAAAGGCCCACGTGATCGTGGACTGCACAGACAAGCATTTGACGGAAATTCCT
GGAGGTATTCCCACCAATGCCACCAACCTCACCCTCACCATTAATCACATACCAGGCATC
TCGCCAGCCTCCTTCCACCAGCTGGACCATCTGGTAGAGATCGATTTCAGATGCAACTGT
ATACCTGTTCGACTGGGGCCAAAAGACAAAGTGTGCCCCAGGAGGCTGCAGATTAAACCC
AGAAGCTTTAGTAGACTCACTTACTTAAAATCCCTTTACCTGGATGGAAACCAGCTTCTA
GAAATACCTCAGGATCTTCCTCCCAGCTTACAGCTGCTGAGCCTTGAGGCCAACAACATC
TTTTCAATTGTGAAAGAGAATCTAACAGAACTGGCCAACATAGAAATGCTCTACCTGGGC
CAAAACTGTTATTATCGCAATCCTTGTAATGTTTCATTTTTCATTGAAAAAGATGCTTTT
CTAAATCTGAAAAATTTAAAATTGCTCTCCCTAAAAGATAACAATATCACAGCAGTCCCC
ACTATTTTGCCATCCAGTTTAACGGAACTCTATCTTTACAACAACATCATTGCAAAAATC
CAAGAAGATGATTTTAATAACCTCAATCAGCTGCAAATTCTTGACCTAAGTGGAAATTGT
CCTCGTTGTTATAATGTGCCATATCCTTGTACACCCTGTGAAAATAATTCTCCCCTACAG
ATCCACGTAAATGCTTTTGATGCATTGACAGAATTACAAGTTTTACGTCTACATAGTAAC
TCTCTTCAGTACGTGCCCCAAAGATGGTTTAAAAACGTTAACAAACTTAAGGAACTAGAT
CTTTCCCAAAACTTCTTGGCCAAAGAAATTGGGGATGCCAAATTTTTGTATCTTCTTCAC
AACCTTGTCCAATTGGATCTGTCTTTCAATTATGAACTTCAGGTCTATCACGCGTTTATG
AATCTATCACATGCATTTTCTTCACTGAAAAACCTGAAAGTTTTGCGGATCAAAGGATAC
GTCTTTAAGGAGCTGAACGACCTTAACCTCTCCCCATTACGTAATCTTTCCAATCTTGAA
GTTCTTGATCTTGGCACTAACTTTATAAAAATTGCCGACCTCAGCATATTTAAACAATTT
AAAACATTGAAAGTCATAGATCTTTCAGTGAATAAAATATCACCTTCAGGAGAGTCAAGT
GAAGTTGGCTTCTGCTCTAACACCAGAACTTCTGTGGATGGTCATGGGCCCCAGGTCCTT
GAAGCATTACATTATTTCAGATATGATGAGTATGCAAGGAGTTGCAGGTTCAAAAACAAA
GAGACTTCTTCTTTCTTGCCTTTTAACGAAGATTGTTACATGTATGGGCAGACCTTGGAC
CTAAGTAGAAATAATATATTTTTTATCAAATCCTCTGATTTTCAGCATCTTTCTTTCCTC
AAATGCCTAAACTTGTCAGGAAATAGCATTAGCCAAACTCTTAATGGCAGTGAATTTCAG
CCCTTAGTGGAGTTGAAATATTTGGACTTCTCTAACAATCGGCTTGATTTGCTCTACTCA
ACGGCGTTTGAGGAGCTACGCAACCTAGAAGTTCTAGACATAAGTGGTAACAGCCATTAT
TTTCAATCAGAAGGAATTACTCACATGCTAAACTTTACCAAGAACCTAAAGGTTCTGAAG
AAACTGATGATGAACAACAATGACATCTCTACTTCCACCAGCAGGACAATGGAGAGTGAA
TCTCTTAGAATTCTAGAATTCAGAGGAAATCATTTGGATGTTTTATGGAGAGATGGTGAT
AACAGATACTTAAAATTCTTCAAGAATCTGCTAAACTTAAAGGAATTAGACATCTCTGAA
AATTCCCTGAGTTACTTGCCTTCTGGAGTTTTTGATGGTATGCCTCCAAATCTAAAGACT
CTCTACTTGGTCAAAAATGGGCTCAAGTCTTTCAATTGGGGAAAACTCCAGTATCTGAAG
AATCTAGAAACTTTGGACCTCAGCTACAACATGCTGAAGACCGTCCCTGAGAGATTATCC
AACTGTTCCAGAAGCCTCAAGAAACTAATTCTTAAAAATAATCAAATCAGGAGTCTGACA
AAGTACTTTCTACAAGGTGCATTCCAGTTACGACATCTGGACCTCAGCTCAAATAAAATC
CAGATTATCCAAAAGACTAGCTTTCCAGAAAATGTTCTCAACAATCTGGAGATGTTGCTT
TTGCATCATAATAGGTTTCTGTGCACCTGTGATGCTGTGTGGTTTGTCTGGTGGGTTAAC
CATACAGAGGTGACTATTCCTTACTTGGCCACAGATGTGACTTGTACAGGACCAGGAGCA
CACAAGGGCCAGAGTGTGGTCTCTCTGGATCTGTATACCTGTGAGTTAGATCTGACTAAC
TTGATTCTGTTCTCATTTTCCATATCAGCGGCTCTCTTTCTGATGGTGGTTACGACAGCA
AACCATCTCTATTTCTGGGATGTGTGGTATAGTTACCATTTCTGTAAGGCCAAAATAAAG
GGGTATCAACATCTGATATCACCGGATTCTTGTTATGATGCTTTTATTGTGTATGATACT
AAAGACCCAGCGGTTACAGAGTGGGTTTTGGATGAGCTGGTGGCCAAATTGGAAGACCCA
AGAGAGAAACATTTTAATCTATGCCTCGAGGAAAGGGACTGGTTACCAGGGCACCCGGTT
CTGGAAAACCTGTCCCAGAGCATACAGCTTAGCAAAAAGACGGTGTTTGTGATGACAGAC
AAATATGCAAAGACTGAGAATTTTAAGATAGCATTTTACTTATCCCATCAGAGGCTCATA
GATGAAAAAGTGGACGTAATTATCTTGATATTCCTTGAGAAGCCCCTTCAGAAGTCCAAG
TTCCTCCAGCTCCGGAAGAGGCTCTGTGGGAGTTCTGTCCTTGAGTGGCCAACAAACCCA
CAGGCTCACCCGTACTTCTGGCAGTGTCTGAAAAATGCCCTGGCCACAGACAATCATGTG
ACCTATAGTCAGGTGTTCAAAGAGACGGTC
>TaTe TLR7 PVID01005005.1
ATGGTGTTTCCTATGTGGACATTGAAGAGAGAATTTCTTATCCTTTTTAACATGATCCTA
ATTTCCAAACTCTTTGGGGCTAGATGGTTTCCTAAAACTCTGCCCTGTGATGTCTTTTCG
GATGCCCCAAATGCGCACGTGATCGTGGACTGCACAGACAAGCATTTGACGGAAATTCCT
GGAGGTATTCCCACCAATGCCACCAACCTCACCCTCACCATTAATCACATACCGGGCATC
TCGCCAGCCTCCTTCCACCAGCTGGACCATCTGGTAGAGATCGATTTCAGATGCAACTGT
ATACCTGTTCGACTGGGGCCAAAAGACAAAGTGTGCCCCAGGAGGCTGCAGATTAAACCC
AGAAGCTTTAGTAGACTCACTTACTTAAAATCCCTTTACCTGGATGGAAACCAGCTTCTA
GAAATACCTCAGGATCTTCCTCCCAGCTTACAGCTGCTGAGCCTTGAGGCCAACAACATC
TTTTCAATCATGAAAGAGAATCTAACAGAACTGGCCAACATAGAAATGCTCTACCTGGGC
CAAAACTGTTATTATCGCAATCCTTGTAATGTTTCATTTTTCATTGAAAAAGATGCTTTT
CTAAATCTGAAAAATTTAAAATTGCTCTCCCTAAAAGATAACAATATCACAGCAGTCCCC
ACTATTTTGCCATCCAGTCTAACGGAACTCTATCTTTACAACAACATCATTGCAAAAATC
CAAGAAGATGATTTTAATAACCTCAATCAGCTGCAAATTCTTGACCTAAGTGGAAATTGT
CCTCGTTGTTATAATGTGCCATATCCTTGTACACCCTGTGAAAATAATTCTCCCCTACAG
ATCCATGTAAATGCTTTTGATGCATTGACAGAATTACAAGTTTTACGTCTACATAGTAAC
TCTCTTCAGTACGTGCCCCAAAGATGGTTTAAAAACGTTAACAAACTTAAGGAACTAGAT
CTTTCCCAAAACTTCTTGGCCAAAGAAATTGGGGATGCCAAATTTTTGTATCTTCTTCAC
AACCTTGTCCAATTGGATCTGTCTTTCAATTATGAACTTCAGGTCTATCACGCGTTTATG
AATCTATCACATGCATTTTCTTCACTGAAAAACCTGAAAGTTTTGCGGATCAAAGGATAC
GTCTTTAAGGAGCTGAACGACCTTAACCTCTCCCCATTACGTAATCTTTCCAATCTTGAA
GTTCTTGATCTTGGCACTAACTTTATAAAAATTGCTGACCTCAGCATATTTAAACAATTT
AAAACATTGAAAGTCATAGATCTTTCAGTGAATAAAATATCACCTTCAGGAGAGTCAAGT
GAAGTTGGCTTCTGCTCTAACACCAGAACTTCTGTGGATGGTCATGGGCCCCAGGTCCTT
GAAGCATTACATTATTTCAGATATGATGAGTATGCAAGGAGTTGCAGGTTCAAAAACAAA
GAGACTTCTTCTTTCTTGCCTTTTAACGAAGGTTGTTACATGTATGGGCAGACCTTGGAC
CTAAGTAGAAATAATATATTTTTTATCAAATCCTCTGATTTTCAGCATCTTTCTTTCCTC
AAATGCCTAAACTTGTCAGGAAATAGCATTAGCCAAACTCTTAATGGCAGCGAATTTCAG
CCTTTAGTGGAGTTGAAATATTTGGACTTCTCTAACAATCGGCTTGATCTGCTCTACTCA
ACGGCGTTTGAGGAGCTACGCAACCTGGAAGTTCTAGACATAAGTGGTAACAGCCATTAT
TTTCAATCAGAAGGAATTACTCACATGCTAAACTTTACCAAGAACCTAAAGGTTCTGAAG
AAACTGATGATGAACAACAATGACATCTCTACCTCCACCAGCAGGACAATGGAGAGTGAA
TCTCTTAGAATTCTAGAATTCAGAGGAAATCATTTGGATGTTTTATGGAGAGATGGTGAT
AACAGATACTTAAAATTCTTCAAGAATCTGCTAAACTTAAAGGAATTAGACATCTCTGAA
AATTCCCTGAGTTACTTGCCTTCTGGAGTTTTTGATGGTATGCCTCCAAATCTAAAGACT
CTCTACTTGGTTAAAAATGGGCTCAAGTCTTTCAGTTGGGGAAAACTCCAGTATCTGAAG
AATCTAGAAACTTTGGACCTCAGCTACAACATGCTGAAGACCGTCCCTGAGAGATTATCC
AACTGTTCCAGCAGCCTCAAGAAACTAATTCTTAAAAATAATCAAATCAGGAGTCTGACA
AAGTACTTTCTACAAGGTGCATTCCAGTTACGACATCTGGACCTCAGCTCAAATAAAATC
CAGATTATCCAAAAGACTAGCTTTCCAGAAAACGTTCTCAACAATCTGGAGATGTTGCTT
TTGCATCATAATAGGTTTCTATGCACCTGTGATGCTGTGTGGTTTGTCTGGTGGGTTAAC
CATACAGAGGTGACTATTCCTTACTTGGCCACAGATGTGACTTGTACAGGACCAGGAGCA
CACAAGGGCCAGAGTGTGGTCTCTCTGGATCTGTATACCTGTGAGTTAGATCTGACTAAC
TTGATTCTGTTCTCATTTTCCATATCAGCGGCTCTCTTTCTGATGGTGGTTACGACAGCA
AACCATCTCTATTTCTGGGATGTGTGGTATAGTTACCATTTCTGTAAGGCCAAAATAAAG
GGGTATCAACGTCTGATATCACCGGATTCTTGTTATGATGCTTTTATTGTGTATGATACT
AAAGATCCAGCGGTTACAGAGTGGGTTTTGGATGAGCTGGTGGCCAAATTGGAAGACCCA
AGAGAGAAACATTTTAATCTATGCCTCGAGGAAAGGGACTGGTTACCAGGGCACCCGGTT
CTGGAAAACCTGTCCCAGAGCATACAGCTTAGCAAAAAGACGGTGTTTGTGATGACAGAC
AAATATGCAAAGACTGAGAATTTTAAGATAGCATTTTACTTATCCCATCAGAGGCTCATA
GATGAAAAAGTGGATGTCATTATCTTGATATTCCTTGAGAGGCCCCTTCAGAAGTCCAAG
TTCCTCCAGCTCCGGAAGAGGCTCTGTGGGAGTTCTGTCCTTGAGTGGCCAACAAACCCA
CAGGCTCACCCGTACTTCTGGCAGTGTCTGAAAAATGCCCTGGCCACAGACAATCATGTG
ACCTATAGTCAGGTGTTCAAAGAGACGGTC
>RhUn TLR7 BOSQ02004008.1
ATGGTGTTTCCTATGTGGACCTTGAAGAGAGAATTTCTTATCCTTTTTAACATAATCCTA
ATTTCCAGACTCCTTGGGGCTAGATGGTTTCCTAAAACTCTGCCCTGTGATGTCTTTTTG
GATGCCCCAAAGGGCCATGTGATCGTGGACTGCACAGACAAGCATTTGACGGAAATTCCT
GGAGGTATTCCCGCCAACGCCACCAACCTCACCCTCACCATTAACCACATACCAGGCATC
TCTCCAGCCTCCTTCCACCGGCTGGACCATCTGGTAGAGATCGATTTCAGATGCAACTGT
ATACCTGTTCGACTGGGGCCAAAAGACAACGTGTGCACCAGGAGGCTGCAGATTAAACCT
AGAAGCTTTAGTAGACTCATTTATTTAAAAGCCCTTTACCTGGATGGAAACCAGCTTCTA
GAAATACCTCAGGATCTTCCTCCCAGCTTACAGCTGCTGAGCCTTGAGGCCAACAACATC
TTTTGGATCATGAAAGAGAATCTAACAGAACTGGCCAACATAGAAATGCTCTACCTGGGC
CAAAACTGTTATTATCGCAATCCTTGTAATGTTTCATTTTTCATCGAAAAAGATGCTTTT
CTAAATCTGAAAAATTTAAAATTGCTCTCCCTAAAAGATAACAATATCACAGCTGTCCCC
ACTATTTTGCCATCCAGTTTAACAGAACTCTATCTTTACAACAACATCATTGCAAAAATC
CAAGAAGATGATTTTAATAACCTCAATCAGTTGCAAATTCTTGACCTAAGTGGAAATTGT
CCTCGTTGTTATAATGTGCCATATCCTTGTACACCCTGTGAAAATAATTCTCCCCTACAG
ATCCATGTAAATGCTTTTGATGCATTGGCAGAATTACAAGTTTTACGTCTACATAGTAAC
TCTCTTCAGTATGTGCCCCAAAGATGGTTTAAAAACATTAACAAACTTAAGGAACTAGAT
CTTTCCCAAAACTTCTTGGCCAAAGAAATTGGGGATGCCAAATTTTTGCATCTTCTTCAC
AACCTTGTCCAGCTGGATCTGTCTTTCAATTATGAACTTCAGGTCTATCATACATCTATG
AATCTATCAGATGCATTTTCTTCACTGAAAAACCTGAAAGTTTTGCGGATCAAAGGATAC
GTCTTTAAGGAGCTGAACGACCGTAACCTCTCCCCATTACGTAATCTTTCCAATCTTGAA
ATTCTTGATCTTGGCACTAACTTCATAAAAATTGCTGACCTCAGCATATTTAAACAATTT
AAAACATTGAAAGTCATAGATCTTTCAGTGAATAAAATATCACCTTCAGGAGAGTCAAGT
GAAGTTGGCTTCTGCTCTAACACCAGAGCTTCTGTAGAAAGTCATGGGCCCCAGGTCCTT
GACACATTACATTATTTCAGATATGATGAGTATGCAAGGAGTTGCAGGTTCAAAAACAAA
GAGACTTCTTCTTTCTTGCCTTTTAATGAAGGTTGTTACATGTATGGGCAGACCTTGGAC
CTAAGTAGAAATAGTATATTTTTTATCAAATCCTCTGATTTTCAGCATCTTTCTTTCCTC
AAATGCCTCAACTTGTCAGGAAATAGCATTAGCCAAACTCTTAATGGCAGTGAATTTCAG
CCTTTAGTGGAGTTGAAATATTTGGACTTCTCTAACAACCGGCTTGATTTGCTCTACTCA
ACGGCGTTTGAGGAGCTACACAACCTGGAAGTTCTAGATATAAGTAGTAACAGCCATTAT
TTTCAATCAGAAGGAATTACTCACATGCTTAACTTTACCAAGAACCTAAAGTTTCTGAAG
AAACTGATGATGAACAACAATGACATTTCTACTTCCACCAGCAGGATAATGGAGAGCGAA
TCTCTTAGAACTCTAGAATTCAGAGGAAATCATTTGGATGTTTTATGGAGAGATGGTGAT
AACAGATACTTAAAATTCTTCAAGAATCTCCAGAACTTAAAGGAATTAGACATCTCTGAA
AATTCCCTGAGTTTCTTGCCTCCTGGAGTTTTTGATGGTATGCCTCCAAATCTCAAGACT
CTCTACTTAGTCAAAAATAGGCTCAAGTCTTTCAATTGGAGAAAACTCCAGTACCTGAAG
AATCTAGAAACTTTGGACCTCAGCTACAACCAGCTGAAGACTGTCCCTGAGAGATTATCC
AACTGTTCCAGCAGCCTCAAGAAACTAATTCTTAATAATAATCAAATCAGGCGTCTGACA
AAGTATTTTCTACAAGATGCTTTCCAGTTACGACATCTGGACCTCAGCTCAAATAAAATC
CAGATTATCCAAAAGACTAGCTTTCCAGAAAACGTTCTCAATAATCTGGAGATGTTGCTT
TTGCATCATAATAGGTTTCTGTGCACCTGTGATGCTGTGTGGTTTGTCTGGTGGGTTAAC
CATACAGAGGTGACTATTCCCTACTTGGCCACAGATGTGACTTGTACAGGGCCAGGAGCA
CACAAGGGCCAGAGTGTGGTCTCTCTGGATCTGTATACCTGTGAGTTAGATCTGACTAAC
TTCATTCTGTTCTCACTTTCCATATCAGCGGCTCTCTTTCTGATGGTGGTTACCACAGCA
AGCCACCTCTATTTCTGGGATGTGTGGTATAGTTACCATTTCTGTAAGGCCAAAATAAAG
GGGTATCAACGTCTGATATCACCAGATTCTTGCTATGATGCTTTTATTGTGTATGATACT
AAAGACCCAGCGGTTACAGAGTGGGTTTTGGATGAGCTGGTGGCCAAATTGGAAGACCCA
AGAGAGAAACATTTTAATTTATGCCTCGAGGAAAGGGACTGGTTACCAGGGCAGCCGGTT
CTGGAAAACCTTTCCCAGAGCATACAGCTTAGCAAAAAGACAGTGTTTGTGATGACAGAC
AAGTACGCAAAGACTGAGAATTTTAAGATAGCATTTTACTTGTCCCATCAGAGGCTCATA
GATGAAAAAGTGGATGTAATTATCTTGATATTCCTTGAGAAGCCCCTTCAGAAGTCCAAG
TTCCTCCAGCTCCGGAAGAGACTCTGTGGGAGTTCTGTCCTTGAGTGGCCAACAAACCCG
CAGGCTCACCCGTACTTCTGGCAGTGTCTGAAAAATGCCCTGGCCACAGACAATCACGTG
ACCTATAGTCAGGTGTTCAAAGAGACGGTC
>DiBi TLR7 CM036987.1
ATGGTGTTTCCTATGTGGACCTTGAAGAGAGAATTTCTTATCCTTTTTAACATAATCCTA
ATTTCCAGACTCCTTGGGGCTAGATGGTTTCCTAAAACTCTGCCCTGTGATGTCTTTTTG
GATGCCCCAAAGGGCCATGTGATCGTGGACTGCACAGACAAGCATTTGACGGAAATTCCT
GGAGGTATTCCCGCCAACGCCACCAACCTCACCCTCACCATTAACCACATACCAGGCATC
TCTCCAGCCTCCTTCCACCGGCTGGACCATCTGGTAGAGATCGATTTCAGATGCAACTGT
ATACCTGTTCGACTGGGGCCAAAAGACAACGTGTGCACCAGGAGGCTGCAGATTAAACCT
AGAAGCTTTAGTAGACTCATTTATTTAAAAGCCCTTTACCTGGATGGAAACCAGCTTCTA
GAAATACCTCAGGATCTTCCTCCCAGCCTACAGCTGCTGAGCCTTGAGGCCAACAACATC
TTTTGGATCATGAAAGAGAATCTAACAGAACTGGCCAACATAGAAATGCTCTACCTGGGC
CAAAACTGTTATTATCGCAATCCTTGTAATGTTTCATTTTTCATCGAAAAAGATGCTTTT
CTAAATCTAAAAAATTTAAAATTGCTCTCCCTAAAAGATAACAATATCACAGCTGTCCCC
ACTATTTTGCCATCCAGTTTAACAGAACTCTATCTTTACAACAACATCATTGCAAAAATC
CAAGAAGATGATTTTAATAACCTCAATCAGCTGCAAATTCTTGACCTAAGTGGAAATTGT
CCTCGTTGTTATAATGTGCCATATCCTTGTACACCCTGTGAAAATAATTCTCCCCTGCAG
ATCCACGTAAATGCTTTTGATGCATTGACAGAATTACAAGTTTTACGTCTACATAGTAAC
TCTCTTCAGTATGTGCCTCAAAGATGGTTTAAAAACATTAACAAACTTAAGGAACTAGAT
CTTTCCCAAAACTTCTTGGCCAAAGAAATTGGGGATGCCAAATTTTTGCATCTTCTTCAC
AACCTTGTCCAGCTGGATCTGTCTTTCAATTATGAACTTCAGGTCTATCATACATCGATG
AATCTATCAGACGCATTTTCTTCACTGAAAAACCTGAAAGTTTTGCGGATCAAAGGATAC
GTCTTTAAGGAGCTGAACGACCGTAACCTCTCCCCATTACGTAATCTTTCCAATCTTGAA
ATTCTTGATCTTGGCACTAACTTCATAAAAATTGCTGACCTCAGCATATTTAAACAATTT
AAAACACTGAAAGTCATAGATCTTTCAGTGAATAAAATATCACCTTCAGGAGAGTCAAGT
GAAGTTGGCTTCTGCTCTAACATCAGAACTTCTGTAGAAAGTCATGGGCCCCAGGTCCTT
GACACATTACATTATTTCAGATATGATGAGTATGCAAGGAGTTGCAGGTTCAAAAACAAA
GAGACTTCTTCTTTCTTGCCTTTTAATGAAGGTTGTTACATGTATGGGCAGACCTTGGAC
CTAAGTAGAAATAGTATATTTTTTATCAAATCCTCTGATTTTCAGCATCTTTCTTTCCTC
AAATGCCTCAACTTGTCAGGAAATAGCATTAGCCAAACTCTTAATGGCAGTGAATTTCAG
CCTTTAGTGGAGTTGAAATATTTGGACTTCTCTAACAACCGGCTTGATTTGCTCTACTCA
ACGGCGTTTGAGGAGCTACACAACCTGGAAGTTCTAGATATAAGTAGTAACAGCCATTAT
TTTCAATCAGAAGGAATTACTCACATGCTTAACTTTACCAAGAACCTAAAGTTTCTGAAG
AAACTGATGATGAACAACAATGACATCTCTACCTCCACCAGCAGGATAATGGAGAGCGAA
TCTCTTAGAACTCTAGAATTCAGAGGAAATCATTTGGATGTTTTATGGAGAGATGGTGAT
AACAGATACTTAAAATTCTTCAAGAATCTGCGGAACTTAAAGGAATTAGACATCTCTGAA
AATTCCCTGAGTTTCTTGCCTCCTGGAGTTTTTGATGGTATGCCTCCAAATCTCAAGACT
CTCTACTTAGTCAAAAATAGGCTCAAGTCTTTCAATTGGAGAAAACTCCAGTACCTGAAG
AATCTAGAAACTTTGGACCTCAGCTACAACCAGCTGAAGACTGTCCCTGAGAGATTATCC
AACTGTTCCAGCAGCCTCAAGAAACTAATTCTTAATAATAATCAAATCAGGCGTCTGACA
AAGTATTTTCTACAAGATGCTTTCCAGTTACGACATCTGGACCTCAGCTCAAATAAAATC
CAGATTATCCAAAAGACTAGCTTTCCAGAAAACGTTCTCAATAATCTGGAGATGTTGCTT
TTGCATCATAATAGGTTTCTGTGCACCTGTGATGCTGTGTGGTTTGTCTGGTGGGTTAAC
CATACAGAGGTGACTATTCCCTACTTGGCCACAGATGTGACTTGTACAGGGCCAGGAGCA
CACAAGGGCCAGAGTGTGGTATCTCTGGATCTGTATACCTGTGAGTTAGATCTGACTAAC
TTCGTTCTGTTCTCACTTTCCATATCAGCGGCTATCTTTCTGATGGTGGTTACCACAGCA
AACCACCTCTATTTCTGGGATGTGTGGTATAGTTACCATTTCTGTAAGGCCAAAATAAAG
GGGTATCAACGTCTGATATCACCAGATTCTTGCTATGATGCTTTTATTGTGTATGATACT
AAAGACCCAGCAGTTACAGAGTGGGTTTTGGATGAGCTGGTGGCCAAATTGGAAGACCCA
AGAGAGAAACATTTTAATTTATGCCTCGAGGAAAGGGACTGGTTACCAGGGCAGCCGGTT
CTGGAAAACCTTTCCCAGAGCATACAGCTTAGCAAAAAGACAGTGTTTGTGATGACAGAC
AAGTACGCAAAGACTGAGAATTTTAAGATAGCATTTTACTTGTCCCATCAGAGGCTCATA
GATGAAAAAGTGGACGTAATTATCTTGATATTCCTTGAGAAGCCCCTTCAGAAGTCCAAG
TTCCTCCAGCTCCGGAAGAGACTCTGTGGGAGTTCTGTCCTTGAGTGGCCAACAAACCCG
CAGGCTCACCCGTACTTCTGGCAGTGTCTGAAAAATGCCCTGGCCACAGACAATCATGTG
ACCTATAGTCAGGTGTTCAAAGAGACAGTC
>DiSu TLR7 PEKH010009301.1
ATGGTGTTTCCTATGTGGACCTTGAAGAGAGAATTTCTTATCCTTTTTAACATAATCCTA
ATTTCCAAACTCCTTGGGGCTAGATGGTTTCCTAAAACTCTGCCCTGTGATGTCTTTTTG
GATGCCCCAAAGGGCCATGTGATCGTGGACTGCACAGACAAGCATTTGACGGAAATTCCT
GGAGGTATTCCCACCAACGCCACCAACCTCACCCTCACCATTAACCACATACCAGGCATC
TCTCCAGCCTCCTTCCACCGGCTGGACCATCTGGTAGAGATCGATTTCAGATGCAACTGT
ATACCTGTTCGACTGGGGCCAAAAGACAACGTGTGCACCAGGAGGCTGCAGATTAAACCT
AGAAGCTTTAGTAGACTCATTTATTTAAAAGCCCTTTACCTGGATGGAAACCAGCTTCTA
GAAATACCTCAGGATCTTCCTCCCAGCTTACAGCTGCTGAGCCTTGAGGCCAACAACATC
TTTTGGATCATGAAAGAGAATCTAACAGAACTGGCCAACATAGAAATGCTCTACCTGGGC
CAAAACTGTTATTATCGCAATCCTTGTAATGTTTCATTTTTCATCGAAAAAGATGCTTTT
CTAAATCTGAAAAATTTAAAACTGCTCTCCCTAAAAGATAACAATATCACAGCTGTCCCC
ACTATTTTGCCATCCAGTTTAACAGAACTCTATCTTTACAACAACATCATTGCAAAAATC
CAAGAAGATGATTTTAATAACCTCAATCAGCTGCAAATTCTTGACCTAAGTGGAAATTGT
CCTCGTTGTTATAATGTTCCATATCCTTGTACACCCTGTGAAAATAATTCTCCCCTACAG
ATCCATGCAAGTGCTTTTGATGCATTGACAGAATTACAAATTTTACGTCTACATAGTAAC
TCTCTTCAGTATGTGCCCCAAAGATGGTTTAAAAACATTAACAAACTTAAGGAACTAGAT
CTTTCCCAAAACTTCTTGGCCAAAGAAATTGGGGATGCCAAATTTTTGCATCTTCTTCAC
AACCTTGTCCAGCTGGATCTGTCTTTCAATTATGAACTTCAGGTCTATCATACATCTATG
AATCTATCAGATGCATTTTCTTCACTGAAAAACCTGAAAGTTTTGCGGATCAAAGGATAT
GTCTTTAAGGAGCTGAACGACCGTAACCTCTCCCCATTACGTAATCTTTCCAATCTTGAA
ATTCTTGATCTTGGCACTAACTTCATAAAAATTGCTGACCTCAGCATATTTAAACAATTT
AAAACATTGAAAGTCATAGATCTTTCAGTGAATAAAATATCACCTTCAGGAGAGTCAAGT
GAAGTTGGCTTCTGTTCTAACACCAGAACTTCTGTAGAAAGTCATGGGCCCCAGGTCCTT
GACACATTACATTATTTCAGATATGATGAGTATGCAAGGAGTTGCAGGTTCAAAAACAAA
GAGACTTCTTCTTTCTTGCCTTTTAATGAAGGTTGTTACATGTATGGGCAGACCTTGGAC
CTAAGTAGAAATAGTATATTTTTTATCAAATCCTCTGATTTTCAGCATCTTTCTTTCCTC
AAATGCCTCAACTTGTCAGGAAATAGCATTAGCCAAACTCTTAATGGCAGTGAATTTCAG
CCTTTAGTGGAGTTGAAATATTTGGACTTCTCTAACAACCGGCTTGATTTGCTCTACTCA
ACGGCGTTTGAGGAGCTACACAACCTGGAAGTTCTAGATATAAGTAGTAACAGCCATTAT
TTTCAATCAGAAGGAATTACTCACATGCTTAACTTTACCAAGAACCTAAAGTTTCTGAAG
AAACTGATGATGAACAACAATGACATCTCTACCTCCACCAGCAGGATAATGGAGAGTGAA
TCTCTTAGAACTCTAGAATTCAGAGGAAATCATTTGGATGTTTTATGGAGAGATGGTGAT
AACAGATACTTAAAATTCTTCAAGAATCTGCGGAATTTAAAGGAATTAGACATCTCTGAA
AATTCCCTGAGTTTCTTGCCTCCTGGAGTTTTTGATGGTATGCCTCCAAATCTCAAGACT
CTCTACTTAGTCAAAAATAGGCTCAAGTCTTTCAATTGGAGAAAACTCCAGTACCTGAAG
AATCTAGAAACTTTGGACCTCAGCTACAACCAGCTGAAGACTGTCCCTGAGAGATTATCC
AACTGTTCCAGCAGCCTCAAGAAACTAATTCTTAATAATAATCAAATCAGGCGTCTGACA
AAGTATTTTCTACAAGATGCTTTCCAGTTACGACACCTGGACCTCAGCTCAAATAAAATC
CAGATTATCCAAAAGACTAGCTTTCCAGAAAACGTTCTCAATAATCTGGAGATGTTGCTT
TTGCATCATAATAGGTTTCTGTGCACCTGTGATGCTGTGTGGTTTGTCTGGTGGGTTAAC
CATACAGAGGTGACTATTCCCTACTTGGCCACAGATGTGACTTGTACAGGGCCAGGAGCA
CACAAGGGCCAGAGTGTGGTCTCTCTGGATCTGTATACCTGTGAGTTAGATCTGACTAAC
TTCATTCTGTTCTCACTTTCCATATCAGCGGCTCTCTTTCTGATGGTAGTTACCACAGCA
AGCCACCTCTATTTCTGGGATGTGTGGTATAGTTACCATTTCTGTAAGGCCAAAATAAAG
GGGTATCAACGTCTGATATCACCAGATTCTTGCTATGATGCTTTTATTGTGTATGATACT
AAAGACCCAGCAGTTACAGAGTGGGTTTTGGATGAGCTGGTGGCCAAATTGGAAGACCCA
AGAGAGAAACATTTTAATTTATGCCTCGAGGAAAGGGACTGGTTACCAGGGCAGCCAGTT
CTGGAAAACCTTTCCCAGAGCATACAGCTTAGCAAAAAGACAGTGTTTGTGATGACAGAC
AAGTATGCAAAGACTGAGAATTTTAAGATAGCATTTTACTTGTCCCATCAGAGGCTCATA
GATGAAAAAGTGGACGTAATTATCTTGATATTCCTTGAGAAGCCCCTTCAGAAGTCCAAG
TTCCTCCAGCTCCGGAAGAGACTCTGTGGGAGTTCTGTCCTTGAGTGGCCAACAAACCCG
CAGGCTCACCCGTACTTCTGGCAGTGTCTGAAAAATGCCCTGGCCACAGACAATCACGTG
ACCTATAGTCAGGTGTTCAAAGAGACAGTC
>CeSi TLR7 XP_004435171.1
ATGGTGTTTCCTATGTGGACCTTGAAGAGAGAATTTCTTATCCTTTTTAACATAATCCTA
ATTTCCAGACTCCTTGGGGCTAGATGGTTTCCTAAAACTCTGCCCTGTGATGTCTTTTTG
GATGCCCCAAAGGGCCATGTGATCGTGGACTGCACAGACAAGCATTTGACGGAAATTCCT
GGAGGTATTCCCGCCAACGCCACCAACCTCACCCTCACCATTAACCACATACCAGGCATC
TCTCCAGCCTCCTTTCACCGGCTGGACCATCTGGTAGAGATCGATTTCAGATGCAACTGT
ATACCTGTTCGACTGGGGCCAAAAGACAACGTGTGCACCAGGAGGCTGCAGATTAAACCT
AGAAGCTTTAGTAGACTCATTTATTTAAAAGCCCTTTACCTGGATGGAAACCAGCTTCTA
GAAATACCTCAGGATCTTCCTCCCAGCTTACAGCTGCTGAGCCTTGAGGCCAACAACATC
TTTTGGATCATGAAAGAGAATCTAACAGAACTGGCCAACATAGAAATGCTCTACCTGGGC
CAAAACTGTTATTATCGCAATCCTTGTAATGTTTCATTTTTCATCGAAAAAGATGCTTTT
CTAAATCTAAAAAATTTAAAATTGCTCTCCCTAAAAGATAACAATATCACAGCTGTCCCC
ACTATTTTGCCATCCAGTTTAACAGAACTCTATCTTTACAACAACATCATTGCAAAAATC
CAAGAAGATGATTTTAATAACCTCAATCAGCTGCAAATTCTTGACCTAAGTGGAAATTGT
CCTCGTTGTTATAATGTGCCATATCCTTGTACACCCTGTGAAAATAATTCTCCCCTACAG
ATCCATGTAAATGCTTTTGATGCATTGACAGAATTACAAGTTTTACGTCTACATAGTAAC
TCTCTTCAGTATGTGCCCCAAAGATGGTTTAAAAACATTAACAAACTTAAGGAACTAGAT
CTTTCCCAAAACTTCTTGGCCAAAGAAATTGGGGATGCCAAATTTTTGCATCTTCTTCAC
AACCTTGTCCAGCTGGATCTGTCTTTCAATTATGAACTTCAGGTCTATCATACATCTATG
AATCTATCAGACGCATTTTCTTCACTGAAAAACCTGAAAGTTTTGCGGATCAAAGGATAC
GTCTTTAAGGAGCTGAACGACCGTAACCTCTCCCCATTACGTAATCTTTCCAATCTTGAA
ATTCTTGATCTTGGCACTAACTTCATAAAAATTGCTGACCTCAGCATATTTAAACAATTT
AAAACACTGAAAGTCATAGATCTTTCAGTGAATAAAATATCACCTTCAGGAGAGTCAAGT
GAAGTTGGCTTCTGCTCTAACATCAGAACTTCTGTAGAAAGTCATGGGCCCCAGGTCCTT
GACACATTACATTATTTCAGATATGATGAGTATGCAAGGAGTTGCAGGTTCAAAAACAAA
GAGACTTCTTCTTTCTTGCCTTTTAATGAAGGTTGTTACATGTATGGACAGACCTTGGAC
CTAAGTAGAAATAGTATATTTTTTATCAAATCCTCTGATTTTCAGCATCTTTCTTTCCTC
AAATGCCTCAACTTGTCAGGAAATAGCATTAGCCAAACTCTTAATGGCAGTGAATTTCAG
CCTTTAGTGGAGTTGAAATATTTGGACTTCTCTAACAACCGGCTTGATTTGCTCTACTCA
ACGGCGTTTGAGGAGCTACACAACCTGGAAGTTCTAGATATAAGTAGTAACAGCCATTAT
TTTCAATCAGAAGGAATTACTCACATGCTTAACTTTACCAAGAACCTAAAGTTTCTGAAG
AAACTGATGATGAACAACAATGACATCTCTACCTCCACCAGCAGGATAATGGAGAGCGAA
TCTCTTAGAACTCTAGAATTCAGAGGAAATCATTTGGATGTTTTATGGAGAGATGGTGAT
AACAGATACTTAAAATTCTTCAAGAATCTGCGGAACTTAAAGGAATTAGACATCTCTGAA
AATTCCCTGAGTTTCTTGCCTCCTGGAGTTTTTGATGGTATGCCGCCAAATCTCAAGACT
CTCTACTTAGTCAAAAATAGGCTCAAGTCTTTCAATTGGAGAAAACTCCAGTACCTGAAG
AATCTAGAAACTTTGGACCTCAGCTACAACCAGCTGAAGACTGTCCCTGAGAGATTATCC
AACTGTTCCAGCAGCCTCAAGAAACTAATTCTTAATAATAATCAAATCAGGCGTCTGACA
AAGTATTTTCTACAAGATGCTTTCCAGTTACGACATCTGGACCTCAGCTCAAATAAAATC
CAGATTATCCAAAAGACTAGCTTTCCAGAAAACGTTCTCAATAATCTGGAGATGTTGCTT
TTGCATCATAATAGGTTTCTGTGCACCTGTGATGCTGTGTGGTTTGTCTGGTGGGTTAAC
CATACAGAGGTGACTATTCCCTACTTGGCCACAGATGTGACTTGTACAGGGCCAGGAGCA
CACAAGGGCCAGAGTGTGGTATCTCTGGATCTGTATACCTGTGAGTTAGATCTGACTAAC
TTCGTTCTGTTCTCACTTTCCATATCAGCGGCTATCTTTCTGATGGTGGTTACCACAGCA
AGCCACCTCTATTTCTGGGATGTGTGGTATAGTTACCATTTCTGTAAGGCCAAAATAAAG
GGGTATCAACGTCTGATATCACCAGATTCTTGCTATGATGCTTTTATTGTGTATGATACT
AAAGACCCAGCGGTTACAGAGTGGGTTTTGGATGAGCTGGTGGCCAAATTGGAAGACCCA
AGAGAGAAACATTTTAATTTATGCCTCGAGGAAAGGGACTGGTTACCAGGGCAGCCGGTT
CTGGAAAACCTTTCCCAGAGCATACAGCTTAGCAAAAAGACAGTGTTTGTGATGACAGAC
AAGTACGCAAAGACTGAGAATTTTAAGATAGCATTTTACTTGTCCCATCAGAGGCTCATA
GATGAAAAAGTGGACGTAATTATCTTGATATTCCTTGAGAAGCCCCTTCAGAAGTCCAAG
TTCCTCCAGCTCCGGAAGAGACTCTGTGGGAGTTCTGTCCTTGAGTGGCCAACAAACCCG
CAGGCTCACCCGTACTTCTGGCAGTGTCTGAAAAATGCCCTGGCCACAGACAATCATGTG
ACCTATAGTCAGGTGTTCAAAGAGACAGTC
