# Supplementary material for: Twelve toll-like receptor (TLR) genes in the family Equidae – comparative genomics, selection and evolution
Source: Vet Res Commun. 2023 Oct 24;48(2):725–41. doi: 10.1007/s11259-023-10245-4 (PMC10998774; doi:10.1007/s11259-023-10245-4)
Supplement: Supplementary file 3 — Supplementary Material 3 [file 11259_2023_10245_MOESM3_ESM.zip › TLR8 AA.fas]

>EqGr TLR8 Heq1
MILQPLLLTCLFLIISDSCEFFTETNYSRSYPCDEKRENVSVIAECNDRRLEEVPQTVGK
YVTELDLSDNFIIHITNESFQGLQNLTKINLNHNGKARSQNENPDVNKNGMNITDGAFLN
LQNLRELLLEDNQLDKIPTGLPGSLRELSLIQNRITSVTKKNTSGLMNLEYLYLGWNCYF
GNICNKTFDIEDGTFERLTNLKVLSLSFNNLSHVPPKLPNSLRELYLSNTKIKNITQEDF
KELRNLTVLDLSGNCPRCFNAPFPCTPCERDSSIQIHPLAFQDLTELRYLNLSSTSLRKV
PAIWFDNMHHLKVLHLEFNYLVQEIASGEFLTKLPSLEILDLSFNYIVTKYPKYIEISPN
FSNLTSLQILHLRGYVFQEVRKEHFRPLMSLSNLKTINLGVNFIKQIDFTFFQHFPNLTV
IYLSENRISPLVNDSLQNYTNGSAFQSHILKRRSAD-FEFNPHSNFYHNTNPLIKPQCTA
YGKALDLSLNSIFFIGQKQFKAFHDIACLNLSSNGIGQPLHGTEFSAVPHIKYLDLTNNR
IDFDDDNALRELPELEVLDFSYNAHYFRIAGVTHRLGFIQNLTQLRVLNLSHNSIYTLT-
EYNMNSMSLEELVFSGNRLDLLWNAEDRRYRKIFKCLRNLTRLDLSFNNLQHIPDEAFLN
LPQNLTELYINDNRLHFFNWTLLQHFPHLHLLDLSRNKLSSLTNNLSKFSPSLRTLLLSQ
NKISHLPSGFFSEASGLIHLDLRFNRLKMINKTTLQTKTTINLAVLELGGNPFDCTCDIG
DFRRWMDENLNIAIPRLADVICASPGDQRGKSIVSLELTTCVSDAIAAILCFFTFFITVT
VMLAALAHHWFYWDVWFIYHMCLAKIKGYRSLSTSQTFYDAYVSYDTKDASVTDWVINEL
RFHLEESEEKNVLLCLEERDWDPGLAIIDNLMQSINQSKKTIFVLTKKYAKNWNFKTAFY
LALQRLMDENMDVIVFILLEPVLQHSQYLRLRQRICKSSILQWPDNPKAEGLFWQSLKNV
VLTENNSRYNNLYVDSIKQY
>EqQuAn TLR8 Heq4
MILQPLLLTCLFLIISDSCESFTETNYSRSYPCDEKRENVSVIAECNDRRLEEVPQTVGK
YVTELDLSDNFIIHITNESFQGLQNLTKINLNHNGKARSQNENPDVNKNGMNITDGAFLN
LQNLRELLLEDNQLDKIPTGLPGSLRELSLIQNRITSVTKKNTSGLMNLEYLYLGWNCYF
GNICNKTFDIEDGTFERLTNLKVLSLSFNNLSHVPPKLPNSLRELYLSNTKIKNITQEDF
KELRNLTVLDLSGNCPRCFNAPFPCTPCERDSSIQIHPLAFQDLTELRYLNLSSTSLRKV
PAIWFDNMHHLKVLHLEFNYLVQEIASGEFLTKLPSLEILDLSFNYIVTKYPKYIEISPN
FSNLTSLQILHLRGYVFQEVRKEHFRPLMSLSNLKTINLGVNFIKQIDFTFFQHFPNLTV
IYLSENRISPLVNDSLQNYTNGSAFQSHILKRRSAD-FEFNPHSNFYHNTNPLIKPQCTA
YGKALDLSLNSIFFIGQKQFKAFHDIACLNLSSNGIGQPLHGTEFSAVPHIKYLDLTNNR
IDFDDDNALRELPELEVLDFSYNAHYFRIAGVTHRLGFIQNLTQLRVLNLSHNSIYTLT-
EYNMNSMSLEELVFSGNRLDLLWNAEDRRYRKIFKCLRNLTRLDLSFNNLQHIPDEAFLN
LPQNLTELYINDNRLHFFNWTLLQHFPHLHLLDLSRNKLSSLTNNLSKFSPSLRTLLLSQ
NKISHLPSGFFSEASSLIHLDLRFNRLKMINKTTLQTKTTINLAVLELGGNPFDCTCDIG
DFRRWMDENLNIAIPRLADVICASPGDQRGKSIVSLELTTCVSDAIAAILCFFTFFITVT
VMLAALAHHWFYWDVWFIYHMCLAKIKGYRSLSTSQTFYDAYVSYDTKDASVTDWVINEL
RFHLEESEEKNVLLCLEERDWDPGLAIIDNLMQSINQSKKTIFVLTKKYAKNWNFKTAFY
LALQRLMDENMDVIVFILLEPVLQHSQYLRLRQRICKSSILQWPDNPKAEGLFWQSLKNV
VLTENNSRYNNLYVDSIKQY
>EqQuAn TLR8 Heq5
MILQPLLLTCLFLIISDSCESFTETNYSRSYPCDEKRENVSVIAECNDRRLEEVPQTVGK
YVTELDLSDNFIIHITNESFQGLQNLTKINLNHNGKARSQNENPDVNKNGMNITDGAFLN
LQNLRELLLEDNQLDKIPTGLPGSLRELSLIQNRITSVTKKNTSGLMNLEYLYLGWNCYF
GNICNKTFDIEDGTFERLTNLKVLSLSFNNLSHVPPKLPNSLRELYLSNTKIKNITQEDF
KELRNLTVLDLSGNCPRCFNAPFPCTPCERDSSIQIHPLAFQDLTELRYLNLSSTSLRKV
PAIWFDNMHHLKVLHLEFNYLVQEIASGEFLTKLPSLEILDLSFNYIVTKYPKYIEISPN
FSNLTSLQILHLRGYVFQEVRKEHFRPLMSLSNLKTINLGVNFIKQIDFTFFQHFPNLTV
IYLSENRISPLVNDSLQNYTNGSAFQSHILKRRSAD-FEFNPHSNFYHNTNPLIKPQCTA
YGKALDLSLNSIFFIGQKQFKAFHDIACLNLSSNGIGQPLHGTEFSAVPHIKYLDLTNNR
IDFDDDNALRELPELEVLDFSYNAHYFRIAGVTHRLGFIQNLTQLRVLNLSHNSIYTLT-
EYNMNSMSLEELVFSGNRLDLLWNAEDRRYRKIFKCLRNLTRLDLSFNNLQHIPDEAFLN
LPQNLTELYINDNRLHFFNWTLLQHFPHLHLLDLSRNKLSSLTNNLSKFSPSLRTLLLSQ
NKISHLPSGFFSEASSLIHLDLRFNRLKMINKTTLQTKTTINLAVLELGGNPFDCTCDIG
DFRRWMDENLNIAIPRLADVICASPGDQRGKSIVSLELTTCVSDAIAAILCFFTFFITVT
VMLAALAHHWFYWDVWFIYHMCLAKIKGYRSLSTSQTFYDAYVSYDTKDASVTDWVINEL
RFHLEESEEKNVLLCLEERDWDPGLAIIDNLMQSINQSKKTIFVLTKKYAKNWNFKTAFY
LALQRLMDENMDVIVFILLEPVLQHSQYLRLRQRICKSSILQWPDNPKAEGLFWQSLKNV
VLTENNSRYNNLYVDSIKQY
>EqQuBoe TLR8 Heq6
MILQPLLLTCLFLIISDSCESFTETNYSRSYPCDEKRENVSVIAECNDRRLEEVPQTVGK
YVTELDLSDNFIIHITNESFQGLQNLTKINLNHNGKARSQNENPDVNKNGMNITDGAFLN
LQNLRELLLEDNQLDKIPTGLPGSLRELSLIQNRITSVTKKNTSGLMNLEYLYLGWNCYF
GNICNKTFDIEDGTFERLTNLKVLSLSFNNLSHVPPKLPNSLRELYLSNTKIKNITQEDF
KELRNLTVLDLSGNCPRCFNAPFPCTPCERDSSIQIHPLAFQDLTELRYLNLSSTSLRKV
PAIWFDNMHHLKVLHLEFNYLVQEIASGEFLTKLPSLEILDLSFNYIVTKYPKYIEISPN
FSNLTSLQILHLRGYVFQEVRKEHFRPLMSLSNLKTINLGVNFIKQIDFTFFQHFPNLTV
IYLSENRISPLVNDSLQNYTNGSAFQSHILKRRSAD-FEFNPHSNFYHNTNPLIKPQCTA
YGKALDLSLNSIFFIGQKQFKAFHDIACLNLSSNGIGQPLHGTEFSAVPHIKYLDLTNNR
IDFDDDNALRELPELEVLDFSYNAHYFRIAGVTHRLGFIQNLTQLRVLNLSHNSIYTLT-
EYNMNSMSLEELVFSGNRLDLLWNAEDRRYRKIFKCLRNLTRLDLSFNNLQHIPDEAFLN
LPQNLTELYINDNRLHFFNWTLLQHFPHLHLLDLSRNKLSSLTNNLSKFSPSLRTLLLSQ
NKISHLPSGFFSEASGLIHLDLRFNRLKMINKTTLQTKTTINLAVLELGGNPFDCTCDIG
DFRRWMDENLNIAIPRLADVICASPGDQRGKSIVSLELTTCVSDAIAAILCFFTFFITVT
VMLAALAHHWFYWDVWFIYHMCLAKIKGYRSLSTSQTFYDAYVSYDTKDASVTDWVINEL
RFHLEESEEKNVLLCLEERDWDPGLAIIDNLMQSINQSKKTIFVLTKKYAKNWNFKTAFY
LALQRLMDENMDVIVFILLEPVLQHSQYLRLRQRICKSSILQWPDNPKAEGLFWQSLKNV
VLTENNSRYNNLYVDSIKQY
>EqQuBor TLR8 Heq4
MILQPLLLTCLFLIISDSCESFTETNYSRSYPCDEKRENVSVIAECNDRRLEEVPQTVGK
YVTELDLSDNFIIHITNESFQGLQNLTKINLNHNGKARSQNENPDVNKNGMNITDGAFLN
LQNLRELLLEDNQLDKIPTGLPGSLRELSLIQNRITSVTKKNTSGLMNLEYLYLGWNCYF
GNICNKTFDIEDGTFERLTNLKVLSLSFNNLSHVPPKLPNSLRELYLSNTKIKNITQEDF
KELRNLTVLDLSGNCPRCFNAPFPCTPCERDSSIQIHPLAFQDLTELRYLNLSSTSLRKV
PAIWFDNMHHLKVLHLEFNYLVQEIASGEFLTKLPSLEILDLSFNYIVTKYPKYIEISPN
FSNLTSLQILHLRGYVFQEVRKEHFRPLMSLSNLKTINLGVNFIKQIDFTFFQHFPNLTV
IYLSENRISPLVNDSLQNYTNGSAFQSHILKRRSAD-FEFNPHSNFYHNTNPLIKPQCTA
YGKALDLSLNSIFFIGQKQFKAFHDIACLNLSSNGIGQPLHGTEFSAVPHIKYLDLTNNR
IDFDDDNALRELPELEVLDFSYNAHYFRIAGVTHRLGFIQNLTQLRVLNLSHNSIYTLT-
EYNMNSMSLEELVFSGNRLDLLWNAEDRRYRKIFKCLRNLTRLDLSFNNLQHIPDEAFLN
LPQNLTELYINDNRLHFFNWTLLQHFPHLHLLDLSRNKLSSLTNNLSKFSPSLRTLLLSQ
NKISHLPSGFFSEASSLIHLDLRFNRLKMINKTTLQTKTTINLAVLELGGNPFDCTCDIG
DFRRWMDENLNIAIPRLADVICASPGDQRGKSIVSLELTTCVSDAIAAILCFFTFFITVT
VMLAALAHHWFYWDVWFIYHMCLAKIKGYRSLSTSQTFYDAYVSYDTKDASVTDWVINEL
RFHLEESEEKNVLLCLEERDWDPGLAIIDNLMQSINQSKKTIFVLTKKYAKNWNFKTAFY
LALQRLMDENMDVIVFILLEPVLQHSQYLRLRQRICKSSILQWPDNPKAEGLFWQSLKNV
VLTENNSRYNNLYVDSIKQY
>EqQuBor TLR8 Heq6
MILQPLLLTCLFLIISDSCESFTETNYSRSYPCDEKRENVSVIAECNDRRLEEVPQTVGK
YVTELDLSDNFIIHITNESFQGLQNLTKINLNHNGKARSQNENPDVNKNGMNITDGAFLN
LQNLRELLLEDNQLDKIPTGLPGSLRELSLIQNRITSVTKKNTSGLMNLEYLYLGWNCYF
GNICNKTFDIEDGTFERLTNLKVLSLSFNNLSHVPPKLPNSLRELYLSNTKIKNITQEDF
KELRNLTVLDLSGNCPRCFNAPFPCTPCERDSSIQIHPLAFQDLTELRYLNLSSTSLRKV
PAIWFDNMHHLKVLHLEFNYLVQEIASGEFLTKLPSLEILDLSFNYIVTKYPKYIEISPN
FSNLTSLQILHLRGYVFQEVRKEHFRPLMSLSNLKTINLGVNFIKQIDFTFFQHFPNLTV
IYLSENRISPLVNDSLQNYTNGSAFQSHILKRRSAD-FEFNPHSNFYHNTNPLIKPQCTA
YGKALDLSLNSIFFIGQKQFKAFHDIACLNLSSNGIGQPLHGTEFSAVPHIKYLDLTNNR
IDFDDDNALRELPELEVLDFSYNAHYFRIAGVTHRLGFIQNLTQLRVLNLSHNSIYTLT-
EYNMNSMSLEELVFSGNRLDLLWNAEDRRYRKIFKCLRNLTRLDLSFNNLQHIPDEAFLN
LPQNLTELYINDNRLHFFNWTLLQHFPHLHLLDLSRNKLSSLTNNLSKFSPSLRTLLLSQ
NKISHLPSGFFSEASGLIHLDLRFNRLKMINKTTLQTKTTINLAVLELGGNPFDCTCDIG
DFRRWMDENLNIAIPRLADVICASPGDQRGKSIVSLELTTCVSDAIAAILCFFTFFITVT
VMLAALAHHWFYWDVWFIYHMCLAKIKGYRSLSTSQTFYDAYVSYDTKDASVTDWVINEL
RFHLEESEEKNVLLCLEERDWDPGLAIIDNLMQSINQSKKTIFVLTKKYAKNWNFKTAFY
LALQRLMDENMDVIVFILLEPVLQHSQYLRLRQRICKSSILQWPDNPKAEGLFWQSLKNV
VLTENNSRYNNLYVDSIKQY
>EqQuCh TLR8 Heq6
MILQPLLLTCLFLIISDSCESFTETNYSRSYPCDEKRENVSVIAECNDRRLEEVPQTVGK
YVTELDLSDNFIIHITNESFQGLQNLTKINLNHNGKARSQNENPDVNKNGMNITDGAFLN
LQNLRELLLEDNQLDKIPTGLPGSLRELSLIQNRITSVTKKNTSGLMNLEYLYLGWNCYF
GNICNKTFDIEDGTFERLTNLKVLSLSFNNLSHVPPKLPNSLRELYLSNTKIKNITQEDF
KELRNLTVLDLSGNCPRCFNAPFPCTPCERDSSIQIHPLAFQDLTELRYLNLSSTSLRKV
PAIWFDNMHHLKVLHLEFNYLVQEIASGEFLTKLPSLEILDLSFNYIVTKYPKYIEISPN
FSNLTSLQILHLRGYVFQEVRKEHFRPLMSLSNLKTINLGVNFIKQIDFTFFQHFPNLTV
IYLSENRISPLVNDSLQNYTNGSAFQSHILKRRSAD-FEFNPHSNFYHNTNPLIKPQCTA
YGKALDLSLNSIFFIGQKQFKAFHDIACLNLSSNGIGQPLHGTEFSAVPHIKYLDLTNNR
IDFDDDNALRELPELEVLDFSYNAHYFRIAGVTHRLGFIQNLTQLRVLNLSHNSIYTLT-
EYNMNSMSLEELVFSGNRLDLLWNAEDRRYRKIFKCLRNLTRLDLSFNNLQHIPDEAFLN
LPQNLTELYINDNRLHFFNWTLLQHFPHLHLLDLSRNKLSSLTNNLSKFSPSLRTLLLSQ
NKISHLPSGFFSEASGLIHLDLRFNRLKMINKTTLQTKTTINLAVLELGGNPFDCTCDIG
DFRRWMDENLNIAIPRLADVICASPGDQRGKSIVSLELTTCVSDAIAAILCFFTFFITVT
VMLAALAHHWFYWDVWFIYHMCLAKIKGYRSLSTSQTFYDAYVSYDTKDASVTDWVINEL
RFHLEESEEKNVLLCLEERDWDPGLAIIDNLMQSINQSKKTIFVLTKKYAKNWNFKTAFY
LALQRLMDENMDVIVFILLEPVLQHSQYLRLRQRICKSSILQWPDNPKAEGLFWQSLKNV
VLTENNSRYNNLYVDSIKQY
>EqQuCh TLR8 Heq4
MILQPLLLTCLFLIISDSCESFTETNYSRSYPCDEKRENVSVIAECNDRRLEEVPQTVGK
YVTELDLSDNFIIHITNESFQGLQNLTKINLNHNGKARSQNENPDVNKNGMNITDGAFLN
LQNLRELLLEDNQLDKIPTGLPGSLRELSLIQNRITSVTKKNTSGLMNLEYLYLGWNCYF
GNICNKTFDIEDGTFERLTNLKVLSLSFNNLSHVPPKLPNSLRELYLSNTKIKNITQEDF
KELRNLTVLDLSGNCPRCFNAPFPCTPCERDSSIQIHPLAFQDLTELRYLNLSSTSLRKV
PAIWFDNMHHLKVLHLEFNYLVQEIASGEFLTKLPSLEILDLSFNYIVTKYPKYIEISPN
FSNLTSLQILHLRGYVFQEVRKEHFRPLMSLSNLKTINLGVNFIKQIDFTFFQHFPNLTV
IYLSENRISPLVNDSLQNYTNGSAFQSHILKRRSAD-FEFNPHSNFYHNTNPLIKPQCTA
YGKALDLSLNSIFFIGQKQFKAFHDIACLNLSSNGIGQPLHGTEFSAVPHIKYLDLTNNR
IDFDDDNALRELPELEVLDFSYNAHYFRIAGVTHRLGFIQNLTQLRVLNLSHNSIYTLT-
EYNMNSMSLEELVFSGNRLDLLWNAEDRRYRKIFKCLRNLTRLDLSFNNLQHIPDEAFLN
LPQNLTELYINDNRLHFFNWTLLQHFPHLHLLDLSRNKLSSLTNNLSKFSPSLRTLLLSQ
NKISHLPSGFFSEASSLIHLDLRFNRLKMINKTTLQTKTTINLAVLELGGNPFDCTCDIG
DFRRWMDENLNIAIPRLADVICASPGDQRGKSIVSLELTTCVSDAIAAILCFFTFFITVT
VMLAALAHHWFYWDVWFIYHMCLAKIKGYRSLSTSQTFYDAYVSYDTKDASVTDWVINEL
RFHLEESEEKNVLLCLEERDWDPGLAIIDNLMQSINQSKKTIFVLTKKYAKNWNFKTAFY
LALQRLMDENMDVIVFILLEPVLQHSQYLRLRQRICKSSILQWPDNPKAEGLFWQSLKNV
VLTENNSRYNNLYVDSIKQY
>EqHa TLR8 Heq2
MILQPLLLTCLFLIISDSCEFFTETNYSRSYPCDEKRENVSVIAECNDRRLEEVPQTVGK
YVTELDLSDNFIIHITNESFQGLQNLTKINLNHNGKARSQNENPDVNKNGMNITDGAFLN
LQNLRELLLEDNQLDKIPTGLPGSLRELSLIQNRITSVTKKNTSGLMNLEYLYLGWNCYF
GNICNKTFDIEDGTFERLTNLKVLSLSFNNLSHVPPKLPNSLRELYLSNTKIKNITQEDF
KELRNLTVLDLSGNCPRCFNAPFPCTPCERDSSIQIHPLAFQDLTELRYLNLSSTSLRKV
PAIWFDNMHHLKVLHLEFNYLVQEIASGEFLTKLPSLEILDLSFNYIVTKYPKYIEISPN
FSNLTSLQILHLRGYVFQEVRKEHFRPLMSLSNLKTINLGVNFIKQIDFTFFQHFPNLTV
IYLSENRISPLVNDSLQNYTNGSAFQSHILKRRSAD-FEFNPHSNFYHNTNPLIKPQCTA
YGKALDLSLNSIFFIGQKQFKAFHDIACLNLSSNGIGQPLHGTEFSAVPHIKYLDLTNNR
IDFDDDNALRELPELEVLDFSYNAHYFRIAGVTHRLGFIQNLTQLRVLNLSHNSIYTLT-
EYNMNSMSLEELVFSGNRLDLLWNAEDRRYRKIFKCLRNLTRLDLSFNNLQHIPDEAFLN
LPQNLTELYINDNRLHFFNWTLLQHFPHLHLLDLSRNKLSSLTNNLSKFSPSLRTLLLSQ
NKISHLPSGFFSEASGLIHLDLRFNRLKMINKTTLQTKTTINLAVLELGGNPFDCTCDIG
DFRRWMDENLNIAIPRLADVICASPGDQRGKSIVSLELTTCVSDAIAAILCFFTFFITVT
VMLAALAHHWFYWDVWFIYHMCLAKIKGYRSLSTSQTFYDAYVSYDTKDASVTDWVINEL
RFHLEESEEKNVLLCLEERDWDPGLAIIDNLMQSINQSKKTIFVLTKKYAKNWNFKTAFY
LALQRLMDENMDVIVFILLEPVLQHSQYLRLRQRICKSSILQWPDNPKAEGLFWQSLKNV
VLTENNSRYNNLYVDSIKQY
>EqHa TLR8 Heq3
MILQPLLLTCLFLIISDSCEFFTETNYSRSYPCDEKRENVSVIAECNDRRLEEVPQTVGK
YVTELDLSDNFIIHITNESFQGLQNLTKINLNHNGKARSQNENPDVNKNGMNITDGAFLN
LQNLRELLLEDNQLDKIPTGLPGSLRELSLIQNRITSVTKKNTSGLMNLEYLYLGWNCYF
GNICNKTFDIEDGTFERLTNLKVLSLSFNNLSHVPPKLPNSLRELYLSNTKIKNITQEDF
KELRNLTVLDLSGNCPRCFNAPFPCTPCERDSSIQIHPLAFQDLTELRYLNLSSTSLRKV
PAIWFDNMHHLKVLHLEFNYLVQEIASGEFLTKLPSLEILDLSFNYIVTKYPKYIEISPN
FSNLTSLQILHLRGYVFQEVRKEHFRPLMSLSNLKTINLGVNFIKQIDFTFFQHFPNLTV
IYLSENRISPLVNDSLQNYTNGSAFQSHILKRRSAD-FEFNPHSNFYHNTNPLIKPQCTA
YGKALDLSLNSIFFIGQKQFKAFHDIACLNLSSNGIGQPLHGTEFSAVPHIKYLDLTNNR
IDFDDDNALRELPELEVLDFSYNAHYFRIAGVTHRLGFIQNLTQLRVLNLSHNSIYTLT-
EYNMNSMSLEELVFSGNRLDLLWNAEDRRYRKIFKCLRNLTRLDLSFNNLQHIPDEAFLN
LPQNLTELYINDNRLHFFNWTLLQHFPHLHLLDLSRNKLSSLTNNLSKFSPSLRTLLLSQ
NKISHLPSGFFSEASGLIHLDLRFNRLKMINKTTLQTKTTINLAVLELGGNPFDCTCDIG
DFRRWMDENLNIAIPRLADVICASPGDQRGKSIVSLELTTCVSDAIAAILCFFTFFITVT
VMLAALAHHWFYWDVWFIYHMCLAKIKGYRSLSTSQTFYDAYVSYDTKDASVTDWVINEL
RFHLEESEEKNVLLCLEERDWDPGLAIIDNLMQSINQSKKTIFVLTKKYAKNWNFKTAFY
LALQRLMDENMDVIVFILLEPVLQHSQYLRLRQRICKSSILQWPDNPKAEGLFWQSLKNV
VLTENNSRYNNLYVDSIKQY
>EqAs TLR8 Heq7
MILQPLLLTCLFLIISDSCEFFTETNYSRSYPCDEKRENVSVIAECNDRRLEEVPQTVGK
YVTELDLSDNFIIHITNESFQGLQNLTKINLNHNGKARSQNENPDVNKNGMNITDGAFLN
LQNLRELLLEDNQLDKIPTGLPGSLRELSLIQNRITSVTKKNTSGLMNLEYLYLGWNCYF
GNICNKTFDIEDGTFERLTNLKVLSLSFNNLSHVPPKLPNSLRELYLSNTKIKNITQEDF
KELRNLTVLDLSGNCPRCFNAPFPCTPCERDSSIQIHPLAFQDLTELRYLNLSSTSLRKV
PAIWFDNMHHLKVLHLEFNYLVQEIASGEFLTKLPSLEILDLSFNYIVTKYPKYIEISPN
FSNLTSLQILHLRGYVFQEVRKEHFRPLMSLSNLKTINLGVNFIKQIDFTFFQHFPNLTV
IYLSENRISPLVNDSLQNYTNGSAFQSHILKRRSAD-FEFNPHSNFYHNTNPLIKPQCTA
YGKALDLSLNSIFFIGQKQFKAFHDIACLNLSSNGIGQPLHGTEFSAVPHIKYLDLTNNR
IDFDDDNALRELPELEVLDFSYNAHYFRIAGVTHRLGFIQNLTQLRVLNLSHNSIYTLT-
EYNMNSMSLEELVFSGNRLDLLWNAEDRRYRKIFKCLRNLTRLDLSFNNLQHIPDEAFLN
LPQNLTELYINDNRLHFFNWTLLQHFPHLHLLDLSRNKLSSLTNNLSKFSPSLRTLLLSQ
NKISHLPSGFFSEASGLIHLDLRFNRLKMINKTTLQTKTTINLAVLELGGNPFDCTCDIG
DFRRWMDENLNIAIPRLADVICASPGDQRGKSIVSLELTTCVSDAIAAILCFFTFFITVT
VMLAALAHHWFYWDVWFIYHMCLAKIKGYRSLSTSQTFYDAYVSYDTKDASVTDWVINEL
RFHLEESEEKNVLLCLEERDWDPGLAIIDNLMQSINQSKKTIFVLTKKYAKNWNFKTAFY
LALQRLMDENMDVIVFILLEPVLQHSQYLRLRQRICKSSILQWPDNPKAEGLFWQSLKNV
VLTENNSRYNNLYVDSIKQY
>EqAfSo TLR8 Heq7
MILQPLLLTCLFLIISDSCEFFTETNYSRSYPCDEKRENVSVIAECNDRRLEEVPQTVGK
YVTELDLSDNFIIHITNESFQGLQNLTKINLNHNGKARSQNENPDVNKNGMNITDGAFLN
LQNLRELLLEDNQLDKIPTGLPGSLRELSLIQNRITSVTKKNTSGLMNLEYLYLGWNCYF
GNICNKTFDIEDGTFERLTNLKVLSLSFNNLSHVPPKLPNSLRELYLSNTKIKNITQEDF
KELRNLTVLDLSGNCPRCFNAPFPCTPCERDSSIQIHPLAFQDLTELRYLNLSSTSLRKV
PAIWFDNMHHLKVLHLEFNYLVQEIASGEFLTKLPSLEILDLSFNYIVTKYPKYIEISPN
FSNLTSLQILHLRGYVFQEVRKEHFRPLMSLSNLKTINLGVNFIKQIDFTFFQHFPNLTV
IYLSENRISPLVNDSLQNYTNGSAFQSHILKRRSAD-FEFNPHSNFYHNTNPLIKPQCTA
YGKALDLSLNSIFFIGQKQFKAFHDIACLNLSSNGIGQPLHGTEFSAVPHIKYLDLTNNR
IDFDDDNALRELPELEVLDFSYNAHYFRIAGVTHRLGFIQNLTQLRVLNLSHNSIYTLT-
EYNMNSMSLEELVFSGNRLDLLWNAEDRRYRKIFKCLRNLTRLDLSFNNLQHIPDEAFLN
LPQNLTELYINDNRLHFFNWTLLQHFPHLHLLDLSRNKLSSLTNNLSKFSPSLRTLLLSQ
NKISHLPSGFFSEASGLIHLDLRFNRLKMINKTTLQTKTTINLAVLELGGNPFDCTCDIG
DFRRWMDENLNIAIPRLADVICASPGDQRGKSIVSLELTTCVSDAIAAILCFFTFFITVT
VMLAALAHHWFYWDVWFIYHMCLAKIKGYRSLSTSQTFYDAYVSYDTKDASVTDWVINEL
RFHLEESEEKNVLLCLEERDWDPGLAIIDNLMQSINQSKKTIFVLTKKYAKNWNFKTAFY
LALQRLMDENMDVIVFILLEPVLQHSQYLRLRQRICKSSILQWPDNPKAEGLFWQSLKNV
VLTENNSRYNNLYVDSIKQY
>EqAfSo TLR8 Heq8
MILQPLLLTCLFLIISDSCEFFTETNYSRSYPCDEKRENVSVIAECNDRRLEEVPQTVGK
YVTELDLSDNFIIHITNESFQGLQNLTKINLNHNGKARSQNENPDVNKNGMNITDGAFLN
LQNLRELLLEDNQLDKIPTGLPGSLRELSLIQNRITSVTKKNTSGLMNLEYLYLGWNCYF
GNICNKTFDIEDGTFERLTNLKVLSLSFNNLSHVPPKLPNSLRELYLSNTKIKNITQEDF
KELRNLTVLDLSGNCPRCFNAPFPCTPCERDSSIQIHPLAFQDLTELRYLNLSSTSLRKV
PAIWFDNMHHLKVLHLEFNYLVQEIASGEFLTKLPSLEILDLSFNYIVTKYPKYIEISPN
FSNLTSLQILHLRGYVFQEVRKEHFRPLMSLSNLKTINLGVNFIKQIDFTFFQHFPNLTV
IYLSENRISPLVNDSLQNYTNGSAFQSHILKRRSAD-FEFNPHSNFYHNTNPLIKPQCTA
YGKALDLSLNSIFFIGQKQFKAFHDIACLNLSSNGIGQPLHGTEFSAVPHIKYLDLTNNR
IDFDDDNALRELPELEVLDFSYNAHYFRIAGVTHRLGFIQNLTQLRVLNLSHNSIYTLT-
EYNMNSMSLEELVFSGNRLDLLWNAEDRRYRKIFKCLRNLTRLDLSFNNLQHIPDEAFLN
LPQNLTELYINDNRLHFFNWTLLQHFPHLHLLDLSRNKLSSLTNNLSKFSPSLRTLLLSQ
NKISHLPSGFFSEASGLIHLDLRFNRLKMINKTTLQTKTTINLAVLELGGNPFDCTCDIG
DFRRWMDENLNIAIPRLADVICASPGDQRGKSIVSLELTTCVSDAIAAILCFFTFFITVT
VMLAALAHHWFYWDVWFIYHMCLAKIKGYRSLSTSQTFYDAYVSYDTKDASVTDWVINEL
RFHLEESEEKNVLLCLEERDWDPGLAIIDNLMQSINQSKKTIFVLTKKYAKNWNFKTAFY
LALQRLMDENMDVIVFILLEPVLQHSQYLRLRQRICKSSILQWPDNPKAEGLFWQSLKNV
VLTENNSRYNNLYVDSIKQY
>EqHeKu TLR8 Heq11
MILQPLLLTCLFLIISDSCEFFTETNYSRSYPCDEKRENVSVIAECNDRRLEEVPQTVGK
YVTELDLSDNFIIHITNESFQGLQNLTKINLNHNGKARSQNENPDVNKNGMNITDGAFLN
LQNLRELLLEDNQLDKIPTGLPGSLRELSLIQNRITSVTKKNTSGLMNLEYLYLGWNCYF
GNICNKTFDIEDGTFERLTNLKVLSLSFNNLSHVPPKLPNSLRELYLSNTKIKNITQEDF
KELRNLTVLDLSGNCPRCFNAPFPCTPCERDSSIQIHPLAFQDLTELRYLNLSSTSLRKV
PAIWFDNMHHLKVLHLEFNYLVQEIASGEFLTKLPSLEILDLSFNYIVTKYPKYIEISPN
FSNLTSLQILHLRGYVFQEVRKEHFRPLMSLSNLKTINLGVNFIKQIDFTFFQHFPNLTV
IYLSENRISPLVNDSLQNYTNGSAFQSHILKRRSAD-FEFNPHSNFYHNTNPLIKPQCTA
YGKALDLSLNSIFFIGQKQFKAFHDIACLNLSSNGIGQPLHGTEFSAVPHIKYLDLTNNR
IDFDDDNALRELPELEVLDFSYNAHYFRIAGVTHRLGFIQNLTQLRVLNLSHNSIYTLT-
EYNMNSMSLEELVFSGNRLDLLWNAEDRRYRKIFKCLRNLTRLDLSFNNLQHIPDEAFLN
LPQNLTELYINDNRLHFFNWTLLQHFPHLHLLDLSRNKLSSLTNNLSKFSPSLRTLLLSQ
NKISHLPSGFFSEASGLIHLDLRFNRLKMINKTTLQTKTTINLAVLELGGNPFDCTCDIG
DFRRWMDENLNIAIPRLADVICASPGDQRGKSIVSLELTTCVSDAIAAILCFFTFFITVT
VMLAALAHHWFYWDVWFIYHMCLAKIRGYRSLSTSQTFYDAYVSYDTKDASVTDWVINEL
RFHLEESEEKNVLLCLEERDWDPGLAIIDNLMQSINQSKKTIFVLTKKYAKNWNFKTAFY
LALQRLMDENMDVIVFILLEPVLQHSQYLRLRQRICKSSILQWPDNPKAEGLFWQSLKNV
VLTENNSRYNNLYVDSIKQY
>EqKi TLR8 Heq2
MILQPLLLTCLFLIISDSCEFFTETNYSRSYPCDEKRENVSVIAECNDRRLEEVPQTVGK
YVTELDLSDNFIIHITNESFQGLQNLTKINLNHNGKARSQNENPDVNKNGMNITDGAFLN
LQNLRELLLEDNQLDKIPTGLPGSLRELSLIQNRITSVTKKNTSGLMNLEYLYLGWNCYF
GNICNKTFDIEDGTFERLTNLKVLSLSFNNLSHVPPKLPNSLRELYLSNTKIKNITQEDF
KELRNLTVLDLSGNCPRCFNAPFPCTPCERDSSIQIHPLAFQDLTELRYLNLSSTSLRKV
PAIWFDNMHHLKVLHLEFNYLVQEIASGEFLTKLPSLEILDLSFNYIVTKYPKYIEISPN
FSNLTSLQILHLRGYVFQEVRKEHFRPLMSLSNLKTINLGVNFIKQIDFTFFQHFPNLTV
IYLSENRISPLVNDSLQNYTNGSAFQSHILKRRSAD-FEFNPHSNFYHNTNPLIKPQCTA
YGKALDLSLNSIFFIGQKQFKAFHDIACLNLSSNGIGQPLHGTEFSAVPHIKYLDLTNNR
IDFDDDNALRELPELEVLDFSYNAHYFRIAGVTHRLGFIQNLTQLRVLNLSHNSIYTLT-
EYNMNSMSLEELVFSGNRLDLLWNAEDRRYRKIFKCLRNLTRLDLSFNNLQHIPDEAFLN
LPQNLTELYINDNRLHFFNWTLLQHFPHLHLLDLSRNKLSSLTNNLSKFSPSLRTLLLSQ
NKISHLPSGFFSEASGLIHLDLRFNRLKMINKTTLQTKTTINLAVLELGGNPFDCTCDIG
DFRRWMDENLNIAIPRLADVICASPGDQRGKSIVSLELTTCVSDAIAAILCFFTFFITVT
VMLAALAHHWFYWDVWFIYHMCLAKIKGYRSLSTSQTFYDAYVSYDTKDASVTDWVINEL
RFHLEESEEKNVLLCLEERDWDPGLAIIDNLMQSINQSKKTIFVLTKKYAKNWNFKTAFY
LALQRLMDENMDVIVFILLEPVLQHSQYLRLRQRICKSSILQWPDNPKAEGLFWQSLKNV
VLTENNSRYNNLYVDSIKQY
>EqKi TLR8 Heq9
MILQPLLLTCLFLIISDSCEFFTETNYSRSYPCDEKRENVSVIAECNDRRLEEVPQTVGK
YVTELDLSDNFIIHITNESFQGLQNLTKINLNHNGKARSQNENPDVNKNGMNITDGAFLN
LQNLRELLLEDNQLDKIPTGLPGSLRELSLIQNRITSVTKKNTSGLMNLEYLYLGWNCYF
GNICNKTFDIEDGTFERLTNLKVLSLSFNNLSHVPPKLPNSLRELYLSNTKIKNITQEDF
KELRNLTVLDLSGNCPRCFNAPFPCTPCERDSSIQIHPLAFQDLTELRYLNLSSTSLRKV
PAIWFDNMHHLKVLHLEFNYLVQEIASGEFLTKLPSLEILDLSFNYIVTKYPKYIEISPN
FSNLTSLQILHLRGYVFQEVRKEHFRPLMSLSNLKTINLGVNFIKQIDFTFFQHFPNLTV
IYLSENRISPLVNDSLQNYTNGSAFQSHILKRRSAD-FEFNPHSNFYHNTNPLIKPQCTA
YGKALDLSLNSIFFIGQKQFKAFHDIACLNLSSNGIGQPLHGTEFSAVPHIKYLDLTNNR
IDFDDDNALRELPELEVLDFSYNAHYFRIAGVTHRLGFIQNLTQLRVLNLSHNSIYTLT-
EYNMNSMSLEELVFSGNRLDLLWNAEDRRYRKIFKCLRNLTRLDLSFNNLQHIPDEAFLN
LPQNLTELYINDNRLHFFNWTLLQHFPHLHLLDLSRNKLSSLTNNLSKFSPSLRTLLLSQ
NKISHLPSGFFSEASGLIHLDLRFNRLKMINKTTLQTKTTINLAVLELGGNPFDCTCDIG
DFRRWMDENLNIAIPRLADVICASPGDQRGKSIVSLELTTCVSDAIAAILCFFTFFITVT
VMLAALAHHWFYWDVWFIYHMCLAKIKGYRSLSTSQTFYDAYVSYDTKDASVTDWVINEL
RFHLEESEEKNVLLCLEERDWDPGLAIIDNLMQSINQSKKTIFVLTKKYAKNWNFKTAFY
LALQRLMDENMDVIVFILLEPVLQHSQYLRLRQRICKSSILQWPDNPKAEGLFWQSLKNV
VLTENNSRYNNLYVDSIKQY
>EqKi TLR8 Heq10
MILQPLLLTCLFLIISDSCEFFTETNYSRSYPCDEKRENVSVIAECNDRRLEEVPQTVGK
YVTELDLSDNFIIHITNESFQGLQNLTKINLNHNGKARSQNENPDVNKNGMNITDGAFLN
LQNLRELLLEDNQLDKIPTGLPGSLRELSLIQNRITSVTKKNTSGLMNLEYLYLGWNCYF
GNICNKTFDIEDGTFERLTNLKVLSLSFNNLSHVPPKLPNSLRELYLSNTKIKNITQEDF
KELRNLTVLDLSGNCPRCFNAPFPCTPCERDSSIQIHPLAFQDLTELRYLNLSSTSLRKV
PAIWFDNMHHLKVLHLEFNYLVQEIASGEFLTKLPSLEILDLSFNYIVTKYPKYIEISPN
FSNLTSLQILHLRGYVFQEVRKEHFRPLMSLSNLKTINLGVNFIKQIDFTFFQHFPNLTV
IYLSENRISPLVNDSLQNYTNGSAFQSHILKRRSAD-FEFNPHSNFYHNTNPLIKPQCTA
YGKALDLSLNSIFFIGQKQFKAFHDIACLNLSSNGIGQPLHGTEFSAVPHIKYLDLTNNR
IDFDDDNALRELPELEVLDFSYNAHYFRIAGVTHRLGFIQNLTQLRVLNLSHNSIYTLT-
EYNMNSMSLEELVFSGNRLDLLWNAEDRRYRKIFKCLRNLTRLDLSFNNLQHIPDEAFLN
LPQNLTELYINDNRLHFFNWTLLQHFPHLHLLDLSRNKLSSLTNNLSKFSPSLRTLLLSQ
NKISHLPSGFFSEASGLIHLDLRFNRLKMINKTTLQTKTTINLAVLELGGNPFDCTCDIG
DFRRWMDENLNIAIPRLADVICASPGDQRGKSIVSLELTTCVSDAIAAILCFFTFFITVT
VMLAALAHHWFYWDVWFIYHMCLAKIKGYRSLSTSQTFYDAYVSYDTKDASVTDWVINEL
RFHLEESEEKNVLLCLEERDWDPGLAIIDNLMQSINQSKKTIFVLTKKYAKNWNFKTAFY
LALQRLMDENMDVIVFILLEPVLQHSQYLRLRQRICKSSILQWPDNPKAEGLFWQSLKNV
VLTENNSRYNNLYVDSIKQY
>EqPr TLR8 Heq15
MILQPLLLTCLFLIISDSCEFFTETNYSRSYPCDEKRENVSVIAECNDRRLEEVPQTVGK
YVTELDLSDNFIIHITNESFQGLQNLTKINLNHNGKARSQNENPDVNKNGMNITDGAFLN
LQNLRELLLEDNQLDKIPTGLPGSLRELSLIQNRITSVTKKNTSGLMNLEYLYLGWNCYF
GNICNKTFDIEDGTFERLTNLKVLSLSFNNLSHVPPKLPNSLRELYLSNTKIKNITQEDF
KELRNLTVLDLSGNCPRCFNAPFPCTPCERDSSIQIHPLAFQDLTELRYLNLSSTSLRKV
PAIWFDNMHHLKVLHLEFNYLVQEIASGEFLTKLPSLEILDLSFNYIVTKYPKYIEISPN
FSNLTSLQILHLRGYVFQEVRKEHFRPLMSLSNLKTINLGVNFIKQIDFTFFQHFPNLTV
IYLSENRISPLVNDSLQNYTNGSAFQSHILKRRSAD-FEFNPHSNFYHNTNPLIKPQCTA
YGKALDLSLNSIFFIGQKQFKAFHDIACLNLSSNGIGQPLHGTEFSAVPHIKYLDLTNNR
IDFDDDNALRELPELEVLDFSYNAHYFRIAGVTHRLGFIQNLTQLRVLNLSHNSIYTLT-
EYNMNSMSLEELVFSGNRLDLLWNAEDRRYRKIFKCLRNLTRLDLSFNNLQHIPDEAFLN
LPQNLTELYINDNRLHFFNWTLLQHFPHLHLLDLSRNKLSSLTNNLSKFSPSLRTLLLSQ
NKISHLPSGFFSEASGLIHLDLRFNRLKMINKTTLQTKTTINLAVLELGGNPFDCTCDIG
DFRRWMDENLNIAIPRLADVICASPGDQRGKSIVSLELTTCVSDAIAAILCFFTFFITVT
VMLAALAHHWFYWDVWFIYHMCLAKIKGYRSLSTSQTFYDAYVSYDTKDASVTDWVINEL
RFHLEESEEKNVLLCLEERDWDPGLAIIDNLMQSINQSKKTIFVLTKKYAKNWNFKTAFY
LALQRLMDENMDVIVFILLEPVLQHSQYLRLRQRICKSSILQWPDNPKAEGLFWQSLKNV
VLTENNSRYNNLYVDSIKQY
>EqPr TLR8 Heq13
MILQPLLLTCLFLIISDSCEFFTETNYSRSYPCDEKRENVSVIAECNDRRLEEVPQTVGK
YVTELDLSDNFIIHITNESFQGLQNLTKINLNHNGKARSQNENPDVNKNGMNITDGAFLN
LQNLRELLLEDNQLDKIPTGLPGSLRELSLIQNRITSVTKKNTSGLMNLEYLYLGWNCYF
GNICNKTFDIEDGTFERLTNLKVLSLSFNNLSHVPPKLPNSLRELYLSNTKIKNITQEDF
KELRNLTVLDLSGNCPRCFNAPFPCTPCERDSSIQIHPLAFQDLTELRYLNLSSTSLRKV
PAIWFDNMHHLKVLHLEFNYLVQEIASGEFLTKLPSLEILDLSFNYIVTKYPKYIEISPN
FSNLTSLQILHLRGYVFQEVRKEHFRPLMSLSNLKTINLGVNFIKQIDFTFFQHFPNLTV
IYLSENRISPLVNDSLQNYTNGSAFQSHILKRRSAD-FEFNPHSNFYHNTNPLIKPQCTA
YGKALDLSLNSIFFIGQKQFKAFHDIACLNLSSNGIGQPLHGTEFSAVPHIKYLDLTNNR
IDFDDDNALRELPELEVLDFSYNAHYFRIAGVTHRLGFIQNLTQLRVLNLSHNSIYTLT-
EYNMNSMSLEELVFSGNRLDLLWNAEDRRYRKIFKCLRNLTRLDLSFNNLQHIPDEAFLN
LPQNLTELYINDNRLHFFNWTLLQHFPHLHLLDLSRNKLSSLTNNLSKFSPSLRTLLLSQ
NKISHLPSGFFSEASGLIHLDLRFNRLKMINKTTLQTKTTINLAVLELGGNPFDCTCDIG
DFRRWMDENLNIAIPRLADVICASPGDQRGKSIVSLELTTCVSDAIAAILCFFTFFITVT
VMLAALAHHWFYWDVWFIYHMCLAKIKGYRSLSTSQTFYDAYVSYDTKDASVTDWVINEL
RFHLEESEEKNVLLCLEERDWDPGLAIIDNLMQSINQSKKTIFVLTKKYAKNWNFKTAFY
LALQRLMDENMDVIVFILLEPVLQHSQYLRLRQRICKSSILQWPDNPKAEGLFWQSLKNV
VLTENNSRYNNLYVDSIKQY
>EqPr TLR8 Heq14
MILQPLLLTCLFLIISDSCEFFTETNYSRSYPCDEKRENVSVIAECNDRRLEEVPQTVGK
YVTELDLSDNFIIHITNESFQGLQNLTKINLNHNGKARSQNENPDVNKNGMNITDGAFLN
LQNLRELLLEDNQLDKIPTGLPGSLRELSLIQNRITSVTKKNTSGLMNLEYLYLGWNCYF
GNICNKTFDIEDGTFERLTNLKVLSLSFNNLSHVPPKLPNSLRELYLSNTKIKNITQEDF
KELRNLTVLDLSGNCPRCFNAPFPCTPCERDSSIQIHPLAFQDLTELRYLNLSSTSLRKV
PAIWFDNMHHLKVLHLEFNYLVQEIASGEFLTKLPSLEILDLSFNYIVTKYPKYIEISPN
FSNLTSLQILHLRGYVFQEVRKEHFRPLMSLSNLKTINLGVNFIKQIDFTFFQHFPNLTV
IYLSENRISPLVNDSLQNYTNGSAFQSHILKRRSAD-FEFNPHSNFYHNTNPLIKPQCTA
YGKALDLSLNSIFFIGQKQFKAFHDIACLNLSSNGIGQPLHGTEFSAVPHIKYLDLTNNR
IDFDDDNALRELPELEVLDFSYNAHYFRIAGVTHRLGFIQNLTQLRVLNLSHNSIYTLT-
EYNMNSMSLEELVFSGNRLDLLWNAEDRRYRKIFKCLRNLTRLDLSFNNLQHIPDEAFLN
LPQNLTELYINDNRLHFFNWTLLQHFPHLHLLDLSRNKLSSLTNNLSKFSPSLRTLLLSQ
NKISHLPSGFFSEASGLIHLDLRFNRLKMINKTTLQTKTTINLAVLELGGNPFDCTCDIG
DFRRWMDENLNIAIPRLADVICASPGDQRGKSIVSLELTTCVSDAIAAILCFFTFFITVT
VMLAALAHHWFYWDVWFIYHMCLAKIKGYRSLSTSQTFYDAYVSYDTKDASVTDWVINEL
RFHLEESEEKNVLLCLEERDWDPGLAIIDNLMQSINQSKKTIFVLTKKYAKNWNFKTAFY
LALQRLMDENMDVIVFILLEPVLQHSQYLRLRQRICKSSILQWPDNPKAEGLFWQSLKNV
VLTENNSRYNNLYVDSIKQY
>EqCa TLR8 Heq12
MILQPLLLTCLFLIISDSCEFFTETNYSRSYPCDEKRENVSVIAECNDRRLEEVPQTVGK
YVTELDLSDNFIIHITNESFQGLQNLTKINLNHNGKARSQNENPDVNKNGMNITDGAFLN
LQNLRELLLEDNQLDKIPTGLPGSLRELSLIQNRITSVTKKNTSGLMNLEYLYLGWNCYF
GNICNKTFDIEDGTFERLTNLKVLSLSFNNLSHVPPKLPNSLRELYLSNTKIKNITQEDF
KELRNLTVLDLSGNCPRCFNAPFPCTPCERDSSIQIHPLAFQDLTELRYLNLSSTSLRKV
PAIWFDNMHHLKVLHLEFNYLVQEIASGEFLTKLPSLEILDLSFNYIVTKYPKYIEISPN
FSNLTSLQILHLRGYVFQEVRKEHFRPLMSLSNLKTINLGVNFIKQIDFTFFQHFPNLTV
IYLSENRISPLVNDSLQNYTNGSAFQSHILKRRSAD-FEFNPHSNFYHNTNPLIKPQCTA
YGKALDLSLNSIFFIGQKQFKAFHDIACLNLSSNGIGQPLHGTEFSAVPHIKYLDLTNNR
IDFDDDNALRELPELEVLDFSYNAHYFRIAGVTHRLGFIQNLTQLRVLNLSHNSIYTLT-
EYNMNSMSLEELVFSGNRLDLLWNAEDRRYRKIFKCLRNLTRLDLSFNNLQHIPDEAFLN
LPQNLTELYINDNRLHFFNWTLLQHFPHLHLLDLSRNKLSSLTNNLSKFSPSLRTLLLSQ
NKISHLPSGFFSEASGLIHLDLRFNRLKMINKTTLQTKTTINLAVLELGGNPFDCTCDIG
DFRRWMDENLNIAIPRLADVICASPGDQRGKSIVSLELTTCVSDAIAAILCFFTFFITVT
VMLAALAHHWFYWDVWFIYHMCLAKIKGYRSLSTSQTFYDAYVSYDTKDASVTDWVINEL
RFHLEESEEKNVLLCLEERDWDPGLAIIDNLMQSINQSKKTIFVLTKKYAKNWNFKTAFY
LALQRLMDENMDVIVFILLEPVLQHSQYLRLRQRICKSSILQWPDNPKAEGLFWQSLKNV
VLTENNSRYNNLYVDSIKQY
>EqCa TLR8 Heq13
MILQPLLLTCLFLIISDSCEFFTETNYSRSYPCDEKRENVSVIAECNDRRLEEVPQTVGK
YVTELDLSDNFIIHITNESFQGLQNLTKINLNHNGKARSQNENPDVNKNGMNITDGAFLN
LQNLRELLLEDNQLDKIPTGLPGSLRELSLIQNRITSVTKKNTSGLMNLEYLYLGWNCYF
GNICNKTFDIEDGTFERLTNLKVLSLSFNNLSHVPPKLPNSLRELYLSNTKIKNITQEDF
KELRNLTVLDLSGNCPRCFNAPFPCTPCERDSSIQIHPLAFQDLTELRYLNLSSTSLRKV
PAIWFDNMHHLKVLHLEFNYLVQEIASGEFLTKLPSLEILDLSFNYIVTKYPKYIEISPN
FSNLTSLQILHLRGYVFQEVRKEHFRPLMSLSNLKTINLGVNFIKQIDFTFFQHFPNLTV
IYLSENRISPLVNDSLQNYTNGSAFQSHILKRRSAD-FEFNPHSNFYHNTNPLIKPQCTA
YGKALDLSLNSIFFIGQKQFKAFHDIACLNLSSNGIGQPLHGTEFSAVPHIKYLDLTNNR
IDFDDDNALRELPELEVLDFSYNAHYFRIAGVTHRLGFIQNLTQLRVLNLSHNSIYTLT-
EYNMNSMSLEELVFSGNRLDLLWNAEDRRYRKIFKCLRNLTRLDLSFNNLQHIPDEAFLN
LPQNLTELYINDNRLHFFNWTLLQHFPHLHLLDLSRNKLSSLTNNLSKFSPSLRTLLLSQ
NKISHLPSGFFSEASGLIHLDLRFNRLKMINKTTLQTKTTINLAVLELGGNPFDCTCDIG
DFRRWMDENLNIAIPRLADVICASPGDQRGKSIVSLELTTCVSDAIAAILCFFTFFITVT
VMLAALAHHWFYWDVWFIYHMCLAKIKGYRSLSTSQTFYDAYVSYDTKDASVTDWVINEL
RFHLEESEEKNVLLCLEERDWDPGLAIIDNLMQSINQSKKTIFVLTKKYAKNWNFKTAFY
LALQRLMDENMDVIVFILLEPVLQHSQYLRLRQRICKSSILQWPDNPKAEGLFWQSLKNV
VLTENNSRYNNLYVDSIKQY
>EqCa TLR8 Heq14
MILQPLLLTCLFLIISDSCEFFTETNYSRSYPCDEKRENVSVIAECNDRRLEEVPQTVGK
YVTELDLSDNFIIHITNESFQGLQNLTKINLNHNGKARSQNENPDVNKNGMNITDGAFLN
LQNLRELLLEDNQLDKIPTGLPGSLRELSLIQNRITSVTKKNTSGLMNLEYLYLGWNCYF
GNICNKTFDIEDGTFERLTNLKVLSLSFNNLSHVPPKLPNSLRELYLSNTKIKNITQEDF
KELRNLTVLDLSGNCPRCFNAPFPCTPCERDSSIQIHPLAFQDLTELRYLNLSSTSLRKV
PAIWFDNMHHLKVLHLEFNYLVQEIASGEFLTKLPSLEILDLSFNYIVTKYPKYIEISPN
FSNLTSLQILHLRGYVFQEVRKEHFRPLMSLSNLKTINLGVNFIKQIDFTFFQHFPNLTV
IYLSENRISPLVNDSLQNYTNGSAFQSHILKRRSAD-FEFNPHSNFYHNTNPLIKPQCTA
YGKALDLSLNSIFFIGQKQFKAFHDIACLNLSSNGIGQPLHGTEFSAVPHIKYLDLTNNR
IDFDDDNALRELPELEVLDFSYNAHYFRIAGVTHRLGFIQNLTQLRVLNLSHNSIYTLT-
EYNMNSMSLEELVFSGNRLDLLWNAEDRRYRKIFKCLRNLTRLDLSFNNLQHIPDEAFLN
LPQNLTELYINDNRLHFFNWTLLQHFPHLHLLDLSRNKLSSLTNNLSKFSPSLRTLLLSQ
NKISHLPSGFFSEASGLIHLDLRFNRLKMINKTTLQTKTTINLAVLELGGNPFDCTCDIG
DFRRWMDENLNIAIPRLADVICASPGDQRGKSIVSLELTTCVSDAIAAILCFFTFFITVT
VMLAALAHHWFYWDVWFIYHMCLAKIKGYRSLSTSQTFYDAYVSYDTKDASVTDWVINEL
RFHLEESEEKNVLLCLEERDWDPGLAIIDNLMQSINQSKKTIFVLTKKYAKNWNFKTAFY
LALQRLMDENMDVIVFILLEPVLQHSQYLRLRQRICKSSILQWPDNPKAEGLFWQSLKNV
VLTENNSRYNNLYVDSIKQY
>EqQu TLR8 XP 046528745.1
MILQPLLLTCLFLIISDSCESFTETNYSRSYPCDEKRENVSVIAECNDRRLEEVPQTVGK
YVTELDLSDNFIIHITNESFQGLQNLTKINLNHNGKARSQNENPDVNKNGMNITDGAFLN
LQNLRELLLEDNQLDKIPTGLPGSLRELSLIQNRITSVTKKNTSGLMNLEYLYLGWNCYF
GNICNKTFDIEDGTFERLTNLKVLSLSFNNLSHVPPKLPNSLRELYLSNTKIKNITQEDF
KELRNLTVLDLSGNCPRCFNAPFPCTPCERDSSIQIHPLAFQDLTELRYLNLSSTSLRKV
PAIWFDNMHHLKVLHLEFNYLVQEIASGEFLTKLPSLEILDLSFNYIVTKYPKYIEISPN
FSNLTSLQILHLRGYVFQEVRKEHFRPLMSLSNLKTINLGVNFIKQIDFTFFQHFPNLTV
IYLSENRISPLVNDSLQNYTNGSAFQSHILKRRSAD-FEFNPHSNFYHNTNPLIKPQCTA
YGKALDLSLNSIFFIGQKQFKAFHDIACLNLSSNGIGQPLHGTEFSAVPHIKYLDLTNNR
IDFDDDNALRELPELEVLDFSYNAHYFRIAGVTHRLGFIQNLTQLRVLNLSHNSIYTLT-
EYNMNSMSLEELVFSGNRLDLLWNAEDRRYRKIFKCLRNLTRLDLSFNNLQHIPDEAFLN
LPQNLTELYINDNRLHFFNWTLLQHFPHLHLLDLSRNKLSSLTNNLSKFSPSLRTLLLSQ
NKISHLPSGFFSEASSLIHLDLRFNRLKMINKTTLQTKTTINLAVLELGGNPFDCTCDIG
DFRRWMDENLNIAIPRLADVICASPGDQRGKSIVSLELTTCVSDAIAAILCFFTFFITVT
VMLAALAHHWFYWDVWFIYHMCLAKIKGYRSLSTSQTFYDAYVSYDTKDASVTDWVINEL
RFHLEESEEKNVLLCLEERDWDPGLAIIDNLMQSINQSKKTIFVLTKKYAKNWNFKTAFY
LALQRLMDENMDVIVFILLEPVLQHSQYLRLRQRICKSSILQWPDNPKAEGLFWQSLKNV
VLTENNSRYNNLYVDSIKQY
>EqAs TLR8 XP 044620394.1
MILQPLLLTCLFLIISDSCEFFTETNYSRSYPCDEKRENVSVIAECNDRRLEEVPQTVGK
YVTELDLSDNFIIHITNESFQGLQNLTKINLNHNGKARSQNENPDVNKNGMNITDGAFLN
LQNLRELLLEDNQLDKIPTGLPGSLRELSLIQNRITSVTKKNTSGLMNLEYLYLGWNCYF
GNICNKTFDIEDGTFERLTNLKVLSLSFNNLSHVPPKLPNSLRELYLSNTKIKNITQEDF
KELRNLTVLDLSGNCPRCFNAPFPCTPCERDSSIQIHPLAFQDLTELRYLNLSSTSLRKV
PAIWFDNMHHLKVLHLEFNYLVQEIASGEFLTKLPSLEILDLSFNYIVTKYPKYIEISPN
FSNLTSLQILHLRGYVFQEVRKEHFRPLMSLSNLKTINLGVNFIKQIDFTFFQHFPNLTV
IYLSENRISPLVNDSLQNYTNGSAFQSHILKRRSAD-FEFNPHSNFYHNTNPLIKPQCTA
YGKALDLSLNSIFFIGQKQFKAFHDIACLNLSSNGIGQPLHGTEFSAVPHIKYLDLTNNR
IDFDDDNALRELPELEVLDFSYNAHYFRIAGVTHRLGFIQNLTQLRVLNLSHNSIYTLT-
EYNMNSMSLEELVFSGNRLDLLWNAEDRRYRKIFKCLRNLTRLDLSFNNLQHIPDEAFLN
LPQNLTELYINDNRLHFFNWTLLQHFPHLHLLDLSRNKLSSLTNNLSKFSPSLRTLLLSQ
NKISHLPSGFFSEASGLIHLDLRFNRLKMINKTTLQTKTTINLAVLELGGNPFDCTCDIG
DFRRWMDENLNIAIPRLADVICASPGDQRGKSIVSLELTTCVSDAIAAILCFFTFFITVT
VMLAALAHHWFYWDVWFIYHMCLAKIKGYRSLSTSQTFYDAYVSYDTKDASVTDWVINEL
RFHLEESEEKNVLLCLEERDWDPGLAIIDNLMQSINQSKKTIFVLTKKYAKNWNFKTAFY
LALQRLMDENMDVIVFILLEPVLQHSQYLRLRQRICKSSILQWPDNPKAEGLFWQSLKNV
VLTENNSRYNNLYVDSIKQY
>EqCa TLR8 NP 001104771.1
MILQPLLLTCLFLIISDSCEFFTETNYSRSYPCDEKRENVSVIAECNDRRLEEVPQTVGK
YVTELDLSDNFIIHITNESFQGLQNLTKINLNHNGKARSQNENPDVNKNGMNITDGAFLN
LQNLRELLLEDNQLDKIPTGLPGSLRELSLIQNRITSVTKKNTSGLMNLEYLYLGWNCYF
GNICNKTFDIEDGTFERLTNLKVLSLSFNNLSHVPPKLPNSLRELYLSNTKIKNITQEDF
KELRNLTVLDLSGNCPRCFNAPFPCTPCERDSSIQIHPLAFQDLTELRYLNLSSTSLRKV
PAIWFDNMHHLKVLHLEFNYLVQEIASGEFLTKLPSLEILDLSFNYIVTKYPKYIEISPN
FSNLTSLQILHLRGYVFQEVRKEHFRPLMSLSNLKTINLGVNFIKQIDFTFFQHFPNLTV
IYLSENRISPLVNDSLQNYTNGSAFQSHILKRRSAD-FEFNPHSNFYHNTNPLIKPQCTA
YGKALDLSLNSIFFIGQKQFKAFHDIACLNLSSNGIGQPLHGTEFSAVPHIKYLDLTNNR
IDFDDDNALRELPELEVLDFSYNAHYFRIAGVTHRLGFIQNLTQLRVLNLSHNSIYTLT-
EYNMNSMSLEELVFSGNRLDLLWNAEDRRYRKIFKCLRNLTRLDLSFNNLQHIPDEAFLN
LPQNLTELYINDNRLHFFNWTLLQHFPHLHLLDLSRNKLSSLTNNLSKFSPSLRTLLLSQ
NKISHLPSGFFSEASGLIHLDLRFNRLKMINKTTLQTKTTINLAVLELGGNPFDCTCDIG
DFRRWMDENLNIAIPRLADVICASPGDQRGKSIVSLELTTCVSDAIAAILCFFTFFITVT
VMLAALAHHWFYWDVWFIYHMCLAKIKGYRSLSTSQTFYDAYVSYDTKDASVTDWVINEL
RFHLEESEEKNVLLCLEERDWDPGLAIIDNLMQSINQSKKTIFVLTKKYAKNWNFKTAFY
LALQRLMDENMDVIVFILLEPVLQHSQYLRLRQRICKSSILQWPDNPKAEGLFWQSLKNV
VLTENNSRYNNLYVDSIKQY
>EqPr TLR8 XP 008505434.1
MILQPLLLTCLFLIISDSCEFFTETNYSRSYPCDEKRENVSVIAECNDRRLEEVPQTVGK
YVTELDLSDNFIIHITNESFQGLQNLTKINLNHNGKARSQNENPDVNKNGMNITDGAFLN
LQNLRELLLEDNQLDKIPTGLPGSLRELSLIQNRITSVTKKNTSGLMNLEYLYLGWNCYF
GNICNKTFDIEDGTFERLTNLKVLSLSFNNLSHVPPKLPNSLRELYLSNTKIKNITQEDF
KELRNLTVLDLSGNCPRCFNAPFPCTPCERDSSIQIHPLAFQDLTELRYLNLSSTSLRKV
PAIWFDNMHHLKVLHLEFNYLVQEIASGEFLTKLPSLEILDLSFNYIVTKYPKYIEISPN
FSNLTSLQILHLRGYVFQEVRKEHFRPLMSLSNLKTINLGVNFIKQIDFTFFQHFPNLTV
IYLSENRISPLVNDSLQNYTNGSAFQSHILKRRSAD-FEFNPHSNFYHNTNPLIKPQCTA
YGKALDLSLNSIFFIGQKQFKAFHDIACLNLSSNGIGQPLHGTEFSAVPHIKYLDLTNNR
IDFDDDNALRELPELEVLDFSYNAHYFRIAGVTHRLGFIQNLTQLRVLNLSHNSIYTLT-
EYNMNSMSLEELVFSGNRLDLLWNAEDRRYRKIFKCLRNLTRLDLSFNNLQHIPDEAFLN
LPQNLTELYINDNRLHFFNWTLLQHFPHLHLLDLSRNKLSSLTNNLSKFSPSLRTLLLSQ
NKISHLPSGFFSEASGLIHLDLRFNRLKMINKTTLQTKTTINLAVLELGGNPFDCTCDIG
DFRRWMDENLNIAIPRLADVICASPGDQRGKSIVSLELTTCVSDAIAAILCFFTFFITVT
VMLAALAHHWFYWDVWFIYHMCLAKIKGYRSLSTSQTFYDAYVSYDTKDASVTDWVINEL
RFHLEESEEKNVLLCLEERDWDPGLAIIDNLMQSINQSKKTIFVLTKKYAKNWNFKTAFY
LALQRLMDENMDVIVFILLEPVLQHSQYLRLRQRICKSSILQWPDNPKAEGLFWQSLKNV
VLTENNSRYNNLYVDSIKQY
>EqCa TLR8 ATDM01031215.1
MILQPLLLTCLFLIISDSCEFFTETNYSRSYPCDEKRENVSVIAECNDRRLEEVPQTVGK
YVTELDLSDNFIIHITNESFQGLQNLTKINLNHNGKARSQNENPDVNKNGMNITDGAFLN
LQNLRELLLEDNQLDKIPTGLPGSLRELSLIQNRITSVTKKNTSGLMNLEYLYLGWNCYF
GNICNKTFDIEDGTFERLTNLKVLSLSFNNLSHVPPKLPNSLRELYLSNTKIKNITQEDF
KELRNLTVLDLSGNCPRCFNAPFPCTPCERDSSIQIHPLAFQDLTELRYLNLSSTSLRKV
PAIWFDNMHHLKVLHLEFNYLVQEIASGEFLTKLPSLEILDLSFNYIVTKYPKYIEISPN
FSNLTSLQILHLRGYVFQEVRKEHFRPLMSLSNLKTINLGVNFIKQIDFTFFQHFPNLTV
IYLSENRISPLVNDSLQNYTNGSAFQSHILKRRSAD-FEFNPHSNFYHNTNPLIKPQCTA
YGKALDLSLNSIFFIGQKQFKAFHDIACLNLSSNGIGQPLHGTEFSAVPHIKYLDLTNNR
IDFDDDNALRELPELEVLDFSYNAHYFRIAGVTHRLGFIQNLTQLRVLNLSHNSIYTLT-
EYNMNSMSLEELVFSGNRLDLLWNAEDRRYRKIFKCLRNLTRLDLSFNNLQHIPDEAFLN
LPQNLTELYINDNRLHFFNWTLLQHFPHLHLLDLSRNKLSSLTNNLSKFSPSLRTLLLSQ
NKISHLPSGFFSEASGLIHLDLRFNRLKMINKTTLQTKTTINLAVLELGGNPFDCTCDIG
DFRRWMDENLNIAIPRLADVICASPGDQRGKSIVSLELTTCVSDAIAAILCFFTFFITVT
VMLAALAHHWFYWDVWFIYHMCLAKIKGYRSLSTSQTFYDAYVSYDTKDASVTDWVINEL
RFHLEESEEKNVLLCLEERDWDPGLAIIDNLMQSINQSKKTIFVLTKKYAKNWNFKTAFY
LALQRLMDENMDVIVFILLEPVLQHSQYLRLRQRICKSSILQWPDNPKAEGLFWQSLKNV
VLTENNSRYNNLYVDSIKQY
>TaIn TLR8 PVIE01001303.1
MTLQPLLLTCLFLLISDSCEFFTEANYSRSYPCDEKRQNVSIIAECNNRRLEEVPQTVGK
YVTELDLSDNFIIHITNESFQGLQNLTKINLNHNVQLQAQNENPDVNTSGMNITDGAFLN
LQNLRELLLEENWLDKIPTGLPGSLRELSLIQNRITSLTKKNTSGLMNLEHLYLGWNCYF
GNICNKTFDIEDGTFERLTNLKVLSLSFNNLSHVPPKLPNSLRELYLSNTKIKNITQEDF
KELRNLTVLDLSGNCPRCFNAPFPCTPCEGGSSIQIHPLAFQTLTELHYLNLSSTSLRKV
PATWFDNMHHLKVLHLEFNYLVQEIASGEFLTKLPSLEILDLSFNYIETKYPQYIKISPN
FSNLTSLQILHLRGYVFQEVRKEDFQPLMSLSNLKTINLGVNFIKQIDFTFFQHFPNLTI
IYLSENRISPLVNDIPQNYTNGLALQSHILKPRSAD-FEFDPHSNFYHNTNPLIKPQCAA
YGKALDLSLNSIFFIGQKQFKAFHDIACLNLSSNGIGQPLHGTEFSAVPHIKYLDLTNNR
IDFDDDHALRELPELEVLDFSYNAHYFRIAGVTHRLGFIQNLTQLKVLNLSHNSIFTLT-
EYTMNSTSLEELVFSGNRLDLLWNAEDSRYRKIFKCLRKLTRLDLSFNNLQHIPDEAFLN
LPQSLAELYINDNKLHFFNWTLLQHFPHLHLLDLSGNKLSSLTNTLSKFTPSLRTLLLSQ
NKISHLPSGFLSEASGLIHLDLRFNRLKMINKSTLQTKTTINLAILELGGNPFDCTCDIG
DFRRWMDENLNIAIPRLADVICSSPGDQRGKSIVSLELTTCVSDTIAAVLCFFTFFITVT
VMLAALAHHWFYWDVWFIYHVCLAKVKGYRSLSTSQTFYDAYVSYDTKDASVTDWVINEL
RFHLEESEEKNVLLCLEERDWDPGLAIIDNLMQSINQSKKTIFVLTKQYAKNWNFKTAFY
LALQRLMDENMDVIVFILLEPVLQHSQYLRLRQRICKSSILQWPDNPKAEGLFWQSLKNV
VLTENNSRYNNLYVDSIKQY
>TaTe TLR8 PVID01005005.1
MTLQPLLLTCLFLLISDSCEFFTEANYSRSYPCDEKRQNVSIIAECNNRRLEEVPQTVGK
YVTELDLSDNFIIHITNESFQGLQNLTKINLNHNVQLQAQNENPDVNTSGMNITDGAFLN
LQNLRELLLEENWLDKIPTGLPGSLRELSLIQNRITSLTKKNTSGLMNLEHLYLGWNCYF
GNICNKTFDIEDGTFERLTNLKVLSLSFNNLSHVPPKLPNSLRELYLSNTKIKNITQEDF
KELRNLTVLDLSGNCPRCFNAPFPCTPCEGGSSIQIHPLAFQTLTELHYLNLSSTSLRKV
PATWFDNMHHLKVLHLEFNYLVQEIASGEFLTKLPSLEILDLSFNYIETKYPQYIKISPN
FSNLTSLQILHLRGYVFQEVRKEDFQPLMSLSNLKTINLGVNFIKQIDFTFFQHFPNLTI
IYLSENRISPLVNDIPQNYTNGLALQSHILKPRSAD-FEFDPHSNFYHNTNPLIKPQCAA
YGKALDLSLNSIFFIGQKQFKAFHDIACLNLSSNGIGQPLHGTEFSAVPHIKYLDLTNNR
IDFDDDHALRELPELEVLDFSYNAHYFRIAGVTHRLGFIQNLTQLKVLNLSHNSIFTLT-
EYTMNSTSLEELVFSGNRLDLLWNAEDSRYRKIFKCLRKLTRLDLSFNNLQHIPDEAFLN
LPQSLTELYINDNKLHFFNWTLLQHFPHLHLLDLSGNKLPSLTNTLSKFTPSLRTLLLSQ
NKISHLPSGFLSEASGLIHLDLRFNRLKMINKSTLQTKTTINLAILELGGNPFDCTCDIG
DFRRWMDENLNIAIPRLADVICSSPGDQRGKSIVSLELTTCVSDTIAAVLCFFTFFITVT
VMLAALAHHWFYWDVWFIYHVCLAKVKGYRSLSTSQTFYDAYVSYDTKDASVTDWVINEL
RFHLEESEEKNVLLCLEERDWDPGLAIIDNLMQSINQSKKTIFVLTKKYAKNWNFKTAFY
LALQRLMDENMDVIVFILLEPVLQHSQYLRLRQRICKSSILQWPDNPKAEGLFWQSLKNV
VLTENNSRYNNLYVDSIKQY
>RhUn TLR8 BOSQ02006735.1
MTLQPLLLTCLFLLISDSYEFFTEANYSRSYPCDEKRQNISVIAECNNRRLEEVPQTVGK
YVTELDLSDNFIMHITNESFQGLQNLTKINLNHNIKLQAQNENPDANTNGMNITDGAFLN
LENLRELLLEDNRLDKIPTGLPGSLRELSLIQNRITFLTKKNTSGLINLEHLYLGWNCYF
GNICNKTFDIEDGTFERLTNLKVLSLSFNNLSHVPPKLPNSLRELYLSNAKIKNITQEDF
KELRNLTVLDLSGNCPRCFNAPFPCTPCEGGSSLQIHPLAFQTLTELHYLNLSSTSLRKI
PATWFDNMRHLKVLHLEFNYLVQEIASGEFLTKLPSLEILDLSFNYIETKYPQYIKISPN
FSNLTSLQILHLRGYVFQEVRKEDFQPLMSLSNLRTINLGVNFIKQIDFTFFQHFPNLTI
IYLSENRISPLVNDIPQNYTNGSAFRSHILKPRSAD-FEFDPHSNFYHNTNPLIKPQCTA
YGKALDLSLNSIFFIGQKQFKAFHDIACLNLSSNSIGQPLHGTEFSAVPHIKYLDLTNNR
IDFDDDNALRELPELEVLDFSRNAHYFRIAGVTHRLGFIQNLTQLKVLNLSYNGIFTLT-
EYNMNSVSLEELVFSGNRLDLLWNAEDSRYRKIFKYLGNLTRLDLSFNNLQRIPDEAFLN
LPQSLTELYINNNILHFFNWTSLQHFPHLHLLDLSGNKLSSLTNSLSKFTPSLRTLLLSQ
NKISYLPSGFLSEASGLIHLDLRFNRLKMINKSTLQTKTPINLAILELGGNPFECTCDIG
DFRRWMDENLNITIPRLADVLCASPGDQRGKSIVSLELMTCVSDTIAAVLCFFTFFITVT
VMLAALAHHWFYWDVWFIYHVCLAKVKGYRSLSTSQTFYDAYVSYDTKDASVTDWVLNEL
RFHLEESEEKNVLLCLEERDWDPGLAIIDNLMQSINQSKKTIFVLTKKYAKNWNFKTAFY
LALQRLMDENMDVIVFILLEPVLQHSQYLRLRQRICKSSILQWPDNPKAEGLFWQSLKNV
VLTENNSRYNNLYVDSIKQY
>DiBi TLR8 CM036987.1
MTLQPLLLTCLFLLISDSYEFFTEANYSRSYPCDEKRQNISVIAECNNRRLEEVPQTVGK
YVTELDLSDNFIMHITNESFQGLQNLTKINLNHNIKLQAQNENPDANTNGMNITDGAFLN
LENLRELLLEDNRLEKIPTGLPGSLRELSLIQNRITSLSKKNTSGLVNLEHLYLGWNCYF
GNICNKTFDIEDGTFERLTNLKVLSLSFNNLSHVPPKLPNSLRELYLSNAKIKNITQEDF
KELRNLTVLDLSGNCPRCFNAPFPCTPCEGGSSIQIHPLAFQTLTELHYLNLSSTSLRKV
PATWFDNMHHLKVLHLEFNYLVQEIASGEFLTKLPSLEILDLSFNYIETKYPQYIKISPN
FSNLTSLQILHLRGYVFQEVRTEDFQPLMSLSNLRTINLGVNFIKQIDFTFFQHFPNLTI
IYLSENRISPLVNDIPQNYTNGSAFHSHILKPRSAD-FEFDPHSNFYHNTNPLIKPQCAA
YGKALDLSLNSIFFIGQKQFKAFHDIACLNLSSNSIGQPLHGTEFSAVPHIKYLDLTNNR
IDFDDDNALRELPELEVLDFSRNAHYFRIAGVTHRLGFIQNLTQLKVLNLSYNGIFTLT-
EYNMNSVSLEELVFSGNRLDLLWNAEDSRYRKIFKYLGNLTRLDLSFNNLQRIPDEAFLN
LPQSLTELYINNNKLHFFNWTSLQHFPHLHLLDLSGNKLSSLTNSLSKFTPSLRTLLLSQ
NKISYLPSGFLSEASGLIHLDLRFNRLKMINKSTLQTKTPINLAILELGGNPFECTCDIG
DFRRWMDENLNITIPRLADVLCASPGDQRGKSIMSLELTTCVSDTIAAVLCFFTFFITVT
VMLAALAHHWFYWDVWFIYHVCLAKVKGYRSLSTSQTFYDAYVSYDTKDASVTDWVLNEL
RFHLEESEEKNVLLCLEERDWDPGLAIIDNLMQSINQSKKTIFVLTKKYAKNWNFKTAFY
LALQRLMDENMDVIVFILLEPVLQHSQYLRLRQRICKSSILQWPDNPKAEGLFWQSLKNV
VLTENNSRYNNLYVDSIKQY
>DiSu TLR8 PEKH010009301.1
MTLQPLLLTCLFLLISDSYEFFTEANYSRSYPCDEKRQNISVIAECNNRRLEEVPQTVGK
YVTELDLSDNFIMHITNESFQGLQNLTKINLNHNIKLQAQNENPDANTNGMNITDGAFLN
LENLRELLLEDNRLDKIPTGLPGSLRELSLIQNRITSLTKKNTSGLMNLEHLYLGWNCYF
GNICNKTFDIEDGTFERLTNLKVLSLSFNNLSHVPPKLPNSLRELYLSNAKIKNITQEDF
KELRNLTVLDLSGNCPRCFNAPFPCTPCEGGSSIQIHPLAFQTLTELHYLNLSSTSLRKV
PATWFDNMHHLKVLHLEFNYLVQEIASGEFLTKLPSLEILDLSFNYIETKYPQYIKISQN
FSNLTSLQILHLRGYVFQEVRKEDFQPLMSLSNLRTINLGVNFIKQIDFTFFQHFPNLTI
IYLSENRISPLVNDIPQNYTNGSAFHSHILKPRSAD-FEFDPHSNFYHNTNPLIKPQCTA
YGKALDLSLNSIFFIGQKQFKAFHDIACLNLSSNSIGQPLHGTEFSAVPHIKYLDLTNNR
IDFDDDNALRELPELEVLDFSRNAHYFRIAGVTHRLGFIQNLTQLKVLNLSYNGIFTLT-
EYNMNSVSLEELVFSGNRLDLLWNAEDSRYRKIFKYLGNLTRLDLSFNNLQRIPDEAFLN
LPQSLTELYINNNKLHFFNWTSLQHFPHLHLLDLSGNKLSSLTNSLSKFTPSLRTLLLSQ
NRISYLPSGFLSEASGLIHLDLRFNRLKMINKSTLQTKTPINLAILELGGNPFECTCDIG
DFRRWMDENLNITIPRLADVLCASPGDQRGKSIVSLELMTCVSDTIAAVLCFFTFFITVT
VMLAALAHHWFYWDVWFIYHVCLAKVKGYRSLSTSQSFYDAYVSYDTKDASVTDWVLNEL
RFHLEESEEKNVLLCLEERDWDPGLAIIDNLMQSINQSKKTIFVLTKKYAKNWNFKTAFY
LALQRLMDENMDVIVFILLEPVLQHSQYLRLRQRICKSSILQWPDNPKAEGLFWQSLKNV
VLTENNSRYNNLYVDSIKQY
>CeSi TLR8 XP 004435172.1
MTLQPLLLTCLFLLISDSYEFFTEANYSRSYPCDEKRQNISVIAECNNRRLEEVPQTVGK
YVTELDLSDNFIMHITNESFQGLQNLTKINLNHNIKLQAQNENPDANTNGMNITDGAFLN
LENLRELLLEDNRLDKIPTGLPGSLRELSLIQNRITSLSKKNTSGLMNLEHLYLGWNCYF
GNICNKTFDIEDGTFERLTNLKVLSLSFNNLSHVPPKLPNSLRELYLSNAKIKNITQEDF
KELRNLTVLDLSGNCPRCFNAPFPCTPCEGGSSIQIHPLAFQTLTELHYLNLSSTSLRKV
PATWFDNMHHLKVLHLEFNYLVQEIASGEFLTKLPSLEILDLSFNYIETKYPQYIKISPN
FSNLTSLQILHLRGYVFQEVRTEDFQPLMSLSNLRTINLGVNFIKQIDFTFFQHFPNLTI
IYLSENRISPLVNDIPQNYTNGSAFHSHILKPRSAD-FEFDPHSNFYHNTNPLIKPQCAA
YGKALDLSLNSIFFIGKKQFKAFHDIACLNLSSNSIGQPLHGTEFSAVPHIKYLDLTNNR
IDFDDDNALRELPELEVLDFSRNAHYFRIAGVTHRLGFIQNLTQLKVLNLSYNGIFTLT-
EYNMNSVSLEELVFSGNRLDLLWNAEDSRYRKIFKYLGNLTRLDLSFNNLQRIPDEAFLN
LPQSLTELYINNNKLHFFNWTSLQHFPHLHLLDLSGNKLSSLTNSLSKFTPSLRTLLLSQ
NKISYLPSGFLSEASGLIHLDLRFNRLKMINKSTLQTKTPIKLAILELGGNPFECTCDIG
DFRRWMDENLNITIPRLADVLCASPGDQRGKSIMSLELTTCVSDTIAAVLCFFTFFITVT
VMLAALAHHWFYWDVWFIYHVCLAKVKGYRSLSTSQTFYDAYVSYDTKDASVTDWVLNEL
RFHLEESEEKNVLLCLEERDWDPGLAIIDNLMQSINQSKKTIFVLTKKYAKNWNFKTAFY
LALQRLMDENMDVIVFILLEPVLQHSQYLRLRQRICKSSILQWPDNPKAEGLFWQSLKNV
VLTENNSRYNNLYVDSIKQY
