# Supplementary material for: Twelve toll-like receptor (TLR) genes in the family Equidae – comparative genomics, selection and evolution
Source: Vet Res Commun. 2023 Oct 24;48(2):725–41. doi: 10.1007/s11259-023-10245-4 (PMC10998774; doi:10.1007/s11259-023-10245-4)
Supplement: Supplementary file 3 — Supplementary Material 3 [file 11259_2023_10245_MOESM3_ESM.zip › TLR8 CDS.fas]

>EqGr_TLR8_Heq1
ATGATCCTTCAGCCTTTGCTTCTGACCTGCCTTTTCCTGATAATCTCTGATTCCTGTGAG
TTCTTCACTGAAACAAATTATTCTAGAAGCTATCCTTGTGATGAGAAAAGGGAAAATGTT
TCTGTCATTGCAGAGTGCAACGATCGCCGACTGGAAGAAGTTCCCCAAACAGTGGGCAAG
TACGTGACAGAACTAGACCTATCTGATAATTTCATCATCCACATAACAAATGAATCATTT
CAAGGGCTGCAAAATCTTACTAAAATAAATCTAAACCACAATGGCAAGGCACGGTCCCAG
AATGAAAATCCTGACGTAAATAAAAATGGCATGAATATTACAGATGGGGCATTCCTCAAC
CTACAAAACCTAAGAGAGTTACTGCTTGAAGACAACCAGTTAGACAAAATACCCACTGGT
TTGCCAGGGTCTTTAAGAGAACTTAGTCTAATTCAAAACAGAATAACTTCTGTAACTAAA
AAGAATACTTCTGGACTTATGAATTTGGAATATCTCTATTTGGGCTGGAACTGCTATTTT
GGCAACATTTGCAATAAAACTTTTGACATAGAAGACGGAACATTTGAAAGGCTTACAAAC
TTGAAGGTGCTATCATTATCTTTTAACAACCTTTCTCATGTGCCACCCAAACTGCCAAAC
TCCTTGAGAGAGCTTTATCTTAGCAACACCAAGATCAAAAACATCACTCAAGAAGACTTC
AAGGAATTGAGAAATTTGACAGTACTGGATCTAAGCGGGAACTGTCCAAGGTGCTTCAAT
GCACCATTTCCCTGCACACCTTGTGAAAGAGACTCTTCGATTCAGATACATCCTCTTGCT
TTTCAAGACCTGACCGAACTTCGCTACCTAAACCTCTCTAGCACTTCCCTCAGGAAGGTT
CCTGCAATCTGGTTTGACAATATGCACCATCTGAAGGTGCTGCATCTTGAATTCAATTAT
TTAGTGCAGGAAATAGCGTCTGGGGAATTTTTAACAAAACTGCCCTCCTTAGAAATACTT
GACTTATCTTTTAACTATATAGTGACGAAATATCCAAAATATATTGAAATTTCCCCGAAC
TTCTCTAATCTTACGTCTCTCCAGATATTGCACTTAAGAGGTTATGTGTTTCAGGAAGTT
AGAAAAGAACATTTCCGGCCCTTGATGAGTCTCTCAAATTTAAAGACTATCAACTTGGGC
GTTAACTTTATTAAGCAAATTGATTTTACCTTTTTCCAACATTTCCCCAATCTGACAGTC
ATTTACTTGTCAGAAAACAGAATATCGCCCTTGGTAAATGATAGCCTGCAAAATTATACA
AATGGCTCCGCTTTCCAAAGTCATATCCTTAAGCGACGTTCAGCAGATTTTGAGTTTAAC
CCACATTCAAATTTTTATCATAACACCAATCCTTTAATAAAGCCACAGTGTACAGCTTAT
GGCAAAGCCTTAGATTTAAGCTTGAATAGTATTTTCTTTATTGGGCAAAAGCAGTTTAAA
GCTTTTCATGACATTGCCTGCTTAAATCTGTCTTCCAATGGCATTGGTCAACCGTTGCAT
GGAACTGAATTTTCAGCTGTACCGCATATCAAATATTTGGATTTGACAAACAATAGAATA
GACTTTGATGATGATAATGCTCTCAGAGAATTGCCTGAGTTAGAAGTTCTAGATTTCAGC
TACAATGCACACTATTTCCGAATAGCAGGGGTAACGCATCGTCTAGGATTTATTCAAAAT
TTAACACAGCTAAGAGTTTTGAATTTGAGCCACAACAGCATTTACACTTTAACAGAGTAC
AATATGAATAGTATGTCTCTGGAAGAATTAGTTTTCAGTGGAAACCGCCTTGACCTTTTG
TGGAATGCTGAAGACAGAAGGTACAGGAAAATTTTTAAGTGTCTCAGGAATCTGACACGG
CTTGATTTATCCTTTAATAACCTCCAGCACATCCCAGATGAAGCATTCCTTAACTTGCCC
CAGAATCTTACCGAACTGTATATAAATGACAATAGATTACATTTCTTTAACTGGACATTA
CTCCAACATTTTCCTCATCTCCACTTGCTTGACCTAAGTAGAAACAAACTCTCCTCTTTA
ACTAATAACCTATCTAAATTCTCACCTTCTCTTCGGACACTGCTACTGAGTCAAAACAAG
ATTTCCCACCTGCCTTCTGGCTTCTTCTCCGAAGCTAGCGGTCTGATACACCTCGATTTA
CGTTTCAACAGGCTAAAGATGATCAACAAAACCACGCTTCAAACTAAGACCACCATCAAT
TTAGCCGTTTTGGAACTTGGTGGAAACCCTTTTGACTGTACCTGTGACATTGGAGATTTT
CGGAGATGGATGGATGAAAATCTGAATATCGCAATTCCTAGATTGGCAGATGTCATCTGT
GCCAGTCCTGGGGATCAAAGGGGGAAGAGTATTGTGAGTTTAGAGCTAACGACGTGTGTT
TCAGATGCCATTGCCGCAATATTATGCTTCTTCACGTTCTTCATCACTGTCACAGTTATG
TTGGCTGCCCTAGCTCACCATTGGTTTTACTGGGATGTTTGGTTTATCTATCACATGTGT
TTAGCTAAGATAAAAGGCTACAGGTCTCTTTCCACATCCCAAACTTTCTATGATGCTTAC
GTTTCTTATGACACCAAAGACGCCTCTGTTACGGACTGGGTGATAAATGAGCTGCGCTTC
CACCTAGAAGAGAGTGAAGAAAAAAACGTGCTCCTCTGTTTAGAGGAGAGGGATTGGGAC
CCGGGATTAGCCATCATCGATAACCTCATGCAGAGCATAAACCAAAGCAAGAAGACAATA
TTTGTTTTAACCAAAAAATATGCAAAAAACTGGAACTTTAAAACAGCATTCTACTTGGCC
TTGCAGAGGCTAATGGATGAGAATATGGACGTGATTGTATTTATTCTGCTGGAGCCAGTG
TTACAGCATTCCCAGTATTTGCGGCTGCGGCAGAGGATCTGCAAGAGCTCCATCCTCCAG
TGGCCTGACAACCCCAAGGCAGAAGGCTTGTTTTGGCAAAGTCTGAAAAATGTGGTCTTA
ACTGAAAATAATTCACGGTATAACAATTTGTATGTTGATTCCATTAAGCAATAC
>EqQuAn_TLR8_Heq4
ATGATCCTTCAGCCTTTGCTTCTGACCTGCCTTTTCCTGATAATCTCTGATTCCTGTGAG
TCCTTCACTGAAACAAATTATTCTAGAAGCTATCCTTGTGATGAGAAAAGGGAAAATGTT
TCTGTCATTGCAGAGTGCAACGATCGCCGACTGGAAGAAGTTCCCCAAACAGTGGGCAAG
TACGTGACAGAACTAGACCTATCTGATAATTTCATCATCCACATAACAAATGAATCATTT
CAAGGGCTGCAAAATCTTACTAAAATAAATCTAAACCACAATGGCAAGGCACGGTCCCAG
AATGAAAATCCTGACGTAAATAAAAATGGCATGAATATTACAGATGGGGCATTCCTCAAC
CTACAAAACCTAAGAGAGTTACTGCTTGAAGACAACCAGTTAGACAAAATACCCACTGGT
TTGCCAGGGTCTTTAAGAGAACTTAGTCTAATTCAAAACAGAATAACTTCTGTAACTAAA
AAGAATACTTCTGGACTTATGAATTTGGAATATCTCTATTTGGGCTGGAACTGCTATTTT
GGCAACATTTGCAATAAAACTTTTGACATAGAAGACGGAACATTTGAAAGGCTTACAAAC
TTGAAGGTGCTATCATTATCTTTTAACAACCTTTCTCATGTGCCACCCAAACTGCCAAAC
TCCTTGAGAGAGCTTTATCTTAGCAACACCAAGATCAAAAACATCACTCAAGAAGACTTC
AAGGAATTGAGAAATTTGACAGTACTGGATCTAAGCGGGAACTGTCCAAGGTGCTTCAAT
GCACCATTTCCCTGTACACCTTGTGAAAGAGACTCTTCGATTCAGATACATCCTCTTGCT
TTTCAAGACCTGACCGAACTTCGCTACCTAAACCTCTCTAGCACTTCCCTCAGGAAGGTT
CCTGCAATCTGGTTTGACAATATGCACCATCTGAAGGTGCTGCATCTTGAATTCAATTAT
TTAGTGCAGGAAATAGCGTCTGGGGAATTTTTAACAAAACTGCCCTCCTTAGAAATACTT
GACTTATCTTTTAACTATATAGTGACGAAATATCCAAAATATATTGAAATTTCCCCGAAC
TTCTCTAATCTTACGTCTCTCCAGATATTGCACTTAAGAGGTTATGTGTTTCAGGAAGTT
AGAAAAGAACATTTCCGGCCCTTGATGAGTCTCTCAAATTTAAAGACTATCAACTTGGGC
GTTAACTTTATTAAGCAAATTGATTTTACCTTTTTCCAACATTTCCCCAATCTGACAGTC
ATTTACTTGTCAGAAAACAGAATATCGCCCTTGGTAAATGATAGCCTGCAAAATTATACA
AATGGCTCCGCTTTCCAAAGTCATATCCTTAAGCGACGTTCAGCAGATTTTGAGTTTAAC
CCACATTCAAATTTTTATCATAACACCAATCCTTTAATAAAGCCACAGTGTACAGCTTAT
GGCAAAGCCTTAGATTTAAGCTTGAATAGTATTTTCTTTATTGGGCAAAAGCAGTTTAAA
GCTTTTCATGACATTGCCTGCTTAAATCTGTCTTCCAATGGCATTGGTCAACCGTTGCAT
GGAACTGAATTTTCAGCTGTACCGCATATCAAATATTTGGATTTGACAAACAATAGAATA
GACTTTGATGATGATAATGCTCTCAGAGAATTGCCTGAGTTAGAAGTTCTAGATTTCAGC
TACAATGCACACTATTTCCGAATAGCAGGGGTAACGCATCGTCTAGGATTTATTCAAAAT
TTAACACAGCTAAGAGTTTTGAATTTGAGCCACAACAGCATTTACACTTTAACAGAGTAC
AATATGAATAGTATGTCTCTGGAAGAATTAGTTTTCAGTGGAAACCGCCTTGACCTTTTG
TGGAATGCTGAAGACAGAAGGTACAGGAAAATTTTTAAGTGTCTCAGGAATCTGACACGG
CTTGATTTATCCTTTAATAACCTCCAGCACATCCCAGATGAAGCATTCCTTAACTTGCCC
CAGAATCTTACCGAACTGTATATAAATGACAATAGATTACATTTCTTTAACTGGACATTA
CTCCAACATTTTCCTCATCTCCACTTGCTTGACCTAAGTAGAAACAAACTCTCCTCTTTA
ACTAATAACCTATCTAAATTCTCACCTTCTCTTCGGACACTGCTACTGAGTCAAAACAAG
ATTTCCCACCTGCCTTCTGGCTTCTTCTCCGAAGCTAGCAGTCTGATACACCTCGATTTA
CGTTTCAACAGGCTAAAGATGATCAACAAAACCACGCTTCAAACTAAGACCACCATCAAT
TTAGCCGTTTTGGAACTTGGTGGAAACCCTTTTGACTGTACCTGTGACATTGGAGATTTT
CGGAGATGGATGGATGAAAATCTGAATATCGCAATTCCTAGATTGGCAGATGTCATCTGT
GCCAGTCCTGGGGATCAAAGGGGGAAGAGTATTGTGAGTTTAGAGCTAACGACGTGTGTT
TCAGATGCCATTGCCGCAATATTATGCTTCTTCACGTTCTTCATCACTGTCACAGTTATG
TTGGCTGCCCTAGCTCACCATTGGTTTTACTGGGATGTTTGGTTTATCTATCACATGTGT
TTAGCTAAGATAAAAGGCTACAGGTCTCTTTCCACATCCCAAACTTTCTATGATGCTTAC
GTTTCTTATGACACCAAAGACGCCTCTGTTACGGACTGGGTGATAAATGAGCTGCGCTTC
CACCTAGAAGAGAGTGAAGAAAAAAACGTGCTCCTCTGTTTAGAGGAGAGGGATTGGGAC
CCGGGATTAGCCATCATCGATAACCTCATGCAGAGCATAAACCAAAGCAAGAAGACAATA
TTTGTTTTAACCAAAAAATATGCAAAAAACTGGAACTTTAAAACAGCATTCTACTTGGCC
TTGCAGAGGCTAATGGATGAGAATATGGACGTGATTGTATTTATTCTGCTGGAGCCAGTG
TTACAGCATTCCCAGTATTTGCGGCTGCGGCAGAGGATCTGCAAGAGCTCCATCCTCCAG
TGGCCTGACAACCCCAAGGCAGAAGGCTTGTTTTGGCAAAGTCTGAAAAATGTGGTCTTA
ACTGAAAATAATTCACGGTATAACAATTTGTATGTTGATTCCATTAAGCAATAC
>EqQuAn_TLR8_Heq5
ATGATCCTTCAGCCTTTGCTTCTGACCTGCCTTTTCCTGATAATCTCTGATTCCTGTGAG
TCCTTCACTGAAACAAATTATTCTAGAAGCTATCCTTGTGATGAGAAAAGGGAAAATGTT
TCTGTCATTGCAGAGTGCAACGATCGCCGACTGGAAGAAGTTCCCCAAACAGTGGGCAAG
TACGTGACAGAACTAGACCTATCTGATAATTTCATCATCCACATAACAAATGAATCATTT
CAAGGGCTGCAAAATCTTACTAAAATAAATCTAAACCACAATGGCAAGGCACGGTCCCAG
AATGAAAATCCTGACGTAAATAAAAATGGCATGAATATTACAGATGGGGCATTCCTCAAC
CTACAAAACCTAAGAGAGTTACTGCTTGAAGACAACCAGTTAGACAAAATACCCACTGGT
TTGCCAGGGTCTTTAAGAGAACTTAGTCTAATTCAAAACAGAATAACTTCTGTAACTAAA
AAGAATACTTCTGGACTTATGAATTTGGAATATCTCTATTTGGGCTGGAACTGCTATTTT
GGCAACATTTGCAATAAAACTTTTGACATAGAAGACGGAACATTTGAAAGGCTTACAAAC
TTGAAGGTGCTATCATTATCTTTTAACAACCTTTCTCATGTGCCACCCAAACTGCCAAAC
TCCTTGAGAGAGCTTTATCTTAGCAACACCAAGATCAAAAACATCACTCAAGAAGACTTC
AAGGAATTGAGAAATTTGACAGTACTGGATCTAAGCGGGAACTGTCCAAGGTGCTTCAAT
GCACCATTTCCCTGTACACCTTGTGAAAGAGACTCTTCGATTCAGATACATCCTCTTGCT
TTTCAAGACCTGACCGAACTTCGCTACCTAAACCTCTCTAGCACTTCCCTCAGGAAGGTT
CCTGCAATCTGGTTTGACAATATGCACCATCTGAAGGTGCTGCATCTTGAATTCAATTAT
TTAGTGCAGGAAATAGCGTCTGGGGAATTTTTAACAAAACTGCCCTCCTTAGAAATACTT
GACTTATCTTTTAACTATATAGTGACGAAATATCCAAAATATATTGAAATTTCCCCGAAC
TTCTCTAATCTTACGTCTCTCCAGATATTGCACTTAAGAGGTTATGTGTTTCAGGAAGTT
AGAAAAGAACATTTCCGGCCCTTGATGAGTCTCTCAAATTTAAAGACTATCAACTTGGGC
GTTAACTTTATTAAGCAAATTGATTTTACCTTTTTCCAACATTTCCCCAATCTGACAGTC
ATTTACTTGTCAGAAAACAGAATATCGCCCTTGGTAAATGATAGCCTGCAAAATTATACA
AATGGCTCCGCTTTCCAAAGTCATATCCTTAAGCGACGTTCAGCAGATTTTGAGTTTAAC
CCACATTCAAATTTTTATCATAACACCAATCCTTTAATAAAGCCACAGTGTACAGCTTAT
GGCAAAGCCTTAGATTTAAGCTTGAATAGTATTTTCTTTATCGGGCAAAAGCAGTTTAAA
GCTTTTCATGACATTGCCTGCTTAAATCTGTCTTCCAATGGCATTGGTCAACCGTTGCAT
GGAACTGAATTTTCAGCTGTACCGCATATCAAATATTTGGATTTGACAAACAATAGAATA
GACTTTGATGATGATAATGCTCTCAGAGAATTGCCTGAGTTAGAAGTTCTAGATTTCAGC
TACAATGCACACTATTTCCGAATAGCAGGGGTAACGCATCGTCTAGGATTTATTCAAAAT
TTAACACAGCTAAGAGTTTTGAATTTGAGCCACAACAGCATTTACACTTTAACAGAGTAC
AATATGAATAGTATGTCTCTGGAAGAATTAGTTTTCAGTGGAAACCGCCTTGACCTTTTG
TGGAATGCTGAAGACAGAAGGTACAGGAAAATTTTTAAGTGTCTCAGGAATCTGACACGG
CTTGATTTATCCTTTAATAACCTCCAGCACATCCCAGATGAAGCATTCCTTAACTTGCCC
CAGAATCTTACCGAACTGTATATAAATGACAATAGATTACATTTCTTTAACTGGACATTA
CTCCAACATTTTCCTCATCTCCACTTGCTTGACCTAAGTAGAAACAAACTCTCCTCTTTA
ACTAATAACCTATCTAAATTCTCACCTTCTCTTCGGACACTGCTACTGAGTCAAAACAAG
ATTTCCCACCTGCCTTCTGGCTTCTTCTCCGAAGCTAGCAGTCTGATACACCTCGATTTA
CGTTTCAACAGGCTAAAGATGATCAACAAAACCACGCTTCAAACTAAGACCACCATCAAT
TTAGCCGTTTTGGAACTTGGTGGAAACCCTTTTGACTGTACCTGTGACATTGGAGATTTT
CGGAGATGGATGGATGAAAATCTGAATATCGCAATTCCTAGATTGGCAGATGTCATCTGT
GCCAGTCCTGGGGATCAAAGGGGGAAGAGTATTGTGAGTTTAGAGCTAACGACGTGTGTT
TCAGATGCCATTGCCGCAATATTATGCTTCTTCACGTTCTTCATCACTGTCACAGTTATG
TTGGCTGCCCTAGCTCACCATTGGTTTTACTGGGATGTTTGGTTTATCTATCACATGTGT
TTAGCTAAGATAAAAGGCTACAGGTCTCTTTCCACATCCCAAACTTTCTATGATGCTTAC
GTTTCTTATGACACCAAAGACGCCTCTGTTACGGACTGGGTGATAAATGAGCTGCGCTTC
CACCTAGAAGAGAGTGAAGAAAAAAACGTGCTCCTCTGTTTAGAGGAGAGGGATTGGGAC
CCGGGATTAGCCATCATCGATAACCTCATGCAGAGCATAAACCAAAGCAAGAAGACAATA
TTTGTTTTAACCAAAAAATATGCAAAAAACTGGAACTTTAAAACAGCATTCTACTTGGCC
TTGCAGAGGCTAATGGATGAGAATATGGACGTGATTGTATTTATTCTGCTGGAGCCAGTG
TTACAGCATTCCCAGTATTTGCGGCTGCGGCAGAGGATCTGCAAGAGCTCCATCCTCCAG
TGGCCTGACAACCCCAAGGCAGAAGGCTTGTTTTGGCAAAGTCTGAAAAATGTGGTCTTA
ACTGAAAATAATTCACGGTATAACAATTTGTATGTTGATTCCATTAAGCAATAC
>EqQuBoe_TLR8_Heq6
ATGATCCTTCAGCCTTTGCTTCTGACCTGCCTTTTCCTGATAATCTCTGATTCCTGTGAG
TCCTTCACTGAAACAAATTATTCTAGAAGCTATCCTTGTGATGAGAAAAGGGAAAATGTT
TCTGTCATTGCAGAGTGCAACGATCGCCGACTGGAAGAAGTTCCCCAAACAGTGGGCAAG
TACGTGACAGAACTAGACCTATCTGATAATTTCATCATCCACATAACAAATGAATCATTT
CAAGGGCTGCAAAATCTTACTAAAATAAATCTAAACCACAATGGCAAGGCACGGTCCCAG
AATGAAAATCCTGACGTAAATAAAAATGGCATGAATATTACAGATGGGGCATTCCTCAAC
CTACAAAACCTAAGAGAGTTACTGCTTGAAGACAACCAGTTAGACAAAATACCCACTGGT
TTGCCAGGGTCTTTAAGAGAACTTAGTCTAATTCAAAACAGAATAACTTCTGTAACTAAA
AAGAATACTTCTGGACTTATGAATTTGGAATATCTCTATTTGGGCTGGAACTGCTATTTT
GGCAACATTTGCAATAAAACTTTTGACATAGAAGACGGAACATTTGAAAGGCTTACAAAC
TTGAAGGTGCTATCATTATCTTTTAACAACCTTTCTCATGTGCCACCCAAACTGCCAAAC
TCCTTGAGAGAGCTTTATCTTAGCAACACCAAGATCAAAAACATCACTCAAGAAGACTTC
AAGGAATTGAGAAATTTGACAGTACTGGATCTAAGCGGGAACTGTCCAAGGTGCTTCAAT
GCACCATTTCCCTGTACACCTTGTGAAAGAGACTCTTCGATTCAGATACATCCTCTTGCT
TTTCAAGACCTGACCGAACTTCGCTACCTAAACCTCTCTAGCACTTCCCTCAGGAAGGTT
CCTGCAATCTGGTTTGACAATATGCACCATCTGAAGGTGCTGCATCTTGAATTCAATTAT
TTAGTGCAGGAAATAGCGTCTGGGGAATTTTTAACAAAACTGCCCTCCTTAGAAATACTT
GACTTATCTTTTAACTATATAGTGACGAAATATCCAAAATATATTGAAATTTCCCCGAAC
TTCTCTAATCTTACGTCTCTCCAGATATTGCACTTAAGAGGTTATGTGTTTCAGGAAGTT
AGAAAAGAACATTTCCGGCCCTTGATGAGTCTCTCAAATTTAAAGACTATCAACTTGGGC
GTTAACTTTATTAAGCAAATTGATTTTACCTTTTTCCAACATTTCCCCAATCTGACAGTC
ATTTACTTGTCAGAAAACAGAATATCGCCCTTGGTAAATGATAGCCTGCAAAATTATACA
AATGGCTCCGCTTTCCAAAGTCATATCCTTAAGCGACGTTCAGCAGATTTTGAGTTTAAC
CCACATTCAAATTTTTATCATAACACCAATCCTTTAATAAAGCCACAGTGTACAGCTTAT
GGCAAAGCCTTAGATTTAAGCTTGAATAGTATTTTCTTTATTGGGCAAAAGCAGTTTAAA
GCTTTTCATGACATTGCCTGCTTAAATCTGTCTTCCAATGGCATTGGTCAACCGTTGCAT
GGAACTGAATTTTCAGCTGTACCGCATATCAAATATTTGGATTTGACAAACAATAGAATA
GACTTTGATGATGATAATGCTCTCAGAGAATTGCCTGAGTTAGAAGTTCTAGATTTCAGC
TACAATGCACACTATTTCCGAATAGCAGGGGTAACGCATCGTCTAGGATTTATTCAAAAT
TTAACACAGCTAAGAGTTTTGAATTTGAGCCACAACAGCATTTACACTTTAACAGAGTAC
AATATGAATAGTATGTCTCTGGAAGAATTAGTTTTCAGTGGAAACCGCCTTGACCTTTTG
TGGAATGCTGAAGACAGAAGGTACAGGAAAATTTTTAAGTGTCTCAGGAATCTGACACGG
CTTGATTTATCCTTTAATAACCTCCAGCACATCCCAGATGAAGCATTCCTTAACTTGCCC
CAGAATCTTACCGAACTGTATATAAATGACAATAGATTACATTTCTTTAACTGGACATTA
CTCCAACATTTTCCTCATCTCCACTTGCTTGACCTAAGTAGAAACAAACTCTCCTCTTTA
ACTAATAACCTATCTAAATTCTCACCTTCTCTTCGGACACTGCTACTGAGTCAAAACAAG
ATTTCCCACCTGCCTTCTGGCTTCTTCTCCGAAGCTAGCGGTCTGATACACCTCGATTTA
CGTTTCAACAGGCTAAAGATGATCAACAAAACCACGCTTCAAACTAAGACCACCATCAAT
TTAGCCGTTTTGGAACTTGGTGGAAACCCTTTTGACTGTACCTGTGACATTGGAGATTTT
CGGAGATGGATGGATGAAAATCTGAATATCGCAATTCCTAGATTGGCAGATGTCATCTGT
GCCAGTCCTGGGGATCAAAGGGGGAAGAGTATTGTGAGTTTAGAGCTAACGACGTGTGTT
TCAGATGCCATTGCCGCAATATTATGCTTCTTCACGTTCTTCATCACTGTCACAGTTATG
TTGGCTGCCCTAGCTCACCATTGGTTTTACTGGGATGTTTGGTTTATCTATCACATGTGT
TTAGCTAAGATAAAAGGCTACAGGTCTCTTTCCACATCCCAAACTTTCTATGATGCTTAC
GTTTCTTATGACACCAAAGACGCCTCTGTTACGGACTGGGTGATAAATGAGCTGCGCTTC
CACCTAGAAGAGAGTGAAGAAAAAAACGTGCTCCTCTGTTTAGAGGAGAGGGATTGGGAC
CCGGGATTAGCCATCATCGATAACCTCATGCAGAGCATAAACCAAAGCAAGAAGACAATA
TTTGTTTTAACCAAAAAATATGCAAAAAACTGGAACTTTAAAACAGCATTCTACTTGGCC
TTGCAGAGGCTAATGGATGAGAATATGGACGTGATTGTATTTATTCTGCTGGAGCCAGTG
TTACAGCATTCCCAGTATTTGCGGCTGCGGCAGAGGATCTGCAAGAGCTCCATCCTCCAG
TGGCCTGACAACCCCAAGGCAGAAGGCTTGTTTTGGCAAAGTCTGAAAAATGTGGTCTTA
ACTGAAAATAATTCACGGTATAACAATTTGTATGTTGATTCCATTAAGCAATAC
>EqQuBor_TLR8_Heq4
ATGATCCTTCAGCCTTTGCTTCTGACCTGCCTTTTCCTGATAATCTCTGATTCCTGTGAG
TCCTTCACTGAAACAAATTATTCTAGAAGCTATCCTTGTGATGAGAAAAGGGAAAATGTT
TCTGTCATTGCAGAGTGCAACGATCGCCGACTGGAAGAAGTTCCCCAAACAGTGGGCAAG
TACGTGACAGAACTAGACCTATCTGATAATTTCATCATCCACATAACAAATGAATCATTT
CAAGGGCTGCAAAATCTTACTAAAATAAATCTAAACCACAATGGCAAGGCACGGTCCCAG
AATGAAAATCCTGACGTAAATAAAAATGGCATGAATATTACAGATGGGGCATTCCTCAAC
CTACAAAACCTAAGAGAGTTACTGCTTGAAGACAACCAGTTAGACAAAATACCCACTGGT
TTGCCAGGGTCTTTAAGAGAACTTAGTCTAATTCAAAACAGAATAACTTCTGTAACTAAA
AAGAATACTTCTGGACTTATGAATTTGGAATATCTCTATTTGGGCTGGAACTGCTATTTT
GGCAACATTTGCAATAAAACTTTTGACATAGAAGACGGAACATTTGAAAGGCTTACAAAC
TTGAAGGTGCTATCATTATCTTTTAACAACCTTTCTCATGTGCCACCCAAACTGCCAAAC
TCCTTGAGAGAGCTTTATCTTAGCAACACCAAGATCAAAAACATCACTCAAGAAGACTTC
AAGGAATTGAGAAATTTGACAGTACTGGATCTAAGCGGGAACTGTCCAAGGTGCTTCAAT
GCACCATTTCCCTGTACACCTTGTGAAAGAGACTCTTCGATTCAGATACATCCTCTTGCT
TTTCAAGACCTGACCGAACTTCGCTACCTAAACCTCTCTAGCACTTCCCTCAGGAAGGTT
CCTGCAATCTGGTTTGACAATATGCACCATCTGAAGGTGCTGCATCTTGAATTCAATTAT
TTAGTGCAGGAAATAGCGTCTGGGGAATTTTTAACAAAACTGCCCTCCTTAGAAATACTT
GACTTATCTTTTAACTATATAGTGACGAAATATCCAAAATATATTGAAATTTCCCCGAAC
TTCTCTAATCTTACGTCTCTCCAGATATTGCACTTAAGAGGTTATGTGTTTCAGGAAGTT
AGAAAAGAACATTTCCGGCCCTTGATGAGTCTCTCAAATTTAAAGACTATCAACTTGGGC
GTTAACTTTATTAAGCAAATTGATTTTACCTTTTTCCAACATTTCCCCAATCTGACAGTC
ATTTACTTGTCAGAAAACAGAATATCGCCCTTGGTAAATGATAGCCTGCAAAATTATACA
AATGGCTCCGCTTTCCAAAGTCATATCCTTAAGCGACGTTCAGCAGATTTTGAGTTTAAC
CCACATTCAAATTTTTATCATAACACCAATCCTTTAATAAAGCCACAGTGTACAGCTTAT
GGCAAAGCCTTAGATTTAAGCTTGAATAGTATTTTCTTTATTGGGCAAAAGCAGTTTAAA
GCTTTTCATGACATTGCCTGCTTAAATCTGTCTTCCAATGGCATTGGTCAACCGTTGCAT
GGAACTGAATTTTCAGCTGTACCGCATATCAAATATTTGGATTTGACAAACAATAGAATA
GACTTTGATGATGATAATGCTCTCAGAGAATTGCCTGAGTTAGAAGTTCTAGATTTCAGC
TACAATGCACACTATTTCCGAATAGCAGGGGTAACGCATCGTCTAGGATTTATTCAAAAT
TTAACACAGCTAAGAGTTTTGAATTTGAGCCACAACAGCATTTACACTTTAACAGAGTAC
AATATGAATAGTATGTCTCTGGAAGAATTAGTTTTCAGTGGAAACCGCCTTGACCTTTTG
TGGAATGCTGAAGACAGAAGGTACAGGAAAATTTTTAAGTGTCTCAGGAATCTGACACGG
CTTGATTTATCCTTTAATAACCTCCAGCACATCCCAGATGAAGCATTCCTTAACTTGCCC
CAGAATCTTACCGAACTGTATATAAATGACAATAGATTACATTTCTTTAACTGGACATTA
CTCCAACATTTTCCTCATCTCCACTTGCTTGACCTAAGTAGAAACAAACTCTCCTCTTTA
ACTAATAACCTATCTAAATTCTCACCTTCTCTTCGGACACTGCTACTGAGTCAAAACAAG
ATTTCCCACCTGCCTTCTGGCTTCTTCTCCGAAGCTAGCAGTCTGATACACCTCGATTTA
CGTTTCAACAGGCTAAAGATGATCAACAAAACCACGCTTCAAACTAAGACCACCATCAAT
TTAGCCGTTTTGGAACTTGGTGGAAACCCTTTTGACTGTACCTGTGACATTGGAGATTTT
CGGAGATGGATGGATGAAAATCTGAATATCGCAATTCCTAGATTGGCAGATGTCATCTGT
GCCAGTCCTGGGGATCAAAGGGGGAAGAGTATTGTGAGTTTAGAGCTAACGACGTGTGTT
TCAGATGCCATTGCCGCAATATTATGCTTCTTCACGTTCTTCATCACTGTCACAGTTATG
TTGGCTGCCCTAGCTCACCATTGGTTTTACTGGGATGTTTGGTTTATCTATCACATGTGT
TTAGCTAAGATAAAAGGCTACAGGTCTCTTTCCACATCCCAAACTTTCTATGATGCTTAC
GTTTCTTATGACACCAAAGACGCCTCTGTTACGGACTGGGTGATAAATGAGCTGCGCTTC
CACCTAGAAGAGAGTGAAGAAAAAAACGTGCTCCTCTGTTTAGAGGAGAGGGATTGGGAC
CCGGGATTAGCCATCATCGATAACCTCATGCAGAGCATAAACCAAAGCAAGAAGACAATA
TTTGTTTTAACCAAAAAATATGCAAAAAACTGGAACTTTAAAACAGCATTCTACTTGGCC
TTGCAGAGGCTAATGGATGAGAATATGGACGTGATTGTATTTATTCTGCTGGAGCCAGTG
TTACAGCATTCCCAGTATTTGCGGCTGCGGCAGAGGATCTGCAAGAGCTCCATCCTCCAG
TGGCCTGACAACCCCAAGGCAGAAGGCTTGTTTTGGCAAAGTCTGAAAAATGTGGTCTTA
ACTGAAAATAATTCACGGTATAACAATTTGTATGTTGATTCCATTAAGCAATAC
>EqQuBor_TLR8_Heq6
ATGATCCTTCAGCCTTTGCTTCTGACCTGCCTTTTCCTGATAATCTCTGATTCCTGTGAG
TCCTTCACTGAAACAAATTATTCTAGAAGCTATCCTTGTGATGAGAAAAGGGAAAATGTT
TCTGTCATTGCAGAGTGCAACGATCGCCGACTGGAAGAAGTTCCCCAAACAGTGGGCAAG
TACGTGACAGAACTAGACCTATCTGATAATTTCATCATCCACATAACAAATGAATCATTT
CAAGGGCTGCAAAATCTTACTAAAATAAATCTAAACCACAATGGCAAGGCACGGTCCCAG
AATGAAAATCCTGACGTAAATAAAAATGGCATGAATATTACAGATGGGGCATTCCTCAAC
CTACAAAACCTAAGAGAGTTACTGCTTGAAGACAACCAGTTAGACAAAATACCCACTGGT
TTGCCAGGGTCTTTAAGAGAACTTAGTCTAATTCAAAACAGAATAACTTCTGTAACTAAA
AAGAATACTTCTGGACTTATGAATTTGGAATATCTCTATTTGGGCTGGAACTGCTATTTT
GGCAACATTTGCAATAAAACTTTTGACATAGAAGACGGAACATTTGAAAGGCTTACAAAC
TTGAAGGTGCTATCATTATCTTTTAACAACCTTTCTCATGTGCCACCCAAACTGCCAAAC
TCCTTGAGAGAGCTTTATCTTAGCAACACCAAGATCAAAAACATCACTCAAGAAGACTTC
AAGGAATTGAGAAATTTGACAGTACTGGATCTAAGCGGGAACTGTCCAAGGTGCTTCAAT
GCACCATTTCCCTGTACACCTTGTGAAAGAGACTCTTCGATTCAGATACATCCTCTTGCT
TTTCAAGACCTGACCGAACTTCGCTACCTAAACCTCTCTAGCACTTCCCTCAGGAAGGTT
CCTGCAATCTGGTTTGACAATATGCACCATCTGAAGGTGCTGCATCTTGAATTCAATTAT
TTAGTGCAGGAAATAGCGTCTGGGGAATTTTTAACAAAACTGCCCTCCTTAGAAATACTT
GACTTATCTTTTAACTATATAGTGACGAAATATCCAAAATATATTGAAATTTCCCCGAAC
TTCTCTAATCTTACGTCTCTCCAGATATTGCACTTAAGAGGTTATGTGTTTCAGGAAGTT
AGAAAAGAACATTTCCGGCCCTTGATGAGTCTCTCAAATTTAAAGACTATCAACTTGGGC
GTTAACTTTATTAAGCAAATTGATTTTACCTTTTTCCAACATTTCCCCAATCTGACAGTC
ATTTACTTGTCAGAAAACAGAATATCGCCCTTGGTAAATGATAGCCTGCAAAATTATACA
AATGGCTCCGCTTTCCAAAGTCATATCCTTAAGCGACGTTCAGCAGATTTTGAGTTTAAC
CCACATTCAAATTTTTATCATAACACCAATCCTTTAATAAAGCCACAGTGTACAGCTTAT
GGCAAAGCCTTAGATTTAAGCTTGAATAGTATTTTCTTTATTGGGCAAAAGCAGTTTAAA
GCTTTTCATGACATTGCCTGCTTAAATCTGTCTTCCAATGGCATTGGTCAACCGTTGCAT
GGAACTGAATTTTCAGCTGTACCGCATATCAAATATTTGGATTTGACAAACAATAGAATA
GACTTTGATGATGATAATGCTCTCAGAGAATTGCCTGAGTTAGAAGTTCTAGATTTCAGC
TACAATGCACACTATTTCCGAATAGCAGGGGTAACGCATCGTCTAGGATTTATTCAAAAT
TTAACACAGCTAAGAGTTTTGAATTTGAGCCACAACAGCATTTACACTTTAACAGAGTAC
AATATGAATAGTATGTCTCTGGAAGAATTAGTTTTCAGTGGAAACCGCCTTGACCTTTTG
TGGAATGCTGAAGACAGAAGGTACAGGAAAATTTTTAAGTGTCTCAGGAATCTGACACGG
CTTGATTTATCCTTTAATAACCTCCAGCACATCCCAGATGAAGCATTCCTTAACTTGCCC
CAGAATCTTACCGAACTGTATATAAATGACAATAGATTACATTTCTTTAACTGGACATTA
CTCCAACATTTTCCTCATCTCCACTTGCTTGACCTAAGTAGAAACAAACTCTCCTCTTTA
ACTAATAACCTATCTAAATTCTCACCTTCTCTTCGGACACTGCTACTGAGTCAAAACAAG
ATTTCCCACCTGCCTTCTGGCTTCTTCTCCGAAGCTAGCGGTCTGATACACCTCGATTTA
CGTTTCAACAGGCTAAAGATGATCAACAAAACCACGCTTCAAACTAAGACCACCATCAAT
TTAGCCGTTTTGGAACTTGGTGGAAACCCTTTTGACTGTACCTGTGACATTGGAGATTTT
CGGAGATGGATGGATGAAAATCTGAATATCGCAATTCCTAGATTGGCAGATGTCATCTGT
GCCAGTCCTGGGGATCAAAGGGGGAAGAGTATTGTGAGTTTAGAGCTAACGACGTGTGTT
TCAGATGCCATTGCCGCAATATTATGCTTCTTCACGTTCTTCATCACTGTCACAGTTATG
TTGGCTGCCCTAGCTCACCATTGGTTTTACTGGGATGTTTGGTTTATCTATCACATGTGT
TTAGCTAAGATAAAAGGCTACAGGTCTCTTTCCACATCCCAAACTTTCTATGATGCTTAC
GTTTCTTATGACACCAAAGACGCCTCTGTTACGGACTGGGTGATAAATGAGCTGCGCTTC
CACCTAGAAGAGAGTGAAGAAAAAAACGTGCTCCTCTGTTTAGAGGAGAGGGATTGGGAC
CCGGGATTAGCCATCATCGATAACCTCATGCAGAGCATAAACCAAAGCAAGAAGACAATA
TTTGTTTTAACCAAAAAATATGCAAAAAACTGGAACTTTAAAACAGCATTCTACTTGGCC
TTGCAGAGGCTAATGGATGAGAATATGGACGTGATTGTATTTATTCTGCTGGAGCCAGTG
TTACAGCATTCCCAGTATTTGCGGCTGCGGCAGAGGATCTGCAAGAGCTCCATCCTCCAG
TGGCCTGACAACCCCAAGGCAGAAGGCTTGTTTTGGCAAAGTCTGAAAAATGTGGTCTTA
ACTGAAAATAATTCACGGTATAACAATTTGTATGTTGATTCCATTAAGCAATAC
>EqQuCh_TLR8_Heq6
ATGATCCTTCAGCCTTTGCTTCTGACCTGCCTTTTCCTGATAATCTCTGATTCCTGTGAG
TCCTTCACTGAAACAAATTATTCTAGAAGCTATCCTTGTGATGAGAAAAGGGAAAATGTT
TCTGTCATTGCAGAGTGCAACGATCGCCGACTGGAAGAAGTTCCCCAAACAGTGGGCAAG
TACGTGACAGAACTAGACCTATCTGATAATTTCATCATCCACATAACAAATGAATCATTT
CAAGGGCTGCAAAATCTTACTAAAATAAATCTAAACCACAATGGCAAGGCACGGTCCCAG
AATGAAAATCCTGACGTAAATAAAAATGGCATGAATATTACAGATGGGGCATTCCTCAAC
CTACAAAACCTAAGAGAGTTACTGCTTGAAGACAACCAGTTAGACAAAATACCCACTGGT
TTGCCAGGGTCTTTAAGAGAACTTAGTCTAATTCAAAACAGAATAACTTCTGTAACTAAA
AAGAATACTTCTGGACTTATGAATTTGGAATATCTCTATTTGGGCTGGAACTGCTATTTT
GGCAACATTTGCAATAAAACTTTTGACATAGAAGACGGAACATTTGAAAGGCTTACAAAC
TTGAAGGTGCTATCATTATCTTTTAACAACCTTTCTCATGTGCCACCCAAACTGCCAAAC
TCCTTGAGAGAGCTTTATCTTAGCAACACCAAGATCAAAAACATCACTCAAGAAGACTTC
AAGGAATTGAGAAATTTGACAGTACTGGATCTAAGCGGGAACTGTCCAAGGTGCTTCAAT
GCACCATTTCCCTGTACACCTTGTGAAAGAGACTCTTCGATTCAGATACATCCTCTTGCT
TTTCAAGACCTGACCGAACTTCGCTACCTAAACCTCTCTAGCACTTCCCTCAGGAAGGTT
CCTGCAATCTGGTTTGACAATATGCACCATCTGAAGGTGCTGCATCTTGAATTCAATTAT
TTAGTGCAGGAAATAGCGTCTGGGGAATTTTTAACAAAACTGCCCTCCTTAGAAATACTT
GACTTATCTTTTAACTATATAGTGACGAAATATCCAAAATATATTGAAATTTCCCCGAAC
TTCTCTAATCTTACGTCTCTCCAGATATTGCACTTAAGAGGTTATGTGTTTCAGGAAGTT
AGAAAAGAACATTTCCGGCCCTTGATGAGTCTCTCAAATTTAAAGACTATCAACTTGGGC
GTTAACTTTATTAAGCAAATTGATTTTACCTTTTTCCAACATTTCCCCAATCTGACAGTC
ATTTACTTGTCAGAAAACAGAATATCGCCCTTGGTAAATGATAGCCTGCAAAATTATACA
AATGGCTCCGCTTTCCAAAGTCATATCCTTAAGCGACGTTCAGCAGATTTTGAGTTTAAC
CCACATTCAAATTTTTATCATAACACCAATCCTTTAATAAAGCCACAGTGTACAGCTTAT
GGCAAAGCCTTAGATTTAAGCTTGAATAGTATTTTCTTTATTGGGCAAAAGCAGTTTAAA
GCTTTTCATGACATTGCCTGCTTAAATCTGTCTTCCAATGGCATTGGTCAACCGTTGCAT
GGAACTGAATTTTCAGCTGTACCGCATATCAAATATTTGGATTTGACAAACAATAGAATA
GACTTTGATGATGATAATGCTCTCAGAGAATTGCCTGAGTTAGAAGTTCTAGATTTCAGC
TACAATGCACACTATTTCCGAATAGCAGGGGTAACGCATCGTCTAGGATTTATTCAAAAT
TTAACACAGCTAAGAGTTTTGAATTTGAGCCACAACAGCATTTACACTTTAACAGAGTAC
AATATGAATAGTATGTCTCTGGAAGAATTAGTTTTCAGTGGAAACCGCCTTGACCTTTTG
TGGAATGCTGAAGACAGAAGGTACAGGAAAATTTTTAAGTGTCTCAGGAATCTGACACGG
CTTGATTTATCCTTTAATAACCTCCAGCACATCCCAGATGAAGCATTCCTTAACTTGCCC
CAGAATCTTACCGAACTGTATATAAATGACAATAGATTACATTTCTTTAACTGGACATTA
CTCCAACATTTTCCTCATCTCCACTTGCTTGACCTAAGTAGAAACAAACTCTCCTCTTTA
ACTAATAACCTATCTAAATTCTCACCTTCTCTTCGGACACTGCTACTGAGTCAAAACAAG
ATTTCCCACCTGCCTTCTGGCTTCTTCTCCGAAGCTAGCGGTCTGATACACCTCGATTTA
CGTTTCAACAGGCTAAAGATGATCAACAAAACCACGCTTCAAACTAAGACCACCATCAAT
TTAGCCGTTTTGGAACTTGGTGGAAACCCTTTTGACTGTACCTGTGACATTGGAGATTTT
CGGAGATGGATGGATGAAAATCTGAATATCGCAATTCCTAGATTGGCAGATGTCATCTGT
GCCAGTCCTGGGGATCAAAGGGGGAAGAGTATTGTGAGTTTAGAGCTAACGACGTGTGTT
TCAGATGCCATTGCCGCAATATTATGCTTCTTCACGTTCTTCATCACTGTCACAGTTATG
TTGGCTGCCCTAGCTCACCATTGGTTTTACTGGGATGTTTGGTTTATCTATCACATGTGT
TTAGCTAAGATAAAAGGCTACAGGTCTCTTTCCACATCCCAAACTTTCTATGATGCTTAC
GTTTCTTATGACACCAAAGACGCCTCTGTTACGGACTGGGTGATAAATGAGCTGCGCTTC
CACCTAGAAGAGAGTGAAGAAAAAAACGTGCTCCTCTGTTTAGAGGAGAGGGATTGGGAC
CCGGGATTAGCCATCATCGATAACCTCATGCAGAGCATAAACCAAAGCAAGAAGACAATA
TTTGTTTTAACCAAAAAATATGCAAAAAACTGGAACTTTAAAACAGCATTCTACTTGGCC
TTGCAGAGGCTAATGGATGAGAATATGGACGTGATTGTATTTATTCTGCTGGAGCCAGTG
TTACAGCATTCCCAGTATTTGCGGCTGCGGCAGAGGATCTGCAAGAGCTCCATCCTCCAG
TGGCCTGACAACCCCAAGGCAGAAGGCTTGTTTTGGCAAAGTCTGAAAAATGTGGTCTTA
ACTGAAAATAATTCACGGTATAACAATTTGTATGTTGATTCCATTAAGCAATAC
>EqQuCh_TLR8_Heq4
ATGATCCTTCAGCCTTTGCTTCTGACCTGCCTTTTCCTGATAATCTCTGATTCCTGTGAG
TCCTTCACTGAAACAAATTATTCTAGAAGCTATCCTTGTGATGAGAAAAGGGAAAATGTT
TCTGTCATTGCAGAGTGCAACGATCGCCGACTGGAAGAAGTTCCCCAAACAGTGGGCAAG
TACGTGACAGAACTAGACCTATCTGATAATTTCATCATCCACATAACAAATGAATCATTT
CAAGGGCTGCAAAATCTTACTAAAATAAATCTAAACCACAATGGCAAGGCACGGTCCCAG
AATGAAAATCCTGACGTAAATAAAAATGGCATGAATATTACAGATGGGGCATTCCTCAAC
CTACAAAACCTAAGAGAGTTACTGCTTGAAGACAACCAGTTAGACAAAATACCCACTGGT
TTGCCAGGGTCTTTAAGAGAACTTAGTCTAATTCAAAACAGAATAACTTCTGTAACTAAA
AAGAATACTTCTGGACTTATGAATTTGGAATATCTCTATTTGGGCTGGAACTGCTATTTT
GGCAACATTTGCAATAAAACTTTTGACATAGAAGACGGAACATTTGAAAGGCTTACAAAC
TTGAAGGTGCTATCATTATCTTTTAACAACCTTTCTCATGTGCCACCCAAACTGCCAAAC
TCCTTGAGAGAGCTTTATCTTAGCAACACCAAGATCAAAAACATCACTCAAGAAGACTTC
AAGGAATTGAGAAATTTGACAGTACTGGATCTAAGCGGGAACTGTCCAAGGTGCTTCAAT
GCACCATTTCCCTGTACACCTTGTGAAAGAGACTCTTCGATTCAGATACATCCTCTTGCT
TTTCAAGACCTGACCGAACTTCGCTACCTAAACCTCTCTAGCACTTCCCTCAGGAAGGTT
CCTGCAATCTGGTTTGACAATATGCACCATCTGAAGGTGCTGCATCTTGAATTCAATTAT
TTAGTGCAGGAAATAGCGTCTGGGGAATTTTTAACAAAACTGCCCTCCTTAGAAATACTT
GACTTATCTTTTAACTATATAGTGACGAAATATCCAAAATATATTGAAATTTCCCCGAAC
TTCTCTAATCTTACGTCTCTCCAGATATTGCACTTAAGAGGTTATGTGTTTCAGGAAGTT
AGAAAAGAACATTTCCGGCCCTTGATGAGTCTCTCAAATTTAAAGACTATCAACTTGGGC
GTTAACTTTATTAAGCAAATTGATTTTACCTTTTTCCAACATTTCCCCAATCTGACAGTC
ATTTACTTGTCAGAAAACAGAATATCGCCCTTGGTAAATGATAGCCTGCAAAATTATACA
AATGGCTCCGCTTTCCAAAGTCATATCCTTAAGCGACGTTCAGCAGATTTTGAGTTTAAC
CCACATTCAAATTTTTATCATAACACCAATCCTTTAATAAAGCCACAGTGTACAGCTTAT
GGCAAAGCCTTAGATTTAAGCTTGAATAGTATTTTCTTTATTGGGCAAAAGCAGTTTAAA
GCTTTTCATGACATTGCCTGCTTAAATCTGTCTTCCAATGGCATTGGTCAACCGTTGCAT
GGAACTGAATTTTCAGCTGTACCGCATATCAAATATTTGGATTTGACAAACAATAGAATA
GACTTTGATGATGATAATGCTCTCAGAGAATTGCCTGAGTTAGAAGTTCTAGATTTCAGC
TACAATGCACACTATTTCCGAATAGCAGGGGTAACGCATCGTCTAGGATTTATTCAAAAT
TTAACACAGCTAAGAGTTTTGAATTTGAGCCACAACAGCATTTACACTTTAACAGAGTAC
AATATGAATAGTATGTCTCTGGAAGAATTAGTTTTCAGTGGAAACCGCCTTGACCTTTTG
TGGAATGCTGAAGACAGAAGGTACAGGAAAATTTTTAAGTGTCTCAGGAATCTGACACGG
CTTGATTTATCCTTTAATAACCTCCAGCACATCCCAGATGAAGCATTCCTTAACTTGCCC
CAGAATCTTACCGAACTGTATATAAATGACAATAGATTACATTTCTTTAACTGGACATTA
CTCCAACATTTTCCTCATCTCCACTTGCTTGACCTAAGTAGAAACAAACTCTCCTCTTTA
ACTAATAACCTATCTAAATTCTCACCTTCTCTTCGGACACTGCTACTGAGTCAAAACAAG
ATTTCCCACCTGCCTTCTGGCTTCTTCTCCGAAGCTAGCAGTCTGATACACCTCGATTTA
CGTTTCAACAGGCTAAAGATGATCAACAAAACCACGCTTCAAACTAAGACCACCATCAAT
TTAGCCGTTTTGGAACTTGGTGGAAACCCTTTTGACTGTACCTGTGACATTGGAGATTTT
CGGAGATGGATGGATGAAAATCTGAATATCGCAATTCCTAGATTGGCAGATGTCATCTGT
GCCAGTCCTGGGGATCAAAGGGGGAAGAGTATTGTGAGTTTAGAGCTAACGACGTGTGTT
TCAGATGCCATTGCCGCAATATTATGCTTCTTCACGTTCTTCATCACTGTCACAGTTATG
TTGGCTGCCCTAGCTCACCATTGGTTTTACTGGGATGTTTGGTTTATCTATCACATGTGT
TTAGCTAAGATAAAAGGCTACAGGTCTCTTTCCACATCCCAAACTTTCTATGATGCTTAC
GTTTCTTATGACACCAAAGACGCCTCTGTTACGGACTGGGTGATAAATGAGCTGCGCTTC
CACCTAGAAGAGAGTGAAGAAAAAAACGTGCTCCTCTGTTTAGAGGAGAGGGATTGGGAC
CCGGGATTAGCCATCATCGATAACCTCATGCAGAGCATAAACCAAAGCAAGAAGACAATA
TTTGTTTTAACCAAAAAATATGCAAAAAACTGGAACTTTAAAACAGCATTCTACTTGGCC
TTGCAGAGGCTAATGGATGAGAATATGGACGTGATTGTATTTATTCTGCTGGAGCCAGTG
TTACAGCATTCCCAGTATTTGCGGCTGCGGCAGAGGATCTGCAAGAGCTCCATCCTCCAG
TGGCCTGACAACCCCAAGGCAGAAGGCTTGTTTTGGCAAAGTCTGAAAAATGTGGTCTTA
ACTGAAAATAATTCACGGTATAACAATTTGTATGTTGATTCCATTAAGCAATAC
>EqHa_TLR8_Heq2
ATGATCCTTCAGCCTTTGCTTCTGACCTGCCTTTTCCTGATAATCTCTGATTCCTGTGAG
TTCTTCACTGAAACAAATTATTCTAGAAGCTATCCTTGTGATGAGAAAAGGGAAAATGTT
TCTGTCATTGCAGAGTGCAACGATCGCCGACTGGAAGAAGTTCCCCAAACAGTGGGCAAG
TACGTGACAGAACTAGACCTATCTGATAATTTCATCATCCACATAACAAATGAATCATTT
CAAGGGCTGCAAAATCTTACTAAAATAAATCTAAACCACAATGGCAAGGCACGGTCCCAG
AATGAAAATCCTGACGTAAATAAAAATGGCATGAATATTACAGATGGGGCATTCCTCAAC
CTACAAAACCTAAGAGAGTTACTGCTTGAAGACAACCAGTTAGACAAAATACCCACTGGT
TTGCCAGGGTCTTTAAGAGAACTTAGTCTAATTCAAAACAGAATAACTTCTGTAACTAAA
AAGAATACTTCTGGACTTATGAATTTGGAATATCTCTATTTGGGCTGGAACTGCTATTTT
GGCAACATTTGCAATAAAACTTTTGACATAGAAGACGGAACATTTGAAAGGCTTACAAAC
TTGAAGGTGCTATCATTATCTTTTAACAACCTTTCTCATGTGCCACCCAAACTGCCAAAC
TCCTTGAGAGAGCTTTATCTTAGCAACACCAAGATCAAAAACATCACTCAAGAAGACTTC
AAGGAATTGAGAAATTTGACAGTACTGGATCTAAGCGGGAACTGTCCAAGGTGCTTCAAT
GCACCATTTCCCTGTACACCTTGTGAAAGAGACTCTTCGATTCAGATACATCCTCTTGCT
TTTCAAGACCTGACCGAACTTCGCTACCTAAACCTCTCTAGCACTTCCCTCAGGAAGGTT
CCTGCAATCTGGTTTGACAATATGCACCATCTGAAGGTGCTGCATCTTGAATTCAATTAT
TTAGTGCAGGAAATAGCGTCTGGGGAATTTTTAACAAAACTGCCCTCCTTAGAAATACTT
GACTTATCTTTTAACTATATAGTGACGAAATATCCAAAATATATTGAAATTTCCCCGAAC
TTCTCTAATCTTACGTCTCTCCAGATATTGCACTTAAGAGGTTATGTGTTTCAGGAAGTT
AGAAAAGAACATTTCCGGCCCTTGATGAGTCTCTCAAATTTAAAGACTATCAACTTGGGC
GTTAACTTTATTAAGCAAATTGATTTTACCTTTTTCCAACATTTCCCCAATCTGACAGTC
ATTTACTTGTCAGAAAACAGAATATCGCCCTTGGTAAATGATAGCCTGCAAAATTATACA
AATGGCTCCGCTTTCCAAAGTCATATCCTTAAGCGACGTTCAGCAGATTTTGAGTTTAAC
CCACATTCAAATTTTTATCATAACACCAATCCTTTAATAAAGCCACAGTGTACAGCTTAT
GGCAAAGCCTTAGATTTAAGCTTGAATAGTATTTTCTTTATTGGGCAAAAGCAGTTTAAA
GCTTTTCATGACATTGCCTGCTTAAATCTGTCTTCCAATGGCATTGGTCAACCGTTGCAT
GGAACTGAATTTTCAGCTGTACCGCATATCAAATATTTGGATTTGACAAACAATAGAATA
GACTTTGATGATGATAATGCTCTCAGAGAATTGCCTGAGTTAGAAGTTCTAGATTTCAGC
TACAATGCACACTATTTCCGAATAGCAGGGGTAACGCATCGTCTAGGATTTATTCAAAAT
TTAACACAGCTAAGAGTTTTGAATTTGAGCCACAACAGCATTTACACTTTAACAGAGTAC
AATATGAATAGTATGTCTCTGGAAGAATTAGTTTTCAGTGGAAACCGCCTTGACCTTTTG
TGGAATGCTGAAGACAGAAGGTACAGGAAAATTTTTAAGTGTCTCAGGAATCTGACACGG
CTTGATTTATCCTTTAATAACCTCCAGCACATCCCAGATGAAGCATTCCTTAACTTGCCC
CAGAATCTTACCGAACTGTATATAAATGACAATAGATTACATTTCTTTAACTGGACATTA
CTCCAACATTTTCCTCATCTCCACTTGCTTGACCTAAGTAGAAACAAACTCTCCTCTTTA
ACTAATAACCTATCTAAATTCTCACCTTCTCTTCGGACACTGCTACTGAGTCAAAACAAG
ATTTCCCACCTGCCTTCTGGCTTCTTCTCCGAAGCTAGCGGTCTGATACACCTCGATTTA
CGTTTCAACAGGCTAAAGATGATCAACAAAACCACGCTTCAAACTAAGACCACCATCAAT
TTAGCCGTTTTGGAACTTGGTGGAAACCCTTTTGACTGTACCTGTGACATTGGAGATTTT
CGGAGATGGATGGATGAAAATCTGAATATCGCAATTCCTAGATTGGCAGATGTCATCTGT
GCCAGTCCTGGGGATCAAAGGGGGAAGAGTATTGTGAGTTTAGAGCTAACGACGTGTGTT
TCAGATGCCATTGCCGCAATATTATGCTTCTTCACGTTCTTCATCACTGTCACAGTTATG
TTGGCTGCCCTAGCTCACCATTGGTTTTACTGGGATGTTTGGTTTATCTATCACATGTGT
TTAGCTAAGATAAAAGGCTACAGGTCTCTTTCCACATCCCAAACTTTCTATGATGCTTAC
GTTTCTTATGACACCAAAGACGCCTCTGTTACGGACTGGGTGATAAATGAGCTGCGCTTC
CACCTAGAAGAGAGTGAAGAAAAAAACGTGCTCCTCTGTTTAGAGGAGAGGGATTGGGAC
CCGGGATTAGCCATCATCGATAACCTCATGCAGAGCATAAACCAAAGCAAGAAGACAATA
TTTGTTTTAACCAAAAAATATGCAAAAAACTGGAACTTTAAAACAGCATTCTACTTGGCC
TTGCAGAGGCTAATGGATGAGAATATGGACGTGATTGTATTTATTCTGCTGGAGCCAGTG
TTACAGCATTCCCAGTATTTGCGGCTGCGGCAGAGGATCTGCAAGAGCTCCATCCTCCAG
TGGCCTGACAACCCCAAGGCAGAAGGCTTGTTTTGGCAAAGTCTGAAAAATGTGGTCTTA
ACTGAAAATAATTCACGGTATAACAATTTGTATGTTGATTCCATTAAGCAATAC
>EqHa_TLR8_Heq3
ATGATCCTTCAGCCTTTGCTTCTGACCTGCCTTTTCCTGATAATCTCTGATTCCTGTGAG
TTCTTCACTGAAACAAATTATTCTAGAAGCTATCCTTGTGATGAGAAAAGGGAAAATGTT
TCTGTCATTGCAGAGTGCAACGATCGCCGACTGGAAGAAGTTCCCCAAACAGTGGGCAAG
TACGTGACAGAACTAGACCTATCTGATAATTTCATCATCCACATAACAAATGAATCATTT
CAAGGGCTGCAAAATCTTACTAAAATAAATCTAAACCACAATGGCAAGGCACGGTCCCAG
AATGAAAATCCTGACGTAAATAAAAATGGCATGAATATTACAGATGGGGCATTCCTCAAC
CTACAAAACCTAAGAGAGTTACTGCTTGAAGACAACCAGTTAGACAAAATACCCACTGGT
TTGCCAGGGTCTTTAAGAGAACTTAGTCTAATTCAAAACAGAATAACTTCTGTAACTAAA
AAGAATACTTCTGGACTTATGAATTTGGAATATCTCTATTTGGGCTGGAACTGCTATTTT
GGCAACATTTGCAATAAAACTTTTGACATAGAAGACGGAACATTTGAAAGGCTTACAAAC
TTGAAGGTGCTATCATTATCTTTTAACAACCTTTCTCATGTGCCACCCAAACTGCCAAAC
TCCTTGAGAGAGCTTTATCTTAGCAACACCAAGATCAAAAACATCACTCAAGAAGACTTC
AAGGAATTGAGAAATTTGACAGTACTGGATCTAAGCGGGAACTGTCCAAGGTGCTTCAAT
GCACCATTTCCCTGTACACCTTGTGAAAGAGACTCTTCGATTCAGATACATCCTCTTGCT
TTTCAAGACCTGACCGAACTTCGCTACCTAAACCTCTCTAGCACTTCCCTCAGGAAGGTT
CCTGCAATCTGGTTTGACAATATGCACCATCTGAAGGTGCTGCATCTTGAATTCAATTAT
TTAGTGCAGGAAATAGCGTCTGGGGAATTTTTAACAAAACTGCCCTCCTTAGAAATACTT
GACTTATCTTTTAACTATATAGTGACGAAATATCCAAAATATATTGAAATTTCCCCGAAC
TTCTCTAATCTTACGTCTCTCCAGATATTGCACTTAAGAGGTTATGTGTTTCAGGAAGTT
AGAAAAGAACATTTCCGGCCCTTGATGAGTCTCTCAAATTTAAAGACTATCAACTTGGGC
GTTAACTTTATTAAGCAAATTGATTTTACCTTTTTCCAACATTTCCCCAATCTGACAGTC
ATTTACTTGTCAGAAAACAGAATATCGCCCTTGGTAAATGATAGCCTGCAAAATTATACA
AATGGCTCCGCTTTCCAAAGTCATATCCTTAAGCGACGTTCAGCAGATTTTGAGTTTAAC
CCACATTCAAATTTTTATCATAACACCAATCCTTTAATAAAGCCACAGTGTACAGCTTAT
GGCAAAGCCTTAGATTTAAGCTTGAATAGTATTTTCTTTATTGGGCAAAAGCAGTTTAAA
GCTTTTCATGACATTGCCTGCTTAAATCTGTCTTCCAATGGCATTGGTCAACCGTTGCAT
GGAACTGAATTTTCAGCTGTACCGCATATCAAATATTTGGATTTGACAAACAATAGAATA
GACTTTGATGATGATAATGCTCTCAGAGAATTGCCTGAGTTAGAAGTTCTAGATTTCAGC
TACAATGCACACTATTTCCGAATAGCAGGGGTAACGCATCGTCTAGGATTTATTCAAAAT
TTAACACAGCTAAGAGTTTTGAATTTGAGCCACAACAGCATTTACACTTTAACAGAGTAC
AATATGAATAGTATGTCTCTGGAAGAATTAGTTTTCAGTGGAAACCGCCTTGACCTTTTG
TGGAATGCTGAAGACAGAAGGTACAGGAAAATTTTTAAGTGTCTCAGGAATCTGACACGG
CTTGATTTATCCTTTAATAACCTCCAGCACATCCCAGATGAAGCATTCCTTAACTTGCCC
CAGAATCTTACCGAACTGTATATAAATGACAATAGATTACATTTCTTTAACTGGACATTA
CTCCAACATTTTCCTCATCTCCACTTGCTTGACCTAAGTAGAAACAAACTCTCCTCTTTA
ACTAATAACCTATCTAAATTCTCACCTTCTCTTCGGACACTGCTACTGAGTCAAAACAAG
ATTTCCCACCTGCCTTCTGGCTTCTTCTCCGAAGCTAGCGGTCTGATACACCTCGATTTA
CGTTTCAACAGGCTAAAGATGATCAACAAAACCACGCTTCAAACTAAGACCACCATCAAT
TTAGCCGTTTTGGAACTTGGTGGAAACCCTTTTGACTGTACCTGTGACATTGGAGATTTT
CGGAGATGGATGGATGAAAATCTGAATATCGCAATTCCTAGATTGGCAGATGTCATCTGT
GCCAGTCCTGGGGATCAAAGGGGGAAGAGTATTGTGAGTTTAGAGCTAACGACGTGTGTT
TCAGATGCCATTGCTGCAATATTATGCTTCTTCACGTTCTTCATCACTGTCACAGTTATG
TTGGCTGCCCTAGCTCACCATTGGTTTTACTGGGATGTTTGGTTTATCTATCACATGTGT
TTAGCTAAGATAAAAGGCTACAGGTCTCTTTCCACATCCCAAACTTTCTATGATGCTTAC
GTTTCTTATGACACCAAAGACGCCTCTGTTACGGACTGGGTGATAAATGAGCTGCGCTTC
CACCTAGAAGAGAGTGAAGAAAAAAACGTGCTCCTCTGTTTAGAGGAGAGGGATTGGGAC
CCGGGATTAGCCATCATCGATAACCTCATGCAGAGCATAAACCAAAGCAAGAAGACAATA
TTTGTTTTAACCAAAAAATATGCAAAAAACTGGAACTTTAAAACAGCATTCTACTTGGCC
TTGCAGAGGCTAATGGATGAGAATATGGACGTGATTGTATTTATTCTGCTGGAGCCAGTG
TTACAGCATTCCCAGTATTTGCGGCTGCGGCAGAGGATCTGCAAGAGCTCCATCCTCCAG
TGGCCTGACAACCCCAAGGCAGAAGGCTTGTTTTGGCAAAGTCTGAAAAATGTGGTCTTA
ACTGAAAATAATTCACGGTATAACAATTTGTATGTTGATTCCATTAAGCAATAC
>EqAs_TLR8_Heq7
ATGATCCTTCAGCCTTTGCTTCTGACCTGCCTTTTCCTGATAATCTCTGATTCCTGTGAG
TTCTTCACTGAAACAAATTATTCTAGAAGCTATCCTTGTGATGAGAAAAGGGAAAATGTT
TCTGTCATTGCAGAGTGCAACGATCGCCGACTGGAAGAAGTTCCCCAAACAGTGGGCAAG
TACGTGACAGAACTAGACCTATCTGATAATTTCATCATCCACATAACAAATGAATCATTT
CAAGGGCTGCAAAATCTTACTAAAATAAATCTAAACCACAATGGCAAGGCACGGTCCCAG
AATGAAAATCCTGACGTAAATAAAAATGGCATGAATATTACAGATGGGGCATTCCTCAAC
CTACAAAACCTAAGAGAGTTACTGCTTGAAGACAACCAGTTAGACAAAATACCCACTGGT
TTGCCAGGGTCTTTAAGAGAACTTAGTCTAATTCAAAACAGAATAACTTCTGTAACTAAA
AAGAATACTTCTGGACTTATGAATTTGGAATATCTCTATTTGGGCTGGAACTGCTATTTT
GGCAACATTTGCAATAAAACTTTTGACATAGAAGACGGAACATTTGAAAGGCTTACAAAC
TTGAAGGTGCTATCATTATCTTTTAACAACCTTTCTCATGTGCCACCCAAACTGCCAAAC
TCCTTGAGAGAGCTTTATCTTAGCAACACCAAGATCAAAAACATCACTCAAGAAGACTTC
AAGGAATTGAGAAATTTGACAGTACTGGATCTAAGCGGGAACTGTCCAAGGTGCTTCAAT
GCACCATTTCCCTGTACACCTTGTGAAAGAGACTCTTCGATTCAGATACATCCTCTTGCT
TTTCAAGACCTGACCGAACTTCGCTACCTAAACCTCTCTAGCACTTCCCTCAGGAAGGTT
CCTGCAATCTGGTTTGACAATATGCACCATCTGAAGGTGCTGCATCTTGAATTCAATTAT
TTAGTGCAGGAAATAGCGTCTGGGGAATTTTTAACAAAACTGCCCTCCTTAGAAATACTT
GACTTATCTTTTAACTATATAGTGACGAAATATCCAAAATATATTGAAATTTCCCCGAAC
TTCTCTAATCTTACGTCTCTCCAGATATTGCACTTAAGAGGTTATGTGTTTCAGGAAGTT
AGAAAAGAACATTTCCGGCCCTTGATGAGTCTCTCAAATTTAAAGACTATCAACTTGGGC
GTTAACTTTATTAAGCAAATTGATTTTACCTTTTTCCAACATTTCCCCAATCTGACAGTC
ATTTACTTGTCAGAAAACAGAATATCACCCTTGGTAAATGATAGCCTGCAAAATTATACA
AATGGCTCCGCTTTCCAAAGTCATATCCTTAAGCGACGTTCAGCAGATTTTGAGTTTAAC
CCACATTCAAATTTTTATCATAACACCAATCCTTTAATAAAGCCACAGTGTACAGCTTAT
GGCAAAGCCTTAGATTTAAGCTTGAATAGTATTTTCTTTATTGGGCAAAAGCAGTTTAAA
GCTTTTCATGACATTGCCTGCTTAAATCTGTCTTCCAATGGCATTGGTCAACCGTTGCAT
GGAACTGAATTTTCAGCTGTACCGCATATCAAATATTTGGATTTGACAAACAATAGAATA
GACTTTGATGATGATAATGCTCTCAGAGAATTGCCTGAGTTAGAAGTTCTAGATTTCAGC
TACAATGCACACTATTTCCGAATAGCAGGGGTAACGCATCGTCTAGGATTTATTCAAAAT
TTAACACAGCTAAGAGTTTTGAATTTGAGCCACAACAGCATTTACACTTTAACAGAGTAC
AATATGAATAGTATGTCTCTGGAAGAATTAGTTTTCAGTGGAAACCGCCTTGACCTTTTG
TGGAATGCTGAAGACAGAAGGTACAGGAAAATTTTTAAGTGTCTCAGGAATCTGACACGG
CTTGATTTATCCTTTAATAACCTCCAGCACATCCCAGATGAAGCATTCCTTAACTTGCCC
CAGAATCTTACCGAACTGTATATAAATGACAATAGATTACATTTCTTTAACTGGACATTA
CTCCAACATTTTCCTCATCTCCACTTGCTTGACCTAAGTAGAAACAAACTCTCCTCTTTA
ACTAATAACCTATCTAAATTCTCACCTTCTCTTCGGACACTGCTACTGAGTCAAAACAAG
ATTTCCCACCTGCCTTCTGGCTTCTTCTCCGAAGCTAGCGGTCTGATACACCTCGATTTA
CGTTTCAACAGGCTAAAGATGATCAACAAAACCACGCTTCAAACTAAGACCACCATCAAT
TTAGCCGTTTTGGAACTTGGTGGAAACCCTTTTGACTGTACCTGTGACATTGGAGATTTT
CGGAGATGGATGGATGAAAATCTGAATATCGCAATTCCTAGATTGGCAGATGTCATCTGT
GCCAGTCCTGGGGATCAAAGGGGGAAGAGTATTGTGAGTTTAGAGCTAACGACGTGTGTT
TCAGATGCCATTGCCGCAATATTATGCTTCTTCACGTTCTTCATCACTGTCACAGTTATG
TTGGCTGCCCTAGCTCACCATTGGTTTTACTGGGATGTTTGGTTTATCTATCACATGTGT
TTAGCTAAGATAAAAGGCTACAGGTCTCTTTCCACATCCCAAACTTTCTATGATGCTTAC
GTTTCTTATGACACCAAAGACGCCTCTGTTACGGACTGGGTGATAAATGAGCTGCGCTTC
CACCTAGAAGAGAGTGAAGAAAAAAACGTGCTCCTCTGTTTAGAGGAGAGGGATTGGGAC
CCGGGATTAGCCATCATCGATAACCTCATGCAGAGCATAAACCAAAGCAAGAAGACAATA
TTTGTTTTAACCAAAAAATATGCAAAAAACTGGAACTTTAAAACAGCATTCTACTTGGCC
TTGCAGAGGCTAATGGATGAGAATATGGACGTGATTGTATTTATTCTGCTGGAGCCAGTG
TTACAGCATTCCCAGTATTTGCGGCTGCGGCAGAGGATCTGCAAGAGCTCCATCCTCCAG
TGGCCTGACAACCCCAAGGCAGAAGGCTTGTTTTGGCAAAGTCTGAAAAATGTGGTCTTA
ACTGAAAATAATTCACGGTATAACAATTTGTATGTTGATTCCATTAAGCAATAC
>EqAfSo_TLR8_Heq7
ATGATCCTTCAGCCTTTGCTTCTGACCTGCCTTTTCCTGATAATCTCTGATTCCTGTGAG
TTCTTCACTGAAACAAATTATTCTAGAAGCTATCCTTGTGATGAGAAAAGGGAAAATGTT
TCTGTCATTGCAGAGTGCAACGATCGCCGACTGGAAGAAGTTCCCCAAACAGTGGGCAAG
TACGTGACAGAACTAGACCTATCTGATAATTTCATCATCCACATAACAAATGAATCATTT
CAAGGGCTGCAAAATCTTACTAAAATAAATCTAAACCACAATGGCAAGGCACGGTCCCAG
AATGAAAATCCTGACGTAAATAAAAATGGCATGAATATTACAGATGGGGCATTCCTCAAC
CTACAAAACCTAAGAGAGTTACTGCTTGAAGACAACCAGTTAGACAAAATACCCACTGGT
TTGCCAGGGTCTTTAAGAGAACTTAGTCTAATTCAAAACAGAATAACTTCTGTAACTAAA
AAGAATACTTCTGGACTTATGAATTTGGAATATCTCTATTTGGGCTGGAACTGCTATTTT
GGCAACATTTGCAATAAAACTTTTGACATAGAAGACGGAACATTTGAAAGGCTTACAAAC
TTGAAGGTGCTATCATTATCTTTTAACAACCTTTCTCATGTGCCACCCAAACTGCCAAAC
TCCTTGAGAGAGCTTTATCTTAGCAACACCAAGATCAAAAACATCACTCAAGAAGACTTC
AAGGAATTGAGAAATTTGACAGTACTGGATCTAAGCGGGAACTGTCCAAGGTGCTTCAAT
GCACCATTTCCCTGTACACCTTGTGAAAGAGACTCTTCGATTCAGATACATCCTCTTGCT
TTTCAAGACCTGACCGAACTTCGCTACCTAAACCTCTCTAGCACTTCCCTCAGGAAGGTT
CCTGCAATCTGGTTTGACAATATGCACCATCTGAAGGTGCTGCATCTTGAATTCAATTAT
TTAGTGCAGGAAATAGCGTCTGGGGAATTTTTAACAAAACTGCCCTCCTTAGAAATACTT
GACTTATCTTTTAACTATATAGTGACGAAATATCCAAAATATATTGAAATTTCCCCGAAC
TTCTCTAATCTTACGTCTCTCCAGATATTGCACTTAAGAGGTTATGTGTTTCAGGAAGTT
AGAAAAGAACATTTCCGGCCCTTGATGAGTCTCTCAAATTTAAAGACTATCAACTTGGGC
GTTAACTTTATTAAGCAAATTGATTTTACCTTTTTCCAACATTTCCCCAATCTGACAGTC
ATTTACTTGTCAGAAAACAGAATATCACCCTTGGTAAATGATAGCCTGCAAAATTATACA
AATGGCTCCGCTTTCCAAAGTCATATCCTTAAGCGACGTTCAGCAGATTTTGAGTTTAAC
CCACATTCAAATTTTTATCATAACACCAATCCTTTAATAAAGCCACAGTGTACAGCTTAT
GGCAAAGCCTTAGATTTAAGCTTGAATAGTATTTTCTTTATTGGGCAAAAGCAGTTTAAA
GCTTTTCATGACATTGCCTGCTTAAATCTGTCTTCCAATGGCATTGGTCAACCGTTGCAT
GGAACTGAATTTTCAGCTGTACCGCATATCAAATATTTGGATTTGACAAACAATAGAATA
GACTTTGATGATGATAATGCTCTCAGAGAATTGCCTGAGTTAGAAGTTCTAGATTTCAGC
TACAATGCACACTATTTCCGAATAGCAGGGGTAACGCATCGTCTAGGATTTATTCAAAAT
TTAACACAGCTAAGAGTTTTGAATTTGAGCCACAACAGCATTTACACTTTAACAGAGTAC
AATATGAATAGTATGTCTCTGGAAGAATTAGTTTTCAGTGGAAACCGCCTTGACCTTTTG
TGGAATGCTGAAGACAGAAGGTACAGGAAAATTTTTAAGTGTCTCAGGAATCTGACACGG
CTTGATTTATCCTTTAATAACCTCCAGCACATCCCAGATGAAGCATTCCTTAACTTGCCC
CAGAATCTTACCGAACTGTATATAAATGACAATAGATTACATTTCTTTAACTGGACATTA
CTCCAACATTTTCCTCATCTCCACTTGCTTGACCTAAGTAGAAACAAACTCTCCTCTTTA
ACTAATAACCTATCTAAATTCTCACCTTCTCTTCGGACACTGCTACTGAGTCAAAACAAG
ATTTCCCACCTGCCTTCTGGCTTCTTCTCCGAAGCTAGCGGTCTGATACACCTCGATTTA
CGTTTCAACAGGCTAAAGATGATCAACAAAACCACGCTTCAAACTAAGACCACCATCAAT
TTAGCCGTTTTGGAACTTGGTGGAAACCCTTTTGACTGTACCTGTGACATTGGAGATTTT
CGGAGATGGATGGATGAAAATCTGAATATCGCAATTCCTAGATTGGCAGATGTCATCTGT
GCCAGTCCTGGGGATCAAAGGGGGAAGAGTATTGTGAGTTTAGAGCTAACGACGTGTGTT
TCAGATGCCATTGCCGCAATATTATGCTTCTTCACGTTCTTCATCACTGTCACAGTTATG
TTGGCTGCCCTAGCTCACCATTGGTTTTACTGGGATGTTTGGTTTATCTATCACATGTGT
TTAGCTAAGATAAAAGGCTACAGGTCTCTTTCCACATCCCAAACTTTCTATGATGCTTAC
GTTTCTTATGACACCAAAGACGCCTCTGTTACGGACTGGGTGATAAATGAGCTGCGCTTC
CACCTAGAAGAGAGTGAAGAAAAAAACGTGCTCCTCTGTTTAGAGGAGAGGGATTGGGAC
CCGGGATTAGCCATCATCGATAACCTCATGCAGAGCATAAACCAAAGCAAGAAGACAATA
TTTGTTTTAACCAAAAAATATGCAAAAAACTGGAACTTTAAAACAGCATTCTACTTGGCC
TTGCAGAGGCTAATGGATGAGAATATGGACGTGATTGTATTTATTCTGCTGGAGCCAGTG
TTACAGCATTCCCAGTATTTGCGGCTGCGGCAGAGGATCTGCAAGAGCTCCATCCTCCAG
TGGCCTGACAACCCCAAGGCAGAAGGCTTGTTTTGGCAAAGTCTGAAAAATGTGGTCTTA
ACTGAAAATAATTCACGGTATAACAATTTGTATGTTGATTCCATTAAGCAATAC
>EqAfSo_TLR8_Heq8
ATGATCCTTCAGCCTTTGCTTCTGACCTGCCTTTTCCTGATAATCTCTGATTCCTGTGAG
TTCTTCACTGAAACAAATTATTCTAGAAGCTATCCTTGTGATGAGAAAAGGGAAAATGTT
TCTGTCATTGCAGAGTGCAACGATCGCCGACTGGAAGAAGTTCCCCAAACAGTGGGCAAG
TACGTGACAGAACTAGACCTATCTGATAATTTCATCATCCACATAACAAATGAATCATTT
CAAGGGCTGCAAAATCTTACTAAAATAAATCTAAACCACAATGGCAAGGCACGGTCCCAG
AATGAAAATCCTGACGTAAATAAAAATGGCATGAATATTACAGATGGGGCATTCCTCAAC
CTACAAAACCTAAGAGAGTTACTGCTTGAAGACAACCAGTTAGACAAAATACCCACTGGT
TTGCCAGGGTCTTTAAGAGAACTTAGTCTAATTCAAAACAGAATAACTTCTGTAACTAAA
AAGAATACTTCTGGACTTATGAATTTGGAATATCTCTATTTGGGCTGGAACTGCTATTTT
GGCAACATTTGCAATAAAACTTTTGACATAGAAGACGGAACATTTGAAAGGCTTACAAAC
TTGAAGGTGCTATCATTATCTTTTAACAACCTTTCTCATGTGCCACCCAAACTGCCAAAC
TCCTTGAGAGAGCTTTATCTTAGCAACACCAAGATCAAAAACATCACTCAAGAAGACTTC
AAGGAATTGAGAAATTTGACAGTACTGGATCTAAGCGGGAACTGTCCAAGGTGCTTCAAT
GCACCATTTCCCTGTACACCTTGTGAAAGAGACTCTTCGATTCAGATACATCCTCTTGCT
TTTCAAGACCTGACCGAACTTCGCTACCTAAACCTCTCTAGCACTTCCCTCAGGAAGGTT
CCTGCAATCTGGTTTGACAATATGCACCATCTGAAGGTGCTGCATCTTGAATTCAATTAT
TTAGTGCAGGAAATAGCGTCTGGGGAATTTTTAACAAAACTGCCCTCCTTAGAAATACTT
GACTTATCTTTTAACTATATAGTGACGAAATATCCAAAATATATTGAAATATCCCCGAAC
TTCTCTAATCTTACGTCTCTCCAGATATTGCACTTAAGAGGTTATGTGTTTCAGGAAGTT
AGAAAAGAACATTTCCGGCCCTTGATGAGTCTCTCAAATTTAAAGACTATCAACTTGGGC
GTTAACTTTATTAAGCAAATTGATTTTACCTTTTTCCAACATTTCCCCAATCTGACAGTC
ATTTACTTGTCAGAAAACAGAATATCACCCTTGGTAAATGATAGCCTGCAAAATTATACA
AATGGCTCCGCTTTCCAAAGTCATATCCTTAAGCGACGTTCAGCAGATTTTGAGTTTAAC
CCACATTCAAATTTTTATCATAACACCAATCCTTTAATAAAGCCACAGTGTACAGCTTAT
GGCAAAGCCTTAGATTTAAGCTTGAATAGTATTTTCTTTATTGGGCAAAAGCAGTTTAAA
GCTTTTCATGACATTGCCTGCTTAAATCTGTCTTCCAATGGCATTGGTCAACCGTTGCAT
GGAACTGAATTTTCAGCTGTACCGCATATCAAATATTTGGATTTGACAAACAATAGAATA
GACTTTGATGATGATAATGCTCTCAGAGAATTGCCTGAGTTAGAAGTTCTAGATTTCAGC
TACAATGCACACTATTTCCGAATAGCAGGGGTAACGCATCGTCTAGGATTTATTCAAAAT
TTAACACAGCTAAGAGTTTTGAATTTGAGCCACAACAGCATTTACACTTTAACAGAGTAC
AATATGAATAGTATGTCTCTGGAAGAATTAGTTTTCAGTGGAAACCGCCTTGACCTTTTG
TGGAATGCTGAAGACAGAAGGTACAGGAAAATTTTTAAGTGTCTCAGGAATCTGACACGG
CTTGATTTATCCTTTAATAACCTCCAGCACATCCCAGATGAAGCATTCCTTAACTTGCCC
CAGAATCTTACCGAACTGTATATAAATGACAATAGATTACATTTCTTTAACTGGACATTA
CTCCAACATTTTCCTCATCTCCACTTGCTTGACCTAAGTAGAAACAAACTCTCCTCTTTA
ACTAATAACCTATCTAAATTCTCACCTTCTCTTCGGACACTGCTACTGAGTCAAAACAAG
ATTTCCCACCTGCCTTCTGGCTTCTTCTCCGAAGCTAGCGGTCTGATACACCTCGATTTA
CGTTTCAACAGGCTAAAGATGATCAACAAAACCACGCTTCAAACTAAGACCACCATCAAT
TTAGCCGTTTTGGAACTTGGTGGAAACCCTTTTGACTGTACCTGTGACATTGGAGATTTT
CGGAGATGGATGGATGAAAATCTGAATATCGCAATTCCTAGATTGGCAGATGTCATCTGT
GCCAGTCCTGGGGATCAAAGGGGGAAGAGTATTGTGAGTTTAGAGCTAACGACGTGTGTT
TCAGATGCCATTGCCGCAATATTATGCTTCTTCACGTTCTTCATCACTGTCACAGTTATG
TTGGCTGCCCTAGCTCACCATTGGTTTTACTGGGATGTTTGGTTTATCTATCACATGTGT
TTAGCTAAGATAAAAGGCTACAGGTCTCTTTCCACATCCCAAACTTTCTATGATGCTTAC
GTTTCTTATGACACCAAAGACGCCTCTGTTACGGACTGGGTGATAAATGAGCTGCGCTTC
CACCTAGAAGAGAGTGAAGAAAAAAACGTGCTCCTCTGTTTAGAGGAGAGGGATTGGGAC
CCAGGATTAGCCATCATCGATAACCTCATGCAGAGCATAAACCAAAGCAAGAAGACAATA
TTTGTTTTAACCAAAAAATATGCAAAAAACTGGAACTTTAAAACAGCATTCTACTTGGCC
TTGCAGAGGCTAATGGATGAGAATATGGACGTGATTGTATTTATTCTGCTGGAGCCAGTG
TTACAGCATTCCCAGTATTTGCGGCTGCGGCAGAGGATCTGCAAGAGCTCCATCCTCCAG
TGGCCTGACAACCCCAAGGCAGAAGGCTTGTTTTGGCAAAGTCTGAAAAATGTGGTCTTA
ACTGAAAATAATTCACGGTATAACAATTTGTATGTTGATTCCATTAAGCAATAC
>EqHeKu_TLR8_Heq11
ATGATCCTTCAGCCTTTGCTTCTGACCTGCCTTTTCCTGATAATCTCTGATTCCTGTGAG
TTCTTCACTGAAACAAATTATTCTAGAAGCTATCCTTGTGATGAGAAAAGGGAAAATGTT
TCTGTCATTGCAGAGTGCAACGATCGCCGACTGGAAGAAGTTCCCCAAACAGTGGGCAAG
TACGTGACAGAACTAGACCTATCTGATAATTTCATCATCCACATAACAAATGAATCATTT
CAAGGGCTGCAAAATCTTACTAAAATAAATCTAAACCACAATGGCAAGGCACGGTCCCAG
AATGAAAATCCTGACGTAAATAAAAATGGCATGAATATTACAGATGGGGCATTCCTCAAC
CTACAAAACCTAAGAGAGTTACTGCTTGAAGACAACCAGTTAGACAAAATACCCACTGGT
TTGCCAGGGTCTTTAAGAGAACTTAGTCTAATTCAAAACAGAATAACTTCTGTAACTAAA
AAGAATACTTCTGGACTTATGAATTTGGAATATCTCTATTTGGGCTGGAACTGCTATTTT
GGCAACATTTGCAATAAAACTTTTGACATAGAAGACGGAACATTTGAAAGGCTTACAAAC
TTGAAGGTGCTATCATTATCTTTTAACAACCTTTCTCATGTGCCACCCAAACTGCCAAAC
TCCTTGAGAGAGCTTTATCTTAGCAACACCAAGATCAAAAACATCACTCAAGAAGACTTC
AAGGAATTGAGAAATTTGACAGTACTGGATCTAAGCGGGAACTGTCCAAGGTGCTTCAAT
GCACCATTTCCCTGTACACCTTGTGAAAGAGACTCTTCGATTCAGATACATCCTCTTGCT
TTTCAAGACCTGACCGAACTTCGCTACCTAAACCTCTCTAGCACTTCCCTCAGGAAGGTT
CCTGCAATCTGGTTTGACAATATGCACCATCTGAAGGTGCTGCATCTTGAATTCAATTAT
TTAGTGCAGGAAATAGCGTCTGGGGAATTTTTAACAAAACTGCCCTCCTTAGAAATACTT
GACTTATCTTTTAACTATATAGTGACGAAATATCCAAAATATATTGAAATTTCCCCGAAC
TTCTCTAATCTTACGTCTCTCCAGATATTGCACTTAAGAGGTTATGTGTTTCAGGAAGTT
AGAAAAGAACATTTCCGGCCCTTGATGAGTCTCTCAAATTTAAAGACTATCAACTTGGGC
GTTAACTTTATTAAGCAAATTGATTTTACCTTTTTCCAACATTTCCCCAATCTGACAGTC
ATTTACTTGTCAGAAAACAGAATATCGCCCTTAGTAAATGATAGCCTGCAAAATTATACA
AATGGCTCCGCTTTCCAAAGTCATATCCTTAAGCGACGTTCAGCAGATTTTGAGTTTAAC
CCACATTCAAATTTTTATCATAACACCAATCCTTTAATAAAGCCACAGTGTACAGCTTAT
GGCAAAGCCTTAGATTTAAGCTTGAATAGTATTTTCTTTATTGGGCAAAAGCAGTTTAAA
GCTTTTCATGACATTGCCTGCTTAAATCTGTCTTCCAATGGCATTGGTCAACCGTTGCAT
GGAACTGAATTTTCAGCTGTACCGCATATCAAATATTTGGATTTGACAAACAATAGAATA
GACTTTGATGATGATAATGCTCTCAGAGAATTGCCTGAGTTAGAAGTTCTAGATTTCAGC
TACAATGCACACTATTTCCGAATAGCAGGGGTAACGCATCGTCTAGGATTTATTCAAAAT
TTAACGCAGCTAAGAGTTTTGAATTTGAGCCACAACAGCATTTACACTTTAACAGAGTAC
AATATGAATAGTATGTCTCTGGAAGAATTAGTTTTCAGTGGAAACCGCCTTGACCTTTTG
TGGAATGCTGAAGACAGAAGGTACAGGAAAATTTTTAAGTGTCTCAGGAATCTGACACGG
CTTGATTTATCCTTTAATAACCTCCAGCACATCCCAGATGAAGCATTCCTTAACTTGCCC
CAGAATCTTACCGAACTGTATATAAATGACAATAGATTACATTTCTTTAACTGGACATTA
CTCCAACATTTTCCTCATCTCCACTTGCTTGACCTAAGTAGAAACAAACTCTCCTCTTTA
ACTAATAACCTATCTAAATTCTCACCTTCTCTTCGGACACTGCTACTGAGTCAAAACAAG
ATTTCCCACCTGCCTTCTGGCTTCTTCTCCGAAGCTAGCGGTCTGATACACCTCGATTTA
CGTTTCAACAGGCTAAAGATGATCAACAAAACCACGCTTCAAACTAAGACCACCATCAAT
TTAGCCGTTTTGGAACTTGGTGGAAACCCTTTTGACTGTACCTGTGACATTGGAGATTTT
CGGAGATGGATGGATGAAAATCTGAATATCGCAATTCCTAGATTGGCAGATGTCATCTGT
GCCAGTCCTGGGGATCAAAGGGGGAAGAGTATTGTGAGTTTAGAGCTAACGACGTGTGTT
TCAGATGCCATTGCCGCAATATTATGCTTCTTCACGTTCTTCATCACTGTCACAGTTATG
TTGGCTGCCCTAGCTCACCATTGGTTTTACTGGGATGTTTGGTTCATCTATCACATGTGT
TTAGCTAAGATAAGAGGCTACAGGTCTCTTTCCACATCCCAAACTTTCTATGATGCTTAC
GTTTCTTATGACACCAAAGACGCCTCTGTTACGGACTGGGTGATAAATGAGCTGCGCTTC
CACCTAGAAGAGAGTGAAGAAAAAAACGTGCTCCTCTGTTTAGAGGAGAGGGATTGGGAC
CCGGGATTAGCCATCATCGATAACCTCATGCAGAGCATAAACCAAAGCAAGAAGACAATA
TTTGTTTTAACCAAAAAATATGCAAAAAACTGGAACTTTAAAACAGCATTCTACTTGGCC
TTGCAGAGGCTAATGGATGAGAATATGGACGTGATTGTATTTATTCTGCTGGAGCCAGTG
TTACAGCATTCCCAGTATTTGCGGCTGCGGCAGAGGATCTGCAAGAGCTCCATCCTCCAG
TGGCCTGACAACCCCAAGGCAGAAGGCTTGTTTTGGCAAAGTCTGAAAAATGTGGTCTTA
ACTGAAAATAATTCACGGTATAACAATTTGTATGTTGATTCCATTAAGCAATAC
>EqKi_TLR8_Heq2
ATGATCCTTCAGCCTTTGCTTCTGACCTGCCTTTTCCTGATAATCTCTGATTCCTGTGAG
TTCTTCACTGAAACAAATTATTCTAGAAGCTATCCTTGTGATGAGAAAAGGGAAAATGTT
TCTGTCATTGCAGAGTGCAACGATCGCCGACTGGAAGAAGTTCCCCAAACAGTGGGCAAG
TACGTGACAGAACTAGACCTATCTGATAATTTCATCATCCACATAACAAATGAATCATTT
CAAGGGCTGCAAAATCTTACTAAAATAAATCTAAACCACAATGGCAAGGCACGGTCCCAG
AATGAAAATCCTGACGTAAATAAAAATGGCATGAATATTACAGATGGGGCATTCCTCAAC
CTACAAAACCTAAGAGAGTTACTGCTTGAAGACAACCAGTTAGACAAAATACCCACTGGT
TTGCCAGGGTCTTTAAGAGAACTTAGTCTAATTCAAAACAGAATAACTTCTGTAACTAAA
AAGAATACTTCTGGACTTATGAATTTGGAATATCTCTATTTGGGCTGGAACTGCTATTTT
GGCAACATTTGCAATAAAACTTTTGACATAGAAGACGGAACATTTGAAAGGCTTACAAAC
TTGAAGGTGCTATCATTATCTTTTAACAACCTTTCTCATGTGCCACCCAAACTGCCAAAC
TCCTTGAGAGAGCTTTATCTTAGCAACACCAAGATCAAAAACATCACTCAAGAAGACTTC
AAGGAATTGAGAAATTTGACAGTACTGGATCTAAGCGGGAACTGTCCAAGGTGCTTCAAT
GCACCATTTCCCTGTACACCTTGTGAAAGAGACTCTTCGATTCAGATACATCCTCTTGCT
TTTCAAGACCTGACCGAACTTCGCTACCTAAACCTCTCTAGCACTTCCCTCAGGAAGGTT
CCTGCAATCTGGTTTGACAATATGCACCATCTGAAGGTGCTGCATCTTGAATTCAATTAT
TTAGTGCAGGAAATAGCGTCTGGGGAATTTTTAACAAAACTGCCCTCCTTAGAAATACTT
GACTTATCTTTTAACTATATAGTGACGAAATATCCAAAATATATTGAAATTTCCCCGAAC
TTCTCTAATCTTACGTCTCTCCAGATATTGCACTTAAGAGGTTATGTGTTTCAGGAAGTT
AGAAAAGAACATTTCCGGCCCTTGATGAGTCTCTCAAATTTAAAGACTATCAACTTGGGC
GTTAACTTTATTAAGCAAATTGATTTTACCTTTTTCCAACATTTCCCCAATCTGACAGTC
ATTTACTTGTCAGAAAACAGAATATCGCCCTTGGTAAATGATAGCCTGCAAAATTATACA
AATGGCTCCGCTTTCCAAAGTCATATCCTTAAGCGACGTTCAGCAGATTTTGAGTTTAAC
CCACATTCAAATTTTTATCATAACACCAATCCTTTAATAAAGCCACAGTGTACAGCTTAT
GGCAAAGCCTTAGATTTAAGCTTGAATAGTATTTTCTTTATTGGGCAAAAGCAGTTTAAA
GCTTTTCATGACATTGCCTGCTTAAATCTGTCTTCCAATGGCATTGGTCAACCGTTGCAT
GGAACTGAATTTTCAGCTGTACCGCATATCAAATATTTGGATTTGACAAACAATAGAATA
GACTTTGATGATGATAATGCTCTCAGAGAATTGCCTGAGTTAGAAGTTCTAGATTTCAGC
TACAATGCACACTATTTCCGAATAGCAGGGGTAACGCATCGTCTAGGATTTATTCAAAAT
TTAACACAGCTAAGAGTTTTGAATTTGAGCCACAACAGCATTTACACTTTAACAGAGTAC
AATATGAATAGTATGTCTCTGGAAGAATTAGTTTTCAGTGGAAACCGCCTTGACCTTTTG
TGGAATGCTGAAGACAGAAGGTACAGGAAAATTTTTAAGTGTCTCAGGAATCTGACACGG
CTTGATTTATCCTTTAATAACCTCCAGCACATCCCAGATGAAGCATTCCTTAACTTGCCC
CAGAATCTTACCGAACTGTATATAAATGACAATAGATTACATTTCTTTAACTGGACATTA
CTCCAACATTTTCCTCATCTCCACTTGCTTGACCTAAGTAGAAACAAACTCTCCTCTTTA
ACTAATAACCTATCTAAATTCTCACCTTCTCTTCGGACACTGCTACTGAGTCAAAACAAG
ATTTCCCACCTGCCTTCTGGCTTCTTCTCCGAAGCTAGCGGTCTGATACACCTCGATTTA
CGTTTCAACAGGCTAAAGATGATCAACAAAACCACGCTTCAAACTAAGACCACCATCAAT
TTAGCCGTTTTGGAACTTGGTGGAAACCCTTTTGACTGTACCTGTGACATTGGAGATTTT
CGGAGATGGATGGATGAAAATCTGAATATCGCAATTCCTAGATTGGCAGATGTCATCTGT
GCCAGTCCTGGGGATCAAAGGGGGAAGAGTATTGTGAGTTTAGAGCTAACGACGTGTGTT
TCAGATGCCATTGCCGCAATATTATGCTTCTTCACGTTCTTCATCACTGTCACAGTTATG
TTGGCTGCCCTAGCTCACCATTGGTTTTACTGGGATGTTTGGTTTATCTATCACATGTGT
TTAGCTAAGATAAAAGGCTACAGGTCTCTTTCCACATCCCAAACTTTCTATGATGCTTAC
GTTTCTTATGACACCAAAGACGCCTCTGTTACGGACTGGGTGATAAATGAGCTGCGCTTC
CACCTAGAAGAGAGTGAAGAAAAAAACGTGCTCCTCTGTTTAGAGGAGAGGGATTGGGAC
CCGGGATTAGCCATCATCGATAACCTCATGCAGAGCATAAACCAAAGCAAGAAGACAATA
TTTGTTTTAACCAAAAAATATGCAAAAAACTGGAACTTTAAAACAGCATTCTACTTGGCC
TTGCAGAGGCTAATGGATGAGAATATGGACGTGATTGTATTTATTCTGCTGGAGCCAGTG
TTACAGCATTCCCAGTATTTGCGGCTGCGGCAGAGGATCTGCAAGAGCTCCATCCTCCAG
TGGCCTGACAACCCCAAGGCAGAAGGCTTGTTTTGGCAAAGTCTGAAAAATGTGGTCTTA
ACTGAAAATAATTCACGGTATAACAATTTGTATGTTGATTCCATTAAGCAATAC
>EqKi_TLR8_Heq9
ATGATCCTTCAGCCTTTGCTTCTGACCTGCCTTTTCCTGATAATCTCTGATTCCTGTGAG
TTCTTCACTGAAACAAATTATTCTAGAAGCTATCCTTGTGATGAGAAAAGGGAAAATGTT
TCTGTCATTGCAGAGTGCAACGATCGCCGACTGGAGGAAGTTCCCCAAACAGTGGGCAAG
TACGTGACAGAACTAGACCTATCTGATAATTTCATCATCCACATAACAAATGAATCATTT
CAAGGGCTGCAAAATCTTACTAAAATAAATCTAAACCACAATGGCAAGGCACGGTCCCAG
AATGAAAATCCTGACGTAAATAAAAATGGCATGAATATTACAGATGGGGCATTCCTCAAC
CTACAAAACCTAAGAGAGTTACTGCTTGAAGACAACCAGTTAGACAAAATACCCACTGGT
TTGCCAGGGTCTTTAAGAGAACTTAGTCTAATTCAAAACAGAATAACTTCTGTAACTAAA
AAGAATACTTCTGGACTTATGAATTTGGAATATCTCTATTTGGGCTGGAACTGCTATTTT
GGCAACATTTGCAATAAAACTTTTGACATAGAAGACGGAACATTTGAAAGGCTTACAAAC
TTGAAGGTGCTATCATTATCTTTTAACAACCTTTCTCATGTGCCACCCAAACTGCCAAAC
TCCTTGAGAGAGCTTTATCTTAGCAACACCAAGATCAAAAACATCACTCAAGAAGACTTC
AAGGAATTGAGAAATTTGACAGTACTGGATCTAAGCGGGAACTGTCCAAGGTGCTTCAAT
GCACCATTTCCCTGTACACCTTGTGAAAGAGACTCTTCGATTCAGATACATCCTCTTGCT
TTTCAAGACCTGACCGAACTTCGCTACCTAAACCTCTCTAGCACTTCCCTCAGGAAGGTT
CCTGCAATCTGGTTTGACAATATGCACCATCTGAAGGTGCTGCATCTTGAATTCAATTAT
TTAGTGCAGGAAATAGCGTCTGGGGAATTTTTAACAAAACTGCCCTCCTTAGAAATACTT
GACTTATCTTTTAACTATATAGTGACGAAATATCCAAAATATATTGAAATTTCCCCGAAC
TTCTCTAATCTTACGTCTCTCCAGATATTGCACTTAAGAGGTTATGTGTTTCAGGAAGTT
AGAAAAGAACATTTCCGGCCCTTGATGAGTCTCTCAAATTTAAAGACTATCAACTTGGGC
GTTAACTTTATTAAGCAAATTGATTTTACCTTTTTCCAACATTTCCCCAATCTGACAGTC
ATTTACTTGTCAGAAAACAGAATATCGCCCTTGGTAAATGATAGCCTGCAAAATTATACA
AATGGCTCCGCTTTCCAAAGTCATATCCTTAAGCGACGTTCAGCAGATTTTGAGTTTAAC
CCACATTCAAATTTTTATCATAACACCAATCCTTTAATAAAGCCACAGTGTACAGCTTAT
GGCAAAGCCTTAGATTTAAGCTTGAATAGTATTTTCTTTATTGGGCAAAAGCAGTTTAAA
GCTTTTCATGACATTGCCTGCTTAAATCTGTCTTCCAATGGCATTGGTCAACCGTTGCAT
GGAACTGAATTTTCAGCTGTACCGCATATCAAATATTTGGATTTGACAAACAATAGAATA
GACTTTGATGATGATAATGCTCTCAGAGAATTGCCTGAGTTAGAAGTTCTAGATTTCAGC
TACAATGCACACTATTTCCGAATAGCAGGGGTAACGCATCGTCTAGGATTTATTCAAAAT
TTAACGCAGCTAAGAGTTTTGAATTTGAGCCACAACAGCATTTACACTTTAACAGAGTAC
AATATGAATAGTATGTCTCTGGAAGAATTAGTTTTCAGTGGAAACCGCCTTGACCTTTTG
TGGAATGCTGAAGACAGAAGGTACAGGAAAATTTTTAAGTGTCTCAGGAATCTGACACGG
CTTGATTTATCCTTTAATAACCTCCAGCACATCCCAGATGAAGCATTCCTTAACTTGCCC
CAGAATCTTACCGAACTGTATATAAATGACAATAGATTACATTTCTTTAACTGGACATTA
CTCCAACATTTTCCTCATCTCCACTTGCTTGACCTAAGTAGAAACAAACTCTCCTCTTTA
ACTAATAACCTATCTAAATTCTCACCTTCTCTTCGGACACTGCTACTGAGTCAAAACAAG
ATTTCCCACCTGCCTTCTGGCTTCTTCTCCGAAGCTAGCGGTCTGATACACCTCGATTTA
CGTTTCAACAGGCTAAAGATGATCAACAAAACCACGCTTCAAACTAAGACCACCATCAAT
TTAGCCGTTTTGGAACTTGGTGGAAACCCTTTTGACTGTACCTGTGACATTGGAGATTTT
CGGAGATGGATGGATGAAAATCTGAATATCGCAATTCCTAGATTGGCAGATGTCATCTGT
GCCAGTCCTGGGGATCAAAGGGGGAAGAGTATTGTGAGTTTAGAGCTAACGACGTGTGTT
TCAGATGCCATTGCCGCAATATTATGCTTCTTCACGTTCTTCATCACTGTCACAGTTATG
TTGGCTGCCCTAGCTCACCATTGGTTTTACTGGGATGTTTGGTTTATCTATCACATGTGT
TTAGCTAAGATAAAAGGCTACAGGTCTCTTTCCACATCCCAAACTTTCTATGATGCTTAC
GTTTCTTATGACACCAAAGACGCCTCTGTTACGGACTGGGTGATAAATGAGCTGCGCTTC
CACCTAGAAGAGAGTGAAGAAAAAAACGTGCTCCTCTGTTTAGAGGAGAGGGATTGGGAC
CCGGGATTAGCCATCATCGATAACCTCATGCAGAGCATAAACCAAAGCAAGAAGACAATA
TTTGTTTTAACCAAAAAATATGCAAAAAACTGGAACTTTAAAACAGCATTCTACTTGGCC
TTGCAGAGGCTAATGGATGAGAATATGGACGTGATTGTATTTATTCTGCTGGAGCCAGTG
TTACAGCATTCCCAGTATTTGCGGCTGCGGCAGAGGATCTGCAAGAGCTCCATCCTCCAG
TGGCCTGACAACCCCAAGGCAGAAGGCTTGTTTTGGCAAAGTCTGAAAAATGTGGTCTTA
ACTGAAAATAATTCACGGTATAACAATTTGTATGTTGATTCCATTAAGCAATAC
>EqKi_TLR8_Heq10
ATGATCCTTCAGCCTTTGCTTCTGACCTGCCTTTTCCTGATAATCTCTGATTCCTGTGAG
TTCTTCACTGAAACAAATTATTCTAGAAGCTATCCTTGTGATGAGAAAAGGGAAAATGTT
TCTGTCATTGCAGAGTGCAACGATCGCCGACTGGAGGAAGTTCCCCAAACAGTGGGCAAG
TACGTGACAGAACTAGACCTATCTGATAATTTCATCATCCACATAACAAATGAATCATTT
CAAGGGCTGCAAAATCTTACTAAAATAAATCTAAACCACAATGGCAAGGCACGGTCCCAG
AATGAAAATCCTGACGTAAATAAAAATGGCATGAATATTACAGATGGGGCATTCCTCAAC
CTACAAAACCTAAGAGAGTTACTGCTTGAAGACAACCAGTTAGACAAAATACCCACTGGT
TTGCCAGGGTCTTTAAGAGAACTTAGTCTAATTCAAAACAGAATAACTTCTGTAACTAAA
AAGAATACTTCTGGACTTATGAATTTGGAATATCTCTATTTGGGCTGGAACTGCTATTTT
GGCAACATTTGCAATAAAACTTTTGACATAGAAGATGGAACATTTGAAAGGCTTACAAAC
TTGAAGGTGCTATCATTATCTTTTAACAACCTTTCTCATGTGCCACCCAAACTGCCAAAC
TCCTTGAGAGAGCTTTATCTTAGCAACACCAAGATCAAAAACATCACTCAAGAAGACTTC
AAGGAATTGAGAAATTTGACAGTACTGGATCTAAGCGGGAACTGTCCAAGGTGCTTCAAT
GCACCATTTCCCTGTACACCTTGTGAAAGAGACTCTTCGATTCAGATACATCCTCTTGCT
TTTCAAGACCTGACCGAACTTCGCTACTTAAACCTCTCTAGCACTTCCCTCAGGAAGGTT
CCTGCAATCTGGTTTGACAATATGCACCATCTGAAGGTGCTGCATCTTGAATTCAATTAT
TTAGTGCAGGAAATAGCGTCTGGGGAATTTTTAACAAAACTGCCCTCCTTAGAAATACTT
GACTTATCTTTTAACTATATAGTGACGAAATATCCAAAATATATTGAAATTTCCCCGAAC
TTCTCTAATCTTACGTCTCTCCAGATATTGCACTTAAGAGGTTATGTGTTTCAGGAAGTT
AGAAAAGAACATTTCCGGCCCTTGATGAGTCTCTCAAATTTAAAGACTATCAACTTGGGC
GTTAACTTTATTAAGCAAATTGATTTTACCTTTTTCCAACATTTCCCCAATCTGACAGTC
ATTTACTTGTCAGAAAACAGAATATCGCCCTTGGTAAATGATAGCCTGCAAAATTATACA
AATGGCTCCGCTTTCCAAAGTCATATCCTTAAGCGACGTTCAGCAGATTTTGAGTTTAAC
CCACATTCAAATTTTTATCATAACACCAATCCTTTAATAAAGCCACAGTGTACAGCTTAT
GGCAAAGCCTTAGATTTAAGCTTGAATAGTATTTTCTTTATTGGGCAAAAGCAGTTTAAA
GCTTTTCATGACATTGCCTGCTTAAATCTGTCTTCCAATGGCATTGGTCAACCGTTGCAT
GGAACTGAATTTTCAGCTGTACCGCATATCAAATATTTGGATTTGACAAACAATAGAATA
GACTTTGATGATGATAATGCTCTCAGAGAATTGCCTGAGTTAGAAGTTCTAGATTTCAGC
TACAATGCACACTATTTCCGAATAGCAGGGGTAACGCATCGTCTAGGATTTATTCAAAAT
TTAACACAGCTAAGAGTTTTGAATTTGAGCCACAACAGCATTTACACTTTAACAGAGTAC
AATATGAATAGTATGTCTCTGGAAGAATTAGTTTTCAGTGGAAACCGCCTTGACCTTTTG
TGGAATGCTGAAGACAGAAGGTACAGGAAAATTTTTAAGTGTCTCAGGAATCTGACACGG
CTTGATTTATCCTTTAATAACCTCCAGCACATCCCAGATGAAGCATTCCTTAACTTGCCC
CAGAATCTTACCGAACTGTATATAAATGACAATAGATTACATTTCTTTAACTGGACATTA
CTCCAACATTTTCCTCATCTCCACTTGCTTGACCTAAGTAGAAACAAACTCTCCTCTTTA
ACTAATAACCTATCTAAATTCTCACCTTCTCTTCGGACACTGCTACTGAGTCAAAACAAG
ATTTCCCACCTGCCTTCTGGCTTCTTCTCCGAAGCTAGCGGTCTGATACACCTCGATTTA
CGTTTCAACAGGCTAAAGATGATCAACAAAACCACGCTTCAAACTAAGACCACCATCAAT
TTAGCCGTTTTGGAACTTGGTGGAAACCCTTTTGACTGTACCTGTGACATTGGAGATTTT
CGGAGATGGATGGATGAAAATCTGAATATCGCAATTCCTAGATTGGCAGATGTCATCTGT
GCCAGTCCTGGGGATCAAAGGGGGAAGAGTATTGTGAGTTTAGAGCTAACGACGTGTGTT
TCAGATGCCATTGCCGCAATATTATGCTTCTTCACGTTCTTCATCACTGTCACAGTTATG
TTGGCTGCCCTAGCTCACCATTGGTTTTACTGGGATGTTTGGTTTATCTATCACATGTGT
TTAGCTAAGATAAAAGGCTACAGGTCTCTTTCCACATCCCAAACTTTCTATGATGCTTAC
GTTTCTTATGACACCAAAGACGCCTCTGTTACGGACTGGGTGATAAATGAGCTGCGCTTC
CACCTAGAAGAGAGTGAAGAAAAAAACGTGCTCCTCTGTTTAGAGGAGAGGGATTGGGAC
CCGGGATTAGCCATCATCGATAACCTCATGCAGAGCATAAACCAAAGCAAGAAGACAATA
TTTGTTTTAACCAAAAAATATGCAAAAAACTGGAACTTTAAAACAGCATTCTACTTGGCC
TTGCAGAGGCTAATGGATGAGAATATGGACGTGATTGTATTTATTCTGCTGGAGCCAGTG
TTACAGCATTCCCAGTATTTGCGGCTGCGGCAGAGGATCTGCAAGAGCTCCATCCTCCAG
TGGCCTGACAACCCCAAGGCAGAAGGCTTGTTTTGGCAAAGTCTGAAAAATGTGGTCTTA
ACTGAAAATAATTCACGGTATAACAATTTGTATGTTGATTCCATTAAGCAATAC
>EqPr_TLR8_Heq15
ATGATCCTTCAGCCTTTGCTTCTGACCTGCCTTTTCCTGATAATCTCTGATTCCTGTGAG
TTCTTCACTGAAACAAATTATTCTAGAAGCTATCCTTGTGATGAGAAAAGGGAAAATGTT
TCTGTCATTGCAGAGTGCAACGATCGCCGACTGGAAGAAGTTCCCCAAACAGTGGGCAAG
TACGTGACAGAACTAGACCTATCTGATAATTTCATCATCCACATAACAAATGAATCATTT
CAAGGGCTGCAAAATCTTACTAAAATAAATCTAAACCACAATGGCAAGGCACGGTCCCAG
AATGAAAATCCTGACGTAAATAAAAATGGCATGAATATTACAGATGGGGCATTCCTCAAC
CTACAAAACCTAAGAGAGTTACTGCTTGAAGACAACCAGTTAGACAAAATACCCACTGGT
TTGCCAGGGTCTTTAAGAGAACTTAGTCTAATTCAAAACAGAATAACTTCTGTAACTAAA
AAGAATACTTCTGGACTTATGAATTTGGAATATCTCTATTTGGGCTGGAACTGCTATTTT
GGCAACATTTGCAATAAAACTTTTGACATAGAAGACGGAACATTTGAAAGGCTTACAAAC
TTGAAGGTGCTATCATTATCTTTTAACAACCTTTCTCATGTGCCACCCAAACTGCCAAAC
TCCTTGAGAGAGCTTTATCTTAGCAACACCAAGATCAAAAACATCACTCAAGAAGACTTC
AAGGAATTGAGAAATTTGACAGTACTGGATCTAAGCGGGAACTGTCCAAGGTGCTTCAAT
GCACCATTTCCCTGTACACCTTGTGAAAGAGACTCTTCGATTCAGATACATCCTCTTGCT
TTTCAAGACCTGACCGAACTTCGCTACCTAAACCTCTCTAGCACTTCCCTCAGGAAGGTT
CCTGCAATCTGGTTTGACAATATGCACCATCTGAAGGTGCTGCATCTTGAATTCAATTAT
TTAGTGCAGGAAATAGCGTCTGGGGAATTTTTAACGAAACTGCCCTCCTTAGAAATACTT
GACTTATCTTTTAACTATATAGTGACGAAATATCCAAAATATATTGAAATTTCCCCGAAC
TTCTCTAATCTTACGTCTCTCCAGATATTGCACTTAAGAGGTTATGTGTTTCAGGAAGTT
AGAAAAGAACATTTCCGGCCCTTGATGAGTCTCTCAAATTTAAAGACTATCAACTTGGGC
GTTAACTTTATTAAGCAAATTGATTTTACCTTTTTCCAACATTTCCCCAATCTGACAGTC
ATTTACTTGTCAGAAAACAGAATATCGCCCTTGGTAAACGATAGCCTGCAAAATTATACA
AATGGCTCCGCTTTCCAAAGTCATATCCTTAAGCGACGTTCAGCAGATTTTGAGTTTAAC
CCACATTCAAATTTTTATCATAACACCAATCCTTTAATAAAGCCACAGTGTACAGCTTAT
GGCAAAGCCTTAGATTTAAGCTTGAATAGTATTTTCTTTATTGGGCAAAAGCAGTTTAAA
GCTTTTCATGACATTGCCTGCTTAAATCTGTCTTCCAATGGCATTGGTCAACCGTTGCAT
GGAACTGAATTTTCAGCTGTACCGCATATCAAATATTTGGATTTGACAAACAATAGAATA
GACTTTGATGATGATAATGCTCTCAGAGAATTGCCTGAGTTAGAAGTTCTAGATTTCAGC
TACAATGCACACTATTTCCGAATAGCAGGGGTAACGCATCGTCTAGGATTTATTCAAAAT
TTAACACAGCTAAGAGTTTTGAACTTGAGCCACAACAGCATTTACACTTTAACAGAGTAC
AATATGAATAGTATGTCTCTGGAAGAATTAGTTTTCAGTGGAAACCGCCTTGACCTTTTG
TGGAATGCTGAAGACAGAAGGTACAGGAAAATTTTTAAATGTCTCAGGAATCTGACACGG
CTTGATTTATCCTTTAATAACCTCCAGCATATCCCAGATGAAGCATTCCTTAACTTGCCC
CAGAATCTCACCGAACTGTATATAAATGACAATAGATTACATTTCTTTAACTGGACATTA
CTCCAACATTTTCCTCATCTCCACTTGCTTGACCTAAGTAGAAACAAACTCTCCTCTTTA
ACTAATAACCTATCTAAATTCTCACCTTCTCTTCGGACACTGCTACTGAGTCAAAACAAG
ATTTCCCACCTGCCTTCTGGCTTCTTCTCCGAAGCTAGCGGTCTGATACACCTCGATTTA
CGTTTCAACAGGCTAAAGATGATCAACAAAACCACGCTTCAAACTAAGACCACCATCAAT
TTAGCCGTTTTGGAACTTGGTGGAAACCCTTTTGACTGTACCTGTGACATTGGAGATTTT
CGGAGATGGATGGATGAAAATCTGAATATCGCAATTCCTAGATTGGCAGATGTCATCTGT
GCCAGTCCTGGGGATCAAAGGGGGAAGAGTATTGTGAGTTTAGAGCTAACGACGTGTGTT
TCAGATGCCATTGCCGCAATATTGTGCTTCTTCACGTTCTTCATCACTGTCACAGTTATG
TTGGCTGCCCTAGCTCACCATTGGTTTTACTGGGATGTTTGGTTTATCTATCACATGTGT
TTAGCTAAGATAAAAGGCTACAGGTCTCTTTCCACATCCCAAACTTTCTACGATGCTTAC
GTTTCTTATGACACCAAAGACGCCTCTGTTACGGACTGGGTGATAAATGAGCTGCGCTTC
CACCTAGAAGAGAGTGAAGAAAAAAACGTGCTCCTCTGTTTAGAGGAGAGGGACTGGGAC
CCGGGATTAGCCATCATCGATAACCTCATGCAGAGCATAAACCAAAGCAAGAAGACAATA
TTTGTTTTAACCAAAAAATATGCAAAGAACTGGAACTTTAAAACAGCATTCTACTTGGCC
TTGCAGAGGCTAATGGATGAGAATATGGATGTGATTGTATTTATTCTGCTGGAGCCAGTG
TTACAGCATTCCCAGTATTTGCGGCTGCGGCAGAGGATCTGCAAGAGCTCCATCCTCCAG
TGGCCTGACAACCCCAAGGCAGAGGGCTTGTTTTGGCAAAGTCTGAAAAATGTGGTCTTA
ACTGAAAATAATTCACGGTATAACAATTTGTATGTTGATTCCATTAAGCAATAC
>EqPr_TLR8_Heq13
ATGATCCTTCAGCCTTTGCTTCTGACCTGCCTTTTCCTGATAATCTCTGATTCCTGTGAG
TTCTTCACTGAAACAAATTATTCTAGAAGCTATCCTTGTGATGAGAAAAGGGAAAATGTT
TCTGTCATTGCAGAGTGCAACGATCGCCGACTGGAAGAAGTTCCCCAAACAGTGGGCAAG
TACGTGACAGAACTAGACCTATCTGATAATTTCATCATCCACATAACAAATGAATCATTT
CAAGGGCTGCAAAATCTTACTAAAATAAATCTAAACCACAATGGCAAGGCACGGTCCCAG
AATGAAAATCCTGACGTAAATAAAAATGGCATGAATATTACAGATGGGGCATTCCTCAAC
CTACAAAACCTAAGAGAGTTGCTGCTTGAAGACAACCAGTTAGACAAAATACCCACTGGT
TTGCCAGGGTCTTTAAGAGAACTTAGTCTAATTCAAAACAGAATAACTTCTGTAACTAAA
AAGAATACTTCTGGACTTATGAATTTGGAATATCTCTATTTGGGCTGGAACTGCTATTTT
GGCAACATTTGCAATAAAACTTTTGACATAGAAGACGGAACATTTGAAAGGCTTACAAAC
TTGAAGGTGCTATCATTATCTTTTAACAACCTTTCTCATGTGCCACCCAAACTGCCAAAC
TCCTTGAGAGAGCTTTATCTTAGCAACACCAAGATCAAAAACATCACTCAAGAAGACTTC
AAGGAATTGAGAAATTTGACAGTACTGGATCTAAGCGGGAACTGTCCAAGGTGCTTCAAT
GCACCATTTCCCTGTACACCTTGTGAAAGAGACTCTTCGATTCAGATACATCCTCTTGCT
TTTCAAGACCTGACCGAACTTCGCTACCTAAACCTCTCTAGCACTTCCCTCAGGAAGGTT
CCTGCAATCTGGTTTGACAATATGCACCATCTGAAGGTGCTGCATCTTGAATTCAATTAT
TTAGTGCAGGAAATAGCGTCTGGGGAATTTTTAACGAAACTGCCCTCCTTAGAAATACTT
GACTTATCTTTTAACTATATAGTGACGAAATATCCAAAATATATTGAAATTTCCCCGAAC
TTCTCTAATCTTACGTCTCTCCAGATATTGCACTTAAGAGGTTATGTGTTTCAGGAAGTT
AGAAAAGAACATTTCCGGCCCTTGATGAGTCTCTCAAATTTAAAGACTATCAACTTGGGC
GTTAACTTTATTAAGCAAATTGATTTTACCTTTTTCCAACATTTCCCCAATCTGACAGTC
ATTTACTTGTCAGAAAACAGAATATCGCCCTTGGTAAACGATAGCCTGCAAAATTATACA
AATGGCTCCGCTTTCCAAAGTCATATCCTTAAGCGACGTTCAGCAGATTTTGAGTTTAAC
CCACATTCAAATTTTTATCATAACACCAATCCTTTAATAAAGCCACAGTGTACAGCTTAT
GGCAAAGCCTTAGATTTAAGCTTGAATAGTATTTTCTTTATTGGGCAAAAGCAGTTTAAA
GCTTTTCATGACATTGCCTGCTTAAATCTGTCTTCCAATGGCATTGGTCAACCGTTGCAT
GGAACTGAATTTTCAGCTGTACCGCATATCAAATATTTGGATTTGACAAACAATAGAATA
GACTTTGATGATGATAATGCTCTCAGAGAATTGCCTGAGTTAGAAGTTCTAGATTTCAGC
TACAATGCACACTATTTCCGAATAGCAGGGGTAACGCATCGTCTAGGATTTATTCAAAAT
TTAACACAGCTAAGAGTTTTGAACTTGAGCCACAACAGCATTTACACTTTAACAGAGTAC
AATATGAATAGTATGTCTCTGGAAGAATTAGTTTTCAGTGGAAACCGCCTTGACCTTTTG
TGGAATGCTGAAGACAGAAGGTACAGGAAAATTTTTAAATGTCTCAGGAATCTGACACGG
CTTGATTTATCCTTTAATAACCTCCAGCATATCCCAGATGAAGCATTCCTTAACTTGCCC
CAGAATCTCACCGAACTGTATATAAATGACAATAGATTACATTTCTTTAACTGGACATTA
CTCCAACATTTTCCTCATCTCCACTTGCTTGACCTAAGTAGAAACAAACTCTCCTCTTTA
ACTAATAACCTATCTAAATTCTCACCTTCTCTTCGGACACTGCTACTGAGTCAAAACAAG
ATTTCCCACCTGCCTTCTGGCTTCTTCTCCGAAGCTAGCGGTCTGATACACCTCGATTTA
CGTTTCAACAGGCTAAAGATGATCAACAAAACCACGCTTCAAACTAAGACCACCATCAAT
TTAGCCGTTTTGGAACTTGGTGGAAACCCTTTTGACTGTACCTGTGACATTGGAGATTTT
CGGAGATGGATGGATGAAAATCTGAATATCGCAATTCCTAGATTGGCAGATGTCATCTGT
GCCAGTCCTGGGGATCAAAGGGGGAAGAGTATTGTGAGTTTAGAGCTAACGACGTGTGTT
TCAGATGCCATTGCCGCAATATTATGCTTCTTCACGTTCTTCATCACTGTCACAGTTATG
TTGGCTGCCCTAGCTCACCATTGGTTTTACTGGGATGTTTGGTTTATCTATCACATGTGT
TTAGCTAAGATAAAAGGCTACAGGTCTCTTTCCACATCCCAAACTTTCTACGATGCTTAC
GTTTCTTATGACACCAAAGACGCCTCTGTTACGGACTGGGTGATAAATGAGCTGCGCTTC
CACCTAGAAGAGAGTGAAGAAAAAAACGTGCTCCTCTGTTTAGAGGAGAGGGATTGGGAC
CCGGGATTAGCCATCATCGATAACCTCATGCAGAGCATAAACCAAAGCAAGAAGACAATA
TTTGTTTTAACCAAAAAATATGCAAAGAACTGGAACTTTAAAACAGCATTCTACTTGGCC
TTGCAGAGGCTAATGGATGAGAATATGGATGTGATTGTATTTATTCTGCTGGAGCCAGTG
TTACAGCATTCCCAGTATTTGCGGCTGCGGCAGAGGATCTGCAAGAGCTCCATCCTCCAG
TGGCCTGACAACCCCAAGGCAGAAGGCTTGTTTTGGCAAAGTCTGAAAAATGTGGTCTTA
ACTGAAAATAATTCACGGTATAACAATTTGTATGTTGATTCCATTAAGCAATAC
>EqPr_TLR8_Heq14
ATGATCCTTCAGCCTTTGCTTCTGACCTGCCTTTTCCTGATAATCTCTGATTCCTGTGAG
TTCTTCACTGAAACAAATTATTCTAGAAGCTATCCTTGTGATGAGAAAAGGGAAAATGTT
TCTGTCATTGCAGAGTGCAACGATCGCCGACTGGAAGAAGTTCCCCAAACAGTGGGCAAG
TACGTGACAGAACTAGACCTATCTGATAATTTCATCATCCACATAACAAATGAATCATTT
CAAGGGCTGCAAAATCTTACTAAAATAAATCTAAACCACAATGGCAAGGCACGGTCCCAG
AATGAAAATCCTGACGTAAATAAAAATGGCATGAATATTACAGATGGGGCATTCCTCAAC
CTACAAAACCTAAGAGAGTTACTGCTTGAAGACAACCAGTTAGACAAAATACCCACTGGT
TTGCCAGGGTCTTTAAGAGAACTTAGTCTAATTCAAAACAGAATAACTTCTGTAACTAAA
AAGAATACTTCTGGACTTATGAATTTGGAATATCTCTATTTGGGCTGGAACTGCTATTTT
GGCAACATTTGCAATAAAACTTTTGACATAGAAGACGGAACATTTGAAAGGCTTACAAAC
TTGAAGGTGCTATCATTATCTTTTAACAACCTTTCTCATGTGCCACCCAAACTGCCAAAC
TCCTTGAGAGAGCTTTATCTTAGCAACACCAAGATCAAAAACATCACTCAAGAAGACTTC
AAGGAATTGAGAAATTTGACAGTACTGGATCTAAGCGGGAACTGTCCAAGGTGCTTCAAT
GCACCATTTCCCTGTACACCTTGTGAAAGAGACTCTTCGATTCAGATACATCCTCTTGCT
TTTCAAGACCTGACCGAACTTCGCTACCTAAACCTCTCTAGCACTTCCCTCAGGAAGGTT
CCTGCAATCTGGTTTGACAATATGCACCATCTGAAGGTGCTGCATCTTGAATTCAATTAT
TTAGTGCAGGAAATAGCGTCTGGGGAATTTTTAACGAAACTGCCCTCCTTAGAAATACTT
GACTTATCTTTTAACTATATAGTGACGAAATATCCAAAATATATTGAAATTTCCCCGAAC
TTCTCTAATCTTACGTCTCTCCAGATATTGCACTTAAGAGGTTATGTGTTTCAGGAAGTT
AGAAAAGAACATTTCCGGCCCTTGATGAGTCTCTCAAATTTAAAGACTATCAACTTGGGC
GTTAACTTTATTAAGCAAATTGATTTTACCTTTTTCCAACATTTCCCCAATCTGACAGTC
ATTTACTTGTCAGAAAACAGAATATCGCCCTTGGTAAACGATAGCCTGCAAAATTATACA
AATGGCTCCGCTTTCCAAAGTCATATCCTTAAGCGACGTTCAGCAGATTTTGAGTTTAAC
CCACATTCAAATTTTTATCATAACACCAATCCTTTAATAAAGCCACAGTGTACAGCTTAT
GGCAAAGCCTTAGATTTAAGCTTGAATAGTATTTTCTTTATTGGGCAAAAGCAGTTTAAA
GCTTTTCATGACATTGCCTGCTTAAATCTGTCTTCCAATGGCATTGGTCAACCGTTGCAT
GGAACTGAATTTTCAGCTGTACCGCATATCAAATATTTGGATTTGACAAACAATAGAATA
GACTTTGATGATGATAATGCTCTCAGAGAATTGCCTGAGTTAGAAGTTCTAGATTTCAGC
TACAATGCACACTATTTCCGAATAGCAGGGGTAACGCATCGTCTAGGATTTATTCAAAAT
TTAACACAGCTAAGAGTTTTGAACTTGAGCCACAACAGCATTTACACTTTAACAGAGTAC
AATATGAATAGTATGTCTCTGGAAGAATTAGTTTTCAGTGGAAACCGCCTTGACCTTTTG
TGGAATGCTGAAGACAGAAGGTACAGGAAAATTTTTAAATGTCTCAGGAATCTGACACGG
CTTGATTTATCCTTTAATAACCTCCAGCATATCCCAGATGAAGCATTCCTTAACTTGCCC
CAGAATCTCACCGAACTGTATATAAATGACAATAGATTACATTTCTTTAACTGGACATTA
CTCCAACATTTTCCTCATCTCCACTTGCTTGACCTAAGTAGAAACAAACTCTCCTCTTTA
ACTAATAACCTATCTAAATTCTCACCTTCTCTTCGGACACTGCTACTGAGTCAAAACAAG
ATTTCCCACCTGCCTTCTGGCTTCTTCTCCGAAGCTAGCGGTCTGATACACCTCGATTTA
CGTTTCAACAGGCTAAAGATGATCAACAAAACCACGCTTCAAACTAAGACCACCATCAAT
TTAGCCGTTTTGGAACTTGGTGGAAACCCTTTTGACTGTACCTGTGACATTGGAGATTTT
CGGAGATGGATGGATGAAAATCTGAATATCGCAATTCCTAGATTGGCAGATGTCATCTGT
GCCAGTCCTGGGGATCAAAGGGGGAAGAGTATTGTGAGTTTAGAGCTAACGACGTGTGTT
TCAGATGCCATTGCCGCAATATTATGCTTCTTCACGTTCTTCATCACTGTCACAGTTATG
TTGGCTGCCCTAGCTCACCATTGGTTTTACTGGGATGTTTGGTTTATCTATCACATGTGT
TTAGCTAAGATAAAAGGCTACAGGTCTCTTTCCACATCCCAAACTTTCTACGATGCTTAC
GTTTCTTATGACACCAAAGACGCCTCTGTTACGGACTGGGTGATAAATGAGCTGCGCTTC
CACCTAGAAGAGAGTGAAGAAAAAAACGTGCTCCTCTGTTTAGAGGAGAGGGATTGGGAC
CCGGGATTAGCCATCATCGATAACCTCATGCAGAGCATAAACCAAAGCAAGAAGACAATA
TTTGTTTTAACCAAAAAATATGCAAAGAACTGGAACTTTAAAACAGCATTCTACTTGGCC
TTGCAGAGGCTAATGGATGAGAATATGGATGTGATTGTATTTATTCTGCTGGAGCCAGTG
TTACAGCATTCCCAGTATTTGCGGCTGCGGCAGAGGATCTGCAAGAGCTCCATCCTCCAG
TGGCCTGACAACCCCAAGGCAGAAGGCTTGTTTTGGCAAAGTCTGAAAAATGTGGTCTTA
ACTGAAAATAATTCACGGTATAACAATTTGTATGTTGATTCCATTAAGCAATAC
>EqCa_TLR8_Heq12
ATGATCCTTCAGCCTTTGCTTCTGACCTGCCTTTTCCTGATAATCTCTGATTCCTGTGAG
TTCTTCACTGAAACAAATTATTCTAGAAGCTATCCTTGTGATGAGAAAAGGGAAAATGTT
TCTGTCATTGCAGAGTGCAACGATCGCCGACTGGAAGAAGTTCCCCAAACAGTGGGCAAG
TACGTGACAGAACTAGACCTATCTGATAATTTCATCATCCACATAACAAATGAATCATTT
CAAGGGCTGCAAAATCTTACTAAAATAAATCTAAACCACAATGGCAAGGCACGGTCCCAG
AATGAAAATCCTGACGTAAATAAAAATGGCATGAATATTACAGATGGGGCATTCCTCAAC
CTACAAAACCTAAGAGAGTTACTGCTTGAAGACAACCAGTTAGACAAAATACCCACTGGT
TTGCCAGGGTCTTTAAGAGAACTTAGTCTAATTCAAAACAGAATAACTTCTGTAACTAAA
AAGAATACTTCTGGACTTATGAATTTGGAATATCTCTATTTGGGCTGGAACTGCTATTTT
GGCAACATTTGCAATAAAACTTTTGACATAGAAGACGGAACATTTGAAAGGCTTACAAAC
TTGAAGGTGCTATCATTATCTTTTAACAACCTTTCTCATGTGCCACCCAAACTGCCAAAC
TCCTTGAGAGAGCTTTATCTTAGCAACACCAAGATCAAAAACATCACTCAAGAAGACTTC
AAGGAATTGAGAAATTTGACAGTACTGGATCTAAGCGGGAACTGTCCAAGGTGCTTCAAT
GCACCATTTCCCTGTACACCTTGTGAAAGAGACTCTTCGATTCAGATACATCCTCTTGCT
TTTCAAGACCTGACCGAACTTCGCTACCTAAACCTCTCTAGCACTTCCCTCAGGAAGGTT
CCTGCAATCTGGTTTGACAATATGCACCATCTGAAGGTGCTGCATCTTGAATTCAATTAT
TTAGTGCAGGAAATAGCGTCTGGGGAATTTTTAACGAAACTGCCCTCCTTAGAAATACTT
GACTTATCTTTTAACTATATAGTGACGAAATATCCAAAATATATTGAAATTTCCCCGAAC
TTCTCTAATCTTACGTCTCTCCAGATATTGCACTTAAGAGGTTATGTGTTTCAGGAAGTT
AGAAAAGAACATTTCCGGCCCTTGATGAGTCTCTCAAATTTAAAGACTATCAACTTGGGC
GTTAACTTTATTAAGCAAATTGATTTTACCTTTTTCCAACATTTCCCCAATCTGACAGTC
ATTTACTTGTCAGAAAACAGAATATCGCCCTTGGTAAACGATAGCCTGCAAAATTATACA
AATGGCTCCGCTTTCCAAAGTCATATCCTTAAGCGACGTTCAGCAGATTTTGAGTTTAAC
CCACATTCAAATTTTTATCATAACACCAATCCTTTAATAAAGCCACAGTGTACAGCTTAT
GGCAAAGCCTTAGATTTAAGCTTGAATAGTATTTTCTTTATTGGGCAAAAGCAGTTTAAA
GCTTTTCATGACATTGCCTGCTTAAATCTGTCTTCCAATGGCATTGGTCAACCGTTGCAT
GGAACTGAATTTTCAGCTGTACCGCATATCAAATATTTGGATTTGACAAACAATAGAATA
GACTTTGATGATGATAATGCTCTCAGAGAATTGCCTGAGTTAGAAGTTCTAGATTTCAGC
TACAATGCACACTATTTCCGAATAGCAGGGGTAACGCATCGTCTAGGATTTATTCAAAAT
TTAACACAGCTAAGAGTTTTGAACTTGAGCCACAACAGCATTTACACTTTAACAGAGTAC
AATATGAATAGTATGTCTCTGGAAGAATTAGTTTTCAGTGGAAACCGCCTTGACCTTTTG
TGGAATGCTGAAGACAGAAGGTACAGGAAAATTTTTAAATGTCTCAGGAATCTGACACGG
CTTGATTTATCCTTTAATAACCTCCAGCATATCCCAGATGAAGCATTCCTTAACTTGCCC
CAGAATCTCACCGAACTGTATATAAATGACAATAGATTACATTTCTTTAACTGGACATTA
CTCCAACATTTTCCTCATCTCCACTTGCTTGACCTAAGTAGAAACAAACTCTCCTCTTTA
ACTAATAACCTATCTAAATTCTCACCTTCTCTTCGGACACTGCTACTGAGTCAAAACAAG
ATTTCCCACCTGCCTTCTGGCTTCTTCTCCGAAGCTAGCGGTCTGATACACCTCGATTTA
CGTTTCAACAGGCTAAAGATGATCAACAAAACCACGCTTCAAACTAAGACCACCATCAAT
TTAGCCGTTTTGGAACTTGGTGGAAACCCTTTTGACTGTACCTGTGACATTGGAGATTTT
CGGAGATGGATGGATGAAAATCTGAATATCGCAATTCCTAGATTGGCAGATGTCATCTGT
GCCAGTCCTGGGGATCAAAGGGGGAAGAGTATTGTGAGTTTAGAGCTAACGACGTGTGTT
TCAGATGCCATTGCCGCAATATTATGCTTCTTCACGTTCTTCATCACTGTCACAGTTATG
TTGGCTGCCCTAGCTCACCATTGGTTTTACTGGGATGTTTGGTTTATCTATCACATGTGT
TTAGCTAAGATAAAAGGCTACAGGTCTCTTTCCACATCCCAAACTTTCTACGATGCTTAC
GTTTCTTATGACACCAAAGACGCCTCTGTTACGGACTGGGTGATAAATGAGCTGCGCTTC
CACCTAGAAGAGAGTGAAGAAAAAAACGTGCTCCTCTGTTTAGAGGAGAGGGACTGGGAC
CCGGGATTAGCCATCATCGATAACCTCATGCAGAGCATAAACCAAAGCAAGAAGACAATA
TTTGTTTTAACCAAAAAATATGCAAAGAACTGGAACTTTAAAACAGCATTCTACTTGGCC
TTGCAGAGGCTAATGGATGAGAATATGGATGTGATTGTATTTATTCTGCTGGAGCCAGTG
TTACAGCATTCCCAGTATTTGCGGCTGCGGCAGAGGATCTGCAAGAGCTCCATCCTCCAG
TGGCCTGACAACCCCAAGGCAGAAGGCTTGTTTTGGCAAAGTCTGAAAAATGTGGTCTTA
ACTGAAAATAATTCACGGTATAACAATTTGTATGTTGATTCCATTAAGCAATAC
>EqCa_TLR8_Heq13
ATGATCCTTCAGCCTTTGCTTCTGACCTGCCTTTTCCTGATAATCTCTGATTCCTGTGAG
TTCTTCACTGAAACAAATTATTCTAGAAGCTATCCTTGTGATGAGAAAAGGGAAAATGTT
TCTGTCATTGCAGAGTGCAACGATCGCCGACTGGAAGAAGTTCCCCAAACAGTGGGCAAG
TACGTGACAGAACTAGACCTATCTGATAATTTCATCATCCACATAACAAATGAATCATTT
CAAGGGCTGCAAAATCTTACTAAAATAAATCTAAACCACAATGGCAAGGCACGGTCCCAG
AATGAAAATCCTGACGTAAATAAAAATGGCATGAATATTACAGATGGGGCATTCCTCAAC
CTACAAAACCTAAGAGAGTTGCTGCTTGAAGACAACCAGTTAGACAAAATACCCACTGGT
TTGCCAGGGTCTTTAAGAGAACTTAGTCTAATTCAAAACAGAATAACTTCTGTAACTAAA
AAGAATACTTCTGGACTTATGAATTTGGAATATCTCTATTTGGGCTGGAACTGCTATTTT
GGCAACATTTGCAATAAAACTTTTGACATAGAAGACGGAACATTTGAAAGGCTTACAAAC
TTGAAGGTGCTATCATTATCTTTTAACAACCTTTCTCATGTGCCACCCAAACTGCCAAAC
TCCTTGAGAGAGCTTTATCTTAGCAACACCAAGATCAAAAACATCACTCAAGAAGACTTC
AAGGAATTGAGAAATTTGACAGTACTGGATCTAAGCGGGAACTGTCCAAGGTGCTTCAAT
GCACCATTTCCCTGTACACCTTGTGAAAGAGACTCTTCGATTCAGATACATCCTCTTGCT
TTTCAAGACCTGACCGAACTTCGCTACCTAAACCTCTCTAGCACTTCCCTCAGGAAGGTT
CCTGCAATCTGGTTTGACAATATGCACCATCTGAAGGTGCTGCATCTTGAATTCAATTAT
TTAGTGCAGGAAATAGCGTCTGGGGAATTTTTAACGAAACTGCCCTCCTTAGAAATACTT
GACTTATCTTTTAACTATATAGTGACGAAATATCCAAAATATATTGAAATTTCCCCGAAC
TTCTCTAATCTTACGTCTCTCCAGATATTGCACTTAAGAGGTTATGTGTTTCAGGAAGTT
AGAAAAGAACATTTCCGGCCCTTGATGAGTCTCTCAAATTTAAAGACTATCAACTTGGGC
GTTAACTTTATTAAGCAAATTGATTTTACCTTTTTCCAACATTTCCCCAATCTGACAGTC
ATTTACTTGTCAGAAAACAGAATATCGCCCTTGGTAAACGATAGCCTGCAAAATTATACA
AATGGCTCCGCTTTCCAAAGTCATATCCTTAAGCGACGTTCAGCAGATTTTGAGTTTAAC
CCACATTCAAATTTTTATCATAACACCAATCCTTTAATAAAGCCACAGTGTACAGCTTAT
GGCAAAGCCTTAGATTTAAGCTTGAATAGTATTTTCTTTATTGGGCAAAAGCAGTTTAAA
GCTTTTCATGACATTGCCTGCTTAAATCTGTCTTCCAATGGCATTGGTCAACCGTTGCAT
GGAACTGAATTTTCAGCTGTACCGCATATCAAATATTTGGATTTGACAAACAATAGAATA
GACTTTGATGATGATAATGCTCTCAGAGAATTGCCTGAGTTAGAAGTTCTAGATTTCAGC
TACAATGCACACTATTTCCGAATAGCAGGGGTAACGCATCGTCTAGGATTTATTCAAAAT
TTAACACAGCTAAGAGTTTTGAACTTGAGCCACAACAGCATTTACACTTTAACAGAGTAC
AATATGAATAGTATGTCTCTGGAAGAATTAGTTTTCAGTGGAAACCGCCTTGACCTTTTG
TGGAATGCTGAAGACAGAAGGTACAGGAAAATTTTTAAATGTCTCAGGAATCTGACACGG
CTTGATTTATCCTTTAATAACCTCCAGCATATCCCAGATGAAGCATTCCTTAACTTGCCC
CAGAATCTCACCGAACTGTATATAAATGACAATAGATTACATTTCTTTAACTGGACATTA
CTCCAACATTTTCCTCATCTCCACTTGCTTGACCTAAGTAGAAACAAACTCTCCTCTTTA
ACTAATAACCTATCTAAATTCTCACCTTCTCTTCGGACACTGCTACTGAGTCAAAACAAG
ATTTCCCACCTGCCTTCTGGCTTCTTCTCCGAAGCTAGCGGTCTGATACACCTCGATTTA
CGTTTCAACAGGCTAAAGATGATCAACAAAACCACGCTTCAAACTAAGACCACCATCAAT
TTAGCCGTTTTGGAACTTGGTGGAAACCCTTTTGACTGTACCTGTGACATTGGAGATTTT
CGGAGATGGATGGATGAAAATCTGAATATCGCAATTCCTAGATTGGCAGATGTCATCTGT
GCCAGTCCTGGGGATCAAAGGGGGAAGAGTATTGTGAGTTTAGAGCTAACGACGTGTGTT
TCAGATGCCATTGCCGCAATATTATGCTTCTTCACGTTCTTCATCACTGTCACAGTTATG
TTGGCTGCCCTAGCTCACCATTGGTTTTACTGGGATGTTTGGTTTATCTATCACATGTGT
TTAGCTAAGATAAAAGGCTACAGGTCTCTTTCCACATCCCAAACTTTCTACGATGCTTAC
GTTTCTTATGACACCAAAGACGCCTCTGTTACGGACTGGGTGATAAATGAGCTGCGCTTC
CACCTAGAAGAGAGTGAAGAAAAAAACGTGCTCCTCTGTTTAGAGGAGAGGGATTGGGAC
CCGGGATTAGCCATCATCGATAACCTCATGCAGAGCATAAACCAAAGCAAGAAGACAATA
TTTGTTTTAACCAAAAAATATGCAAAGAACTGGAACTTTAAAACAGCATTCTACTTGGCC
TTGCAGAGGCTAATGGATGAGAATATGGATGTGATTGTATTTATTCTGCTGGAGCCAGTG
TTACAGCATTCCCAGTATTTGCGGCTGCGGCAGAGGATCTGCAAGAGCTCCATCCTCCAG
TGGCCTGACAACCCCAAGGCAGAAGGCTTGTTTTGGCAAAGTCTGAAAAATGTGGTCTTA
ACTGAAAATAATTCACGGTATAACAATTTGTATGTTGATTCCATTAAGCAATAC
>EqCa_TLR8_Heq14
ATGATCCTTCAGCCTTTGCTTCTGACCTGCCTTTTCCTGATAATCTCTGATTCCTGTGAG
TTCTTCACTGAAACAAATTATTCTAGAAGCTATCCTTGTGATGAGAAAAGGGAAAATGTT
TCTGTCATTGCAGAGTGCAACGATCGCCGACTGGAAGAAGTTCCCCAAACAGTGGGCAAG
TACGTGACAGAACTAGACCTATCTGATAATTTCATCATCCACATAACAAATGAATCATTT
CAAGGGCTGCAAAATCTTACTAAAATAAATCTAAACCACAATGGCAAGGCACGGTCCCAG
AATGAAAATCCTGACGTAAATAAAAATGGCATGAATATTACAGATGGGGCATTCCTCAAC
CTACAAAACCTAAGAGAGTTACTGCTTGAAGACAACCAGTTAGACAAAATACCCACTGGT
TTGCCAGGGTCTTTAAGAGAACTTAGTCTAATTCAAAACAGAATAACTTCTGTAACTAAA
AAGAATACTTCTGGACTTATGAATTTGGAATATCTCTATTTGGGCTGGAACTGCTATTTT
GGCAACATTTGCAATAAAACTTTTGACATAGAAGACGGAACATTTGAAAGGCTTACAAAC
TTGAAGGTGCTATCATTATCTTTTAACAACCTTTCTCATGTGCCACCCAAACTGCCAAAC
TCCTTGAGAGAGCTTTATCTTAGCAACACCAAGATCAAAAACATCACTCAAGAAGACTTC
AAGGAATTGAGAAATTTGACAGTACTGGATCTAAGCGGGAACTGTCCAAGGTGCTTCAAT
GCACCATTTCCCTGTACACCTTGTGAAAGAGACTCTTCGATTCAGATACATCCTCTTGCT
TTTCAAGACCTGACCGAACTTCGCTACCTAAACCTCTCTAGCACTTCCCTCAGGAAGGTT
CCTGCAATCTGGTTTGACAATATGCACCATCTGAAGGTGCTGCATCTTGAATTCAATTAT
TTAGTGCAGGAAATAGCGTCTGGGGAATTTTTAACGAAACTGCCCTCCTTAGAAATACTT
GACTTATCTTTTAACTATATAGTGACGAAATATCCAAAATATATTGAAATTTCCCCGAAC
TTCTCTAATCTTACGTCTCTCCAGATATTGCACTTAAGAGGTTATGTGTTTCAGGAAGTT
AGAAAAGAACATTTCCGGCCCTTGATGAGTCTCTCAAATTTAAAGACTATCAACTTGGGC
GTTAACTTTATTAAGCAAATTGATTTTACCTTTTTCCAACATTTCCCCAATCTGACAGTC
ATTTACTTGTCAGAAAACAGAATATCGCCCTTGGTAAACGATAGCCTGCAAAATTATACA
AATGGCTCCGCTTTCCAAAGTCATATCCTTAAGCGACGTTCAGCAGATTTTGAGTTTAAC
CCACATTCAAATTTTTATCATAACACCAATCCTTTAATAAAGCCACAGTGTACAGCTTAT
GGCAAAGCCTTAGATTTAAGCTTGAATAGTATTTTCTTTATTGGGCAAAAGCAGTTTAAA
GCTTTTCATGACATTGCCTGCTTAAATCTGTCTTCCAATGGCATTGGTCAACCGTTGCAT
GGAACTGAATTTTCAGCTGTACCGCATATCAAATATTTGGATTTGACAAACAATAGAATA
GACTTTGATGATGATAATGCTCTCAGAGAATTGCCTGAGTTAGAAGTTCTAGATTTCAGC
TACAATGCACACTATTTCCGAATAGCAGGGGTAACGCATCGTCTAGGATTTATTCAAAAT
TTAACACAGCTAAGAGTTTTGAACTTGAGCCACAACAGCATTTACACTTTAACAGAGTAC
AATATGAATAGTATGTCTCTGGAAGAATTAGTTTTCAGTGGAAACCGCCTTGACCTTTTG
TGGAATGCTGAAGACAGAAGGTACAGGAAAATTTTTAAATGTCTCAGGAATCTGACACGG
CTTGATTTATCCTTTAATAACCTCCAGCATATCCCAGATGAAGCATTCCTTAACTTGCCC
CAGAATCTCACCGAACTGTATATAAATGACAATAGATTACATTTCTTTAACTGGACATTA
CTCCAACATTTTCCTCATCTCCACTTGCTTGACCTAAGTAGAAACAAACTCTCCTCTTTA
ACTAATAACCTATCTAAATTCTCACCTTCTCTTCGGACACTGCTACTGAGTCAAAACAAG
ATTTCCCACCTGCCTTCTGGCTTCTTCTCCGAAGCTAGCGGTCTGATACACCTCGATTTA
CGTTTCAACAGGCTAAAGATGATCAACAAAACCACGCTTCAAACTAAGACCACCATCAAT
TTAGCCGTTTTGGAACTTGGTGGAAACCCTTTTGACTGTACCTGTGACATTGGAGATTTT
CGGAGATGGATGGATGAAAATCTGAATATCGCAATTCCTAGATTGGCAGATGTCATCTGT
GCCAGTCCTGGGGATCAAAGGGGGAAGAGTATTGTGAGTTTAGAGCTAACGACGTGTGTT
TCAGATGCCATTGCCGCAATATTATGCTTCTTCACGTTCTTCATCACTGTCACAGTTATG
TTGGCTGCCCTAGCTCACCATTGGTTTTACTGGGATGTTTGGTTTATCTATCACATGTGT
TTAGCTAAGATAAAAGGCTACAGGTCTCTTTCCACATCCCAAACTTTCTACGATGCTTAC
GTTTCTTATGACACCAAAGACGCCTCTGTTACGGACTGGGTGATAAATGAGCTGCGCTTC
CACCTAGAAGAGAGTGAAGAAAAAAACGTGCTCCTCTGTTTAGAGGAGAGGGATTGGGAC
CCGGGATTAGCCATCATCGATAACCTCATGCAGAGCATAAACCAAAGCAAGAAGACAATA
TTTGTTTTAACCAAAAAATATGCAAAGAACTGGAACTTTAAAACAGCATTCTACTTGGCC
TTGCAGAGGCTAATGGATGAGAATATGGATGTGATTGTATTTATTCTGCTGGAGCCAGTG
TTACAGCATTCCCAGTATTTGCGGCTGCGGCAGAGGATCTGCAAGAGCTCCATCCTCCAG
TGGCCTGACAACCCCAAGGCAGAAGGCTTGTTTTGGCAAAGTCTGAAAAATGTGGTCTTA
ACTGAAAATAATTCACGGTATAACAATTTGTATGTTGATTCCATTAAGCAATAC
>EqQu TLR8 XP_046528745.1
ATGATCCTTCAGCCTTTGCTTCTGACCTGCCTTTTCCTGATAATCTCTGATTCCTGTGAG
TCCTTCACTGAAACAAATTATTCTAGAAGCTATCCTTGTGATGAGAAAAGGGAAAATGTT
TCTGTCATTGCAGAGTGCAACGATCGCCGACTGGAAGAAGTTCCCCAAACAGTGGGCAAG
TACGTGACAGAACTAGACCTATCTGATAATTTCATCATCCACATAACAAATGAATCATTT
CAAGGGCTGCAAAATCTTACTAAAATAAATCTAAACCACAATGGCAAGGCACGGTCCCAG
AATGAAAATCCTGACGTAAATAAAAATGGCATGAATATTACAGATGGGGCATTCCTCAAC
CTACAAAACCTAAGAGAGTTACTGCTTGAAGACAACCAGTTAGACAAAATACCCACTGGT
TTGCCAGGGTCTTTAAGAGAACTTAGTCTAATTCAAAACAGAATAACTTCTGTAACTAAA
AAGAATACTTCTGGACTTATGAATTTGGAATATCTCTATTTGGGCTGGAACTGCTATTTT
GGCAACATTTGCAATAAAACTTTTGACATAGAAGACGGAACATTTGAAAGGCTTACAAAC
TTGAAGGTGCTATCATTATCTTTTAACAACCTTTCTCATGTGCCACCCAAACTGCCAAAC
TCCTTGAGAGAGCTTTATCTTAGCAACACCAAGATCAAAAACATCACTCAAGAAGACTTC
AAGGAATTGAGAAATTTGACAGTACTGGATCTAAGCGGGAACTGTCCAAGGTGCTTCAAT
GCACCATTTCCCTGTACACCTTGTGAAAGAGACTCTTCGATTCAGATACATCCTCTTGCT
TTTCAAGACCTGACCGAACTTCGCTACCTAAACCTCTCTAGCACTTCCCTCAGGAAGGTT
CCTGCAATCTGGTTTGACAATATGCACCATCTGAAGGTGCTGCATCTTGAATTCAATTAT
TTAGTGCAGGAAATAGCGTCTGGGGAATTTTTAACAAAACTGCCCTCCTTAGAAATACTT
GACTTATCTTTTAACTATATAGTGACGAAATATCCAAAATATATTGAAATTTCCCCGAAC
TTCTCTAATCTTACGTCTCTCCAGATATTGCACTTAAGAGGTTATGTGTTTCAGGAAGTT
AGAAAAGAACATTTCCGGCCCTTGATGAGTCTCTCAAATTTAAAGACTATCAACTTGGGC
GTTAACTTTATTAAGCAAATTGATTTTACCTTTTTCCAACATTTCCCCAATCTGACAGTC
ATTTACTTGTCAGAAAACAGAATATCGCCCTTGGTAAATGATAGCCTGCAAAATTATACA
AATGGCTCCGCTTTCCAAAGTCATATCCTTAAGCGACGTTCAGCAGATTTTGAGTTTAAC
CCACATTCAAATTTTTATCATAACACCAATCCTTTAATAAAGCCACAGTGTACAGCTTAT
GGCAAAGCCTTAGATTTAAGCTTGAATAGTATTTTCTTTATTGGGCAAAAGCAGTTTAAA
GCTTTTCATGACATTGCCTGCTTAAATCTGTCTTCCAATGGCATTGGTCAACCGTTGCAT
GGAACTGAATTTTCAGCTGTACCGCATATCAAATATTTGGATTTGACAAACAATAGAATA
GACTTTGATGATGATAATGCTCTCAGAGAATTGCCTGAGTTAGAAGTTCTAGATTTCAGC
TACAATGCACACTATTTCCGAATAGCAGGGGTAACGCATCGTCTAGGATTTATTCAAAAT
TTAACACAGCTAAGAGTTTTGAATTTGAGCCACAACAGCATTTACACTTTAACAGAGTAC
AATATGAATAGTATGTCTCTGGAAGAATTAGTTTTCAGTGGAAACCGCCTTGACCTTTTG
TGGAATGCTGAAGACAGAAGGTACAGGAAAATTTTTAAGTGTCTCAGGAATCTGACACGG
CTTGATTTATCCTTTAATAACCTCCAGCACATCCCAGATGAAGCATTCCTTAACTTGCCC
CAGAATCTTACCGAACTGTATATAAATGACAATAGATTACATTTCTTTAACTGGACATTA
CTCCAACATTTTCCTCATCTCCACTTGCTTGACCTAAGTAGAAACAAACTCTCCTCTTTA
ACTAATAACCTATCTAAATTCTCACCTTCTCTTCGGACACTGCTACTGAGTCAAAACAAG
ATTTCCCACCTGCCTTCTGGCTTCTTCTCCGAAGCTAGCAGTCTGATACACCTCGATTTA
CGTTTCAACAGGCTAAAGATGATCAACAAAACCACGCTTCAAACTAAGACCACCATCAAT
TTAGCCGTTTTGGAACTTGGTGGAAACCCTTTTGACTGTACCTGTGACATTGGAGATTTT
CGGAGATGGATGGATGAAAATCTGAATATCGCAATTCCTAGATTGGCAGATGTCATCTGT
GCCAGTCCTGGGGATCAAAGGGGGAAGAGTATTGTGAGTTTAGAGCTAACGACGTGTGTT
TCAGATGCCATTGCCGCAATATTATGCTTCTTCACGTTCTTCATCACTGTCACAGTTATG
TTGGCTGCCCTAGCTCACCATTGGTTTTACTGGGATGTTTGGTTTATCTATCACATGTGT
TTAGCTAAGATAAAAGGCTACAGGTCTCTTTCCACATCCCAAACTTTCTATGATGCTTAC
GTTTCTTATGACACCAAAGACGCCTCTGTTACGGACTGGGTGATAAATGAGCTGCGCTTC
CACCTAGAAGAGAGTGAAGAAAAAAACGTGCTCCTCTGTTTAGAGGAGAGGGATTGGGAC
CCGGGATTAGCCATCATCGATAACCTCATGCAGAGCATAAACCAAAGCAAGAAGACAATA
TTTGTTTTAACCAAAAAATATGCAAAAAACTGGAACTTTAAAACAGCATTCTACTTGGCC
TTGCAGAGGCTAATGGATGAGAATATGGACGTGATTGTATTTATTCTGCTGGAGCCAGTG
TTACAGCATTCCCAGTATTTGCGGCTGCGGCAGAGGATCTGCAAGAGCTCCATCCTCCAG
TGGCCTGACAACCCCAAGGCAGAAGGCTTGTTTTGGCAAAGTCTGAAAAATGTGGTCTTA
ACTGAAAATAATTCACGGTATAACAATTTGTATGTTGATTCCATTAAGCAGTAC
>EqAs TLR8 XP_044620394.1
ATGATCCTTCAGCCTTTGCTTCTGACCTGCCTTTTCCTGATAATCTCTGATTCCTGTGAG
TTCTTCACTGAAACAAATTATTCTAGAAGCTATCCTTGTGATGAGAAAAGGGAAAATGTT
TCTGTCATTGCAGAGTGCAACGATCGCCGACTGGAAGAAGTTCCCCAAACAGTGGGCAAG
TACGTGACAGAACTAGACCTATCTGATAATTTCATCATCCACATAACAAATGAATCATTT
CAAGGGCTGCAAAATCTTACTAAAATAAATCTAAACCACAATGGCAAGGCACGGTCCCAG
AATGAAAATCCTGACGTAAATAAAAATGGCATGAATATTACAGATGGGGCATTCCTCAAC
CTACAAAACCTAAGAGAGTTACTGCTTGAAGACAACCAGTTAGACAAAATACCCACTGGT
TTGCCAGGGTCTTTAAGAGAACTTAGTCTAATTCAAAACAGAATAACTTCTGTAACTAAA
AAGAATACTTCTGGACTTATGAATTTGGAATATCTCTATTTGGGCTGGAACTGCTATTTT
GGCAACATTTGCAATAAAACTTTTGACATAGAAGACGGAACATTTGAAAGGCTTACAAAC
TTGAAGGTGCTATCATTATCTTTTAACAACCTTTCTCATGTGCCACCCAAACTGCCAAAC
TCCTTGAGAGAGCTTTATCTTAGCAACACCAAGATCAAAAACATCACTCAAGAAGACTTC
AAGGAATTGAGAAATTTGACAGTACTGGATCTAAGCGGGAACTGTCCAAGGTGCTTCAAT
GCACCATTTCCCTGTACACCTTGTGAAAGAGACTCTTCGATTCAGATACATCCTCTTGCT
TTTCAAGACCTGACCGAACTTCGCTACCTAAACCTCTCTAGCACTTCCCTCAGGAAGGTT
CCTGCAATCTGGTTTGACAATATGCACCATCTGAAGGTGCTGCATCTTGAATTCAATTAT
TTAGTGCAGGAAATAGCGTCTGGGGAATTTTTAACAAAACTGCCCTCCTTAGAAATACTT
GACTTATCTTTTAACTATATAGTGACGAAATATCCAAAATATATTGAAATTTCCCCGAAC
TTCTCTAATCTTACGTCTCTCCAGATATTGCACTTAAGAGGTTATGTGTTTCAGGAAGTT
AGAAAAGAACATTTCCGGCCCTTGATGAGTCTCTCAAATTTAAAGACTATCAACTTGGGC
GTTAACTTTATTAAGCAAATTGATTTTACCTTTTTCCAACATTTCCCCAATCTGACAGTC
ATTTACTTGTCAGAAAACAGAATATCACCCTTGGTAAATGATAGCCTGCAAAATTATACA
AATGGCTCCGCTTTCCAAAGTCATATCCTTAAGCGACGTTCAGCAGATTTTGAGTTTAAC
CCACATTCAAATTTTTATCATAACACCAATCCTTTAATAAAGCCACAGTGTACAGCTTAT
GGCAAAGCCTTAGATTTAAGCTTGAATAGTATTTTCTTTATTGGGCAAAAGCAGTTTAAA
GCTTTTCATGACATTGCCTGCTTAAATCTGTCTTCCAATGGCATTGGTCAACCGTTGCAT
GGAACTGAATTTTCAGCTGTACCGCATATCAAATATTTGGATTTGACAAACAATAGAATA
GACTTTGATGATGATAATGCTCTCAGAGAATTGCCTGAGTTAGAAGTTCTAGATTTCAGC
TACAATGCACACTATTTCCGAATAGCAGGGGTAACGCATCGTCTAGGATTTATTCAAAAT
TTAACACAGCTAAGAGTTTTGAATTTGAGCCACAACAGCATTTACACTTTAACAGAGTAC
AATATGAATAGTATGTCTCTGGAAGAATTAGTTTTCAGTGGAAACCGCCTTGACCTTTTG
TGGAATGCTGAAGACAGAAGGTACAGGAAAATTTTTAAGTGTCTCAGGAATCTGACACGG
CTTGATTTATCCTTTAATAACCTCCAGCACATCCCAGATGAAGCATTCCTTAACTTGCCC
CAGAATCTTACCGAACTGTATATAAATGACAATAGATTACATTTCTTTAACTGGACATTA
CTCCAACATTTTCCTCATCTCCACTTGCTTGACCTAAGTAGAAACAAACTCTCCTCTTTA
ACTAATAACCTATCTAAATTCTCACCTTCTCTTCGGACACTGCTACTGAGTCAAAACAAG
ATTTCCCACCTGCCTTCTGGCTTCTTCTCCGAAGCTAGCGGTCTGATACACCTCGATTTA
CGTTTCAACAGGCTAAAGATGATCAACAAAACCACGCTTCAAACTAAGACCACCATCAAT
TTAGCCGTTTTGGAACTTGGTGGAAACCCTTTTGACTGTACCTGTGACATTGGAGATTTT
CGGAGATGGATGGATGAAAATCTGAATATCGCAATTCCTAGATTGGCAGATGTCATCTGT
GCCAGTCCTGGGGATCAAAGGGGGAAGAGTATTGTGAGTTTAGAGCTAACGACGTGTGTT
TCAGATGCCATTGCCGCAATATTATGCTTCTTCACGTTCTTCATCACTGTCACAGTTATG
TTGGCTGCCCTAGCTCACCATTGGTTTTACTGGGATGTTTGGTTTATCTATCACATGTGT
TTAGCTAAGATAAAAGGCTACAGGTCTCTTTCCACATCCCAAACTTTCTATGATGCTTAC
GTTTCTTATGACACCAAAGACGCCTCTGTTACGGACTGGGTGATAAATGAGCTGCGCTTC
CACCTAGAAGAGAGTGAAGAAAAAAACGTGCTCCTCTGTTTAGAGGAGAGGGATTGGGAC
CCGGGATTAGCCATCATCGATAACCTCATGCAGAGCATAAACCAAAGCAAGAAGACAATA
TTTGTTTTAACCAAAAAATATGCAAAAAACTGGAACTTTAAAACAGCATTCTACTTGGCC
TTGCAGAGGCTAATGGATGAGAATATGGACGTGATTGTATTTATTCTGCTGGAGCCAGTG
TTACAGCATTCCCAGTATTTGCGGCTGCGGCAGAGGATCTGCAAGAGCTCCATCCTCCAG
TGGCCTGACAACCCCAAGGCAGAAGGCTTGTTTTGGCAAAGTCTGAAAAATGTGGTCTTA
ACTGAAAATAATTCACGGTATAACAATTTGTATGTTGATTCCATTAAGCAATAC
>EqCa TLR8 NP_001104771.1
ATGATCCTTCAGCCTTTGCTTCTGACCTGCCTTTTCCTGATAATCTCTGATTCCTGTGAG
TTCTTCACTGAAACAAATTATTCTAGAAGCTATCCTTGTGATGAGAAAAGGGAAAATGTT
TCTGTCATTGCAGAGTGCAACGATCGCCGACTGGAAGAAGTTCCCCAAACAGTGGGCAAG
TACGTGACAGAACTAGACCTATCTGATAATTTCATCATCCACATAACAAATGAATCATTT
CAAGGGCTGCAAAATCTTACTAAAATAAATCTAAACCACAATGGCAAGGCACGGTCCCAG
AATGAAAATCCTGACGTAAATAAAAATGGCATGAATATTACAGATGGGGCATTCCTCAAC
CTACAAAACCTAAGAGAGTTACTGCTTGAAGACAACCAGTTAGACAAAATACCCACTGGT
TTGCCAGGGTCTTTAAGAGAACTTAGTCTAATTCAAAACAGAATAACTTCTGTAACTAAA
AAGAATACTTCTGGACTTATGAATTTGGAATATCTCTATTTGGGCTGGAACTGCTATTTT
GGCAACATTTGCAATAAAACTTTTGACATAGAAGACGGAACATTTGAAAGGCTTACAAAC
TTGAAGGTGCTATCATTATCTTTTAACAACCTTTCTCATGTGCCACCCAAACTGCCAAAC
TCCTTGAGAGAGCTTTATCTTAGCAACACCAAGATCAAAAACATCACCCAAGAAGACTTC
AAGGAATTGAGAAATTTGACAGTACTGGATCTAAGCGGGAACTGTCCAAGGTGCTTCAAT
GCACCATTTCCCTGTACACCTTGTGAAAGAGACTCTTCGATTCAGATACATCCTCTTGCT
TTTCAAGACCTGACCGAACTTCGCTACCTAAACCTCTCTAGCACTTCCCTCAGGAAGGTT
CCTGCAATCTGGTTTGACAATATGCACCATCTGAAGGTGCTGCATCTTGAATTCAATTAT
TTAGTGCAGGAAATAGCGTCTGGGGAATTTTTAACGAAACTGCCCTCCTTAGAAATACTT
GACTTATCTTTTAACTATATAGTGACGAAATATCCAAAATATATTGAAATTTCCCCGAAC
TTCTCTAATCTTACGTCTCTCCAGATATTGCACTTAAGAGGTTATGTGTTTCAGGAAGTT
AGAAAAGAACATTTCCGGCCCTTGATGAGTCTCTCAAATTTAAAGACTATCAACTTGGGC
GTTAACTTTATTAAGCAAATTGATTTTACCTTTTTCCAACATTTCCCCAATCTGACAGTC
ATTTACTTGTCAGAAAACAGAATATCGCCCTTGGTAAACGATAGCCTGCAAAATTATACA
AATGGCTCCGCTTTCCAAAGTCATATCCTTAAGCGACGTTCAGCAGATTTTGAGTTTAAC
CCACATTCAAATTTTTATCATAACACCAATCCTTTAATAAAGCCACAGTGTACAGCTTAT
GGCAAAGCCTTAGATTTAAGCTTGAATAGTATTTTCTTTATTGGGCAAAAGCAGTTTAAA
GCTTTTCATGACATTGCCTGCTTAAATCTGTCTTCCAATGGCATTGGTCAACCGTTGCAT
GGAACTGAATTTTCAGCTGTACCGCATATCAAATATTTGGATTTGACAAACAATAGAATA
GACTTTGATGATGATAATGCTCTCAGAGAATTGCCTGAGTTAGAAGTTCTAGATTTCAGC
TACAATGCACACTATTTCCGAATAGCAGGGGTAACGCATCGTCTAGGATTTATTCAAAAT
TTAACACAGCTAAGAGTTTTGAACTTGAGCCACAACAGCATTTACACTTTAACAGAGTAC
AATATGAATAGTATGTCTCTGGAAGAATTAGTTTTCAGTGGAAACCGCCTTGACCTTTTG
TGGAATGCTGAAGACAGAAGGTACAGGAAAATTTTTAAATGTCTCAGGAATCTGACACGG
CTTGATTTATCCTTTAATAACCTCCAGCATATCCCAGATGAAGCATTCCTTAACTTGCCC
CAGAATCTCACCGAACTGTATATAAATGACAATAGATTACATTTCTTTAACTGGACATTA
CTCCAACATTTTCCTCATCTCCACTTGCTTGACCTAAGTAGAAACAAACTCTCCTCTTTA
ACTAATAACCTATCTAAATTCTCACCTTCTCTTCGGACACTGCTACTGAGTCAAAACAAG
ATTTCCCACCTGCCTTCTGGCTTCTTCTCCGAAGCTAGCGGTCTGATACACCTCGATTTA
CGTTTCAACAGGCTAAAGATGATCAACAAAACCACGCTTCAAACTAAGACCACCATCAAT
TTAGCCGTTTTGGAACTTGGTGGAAACCCTTTTGACTGTACCTGTGACATTGGAGATTTT
CGGAGATGGATGGATGAAAATCTGAATATCGCAATTCCTAGATTGGCAGATGTCATCTGT
GCCAGTCCTGGGGATCAAAGGGGGAAGAGTATTGTGAGTTTAGAGCTAACGACGTGTGTT
TCAGATGCCATTGCCGCAATATTATGCTTCTTCACGTTCTTCATCACTGTCACAGTTATG
TTGGCTGCCCTAGCTCACCATTGGTTTTACTGGGATGTTTGGTTTATCTATCACATGTGT
TTAGCTAAGATAAAAGGCTACAGGTCTCTTTCCACATCCCAAACTTTCTACGATGCTTAC
GTTTCTTATGACACCAAAGACGCCTCTGTTACGGACTGGGTGATAAATGAGCTGCGCTTC
CACCTAGAAGAGAGTGAAGAAAAAAACGTGCTCCTCTGTTTAGAGGAGAGGGATTGGGAC
CCGGGATTAGCCATCATCGATAACCTCATGCAGAGCATAAACCAAAGCAAGAAGACAATA
TTTGTTTTAACCAAAAAATATGCAAAGAACTGGAACTTTAAAACAGCATTCTACTTGGCC
TTGCAGAGGCTAATGGATGAGAATATGGATGTGATTGTATTTATTCTGCTGGAGCCAGTG
TTACAGCATTCCCAGTATTTGCGGCTGCGGCAGAGGATCTGCAAGAGCTCCATCCTCCAG
TGGCCTGACAACCCCAAGGCAGAGGGCTTGTTTTGGCAAAGTCTGAAAAATGTGGTCTTA
ACTGAAAATAATTCACGGTATAACAATTTGTATGTTGATTCCATTAAGCAATAC
>EqPr TLR8 XP_008505434.1
ATGATCCTTCAGCCTTTGCTTCTGACCTGCCTTTTCCTGATAATCTCTGATTCCTGTGAG
TTCTTCACTGAAACAAATTATTCTAGAAGCTATCCTTGTGATGAGAAAAGGGAAAATGTT
TCTGTCATTGCAGAGTGCAACGATCGCCGACTGGAAGAAGTTCCCCAAACAGTGGGCAAG
TACGTGACAGAACTAGACCTATCTGATAATTTCATCATCCACATAACAAATGAATCATTT
CAAGGGCTGCAAAATCTTACTAAAATAAATCTAAACCACAATGGCAAGGCACGGTCCCAG
AATGAAAATCCTGACGTAAATAAAAATGGCATGAATATTACAGATGGGGCATTCCTCAAC
CTACAAAACCTAAGAGAGTTGCTGCTTGAAGACAACCAGTTAGACAAAATACCCACTGGT
TTGCCAGGGTCTTTAAGAGAACTTAGTCTAATTCAAAACAGAATAACTTCTGTAACTAAA
AAGAATACTTCTGGACTTATGAATTTGGAATATCTCTATTTGGGCTGGAACTGCTATTTT
GGCAACATTTGCAATAAAACTTTTGACATAGAAGACGGAACATTTGAAAGGCTTACAAAC
TTGAAGGTGCTATCATTATCTTTTAACAACCTTTCTCATGTGCCACCCAAACTGCCAAAC
TCCTTGAGAGAGCTTTATCTTAGCAACACCAAGATCAAAAACATCACTCAAGAAGACTTC
AAGGAATTGAGAAATTTGACAGTACTGGATCTAAGCGGGAACTGTCCAAGGTGCTTCAAT
GCACCATTTCCCTGTACACCTTGTGAAAGAGACTCTTCGATTCAGATACATCCTCTTGCT
TTTCAAGACCTGACCGAACTTCGCTACCTAAACCTCTCTAGCACTTCCCTCAGGAAGGTT
CCTGCAATCTGGTTTGACAATATGCACCATCTGAAGGTGCTGCATCTTGAATTCAATTAT
TTAGTGCAGGAAATAGCGTCTGGGGAATTTTTAACGAAACTGCCCTCCTTAGAAATACTT
GACTTATCTTTTAACTATATAGTGACGAAATATCCAAAATATATTGAAATTTCCCCGAAC
TTCTCTAATCTTACGTCTCTCCAGATATTGCACTTAAGAGGTTATGTGTTTCAGGAAGTT
AGAAAAGAACATTTCCGGCCCTTGATGAGTCTCTCAAATTTAAAGACTATCAACTTGGGC
GTTAACTTTATTAAGCAAATTGATTTTACCTTTTTCCAACATTTCCCCAATCTGACAGTC
ATTTACTTGTCAGAAAACAGAATATCGCCCTTGGTAAACGATAGCCTGCAAAATTATACA
AATGGCTCCGCTTTCCAAAGTCATATCCTTAAGCGACGTTCAGCAGATTTTGAGTTTAAC
CCACATTCAAATTTTTATCATAACACCAATCCTTTAATAAAGCCACAGTGTACAGCTTAT
GGCAAAGCCTTAGATTTAAGCTTGAATAGTATTTTCTTTATTGGGCAAAAGCAGTTTAAA
GCTTTTCATGACATTGCCTGCTTAAATCTGTCTTCCAATGGCATTGGTCAACCGTTGCAT
GGAACTGAATTTTCAGCTGTACCGCATATCAAATATTTGGATTTGACAAACAATAGAATA
GACTTTGATGATGATAATGCTCTCAGAGAATTGCCTGAGTTAGAAGTTCTAGATTTCAGC
TACAATGCACACTATTTCCGAATAGCAGGGGTAACGCATCGTCTAGGATTTATTCAAAAT
TTAACACAGCTAAGAGTTTTGAACTTGAGCCACAACAGCATTTACACTTTAACAGAGTAC
AATATGAATAGTATGTCTCTGGAAGAATTAGTTTTCAGTGGAAACCGCCTTGACCTTTTG
TGGAATGCTGAAGACAGAAGGTACAGGAAAATTTTTAAATGTCTCAGGAATCTGACACGG
CTTGATTTATCCTTTAATAACCTCCAGCATATCCCAGATGAAGCATTCCTTAACTTGCCC
CAGAATCTCACCGAACTGTATATAAATGACAATAGATTACATTTCTTTAACTGGACATTA
CTCCAACATTTTCCTCATCTCCACTTGCTTGACCTAAGTAGAAACAAACTCTCCTCTTTA
ACTAATAACCTATCTAAATTCTCACCTTCTCTTCGGACACTGCTACTGAGTCAAAACAAG
ATTTCCCACCTGCCTTCTGGCTTCTTCTCCGAAGCTAGCGGTCTGATACACCTCGATTTA
CGTTTCAACAGGCTAAAGATGATCAACAAAACCACGCTTCAAACTAAGACCACCATCAAT
TTAGCCGTTTTGGAACTTGGTGGAAACCCTTTTGACTGTACCTGTGACATTGGAGATTTT
CGGAGATGGATGGATGAAAATCTGAATATCGCAATTCCTAGATTGGCAGATGTCATCTGT
GCCAGTCCTGGGGATCAAAGGGGGAAGAGTATTGTGAGTTTAGAGCTAACGACGTGTGTT
TCAGATGCCATTGCCGCAATATTATGCTTCTTCACGTTCTTCATCACTGTCACAGTTATG
TTGGCTGCCCTAGCTCACCATTGGTTTTACTGGGATGTTTGGTTTATCTATCACATGTGT
TTAGCTAAGATAAAAGGCTACAGGTCTCTTTCCACATCCCAAACTTTCTACGATGCTTAC
GTTTCTTATGACACCAAAGACGCCTCTGTTACGGACTGGGTGATAAATGAGCTGCGCTTC
CACCTAGAAGAGAGTGAAGAAAAAAACGTGCTCCTCTGTTTAGAGGAGAGGGATTGGGAC
CCGGGATTAGCCATCATCGATAACCTCATGCAGAGCATAAACCAAAGCAAGAAGACAATA
TTTGTTTTAACCAAAAAATATGCAAAGAACTGGAACTTTAAAACAGCATTCTACTTGGCC
TTGCAGAGGCTAATGGATGAGAATATGGATGTGATTGTATTTATTCTGCTGGAGCCAGTG
TTACAGCATTCCCAGTATTTGCGGCTGCGGCAGAGGATCTGCAAGAGCTCCATCCTCCAG
TGGCCTGACAACCCCAAGGCAGAAGGCTTGTTTTGGCAAAGTCTGAAAAATGTGGTCTTA
ACTGAAAATAATTCACGGTATAACAATTTGTATGTTGATTCCATTAAGCAATAC
>EqCa TLR8 ATDM01031215.1: 8226-11342
ATGATCCTTCAGCCTTTGCTTCTGACCTGCCTTTTCCTGATAATCTCTGATTCCTGTGAG
TTCTTCACTGAAACAAATTATTCTAGAAGCTATCCTTGTGATGAGAAAAGGGAAAATGTT
TCTGTCATTGCAGAGTGCAACGATCGCCGACTGGAAGAAGTTCCCCAAACAGTGGGCAAG
TACGTGACAGAACTAGACCTATCTGATAATTTCATCATCCACATAACAAATGAATCATTT
CAAGGGCTGCAAAATCTTACTAAAATAAATCTAAACCACAATGGCAAGGCACGGTCCCAG
AATGAAAATCCTGACGTAAATAAAAATGGCATGAATATTACAGATGGGGCATTCCTCAAC
CTACAAAACCTAAGAGAGTTGCTGCTTGAAGACAACCAGTTAGACAAAATACCCACTGGT
TTGCCAGGGTCTTTAAGAGAACTTAGTCTAATTCAAAACAGAATAACTTCTGTAACTAAA
AAGAATACTTCTGGACTTATGAATTTGGAATATCTCTATTTGGGCTGGAACTGCTATTTT
GGCAACATTTGCAATAAAACTTTTGACATAGAAGACGGAACATTTGAAAGGCTTACAAAC
TTGAAGGTGCTATCATTATCTTTTAACAACCTTTCTCATGTGCCACCCAAACTGCCAAAC
TCCTTGAGAGAGCTTTATCTTAGCAACACCAAGATCAAAAACATCACTCAAGAAGACTTC
AAGGAATTGAGAAATTTGACAGTACTGGATCTAAGCGGGAACTGTCCAAGGTGCTTCAAT
GCACCATTTCCCTGTACACCTTGTGAAAGAGACTCTTCGATTCAGATACATCCTCTTGCT
TTTCAAGACCTGACCGAACTTCGCTACCTAAACCTCTCTAGCACTTCCCTCAGGAAGGTT
CCTGCAATCTGGTTTGACAATATGCACCATCTGAAGGTGCTGCATCTTGAATTCAATTAT
TTAGTGCAGGAAATAGCGTCTGGGGAATTTTTAACGAAACTGCCCTCCTTAGAAATACTT
GACTTATCTTTTAACTATATAGTGACGAAATATCCAAAATATATTGAAATTTCCCCGAAC
TTCTCTAATCTTACGTCTCTCCAGATATTGCACTTAAGAGGTTATGTGTTTCAGGAAGTT
AGAAAAGAACATTTCCGGCCCTTGATGAGTCTCTCAAATTTAAAGACTATCAACTTGGGC
GTTAACTTTATTAAGCAAATTGATTTTACCTTTTTCCAACATTTCCCCAATCTGACAGTC
ATTTACTTGTCAGAAAACAGAATATCGCCCTTGGTAAACGATAGCCTGCAAAATTATACA
AATGGCTCCGCTTTCCAAAGTCATATCCTTAAGCGACGTTCAGCAGATTTTGAGTTTAAC
CCACATTCAAATTTTTATCATAACACCAATCCTTTAATAAAGCCACAGTGTACAGCTTAT
GGCAAAGCCTTAGATTTAAGCTTGAATAGTATTTTCTTTATTGGGCAAAAGCAGTTTAAA
GCTTTTCATGACATTGCCTGCTTAAATCTGTCTTCCAATGGCATTGGTCAACCGTTGCAT
GGAACTGAATTTTCAGCTGTACCGCATATCAAATATTTGGATTTGACAAACAATAGAATA
GACTTTGATGATGATAATGCTCTCAGAGAATTGCCTGAGTTAGAAGTTCTAGATTTCAGC
TACAATGCACACTATTTCCGAATAGCAGGGGTAACGCATCGTCTAGGATTTATTCAAAAT
TTAACACAGCTAAGAGTTTTGAACTTGAGCCACAACAGCATTTACACTTTAACAGAGTAC
AATATGAATAGTATGTCTCTGGAAGAATTAGTTTTCAGTGGAAACCGCCTTGACCTTTTG
TGGAATGCTGAAGACAGAAGGTACAGGAAAATTTTTAAATGTCTCAGGAATCTGACACGG
CTTGATTTATCCTTTAATAACCTCCAGCATATCCCAGATGAAGCATTCCTTAACTTGCCC
CAGAATCTCACCGAACTGTATATAAATGACAATAGATTACATTTCTTTAACTGGACATTA
CTCCAACATTTTCCTCATCTCCACTTGCTTGACCTAAGTAGAAACAAACTCTCCTCTTTA
ACTAATAACCTATCTAAATTCTCACCTTCTCTTCGGACACTGCTACTGAGTCAAAACAAG
ATTTCCCACCTGCCTTCTGGCTTCTTCTCCGAAGCTAGCGGTCTGATACACCTCGATTTA
CGTTTCAACAGGCTAAAGATGATCAACAAAACCACGCTTCAAACTAAGACCACCATCAAT
TTAGCCGTTTTGGAACTTGGTGGAAACCCTTTTGACTGTACCTGTGACATTGGAGATTTT
CGGAGATGGATGGATGAAAATCTGAATATCGCAATTCCTAGATTGGCAGATGTCATCTGT
GCCAGTCCTGGGGATCAAAGGGGGAAGAGTATTGTGAGTTTAGAGCTAACGACGTGTGTT
TCAGATGCCATTGCCGCAATATTATGCTTCTTCACGTTCTTCATCACTGTCACAGTTATG
TTGGCTGCCCTAGCTCACCATTGGTTTTACTGGGATGTTTGGTTTATCTATCACATGTGT
TTAGCTAAGATAAAAGGCTACAGGTCTCTTTCCACATCCCAAACTTTCTACGATGCTTAC
GTTTCTTATGACACCAAAGACGCCTCTGTTACGGACTGGGTGATAAATGAGCTGCGCTTC
CACCTAGAAGAGAGTGAAGAAAAAAACGTGCTCCTCTGTTTAGAGGAGAGGGACTGGGAC
CCGGGATTAGCCATCATCGATAACCTCATGCAGAGCATAAACCAAAGCAAGAAGACAATA
TTTGTTTTAACCAAAAAATATGCAAAGAACTGGAACTTTAAAACAGCATTCTACTTGGCC
TTGCAGAGGCTAATGGATGAGAATATGGATGTGATTGTATTTATTCTGCTGGAGCCAGTG
TTACAGCATTCCCAGTATTTGCGGCTGCGGCAGAGGATCTGCAAGAGCTCCATCCTCCAG
TGGCCTGACAACCCCAAGGCAGAGGGCTTGTTTTGGCAAAGTCTGAAAAATGTGGTCTTA
ACTGAAAATAATTCACGGTATAACAATTTGTATGTTGATTCCATTAAGCAATAC
>TaIn TLR8 PVIE01001303.1:120434-123547
ATGACCCTTCAGCCTTTGCTTCTGACCTGCCTTTTCCTGCTAATCTCTGATTCCTGTGAG
TTCTTCACTGAAGCAAATTATTCTAGAAGCTATCCTTGTGATGAGAAAAGACAAAATGTC
TCCATTATTGCAGAATGCAACAATCGTCGACTGGAAGAAGTTCCCCAAACAGTGGGCAAA
TATGTGACAGAACTAGACCTGTCTGATAATTTCATCATACACATAACAAATGAATCATTT
CAAGGGCTGCAAAATCTTACTAAAATAAATCTAAACCACAACGTCCAGCTACAGGCCCAG
AATGAAAATCCTGATGTAAATACAAGTGGCATGAATATTACAGATGGGGCATTCCTCAAC
CTACAAAACCTAAGAGAGTTACTGCTTGAAGAGAACTGGTTAGACAAAATACCCACTGGT
TTGCCAGGGTCTTTAAGAGAACTTAGTCTAATTCAAAACAGAATAACTTCTCTAACTAAA
AAGAACACTTCTGGACTTATGAATTTGGAGCATCTCTATTTGGGCTGGAACTGCTATTTT
GGCAATATTTGTAATAAAACTTTTGACATAGAAGATGGAACATTTGAAAGGCTTACAAAT
TTGAAGGTGCTATCATTATCTTTTAATAACCTTTCCCACGTGCCACCCAAACTGCCAAAC
TCCTTAAGAGAACTTTATCTTAGCAACACCAAGATCAAAAACATCACTCAAGAAGACTTC
AAGGAACTGAGAAATTTAACAGTACTAGATTTAAGCGGGAACTGTCCAAGGTGCTTCAAT
GCGCCATTTCCCTGTACACCTTGTGAAGGAGGCTCTTCAATTCAGATACATCCTCTTGCT
TTTCAAACTCTAACAGAACTTCACTACCTAAACCTCTCTAGCACTTCCCTCCGGAAGGTT
CCTGCAACCTGGTTTGACAATATGCATCATCTGAAGGTGCTGCATCTTGAATTCAATTAT
TTAGTGCAGGAAATAGCCTCTGGGGAATTTTTAACAAAACTGCCCTCCTTAGAAATACTT
GACTTATCTTTTAACTATATAGAGACGAAATATCCACAATATATTAAAATTTCCCCAAAC
TTCTCTAACCTTACATCTCTCCAGATATTGCACTTAAGAGGTTATGTGTTTCAGGAAGTT
AGAAAAGAAGATTTCCAGCCCCTGATGAGTCTCTCGAATTTAAAGACTATCAACTTGGGT
GTTAACTTTATTAAGCAAATTGATTTTACCTTTTTCCAACATTTCCCCAACCTGACAATC
ATTTACTTGTCAGAAAACAGAATATCGCCCTTGGTAAATGATATCCCACAAAATTATACA
AATGGCTTGGCTTTGCAAAGTCATATCCTTAAGCCACGCTCAGCAGATTTTGAGTTTGAC
CCACATTCAAATTTTTATCATAACACCAATCCTTTAATAAAGCCACAATGTGCAGCTTAT
GGAAAAGCCTTAGATTTAAGTTTGAACAGTATTTTCTTTATTGGGCAAAAGCAATTTAAA
GCTTTTCATGACATTGCCTGCTTAAATCTGTCTTCAAATGGCATTGGTCAACCGTTACAT
GGGACTGAATTTTCAGCTGTACCTCATATCAAATATTTGGATTTGACAAACAATAGAATA
GACTTTGATGATGATCATGCACTCAGAGAATTGCCCGAGTTAGAAGTTCTAGATTTCAGC
TATAATGCACACTATTTCCGAATAGCAGGGGTAACACATCGTCTAGGATTTATTCAAAAT
TTAACGCAGCTAAAAGTTTTGAATTTGAGCCACAACAGCATTTTTACTTTAACAGAGTAC
ACTATGAATAGCACGTCCCTGGAAGAATTAGTTTTCAGTGGAAACCGCCTTGACCTTTTG
TGGAATGCTGAAGACAGCAGGTACAGGAAGATTTTTAAATGTCTCAGGAAACTGACGCGG
CTTGATTTATCCTTTAATAACCTCCAGCATATCCCAGATGAAGCATTCCTTAACTTGCCC
CAGAGTCTCGCTGAACTGTATATAAATGATAATAAATTACATTTCTTTAACTGGACCTTA
CTCCAGCATTTTCCTCATCTTCACTTGCTTGACTTAAGTGGAAACAAACTCTCTTCTTTA
ACTAATACCTTATCCAAATTCACTCCTTCTCTTCGGACACTGCTACTGAGTCAAAACAAG
ATTTCTCACCTGCCCTCCGGCTTCCTTTCTGAAGCCAGTGGTCTGATACACCTCGACTTA
CGTTTCAACAGGCTAAAGATGATCAACAAATCCACGCTTCAAACTAAGACGACCATCAAT
TTAGCCATTTTGGAACTTGGTGGAAACCCTTTTGACTGTACCTGTGACATTGGAGATTTT
CGAAGATGGATGGATGAAAATCTCAATATCGCAATTCCTAGATTGGCAGATGTCATTTGT
TCTAGTCCTGGGGATCAAAGAGGGAAGAGTATTGTGAGTCTAGAGCTAACGACGTGTGTT
TCAGATACCATTGCTGCAGTATTATGCTTCTTCACATTCTTTATCACTGTCACGGTTATG
TTGGCTGCCTTGGCTCACCACTGGTTTTACTGGGATGTTTGGTTTATCTATCATGTGTGT
TTAGCTAAGGTAAAAGGCTACAGGTCTCTTTCCACATCCCAAACTTTCTATGATGCTTAC
GTTTCTTATGACACCAAAGATGCCTCTGTTACAGACTGGGTGATAAATGAGCTGCGCTTC
CACCTAGAAGAGAGTGAGGAAAAAAATGTGCTCCTCTGTTTAGAGGAGAGGGATTGGGAC
CCGGGATTAGCCATCATCGATAACCTCATGCAGAGCATAAACCAAAGCAAGAAAACAATA
TTTGTTTTAACCAAACAGTATGCAAAAAACTGGAACTTTAAAACGGCATTCTACTTGGCG
TTGCAGAGGCTAATGGATGAGAACATGGATGTGATTGTATTCATTCTGCTGGAGCCAGTG
TTACAGCATTCTCAGTACTTGAGGCTGCGGCAGAGGATCTGCAAGAGCTCCATCCTCCAG
TGGCCTGACAACCCCAAGGCAGAAGGCTTGTTTTGGCAAAGTCTGAAAAATGTGGTCTTA
ACTGAAAATAATTCACGGTATAACAATTTGTACGTTGATTCCATTAAGCAATAC
>TaTe TLR8 PVID01005005.1:114309-117422
ATGACCCTTCAGCCTTTGCTTCTGACCTGCCTTTTCCTGCTAATCTCTGATTCCTGTGAG
TTCTTCACTGAAGCAAATTATTCTAGAAGCTATCCTTGTGATGAGAAAAGACAAAATGTC
TCCATTATTGCAGAATGCAACAATCGTCGACTGGAAGAAGTTCCCCAAACAGTGGGCAAA
TATGTGACAGAACTAGACCTGTCTGATAATTTCATCATACACATAACAAATGAATCATTT
CAAGGGCTGCAAAATCTTACTAAAATAAATCTAAACCACAACGTCCAGCTACAGGCCCAG
AATGAAAATCCTGATGTAAATACAAGTGGCATGAATATTACAGACGGGGCGTTCCTCAAC
CTACAAAACCTAAGAGAGTTACTGCTTGAAGAGAACTGGTTAGACAAAATACCCACTGGT
TTGCCAGGGTCTTTAAGAGAACTTAGTCTAATTCAAAACAGAATAACTTCTCTAACTAAA
AAGAACACTTCTGGACTTATGAACCTGGAACATCTCTATTTGGGCTGGAACTGCTATTTT
GGCAATATTTGTAATAAAACTTTTGACATAGAAGATGGAACATTTGAAAGGCTTACAAAT
TTGAAGGTGCTATCATTATCTTTTAATAACCTTTCCCACGTGCCACCCAAACTGCCAAAC
TCCTTAAGAGAACTTTATCTTAGCAACACCAAGATCAAAAACATCACTCAAGAAGACTTC
AAGGAACTGAGAAATTTAACAGTACTAGATTTAAGCGGGAACTGTCCAAGGTGCTTCAAT
GCGCCATTTCCCTGTACACCTTGTGAAGGAGGCTCTTCAATTCAGATACATCCTCTTGCT
TTTCAAACTCTAACCGAACTTCACTACCTAAACCTCTCTAGCACTTCCCTCCGGAAGGTT
CCTGCCACCTGGTTTGACAATATGCATCATCTGAAGGTGCTGCATCTTGAATTCAATTAT
TTAGTGCAGGAAATAGCCTCTGGGGAATTTTTAACAAAACTGCCCTCCTTGGAAATACTT
GACTTATCTTTTAACTATATAGAGACGAAATATCCACAATATATTAAAATTTCCCCAAAC
TTCTCTAACCTTACATCTCTCCAGATATTGCACTTAAGAGGTTATGTGTTTCAGGAAGTT
AGAAAAGAAGATTTCCAGCCCCTGATGAGTCTCTCGAATTTAAAGACTATCAACTTGGGT
GTTAACTTTATTAAGCAAATTGATTTTACCTTTTTCCAACATTTCCCCAACCTGACAATC
ATTTACTTGTCAGAAAACAGAATATCGCCCTTGGTAAATGATATCCCACAAAATTATACA
AATGGCTTGGCTTTGCAAAGTCATATCCTTAAGCCACGCTCAGCAGATTTTGAGTTTGAC
CCACATTCAAATTTTTATCATAACACCAATCCTTTAATAAAGCCACAATGTGCAGCTTAT
GGCAAAGCCTTAGATTTAAGTTTGAACAGTATTTTCTTTATTGGGCAAAAGCAATTTAAA
GCTTTTCATGACATTGCCTGCTTAAATCTGTCTTCAAATGGCATTGGTCAACCGTTACAT
GGGACTGAATTTTCAGCTGTACCTCATATCAAATATTTGGATTTGACAAACAATAGAATA
GACTTTGATGATGATCATGCACTCAGAGAATTGCCCGAGTTAGAAGTTCTAGATTTCAGC
TACAATGCACACTATTTCCGAATAGCAGGGGTAACACATCGTCTAGGATTTATTCAAAAT
TTAACGCAGCTAAAAGTTTTGAATTTGAGCCACAACAGCATTTTTACTTTAACAGAGTAC
ACTATGAATAGCACGTCCCTGGAAGAATTAGTTTTCAGTGGAAACCGCCTTGACCTTTTG
TGGAATGCTGAAGACAGCAGGTACAGGAAGATTTTTAAATGTCTCAGGAAACTGACGCGG
CTTGATTTATCCTTTAATAACCTCCAGCATATCCCAGATGAAGCATTCCTTAACTTGCCC
CAGAGTCTCACTGAACTGTATATAAATGATAATAAATTACATTTCTTTAACTGGACCTTA
CTCCAGCATTTTCCTCATCTTCACTTGCTTGACTTAAGTGGAAACAAACTCCCTTCTTTA
ACTAATACCTTATCCAAATTCACTCCTTCTCTTCGGACACTGCTACTGAGTCAAAACAAG
ATTTCTCACCTGCCCTCTGGCTTCCTTTCTGAAGCCAGTGGTCTGATACACCTCGACTTA
CGTTTCAACAGGCTAAAGATGATCAACAAATCCACGCTTCAAACTAAGACGACCATCAAT
TTAGCCATTTTGGAACTTGGTGGAAACCCTTTTGACTGTACCTGTGACATTGGAGATTTT
CGAAGATGGATGGATGAAAATCTCAATATTGCAATTCCTAGATTGGCAGATGTCATTTGT
TCTAGTCCTGGGGATCAAAGAGGGAAGAGTATTGTGAGTCTAGAGCTAACGACGTGTGTT
TCAGATACCATTGCTGCAGTATTATGCTTCTTCACATTCTTTATCACTGTCACGGTTATG
TTGGCTGCCTTGGCTCACCATTGGTTTTACTGGGATGTTTGGTTTATCTATCATGTGTGT
TTAGCTAAGGTAAAAGGCTACAGGTCTCTTTCCACATCCCAAACTTTCTATGATGCTTAC
GTTTCTTATGACACCAAAGATGCCTCTGTTACAGACTGGGTGATAAATGAGCTGCGCTTC
CACCTAGAAGAGAGTGAAGAAAAAAATGTGCTCCTCTGTTTAGAGGAGAGGGATTGGGAC
CCGGGATTAGCCATCATCGATAACCTCATGCAGAGCATAAACCAAAGCAAGAAAACAATA
TTTGTTTTAACCAAAAAGTATGCAAAAAACTGGAACTTTAAAACGGCATTCTACTTGGCG
TTGCAGAGGCTGATGGATGAGAACATGGATGTGATTGTATTCATTCTGCTGGAGCCAGTG
TTACAGCATTCTCAGTACTTGAGGCTGCGGCAGAGGATCTGCAAGAGCTCCATCCTCCAG
TGGCCTGACAACCCCAAGGCAGAAGGCTTGTTTTGGCAAAGTCTGAAAAATGTGGTCTTA
ACTGAAAATAATTCACGGTATAACAATTTGTACGTTGATTCCATTAAGCAATAC
>RhUn TLR8 BOSQ02006735.1:443-3556 
ATGACCCTTCAGCCTTTGCTTCTGACCTGCCTTTTCCTGCTAATCTCTGATTCCTATGAG
TTCTTCACTGAAGCAAATTATTCTAGAAGCTATCCTTGTGATGAGAAAAGACAAAATATC
TCTGTTATTGCAGAGTGCAACAATCGTCGACTGGAAGAAGTTCCCCAAACAGTAGGCAAA
TATGTGACAGAACTAGATCTGTCTGATAATTTCATCATGCACATAACAAATGAATCATTT
CAAGGGCTGCAAAATCTTACTAAAATAAATCTAAACCACAACATCAAGCTACAGGCCCAG
AATGAAAATCCTGATGCAAATACAAACGGCATGAATATTACAGACGGGGCATTCCTCAAC
CTAGAAAACCTAAGAGAGTTACTGCTTGAAGACAACCGGTTAGACAAAATACCCACTGGT
TTGCCAGGGTCTTTAAGAGAACTTAGTCTAATTCAAAACAGAATAACTTTTCTAACTAAA
AAGAACACTTCTGGACTCATTAATTTGGAACATCTCTATTTGGGCTGGAACTGCTATTTT
GGCAATATTTGTAATAAAACCTTTGACATAGAAGACGGAACATTTGAAAGGCTTACAAAT
TTGAAGGTGCTATCATTATCTTTTAATAACCTTTCCCACGTGCCACCCAAACTGCCAAAC
TCCCTAAGAGAACTTTATCTTAGCAACGCCAAGATCAAAAACATCACTCAAGAAGACTTC
AAGGAACTGAGAAATTTAACAGTACTCGATTTAAGTGGGAACTGTCCAAGGTGTTTCAAT
GCGCCTTTTCCCTGTACACCTTGTGAAGGAGGCTCTTCACTTCAGATACATCCTCTTGCT
TTTCAAACCCTGACCGAACTTCACTACCTAAACCTCTCTAGCACTTCCCTCCGGAAGATT
CCTGCAACCTGGTTTGACAATATGCGTCATCTGAAGGTGCTGCATCTTGAATTCAATTAT
TTAGTGCAGGAAATAGCCTCTGGGGAATTCTTAACAAAACTGCCCTCCTTAGAAATACTT
GACTTATCTTTTAACTATATAGAGACGAAATATCCACAGTATATTAAAATTTCCCCAAAC
TTCTCTAATCTTACATCTCTCCAGATATTGCACTTAAGAGGTTATGTGTTTCAGGAAGTT
AGAAAAGAAGATTTCCAGCCTCTAATGAGTCTTTCAAATTTAAGGACTATCAACCTGGGT
GTTAACTTTATTAAGCAAATTGATTTTACCTTTTTCCAACATTTCCCCAACCTGACAATC
ATTTACTTGTCAGAAAACAGAATATCGCCCTTGGTAAATGATATCCCGCAAAATTATACA
AATGGCTCCGCTTTCCGTAGTCATATCCTTAAGCCACGCTCAGCAGATTTTGAGTTTGAC
CCACATTCAAATTTTTATCATAACACCAATCCTTTAATAAAGCCACAATGTACAGCTTAT
GGCAAAGCCTTAGATTTAAGCTTGAACAGTATTTTCTTTATTGGGCAAAAGCAATTTAAA
GCTTTTCATGACATTGCCTGCTTAAATCTGTCTTCAAATAGCATTGGTCAACCGTTACAT
GGAACTGAATTTTCAGCTGTACCTCATATAAAATATTTGGATTTGACAAACAATAGAATA
GACTTTGACGATGATAATGCGCTCAGAGAATTGCCCGAGTTGGAAGTTCTAGATTTCAGC
CGCAATGCACACTATTTCCGAATAGCAGGGGTAACGCATCGTCTAGGATTTATTCAAAAT
TTAACACAGCTAAAGGTTTTGAACTTGAGCTACAACGGCATTTTTACTTTAACAGAGTAC
AATATGAATAGCGTGTCCCTGGAAGAATTAGTTTTCAGTGGAAACCGCCTTGACCTTTTG
TGGAATGCTGAAGACAGCAGGTACAGGAAGATTTTTAAATATCTCGGGAATCTGACACGG
CTTGATTTATCTTTTAATAACCTCCAGCGTATCCCAGATGAAGCATTCCTTAACTTGCCC
CAGAGTCTCACTGAACTGTATATAAATAATAATATATTACATTTCTTTAACTGGACGTCA
CTCCAGCATTTTCCTCATCTCCACTTGCTTGACTTAAGTGGAAACAAACTCTCCTCTTTA
ACTAACAGCCTATCCAAATTCACACCTTCCCTTCGGACACTGCTACTGAGTCAAAACAAG
ATTTCCTACCTGCCCTCCGGCTTCCTTTCCGAAGCCAGTGGTCTGATACACCTCGATTTA
CGTTTCAACAGGCTAAAGATGATCAACAAATCCACGCTTCAAACTAAGACCCCCATCAAT
TTAGCCATTTTGGAACTTGGTGGAAACCCTTTTGAATGTACCTGTGACATTGGAGATTTT
CGAAGATGGATGGATGAAAATCTGAATATCACAATTCCTAGATTGGCGGACGTCTTGTGC
GCCAGTCCTGGGGATCAAAGAGGGAAGAGTATTGTGAGTCTAGAGCTAATGACATGCGTT
TCAGATACCATCGCCGCGGTGTTATGCTTCTTCACATTCTTTATCACTGTCACGGTGATG
TTGGCTGCCTTGGCTCACCATTGGTTCTACTGGGATGTTTGGTTTATCTATCATGTGTGT
TTAGCTAAGGTAAAAGGCTACAGGTCTCTTTCCACATCCCAAACTTTCTATGATGCTTAC
GTTTCTTATGACACCAAAGATGCCTCTGTCACGGATTGGGTGCTAAATGAGCTGCGTTTC
CACCTAGAAGAGAGTGAAGAAAAAAATGTGCTCCTCTGTTTAGAGGAGAGGGATTGGGAC
CCGGGATTAGCCATCATCGATAACCTCATGCAGAGCATAAACCAAAGCAAGAAAACAATA
TTTGTTTTAACCAAAAAGTATGCAAAAAACTGGAATTTTAAAACAGCATTCTACTTGGCC
TTGCAGAGGCTAATGGATGAGAATATGGATGTGATTGTATTTATTCTGCTGGAGCCAGTG
TTACAACATTCTCAGTATTTGAGGCTGCGGCAGAGGATCTGCAAGAGCTCCATCCTCCAA
TGGCCTGACAACCCCAAGGCAGAAGGCTTGTTTTGGCAAAGTCTGAAAAATGTGGTCTTA
ACTGAAAATAATTCACGGTATAACAACTTGTATGTTGATTCCATTAAGCAATAC
>DiBi TLR8 CM036987.1:10352427-10355540
ATGACCCTACAGCCTTTGCTTCTGACCTGCCTTTTCCTGCTAATCTCTGATTCCTATGAG
TTCTTCACTGAAGCAAATTATTCTAGAAGCTATCCTTGTGATGAGAAAAGACAAAACATC
TCTGTTATTGCAGAGTGCAACAATCGTCGACTGGAAGAAGTTCCCCAAACGGTAGGCAAA
TATGTGACAGAACTAGATCTGTCTGATAATTTCATCATGCACATAACAAATGAATCATTT
CAAGGGCTGCAAAATCTTACTAAAATAAATCTAAACCACAACATCAAGCTACAGGCCCAG
AATGAAAATCCTGATGCAAATACAAACGGCATGAATATTACAGACGGGGCGTTCCTCAAC
CTAGAAAACCTAAGAGAGTTACTGCTTGAAGACAACCGGTTAGAAAAAATACCCACTGGT
TTGCCAGGGTCTTTAAGAGAACTTAGTCTAATTCAAAACAGAATAACTTCTCTATCTAAA
AAGAACACTTCTGGACTCGTGAATTTGGAACATCTCTATTTGGGCTGGAACTGCTATTTT
GGCAATATTTGTAATAAAACCTTTGACATAGAAGACGGAACATTTGAAAGGCTTACAAAT
TTGAAGGTGCTATCATTATCTTTTAATAACCTTTCCCACGTGCCACCCAAACTGCCAAAC
TCCCTAAGAGAACTTTATCTTAGCAACGCCAAGATCAAAAACATCACTCAAGAAGACTTC
AAGGAACTGAGAAATTTAACAGTACTAGATTTAAGCGGGAACTGTCCAAGGTGTTTCAAT
GCGCCTTTTCCCTGTACACCTTGTGAAGGAGGCTCTTCAATTCAGATACATCCTCTTGCT
TTTCAAACCCTGACAGAACTTCACTACCTAAACCTCTCTAGCACTTCCCTCCGGAAGGTT
CCTGCAACCTGGTTTGACAATATGCATCATCTGAAGGTGCTGCATCTTGAATTCAATTAT
TTAGTGCAGGAAATAGCCTCTGGGGAATTCTTAACGAAACTGCCCTCCTTAGAAATACTT
GACTTATCTTTTAACTATATAGAGACGAAATATCCACAGTATATTAAAATTTCCCCAAAC
TTCTCTAATCTTACATCTCTGCAGATATTGCACTTAAGAGGTTATGTGTTTCAGGAAGTT
AGAACAGAAGATTTCCAGCCTCTAATGAGTCTTTCAAATTTAAGGACTATCAACTTGGGC
GTTAACTTTATTAAGCAAATTGATTTTACCTTTTTCCAACATTTCCCCAACCTGACAATC
ATTTACTTGTCAGAAAACAGAATATCGCCCTTGGTAAATGATATCCCGCAAAATTATACA
AATGGCTCTGCTTTCCATAGTCATATCCTTAAGCCACGCTCAGCAGATTTTGAGTTTGAC
CCACATTCAAATTTTTATCATAACACCAATCCTTTAATAAAGCCACAATGTGCAGCTTAT
GGCAAAGCCTTAGATTTAAGCTTGAACAGTATTTTCTTTATTGGGCAAAAGCAATTTAAA
GCTTTTCATGACATTGCCTGCTTAAATCTGTCTTCAAATAGCATTGGTCAACCGTTACAT
GGAACTGAATTTTCAGCTGTACCTCATATAAAATATTTGGATTTGACAAACAATAGAATA
GACTTTGATGATGATAATGCGCTCAGAGAATTGCCCGAGTTGGAAGTTCTAGATTTCAGC
CGCAATGCACACTATTTCCGAATAGCAGGGGTAACACATCGTCTAGGATTTATTCAAAAT
TTAACACAGCTAAAGGTTTTGAACTTGAGCTACAACGGCATTTTTACTTTAACAGAGTAC
AATATGAATAGCGTGTCCCTGGAAGAATTAGTTTTCAGTGGAAACCGCCTTGACCTTTTG
TGGAATGCTGAAGACAGCAGGTACAGGAAGATTTTTAAATATCTCGGGAATCTGACACGG
CTTGATTTATCCTTTAATAACCTCCAGCGTATCCCAGATGAAGCATTCCTTAACTTGCCC
CAGAGTCTCACTGAACTGTATATAAATAATAATAAATTACATTTCTTTAACTGGACGTCA
CTCCAGCATTTTCCTCATCTCCACTTGCTTGACTTAAGTGGAAACAAACTCTCCTCTTTA
ACTAATAGCCTATCCAAATTCACACCTTCCCTTCGGACACTGCTACTGAGTCAAAACAAG
ATTTCCTACCTGCCCTCTGGCTTCCTTTCTGAAGCCAGTGGTCTGATACACCTCGATTTA
CGTTTCAACAGGCTAAAGATGATCAACAAATCCACACTTCAAACTAAGACCCCCATCAAT
TTAGCCATTTTGGAACTTGGTGGAAACCCTTTTGAATGTACCTGTGACATTGGAGATTTT
CGAAGATGGATGGATGAAAATCTGAATATCACAATTCCTAGATTGGCGGATGTCTTGTGT
GCCAGTCCTGGGGATCAAAGAGGGAAGAGTATTATGAGTCTAGAGCTAACGACGTGCGTT
TCAGATACCATCGCCGCGGTGTTATGCTTCTTCACATTCTTTATCACTGTCACAGTGATG
TTGGCTGCCTTGGCTCACCATTGGTTCTACTGGGATGTTTGGTTTATCTATCATGTGTGT
TTAGCTAAGGTAAAAGGCTACAGGTCTCTTTCCACATCCCAAACTTTCTATGATGCTTAC
GTTTCTTATGACACCAAAGATGCCTCTGTCACGGATTGGGTGCTAAATGAGCTGCGTTTC
CACCTAGAAGAGAGTGAAGAAAAAAATGTGCTCCTCTGTTTAGAGGAGAGGGATTGGGAC
CCGGGATTAGCCATCATCGATAACCTCATGCAGAGCATAAACCAAAGCAAGAAAACAATA
TTTGTTTTAACCAAAAAGTATGCAAAAAACTGGAATTTTAAAACAGCATTCTACTTGGCC
TTGCAGAGGCTAATGGATGAGAATATGGATGTGATTGTATTTATTCTGCTGGAGCCAGTG
TTACAGCATTCTCAGTATTTGAGGCTGCGGCAGAGGATCTGCAAGAGCTCCATCCTCCAA
TGGCCTGACAACCCCAAGGCAGAAGGCTTGTTTTGGCAAAGTCTGAAAAATGTGGTCTTA
ACTGAAAATAATTCACGGTATAACAACTTGTATGTTGATTCCATTAAGCAATAC
>DiSu TLR8 PEKH010009301.1:384065-387178
ATGACCCTTCAGCCTTTGCTTCTGACCTGCCTTTTCCTGCTAATCTCTGATTCCTATGAG
TTCTTCACTGAAGCAAATTATTCTAGAAGCTATCCTTGTGATGAGAAAAGACAAAACATC
TCTGTTATTGCAGAGTGCAACAATCGTCGACTGGAAGAAGTTCCCCAAACGGTAGGCAAA
TATGTGACAGAACTAGATCTGTCTGATAATTTCATCATGCACATAACAAATGAATCATTT
CAAGGGCTGCAAAATCTTACTAAAATAAATCTAAACCACAACATCAAGCTACAGGCCCAG
AATGAAAATCCTGATGCAAATACAAACGGCATGAATATTACAGACGGGGCGTTCCTCAAC
CTAGAAAACCTAAGAGAGTTACTGCTTGAAGACAACCGGTTAGACAAAATACCCACTGGT
TTGCCAGGGTCTTTAAGAGAACTTAGTCTAATTCAAAACAGAATAACTTCTCTAACTAAA
AAGAACACTTCTGGACTCATGAATTTGGAACATCTCTATTTGGGCTGGAACTGCTATTTT
GGCAATATTTGTAATAAAACCTTTGACATAGAAGACGGAACATTTGAAAGGCTTACAAAT
TTGAAGGTGCTATCATTATCTTTTAATAACCTTTCCCACGTGCCACCCAAACTGCCAAAC
TCCCTAAGAGAACTTTATCTTAGCAACGCCAAGATCAAAAACATCACTCAAGAAGACTTC
AAGGAACTGAGAAATTTAACAGTACTAGATTTAAGCGGGAACTGTCCAAGGTGTTTCAAT
GCGCCTTTTCCCTGTACACCTTGTGAAGGAGGCTCTTCAATTCAGATACATCCTCTTGCT
TTTCAAACCCTGACCGAACTTCACTACCTAAACCTCTCTAGCACTTCCCTCCGGAAGGTT
CCTGCAACCTGGTTTGACAATATGCATCATCTGAAGGTGCTGCATCTTGAATTCAATTAT
TTAGTGCAGGAAATAGCCTCTGGGGAATTCTTAACGAAACTGCCCTCCTTAGAAATACTT
GACTTATCTTTTAACTATATAGAGACGAAATATCCACAGTATATTAAAATTTCCCAAAAC
TTCTCTAATCTTACATCTCTCCAGATATTGCACTTAAGAGGTTATGTGTTTCAGGAAGTT
AGAAAAGAAGATTTCCAGCCTCTAATGAGTCTTTCAAATTTAAGGACTATCAACCTGGGC
GTTAACTTTATTAAGCAAATTGATTTTACCTTTTTCCAACATTTCCCCAACCTGACAATC
ATTTACTTGTCAGAAAACAGAATATCGCCCTTGGTAAATGATATCCCGCAAAATTATACA
AATGGCTCCGCTTTCCATAGTCATATCCTTAAGCCACGCTCAGCAGATTTTGAGTTTGAC
CCACATTCAAATTTTTATCATAACACCAATCCTTTAATAAAGCCACAATGTACAGCTTAT
GGCAAAGCCTTAGATTTAAGCTTGAACAGTATTTTCTTTATTGGGCAAAAGCAATTTAAA
GCTTTTCATGACATTGCCTGCTTAAATCTGTCTTCAAATAGCATTGGTCAACCGTTACAT
GGAACTGAATTTTCAGCTGTACCTCATATAAAATATTTGGATTTGACAAACAATAGAATA
GACTTTGATGATGATAATGCGCTCAGAGAATTGCCCGAGTTGGAAGTTCTAGATTTCAGC
CGCAATGCACACTATTTCCGAATAGCAGGGGTAACGCATCGTCTAGGATTTATTCAAAAT
TTAACACAGCTAAAGGTTTTGAACTTGAGCTACAACGGCATTTTTACTTTAACAGAGTAC
AATATGAATAGCGTGTCCCTGGAAGAATTAGTTTTCAGTGGAAACCGCCTTGACCTTTTG
TGGAATGCTGAAGACAGCAGGTACAGGAAGATTTTTAAATATCTCGGGAATCTGACACGG
CTTGATTTATCCTTTAATAACCTCCAGCGTATCCCAGATGAAGCATTCCTTAACTTGCCC
CAGAGTCTCACTGAACTGTATATAAATAATAATAAATTACATTTCTTTAACTGGACGTCA
CTCCAGCATTTTCCTCATCTCCACTTGCTTGACTTAAGTGGAAACAAACTCTCCTCTTTA
ACTAATAGCCTATCCAAATTCACACCTTCCCTTCGGACACTGCTACTGAGTCAAAACAGG
ATTTCCTACCTGCCCTCCGGCTTCCTTTCCGAAGCCAGTGGTCTGATACACCTCGATTTA
CGGTTCAACAGGCTAAAGATGATCAACAAATCCACACTTCAAACTAAGACCCCCATCAAT
TTAGCCATTTTGGAACTTGGTGGAAACCCTTTTGAATGTACCTGTGACATTGGAGATTTT
CGAAGATGGATGGATGAAAATCTGAATATCACAATTCCTAGATTGGCGGATGTCTTGTGC
GCCAGTCCTGGGGATCAAAGAGGGAAGAGTATTGTGAGTCTAGAGCTAATGACGTGCGTT
TCAGATACCATCGCCGCGGTGTTATGCTTCTTCACATTCTTTATCACTGTCACGGTGATG
TTGGCTGCCTTGGCTCACCATTGGTTCTACTGGGATGTTTGGTTTATCTATCATGTGTGT
TTAGCTAAGGTAAAAGGCTACAGGTCTCTTTCCACATCCCAAAGTTTCTATGATGCTTAC
GTTTCTTATGACACCAAAGATGCCTCTGTCACGGATTGGGTGCTAAATGAGCTGCGTTTC
CACCTAGAAGAGAGTGAAGAAAAAAATGTCCTCCTCTGTTTAGAGGAGAGGGATTGGGAC
CCGGGATTAGCCATCATCGATAACCTCATGCAGAGCATAAACCAAAGCAAGAAAACAATA
TTTGTTTTAACCAAAAAGTATGCAAAAAACTGGAATTTTAAAACAGCATTCTACTTGGCC
TTGCAGAGGCTAATGGATGAGAATATGGATGTGATTGTATTTATTCTGCTGGAGCCAGTG
TTACAGCATTCTCAGTATTTGAGGCTGCGGCAAAGGATCTGCAAGAGCTCCATCCTCCAA
TGGCCTGACAACCCCAAGGCAGAAGGCTTGTTTTGGCAAAGTCTGAAAAATGTGGTCTTA
ACTGAAAATAATTCACGGTATAACAACTTGTATGTTGATTCCATTAAGCAATAC
>CeSi TLR8 XP_004435172.1
ATGACCCTACAGCCTTTGCTTCTGACCTGCCTTTTCCTGCTAATCTCTGATTCCTATGAG
TTCTTCACTGAAGCAAATTATTCTAGAAGCTATCCTTGTGATGAGAAAAGACAAAACATC
TCTGTTATTGCAGAGTGCAACAATCGTCGACTGGAAGAAGTTCCCCAAACGGTAGGCAAA
TATGTGACAGAACTAGATCTGTCTGATAATTTCATCATGCACATAACAAATGAATCATTT
CAAGGGCTGCAAAATCTTACTAAAATAAATCTAAACCACAACATCAAGCTACAGGCCCAG
AATGAAAATCCTGATGCAAATACAAACGGCATGAATATTACAGACGGGGCGTTCCTCAAC
CTAGAAAACCTAAGAGAGTTACTGCTTGAAGACAACCGGTTAGACAAAATACCCACTGGT
TTACCAGGGTCTTTAAGAGAACTTAGTCTAATTCAAAACAGAATAACTTCTCTATCTAAA
AAGAACACTTCTGGACTCATGAATTTGGAACATCTCTATTTGGGCTGGAACTGCTATTTT
GGCAATATTTGTAATAAAACCTTTGACATAGAAGACGGAACATTTGAAAGGCTTACAAAT
TTGAAGGTGCTATCATTATCTTTTAATAACCTTTCCCACGTGCCACCCAAGCTGCCAAAC
TCCCTAAGAGAACTTTATCTTAGCAACGCCAAGATCAAAAACATCACTCAAGAAGACTTC
AAGGAACTGAGAAATTTGACAGTACTAGATTTAAGCGGGAACTGTCCAAGGTGTTTCAAT
GCGCCTTTTCCCTGTACACCTTGTGAAGGAGGCTCTTCAATTCAGATACATCCTCTTGCT
TTTCAAACCCTGACAGAACTTCACTACCTAAACCTCTCTAGCACTTCCCTCCGGAAGGTT
CCTGCAACCTGGTTTGACAATATGCATCATCTGAAGGTGCTGCATCTTGAATTCAATTAT
TTAGTGCAGGAAATAGCCTCTGGGGAATTCTTAACGAAACTGCCCTCCTTAGAAATACTT
GACTTATCTTTTAACTATATAGAGACGAAATATCCGCAGTATATTAAAATTTCCCCAAAC
TTCTCTAATCTTACATCTCTGCAGATATTGCACTTAAGAGGTTATGTGTTTCAGGAAGTT
AGAACAGAAGATTTCCAGCCTCTAATGAGTCTTTCAAATTTAAGGACTATCAACTTGGGC
GTTAACTTTATTAAGCAAATTGATTTTACCTTTTTCCAACATTTCCCCAACCTGACAATC
ATTTACTTGTCAGAAAACAGAATATCGCCCTTGGTAAATGATATCCCTCAAAATTATACA
AATGGCTCTGCTTTCCATAGTCATATCCTTAAGCCACGCTCAGCAGATTTTGAGTTTGAC
CCACATTCAAATTTTTATCATAACACCAATCCTTTAATAAAGCCACAATGTGCAGCTTAT
GGCAAAGCCTTAGATTTAAGCTTGAACAGTATTTTCTTTATTGGGAAAAAGCAATTTAAA
GCTTTTCATGACATTGCCTGCTTAAATCTGTCTTCAAATAGCATTGGTCAACCGTTACAT
GGAACTGAATTTTCAGCTGTACCTCATATAAAATATTTGGATTTGACAAACAATAGAATA
GACTTTGATGATGATAATGCGCTCAGAGAATTGCCCGAGTTGGAAGTTCTAGATTTCAGC
CGCAATGCACACTATTTCCGAATAGCAGGGGTAACGCATCGTCTAGGATTTATTCAAAAT
TTAACACAGCTAAAGGTTTTGAACTTGAGCTACAATGGCATTTTTACTTTAACAGAGTAC
AATATGAATAGCGTGTCCCTGGAAGAATTAGTTTTCAGTGGAAACCGCCTTGACCTTTTG
TGGAATGCTGAAGACAGCAGGTACAGGAAGATTTTTAAATATCTCGGGAATCTGACACGG
CTTGATTTATCCTTTAATAACCTCCAGCGTATCCCAGATGAAGCATTCCTTAACTTGCCC
CAGAGTCTCACTGAACTGTATATAAATAATAATAAATTACATTTCTTTAACTGGACGTCA
CTCCAGCATTTTCCTCATCTCCACTTGCTTGACTTAAGTGGAAACAAACTCTCCTCTTTA
ACTAATAGCCTATCCAAATTCACACCTTCCCTTCGGACACTGCTACTGAGTCAAAACAAG
ATTTCCTACCTGCCCTCCGGCTTCCTTTCTGAAGCCAGTGGTCTGATACACCTCGATTTA
CGTTTCAACAGGCTAAAGATGATCAACAAATCCACGCTTCAAACTAAGACCCCCATCAAG
TTAGCCATTTTGGAACTTGGTGGAAACCCTTTTGAATGTACCTGTGACATTGGAGATTTT
CGAAGATGGATGGATGAAAATCTGAATATCACAATTCCTAGATTGGCGGATGTCTTGTGC
GCCAGTCCTGGGGATCAAAGAGGGAAGAGTATTATGAGTCTAGAGCTAACGACGTGCGTT
TCAGATACCATTGCCGCGGTGTTATGCTTCTTCACATTCTTTATCACTGTCACGGTGATG
TTGGCTGCCTTGGCTCACCATTGGTTCTACTGGGATGTTTGGTTTATCTATCATGTGTGT
TTAGCTAAGGTAAAAGGCTACAGGTCTCTTTCCACATCCCAAACTTTCTATGATGCTTAT
GTTTCTTATGACACCAAAGATGCCTCTGTCACGGATTGGGTGCTAAATGAGCTGCGTTTC
CACCTAGAAGAGAGTGAAGAAAAAAATGTTCTCCTTTGTTTAGAGGAGAGGGATTGGGAC
CCGGGATTAGCCATCATCGATAACCTCATGCAGAGCATAAACCAAAGCAAGAAAACAATA
TTCGTTTTAACCAAAAAGTATGCAAAAAACTGGAATTTTAAAACAGCATTCTACTTGGCC
TTGCAAAGGCTAATGGATGAGAATATGGATGTGATTGTATTTATTCTGCTGGAGCCAGTG
TTACAGCATTCTCAGTATTTGAGGCTGCGGCAGAGGATCTGCAAGAGCTCCATCCTCCAA
TGGCCTGACAACCCCAAGGCAGAAGGCTTGTTTTGGCAAAGTCTGAAAAATGTGGTCTTA
ACTGAAAATAATTCACGGTATAACAACTTGTATGTTGATTCCATTAAGCAATAC
