# Supplementary material for: Twelve toll-like receptor (TLR) genes in the family Equidae – comparative genomics, selection and evolution
Source: Vet Res Commun. 2023 Oct 24;48(2):725–41. doi: 10.1007/s11259-023-10245-4 (PMC10998774; doi:10.1007/s11259-023-10245-4)
Supplement: Supplementary file 3 — Supplementary Material 3 [file 11259_2023_10245_MOESM3_ESM.zip › TLR9 AA.fas]

>EqGr TLR9 Heq1
MGPCHGALQPLSLLVQAAMLAVALAQGTLPPFLPCELQPHGLVNCNWLFLKSVPHFSAAA
PRDNVTSLSLLSNRIHHLHDSDFAQLSNLQKLNLKWNCPPAGLSPMHFPCHMTIEPNTFL
AVPTLEELNLSYNGITTVPALPSSLVSLILSRTNILQLDPTSLTGLHALRFLYMDGNCYY
KNPCGRALEVAPGALLGLGNLTHLSLKYNNLTTVPRSLPPSLEYLLLSYNHIVTLAPEDL
ANLTALRVLDVGGNCRRCDHARNPCVECPHKFPQLHSDTFSHLSRLEGLVLKDSSLYQLN
PRWFRGLGNLTVLDLSENFLYDCITKTKAFQGLAQLRRLNLSFNYHKKVSFAHLTLAPSF
GSLLSLQELDMHGIFFRSLSQKTLQPLARLPMLQRLYLQMNFINQAQLGIFKDFPGLRYV
DLSDNRISGAVEP-VATTGEVDGGKKVWLTSRDLTPGPLDTPSSEDFMPSCKNLSFTLDL
SRNNLVTVQPEMFAQLSRLQCLRLSHNSISQAVNGSQFVPLTSLQVLDLSHNKLDLYHGR
SFTELPRLEALDLSYNSQPFSMRGVGHNLSFVAQLPTLRYLSLAHNGIHSRVSQQLCSTS
LWALDFSGNSLSQMWAEGDLYLRFFQGLRSLIRLDLSQNRLHTLLPCTLGNLPKSLQLLR
LRNNYLAFFNWSSLTLLPNLETLDLAGNQLKALSNGSLPSGTQLQRLDVSRNSIIFVVPG
FFALATRLRELNLSANALRTVEPSWFGFLAGSLEVLDVSANPLHCACGAAFVDFLLQVQA
AVPGLPSRVKCGSPGQLQGRSIFAQDLRLCLDESLSWDCFGLSLLVVALGLAMPMLHHLC
GWDLWYCFHLGLAWLPRRGWRRGADALSYDAFVVFDKAQSAVADWVYNELRVRLEERRGR
RALRLCLEERDWLPGKTLFENLWASVYSSRKMLFVLAHTDQVSGLLRASFLLAQQRLLED
RKDVVVLVILRPDARRSRYVRLRQRLCRQSVLFWPHQPSGQRSFWAQLGMALTRDNRHFY
NQNFCRGPTMAE
>EqGr TLR9 Heq2
MGPCHGALQPLSLLVQAAMLAVALAQGTLPPFLPCELQPHGLVNCNWLFLKSVPHFSAAA
PRDNVTSLSLLSNRIHHLHDSDFAQLSNLQKLNLKWNCPPAGLSPMHFPCHMTIEPNTFL
AVPTLEELNLSYNGITTVPALPSSLVSLILSRTNILQLDPTSLTGLHALRFLYMDGNCYY
KNPCGRALEVAPGALLGLGNLTHLSLKYNNLTTVPRSLPPSLEYLLLSYNHIVTLAPEDL
ANLTALRVLDVGGNCRRCDHARNPCVECPHKFPQLHSDTFSHLSRLEGLVLKDSSLYQLN
PRWFRGLGNLTVLDLSENFLYDCITKTKAFQGLAQLRRLNLSFNYHKKVSFAHLTLAPSF
GSLLSLQELDMHGIFFRSLSQKTLQPLARLPMLQRLYLQMNFINQAQLGIFKDFPGLRYV
DLSDNRISGAVEP-VATTGEVDGGKKVWLTSRDLTPGPLDTPSSEDFMPSCKNLSFTLDL
SRNNLVTVQPEMFAQLSRLQCLRLSHNSISQAVNGSQFVPLTSLQVLDLSHNKLDLYHGR
SFTELPRLEALDLSYNSQPFSMRGVGHNLSFVAQLPTLRYLSLAHNGIHSRVSQQLCSTS
LWALDFSGNSLSQMWAEGDLYLRFFQGLRSLIRLDLSQNRLHTLLPCTLGNLPKSLQLLR
LRNNYLAFFNWSSLTLLPNLETLDLAGNQLKALSNGSLPSGTQLQRLDVSRNSIIFVVPG
FFALATRLRELNLSANALRTVEPSWFGFLAGSLEVLDVSANPLHCACGAAFVDFLLQVQA
AVPGLPSRVKCGSPGQLQGRSIFAQDLRLCLDESLSWDCFGLSLLVVALGLAMPMLHHLC
GWDLWYCFHLGLAWLPRRGWRRGADALSYDAFVVFDKAQSAVADWVYNELRVRLEERRGR
RALRLCLEERDWLPGKTLFENLWASVYSSRKMLFVLAHTDQVSGLLRASFLLAQQRLLED
RKDVVVLVILRPDARRSRYVRLRQRLCRQSVLFWPHQPSGQRSFWAQLGMALTRDNRHFY
NQNFCRGPTMAE
>EqQuAn TLR9 Heq5
MGPCHGALQPLSLLVQAAMLAVALAQGTLPPFLPCELQPHGLVNCNWLFLKSVPHFSAAA
PRDNVTSLSLLSNRIHHLHDSDFAQLSNLQKLNLKWNCPPAGLSPMHFPCHMTIEPNTFL
AVPTLEELNLSYNGITTVPALPSSLVSLILSRTNILQLDPTSLTGLHALRFLYMDGNCYY
KNPCGRALEVAPGALLGLGNLTHLSLKYNNLTTVPRSLPPSLEYLLLSYNHIVTLAPEDL
ANLTALRVLDVGGNCRRCDHARNPCVECPHKFPQLHSDTFSHLSRLEGLVLKDSSLYQLN
PRWFRGLGNLTVLDLSENFLYDCITKTKAFQGLAQLRRLNLSFNYHKKVSFAHLTLAPSF
GSLLSLQELDMHGIFFRSLSQKTLQPLARLPMLQRLYLQMNFINQAQLGIFKDFPGLRYV
DLSDNRISGAVEP-VATTGEVDGGKKFWLTSRDLTPGPLDTPSSEDFMPSCKNLSFTLDL
SRNNLVTVQPEMFAQLSRLQCLRLSHNSISQAVNGSQFVPLTSLQVLDLSHNKLDLYHGR
SFTELPRLEALDLSYNSQPFSMRGVGHNLSFVAQLPTLRYLSLAHNGIHSRVSQQLCSTS
LWALDFSGNSLSQMWAEGDLYLRFFQGLRSLIRLDLSQNRLHTLLPCTLGNLPKSLQLLR
LRNNYLAFFNWSSLTLLPNLETLDLAGNQLKALSNGSLPSGTQLQRLDVSRNSIIFVVPG
FFALATRLRELNLSANALRTVEPSWFGFLAGSLEVLDVSANPLHCACGAAFVDFLLQVQA
AVPGLPSRVKCGSPGQLQGRSIFAQDLRLCLDESLSWDCFGLSLLVVALGLAMPMLHHLC
GWDLWYCFHLGLAWLPRRGWRRGADALSYDAFVVFDKAQSAVADWVYNELRVRLEERRGR
RALRLCLEERDWLPGKTLFENLWASVYSSRKMLFVLAHTDQVSGLLRASFLLAQQRLLED
RKDVVVLVILRPDARRSRYVRLRQRLCRQSVLFWPHQPSGQRSFWAQLGMALTRDNRHFY
NQNFCRGPTMAE
>EqQuAn TLR9 Heq6
MGPCHGALQPLSLLVQAAMLAVALAQGTLPPFLPCELQPHGLVNCNWLFLKSVPHFSAAA
PRDNVTSLSLLSNRIHHLHDSDFAQLSNLQKLNLKWNCPPAGLSPMHFPCHMTIEPNTFL
AVPTLEELNLSYNGITTVPALPSSLVSLILSRTNILQLDPTSLTGLHALRFLYMDGNCYY
KNPCGRALEVAPGALLGLGNLTHLSLKYNNLTTVPRSLPPSLEYLLLSYNHIVTLAPEDL
ANLTALRVLDVGGNCRRCDHARNPCVECPHKFPQLHSDTFSHLSRLEGLVLKDSSLYQLN
PRWFRGLGNLTVLDLSENFLYDCITKTKAFQGLAQLRRLNLSFNYHKKVSFAHLTLAPSF
GSLLSLQELDMHGIFFRSLSQKTLQPLARLPMLQRLYLQMNFINQAQLGIFKDFPGLRYV
DLSDNRISGAVEP-VATTGEVDGGKKFWLTSRDLTPGPLDTPSSEDFMPSCKNLSFTLDL
SRNNLVTVQPEMFAQLSRLQCLRLSHNSISQAVNGSQFVPLTSLQVLDLSHNKLDLYHGR
SFTELPRLEALDLSYNSQPFSMRGVGHNLSFVAQLPTLRYLSLAHNGIHSRVSQQLCSTS
LWALDFSGNSLSQMWAEGDLYLRFFQGLRSLIRLDLSQNRLHTLLPCTLGNLPKSLQLLR
LRNNYLAFFNWSSLTLLPNLETLDLAGNQLKALSNGSLPSGTQLQRLDVSRNSIIFVVPG
FFALATRLRELNLSANALRTVEPSWFGFLAGSLEVLDVSANPLHCACGAAFVDFLLQVQA
AVPGLPSRVKCGSPGQLQGRSIFAQDLRLCLDESLSWDCFGLSLLVVALGLAMPMLHHLC
GWDLWYCFHLGLAWLPRRGWRRGADALSYDAFVVFDKAQSAVADWVYNELRVRLEERRGR
RALRLCLEERDWLPGKTLFENLWASVYSSRKMLFVLAHTDQVSGLLRASFLLAQQRLLED
RKDVVVLVILRPDARRSRYVRLRQRLCRQSVLFWPHQPSGQRSFWAQLGMALTRDNRHFY
NQNFCRGPTMAE
>EqQuAn TLR9 Heq2
MGPCHGALQPLSLLVQAAMLAVALAQGTLPPFLPCELQPHGLVNCNWLFLKSVPHFSAAA
PRDNVTSLSLLSNRIHHLHDSDFAQLSNLQKLNLKWNCPPAGLSPMHFPCHMTIEPNTFL
AVPTLEELNLSYNGITTVPALPSSLVSLILSRTNILQLDPTSLTGLHALRFLYMDGNCYY
KNPCGRALEVAPGALLGLGNLTHLSLKYNNLTTVPRSLPPSLEYLLLSYNHIVTLAPEDL
ANLTALRVLDVGGNCRRCDHARNPCVECPHKFPQLHSDTFSHLSRLEGLVLKDSSLYQLN
PRWFRGLGNLTVLDLSENFLYDCITKTKAFQGLAQLRRLNLSFNYHKKVSFAHLTLAPSF
GSLLSLQELDMHGIFFRSLSQKTLQPLARLPMLQRLYLQMNFINQAQLGIFKDFPGLRYV
DLSDNRISGAVEP-VATTGEVDGGKKVWLTSRDLTPGPLDTPSSEDFMPSCKNLSFTLDL
SRNNLVTVQPEMFAQLSRLQCLRLSHNSISQAVNGSQFVPLTSLQVLDLSHNKLDLYHGR
SFTELPRLEALDLSYNSQPFSMRGVGHNLSFVAQLPTLRYLSLAHNGIHSRVSQQLCSTS
LWALDFSGNSLSQMWAEGDLYLRFFQGLRSLIRLDLSQNRLHTLLPCTLGNLPKSLQLLR
LRNNYLAFFNWSSLTLLPNLETLDLAGNQLKALSNGSLPSGTQLQRLDVSRNSIIFVVPG
FFALATRLRELNLSANALRTVEPSWFGFLAGSLEVLDVSANPLHCACGAAFVDFLLQVQA
AVPGLPSRVKCGSPGQLQGRSIFAQDLRLCLDESLSWDCFGLSLLVVALGLAMPMLHHLC
GWDLWYCFHLGLAWLPRRGWRRGADALSYDAFVVFDKAQSAVADWVYNELRVRLEERRGR
RALRLCLEERDWLPGKTLFENLWASVYSSRKMLFVLAHTDQVSGLLRASFLLAQQRLLED
RKDVVVLVILRPDARRSRYVRLRQRLCRQSVLFWPHQPSGQRSFWAQLGMALTRDNRHFY
NQNFCRGPTMAE
>EqQuAn TLR9 Heq7
MGPCHGALQPLSLLVQAAMLAVALAQGTLPPFLPCELQPHGLVNCNWLFLKSVPHFSAAA
PRDNVTSLSLLSNRIHHLHDSDFAQLSNLQKLNLKWNCPPAGLSPMHFPCHMTIEPNTFL
AVPTLEELNLSYNGITTVPALPSSLVSLILSRTNILQLDPTSLTGLHALRFLYMDGNCYY
KNPCGRALEVAPGALLGLGNLTHLSLKYNNLTTVPRSLPPSLEYLLLSYNHIVTLAPEDL
ANLTALRVLDVGGNCRRCDHARNPCVECPHKFPQLHSDTFSHLSRLEGLVLKDSSLYQLN
PRWFRGLGNLTVLDLSENFLYDCITKTKAFQGLAQLRRLNLSFNYHKKVSFAHLTLAPSF
GSLLSLQELDMHGIFFRSLSQKTLQPLARLPMLQRLYLQMNFINQAQLGIFKDFPGLRYV
DLSDNRISGAVEP-VATTGEVDGGKKFWLTSRDLTPGPLDTPSSEDFMPSCKNLSFTLDL
SRNNLVTVQPEMFAQLSRLQCLRLSHNSISQAVNGSQFVPLTSLQVLDLSHNKLDLYHGR
SFTELPRLEALDLSYNSQPFSMRGVGHNLSFVAQLPTLRYLSLAHNGIHSRVSQQLCSTS
LWALDFSGNSLSQMWAEGDLYLRFFQGLRSLIRLDLSQNRLHTLLPCTLGNLPKSLQLLR
LRNNYLAFFNWSSLTLLPNLETLDLAGNQLKALSNGSLPSGTQLQRLDVSRNSIIFVVPG
FFALATRLRELNLSANALRTVEPSWFGFLAGSLEVLDVSANPLHCACGAAFVDFLLQVQA
AVPGLPSRVKCGSPGQLQGRSIFAQDLRLCLDESLSWDCFGLSLLVVALGLAMPMLHHLC
GWDLWYCFHLGLAWLPRRGWRRGADALSYDAFVVFDKAQSAVADWVYNELRVRLEERRGR
RALRLCLEERDWLPGKTLFENLWASVYSSRKMLFVLAHTDQVSGLLRASFLLAQQRLLED
RKDVVVLVILRPDARRSRYVRLRQRLCRQSVLFWPHQPSGQRSFWAQLGMALTRDNRHFY
NQNFCRGPTMAE
>EqQuBoe TLR9 Heq5
MGPCHGALQPLSLLVQAAMLAVALAQGTLPPFLPCELQPHGLVNCNWLFLKSVPHFSAAA
PRDNVTSLSLLSNRIHHLHDSDFAQLSNLQKLNLKWNCPPAGLSPMHFPCHMTIEPNTFL
AVPTLEELNLSYNGITTVPALPSSLVSLILSRTNILQLDPTSLTGLHALRFLYMDGNCYY
KNPCGRALEVAPGALLGLGNLTHLSLKYNNLTTVPRSLPPSLEYLLLSYNHIVTLAPEDL
ANLTALRVLDVGGNCRRCDHARNPCVECPHKFPQLHSDTFSHLSRLEGLVLKDSSLYQLN
PRWFRGLGNLTVLDLSENFLYDCITKTKAFQGLAQLRRLNLSFNYHKKVSFAHLTLAPSF
GSLLSLQELDMHGIFFRSLSQKTLQPLARLPMLQRLYLQMNFINQAQLGIFKDFPGLRYV
DLSDNRISGAVEP-VATTGEVDGGKKFWLTSRDLTPGPLDTPSSEDFMPSCKNLSFTLDL
SRNNLVTVQPEMFAQLSRLQCLRLSHNSISQAVNGSQFVPLTSLQVLDLSHNKLDLYHGR
SFTELPRLEALDLSYNSQPFSMRGVGHNLSFVAQLPTLRYLSLAHNGIHSRVSQQLCSTS
LWALDFSGNSLSQMWAEGDLYLRFFQGLRSLIRLDLSQNRLHTLLPCTLGNLPKSLQLLR
LRNNYLAFFNWSSLTLLPNLETLDLAGNQLKALSNGSLPSGTQLQRLDVSRNSIIFVVPG
FFALATRLRELNLSANALRTVEPSWFGFLAGSLEVLDVSANPLHCACGAAFVDFLLQVQA
AVPGLPSRVKCGSPGQLQGRSIFAQDLRLCLDESLSWDCFGLSLLVVALGLAMPMLHHLC
GWDLWYCFHLGLAWLPRRGWRRGADALSYDAFVVFDKAQSAVADWVYNELRVRLEERRGR
RALRLCLEERDWLPGKTLFENLWASVYSSRKMLFVLAHTDQVSGLLRASFLLAQQRLLED
RKDVVVLVILRPDARRSRYVRLRQRLCRQSVLFWPHQPSGQRSFWAQLGMALTRDNRHFY
NQNFCRGPTMAE
>EqQuBor TLR9 Heq11
MGPCHGALQPLSLLVQAAMLAVALAQGTLPPFLPCELQPHGLVNCNWLFLKSVPHFSAAA
PRDNVTSLSLLSNRIHHLHDSDFAQLSNLQKLNLKWNCPPAGLSPMHFPCHMTIEPNTFL
AVPTLEELNLSYNGITTVPALPSSLVSLILSRTNILQLDPTSLTGLHALRFLYMDGNCYY
KNPCGRALEVAPGALLGLGNLTHLSLKYNNLTTVPRSLPPSLEYLLLSYNHIVTLAPEDL
ANLTALRVLDVGGNCRRCDHARNPCVECPHKFPQLHSDTFSHLSRLEGLVLKDSSLYQLN
PRWFRGLGNLTVLDLSENFLYDCITKTKAFQGLAQLRRLNLSFNYHKKVSFAHLTLAPSF
GSLLSLQELDMHGIFFRSLSQKTLQPLARLPMLQRLYLQMNFINQAQLGIFKDFPSLRYV
DLSDNRISGAVEP-VATTGEVDGGKKVWLTSRDLTPGPLDTPSSEDFMPSCKNLSFTLDL
SRNNLVTVQPEMFAQLSRLQCLRLSHNSISQAVNGSQFVPLTSLQVLDLSHNKLDLYHGR
SFTELPRLEALDLSYNSQPFSMRGVGHNLSFVAQLPTLRYLSLAHNGIHSRVSQQLCSTS
LWALDFSGNSLSQMWAEGDLYLRFFQGLRSLIRLDLSQNRLHTLLPCTLGNLPKSLQLLR
LRNNYLAFFNWSSLTLLPNLETLDLAGNQLKALSNGSLPSGTQLQRLDVSRNSIIFVVPG
FFALATRLRELNLSANALRTVEPSWFGFLAGSLEVLDVSANPLHCACGAAFVDFLLQVQA
AVPGLPSHVKCGSPGQLQGRSIFAQDLRLCLDESLSWDCFGLSLLVVALGLALPMFHHLC
GWDLWYCFHLGLAWLPRRGWRRGADALSYDAFVVFDKAQSAVADWVYNELRVRLEERRGR
RALRLCLEERDWLPGKTLFENLWASVYSSRKMLFVLAHTDQVSGLLRASFLLAQQRLLED
RKDVVVLVILRPDARRSRYVRLRQRLCRQSVLFWPHQPSGQRSFWAQLGMALTRDNRHFY
NQNFCRGPTMAE
>EqQuBor TLR9 Heq8
MGPCHGALQPLSLLVQAAMLAVALAQGTLPPFLPCELQPHGLVNCNWLFLKSVPHFSAAA
PRDNVTSLSLLSNRIHHLHDSDFAQLSNLQKLNLKWNCPPAGLSPMHFPCHMTIEPNTFL
AVPTLEELNLSYNGITTVPALPSSLVSLILSRTNILQLDPTSLTGLHALRFLYMDGNCYY
KNPCGRALEVAPGALLGLGNLTHLSLKYNNLTTVPRSLPPSLEYLLLSYNHIVTLAPEDL
ANLTALRVLDVGGNCRRCDHARNPCVECPHKFPQLHSDTFSHLSRLEGLVLKDSSLYQLN
PRWFRGLGNLTVLDLSENFLYDCITKTKAFQGLAQLRRLNLSFNYHKKVSFAHLTLAPSF
GSLLSLQELDMHGIFFRSLSQKTLQPLARLPMLQRLYLQMNFINQAQLGIFKDFPGLRYV
DLSDNRISGAVEP-VATTGEVDGGKKVWLTSRDLTPGPLDTPSSEDFMPSCKNLSFTLDL
SRNNLVTVQPEMFAQLSRLQCLRLSHNSISQAVNGSQFVPLTSLQVLDLSHNKLDLYHGR
SFTELPRLEALDLSYNSQPFSMRGVGHNLSFVAQLPTLRYLSLAHNGIHSRVSQQLCSTS
LWALDFSGNSLSQMWAEGDLYLRFFQGLRSLIRLDLSQNRLHTLLPCTLGNLPKSLQLLR
LRNNYLAFFNWSSLTLLPNLETLDLAGNQLKALSNGSLPSGTQLQRLDVSRNSIIFVVPG
FFALATRLRELNLSANALRTVEPSWFGFLAGSLEVLDVSANPLHCACGAAFVDFLLQVQA
AVPGLPSRVKCGSPGQLQGRSIFAQDLRLCLDESLSWDCFGLSLLVVALGLAMPMLHHLC
GWDLWYCFHLGLAWLPRRGWRRGADALSYDAFVVFDKAQSAVADWVYNELRVRLEERRGR
RALRLCLEERDWLPGKTLFENLWASVYSSRKMLFVLAHTDQVSGLLRASFLLAQQRLLED
RKDVVVLVILRPDARRSRYVRLRQRLCRQSVLFWPQQPSGQRSFWAQLGMALTRDNRHFY
NQNFCRGPTMAE
>EqQuBor TLR9 Heq12
MGPCHGALQPLSLLVQAAMLAVALAQGTLPPFLPCELQPHGLVNCNWLFLKSVPHFSAAA
PRDNVTSLSLLSNRIHHLHDSDFAQLSNLQKLNLKWNCPPAGLSPMHFPCHMTIEPNTFL
AVPTLEELNLSYNGITTVPALPSSLVSLILSRTNILQLDPTSLTGLHALRFLYMDGNCYY
KNPCGRALEVAPGALLGLGNLTHLSLKYNNLTTVPRSLPPSLEYLLLSYNHIVTLAPEDL
ANLTALRVLDVGGNCRRCDHARNPCVECPHKFPQLHSDTFSHLSRLEGLVLKDSSLYQLN
PRWFRGLGNLTVLDLSENFLYDCITKTKAFQGLAQLRRLNLSFNYHKKVSFAHLTLAPSF
GSLLSLQELDMHGIFFRSLSQKTLQPLARLPMLQRLYLQMNFINQAQLGIFKDFPGLRYV
DLSDNRISGAVEP-VATTGEVDGGKKVWLTSRDLTPGPLDTPSSEDFMPSCKNLSFTLDL
SRNNLVTVQPEMFAQLSRLQCLRLSHNSISQAVNGSQFVPLTSLQVLDLSHNKLDLYHGR
SFTELPRLEALDLSYNSQPFSMRGVGHNLSFVAQLPTLRYLSLAHNGIHSRVSQQLCSTS
LWALDFSGNSLSQMWAEGDLYLRFFQGLRSLIRLDLSQNRLHTLLPCTLGNLPKSLQLLR
LRNNYLAFFNWSSLTLLPNLETLDLAGNQLKALSNGSLPSGTQLQRLDVSRNSIIFVVPG
FFALATRLRELNLSANALRTVEPSWFGFLAGSLEVLDVSANPLHCACGAAFVDFLLQVQA
AVPGLPSRVKCGSPGQLQGRSIFAQDLRLCLDESLSWDCFGLSLLVVALGLAMPMLHHLC
GWDLWYCFHLGLAWLPRRGWRRGADALSYDAFVVFDKAQSAVADWVYNELRVRLEERRGR
RALRLCLEERDWLPGKTLFENLWASVYSSRKMLFVLAHTDQVSGLLRASFLLAQQRLLED
RKDVVVLVILRPDARRSRYVRLRQRLCRQSVLFWPQQPSGQRSFWAQLGMALTRDNRHFY
NQNFCRGPTMAE
>EqQuCh TLR9 Heq8
MGPCHGALQPLSLLVQAAMLAVALAQGTLPPFLPCELQPHGLVNCNWLFLKSVPHFSAAA
PRDNVTSLSLLSNRIHHLHDSDFAQLSNLQKLNLKWNCPPAGLSPMHFPCHMTIEPNTFL
AVPTLEELNLSYNGITTVPALPSSLVSLILSRTNILQLDPTSLTGLHALRFLYMDGNCYY
KNPCGRALEVAPGALLGLGNLTHLSLKYNNLTTVPRSLPPSLEYLLLSYNHIVTLAPEDL
ANLTALRVLDVGGNCRRCDHARNPCVECPHKFPQLHSDTFSHLSRLEGLVLKDSSLYQLN
PRWFRGLGNLTVLDLSENFLYDCITKTKAFQGLAQLRRLNLSFNYHKKVSFAHLTLAPSF
GSLLSLQELDMHGIFFRSLSQKTLQPLARLPMLQRLYLQMNFINQAQLGIFKDFPGLRYV
DLSDNRISGAVEP-VATTGEVDGGKKVWLTSRDLTPGPLDTPSSEDFMPSCKNLSFTLDL
SRNNLVTVQPEMFAQLSRLQCLRLSHNSISQAVNGSQFVPLTSLQVLDLSHNKLDLYHGR
SFTELPRLEALDLSYNSQPFSMRGVGHNLSFVAQLPTLRYLSLAHNGIHSRVSQQLCSTS
LWALDFSGNSLSQMWAEGDLYLRFFQGLRSLIRLDLSQNRLHTLLPCTLGNLPKSLQLLR
LRNNYLAFFNWSSLTLLPNLETLDLAGNQLKALSNGSLPSGTQLQRLDVSRNSIIFVVPG
FFALATRLRELNLSANALRTVEPSWFGFLAGSLEVLDVSANPLHCACGAAFVDFLLQVQA
AVPGLPSRVKCGSPGQLQGRSIFAQDLRLCLDESLSWDCFGLSLLVVALGLAMPMLHHLC
GWDLWYCFHLGLAWLPRRGWRRGADALSYDAFVVFDKAQSAVADWVYNELRVRLEERRGR
RALRLCLEERDWLPGKTLFENLWASVYSSRKMLFVLAHTDQVSGLLRASFLLAQQRLLED
RKDVVVLVILRPDARRSRYVRLRQRLCRQSVLFWPQQPSGQRSFWAQLGMALTRDNRHFY
NQNFCRGPTMAE
>EqQuCh TLR9 Heq9
MGPCHGALQPLSLLVQAAMLAVALAQGTLPPFLPCELQPHGLVNCNWLFLKSVPHFSAAA
PRDNVTSLSLLSNRIHHLHDSDFAQLSNLQKLNLKWNCPPAGLSPMHFPCHMTIEPNTFL
AVPTLEELNLSYNGITTVPALPSSLVSLILSRTNILQLDPTSLTGLHALRFLYMDGNCYY
KNPCGRALEVAPGALLGLGNLTHLSLKYNNLTTVPRSLPPSLEYLLLSYNHIVTLAPEDL
ANLTALRVLDVGGNCRRCDHARNPCVECPHKFPQLHSDTFSHLSRLEGLVLKDSSLYQLN
PRWFRGLGNLTVLDLSENFLYDCITKTKAFQGLAQLRRLNLSFNYHKKVSFAHLTLAPSF
GSLLSLQELDMHGIFFRSLSQKTLQPLARLPMLQRLYLQMNFINQAQLGIFKDFPGLRYV
DLSDNRISGAVEP-VATTGEVDGGKKFWLTSRDLTPGPLDTPSSEDFMPSCKNLSFTLDL
SRNNLVTVQPEMFAQLSRLQCLRLSHNSISQAVNGSQFVPLTSLQVLDLSHNKLDLYHGR
SFTELPRLEALDLSYNSQPFSMRGVGHNLSFVAQLPTLRYLSLAHNGIHSRVSQQLCSTS
LWALDFSGNSLSQMWAEGDLYLRFFQGLRSLIRLDLSQNRLHTLLPCTLGNLPKSLQLLR
LRNNYLAFFNWSSLTLLPNLETLDLAGNQLKALSNGSLPSGTQLQRLDVSRNSIIFVVPG
FFALATRLRELNLSANALRTVEPSWFGFLAGSLEVLDVSANPLHCACGAAFVDFLLQVQA
AVPGLPSRVKCGSPGQLQGRSIFAQDLRLCLDESLSWDCFGLSLLVVALGLAMPMLHHLC
GWDLWYCFHLGLAWLPRRGWRRGADALSYDAFVVFDKAQSAVADWVYNELRVRLEERRGR
RALRLCLEERDWLPGKTLFENLWASVYSSRKMLFVLAHTDQVSGLLRASFLLAQQRLLED
RKDVVVLVILRPDARRSRYVRLRQRLCRQSVLFWPHQPSGQRSFWAQLGMALTRDNRHFY
NQNFCRGPTMAE
>EqQuCh TLR9 Heq10
MGPCHGALQPLSLLVQAAMLAVALAQGTLPPFLPCELQPHGLVNCNWLFLKSVPHFSAAA
PRDNVTSLSLLSNRIHHLHDSDFAQLSNLQKLNLKWNCPPAGLSPMHFPCHMTIEPNTFL
AVPTLEELNLSYNGITTVPALPSSLVSLILSRTNILQLDPTSLTGLHALRFLYMDGNCYY
KNPCGRALEVAPGALLGLGNLTHLSLKYNNLTTVPRSLPPSLEYLLLSYNHIVTLAPEDL
ANLTALRVLDVGGNCRRCDHARNPCVECPHKFPQLHSDTFSHLSRLEGLVLKDSSLYQLN
PRWFRGLGNLTVLDLSENFLYDCITKTKAFQGLAQLRRLNLSFNYHKKVSFAHLTLAPSF
GSLLSLQELDMHGIFFRSLSQKTLQPLARLPMLQRLYLQMNFINQAQLGIFKDFPGLRYV
DLSDNRISGAVEP-VATTGEVDGGKKFWLTSRDLTPGPLDTPSSEDFMPSCKNLSFTLDL
SRNNLVTVQPEMFAQLSRLQCLRLSHNSISQAVNGSQFVPLTSLQVLDLSHNKLDLYHGR
SFTELPRLEALDLSYNSQPFSMRGVGHNLSFVAQLPTLRYLSLAHNGIHSRVSQQLCSTS
LWALDFSGNSLSQMWAEGDLYLRFFQGLRSLIRLDLSQNRLHTLLPCTLGNLPKSLQLLR
LRNNYLAFFNWSSLTLLPNLETLDLAGNQLKALSNGSLPSGTQLQRLDVSRNSIIFVVPG
FFALATRLRELNLSANALRTVEPSWFGFLAGSLEVLDVSANPLHCACGAAFVDFLLQVQA
AVPGLPSRVKCGSPGQLQGRSIFAQDLRLCLDESLSWDCFGLSLLVVALGLAMPMLHHLC
GWDLWYCFHLGLAWLPRRGWRQGADALSYDAFVVFDKAQSAVADWVYNELRVRLEERRGR
RALRLCLEERDWLPGKTLFENLWASVYSSRKMLFVLAHTDQVSGLLRASFLLAQQRLLED
RKDVVVLVILRPDARRSRYVRLRQRLCRQSVLFWPHQPSGQRSFWAQLGMALTRDNRHFY
NQNFCRGPTMAE
>EqHa TLR9 Heq3
MGPCHGALQPLSLLVQAAMLAVALAQGTLPPFLPCELQPHGLVNCNWLFLKSVPHFSAAA
PRDNVTSLSLLSNRIHHLHDSDFAQLSNLQKLNLKWNCPPAGLSPMHFPCHMTIEPNTFL
AVPTLEELNLSYNGITTVPALPSSLVSLILSRTNILQLDPTSLTGLHALRFLYMDGNCYY
KNPCGRALEVAPGALLGLGNLTHLSLKYNNLTTVPRSLPPSLEYLLLSYNHIVTLAPEDL
ANLTALRVLDVGGNCRRCDHARNPCVECPHKFPQLHSDTFSHLSRLEGLVLKDSSLYQLN
PRWFRGLGNLTVLDLSENFLYDCITKTKAFQGLAQLRRLNLSFNYHKKVSFAHLTLAPSF
GSLLSLQELDMHGIFFRSLSQKTLQPLARLPMLQRLYLQMNFINQAQLGIFKDFPGLRYV
DLSDNRISGAVEP-VATTGEVDGGKKVWLTSRDLTPGPLDTPSSEDFMPSCKNLSFTLDL
SRNNLVTVQPEMFAQLSRLQCLRLSHNSISQAVNGSQFVPLTSLQVLDLSHNKLDLYHGR
SFTELPRLEALDLSYNSQPFSMRGVGHNLSFVAQLPTLRYLSLAHNGIHSRVSQQLCSTS
LWALDFSGNSLSQMWAEGDLYLRFFQGLRSLIRLDLSQNRLHTLLPCTLGNLPKSLQLLR
LRNNYLAFFNWSSLTLLPNLETLDLAGNQLKALSNGSLPSGTQLQRLDVSRNSIIFVVPG
FFALATRLRELNLSANALRTVEPSWFGFLAGSLEVLDVSANPLHCACGAAFVDFLLQVQA
AVPGLPSRVKCGSPGQLQGRSIFAQDLRLCLDESLSWDCFGLSLLVVALGLAMPMLHHLC
GWDLWYCFHLGLAWLPRRGWRRGADALSYDAFVVFDKAQSAVADWVYNELRVRLEERRGR
RALRLCLEERDWLPGKTLFENLWASVYSSRKMLFVLAHTDQVSGLLRASFLLAQQRLLED
RKDVVVLVILRPDARRSRYVRLRQRLCRQSVLFWPHQPSGQRSFWAQLGMALTRDNRHFY
NQNFCRGPTMAE
>EqHa TLR9 Heq4
MGPCHGALQPLSLLVQAAMLAVALAQGTLPPFLPCELQPHGLVNCNWLFLKSVPHFSAAA
PRDNVTSLSLLSNRIHHLHDSDFAQLSNLQKLNLKWNCPPAGLSPMHFPCHMTIEPNTFL
AVPTLEELNLSYNGITTVPALPSSLVSLILSRTNILQLDPTSLTGLHALRFLYMDGNCYY
KNPCGRALEVAPGALLGLGNLTHLSLKYNNLTTVPRSLPPSLEYLLLSYNHIVTLAPEDL
ANLTALRVLDVGGNCRRCDHARNPCVECPHKFPQLHSDTFSHLSRLEGLVLKDSSLYQLN
PRWFRGLGNLTVLDLSENFLYDCITKTKAFQGLAQLRRLNLSFNYHKKVSFAHLTLAPSF
GSLLSLQELDMHGIFFRSLSQKTLQPLARLPMLQRLYLQMNFINQAQLGIFKDFPGLRYV
DLSDNRISGAVEP-VATTGEVDGGKKVWLTSRDLTPGPLDTPSSEDFMPSCKNLSFTLDL
SRNNLVTVQPEMFAQLSRLQCLRLSHNSISQAVNGSQFVPLTSLQVLDLSHNKLDLYHGR
SFTELPRLEALDLSYNSQPFSMRGVGHNLSFVAQLPTLRYLSLAHNSIHSRVSQQLCSTS
LWALDFSGNSLSQMWAEGDLYLRFFQGLRSLIRLDLSQNRLHTLLPCTLGNLPKSLQLLR
LRNNYLAFFNWSSLTLLPNLETLDLAGNQLKALSNGSLPSGTQLQRLDVSRNSIIFVVPG
FFALATRLRELNLSANALRTVEPSWFGFLAGSLEVLDVSANPLHCACGAAFVDFLLQVQA
AVPGLPSRVKCGSPGQLQGRSIFAQDLRLCLDESLSWDCFGLSLLVVALGLAMPMLHHLC
GWDLWYCFHLGLAWLPRRGWRRGADALSYDAFVVFDKAQSAVADWVYNELRVRLEERRGR
RALRLCLEERDWLPGKTLFENLWASVYSSRKMLFVLAHTDQVSGLLRASFLLAQQRLLED
RKDVVVLVILRPDARRSRYVRLRQRLCRQSVLFWPHQPSGQRSFWAQLGMALTRDNRHFY
NQNFCRGPTMAE
>EqAs TLR9 Heq13
MGPCHGALQPLSLLVQAAMLAVALAQGTLPPFLPCELQPHGLVNCNWLFLKSVPHFSAAA
PRDNVTSLSLLSNRIHHLHDSDFAQLSNLQKLNLKWNCPPAGLSPMHFPCHMTIEPNTFL
AVPTLEELNLSYNGITTVPALPSSLVSLILSRTNILQLDPTSLTGLHALRFLYMDGNCYY
KNPCGRALEVAPGALLGLGNLTHLSLKYNNLTTVPRSLPPSLEYLLLSYNHIVTLAPEDL
ANLTALRVLDVGGNCRRCDHARNPCVECPHKFPQLHSDTFSHLSRLEGLVLKDSSLYQLN
PRWFRGLGNLTVLDLSENFLYDCITKTKAFQGLAQLRRLNLSFNYHKKVSFAHLTLAPSF
GSLLSLQELDMHGIFFRSLSQKTLQPLARLPMLQRLYLQMNFINQAQLGIFKDFPGLRYV
DLSDNRISGAVEP-VATTGEVDGGKKVWLTSRDLTPGPLDTPSSEDFMPSCKNLSFTLDL
SRNNLVTVQPEMFAQLSRLQCLRLSHNSISQAVNGSQFVPLTSLQVLDLSHNKLDLYHGR
SFTELPRLEALDLSYNSQPFSMRGVGHNLSFVAQLPTLRYLSLAHNGIHSRVSQQLCSTS
LWALDFSGNSLSQMWAEGDLYLRFFQGLRSLIRLDLSQNRLHTLLPCTLGNLPKSLQLLR
LRNNYLAFFNWSSLTLLPNLETLDLAGNQLKALSNGSLPSGTQLQRLDVSRNSIIFVVPG
FFALATRLRELNLSANALRTVEPSWFGFLAGSLEVLDVSANPLHCACGAAFVDFLLQVQA
AVPGLPSRVKCGSPGQLQGRSIFAQDLRLCLDESLSWDCFGLSLLVVALGLAMPMLHHLC
GWDLWYCFHLGLAWLPRRGWQRGADALSYDAFVVFDKAQSAVADWVYNELRVRLEERRGR
RALRLCLEERDWLPGKTLFENLWASVYSSRKMLFVLAHTDQVSGLLRASFLLAQQRLLED
RKDVVVLVILRPDARRSRYVRLRQRLCRQSVLFWPHQPSGQCSFWAQLGMALTRDNRHFY
NQNFCRGPTMAE
>EqAs TLR9 Heq14
MGPCHGALQPLSLLVQAAMLAVALAQGTLPPFLPCELQPHGLVNCNWLFLKSVPHFSAAA
PRDNVTSLSLLSNRIHHLHDSDFAQLSNLQKLNLKWNCPPAGLSPMHFPCHMTIEPNTFL
AVPTLEELNLSYNGITTVPALPSSLVSLILSRTNILQLDPTSLTGLHALRFLYMDGNCYY
KNPCGRALEVAPGALLGLGNLTHLSLKYNNLTTVPRSLPPSLEYLLLSYNHIVTLAPEDL
ANLTALRVLDVGGNCRRCDHARNPCVECPHKFPQLHSDTFSHLSRLEGLVLKDSSLYQLN
PRWFRGLGNLTVLDLSENFLYDCITKTKAFQGLAQLRRLNLSFNYHKKVSFAHLTLAPSF
GSLLSLQELDMHGIFFRSLSQKTLQPLARLPMLQRLYLQMNFINQAQLGIFKDFPGLRYV
DLSDNRISGAVEP-VATTGEVDGGKKVWLTSRDLTPGPLDTPSSEDFMPSCKNLSFTLDL
SRNNLVTVQPEMFAQLSRLQCLRLSHNSISQAVNGSQFVPLTSLQVLDLSHNKLDLYHGR
SFTELPRLEALDLSYNSQPFSMRGVGHNLSFVAQLPTLRYLSLAHNGIHSRVSQQLCSTS
LWALDFSGNSLSQMWAEGDLYLRFFQGLRSLIRLDLSQNRLHTLLPCTLGNLPKSLQLLR
LRNNYLAFFNWSSLTLLPNLETLDLAGNQLKALSNGSLPSGTQLQRLDVSRNSIIFVVPG
FFALATRLRELNLSANALRTVEPSWFGFLAGSLEVLDVSANPLHCACGAAFVDFLLQVQA
AVPGLPSRVKCGSPGQLQGRSIFAQDLRLCLDESLSWDCFGLSLLVVALGLAMPMLHHLC
GWDLWYCFHLGLAWLPRRGWQRGADALSYDAFVVFDKAQSAVADWVYNELRVRLEERRGR
RALRLCLEERDWLPGKTLFENLWASVYSSRKMLFVLAHTDQVSGLLRASFLLAQQRLLED
RKDVVVLVILRPDARRSRYVRLRQRLCRQSVLFWPHQPSGQCSFWAQLGMALTRDNRHFY
NQNFCRGPTMAE
>EqAfSo TLR9 Heq13
MGPCHGALQPLSLLVQAAMLAVALAQGTLPPFLPCELQPHGLVNCNWLFLKSVPHFSAAA
PRDNVTSLSLLSNRIHHLHDSDFAQLSNLQKLNLKWNCPPAGLSPMHFPCHMTIEPNTFL
AVPTLEELNLSYNGITTVPALPSSLVSLILSRTNILQLDPTSLTGLHALRFLYMDGNCYY
KNPCGRALEVAPGALLGLGNLTHLSLKYNNLTTVPRSLPPSLEYLLLSYNHIVTLAPEDL
ANLTALRVLDVGGNCRRCDHARNPCVECPHKFPQLHSDTFSHLSRLEGLVLKDSSLYQLN
PRWFRGLGNLTVLDLSENFLYDCITKTKAFQGLAQLRRLNLSFNYHKKVSFAHLTLAPSF
GSLLSLQELDMHGIFFRSLSQKTLQPLARLPMLQRLYLQMNFINQAQLGIFKDFPGLRYV
DLSDNRISGAVEP-VATTGEVDGGKKVWLTSRDLTPGPLDTPSSEDFMPSCKNLSFTLDL
SRNNLVTVQPEMFAQLSRLQCLRLSHNSISQAVNGSQFVPLTSLQVLDLSHNKLDLYHGR
SFTELPRLEALDLSYNSQPFSMRGVGHNLSFVAQLPTLRYLSLAHNGIHSRVSQQLCSTS
LWALDFSGNSLSQMWAEGDLYLRFFQGLRSLIRLDLSQNRLHTLLPCTLGNLPKSLQLLR
LRNNYLAFFNWSSLTLLPNLETLDLAGNQLKALSNGSLPSGTQLQRLDVSRNSIIFVVPG
FFALATRLRELNLSANALRTVEPSWFGFLAGSLEVLDVSANPLHCACGAAFVDFLLQVQA
AVPGLPSRVKCGSPGQLQGRSIFAQDLRLCLDESLSWDCFGLSLLVVALGLAMPMLHHLC
GWDLWYCFHLGLAWLPRRGWQRGADALSYDAFVVFDKAQSAVADWVYNELRVRLEERRGR
RALRLCLEERDWLPGKTLFENLWASVYSSRKMLFVLAHTDQVSGLLRASFLLAQQRLLED
RKDVVVLVILRPDARRSRYVRLRQRLCRQSVLFWPHQPSGQCSFWAQLGMALTRDNRHFY
NQNFCRGPTMAE
>EqAfSo TLR9 Heq14
MGPCHGALQPLSLLVQAAMLAVALAQGTLPPFLPCELQPHGLVNCNWLFLKSVPHFSAAA
PRDNVTSLSLLSNRIHHLHDSDFAQLSNLQKLNLKWNCPPAGLSPMHFPCHMTIEPNTFL
AVPTLEELNLSYNGITTVPALPSSLVSLILSRTNILQLDPTSLTGLHALRFLYMDGNCYY
KNPCGRALEVAPGALLGLGNLTHLSLKYNNLTTVPRSLPPSLEYLLLSYNHIVTLAPEDL
ANLTALRVLDVGGNCRRCDHARNPCVECPHKFPQLHSDTFSHLSRLEGLVLKDSSLYQLN
PRWFRGLGNLTVLDLSENFLYDCITKTKAFQGLAQLRRLNLSFNYHKKVSFAHLTLAPSF
GSLLSLQELDMHGIFFRSLSQKTLQPLARLPMLQRLYLQMNFINQAQLGIFKDFPGLRYV
DLSDNRISGAVEP-VATTGEVDGGKKVWLTSRDLTPGPLDTPSSEDFMPSCKNLSFTLDL
SRNNLVTVQPEMFAQLSRLQCLRLSHNSISQAVNGSQFVPLTSLQVLDLSHNKLDLYHGR
SFTELPRLEALDLSYNSQPFSMRGVGHNLSFVAQLPTLRYLSLAHNGIHSRVSQQLCSTS
LWALDFSGNSLSQMWAEGDLYLRFFQGLRSLIRLDLSQNRLHTLLPCTLGNLPKSLQLLR
LRNNYLAFFNWSSLTLLPNLETLDLAGNQLKALSNGSLPSGTQLQRLDVSRNSIIFVVPG
FFALATRLRELNLSANALRTVEPSWFGFLAGSLEVLDVSANPLHCACGAAFVDFLLQVQA
AVPGLPSRVKCGSPGQLQGRSIFAQDLRLCLDESLSWDCFGLSLLVVALGLAMPMLHHLC
GWDLWYCFHLGLAWLPRRGWQRGADALSYDAFVVFDKAQSAVADWVYNELRVRLEERRGR
RALRLCLEERDWLPGKTLFENLWASVYSSRKMLFVLAHTDQVSGLLRASFLLAQQRLLED
RKDVVVLVILRPDARRSRYVRLRQRLCRQSVLFWPHQPSGQCSFWAQLGMALTRDNRHFY
NQNFCRGPTMAE
>EqHeKu TLR9 Heq18
MGPCHGALQPLSLLVQAAMLAVALAQGTLPPFLPCELQPHGLVNCNWLFLKSVPHFSAAA
PRDNVTSLSLLSNRIHHLHDSDFAQLSNLQKLNLKWNCPPAGLSPMHFPCHMTIEPNTFL
AVPTLEELNLSYNGITTVPALPSSLVSLILSRTNILQLDPTSLTGLHALRFLYMDGNCYY
KNPCGRALEVAPGALLGLGNLTHLSLKYNNLTTVPRSLPPSLEYLLLSYNHIVTLAPEDL
ANLTALRVLDVGGNCRRCDHARNPCVECPHKFPQLHSDTFSHLSRLEGLVLKDSSLYQLN
PRWFRGLGNLTVLDLSENFLYDCITKTKAFQGLAQLRRLNLSFNYHKKVSFAHLTLAPSF
GSLLSLQELDMHGIFFRSLSQKTLQPLARLPMLQRLYLQMNFINQAQLGIFKDFPGLRYV
DLSDNRISGAVEP-VATTGEVDGGKKVWLTSRDLTPGPLDTPSSEDFMPSCKNLSFTLDL
SRNNLVTVQPEMFAQLSRLQCLRLSHNSISQAVNGSQFVPLTSLQVLDLSHNKLDLYHGR
SFTELPRLEALDLSYNSQPFSMRGVGHNLSFVAQLPTLRYLSLAHNGIHSRVSQQLCSTS
LWALDFSGNSLSQMWAEGDLYLRFFQGLRSLIRLDLSQNRLHTLLPCTLGNLPKSLQLLR
LRNNYLAFFNWSSLTLLPNLETLDLAGNQLKALSNGSLPSGTQLQRLDVSRNSIIFVVPG
FFALATRLRELNLSANALRTVEPSWFGFLAGSLEVLDVSANPLHCACGAAFVDFLLQVQA
AVPGLPSRVKCGSPGQLQGRSIFAQDLRLCLDESLSWDCFGLSLLVVALGLAMPMLHHLC
GWDLWYCFHLGLAWLPRRGWQRGADALSYDAFVVFDKAQSAVADWVYNELRVRLEERRGR
RALRLCLEERDWLPGKTLFENLWASVYSSRKMLFVLAHTDQVSGLLRASFLLAQQRLLED
RKDVVVLVILRPDARRSRYVRLRQRLCRQSVLFWPHQPSGQRSFWAQLGMALTRDNRHFY
NQNFCRGPTMAE
>EqHeKu TLR9 Heq17
MGPCHGALQPLSLLVQAAMLAVALAQGTLPPFLPCELQPHGLVNCNWLFLKSVPHFSAAA
PRDNVTSLSLLSNRIHHLHDSDFAQLSNLQKLNLKWNCPPAGLSPMHFPCHMTIEPNTFL
AVPTLEELNLSYNGITTVPALPSSLVSLILSRTNILQLDPTSLTGLHALRFLYMDGNCYY
KNPCGRALEVAPGALLGLGNLTHLSLKYNNLTTVPRSLPPSLEYLLLSYNHIVTLAPEDL
ANLTALRVLDVGGNCRRCDHARNPCVECPHKFPQLHSDTFSHLSRLEGLVLKDSSLYQLN
PRWFRGLGNLTVLDLSENFLYDCITKTKAFQGLAQLRRLNLSFNYHKKVSFAHLTLAPSF
GSLLSLQELDMHGIFFRSLSQKTLQPLARLPMLQRLYLQMNFINQAQLGIFKDFPGLRYV
DLSDNRISGAVEP-VATTGEVDGGKKVWLTSRDLTPGPLDTPSSEDFMPSCKNLSFTLDL
SRNNLVTVQPEMFAQLSRLQCLRLSHNSISQAVNGSQFVPLTSLQVLDLSHNKLDLYHGR
SFTELPRLEALDLSYNSQPFSMRGVGHNLSFVAQLPTLRYLSLAHNGIHSRVSQQLCSTS
LWALDFSGNSLSQMWAEGDLYLRFFQGLRSLIRLDLSQNRLHTLLPCTLGNLPKSLQLLR
LRNNYLAFFNWSSLTLLPNLETLDLAGNQLKALSNGSLPSGTQLQRLDVSRNSIIFVVPG
FFALATRLRELNLSANALRTVEPSWFGFLAGSLEVLDVSANPLHCACGAAFVDFLLQVQA
AVPGLPSRVKCGSPGQLQGRSIFAQDLRLCLDESLSWDCFGLSLLVVALGLAMPMLHHLC
GWDLWYCFHLGLAWLPRRGWQRGADALSYDAFVVFDKAQSAVADWVYNELRVRLEERRGR
RALRLCLEERDWLPGKTLFENLWASVYSSRKMLFVLAHTDQVSGLLRASFLLAQQRLLED
RKDVVVLVILRPDARRSRYVRLRQRLCRQSVLFWPHQPSGQRSFWAQLGMALTRDNRHFY
NQNFCRGPTMAE
>EqKi TLR9 Heq16
MGPCHGALQPLSLLVQAAMLAVALAQGTLPPFLPCELQPHGLVNCNWLFLKSVPHFSAAA
PRDNVTSLSLLSNRIHHLHDSDFAQLSNLQKLNLKWNCPPAGLSPMHFPCHMTIEPNTFL
AVPTLEELNLSYNGITTVPALPSSLVSLILSRTNILQLDPTSLTGLHALRFLYMDGNCYY
KNPCGRALEVAPGALLGLGNLTHLSLKYNNLTTVPRSLPPSLEYLLLSYNHIVTLAPEDL
ANLTALRVLDVGGNCRRCDHARNPCVECPHKFPQLHSDTFSHLSRLEGLVLKDSSLYQLN
PRWFRGLGNLTVLDLSENFLYDCITKTKAFQGLAQLRRLNLSFNYHKKVSFAHLTLAPSF
GSLLSLQELDMHGIFFRSLSQKTLQPLARLPMLQRLYLQMNFINQAQLGIFKDFPGLRYV
DLSDNRISGAVEP-VATTGEVDGWKKVWLTSRDLTPGPLDTPSSEDFMPSCKNLSFTLDL
SRNNLVTVQPEMFAQLSRLQCLRLSHNSISQAVNGSQFVPLTSLQVLDLSHNKLDLYHGR
SFTELPRLEALDLSYNSQPFSMRGVGHNLSFVAQLPTLRYLSLAHNGIHSRVSQQLCSTS
LWALDFSGNSLSQMWAEGDLYLRFFQGLRSLIRLDLSQNRLHTLLPCTLGNLPKSLQLLR
LRNNYLAFFNWSSLTLLPNLETLDLAGNQLKALSNGSLPSGTQLQRLDVSRNSIIFVVPG
FFALATRLRELNLSANALRTVEPSWFGFLAGSLEVLDVSANPLHCACGAAFVDFLLQVQA
AVPGLPSRVKCGSPGQLQGRSIFAQDLRLCLDESLSWDCFGLSLLVVALGLAMPMLHHLC
GWDLWYCFHLGLAWLPRRGWQWGADALSYDAFVVFDKAQSAVADWVYNELRVRLEERRGR
RALRLCLEERDWLPGKTLFENLWASVYSSRKMLFVLAHTDQVSGLLRASFLLAQQRLLED
RKDVVVLVILRPDARRSRYVRLRQRLCRQSVLFWPHQPSGQRSFWAQLGMALTRDNRHFY
NQNFCRGPTMAE
>EqKi TLR9 Heq15
MGPCHGALQPLSLLVQAAMLAVALAQGTLPPFLPCELQPHGLVNCNWLFLKSVPHFSAAA
PRDNVTSLSLLSNRIHHLHDSDFAQLSNLQKLNLKWNCPPAGLSPMHFPCHMTIEPNTFL
AVPTLEELNLSYNGITTVPALPSSLVSLILSRTNILQLDPTSLTGLHALRFLYMDGNCYY
KNPCGRALEVAPGALLGLGNLTHLSLKYNNLTTVPRSLPPSLEYLLLSYNHIVTLAPEDL
ANLTALRVLDVGGNCRRCDHARNPCVECPHKFPQLHSDTFSHLSRLEGLVLKDSSLYQLN
PRWFRGLGNLTVLDLSENFLYDCITKTKAFQGLAQLRRLNLSFNYHKKVSFAHLTLAPSF
GSLLSLQELDMHGIFFRSLSQKTLQPLARLPMLQRLYLQMNFINQAQLGIFKDFPGLRYV
DLSDNRISGAVEP-VATTGEVDGWKKVWLTSRDLTPGPLDTPSSEDFMPSCKNLSFTLDL
SRNNLVTVQPEMFAQLSRLQCLRLSHNSISQAVNGSQFVPLTSLQVLDLSHNKLDLYHGR
SFTELPRLEALDLSYNSQPFSMRGVGHNLSFVAQLPTLRYLSLAHNGIHSRVSQQLCSTS
LWALDFSGNSLSQMWAEGDLYLRFFQGLRSLIRLDLSQNRLHTLLPCTLGNLPKSLQLLR
LRNNYLAFFNWSSLTLLPNLETLDLAGNQLKALSNGSLPSGTQLQRLDVSRNSIIFVVPG
FFALATRLRELNLSANALRTVEPSWFGFLAGSLEVLDVSANPLHCACGAAFVDFLLQVQA
AVPGLPSRIKCGSPGQLQGRSIFAQDLRLCLDESLSWDCFGLSLLVVALGLAMPMLHHLC
GWDLWYCFHLGLAWLPRRGWQRGADALSYDAFVVFDKAQSAVADWVYNELRVRLEERRGR
RALRLCLEERDWLPGKTLFENLWASVYSSRKMLFVLAHTDQVSGLLRASFLLAQQRLLED
RKDVVVLVILRPDARRSRYVRLRQRLCRQSVLFWPHQPSGQRSFWAQLGMALTRDNRHFY
NQNFCRGPTMAE
>EqPr TLR9 Heq19
MGPCHGALQPLSLLVQAAMLAVALAQGTLPPFLPCELQPHGLVNCNWLFLKSVPHFSAAA
PRDNVTSLSLLSNRIHHLHDSDFAQLSNLQKLNLKWNCPPAGLSPMHFPCHMTIEPNTFL
AVPTLEELNLSYNGITTVPALPSSLVSLILSRTNILQLDPTSLTGLHALRFLYMDGNCYY
KNPCGRALEVAPGALLGLGNLTHLSLKYNNLTTVPRSLPPSLEYLLLSYNHIVTLAPEDL
ANLTALRVLDVGGNCRRCDHARNPCVECPHKFPQLHSDTFSHLSRLEGLVLKDSSLYQLN
PRWFRGLGNLTVLDLSENFLYDCITKTKAFQGLAQLRRLNLSFNYHKKVSFAHLTLAPSF
GSLLSLQELDMHGIFFRSLSQKTLQPLARLPMLQRLYLQMNFINQAQLGIFKDFPGLRYI
DLSDNRISGAVEP-VATTGEVDGGKKVWLTSRDLTPGPLDTPSSEDFMPSCKNLSFTLDL
SRNNLVTVQPEMFAQLSRLQCLRLSHNSISQAVNGSQFVPLTSLQVLDLSHNKLDLYHGR
SFTELPRLEALDLSYNSQPFSMRGVGHNLSFVAQLPTLRYLSLAHNGIHSRVSQQLCSTS
LWALDFSGNSLSQMWAEGDLYLRFFQGLRSLIRLDLSQNRLHTLLPCTLGNLPKSLQLLR
LRNNYLAFFNWSSLTLLPNLETLDLAGNQLKALSNGSLPSGTQLQRLDVSRNSIIFVVPG
FFALATRLRELNLSANALRTVEPSWFGFLAGSLEVLDVSANPLHCACGAAFVDFLLQVQA
AVPGLPSRVKCGSPGQLQGRSIFAQDLRLCLDESLSWDCFGLSLLVVALGLAMPMLHHLC
GWDLWYCFHLGLAWLPRRGWQRGADALSYDAFVVFDKAQSAVADWVYNELRVRLEERRGR
RALRLCLEERDWLPGKTLFENLWASVYSSRKMLFVLAHTDQVSGLLRASFLLAQQRLLED
RKDVVVLVILSPDARRSRYVRLRQRLCRQSVLFWPHQPSGQRSFWAQLGMALTRDNRHFY
NQNFCRGPTMAE
>EqPr TLR9 Heq20
MGPCHGALQPLSLLVQAAMLAVALAQGTLPPFLPCELQPHGLVNCNWLFLKSVPHFSAAA
PRDNVTSLSLLSNRIHHLHDSDFAQLSNLQKLNLKWNCPPAGLSPMHFPCHMTIEPNTFL
AVPTLEELNLSYNGITTVPALPSSLVSLILSRTNILQLDPTSLTGLHALRFLYMDGNCYY
KNPCGRALEVAPGALLGLGNLTHLSLKYNNLTTVPRSLPPSLEYLLLSYNHIVTLAPEDL
ANLTALRVLDVGGNCRRCDHARNPCVECPHKFPQLHSDTFSHLSRLEGLVLKDSSLYQLN
PRWFRGLGNLTVLDLSENFLYDCITKTKAFQGLAQLRRLNLSFNYHKKVSFAHLTLAPSF
GSLLSLQELDMHGIFFRSLSQKTLQPLARLPMLQRLYLQMNFINQAQLGIFKDFPGLRYI
DLSDNRISGAVEP-VATTGEVDGGKKVWLTSRDLTPGPLDTPSSEDFMPSCKNLSFTLDL
SRNNLVTVQPEMFAQLSRLQCLRLSHNSISQAVNGSQFVPLTSLQVLDLSHNKLDLYHGR
SFTELPRLEALDLSYNSQPFSMRGVGHNLSFVAQLPTLRYLSLAHNGIHSRVSQQLCSTS
LWALDFSGNSLSQMWAEGDLYLRFFQGLRSLIRLDLSQNRLHTLLPCTLGNLPKSLQLLR
LRNNYLAFFNWSSLTLLPNLETLDLAGNQLKALSNGSLPSGTQLQRLDVSRNSIIFVVPG
FFALATRLRELNLSANALRTVEPSWFGFLAGSLEVLDVSANPLHCACGAAFVDFLLQVQA
AVPGLPSRVKCGSPGQLQGRSIFAQDLRLCLDESLSWDCFGLSLLVVALGLAMPMLHHLC
GWDLWYCFHLGLAWLPRRGWQRGADALSYDAFVVFDKAQSAVADWVYNELRVRLEERRGR
RALRLCLEERDWLPGKTLFENLWASVYSSRKMLFVLAHTDQVSGLLRASFLLAQQRLLED
RKDVVVLVILSPDARRSRYVRLRQRLCRQSVLFWPHQPSGQRSFWAQLGMALTRDNRHFY
NQNFCRGPTMAE
>EqPr TLR9 Heq21
MGPCHGALQPLSLLVQAAMLAVALAQGTLPPFLPCELQPHGLVNCNWLFLKSVPHFSAAA
PRDNVTSLSLLSNRIHHLHDSDFAQLSNLQKLNLKWNCPPAGLSPMHFPCHMTIEPNTFL
AVPTLEELNLSYNGITTVPALPSSLVSLILSRTNILQLDPTSLTGLHALRFLYMDGNCYY
KNPCGRALEVAPGALLGLGNLTHLSLKYNNLTTVPRSLPPSLEYLLLSYNHIVTLAPEDL
ANLTALRVLDVGGNCRRCDHARNPCVECPHKFPQLHSDTFSHLSRLEGLVLKDSSLYQLN
PRWFRGLGNLTVLDLSENFLYDCITKTKAFQGLAQLRRLNLSFNYHKKVSFAHLTLAPSF
GSLLSLQELDMHGIFFRSLSQKTLQPLARLPMLQRLYLQMNFINQAQLGIFKDFPGLRYI
DLSDNRISGAVEP-VATTGEVDGGKKVWLTSRDLTPGPLDTPSSEDFMPSCKNLSFTLDL
SRNNLVTVQPEMFAQLSRLQCLRLSHNSISQAVNGSQFVPLTSLQVLDLSHNKLDLYHGR
SFTELPRLEALDLSYNSQPFSMRGVGHNLSFVAQLPTLRYLSLAHNGIHSRVSQQLCSTS
LWALDFSGNSLSQMWAEGDLYLRFFQGLRSLIRLDLSQNRLHTLLPCTLGNLPKSLQLLR
LRNNYLAFFNWSSLTLLPNLETLDLAGNQLKALSNGSLPSGTQLQRLDVSRNSIIFVVPG
FFALATRLRELNLSANALRTVEPSWFGFLAGSLEVLDVSANPLHCACGAAFVDFLLQVQA
AVPGLPSRVKCGSPGQLQGRSIFAQDLRLCLDESLSWDCFGLSLLVVALGLAMPMLHHLC
GWDLWYCFHLGLAWLPRRGWQRGADALSYDAFVVFDKAQSAVADWVYNELRVRLEERRGR
RALRLCLEERDWLPGKTLFENLWASVYSSRKMLFVLAHTDQVSGLLRASFLLAQQRLLED
RKDVVVLVILSPDARRSRYVRLRQRLCRQSVLFWPHQPSGQRSFWAQLGMALTRDNRHFY
NQNFCRGPTMAE
>EqPr TLR9 Heq22
MGPCHGALQPLSLLVQAAMLAVALAQGTLPPFLPCELQPHGLVNCNWLFLKSVPHFSAAA
PRDNVTSLSLLSNRIHHLHDSDFAQLSNLQKLNLKWNCPPAGLSPMHFPCHMTIEPNTFL
AVPTLEELNLSYNGITTVPALPSSLVSLILSRTNILQLDPTSLTGLHALRFLYMDGNCYY
KNPCGRALEVAPGALLGLGNLTHLSLKYNNLTTVPRSLPPSLEYLLLSYNHIVTLAPEDL
ANLTALRVLDVGGNCRRCDHARNPCVECPHKFPQLHSDTFSHLSRLEGLVLKDSSLYQLN
PRWFRGLGNLTVLDLSENFLYDCITKTKAFQGLAQLRRLNLSFNYHKKVSFAHLTLAPSF
GSLLSLQELDMHGIFFRSLSQKTLQPLARLPMLQRLYLQMNFINQAQLGIFKDFPGLRYI
DLSDNRISGAVEP-VATTGEVDGGKKVWLTSRDLTPGPLDTPSSEDFMPSCKNLSFTLDL
SRNNLVTVQPEMFAQLSRLQCLRLSHNSISQAVNGSQFVPLTSLQVLDLSHNKLDLYHGR
SFTELPRLEALDLSYNSQPFSMRGVGHNLSFVAQLPTLRYLSLAHNGIHSRVSQQLCSTS
LWALDFSGNSLSQMWAEGDLYLRFFQGLRSLIRLDLSQNRLHTLLPCTLGNLPKSLQLLR
LRNNYLAFFNWSSLTLLPNLETLDLAGNQLKALSNGSLPSGTQLQRLDVSRNSIIFVVPG
FFALATRLRELNLSANALRTVEPSWFGFLAGSLEVLDVSANPLHCACGAAFVDFLLQVQA
AVPGLPSRVKCGSPGQLQGRSIFAQDLRLCLDESLSWDCFGLSLLVVALGLAMPMLHHLC
GWDLWYCFHLGLAWLPRRGWQRGADALSYDAFVVFDKAQSAVADWVYNELRVRLEERRGR
RALRLCLEERDWLPGKTLFENLWASVYSSRKMLFVLAHTDQVSGLLRASFLLAQQRLLED
RKDVVVLVILSPDARRSRYVRLRQRLCRQSVLFWPHQPSGQRSFWAQLGMALTRDNRHFY
NQNFCRGPTMAE
>EqCa TLR9 Heq19
MGPCHGALQPLSLLVQAAMLAVALAQGTLPPFLPCELQPHGLVNCNWLFLKSVPHFSAAA
PRDNVTSLSLLSNRIHHLHDSDFAQLSNLQKLNLKWNCPPAGLSPMHFPCHMTIEPNTFL
AVPTLEELNLSYNGITTVPALPSSLVSLILSRTNILQLDPTSLTGLHALRFLYMDGNCYY
KNPCGRALEVAPGALLGLGNLTHLSLKYNNLTTVPRSLPPSLEYLLLSYNHIVTLAPEDL
ANLTALRVLDVGGNCRRCDHARNPCVECPHKFPQLHSDTFSHLSRLEGLVLKDSSLYQLN
PRWFRGLGNLTVLDLSENFLYDCITKTKAFQGLAQLRRLNLSFNYHKKVSFAHLTLAPSF
GSLLSLQELDMHGIFFRSLSQKTLQPLARLPMLQRLYLQMNFINQAQLGIFKDFPGLRYI
DLSDNRISGAVEP-VATTGEVDGGKKVWLTSRDLTPGPLDTPSSEDFMPSCKNLSFTLDL
SRNNLVTVQPEMFAQLSRLQCLRLSHNSISQAVNGSQFVPLTSLQVLDLSHNKLDLYHGR
SFTELPRLEALDLSYNSQPFSMRGVGHNLSFVAQLPTLRYLSLAHNGIHSRVSQQLCSTS
LWALDFSGNSLSQMWAEGDLYLRFFQGLRSLIRLDLSQNRLHTLLPCTLGNLPKSLQLLR
LRNNYLAFFNWSSLTLLPNLETLDLAGNQLKALSNGSLPSGTQLQRLDVSRNSIIFVVPG
FFALATRLRELNLSANALRTVEPSWFGFLAGSLEVLDVSANPLHCACGAAFVDFLLQVQA
AVPGLPSRVKCGSPGQLQGRSIFAQDLRLCLDESLSWDCFGLSLLVVALGLAMPMLHHLC
GWDLWYCFHLGLAWLPRRGWQRGADALSYDAFVVFDKAQSAVADWVYNELRVRLEERRGR
RALRLCLEERDWLPGKTLFENLWASVYSSRKMLFVLAHTDQVSGLLRASFLLAQQRLLED
RKDVVVLVILSPDARRSRYVRLRQRLCRQSVLFWPHQPSGQRSFWAQLGMALTRDNRHFY
NQNFCRGPTMAE
>EqCa TLR9 Heq23
MGPCHGALQPLSLLVQAAMLAVALAQGTLPPFLPCELQPHGLVNCNWLFLKSVPHFSAAA
PRDNVTSLSLLSNRIHHLHDSDFAQLSNLQKLNLKWNCPPAGLSPMHFPCHMTIEPNTFL
AVPTLEELNLSYNGITTVPALPSSLVSLILSRTNILQLDPTSLTGLHALRFLYMDGNCYY
KNPCGRALEVAPGALLGLGNLTHLSLKYNNLTTVPRSLPPSLEYLLLSYNHIVTLAPEDL
ANLTALRVLDVGGNCRRCDHARNPCVECPHKFPQLHSDTFSHLSRLEGLVLKDSSLYQLN
PRWFRGLGNLTVLDLSENFLYDCITKTKAFQGLAQLRRLNLSFNYHKKVSFAHLTLAPSF
GSLLSLQELDMHGIFFRSLSQKTLQPLARLPMLQRLYLQMNFINRAQLGIFKDFPGLRYI
DLSDNRISGAVEP-VATTGEVDGGKKVWLTSRDLTPGPLDTPSSEDFMPSCKNLSFTLDL
SRNNLVTVQPEMFAQLSRLQCLRLSHNSISQAVNGSQFVPLTSLQVLDLSHNKLDLYHGR
SFTELPRLEALDLSYNSQPFSMRGVGHNLSFVAQLPTLRYLSLAHNGIHSRVSQQLCSTS
LWALDFSGNSLSQMWAEGDLYLRFFQGLRSLIRLDLSQNRLHTLLPCTLGNLPKSLQLLR
LRNNYLAFFNWSSLTLLPNLETLDLAGNQLKALSNGSLPSGTQLQRLDVSRNSIIFVVPG
FFALATRLRELNLSANALRTVEPSWFGFLAGSLEVLDVSANPLHCACGAAFVDFLLQVQA
AVPGLPSRVKCGSPGQLQGRSIFAQDLRLCLDESLSWDCFGLSLLVVALGLAMPMLHHLC
GWDLWYCFHLGLAWLPRRGWQRGADALSYDAFVVFDKAQSAVADWVYNELRVRLEERRGR
RALRLCLEERDWLPGKTLFENLWASVYSSRKMLFVLAHTDQVSGLLRASFLLAQQRLLED
RKDVVVLVILSPDARRSRYVRLRQRLCRQSVLFWPHQPSGQRSFWAQLGMALTRDNRHFY
NQNFCRGPTMAE
>EqCa TLR9 Heq21
MGPCHGALQPLSLLVQAAMLAVALAQGTLPPFLPCELQPHGLVNCNWLFLKSVPHFSAAA
PRDNVTSLSLLSNRIHHLHDSDFAQLSNLQKLNLKWNCPPAGLSPMHFPCHMTIEPNTFL
AVPTLEELNLSYNGITTVPALPSSLVSLILSRTNILQLDPTSLTGLHALRFLYMDGNCYY
KNPCGRALEVAPGALLGLGNLTHLSLKYNNLTTVPRSLPPSLEYLLLSYNHIVTLAPEDL
ANLTALRVLDVGGNCRRCDHARNPCVECPHKFPQLHSDTFSHLSRLEGLVLKDSSLYQLN
PRWFRGLGNLTVLDLSENFLYDCITKTKAFQGLAQLRRLNLSFNYHKKVSFAHLTLAPSF
GSLLSLQELDMHGIFFRSLSQKTLQPLARLPMLQRLYLQMNFINQAQLGIFKDFPGLRYI
DLSDNRISGAVEP-VATTGEVDGGKKVWLTSRDLTPGPLDTPSSEDFMPSCKNLSFTLDL
SRNNLVTVQPEMFAQLSRLQCLRLSHNSISQAVNGSQFVPLTSLQVLDLSHNKLDLYHGR
SFTELPRLEALDLSYNSQPFSMRGVGHNLSFVAQLPTLRYLSLAHNGIHSRVSQQLCSTS
LWALDFSGNSLSQMWAEGDLYLRFFQGLRSLIRLDLSQNRLHTLLPCTLGNLPKSLQLLR
LRNNYLAFFNWSSLTLLPNLETLDLAGNQLKALSNGSLPSGTQLQRLDVSRNSIIFVVPG
FFALATRLRELNLSANALRTVEPSWFGFLAGSLEVLDVSANPLHCACGAAFVDFLLQVQA
AVPGLPSRVKCGSPGQLQGRSIFAQDLRLCLDESLSWDCFGLSLLVVALGLAMPMLHHLC
GWDLWYCFHLGLAWLPRRGWQRGADALSYDAFVVFDKAQSAVADWVYNELRVRLEERRGR
RALRLCLEERDWLPGKTLFENLWASVYSSRKMLFVLAHTDQVSGLLRASFLLAQQRLLED
RKDVVVLVILSPDARRSRYVRLRQRLCRQSVLFWPHQPSGQRSFWAQLGMALTRDNRHFY
NQNFCRGPTMAE
>EqAs TLR9 XP 014682103.1
MGPCHGALQPLSLLVQAAMLAVALAQGTLPPFLPCELQPHGLVNCNWLFLKSVPHFSAAA
PRDNVTSLSLLSNRIHHLHDSDFAQLSNLQKLNLKWNCPPAGLSPMHFPCHMTIEPNTFL
AVPTLEELNLSYNGITTVPALPSSLVSLILSRTNILQLDPTSLTGLHALRFLYMDGNCYY
KNPCGRALEVAPGALLGLGNLTHLSLKYNNLTTVPRSLPPSLEYLLLSYNHIVTLAPEDL
ANLTALRVLDVGGNCRRCDHARNPCVECPHKFPQLHSDTFSHLSRLEGLVLKDSSLYQLN
PRWFRGLGNLTVLDLSENFLYDCITKTKAFQGLAQLRRLNLSFNYHKKVSFAHLTLAPSF
GSLLSLQELDMHGIFFRSLSQKTLQPLARLPMLQRLYLQMNFINQAQLGIFKDFPGLRYV
DLSDNRISGAVEP-VATTGEVDGGKKVWLTSRDLTPGPLDTPSSEDFMPSCKNLSFTLDL
SRNNLVTVQPEMFAQLSRLQCLRLSHNSISQAVNGSQFVPLTSLQVLDLSHNKLDLYHGR
SFTELPRLEALDLSYNSQPFSMRGVGHNLSFVAQLPTLRYLSLAHNGIHSRVSQQLCSTS
LWALDFSGNSLSQMWAEGDLYLRFFQGLRSLIRLDLSQNRLHTLLPCTLGNLPKSLQLLR
LRNNYLAFFNWSSLTLLPNLETLDLAGNQLKALSNGSLPSGTQLQRLDVSRNSIIFVVPG
FFALATRLRELNLSANALRTVEPSWFGFLAGSLEVLDVSANPLHCACGAAFVDFLLQVQA
AVPGLPSRVKCGSPGQLQGRSIFAQDLRLCLDESLSWDCFGLSLLVVALGLAMPMLHHLC
GWDLWYCFHLGLAWLPRRGWQRGADALSYDAFVVFDKAQSAVADWVYNELRVRLEERRGR
RALRLCLEERDWLPGKTLFENLWASVYSSRKMLFVLAHTDQVSGLLRASFLLAQQRLLED
RKDVVVLVILRPDARRSRYVRLRQRLCRQSVLFWPHQPSGQCSFWAQLGMALTRDNRHFY
NQNFCRGPTMAE
>EqAs TLR9 gi|1373803041
MGPCHGALQPLSLLVQAAMLAVALAQGTLPPFLPCELQPHGLVNCNWLFLKSVPHFSAAA
PRDNVTSLSLLSNRIHHLHDSDFAQLSNLQKLNLKWNCPPAGLSPMHFPCHMTIEPNTFL
AVPTLEELNLSYNGITTVPALPSSLVSLILSRTNILQLDPTSLTGLHALRFLYMDGNCYY
KNPCGRALEVAPGALLGLGNLTHLSLKYNNLTTVPRSLPPSLEYLLLSYNHIVTLAPEDL
ANLTALRVLDVGGNCRRCDHARNPCVECPHKFPQLHSDTFSHLSRLEGLVLKDSSLYQLN
PRWFRGLGNLTVLDLSENFLYDCITKTKAFQGLAQLRRLNLSFNYHKKVSFAHLTLAPSF
GSLLSLQELDMHGIFFRSLSQKTLQPLARLPMLQRLYLQMNFINQAQLGIFKDFPGLRYV
DLSDNRISGAVEP-VATTGEVDGGKKVWLTSRDLTPGPLDTPSSEDFMPSCKNLSFTLDL
SRNNLVTVQPEMFAQLSRLQCLRLSHNSISQAVNGSQFVPLTSLQVLDLSHNKLDLYHGR
SFTELPRLEALDLSYNSQPFSMRGVGHNLSFVAQLPTLRYLSLAHNGIHSRVSQQLCSTS
LWALDFSGNSLSQMWAEGDLYLRFFQGLRSLIRLDLSQNRLHTLLPCTLGNLPKSLQLLR
LRNNYLAFFNWSSLTLLPNLETLDLAGNQLKALSNGSLPSGTQLQRLDVSRNSIIFVVPG
FFALATRLRELNLSANALRTVEPSWFGFLAGSLEVLDVSANPLHCACGAAFVDFLLQVQA
AVPGLPSRVKCGSPGQLQGRSIFAQDLRLCLDESLSWDCFGLSLLVVALGLAMPMLHHLC
GWDLWYCFHLGLAWLPRRGWQRGADALSYDAFVVFDKAQSAVADWVYNELRVRLEERRGR
RALRLCLEERDWLPGKTLFENLWASVYSSRKMLFVLAHTDQVSGLLRASFLLAQQRLLED
RKDVVVLVILRPDARRSRYVRLRQRLCRQSVLFWPHQPSGQCSFWAQLGMALTRDNRHFY
NQNFCRGPTMAE
>EqCa TLR9 NP 001075259.1
MGPCHGALQPLSLLVQAAMLAVALAQGTLPPFLPCELQPHGLVNCNWLFLKSVPHFSAAA
PRDNVTSLSLLSNRIHHLHDSDFAQLSNLQKLNLKWNCPPAGLSPMHFPCHMTIEPNTFL
AVPTLEELNLSYNGITTVPALPSSLVSLILSRTNILQLDPTSLTGLHALRFLYMDGNCYY
KNPCGRALEVAPGALLGLGNLTHLSLKYNNLTTVPRSLPPSLEYLLLSYNHIVTLAPEDL
ANLTALRVLDVGGNCRRCDHARNPCVECPHKFPQLHSDTFSHLSRLEGLVLKDSSLYQLN
PRWFRGLGNLTVLDLSENFLYDCITKTKAFQGLAQLRRLNLSFNYHKKVSFAHLTLAPSF
GSLLSLQELDMHGIFFRSLSQKTLQPLARLPMLQRLYLQMNFINQAQLGIFKDFPGLRYI
DLSDNRISGAVEP-VATTGEVDGGKKVWLTSRDLTPGPLDTPSSEDFMPSCKNLSFTLDL
SRNNLVTVQPEMFAQLSRLQCLRLSHNSISQAVNGSQFVPLTSLQVLDLSHNKLDLYHGR
SFTELPRLEALDLSYNSQPFSMRGVGHNLSFVAQLPTLRYLSLAHNGIHSRVSQQLCSTS
LWALDFSGNSLSQMWAEGDLYLRFFQGLRSLIRLDLSQNRLHTLLPCTLGNLPKSLQLLR
LRNNYLAFFNWSSLTLLPNLETLDLAGNQLKALSNGSLPSGTQLQRLDVSRNSIIFVVPG
FFALATRLRELNLSANALRTVEPSWFGFLAGSLEVLDVSANPLHCACGAAFVDFLLQVQA
AVPGLPSRVKCGSPGQLQGRSIFAQDLRLCLDESLSWDCFGLSLLVVALGLAMPMLHHLC
GWDLWYCFHLGLAWLPRRGWQRGADALSYDAFVVFDKAQSAVADWVYNELRVRLEERRGR
RALRLCLEERDWLPGKTLFENLWASVYSSRKMLFVLAHTDQVSGLLRASFLLAQQRLLED
RKDVVVLVILSPDARRSRYVRLRQRLCRQSVLFWPHQPSGQRSFWAQLGMALTRDNRHFY
NQNFCRGPTMAE
>EqCa TLR9 ATDM01006161
MGPCHGALQPLSLLVQAAMLAVALAQGTLPPFLPCELQPHGLVNCNWLFLKSVPHFSAAA
PRDNVTSLSLLSNRIHHLHDSDFAQLSNLQKLNLKWNCPPAGLSPMHFPCHMTIEPNTFL
AVPTLEELNLSYNGIMTVPALPSSLVSLILSRTNILQLDPTSLTGLHALRFLYMDGNCYY
KNPCGRALEVAPGALLGLGNLTHLSLKYNNLTTVPRSLPPSLEYLLLSYNHIVTLAPEDL
ANLTALRVLDVGGNCRRCDHARNPCVECPHKFPQLHSDTFSHLSRLEGLVLKDSSLYQLN
PRWFRGLGNLTVLDLSENFLYDCITKTKAFQGLAQLRRLNLSFNYHKKVSFAHLTLAPSF
GSLLSLQELDMHGIFFRSLSQKTLQPLARLPMLQRLYLQMNFINQAQLGIFKDFPGLRYI
DLSDNRISGAVEP-VATTGEVDGGKKVWLTSRDLTPGPLDTPSSEDFMPSCKNLSFTLDL
SRNNLVTVQPEMFAQLSRLQCLRLSHNSISQAVNGSQFVPLTSLQVLDLSHNKLDLYHGR
SFTELPRLEALDLSYNSQPFSMRGVGHNLSFVAQLPTLRYLSLAHNGIHSRVSQQLCSTS
LWALDFSGNSLSQMWAEGDLYLRFFQGLRSLIRLDLSQNRLHTLLPCTLGNLPKSLQLLR
LRNNYLAFFNWSSLTLLPNLETLDLAGNQLKALSNGSLPSGTQLQRLDVSRNSIIFVVPG
FFALATRLRELNLSANALRTVEPSWFGFLAGSLEVLDVSANPLHCACGAAFVDFLLQVQA
AVPGLPSRVKCGSPGQLQGRSIFAQDLRLCLDESLSWDCFGLSLLVVALGLAMPMLHHLC
GWDLWYCFHLGLAWLPRRGWQRGADALSYDAFVVFDKAQSAVADWVYNELRVRLEERRGR
RALRLCLEERDWLPGKTLFENLWASVYSSRKMLFVLAHTDQVSGLLRASFLLAQQRLLED
RKDVVVLVILSPDARRSRYVRLRQRLCRQSVLFWPHQPSGQRSFWAQLGMALTRDNRHFY
NQNFCRGPTMAE
>TaIn TLR9 PVIE01001527
MGPCRGALQPLSLLVQAAVLAMALAQGTLPAFLPCELQPHGLVNCNWLFLKSVPHFSAAA
PRGNVTSLSLLSNRIHHLHNSDFAHLSSLRKLNLKWNCPPAGLSPMHFPCHMTIEPNTFL
AVPTLEELNLSYNGITTVPALPGSLMTLILSRTNILQLDPTSLKGLHALRFLFMDGNCYY
KNPCGRALEVAPGALFGLGNLTHLSLKYNNLTTVPRSLPPSLEYLLLSYNHIVTLAPEDL
ANLTALRVLDVGGNCRRCDHARNPCVECPRTFPQLHPDTFSHLSHLEGLVLKDSSLYWLN
SSWFRGLGNLTVLDLSENFLYDCITKTTAFQGLARLRRLNLSFNYHKKVSFAHLQLAPSF
GSLLSLQELDMHGIFFRSLSEKTLQPLAHLPMLQRLHLQMNFINQAQLGIFGAFPGLRYV
DLSDNRISGAAKL-VAATGEVGSGEKVWLPSGDLTPGPLDTPSSEDFMPSCKNLNFTLDL
SRNNLVTVQPEMFAQLSRLQCLRLSHNSISQAVNGSQFVPLTSLRVLDLSHNKLDLYHGR
SFTELPRLEALDLSYNSQPFSMRGVGHNLSFVAQLPALRYLSLAHNDIHSRVSQQLCSAS
LRALDFSGNALSQMWAEGDLYLRFFQGLRSLIRLDLSQNRLHILLPRTLDNLPKTLRLLR
LRNNYLAFFNWSSLAFLPQLETLDLAGNQLKALSNGSLPNGTQLQRLDLSSNSIIFVIPG
FFALATRLRELNLSANALKTVEPSWFGSIAGSLQVLDVSANPLHCACGAAFVDFLLQVQA
AVPGLPSHVRCGSPGQLQGRSIFAQDLRLCLDETLSWDCFGLSLLAVALALAVPMLHHLC
GWDLWYCFHLCLAWLPRRGRRRGADALPYDAFVVFDKAQSAVADWVYNELRVRLEERSGR
RALSLCLEERDWLPGKTLFENLWASVYSSRKTLFVLAHTDRVSGLLRASFLLAQQRLLED
RKDVVVLVILRSDTHRSRYVRLRQRLCRQSVLFWPHQPSGQRSFWAQLGVALTRDNHHFY
NQNFCRGPTTAE
>TaTe TLR9 PVID01000760.1
MGPCRGALQPLSLLVQAAVLAMALAQGTLPAFLPCELQPHGLVNCNWLFLKSVPHFSAAA
PRGNVTSLSLLSNRIHHLHNSDFAHLSSLRKLNLKWNCPPAGLSPMHFPCHMTIEPNTFL
AVPTLEELNLSYNGITTVPALPGSLVTLILSRTNILQLDPTSLKGLHALRFLFMDGNCYY
KNPCGRALEVAPGALLGLGNLTHLSLKYNNLTTVPRSLPSSLEYLLLSYNHIVTLAPEDL
ANLTALRVLDVGGNCRRCDHARNPCVECPRTFPQLHPNTFSHLSHLEGLVLKDSSLYWLN
SSWFRGLGNLTVLDLSENFLYDCITKTTAFQGLAQLRRLNLSFNYHKKVSFAHLQLAPSF
GSLLSLQELDMHGIFFRSLSEKTLQPLAHLPMLQRLHLQMNFINQAQLGIFGAFPGLRYV
DLSDNRISGAAKL-VAATGEVGSGEKVWLPSRDLTPGPLDTPSSEDFMPSCKNLNFTLDL
SRNNLVTVQPEMFAQLSRLQCLRLSHNSISQAVNGSQFVPLTSLRVLDLSHNKLDLYHGR
SFTELPRLEALDLSYNSQPFSMRGVGHNLSFVAQLPALRYLSLAHNDIHSRVSQQLCSAS
LRALDFSGNALSQMWAEGDLYLRFFQGLRSLIRLDLSQNRLHILLPRTLDNLPKSLRLLR
LRNNYLAFFNWSSLAFLPQLETLDLAGNQLKALSNGSLPNGTQLQRLDLSSNSIIFVIPG
FFALATRLRELNLSANALKTVEPSWFGSIAGSLQVLDVSANPLHCACGAAFVDFLLQVQA
AVPGLPSHVRCGSPGQLQGRSIFAQDLRLCLDETLSWDCFGLSLLAVALALAVPMLHHLC
GWDLWYCFHLCLAWLPRRGRRRGADALPYDAFVVFDKAQSAVADWVYNELRVQLEERSGR
RALSLCLEERDWLPGKTLFENLWASVYSSRKTLFVLAHTDRVSGLLRASFLLAQQRLLED
RKDVVVLVILRSDTHRSRYVRLRQRLCRQSVLFWPHQPSGQRSFWAQLGVALTRDNHHFY
NQNFCRGPTTAE
>RhUn TLR9 BOSQ02002635.1
MGPCRGALQPLSLLVLAAVLAVALAQGTLPAFLPCELQPHGLVNCNWLFLKSVPHFSAAA
PRGNITSLSLLSNRIHHLHNSDFAHLSSLRKLNLKWNCPPAGLSPMHFPCHMTIEPNTFL
AVPTLEELNLSYNGITTVPALPNSLVSLILSRTNILQLDPTSLRGLHALRSLFMDGNCYY
KNPCKRALEVAPGALLGLGNLTHLSLKYNNLTMVPRSLPPSLEYLLLSYNHIVTLAPEDL
ANLTALRVLDMGGNCRRCDHARNPCVECPRNFPQLHPDAFSHLSHLEGLVLKDSSLYKLN
SSWFRGLGNLTVLDLSENFLYDCITKTTAFQGLTQLRRLNLSFNYHKKVSFAHRQLAPSF
GSLLSLQELDLHGIFFRSLSEKTLQPLAHLPMLQRLHLQMNFINQAQLGIFGAFPGLRYV
DLSDNRISGALKP-VATTGEADGAEKSWLPLSDLTPGPLDTPSCEDFMPSCENLNFTLDL
SRNNLVTVQPEMFAQLSRLQCLRLSHNSISQAVNGSQFVPLTSLRVLDLSHNKLDLYHGR
SFTELPRLEVLDLSYNSQPFSMQGVGHNLSFVAQLRSLRYLSLAHNDIHSRVSQQLCSTT
LQALDFSGNNLNRMWGEGDLYLQFFQGLRSLIRLDLSQNRLHILLPRTLDNLPKGLRLLR
LRNNYLAFFNWSSLAFLPKLETLDLAGNQLKALSNGSLPNGTQLQRLDVSSNSIIFVVPG
FFALATRLRELNLSANALKTVEPSWFGSLAGSLKVLDVSANPLHCACGAAFVDFLLQVQA
AVPGLPSRVKCGSPGQLQGRSIFAQDLRLCLDETLSWDCFGLSLLVVALGLAVPMLHHLC
GWDLWYCFHLGLAWLPRRGRRQGMDALPYDAFVVFDKAQSAVADWVYNELRVRLEERRGR
RALRLCLEERDWLPGKTLFENLWASVYSSRKMLFVLAHTDRVSGLLRASFLLAQQRLLED
RKDVVVLVILRPDAHCSRYVRLRQRLCRQSVLFWPHQPSGQHSFWAQLGMALTRDNRHFY
NQNFCRGPTLAE
>DiBi TLR9 CM036947.1
MGPCRGALQPLSLLVLAAVLAVALAQGTLPAFLPCELQPHGLVNCNWLFLKSVPHFSAAA
PRGNITSLSLLSNRIHHLHNSDFAYLSSLRKLNLKWNCPPAGLSPMHFPCHMTIEPNTFL
AVPTLEELNLSYNGITTVPALPSSLVSLILSRTNILQLDPTSLRGLHALRSLFMDGNCYY
KNPCERALEVAPGALLGLGNLTHLSLKYNNLTTVPRSLPPSLEYLLLSYNHIVTLAPEDL
ANLTALRVLDMGGNCRRCDHARNPCVECPRNFPQLHPDAFSHLSHLEGLVLKDSSLYKLN
SSWFRGLGNLTVLDLSENFLYDCITKTTAFQGLTQLRRLNLSFNYHKKVSFAHRQLAPSF
GSLLSLQELDLHGIFFRSLSEKTLQPLAHLPMLQRLHLQMNFINQAQLGIFGAFPGLRYV
DLSDNRISGALKP-VATTGEADGAEKFWLPPSDLTPGPLDTPSCEDFMPSCENLNFTLDL
SRNNLVTVQPEMFAQLSRLQCLRLSHNSISQAVNGSQFVPLTNLRVLDLSHNKLDLYHGR
SFTELPRLEVLDLSYNSQPFSMQGVGHNLSFVAQLRSLRYLSLAHNDIHSRVSQQLCSTT
LQALDFSGNNLNRMWGEGDLYLHFFQGLRSLIRLDLSQNRLHILLPRTLDNLPKGLRLLR
LRNNYLAFFNWSSLAFLPKLETLDLAGNQLKALSNGSLPNGTQLQRLDVSSNSIIFVVPG
FFALATRLRELNLSANALKTVEPSWFGSLAGSLKVLDVSANPLHCACGAAFVDFLLQVQA
AVPGLPSRVKCGSPGQLQGRSIFAQDLRLCLDETLSWDCFGLSLLVVALGMAVPMLHHLC
GWDLWYCFHLGLAWLPRRGRQQGVDALPYDAFVVFDKAQSAVADWVYNELRVRLEERRGR
RALRLCLEERDWLPGKTLFENLWASVYSSRKMLFVLAHTDRVSGLLRASFLLAQQRLLED
RKDVVVLVILRPDAHCSRYVRLRQRLCRQSVLFWPHQPSGQRSFWAQLGMALTRDNRHFY
NQNFCRGPTMAE
>DiSu TLR9 PEKH010003248.1
MGPCRGALQPLSLLVLAAVLAVALAQGTLPAFLPCELQPHGLVNCNWLFLKSVPHFSAAA
PRGNITSLSLLSNRIHHLHNSDFAHLSSLRKLNLKWNCPPAGLSPMHFPCHMTIEPNTFL
AVPTLEELNLSYNGITTVPALPNSLVSLILSRTNILQLDPTSLRGLHALRSLFMDGNCYY
KNPCERALEVAPGALLGLGNLTHLSLKYNNLTTVPRSLPPSLEYLLLSYNHIVTLAPEDL
ANLTALRVLDMGGNCRRCDHARNPCVECPRNFPQLHPDAFSHLSHLEGLVLKDSSLYKLN
SSWFRGLGNLTVLDLSENFLYDCITKTTAFQGLTQLRRLNLSFNYHKKVSFAHRQLAPSF
GSLLSLQELDLHGIFFRSLSEKTLQPLAHLPMLQRLHLQMNFINEAQLSIFGAFPGLRYV
DLSDNRISGALKP-VATTGEADGAEKFWLLPSDLTPGPLDTPSCEDFMPSCENLNFTLDL
SRNNLVTVQPEMFAQLSRLQCLRLSHNSISQAVNGSQFMPLTNLRVLDLSHNKLDLYHGH
SFTELPRLEVLDLSYNSQPFSMQGVGHNLSFVAQLRSLRYLSLAHNDIHSRVSQQLCSTT
LRALDFSGNNLNRMWGEGDLYLHFFQGLRSLIRLDLSQNRLHILLPRTLDNLPKGLRLLR
LRNNYLAFFNWSSLAFLPKLEMLDLAGNQLKALSNGSLPNGTQLQRLDVSSNSIIFVVPG
FFALATRLQELNLSANALKTVEPSWFGSLAASLKVLDVSANPLHCACGAAFVDFLLQVQA
AVPGLPSRVKCGSPGQLQGRSIFAQDLRLCLDETLSWDCFGLSLLVVALGLAVPMLHHLC
GWDLWYCFHLGLAWLPRRGPRRGVDALPYDAFVVFDKAQSAVADWVYNELRVWLEERRGR
RALRLCLEERDWVPGKTLFENLWASVYSSRKMLFVLAHTDRVSGLLRASFLLAQQRLLED
RKDVVVLVILRPDAHCSRYVRLRQRLCRQSVLFWPHQPSGQRSFWAQLGMALTRDNRHFY
NQNFCRGPTIAE
>CeSi TLR9 XP 004419841.1
MGPCRGALQPLSLLVLAAVLAVALAQGSLPAFLPCELQPHGLVNCNWLFLKSVPHFSAAA
PRGNITSLSLLSNRIHHLHNSDFAYLSSLRKLNLKWNCPPAGLSPMHFPCHMTIEPNTFL
AVPTLEELNLSYNGITTVPALPNSLVSLILSRTNILQLDPTSLRGLHALRSLFMDGNCYY
KNPCERALEVAPGALLGLGNLTHLSLKYNNLTMVPRSLPPSLEYLLLSYNHIVTLAPEDL
ANLTALRVLDMGGNCRRCDHARNPCVECPRNFPQLHPDAFSHLSHLEGLVLKDSSLYKLN
SSWFRGLGNLTVLDLSENFLYDCITKTTAFQGLTQLRRLNLSFNYHKKVSFAHRQLAPSF
GSLLSLQELDLHGIFFRSLSEKTLQPLAHLPMLQRLHLQMNFINQAQLGIFGAFPGLRYV
DLSDNRISGVLKP-VATTGEADGAEKFWLPPSDLTPGPLDTPSCEDFMPSCENLNFTLDL
SRNNLVTVQPEMFAQLSRLQCLRLSHNSISQAVNGSQFVPLTNLRVLDLSHNKLDLYHGR
SFTELPRLEVLDLSYNSQPFSMQGVGHNLSFVAQLRSLRYLSLAHNDIHSRVSQQLCSTT
LQALDFSGNNLNRMWGEGDLYLHFFQGLRSLIRLDLSQNRLHILLPRTLDNLPKGLRLLR
LRNNYLAFFNWSSLAFLPKLETLDLAGNQLKALSNGSLPNGTQLQRLDVSSNSIIFVVPG
FFALATRLRELNLSANALKTVEPSWFGSLAGSLKVLDVSANPLHCACGAAFVDFLLQVQA
AVPGLPSRVKCGSPGQLQGRSIFAQDLRLCLDETLSWDCFGLSLLVVALGMAVPMLHHLC
GWDLWYCFHLGLAWLPRWGRQQGVDALPYDAFVVFDKAQSAVADWVYNELRVRLEERRGR
RALRLCLEERDWLPGKTLFENLWASVYSSRKMLFVLAHTDRVSGLLRASFLLAQQRLLED
RKDVVVLVILRPDAHCSRYVRLRQRLCRQSVLFWPHQPSGQRSFWAQLGMALTRDNRHFY
NQNFCRGPTMAE
