# Supplementary material for: Twelve toll-like receptor (TLR) genes in the family Equidae – comparative genomics, selection and evolution
Source: Vet Res Commun. 2023 Oct 24;48(2):725–41. doi: 10.1007/s11259-023-10245-4 (PMC10998774; doi:10.1007/s11259-023-10245-4)
Supplement: Supplementary file 3 — Supplementary Material 3 [file 11259_2023_10245_MOESM3_ESM.zip › TLR9 CDS.fas]

>EqGr_TLR9_Heq1
ATGGGCCCTTGCCATGGTGCCCTGCAGCCCCTGTCTCTCCTGGTGCAGGCGGCCATGCTG
GCCGTGGCTCTGGCCCAAGGCACCCTGCCTCCCTTCCTGCCCTGTGAGCTCCAGCCCCAC
GGCCTGGTGAACTGCAACTGGCTGTTCCTGAAGTCCGTGCCCCACTTCTCGGCAGCAGCG
CCCCGGGACAATGTCACCAGCCTTTCCTTGCTCTCCAACCGCATCCACCACCTCCACGAC
TCCGACTTTGCCCAACTGTCCAACCTGCAGAAACTCAACCTCAAATGGAACTGCCCGCCA
GCCGGCCTCAGCCCCATGCATTTCCCCTGCCACATGACCATCGAGCCCAACACTTTCCTG
GCTGTACCCACCCTGGAGGAGCTGAACCTGAGCTACAACGGCATCACGACTGTGCCTGCC
CTGCCCAGCTCCCTCGTGTCCCTGATCCTGAGCCGCACCAACATCCTGCAGCTAGACCCC
ACCAGCCTCACGGGCCTGCATGCCCTGCGCTTCCTATACATGGATGGCAACTGCTACTAC
AAGAACCCCTGCGGGCGGGCCCTGGAGGTGGCCCCAGGCGCCCTCCTTGGCCTGGGCAAC
CTCACCCACCTGTCACTCAAGTACAACAACCTCACAACGGTGCCCCGCAGCCTGCCCCCT
AGCCTGGAGTACCTGCTGTTGTCCTACAACCACATTGTCACCCTGGCACCTGAGGACCTG
GCCAATCTGACTGCCCTGCGTGTGCTTGATGTGGGTGGAAACTGCCGCCGCTGTGACCAT
GCACGCAACCCCTGCGTGGAGTGCCCACATAAATTCCCCCAGCTGCACTCCGACACCTTC
AGCCACCTAAGCCGCCTCGAAGGCCTCGTGTTGAAGGATAGTTCTCTCTACCAGCTGAAC
CCCAGATGGTTCCGTGGCCTGGGCAACCTCACAGTGCTCGACCTGAGTGAGAACTTCCTC
TACGACTGCATCACCAAAACCAAGGCATTCCAGGGCCTGGCCCAGCTGCGAAGACTCAAC
TTGTCCTTCAATTACCATAAGAAGGTGTCCTTCGCCCACCTGACGCTGGCACCCTCCTTC
GGGAGCCTGCTCTCCCTGCAGGAACTGGACATGCATGGCATCTTCTTCCGCTCACTCAGC
CAGAAGACGCTCCAGCCACTGGCCCGCCTGCCCATGCTCCAGCGTCTGTATCTGCAGATG
AACTTCATCAACCAGGCCCAGCTCGGCATCTTCAAGGACTTCCCCGGTCTGCGCTACGTA
GACCTGTCAGACAACCGCATCAGTGGAGCTGTGGAGCCGGTGGCCACCACAGGGGAGGTG
GATGGTGGGAAGAAGGTCTGGCTGACATCCAGGGACCTCACTCCAGGCCCACTGGACACC
CCCAGCTCTGAGGACTTCATGCCAAGCTGCAAGAACCTCAGCTTCACCTTGGACCTGTCA
CGGAACAACCTGGTAACAGTCCAGCCAGAGATGTTTGCCCAGCTCTCGCGCCTCCAGTGC
CTGCGCCTGAGCCACAACAGCATCTCGCAGGCGGTCAATGGCTCACAGTTCGTGCCACTG
ACCAGCCTGCAGGTGCTGGACTTGTCCCATAACAAACTGGACCTGTACCATGGGCGCTCG
TTTACGGAGCTGCCGCGACTGGAGGCCCTGGACCTCAGCTACAACAGCCAGCCCTTCAGC
ATGCGGGGTGTGGGCCACAACCTCAGCTTTGTGGCCCAGCTGCCCACCCTGCGCTACCTC
AGCCTGGCACACAACGGCATCCACAGCCGTGTGTCCCAGCAGCTCTGCAGCACCTCGCTG
TGGGCCCTGGACTTCAGCGGCAATTCCCTGAGCCAGATGTGGGCTGAGGGAGACCTCTAT
CTCCGCTTCTTCCAAGGCCTGAGAAGCCTGATCCGGCTAGACCTGTCCCAGAATCGTCTG
CATACCCTCCTGCCATGCACCCTGGGTAACCTCCCCAAGAGCTTGCAGCTGCTGCGTCTC
CGTAACAATTACCTGGCCTTCTTCAATTGGAGCAGCCTGACCCTCCTGCCCAACCTGGAA
ACCCTGGACCTGGCAGGAAACCAGCTGAAGGCTCTGAGCAATGGCAGCCTGCCTTCTGGC
ACCCAGCTCCAGAGGCTGGACGTCAGCAGGAACAGCATCATCTTCGTGGTCCCTGGCTTC
TTTGCTCTGGCCACGAGGCTGCGAGAGCTCAACCTCAGTGCCAACGCCCTCAGGACAGTG
GAGCCCTCCTGGTTTGGTTTCCTAGCAGGCTCCCTTGAAGTCCTAGATGTGAGCGCCAAC
CCTCTGCACTGCGCCTGTGGGGCAGCCTTTGTGGACTTCCTGCTGCAGGTGCAGGCTGCC
GTGCCTGGTCTGCCCAGCCGCGTCAAGTGTGGCAGTCCAGGCCAGCTCCAGGGCCGCAGC
ATCTTCGCACAAGACCTGCGCCTCTGCCTGGACGAGTCCCTCTCCTGGGACTGTTTTGGT
CTCTCATTGCTGGTTGTGGCCCTGGGCCTGGCCATGCCTATGTTGCACCACCTCTGCGGC
TGGGACCTCTGGTACTGCTTCCACCTGGGCCTGGCCTGGCTGCCCCGGCGGGGGTGGCGG
CGGGGCGCGGATGCCCTGAGCTATGATGCCTTTGTGGTCTTCGACAAGGCACAGAGCGCA
GTGGCCGACTGGGTGTACAATGAACTGCGGGTGCGGCTAGAGGAGCGCCGTGGGCGCCGG
GCGCTCCGCCTGTGTCTGGAGGAGCGTGACTGGCTACCTGGCAAGACGCTGTTCGAAAAC
CTGTGGGCCTCAGTCTACAGCAGCCGCAAGATGCTGTTTGTGCTGGCCCACACGGACCAG
GTCAGTGGCCTCTTGCGTGCCAGCTTCCTGCTGGCCCAGCAGCGTCTGCTGGAGGACCGC
AAGGACGTTGTGGTGCTGGTAATCCTGCGTCCTGACGCCCGCCGCTCCCGTTACGTGCGG
CTGCGCCAGCGCCTCTGCCGCCAGAGTGTCCTCTTCTGGCCCCACCAGCCTAGTGGCCAG
CGCAGCTTCTGGGCCCAGCTAGGCATGGCCCTGACCAGGGACAACCGCCACTTCTATAAC
CAGAACTTCTGCCGGGGCCCGACGATGGCTGAG
>EqGr_TLR9_Heq2
ATGGGCCCTTGCCATGGTGCCCTGCAGCCCCTGTCTCTCCTGGTGCAGGCGGCCATGCTG
GCCGTGGCTCTGGCCCAAGGCACCCTGCCTCCCTTCCTGCCCTGTGAGCTCCAGCCCCAC
GGCCTGGTGAACTGCAACTGGCTGTTCCTGAAGTCCGTGCCCCACTTCTCGGCAGCAGCG
CCCCGGGACAATGTCACCAGCCTTTCCTTGCTCTCCAACCGCATCCACCACCTCCACGAC
TCCGACTTTGCCCAACTGTCCAACCTGCAGAAACTCAACCTCAAATGGAACTGCCCGCCA
GCCGGCCTCAGCCCCATGCATTTCCCCTGCCACATGACCATCGAGCCCAACACTTTCCTG
GCTGTACCCACCCTGGAGGAGCTGAACCTGAGCTACAACGGCATCACGACTGTGCCTGCC
CTGCCCAGCTCCCTCGTGTCCCTGATCCTGAGCCGCACCAACATCCTGCAGCTAGACCCC
ACCAGCCTCACGGGCCTGCATGCCCTGCGCTTCCTATACATGGATGGCAACTGCTACTAC
AAGAACCCCTGCGGGCGGGCCCTGGAGGTGGCCCCAGGCGCCCTCCTTGGCCTGGGCAAC
CTCACCCACCTGTCACTCAAGTACAACAACCTCACAACGGTGCCCCGCAGCCTGCCCCCT
AGCCTGGAGTACCTGCTGTTGTCCTACAACCACATTGTCACCCTGGCACCTGAGGACCTG
GCCAATCTGACTGCCCTGCGTGTGCTTGATGTGGGTGGAAACTGCCGCCGCTGTGACCAT
GCACGCAACCCCTGCGTGGAGTGCCCACATAAATTCCCCCAGCTGCACTCCGACACCTTC
AGCCACCTAAGCCGCCTCGAAGGCCTCGTGTTGAAGGATAGTTCTCTCTACCAGCTGAAC
CCCAGATGGTTCCGTGGCCTGGGCAACCTCACAGTGCTCGACCTGAGTGAGAACTTCCTC
TACGACTGCATCACCAAAACCAAGGCATTCCAGGGCCTGGCCCAGCTGCGAAGACTCAAC
TTGTCCTTCAATTACCATAAGAAGGTGTCCTTCGCCCACCTGACGCTGGCACCCTCCTTC
GGGAGCCTGCTCTCCCTGCAGGAACTGGACATGCATGGCATCTTCTTCCGCTCACTCAGC
CAGAAGACGCTCCAGCCACTGGCCCGCCTGCCCATGCTCCAGCGTCTGTATCTGCAGATG
AACTTCATCAACCAGGCCCAGCTCGGCATCTTCAAGGACTTCCCCGGTCTGCGCTACGTA
GACCTGTCAGACAACCGCATCAGTGGAGCTGTGGAGCCGGTGGCCACCACAGGGGAGGTG
GATGGTGGGAAGAAGGTCTGGCTGACATCCAGGGACCTCACTCCAGGCCCACTGGACACC
CCCAGCTCTGAGGACTTCATGCCAAGCTGCAAGAACCTCAGCTTCACCTTGGACCTGTCA
CGGAACAACCTGGTAACAGTCCAGCCAGAGATGTTTGCCCAGCTCTCGCGCCTCCAGTGC
CTGCGCCTGAGCCACAACAGCATCTCGCAGGCGGTCAATGGCTCACAGTTCGTGCCACTG
ACCAGCCTGCAGGTGCTGGACTTGTCCCATAACAAACTGGACCTGTACCATGGGCGCTCG
TTTACGGAGCTGCCGCGACTGGAGGCCCTGGACCTCAGCTACAACAGCCAGCCCTTCAGC
ATGCGGGGTGTGGGCCACAACCTCAGCTTTGTGGCCCAGCTGCCCACCCTGCGCTACCTC
AGCCTGGCACACAACGGCATCCACAGCCGTGTGTCCCAGCAGCTCTGCAGCACCTCGCTG
TGGGCCCTGGACTTCAGCGGCAATTCCCTGAGCCAGATGTGGGCTGAGGGAGACCTCTAT
CTCCGCTTCTTCCAAGGCCTGAGAAGCCTGATCCGGCTAGACCTGTCCCAGAATCGTCTG
CATACCCTCCTGCCATGCACCCTGGGTAACCTCCCCAAGAGCTTGCAGCTGCTGCGTCTC
CGTAACAATTACCTGGCCTTCTTCAATTGGAGCAGCCTGACCCTCCTGCCCAACCTGGAA
ACCCTGGACCTGGCAGGAAACCAGCTGAAGGCTCTGAGCAATGGCAGCCTGCCTTCTGGC
ACCCAGCTCCAGAGGCTGGACGTCAGCAGGAACAGCATCATCTTCGTGGTCCCTGGCTTC
TTTGCTCTGGCCACGAGGCTGCGAGAGCTCAACCTCAGTGCCAACGCCCTCAGGACAGTG
GAGCCCTCCTGGTTTGGTTTCCTAGCAGGCTCCCTTGAAGTCCTAGATGTGAGCGCCAAC
CCTCTGCACTGCGCCTGTGGGGCAGCCTTTGTGGACTTCCTGCTGCAGGTGCAGGCTGCC
GTGCCTGGTCTGCCCAGCCGCGTCAAGTGTGGCAGTCCGGGCCAGCTCCAGGGCCGCAGC
ATCTTCGCACAAGACCTGCGCCTCTGCCTGGACGAGTCCCTCTCCTGGGACTGTTTTGGT
CTCTCATTGCTGGTTGTGGCCCTGGGCCTGGCCATGCCTATGTTGCACCACCTCTGCGGC
TGGGACCTCTGGTACTGCTTCCACCTGGGCCTGGCCTGGCTGCCCCGGCGGGGGTGGCGG
CGGGGCGCGGATGCCCTGAGCTATGATGCCTTTGTGGTCTTCGACAAGGCACAGAGCGCA
GTGGCCGACTGGGTGTACAATGAACTGCGGGTGCGGCTAGAGGAGCGCCGTGGGCGCCGG
GCGCTCCGCCTGTGTCTGGAGGAGCGTGACTGGCTACCTGGCAAGACGCTGTTCGAAAAC
CTGTGGGCCTCAGTCTACAGCAGCCGCAAGATGCTGTTTGTGCTGGCCCACACGGACCAG
GTCAGTGGCCTCTTGCGTGCCAGCTTCCTGCTGGCCCAGCAGCGTCTGCTGGAGGACCGC
AAGGACGTTGTGGTGCTGGTAATCCTGCGTCCTGACGCCCGCCGCTCCCGTTACGTGCGG
CTGCGCCAGCGCCTCTGCCGCCAGAGTGTCCTCTTCTGGCCCCACCAGCCTAGTGGCCAG
CGCAGCTTCTGGGCCCAGCTAGGCATGGCCCTGACCAGGGACAACCGCCACTTCTATAAC
CAGAACTTCTGCCGGGGCCCGACGATGGCTGAG
>EqQuAn_TLR9_Heq5
ATGGGCCCTTGCCATGGTGCCCTGCAGCCCCTGTCTCTCCTGGTGCAGGCGGCCATGCTG
GCCGTGGCTCTGGCCCAAGGCACCCTGCCTCCCTTCCTGCCCTGTGAGCTCCAGCCCCAC
GGCCTGGTGAACTGCAACTGGCTGTTCCTGAAGTCCGTGCCCCACTTCTCGGCAGCAGCG
CCCCGGGACAATGTCACCAGCCTTTCCTTGCTCTCCAACCGCATCCACCACCTCCACGAC
TCCGACTTTGCCCAACTGTCCAACCTGCAGAAACTCAACCTCAAATGGAACTGCCCGCCA
GCCGGCCTCAGCCCCATGCATTTCCCCTGCCACATGACCATCGAGCCCAACACTTTCCTG
GCTGTACCCACCCTGGAGGAGCTGAACCTGAGCTACAACGGCATCACGACTGTGCCTGCC
CTGCCCAGCTCCCTCGTGTCCCTGATCCTGAGCCGCACCAACATCCTGCAGCTAGACCCC
ACCAGCCTCACGGGCCTGCATGCCCTGCGCTTCCTATACATGGATGGCAACTGCTACTAC
AAGAACCCCTGCGGGCGGGCCCTGGAGGTGGCCCCAGGCGCCCTCCTTGGCCTGGGCAAC
CTCACCCACCTGTCACTCAAGTACAACAACCTCACAACGGTGCCCCGCAGCCTGCCCCCT
AGCCTGGAGTACCTGCTGTTGTCCTACAACCACATTGTCACCCTGGCACCTGAGGACCTG
GCCAATCTGACTGCCCTGCGTGTGCTTGATGTGGGTGGAAACTGCCGCCGCTGTGACCAT
GCACGCAACCCCTGCGTGGAGTGCCCACATAAATTCCCCCAGCTGCACTCCGACACCTTC
AGCCACCTAAGCCGCCTCGAAGGCCTCGTGTTGAAGGATAGTTCTCTCTACCAGCTGAAC
CCCAGATGGTTCCGTGGCCTGGGCAACCTCACAGTGCTCGACCTGAGTGAGAACTTCCTC
TACGACTGCATCACCAAAACCAAGGCATTCCAGGGCCTGGCCCAGCTGCGAAGACTCAAC
TTGTCCTTCAATTACCATAAGAAGGTGTCCTTCGCCCACCTGACGCTGGCACCCTCCTTC
GGGAGCCTGCTCTCCCTGCAGGAACTGGACATGCATGGCATCTTCTTCCGCTCACTCAGC
CAGAAGACGCTCCAGCCACTGGCCCGCCTGCCCATGCTCCAGCGTCTGTATCTGCAGATG
AACTTCATCAACCAGGCCCAGCTCGGCATCTTCAAGGACTTCCCCGGTCTGCGCTACGTA
GACCTGTCAGACAACCGCATCAGTGGAGCTGTGGAGCCGGTGGCCACCACAGGGGAGGTG
GATGGTGGGAAGAAGTTCTGGCTGACATCCAGGGACCTCACTCCAGGCCCACTGGACACC
CCCAGCTCTGAGGACTTCATGCCAAGCTGCAAGAACCTCAGCTTCACCTTGGACCTGTCA
CGGAACAACCTGGTAACAGTCCAGCCAGAGATGTTTGCCCAGCTCTCGCGCCTCCAGTGC
CTGCGCCTGAGCCACAACAGCATCTCGCAGGCGGTCAATGGCTCACAGTTCGTGCCACTG
ACCAGCCTGCAGGTGCTGGACTTGTCCCATAACAAACTGGACCTGTACCATGGGCGCTCG
TTTACGGAGCTGCCGCGACTGGAGGCCCTGGACCTCAGCTACAACAGCCAGCCCTTCAGC
ATGCGGGGTGTGGGCCACAACCTCAGCTTTGTGGCCCAGCTACCCACCCTGCGCTACCTC
AGCCTGGCACACAACGGCATCCACAGCCGTGTGTCCCAGCAGCTCTGCAGCACCTCGCTG
TGGGCCCTGGACTTCAGCGGCAATTCCCTGAGCCAGATGTGGGCTGAGGGAGACCTCTAT
CTCCGCTTCTTCCAAGGCCTGAGAAGCCTGATCCGGCTAGACCTGTCCCAGAATCGTCTG
CATACCCTCCTGCCATGCACCCTGGGTAACCTCCCCAAGAGCTTGCAGCTGCTGCGTCTC
CGTAACAATTACCTGGCCTTCTTCAATTGGAGCAGCCTGACCCTCCTGCCCAACCTGGAA
ACCCTGGACCTGGCAGGAAACCAGCTGAAGGCTCTGAGCAATGGCAGCCTGCCTTCTGGC
ACCCAGCTCCAGAGGCTGGACGTCAGCAGGAACAGCATCATCTTCGTGGTCCCTGGCTTC
TTTGCTCTGGCCACGAGGCTGCGAGAGCTCAACCTCAGTGCCAACGCCCTCAGGACAGTG
GAGCCCTCCTGGTTTGGTTTCCTAGCAGGCTCCCTTGAAGTCCTAGATGTGAGCGCCAAC
CCTCTGCACTGCGCCTGTGGGGCAGCCTTTGTGGACTTCCTGCTGCAGGTGCAGGCTGCC
GTGCCTGGTCTGCCCAGCCGCGTCAAGTGTGGCAGTCCGGGCCAGCTCCAGGGCCGCAGC
ATCTTCGCACAAGACCTGCGCCTCTGCCTGGACGAGTCCCTCTCCTGGGACTGTTTTGGT
CTCTCATTGCTGGTTGTGGCCCTGGGCCTGGCCATGCCTATGTTGCACCACCTCTGCGGC
TGGGACCTCTGGTACTGCTTCCACCTGGGCCTGGCCTGGCTGCCCCGGCGGGGGTGGCGG
CGGGGCGCGGATGCCCTGAGCTATGATGCCTTTGTGGTCTTCGACAAGGCACAGAGCGCA
GTGGCCGACTGGGTGTACAATGAACTGCGGGTGCGGCTAGAGGAGCGCCGTGGGCGCCGG
GCGCTCCGCCTGTGTCTGGAGGAGCGTGACTGGCTACCTGGCAAGACGCTGTTCGAAAAC
CTGTGGGCCTCAGTCTACAGCAGCCGCAAGATGCTGTTTGTGCTGGCCCACACGGACCAG
GTCAGTGGCCTCTTGCGTGCCAGCTTCCTGCTGGCCCAGCAGCGTCTGCTGGAGGACCGC
AAGGACGTTGTGGTGCTGGTAATCCTCCGTCCTGACGCCCGCCGCTCCCGTTACGTGCGG
CTGCGCCAGCGCCTCTGCCGCCAGAGTGTCCTCTTCTGGCCCCACCAGCCTAGTGGCCAG
CGCAGCTTCTGGGCCCAGCTAGGCATGGCCCTGACCAGGGACAACCGCCACTTCTATAAC
CAGAACTTCTGCCGGGGCCCGACGATGGCTGAG
>EqQuAn_TLR9_Heq6
ATGGGCCCTTGCCATGGTGCCCTGCAGCCCCTGTCTCTCCTGGTGCAGGCGGCCATGCTG
GCCGTGGCTCTGGCTCAAGGCACCCTGCCTCCCTTCCTGCCCTGTGAGCTCCAGCCCCAC
GGCCTGGTGAACTGCAACTGGCTGTTCCTGAAGTCCGTGCCCCACTTCTCGGCAGCAGCG
CCCCGGGACAATGTCACCAGCCTTTCCTTGCTCTCCAACCGCATCCACCACCTCCACGAC
TCCGACTTTGCCCAACTGTCCAACCTGCAGAAACTCAACCTCAAATGGAACTGCCCGCCA
GCCGGCCTCAGCCCCATGCATTTCCCCTGCCACATGACCATCGAGCCCAACACTTTCTTG
GCTGTACCCACCCTGGAGGAGCTGAACCTGAGCTACAACGGCATCACGACTGTGCCTGCC
CTGCCCAGCTCCCTTGTGTCCCTGATCCTGAGCCGCACCAACATCCTGCAGCTAGACCCC
ACCAGCCTCACGGGCCTGCATGCCCTGCGCTTCCTATACATGGATGGCAACTGCTACTAC
AAGAACCCCTGCGGGCGGGCCCTGGAGGTGGCCCCAGGCGCCCTCCTTGGCCTGGGCAAC
CTCACCCACCTGTCACTCAAGTACAACAACCTCACAACGGTGCCCCGCAGCCTGCCCCCT
AGCCTGGAGTACCTGCTGTTGTCCTACAACCACATTGTCACCCTGGCACCTGAGGACCTG
GCCAATCTGACTGCCCTGCGTGTGCTTGATGTGGGTGGAAACTGCCGCCGCTGTGACCAT
GCACGCAACCCCTGCGTGGAGTGCCCACATAAATTCCCCCAGCTGCACTCCGACACCTTC
AGCCACCTAAGCCGCCTCGAAGGCCTCGTGTTGAAGGATAGTTCTCTCTACCAGCTGAAC
CCCAGATGGTTCCGTGGCCTGGGCAACCTCACAGTGCTCGACCTGAGTGAGAACTTCCTC
TACGACTGCATCACCAAAACCAAGGCATTCCAGGGCCTGGCCCAGCTGCGAAGACTCAAC
TTGTCCTTCAATTACCATAAGAAGGTGTCCTTCGCCCACCTGACGCTGGCACCCTCCTTC
GGGAGCCTGCTCTCCCTGCAGGAACTGGACATGCATGGCATCTTCTTCCGCTCACTCAGC
CAGAAGACGCTCCAGCCACTGGCCCGCCTGCCCATGCTCCAGCGTCTGTATCTGCAGATG
AACTTCATCAACCAGGCCCAGCTCGGCATCTTCAAGGACTTCCCCGGTCTGCGCTACGTA
GACCTGTCAGACAACCGCATCAGTGGAGCTGTGGAGCCGGTGGCCACCACAGGGGAGGTG
GATGGTGGGAAGAAGTTCTGGCTGACATCCAGGGACCTCACTCCAGGCCCACTGGACACC
CCCAGCTCTGAGGACTTCATGCCAAGCTGCAAGAACCTCAGCTTCACCTTGGACCTGTCA
CGGAACAACCTGGTAACAGTCCAGCCAGAGATGTTTGCCCAGCTCTCGCGCCTCCAGTGC
CTGCGCCTGAGCCACAACAGCATCTCGCAGGCGGTCAATGGCTCACAGTTCGTGCCACTG
ACCAGCCTGCAGGTGCTGGACTTGTCCCATAACAAACTGGACCTGTACCATGGGCGCTCG
TTTACGGAGCTGCCGCGACTGGAGGCCCTGGACCTCAGCTACAACAGCCAGCCCTTCAGC
ATGCGGGGTGTGGGCCACAACCTCAGCTTTGTGGCCCAGCTGCCCACCCTGCGCTACCTC
AGCCTGGCACACAACGGCATCCACAGCCGTGTGTCCCAGCAGCTCTGCAGCACCTCGCTG
TGGGCCCTGGACTTCAGCGGCAATTCCCTGAGCCAGATGTGGGCTGAGGGAGACCTCTAT
CTCCGCTTCTTCCAAGGCCTGAGAAGCCTGATCCGGCTAGACCTGTCCCAGAATCGTCTG
CATACCCTCCTGCCATGCACCCTGGGTAACCTCCCCAAGAGCTTGCAGCTGCTGCGTCTC
CGTAACAATTACCTGGCCTTCTTCAATTGGAGCAGCCTGACCCTCCTGCCCAACCTGGAA
ACCCTGGACCTGGCAGGAAACCAGCTGAAGGCTCTGAGCAATGGCAGCCTGCCTTCTGGC
ACCCAGCTCCAGAGGCTGGACGTCAGCAGGAACAGCATCATCTTCGTGGTCCCTGGCTTC
TTTGCTCTGGCCACGAGGCTGCGAGAGCTCAACCTCAGTGCCAACGCCCTCAGGACAGTG
GAGCCCTCCTGGTTTGGTTTCCTAGCAGGCTCCCTTGAAGTCCTAGATGTGAGCGCCAAC
CCTCTGCACTGCGCCTGTGGGGCAGCCTTTGTGGACTTCCTGCTGCAGGTGCAGGCTGCC
GTGCCTGGTCTGCCCAGCCGCGTCAAGTGTGGCAGTCCGGGCCAGCTCCAGGGCCGCAGC
ATCTTCGCACAAGACCTGCGCCTCTGCCTGGACGAGTCCCTCTCCTGGGACTGTTTTGGT
CTCTCATTGCTGGTTGTGGCCCTGGGCCTGGCCATGCCTATGTTGCACCACCTCTGCGGC
TGGGACCTCTGGTACTGCTTCCACCTGGGCCTGGCCTGGCTGCCCCGGCGGGGGTGGCGG
CGGGGCGCGGATGCCCTGAGCTATGATGCCTTTGTGGTCTTCGACAAGGCACAGAGCGCA
GTGGCCGACTGGGTGTACAATGAACTGCGGGTGCGGCTAGAGGAGCGCCGTGGGCGCCGG
GCGCTCCGCCTGTGTCTGGAGGAGCGTGACTGGCTACCTGGCAAGACGCTGTTCGAAAAC
CTGTGGGCCTCAGTCTACAGCAGCCGCAAGATGCTGTTTGTGCTGGCCCACACGGACCAG
GTCAGTGGCCTCTTGCGTGCCAGCTTCCTGCTGGCCCAGCAGCGTCTGCTGGAGGACCGC
AAGGACGTTGTGGTGCTGGTAATCCTGCGTCCTGACGCCCGCCGCTCCCGTTACGTGCGG
CTGCGCCAGCGCCTCTGCCGCCAGAGTGTCCTCTTCTGGCCCCACCAGCCTAGTGGCCAG
CGCAGCTTCTGGGCCCAGCTAGGCATGGCCCTGACCAGGGACAACCGCCACTTCTATAAC
CAGAACTTCTGCCGGGGCCCGACGATGGCTGAG
>EqQuAn_TLR9_Heq2
ATGGGCCCTTGCCATGGTGCCCTGCAGCCCCTGTCTCTCCTGGTGCAGGCGGCCATGCTG
GCCGTGGCTCTGGCCCAAGGCACCCTGCCTCCCTTCCTGCCCTGTGAGCTCCAGCCCCAC
GGCCTGGTGAACTGCAACTGGCTGTTCCTGAAGTCCGTGCCCCACTTCTCGGCAGCAGCG
CCCCGGGACAATGTCACCAGCCTTTCCTTGCTCTCCAACCGCATCCACCACCTCCACGAC
TCCGACTTTGCCCAACTGTCCAACCTGCAGAAACTCAACCTCAAATGGAACTGCCCGCCA
GCCGGCCTCAGCCCCATGCATTTCCCCTGCCACATGACCATCGAGCCCAACACTTTCCTG
GCTGTACCCACCCTGGAGGAGCTGAACCTGAGCTACAACGGCATCACGACTGTGCCTGCC
CTGCCCAGCTCCCTCGTGTCCCTGATCCTGAGCCGCACCAACATCCTGCAGCTAGACCCC
ACCAGCCTCACGGGCCTGCATGCCCTGCGCTTCCTATACATGGATGGCAACTGCTACTAC
AAGAACCCCTGCGGGCGGGCCCTGGAGGTGGCCCCAGGCGCCCTCCTTGGCCTGGGCAAC
CTCACCCACCTGTCACTCAAGTACAACAACCTCACAACGGTGCCCCGCAGCCTGCCCCCT
AGCCTGGAGTACCTGCTGTTGTCCTACAACCACATTGTCACCCTGGCACCTGAGGACCTG
GCCAATCTGACTGCCCTGCGTGTGCTTGATGTGGGTGGAAACTGCCGCCGCTGTGACCAT
GCACGCAACCCCTGCGTGGAGTGCCCACATAAATTCCCCCAGCTGCACTCCGACACCTTC
AGCCACCTAAGCCGCCTCGAAGGCCTCGTGTTGAAGGATAGTTCTCTCTACCAGCTGAAC
CCCAGATGGTTCCGTGGCCTGGGCAACCTCACAGTGCTCGACCTGAGTGAGAACTTCCTC
TACGACTGCATCACCAAAACCAAGGCATTCCAGGGCCTGGCCCAGCTGCGAAGACTCAAC
TTGTCCTTCAATTACCATAAGAAGGTGTCCTTCGCCCACCTGACGCTGGCACCCTCCTTC
GGGAGCCTGCTCTCCCTGCAGGAACTGGACATGCATGGCATCTTCTTCCGCTCACTCAGC
CAGAAGACGCTCCAGCCACTGGCCCGCCTGCCCATGCTCCAGCGTCTGTATCTGCAGATG
AACTTCATCAACCAGGCCCAGCTCGGCATCTTCAAGGACTTCCCCGGTCTGCGCTACGTA
GACCTGTCAGACAACCGCATCAGTGGAGCTGTGGAGCCGGTGGCCACCACAGGGGAGGTG
GATGGTGGGAAGAAGGTCTGGCTGACATCCAGGGACCTCACTCCAGGCCCACTGGACACC
CCCAGCTCTGAGGACTTCATGCCAAGCTGCAAGAACCTCAGCTTCACCTTGGACCTGTCA
CGGAACAACCTGGTAACAGTCCAGCCAGAGATGTTTGCCCAGCTCTCGCGCCTCCAGTGC
CTGCGCCTGAGCCACAACAGCATCTCGCAGGCGGTCAATGGCTCACAGTTCGTGCCACTG
ACCAGCCTGCAGGTGCTGGACTTGTCCCATAACAAACTGGACCTGTACCATGGGCGCTCG
TTTACGGAGCTGCCGCGACTGGAGGCCCTGGACCTCAGCTACAACAGCCAGCCCTTCAGC
ATGCGGGGTGTGGGCCACAACCTCAGCTTTGTGGCCCAGCTGCCCACCCTGCGCTACCTC
AGCCTGGCACACAACGGCATCCACAGCCGTGTGTCCCAGCAGCTCTGCAGCACCTCGCTG
TGGGCCCTGGACTTCAGCGGCAATTCCCTGAGCCAGATGTGGGCTGAGGGAGACCTCTAT
CTCCGCTTCTTCCAAGGCCTGAGAAGCCTGATCCGGCTAGACCTGTCCCAGAATCGTCTG
CATACCCTCCTGCCATGCACCCTGGGTAACCTCCCCAAGAGCTTGCAGCTGCTGCGTCTC
CGTAACAATTACCTGGCCTTCTTCAATTGGAGCAGCCTGACCCTCCTGCCCAACCTGGAA
ACCCTGGACCTGGCAGGAAACCAGCTGAAGGCTCTGAGCAATGGCAGCCTGCCTTCTGGC
ACCCAGCTCCAGAGGCTGGACGTCAGCAGGAACAGCATCATCTTCGTGGTCCCTGGCTTC
TTTGCTCTGGCCACGAGGCTGCGAGAGCTCAACCTCAGTGCCAACGCCCTCAGGACAGTG
GAGCCCTCCTGGTTTGGTTTCCTAGCAGGCTCCCTTGAAGTCCTAGATGTGAGCGCCAAC
CCTCTGCACTGCGCCTGTGGGGCAGCCTTTGTGGACTTCCTGCTGCAGGTGCAGGCTGCC
GTGCCTGGTCTGCCCAGCCGCGTCAAGTGTGGCAGTCCGGGCCAGCTCCAGGGCCGCAGC
ATCTTCGCACAAGACCTGCGCCTCTGCCTGGACGAGTCCCTCTCCTGGGACTGTTTTGGT
CTCTCATTGCTGGTTGTGGCCCTGGGCCTGGCCATGCCTATGTTGCACCACCTCTGCGGC
TGGGACCTCTGGTACTGCTTCCACCTGGGCCTGGCCTGGCTGCCCCGGCGGGGGTGGCGG
CGGGGCGCGGATGCCCTGAGCTATGATGCCTTTGTGGTCTTCGACAAGGCACAGAGCGCA
GTGGCCGACTGGGTGTACAATGAACTGCGGGTGCGGCTAGAGGAGCGCCGTGGGCGCCGG
GCGCTCCGCCTGTGTCTGGAGGAGCGTGACTGGCTACCTGGCAAGACGCTGTTCGAAAAC
CTGTGGGCCTCAGTCTACAGCAGCCGCAAGATGCTGTTTGTGCTGGCCCACACGGACCAG
GTCAGTGGCCTCTTGCGTGCCAGCTTCCTGCTGGCCCAGCAGCGTCTGCTGGAGGACCGC
AAGGACGTTGTGGTGCTGGTAATCCTGCGTCCTGACGCCCGCCGCTCCCGTTACGTGCGG
CTGCGCCAGCGCCTCTGCCGCCAGAGTGTCCTCTTCTGGCCCCACCAGCCTAGTGGCCAG
CGCAGCTTCTGGGCCCAGCTAGGCATGGCCCTGACCAGGGACAACCGCCACTTCTATAAC
CAGAACTTCTGCCGGGGCCCGACGATGGCTGAG
>EqQuAn_TLR9_Heq7
ATGGGCCCTTGCCATGGTGCCCTGCAGCCCCTGTCTCTCCTGGTGCAGGCGGCCATGCTG
GCCGTGGCTCTGGCCCAAGGCACCCTGCCTCCCTTCCTGCCCTGTGAGCTCCAGCCCCAC
GGCCTGGTGAACTGCAACTGGCTGTTCCTGAAGTCCGTGCCCCACTTCTCGGCAGCAGCG
CCCCGGGACAATGTCACCAGCCTTTCCTTGCTCTCCAACCGCATCCACCACCTCCACGAC
TCCGACTTTGCCCAACTGTCCAACCTGCAGAAACTCAACCTCAAATGGAACTGCCCGCCA
GCCGGCCTCAGCCCCATGCATTTCCCCTGCCACATGACCATCGAGCCCAACACTTTCCTG
GCTGTACCCACCCTGGAGGAGCTGAACCTGAGCTACAACGGCATCACGACTGTGCCTGCC
CTGCCCAGCTCCCTTGTGTCCCTGATCCTGAGCCGCACCAACATCCTGCAGCTAGACCCC
ACCAGCCTCACGGGCCTGCATGCCCTACGCTTCCTATACATGGATGGCAACTGCTACTAC
AAGAACCCCTGCGGGCGGGCCCTGGAGGTGGCCCCAGGCGCCCTCCTTGGCCTGGGCAAC
CTCACCCACCTGTCACTCAAGTACAACAACCTCACAACGGTGCCCCGCAGCCTGCCCCCT
AGCCTGGAGTACCTGCTGTTGTCCTACAACCACATTGTCACCCTGGCACCTGAGGACCTG
GCCAATCTGACTGCCCTGCGTGTGCTTGATGTGGGTGGAAACTGCCGCCGCTGTGACCAT
GCACGCAACCCCTGCGTGGAGTGCCCACATAAATTCCCCCAGCTGCACTCCGACACCTTC
AGCCACCTAAGCCGCCTCGAAGGCCTCGTGTTGAAGGATAGTTCTCTCTACCAGCTGAAC
CCCAGATGGTTCCGTGGCCTGGGCAACCTCACAGTGCTCGACCTGAGTGAGAACTTCCTC
TACGACTGCATCACCAAAACCAAGGCATTCCAGGGCCTGGCCCAGCTGCGAAGACTCAAC
TTGTCCTTCAATTACCATAAGAAGGTGTCCTTCGCCCACCTGACGCTGGCACCCTCCTTC
GGGAGCCTGCTCTCCCTGCAGGAACTGGACATGCATGGCATCTTCTTCCGCTCACTCAGC
CAGAAGACGCTCCAGCCACTGGCCCGCCTGCCCATGCTCCAGCGTCTGTATCTGCAGATG
AACTTCATCAACCAGGCCCAGCTTGGCATCTTCAAGGACTTCCCCGGTCTGCGCTACGTA
GACCTGTCAGACAACCGCATCAGTGGAGCTGTGGAGCCGGTGGCCACCACAGGGGAGGTG
GATGGTGGGAAGAAGTTCTGGCTGACATCCAGGGACCTCACTCCAGGCCCACTGGACACC
CCCAGCTCTGAGGACTTCATGCCAAGCTGCAAGAACCTCAGCTTCACCTTGGACCTGTCA
CGGAACAACCTGGTAACAGTCCAGCCAGAGATGTTTGCCCAGCTCTCGCGCCTCCAGTGC
CTGCGCCTGAGCCACAACAGCATCTCGCAGGCGGTCAATGGCTCACAGTTCGTGCCACTG
ACCAGCCTGCAGGTGCTGGACTTGTCCCATAACAAACTGGACCTGTACCATGGGCGCTCG
TTTACGGAGCTGCCGCGACTGGAGGCCCTGGACCTCAGCTACAACAGCCAGCCCTTCAGC
ATGCGGGGTGTGGGCCACAACCTCAGCTTTGTGGCCCAGCTGCCCACCCTGCGCTACCTC
AGCCTGGCACACAACGGCATCCACAGCCGTGTGTCCCAGCAGCTCTGCAGCACCTCGCTG
TGGGCCCTGGACTTCAGCGGCAATTCCCTGAGCCAGATGTGGGCTGAGGGAGACCTCTAT
CTCCGCTTCTTCCAAGGCCTGAGAAGCCTGATCCGGCTAGACCTGTCCCAGAATCGTCTG
CATACCCTCCTGCCATGCACCCTGGGTAACCTCCCCAAGAGCTTGCAGCTGCTGCGTCTC
CGTAACAATTACCTGGCCTTCTTCAATTGGAGCAGCCTGACCCTCCTGCCCAACCTGGAA
ACCCTGGACCTGGCAGGAAACCAGCTGAAGGCTCTGAGCAATGGCAGCCTGCCTTCTGGC
ACCCAGCTCCAGAGGCTGGACGTCAGCAGGAACAGCATCATCTTCGTGGTCCCTGGCTTC
TTTGCTCTGGCCACGAGGCTGCGAGAGCTCAACCTCAGTGCCAACGCCCTCAGGACAGTG
GAGCCCTCCTGGTTTGGTTTCCTAGCAGGCTCCCTTGAAGTCCTAGATGTGAGCGCCAAC
CCTCTGCACTGCGCCTGTGGGGCAGCCTTTGTGGACTTCCTGCTGCAGGTGCAGGCTGCC
GTGCCTGGTCTGCCCAGTCGCGTCAAGTGTGGCAGTCCGGGCCAGCTCCAGGGCCGCAGC
ATCTTCGCACAAGACCTGCGCCTCTGCCTGGACGAGTCCCTCTCCTGGGACTGTTTTGGT
CTCTCATTGCTGGTTGTGGCCCTGGGCCTGGCCATGCCTATGTTGCACCACCTCTGCGGC
TGGGACCTCTGGTACTGCTTCCACCTGGGCCTGGCCTGGCTGCCCCGGCGGGGGTGGCGG
CGGGGCGCGGATGCCCTGAGCTATGATGCCTTTGTGGTCTTCGACAAGGCACAGAGCGCA
GTGGCCGACTGGGTGTACAATGAACTGCGGGTGCGGCTAGAGGAGCGCCGTGGGCGCCGG
GCGCTCCGCCTGTGTCTGGAGGAGCGTGACTGGCTACCTGGCAAGACGCTGTTCGAAAAC
CTGTGGGCCTCAGTCTACAGCAGCCGCAAGATGCTGTTTGTGCTGGCCCACACGGACCAG
GTCAGTGGCCTCTTGCGTGCCAGCTTCCTGCTGGCCCAGCAGCGTCTGCTGGAGGACCGC
AAGGACGTTGTGGTGCTGGTAATCCTGCGTCCTGACGCCCGCCGCTCCCGTTACGTGCGG
CTGCGCCAGCGCCTCTGCCGCCAGAGTGTCCTCTTCTGGCCCCACCAGCCTAGTGGCCAG
CGCAGCTTCTGGGCCCAGCTAGGCATGGCCCTGACCAGGGACAACCGCCACTTCTATAAC
CAGAACTTCTGCCGGGGCCCGACGATGGCTGAG
>EqQuBoe_TLR9_Heq5
ATGGGCCCTTGCCATGGTGCCCTGCAGCCCCTGTCTCTCCTGGTGCAGGCGGCCATGCTG
GCCGTGGCTCTGGCCCAAGGCACCCTGCCTCCCTTCCTGCCCTGTGAGCTCCAGCCCCAC
GGCCTGGTGAACTGCAACTGGCTGTTCCTGAAGTCCGTGCCCCACTTCTCGGCAGCAGCG
CCCCGGGACAATGTCACCAGCCTTTCCTTGCTCTCCAACCGCATCCACCACCTCCACGAC
TCCGACTTTGCCCAACTGTCCAACCTGCAGAAACTCAACCTCAAATGGAACTGCCCGCCA
GCCGGCCTCAGCCCCATGCATTTCCCCTGCCACATGACCATCGAGCCCAACACTTTCCTG
GCTGTACCCACCCTGGAGGAGCTGAACCTGAGCTACAACGGCATCACGACTGTGCCTGCC
CTGCCCAGCTCCCTCGTGTCCCTGATCCTGAGCCGCACCAACATCCTGCAGCTAGACCCC
ACCAGCCTCACGGGCCTGCATGCCCTGCGCTTCCTATACATGGATGGCAACTGCTACTAC
AAGAACCCCTGCGGGCGGGCCCTGGAGGTGGCCCCAGGCGCCCTCCTTGGCCTGGGCAAC
CTCACCCACCTGTCACTCAAGTACAACAACCTCACAACGGTGCCCCGCAGCCTGCCCCCT
AGCCTGGAGTACCTGCTGTTGTCCTACAACCACATTGTCACCCTGGCACCTGAGGACCTG
GCCAATCTGACTGCCCTGCGTGTGCTTGATGTGGGTGGAAACTGCCGCCGCTGTGACCAT
GCACGCAACCCCTGCGTGGAGTGCCCACATAAATTCCCCCAGCTGCACTCCGACACCTTC
AGCCACCTAAGCCGCCTCGAAGGCCTCGTGTTGAAGGATAGTTCTCTCTACCAGCTGAAC
CCCAGATGGTTCCGTGGCCTGGGCAACCTCACAGTGCTCGACCTGAGTGAGAACTTCCTC
TACGACTGCATCACCAAAACCAAGGCATTCCAGGGCCTGGCCCAGCTGCGAAGACTCAAC
TTGTCCTTCAATTACCATAAGAAGGTGTCCTTCGCCCACCTGACGCTGGCACCCTCCTTC
GGGAGCCTGCTCTCCCTGCAGGAACTGGACATGCATGGCATCTTCTTCCGCTCACTCAGC
CAGAAGACGCTCCAGCCACTGGCCCGCCTGCCCATGCTCCAGCGTCTGTATCTGCAGATG
AACTTCATCAACCAGGCCCAGCTCGGCATCTTCAAGGACTTCCCCGGTCTGCGCTACGTA
GACCTGTCAGACAACCGCATCAGTGGAGCTGTGGAGCCGGTGGCCACCACAGGGGAGGTG
GATGGTGGGAAGAAGTTCTGGCTGACATCCAGGGACCTCACTCCAGGCCCACTGGACACC
CCCAGCTCTGAGGACTTCATGCCAAGCTGCAAGAACCTCAGCTTCACCTTGGACCTGTCA
CGGAACAACCTGGTAACAGTCCAGCCAGAGATGTTTGCCCAGCTCTCGCGCCTCCAGTGC
CTGCGCCTGAGCCACAACAGCATCTCGCAGGCGGTCAATGGCTCACAGTTCGTGCCACTG
ACCAGCCTGCAGGTGCTGGACTTGTCCCATAACAAACTGGACCTGTACCATGGGCGCTCG
TTTACGGAGCTGCCGCGACTGGAGGCCCTGGACCTCAGCTACAACAGCCAGCCCTTCAGC
ATGCGGGGTGTGGGCCACAACCTCAGCTTTGTGGCCCAGCTACCCACCCTGCGCTACCTC
AGCCTGGCACACAACGGCATCCACAGCCGTGTGTCCCAGCAGCTCTGCAGCACCTCGCTG
TGGGCCCTGGACTTCAGCGGCAATTCCCTGAGCCAGATGTGGGCTGAGGGAGACCTCTAT
CTCCGCTTCTTCCAAGGCCTGAGAAGCCTGATCCGGCTAGACCTGTCCCAGAATCGTCTG
CATACCCTCCTGCCATGCACCCTGGGTAACCTCCCCAAGAGCTTGCAGCTGCTGCGTCTC
CGTAACAATTACCTGGCCTTCTTCAATTGGAGCAGCCTGACCCTCCTGCCCAACCTGGAA
ACCCTGGACCTGGCAGGAAACCAGCTGAAGGCTCTGAGCAATGGCAGCCTGCCTTCTGGC
ACCCAGCTCCAGAGGCTGGACGTCAGCAGGAACAGCATCATCTTCGTGGTCCCTGGCTTC
TTTGCTCTGGCCACGAGGCTGCGAGAGCTCAACCTCAGTGCCAACGCCCTCAGGACAGTG
GAGCCCTCCTGGTTTGGTTTCCTAGCAGGCTCCCTTGAAGTCCTAGATGTGAGCGCCAAC
CCTCTGCACTGCGCCTGTGGGGCAGCCTTTGTGGACTTCCTGCTGCAGGTGCAGGCTGCC
GTGCCTGGTCTGCCCAGCCGCGTCAAGTGTGGCAGTCCGGGCCAGCTCCAGGGCCGCAGC
ATCTTCGCACAAGACCTGCGCCTCTGCCTGGACGAGTCCCTCTCCTGGGACTGTTTTGGT
CTCTCATTGCTGGTTGTGGCCCTGGGCCTGGCCATGCCTATGTTGCACCACCTCTGCGGC
TGGGACCTCTGGTACTGCTTCCACCTGGGCCTGGCCTGGCTGCCCCGGCGGGGGTGGCGG
CGGGGCGCGGATGCCCTGAGCTATGATGCCTTTGTGGTCTTCGACAAGGCACAGAGCGCA
GTGGCCGACTGGGTGTACAATGAACTGCGGGTGCGGCTAGAGGAGCGCCGTGGGCGCCGG
GCGCTCCGCCTGTGTCTGGAGGAGCGTGACTGGCTACCTGGCAAGACGCTGTTCGAAAAC
CTGTGGGCCTCAGTCTACAGCAGCCGCAAGATGCTGTTTGTGCTGGCCCACACGGACCAG
GTCAGTGGCCTCTTGCGTGCCAGCTTCCTGCTGGCCCAGCAGCGTCTGCTGGAGGACCGC
AAGGACGTTGTGGTGCTGGTAATCCTCCGTCCTGACGCCCGCCGCTCCCGTTACGTGCGG
CTGCGCCAGCGCCTCTGCCGCCAGAGTGTCCTCTTCTGGCCCCACCAGCCTAGTGGCCAG
CGCAGCTTCTGGGCCCAGCTAGGCATGGCCCTGACCAGGGACAACCGCCACTTCTATAAC
CAGAACTTCTGCCGGGGCCCGACGATGGCTGAG
>EqQuBor_TLR9_Heq11
ATGGGCCCTTGCCATGGTGCCCTGCAGCCCCTGTCTCTCCTGGTGCAGGCGGCCATGCTG
GCCGTGGCTCTGGCCCAAGGCACCCTGCCTCCCTTCCTGCCCTGTGAGCTCCAGCCCCAC
GGCCTGGTGAACTGCAACTGGCTGTTCCTGAAGTCCGTGCCCCACTTCTCGGCAGCAGCG
CCCCGGGACAATGTCACCAGCCTTTCCTTGCTCTCCAACCGCATCCACCACCTCCACGAC
TCCGACTTTGCCCAACTGTCCAACCTGCAGAAACTCAACCTCAAATGGAACTGCCCGCCA
GCCGGCCTCAGCCCCATGCATTTCCCCTGCCACATGACCATCGAGCCCAACACTTTCCTG
GCTGTACCCACCCTGGAGGAGCTGAACCTGAGCTACAACGGCATCACGACTGTGCCTGCC
CTGCCCAGCTCCCTCGTGTCCCTGATCCTGAGCCGCACCAACATCCTGCAGCTAGACCCC
ACCAGCCTCACGGGCCTGCATGCCCTACGCTTCCTATACATGGATGGCAACTGCTACTAC
AAGAACCCCTGCGGGCGGGCCCTGGAGGTGGCCCCAGGCGCCCTCCTTGGCCTGGGCAAC
CTCACCCACCTGTCACTCAAGTACAACAACCTCACAACGGTGCCCCGCAGCCTGCCCCCT
AGCCTGGAGTACCTGCTGTTGTCCTACAACCACATTGTCACCCTGGCACCTGAGGACCTG
GCCAATCTGACTGCCCTGCGTGTGCTTGATGTGGGTGGAAACTGCCGCCGCTGTGACCAT
GCACGCAACCCCTGCGTGGAGTGCCCACATAAATTCCCCCAGCTGCACTCCGACACCTTC
AGCCACCTAAGCCGCCTCGAAGGCCTCGTGTTGAAGGATAGTTCTCTCTACCAGCTGAAC
CCCAGATGGTTCCGTGGCCTGGGCAACCTCACAGTGCTCGACCTGAGTGAGAACTTCCTC
TACGACTGCATCACCAAAACCAAGGCATTCCAGGGCCTGGCCCAGCTGCGAAGACTCAAC
TTGTCCTTCAATTACCATAAGAAGGTGTCCTTCGCCCACCTGACGCTGGCACCCTCCTTC
GGGAGCCTGCTCTCCCTGCAGGAACTGGACATGCATGGCATCTTCTTCCGCTCACTCAGC
CAGAAGACGCTCCAGCCACTGGCCCGCCTGCCCATGCTCCAGCGTCTGTATCTGCAGATG
AACTTCATCAACCAGGCCCAGCTTGGCATCTTCAAGGACTTCCCCAGTCTGCGCTACGTA
GACCTGTCAGACAACCGCATCAGTGGAGCTGTGGAGCCGGTGGCCACCACAGGGGAGGTG
GATGGTGGGAAGAAGGTCTGGCTGACATCCAGGGACCTCACTCCAGGCCCACTGGACACC
CCCAGCTCTGAGGACTTCATGCCAAGCTGCAAGAACCTCAGCTTCACCTTGGACCTGTCA
CGGAACAACCTGGTAACAGTCCAGCCAGAGATGTTTGCCCAGCTCTCGCGCCTCCAGTGC
CTGCGCCTGAGCCACAACAGCATCTCGCAGGCGGTCAATGGCTCACAGTTCGTGCCACTG
ACCAGCCTGCAGGTGCTGGACTTGTCCCATAACAAACTGGACCTGTACCATGGGCGCTCG
TTTACGGAGCTGCCGCGACTGGAGGCCCTGGACCTCAGCTACAACAGCCAGCCCTTCAGC
ATGCGGGGTGTGGGCCACAACCTCAGCTTTGTGGCCCAGCTGCCCACCCTGCGCTACCTC
AGCCTGGCACACAACGGCATCCACAGCCGTGTGTCCCAGCAGCTCTGCAGCACCTCGCTG
TGGGCCCTGGACTTCAGCGGCAATTCCCTGAGCCAGATGTGGGCTGAGGGAGACCTCTAT
CTCCGCTTCTTCCAAGGCCTGAGAAGCCTGATCCGGCTAGACCTGTCCCAGAATCGTCTG
CATACCCTCCTGCCATGCACCCTGGGTAACCTCCCCAAGAGCTTGCAGCTGCTGCGTCTC
CGTAACAATTACCTGGCCTTCTTCAATTGGAGCAGCCTGACCCTCCTGCCCAACCTGGAA
ACCCTGGACCTGGCAGGAAACCAGCTGAAGGCTCTGAGCAATGGCAGCCTGCCTTCTGGC
ACCCAGCTCCAGAGGCTGGACGTCAGCAGGAACAGCATCATCTTCGTGGTCCCTGGCTTC
TTTGCTCTGGCCACGAGGCTGCGAGAGCTCAACCTCAGTGCCAACGCCCTCAGGACAGTG
GAGCCCTCCTGGTTTGGTTTCCTAGCAGGCTCCCTTGAAGTCCTAGATGTGAGCGCCAAC
CCTCTGCACTGCGCCTGTGGGGCAGCCTTTGTGGACTTCCTGCTGCAGGTGCAGGCTGCC
GTGCCTGGTCTGCCCAGTCACGTCAAGTGTGGCAGTCCGGGCCAGCTCCAGGGCCGCAGC
ATCTTCGCACAAGACCTGCGCCTCTGCCTGGACGAGTCCCTCTCCTGGGACTGTTTTGGT
CTCTCATTGCTGGTTGTGGCCCTGGGCCTGGCCCTGCCTATGTTTCACCACCTCTGCGGC
TGGGACCTCTGGTACTGCTTCCACCTGGGCCTGGCCTGGCTGCCCCGGCGGGGGTGGCGG
CGGGGCGCGGATGCCCTGAGCTATGATGCCTTTGTGGTCTTCGACAAGGCACAGAGCGCA
GTGGCCGACTGGGTGTACAATGAACTGCGGGTGCGGCTAGAGGAGCGCCGTGGGCGCCGG
GCGCTCCGCCTGTGTCTGGAGGAGCGTGACTGGCTACCTGGCAAGACGCTGTTCGAAAAC
CTGTGGGCCTCAGTCTACAGCAGCCGCAAGATGCTGTTTGTGCTGGCCCACACGGACCAG
GTCAGTGGCCTCTTGCGTGCCAGCTTCCTGCTGGCCCAGCAGCGTCTGCTGGAGGACCGC
AAGGACGTTGTGGTGCTGGTAATCCTGCGTCCTGACGCCCGCCGCTCCCGTTACGTGCGG
CTGCGCCAGCGCCTCTGCCGCCAGAGTGTCCTCTTCTGGCCCCACCAGCCTAGTGGCCAG
CGCAGCTTCTGGGCCCAGCTAGGCATGGCCCTGACCAGGGACAACCGCCACTTCTATAAC
CAGAACTTCTGCCGGGGCCCGACGATGGCTGAG
>EqQuBor_TLR9_Heq8
ATGGGCCCTTGCCATGGTGCCCTGCAGCCCCTGTCTCTCCTGGTGCAGGCGGCCATGCTG
GCCGTGGCTCTGGCCCAAGGCACCCTGCCTCCCTTCCTGCCCTGTGAGCTCCAGCCCCAC
GGCCTGGTGAACTGCAACTGGCTGTTCCTGAAGTCCGTGCCCCACTTCTCGGCAGCAGCG
CCCCGGGACAATGTCACCAGCCTTTCCTTGCTCTCCAACCGCATCCACCACCTCCACGAC
TCCGACTTTGCCCAACTGTCCAACCTGCAGAAACTCAACCTCAAATGGAACTGCCCGCCA
GCCGGCCTCAGCCCCATGCATTTCCCCTGCCACATGACCATCGAGCCCAACACTTTCCTG
GCTGTACCCACCCTGGAGGAGCTGAACCTGAGCTACAACGGCATCACGACTGTGCCTGCC
CTGCCCAGCTCCCTCGTGTCCCTGATCCTGAGCCGCACCAACATCCTGCAGCTAGACCCC
ACCAGCCTCACGGGCCTGCATGCCCTACGCTTCCTATACATGGATGGCAACTGCTACTAC
AAGAACCCCTGCGGGCGGGCCCTGGAGGTGGCCCCAGGCGCCCTCCTTGGCCTGGGCAAC
CTCACCCACCTGTCACTCAAGTACAACAACCTCACAACGGTGCCCCGCAGCCTGCCCCCT
AGCCTGGAGTACCTGCTGTTGTCCTACAACCACATTGTCACCCTGGCACCTGAGGACCTG
GCCAATCTGACTGCCCTGCGTGTGCTTGATGTGGGTGGAAACTGCCGCCGCTGTGACCAT
GCACGCAACCCCTGCGTGGAGTGCCCACATAAATTCCCCCAGCTGCACTCCGACACCTTC
AGCCACCTAAGCCGCCTCGAAGGCCTCGTGTTGAAGGATAGTTCTCTCTACCAGCTGAAC
CCCAGATGGTTCCGTGGCCTGGGCAACCTCACAGTGCTCGACCTGAGTGAGAACTTCCTC
TACGACTGCATCACCAAAACCAAGGCATTCCAGGGCCTGGCCCAGCTGCGAAGACTCAAC
TTGTCCTTCAATTACCATAAGAAGGTGTCCTTCGCCCACCTGACGCTGGCACCCTCCTTC
GGGAGCCTGCTCTCCCTGCAGGAACTGGACATGCATGGCATCTTCTTCCGCTCACTCAGC
CAGAAGACGCTCCAGCCACTGGCCCGCCTGCCCATGCTCCAGCGTCTGTATCTGCAGATG
AACTTCATCAACCAGGCCCAGCTCGGCATCTTCAAGGACTTCCCCGGTCTGCGCTACGTA
GACCTGTCAGACAACCGCATCAGTGGAGCTGTGGAGCCGGTGGCCACCACAGGGGAGGTG
GATGGTGGGAAGAAGGTCTGGCTGACATCCAGGGACCTCACTCCAGGCCCACTGGACACC
CCCAGCTCTGAGGACTTCATGCCAAGCTGCAAGAACCTCAGCTTCACCTTGGACCTGTCA
CGGAACAACCTGGTAACAGTCCAGCCAGAGATGTTTGCCCAGCTCTCGCGCCTCCAGTGC
CTGCGCCTGAGCCACAACAGCATCTCGCAGGCGGTCAATGGCTCACAGTTCGTGCCACTG
ACCAGCCTGCAGGTGCTGGACTTGTCCCATAACAAACTGGACCTGTACCATGGGCGCTCG
TTTACGGAGCTGCCGCGACTGGAGGCCCTGGACCTCAGCTACAACAGCCAGCCCTTCAGC
ATGCGGGGTGTGGGCCACAACCTCAGCTTTGTGGCCCAGCTGCCCACCCTGCGCTACCTC
AGCCTGGCACACAACGGCATCCACAGCCGTGTGTCCCAGCAGCTCTGCAGCACCTCGCTG
TGGGCCCTGGACTTCAGCGGCAATTCCCTGAGCCAGATGTGGGCTGAGGGAGACCTCTAT
CTCCGCTTCTTCCAAGGCCTGAGAAGCCTGATCCGGCTAGACCTGTCCCAGAATCGTCTG
CATACCCTCCTGCCATGCACCCTGGGTAACCTCCCCAAGAGCTTGCAGCTGCTGCGTCTC
CGTAACAATTACCTGGCCTTCTTCAATTGGAGCAGCCTGACCCTCCTGCCCAACCTGGAA
ACCCTGGACCTGGCAGGAAACCAGCTGAAGGCTCTGAGCAATGGCAGCCTGCCTTCTGGC
ACCCAGCTCCAGAGGCTGGACGTCAGCAGGAACAGCATCATCTTCGTGGTCCCTGGCTTC
TTTGCTCTGGCCACGAGGCTGCGAGAGCTCAACCTCAGTGCCAACGCCCTCAGGACAGTG
GAGCCCTCCTGGTTTGGTTTCCTAGCAGGCTCCCTTGAAGTCCTAGATGTGAGCGCCAAC
CCTCTGCACTGCGCCTGTGGGGCAGCCTTTGTGGACTTCCTGCTGCAGGTGCAGGCTGCC
GTGCCTGGTCTGCCCAGCCGCGTCAAGTGTGGCAGTCCGGGCCAGCTCCAGGGCCGCAGC
ATCTTCGCACAAGACCTGCGCCTCTGCCTGGACGAGTCCCTCTCCTGGGACTGTTTTGGT
CTCTCATTGCTGGTTGTGGCCCTGGGCCTGGCCATGCCTATGTTGCACCACCTCTGCGGC
TGGGACCTCTGGTACTGCTTCCACCTGGGCCTGGCCTGGCTGCCCCGGCGGGGGTGGCGG
CGGGGCGCGGATGCCCTGAGCTATGATGCCTTTGTGGTCTTCGACAAGGCACAGAGCGCA
GTGGCCGACTGGGTGTACAATGAACTGCGGGTGCGGCTAGAGGAGCGCCGTGGGCGCCGG
GCGCTCCGCCTGTGTCTGGAGGAGCGTGACTGGCTACCTGGCAAGACGCTGTTCGAAAAC
CTGTGGGCCTCAGTCTACAGCAGCCGCAAGATGCTGTTTGTGCTGGCCCACACGGACCAG
GTCAGTGGCCTCTTGCGTGCCAGCTTCCTGCTGGCCCAGCAGCGTCTGCTGGAGGACCGC
AAGGACGTTGTGGTGCTGGTAATCCTGCGTCCTGACGCCCGCCGCTCCCGTTACGTGCGG
CTGCGCCAGCGCCTCTGCCGCCAGAGTGTCCTCTTCTGGCCCCAACAGCCTAGTGGTCAG
CGCAGCTTCTGGGCCCAGCTAGGCATGGCCCTGACCAGGGACAACCGCCACTTCTATAAC
CAGAACTTCTGCCGGGGCCCGACGATGGCTGAG
>EqQuBor_TLR9_Heq12
ATGGGCCCTTGCCATGGTGCCCTGCAGCCCCTGTCTCTCCTGGTGCAGGCGGCCATGCTG
GCCGTGGCTCTGGCCCAAGGCACCCTGCCTCCCTTCCTGCCCTGTGAGCTCCAGCCCCAC
GGCCTGGTCAACTGCAACTGGCTGTTCCTGAAGTCCGTGCCCCACTTCTCGGCAGCAGCG
CCCCGGGACAATGTCACCAGCCTTTCCTTGCTCTCCAACCGCATCCACCACCTCCACGAC
TCCGACTTTGCCCAACTGTCCAACCTGCAGAAACTCAACCTCAAATGGAACTGCCCGCCA
GCCGGCCTCAGCCCCATGCATTTCCCCTGCCACATGACCATCGAGCCCAACACTTTCCTG
GCTGTACCCACCCTGGAGGAGCTGAACCTGAGCTACAACGGCATCACGACTGTGCCTGCC
CTGCCCAGCTCCCTCGTGTCCCTGATCCTGAGCCGCACCAACATCCTGCAGCTAGACCCC
ACCAGCCTCACGGGCCTGCATGCCCTACGCTTCCTATACATGGATGGCAACTGCTACTAC
AAGAACCCCTGCGGGCGGGCCCTGGAGGTGGCCCCAGGCGCCCTCCTTGGCCTGGGCAAC
CTCACCCACCTGTCACTCAAGTACAACAACCTCACAACGGTGCCCCGCAGCCTGCCCCCT
AGCCTGGAGTACCTGCTGTTGTCCTACAACCACATTGTCACCCTGGCACCTGAGGACCTG
GCCAATCTGACTGCCCTGCGTGTGCTTGATGTGGGTGGAAACTGCCGCCGCTGTGACCAT
GCACGCAACCCCTGCGTGGAGTGCCCACATAAATTCCCCCAGCTGCACTCCGACACCTTC
AGCCACCTAAGCCGCCTCGAAGGCCTCGTGTTGAAGGATAGTTCTCTCTACCAGCTGAAC
CCCAGATGGTTCCGTGGCCTGGGCAACCTCACAGTGCTCGACCTGAGTGAGAACTTCCTC
TACGACTGCATCACCAAAACCAAGGCATTCCAGGGCCTGGCCCAGCTGCGAAGACTCAAC
TTGTCCTTCAATTACCATAAGAAGGTGTCCTTCGCCCACCTGACGCTGGCACCCTCCTTC
GGGAGCCTGCTCTCCCTGCAGGAACTGGACATGCATGGCATCTTCTTCCGCTCACTCAGC
CAGAAGACGCTCCAGCCACTGGCCCGCCTGCCCATGCTCCAGCGTCTGTATCTGCAGATG
AACTTCATCAACCAGGCCCAGCTCGGCATCTTCAAGGACTTCCCCGGTCTGCGCTACGTA
GACCTGTCAGACAACCGCATCAGTGGAGCTGTGGAGCCGGTGGCCACCACAGGGGAGGTG
GATGGTGGGAAGAAGGTCTGGCTGACATCCAGGGACCTCACTCCAGGCCCACTGGACACC
CCCAGCTCTGAGGACTTCATGCCAAGCTGCAAGAACCTCAGCTTCACCTTGGACCTGTCA
CGGAACAACCTGGTAACAGTCCAGCCAGAGATGTTTGCCCAGCTCTCGCGCCTCCAGTGC
CTGCGCCTGAGCCACAACAGCATCTCGCAGGCGGTCAATGGCTCACAGTTCGTGCCACTG
ACCAGCCTGCAGGTGCTGGACTTGTCCCATAACAAACTGGACCTGTACCATGGGCGCTCG
TTTACGGAGCTGCCGCGACTGGAGGCCCTGGACCTCAGCTACAACAGCCAGCCCTTCAGC
ATGCGGGGTGTGGGCCACAACCTCAGCTTTGTGGCCCAGCTGCCCACCCTGCGCTACCTC
AGCCTGGCACACAACGGCATCCACAGCCGTGTGTCCCAGCAGCTCTGCAGCACCTCGCTG
TGGGCCCTGGACTTCAGCGGCAATTCCCTGAGCCAGATGTGGGCTGAGGGAGACCTCTAT
CTCCGCTTCTTCCAAGGCCTGAGAAGCCTGATCCGGCTAGACCTGTCCCAGAATCGTCTG
CATACCCTCCTGCCATGCACCCTGGGTAACCTCCCCAAGAGCTTGCAGCTGCTGCGTCTC
CGTAACAATTACCTGGCCTTCTTCAATTGGAGCAGCCTGACCCTCCTGCCCAACCTGGAA
ACCCTGGACCTGGCAGGAAACCAGCTGAAGGCTCTGAGCAATGGCAGCCTGCCTTCTGGC
ACCCAGCTCCAGAGGCTGGACGTCAGCAGGAACAGCATCATCTTCGTGGTCCCTGGCTTC
TTTGCTCTGGCCACAAGGCTGCGAGAGCTCAACCTCAGTGCCAACGCCCTCAGGACAGTG
GAGCCCTCCTGGTTTGGTTTCCTAGCAGGCTCCCTTGAAGTCCTAGATGTGAGCGCCAAC
CCTCTGCACTGCGCCTGTGGGGCAGCCTTTGTGGACTTCCTGCTGCAGGTGCAGGCTGCC
GTGCCTGGTCTGCCCAGCCGCGTCAAGTGTGGCAGTCCGGGCCAGCTCCAGGGCCGCAGC
ATCTTCGCACAAGACCTGCGCCTCTGCCTGGACGAGTCCCTCTCCTGGGACTGTTTTGGT
CTCTCATTGCTGGTTGTGGCCCTGGGCCTGGCCATGCCTATGTTGCACCACCTCTGCGGC
TGGGACCTCTGGTACTGCTTCCACCTGGGCCTGGCCTGGCTGCCCCGGCGGGGGTGGCGG
CGGGGCGCGGATGCCCTGAGCTATGATGCCTTTGTGGTCTTCGACAAGGCACAGAGCGCA
GTGGCCGACTGGGTGTACAATGAACTGCGGGTGCGGCTAGAGGAGCGCCGTGGGCGCCGG
GCGCTCCGCCTGTGTCTGGAGGAGCGTGACTGGCTACCTGGCAAGACGCTGTTCGAAAAC
CTGTGGGCCTCAGTCTACAGCAGCCGCAAGATGCTGTTTGTGCTGGCCCACACGGACCAG
GTCAGTGGCCTCTTGCGTGCCAGCTTCCTGCTGGCCCAGCAGCGTCTGCTGGAGGACCGC
AAGGACGTTGTGGTGCTGGTAATCCTGCGTCCTGACGCCCGCCGCTCCCGTTACGTGCGG
CTGCGCCAGCGCCTCTGCCGCCAGAGTGTCCTCTTCTGGCCCCAACAGCCTAGTGGTCAG
CGCAGCTTCTGGGCCCAGCTAGGCATGGCCCTGACCAGGGACAACCGCCACTTCTATAAC
CAGAACTTCTGCCGGGGCCCGACGATGGCTGAG
>EqQuCh_TLR9_Heq8
ATGGGCCCTTGCCATGGTGCCCTGCAGCCCCTGTCTCTCCTGGTGCAGGCGGCCATGCTG
GCCGTGGCTCTGGCCCAAGGCACCCTGCCTCCCTTCCTGCCCTGTGAGCTCCAGCCCCAC
GGCCTGGTGAACTGCAACTGGCTGTTCCTGAAGTCCGTGCCCCACTTCTCGGCAGCAGCG
CCCCGGGACAATGTCACCAGCCTTTCCTTGCTCTCCAACCGCATCCACCACCTCCACGAC
TCCGACTTTGCCCAACTGTCCAACCTGCAGAAACTCAACCTCAAATGGAACTGCCCGCCA
GCCGGCCTCAGCCCCATGCATTTCCCCTGCCACATGACCATCGAGCCCAACACTTTCCTG
GCTGTACCCACCCTGGAGGAGCTGAACCTGAGCTACAACGGCATCACGACTGTGCCTGCC
CTGCCCAGCTCCCTCGTGTCCCTGATCCTGAGCCGCACCAACATCCTGCAGCTAGACCCC
ACCAGCCTCACGGGCCTGCATGCCCTACGCTTCCTATACATGGATGGCAACTGCTACTAC
AAGAACCCCTGCGGGCGGGCCCTGGAGGTGGCCCCAGGCGCCCTCCTTGGCCTGGGCAAC
CTCACCCACCTGTCACTCAAGTACAACAACCTCACAACGGTGCCCCGCAGCCTGCCCCCT
AGCCTGGAGTACCTGCTGTTGTCCTACAACCACATTGTCACCCTGGCACCTGAGGACCTG
GCCAATCTGACTGCCCTGCGTGTGCTTGATGTGGGTGGAAACTGCCGCCGCTGTGACCAT
GCACGCAACCCCTGCGTGGAGTGCCCACATAAATTCCCCCAGCTGCACTCCGACACCTTC
AGCCACCTAAGCCGCCTCGAAGGCCTCGTGTTGAAGGATAGTTCTCTCTACCAGCTGAAC
CCCAGATGGTTCCGTGGCCTGGGCAACCTCACAGTGCTCGACCTGAGTGAGAACTTCCTC
TACGACTGCATCACCAAAACCAAGGCATTCCAGGGCCTGGCCCAGCTGCGAAGACTCAAC
TTGTCCTTCAATTACCATAAGAAGGTGTCCTTCGCCCACCTGACGCTGGCACCCTCCTTC
GGGAGCCTGCTCTCCCTGCAGGAACTGGACATGCATGGCATCTTCTTCCGCTCACTCAGC
CAGAAGACGCTCCAGCCACTGGCCCGCCTGCCCATGCTCCAGCGTCTGTATCTGCAGATG
AACTTCATCAACCAGGCCCAGCTCGGCATCTTCAAGGACTTCCCCGGTCTGCGCTACGTA
GACCTGTCAGACAACCGCATCAGTGGAGCTGTGGAGCCGGTGGCCACCACAGGGGAGGTG
GATGGTGGGAAGAAGGTCTGGCTGACATCCAGGGACCTCACTCCAGGCCCACTGGACACC
CCCAGCTCTGAGGACTTCATGCCAAGCTGCAAGAACCTCAGCTTCACCTTGGACCTGTCA
CGGAACAACCTGGTAACAGTCCAGCCAGAGATGTTTGCCCAGCTCTCGCGCCTCCAGTGC
CTGCGCCTGAGCCACAACAGCATCTCGCAGGCGGTCAATGGCTCACAGTTCGTGCCACTG
ACCAGCCTGCAGGTGCTGGACTTGTCCCATAACAAACTGGACCTGTACCATGGGCGCTCG
TTTACGGAGCTGCCGCGACTGGAGGCCCTGGACCTCAGCTACAACAGCCAGCCCTTCAGC
ATGCGGGGTGTGGGCCACAACCTCAGCTTTGTGGCCCAGCTGCCCACCCTGCGCTACCTC
AGCCTGGCACACAACGGCATCCACAGCCGTGTGTCCCAGCAGCTCTGCAGCACCTCGCTG
TGGGCCCTGGACTTCAGCGGCAATTCCCTGAGCCAGATGTGGGCTGAGGGAGACCTCTAT
CTCCGCTTCTTCCAAGGCCTGAGAAGCCTGATCCGGCTAGACCTGTCCCAGAATCGTCTG
CATACCCTCCTGCCATGCACCCTGGGTAACCTCCCCAAGAGCTTGCAGCTGCTGCGTCTC
CGTAACAATTACCTGGCCTTCTTCAATTGGAGCAGCCTGACCCTCCTGCCCAACCTGGAA
ACCCTGGACCTGGCAGGAAACCAGCTGAAGGCTCTGAGCAATGGCAGCCTGCCTTCTGGC
ACCCAGCTCCAGAGGCTGGACGTCAGCAGGAACAGCATCATCTTCGTGGTCCCTGGCTTC
TTTGCTCTGGCCACGAGGCTGCGAGAGCTCAACCTCAGTGCCAACGCCCTCAGGACAGTG
GAGCCCTCCTGGTTTGGTTTCCTAGCAGGCTCCCTTGAAGTCCTAGATGTGAGCGCCAAC
CCTCTGCACTGCGCCTGTGGGGCAGCCTTTGTGGACTTCCTGCTGCAGGTGCAGGCTGCC
GTGCCTGGTCTGCCCAGCCGCGTCAAGTGTGGCAGTCCGGGCCAGCTCCAGGGCCGCAGC
ATCTTCGCACAAGACCTGCGCCTCTGCCTGGACGAGTCCCTCTCCTGGGACTGTTTTGGT
CTCTCATTGCTGGTTGTGGCCCTGGGCCTGGCCATGCCTATGTTGCACCACCTCTGCGGC
TGGGACCTCTGGTACTGCTTCCACCTGGGCCTGGCCTGGCTGCCCCGGCGGGGGTGGCGG
CGGGGCGCGGATGCCCTGAGCTATGATGCCTTTGTGGTCTTCGACAAGGCACAGAGCGCA
GTGGCCGACTGGGTGTACAATGAACTGCGGGTGCGGCTAGAGGAGCGCCGTGGGCGCCGG
GCGCTCCGCCTGTGTCTGGAGGAGCGTGACTGGCTACCTGGCAAGACGCTGTTCGAAAAC
CTGTGGGCCTCAGTCTACAGCAGCCGCAAGATGCTGTTTGTGCTGGCCCACACGGACCAG
GTCAGTGGCCTCTTGCGTGCCAGCTTCCTGCTGGCCCAGCAGCGTCTGCTGGAGGACCGC
AAGGACGTTGTGGTGCTGGTAATCCTGCGTCCTGACGCCCGCCGCTCCCGTTACGTGCGG
CTGCGCCAGCGCCTCTGCCGCCAGAGTGTCCTCTTCTGGCCCCAACAGCCTAGTGGTCAG
CGCAGCTTCTGGGCCCAGCTAGGCATGGCCCTGACCAGGGACAACCGCCACTTCTATAAC
CAGAACTTCTGCCGGGGCCCGACGATGGCTGAG
>EqQuCh_TLR9_Heq9
ATGGGCCCTTGCCATGGTGCCCTGCAGCCCCTGTCTCTCCTGGTGCAGGCGGCCATGCTG
GCCGTGGCTCTGGCCCAAGGCACCCTGCCTCCCTTCCTGCCCTGTGAGCTCCAGCCCCAC
GGCCTGGTGAACTGCAACTGGCTGTTCCTGAAGTCCGTGCCCCACTTCTCGGCAGCAGCG
CCCCGGGACAATGTCACCAGCCTTTCCTTGCTCTCCAACCGCATCCACCACCTCCACGAC
TCCGACTTTGCCCAACTGTCCAACCTGCAGAAACTCAACCTCAAATGGAACTGCCCGCCA
GCCGGCCTCAGCCCCATGCATTTCCCCTGCCACATGACCATCGAGCCCAACACTTTCCTG
GCTGTACCCACCCTGGAGGAGCTGAACCTGAGCTACAACGGCATCACGACTGTGCCTGCC
CTGCCCAGCTCCCTTGTGTCCCTGATCCTGAGCCGCACCAACATCCTGCAGCTAGACCCC
ACCAGCCTCACGGGCCTGCATGCCCTGCGCTTCCTATACATGGATGGCAACTGCTACTAC
AAGAACCCCTGCGGGCGGGCCCTGGAGGTGGCCCCAGGCGCCCTCCTTGGCCTGGGCAAC
CTCACCCACCTGTCACTCAAGTACAACAACCTCACAACGGTGCCCCGCAGCCTGCCCCCT
AGCCTGGAGTACCTGCTGTTGTCCTACAACCACATTGTCACCCTGGCACCTGAGGACCTG
GCCAATCTGACTGCCCTGCGTGTGCTTGATGTGGGTGGAAACTGCCGCCGCTGTGACCAT
GCACGCAACCCCTGCGTGGAGTGCCCACATAAATTCCCCCAGCTGCACTCCGACACCTTC
AGCCACCTAAGCCGCCTCGAAGGCCTCGTGTTGAAGGATAGTTCTCTCTACCAGCTGAAC
CCCAGATGGTTCCGTGGCCTGGGCAACCTCACAGTGCTCGACCTGAGTGAGAACTTCCTC
TACGACTGCATCACCAAAACCAAGGCATTCCAGGGCCTGGCCCAGCTGCGAAGACTCAAC
TTGTCCTTCAATTACCATAAGAAGGTGTCCTTCGCCCACCTGACGCTGGCACCCTCCTTC
GGGAGCCTGCTCTCCCTGCAGGAACTGGACATGCATGGCATCTTCTTCCGCTCACTCAGC
CAGAAGACGCTCCAGCCACTGGCCCGCCTGCCCATGCTCCAGCGTCTGTATCTGCAGATG
AACTTCATCAACCAGGCCCAGCTCGGCATCTTCAAGGACTTCCCCGGTCTGCGCTACGTA
GACCTGTCAGACAACCGCATCAGTGGAGCTGTGGAGCCGGTGGCCACCACAGGGGAGGTG
GATGGTGGGAAGAAGTTCTGGCTGACATCCAGGGACCTCACTCCAGGCCCACTGGACACC
CCCAGCTCTGAGGACTTCATGCCAAGCTGCAAGAACCTCAGCTTCACCTTGGACCTGTCA
CGGAACAACCTGGTAACAGTCCAGCCAGAGATGTTTGCCCAGCTCTCGCGCCTCCAGTGC
CTGCGCCTGAGCCACAACAGCATCTCGCAGGCGGTCAATGGCTCACAGTTCGTGCCACTG
ACCAGCCTGCAGGTGCTGGACTTGTCCCATAACAAACTGGACCTGTACCATGGGCGCTCG
TTTACGGAGCTGCCGCGACTGGAGGCCCTGGACCTCAGCTACAACAGCCAGCCCTTCAGC
ATGCGGGGTGTGGGCCACAACCTCAGCTTTGTGGCCCAGCTGCCCACCCTGCGCTACCTC
AGCCTGGCACACAACGGCATCCACAGCCGTGTGTCCCAGCAGCTCTGCAGCACCTCGCTG
TGGGCCCTGGACTTCAGCGGCAATTCCCTGAGCCAGATGTGGGCTGAGGGAGACCTCTAT
CTCCGCTTCTTCCAAGGCCTGAGAAGCCTGATCCGGCTAGACCTGTCCCAGAATCGTCTG
CATACCCTCCTGCCATGCACCCTGGGTAACCTCCCCAAGAGCTTGCAGCTGCTGCGTCTC
CGTAACAATTACCTGGCCTTCTTCAATTGGAGCAGCCTGACCCTCCTGCCCAACCTGGAA
ACCCTGGACCTGGCAGGAAACCAGCTGAAGGCTCTGAGCAATGGCAGCCTGCCTTCTGGC
ACCCAGCTCCAGAGGCTGGACGTCAGCAGGAACAGCATCATCTTCGTGGTCCCTGGCTTC
TTTGCTCTGGCCACGAGGCTGCGAGAGCTCAACCTCAGTGCCAACGCCCTCAGGACAGTG
GAGCCCTCCTGGTTTGGTTTCCTAGCAGGCTCCCTTGAAGTCCTAGATGTGAGCGCCAAC
CCTCTGCACTGCGCCTGTGGGGCAGCCTTTGTGGACTTCCTGCTGCAGGTGCAGGCTGCC
GTGCCTGGTCTGCCCAGCCGCGTCAAGTGTGGCAGTCCGGGCCAGCTCCAGGGCCGCAGC
ATCTTCGCACAAGACCTGCGCCTCTGCCTGGACGAGTCCCTCTCCTGGGACTGTTTTGGT
CTCTCATTGCTGGTTGTGGCCCTGGGCCTGGCCATGCCTATGTTGCACCACCTCTGCGGC
TGGGACCTCTGGTACTGCTTCCACCTGGGCCTGGCCTGGCTGCCCCGGCGGGGGTGGCGG
CGGGGCGCGGATGCCCTGAGCTATGATGCCTTTGTGGTCTTCGACAAGGCACAGAGCGCA
GTGGCTGACTGGGTGTACAATGAACTGCGGGTGCGGCTAGAGGAGCGCCGTGGGCGCCGG
GCGCTCCGCCTGTGTCTGGAGGAGCGTGACTGGCTACCTGGCAAGACGCTGTTCGAAAAC
CTGTGGGCCTCAGTCTACAGCAGCCGCAAGATGCTGTTTGTGCTGGCCCACACGGACCAG
GTCAGTGGCCTCTTGCGTGCCAGCTTCCTGCTGGCCCAGCAGCGTCTGCTGGAGGACCGC
AAGGACGTTGTGGTGCTGGTAATCCTGCGTCCTGACGCCCGCCGCTCCCGTTACGTGCGG
CTGCGCCAGCGCCTCTGCCGCCAGAGTGTCCTCTTCTGGCCCCACCAGCCTAGTGGCCAG
CGCAGCTTCTGGGCCCAGCTAGGCATGGCCCTGACCAGGGACAACCGCCACTTCTATAAC
CAGAACTTCTGCCGGGGCCCGACGATGGCTGAG
>EqQuCh_TLR9_Heq10
ATGGGCCCTTGCCATGGTGCCCTGCAGCCCCTGTCTCTCCTGGTGCAGGCGGCCATGCTG
GCCGTGGCTCTGGCCCAAGGCACCCTGCCTCCCTTCCTGCCCTGTGAGCTCCAGCCCCAC
GGCCTGGTGAACTGCAACTGGCTGTTCCTGAAGTCCGTGCCCCACTTCTCGGCAGCAGCG
CCCCGGGACAATGTCACCAGCCTTTCCTTGCTCTCCAACCGCATCCACCACCTCCACGAC
TCCGACTTTGCCCAACTGTCCAACCTGCAGAAACTCAACCTCAAATGGAACTGCCCGCCA
GCCGGCCTCAGCCCCATGCATTTCCCCTGCCACATGACCATCGAGCCCAACACTTTCCTG
GCTGTACCCACCCTGGAGGAGCTGAACCTGAGCTACAACGGCATCACGACTGTGCCTGCC
CTGCCCAGCTCCCTCGTGTCCCTGATCCTGAGCCGCACCAACATCCTGCAGCTAGACCCC
ACCAGCCTCACGGGCCTGCATGCCCTGCGCTTCCTATACATGGATGGCAACTGCTACTAC
AAGAACCCCTGCGGGCGGGCCCTGGAGGTGGCCCCAGGCGCCCTCCTTGGCCTGGGCAAC
CTCACCCACCTGTCACTCAAGTACAACAACCTCACAACGGTGCCCCGCAGCCTGCCCCCT
AGCCTGGAGTACCTGCTGTTGTCCTACAACCACATTGTCACCCTGGCACCTGAGGACCTG
GCCAATCTGACTGCCCTGCGTGTGCTTGATGTGGGTGGAAACTGCCGCCGCTGTGACCAT
GCACGCAACCCCTGCGTGGAGTGCCCACATAAATTCCCCCAGCTGCACTCCGACACCTTC
AGCCACCTAAGCCGCCTCGAAGGCCTCGTGTTGAAGGATAGTTCTCTCTACCAGCTGAAC
CCCAGATGGTTCCGTGGCCTGGGCAACCTCACAGTGCTCGACCTGAGTGAGAACTTCCTC
TACGACTGCATCACCAAAACCAAGGCATTCCAGGGCCTGGCCCAGCTGCGAAGACTCAAC
TTGTCCTTCAATTACCATAAGAAGGTGTCCTTCGCCCACCTGACGCTGGCACCCTCCTTC
GGGAGCCTGCTCTCCCTGCAGGAACTGGACATGCATGGCATCTTCTTCCGCTCACTCAGC
CAGAAGACGCTCCAGCCACTGGCCCGCCTGCCCATGCTCCAGCGTCTGTATCTGCAGATG
AACTTCATCAACCAGGCCCAGCTCGGCATCTTCAAGGACTTCCCCGGTCTGCGCTACGTA
GACCTGTCAGACAACCGCATCAGTGGAGCTGTGGAGCCGGTGGCCACCACAGGGGAGGTG
GATGGTGGGAAGAAGTTCTGGCTGACATCCAGGGACCTCACTCCAGGCCCACTGGACACC
CCCAGCTCTGAGGACTTCATGCCAAGCTGCAAGAACCTCAGCTTCACCTTGGACCTGTCA
CGGAACAACCTGGTAACAGTCCAGCCAGAGATGTTTGCCCAGCTCTCGCGCCTCCAGTGC
CTGCGCCTGAGCCACAACAGCATCTCGCAGGCGGTCAATGGCTCACAGTTCGTGCCACTG
ACCAGCCTGCAGGTGCTGGACTTGTCCCATAACAAACTGGACCTGTACCATGGGCGCTCG
TTTACGGAGCTGCCGCGACTGGAGGCCCTGGACCTCAGCTACAACAGCCAGCCCTTCAGC
ATGCGGGGTGTGGGCCACAACCTCAGCTTTGTGGCCCAGCTGCCCACCCTGCGCTACCTC
AGCCTGGCACACAACGGCATCCACAGCCGTGTGTCCCAGCAGCTCTGCAGCACCTCGCTG
TGGGCCCTGGACTTCAGCGGCAATTCCCTGAGCCAGATGTGGGCTGAGGGAGACCTCTAT
CTCCGCTTCTTCCAAGGCCTGAGAAGCCTGATCCGGCTAGACCTGTCCCAGAATCGTCTG
CATACCCTCCTGCCATGCACCCTGGGTAACCTCCCCAAGAGCTTGCAGCTGCTGCGTCTC
CGTAACAATTACCTGGCCTTCTTCAATTGGAGCAGCCTGACCCTCCTGCCCAACCTGGAA
ACCCTGGACCTGGCAGGAAACCAGCTGAAGGCTCTGAGCAATGGCAGCCTGCCTTCTGGC
ACCCAGCTCCAGAGGCTGGACGTCAGCAGGAACAGCATCATCTTCGTGGTCCCTGGCTTC
TTTGCTCTGGCCACGAGGCTGCGAGAGCTCAACCTCAGTGCCAACGCCCTCAGGACAGTG
GAGCCCTCCTGGTTTGGTTTCCTAGCAGGCTCCCTTGAAGTCCTAGATGTGAGCGCCAAC
CCTCTGCACTGCGCCTGTGGGGCAGCCTTTGTGGACTTCCTGCTGCAGGTGCAGGCTGCC
GTGCCTGGTCTGCCCAGCCGCGTCAAGTGTGGCAGTCCGGGCCAGCTCCAGGGCCGCAGC
ATCTTCGCACAAGACCTGCGCCTCTGCCTGGACGAGTCCCTCTCCTGGGACTGTTTTGGT
CTCTCATTGCTGGTTGTGGCCCTGGGCCTGGCCATGCCTATGTTGCACCACCTCTGCGGC
TGGGACCTCTGGTACTGCTTCCACCTGGGCCTGGCCTGGCTGCCCCGGCGGGGGTGGCGG
CAGGGCGCGGATGCCCTGAGCTATGATGCCTTTGTGGTCTTCGACAAGGCACAGAGCGCA
GTGGCCGACTGGGTGTACAATGAACTGCGGGTGCGGCTAGAGGAGCGCCGTGGGCGCCGG
GCGCTCCGCCTGTGTCTGGAGGAGCGTGACTGGCTACCTGGCAAGACGCTGTTCGAAAAC
CTGTGGGCCTCAGTCTACAGCAGCCGCAAGATGCTGTTTGTGCTGGCCCACACGGACCAG
GTCAGTGGCCTCTTGCGTGCCAGCTTCCTGCTGGCCCAGCAGCGTCTGCTGGAGGACCGC
AAGGACGTTGTGGTGCTGGTAATCCTGCGTCCTGACGCCCGCCGCTCCCGTTACGTGCGG
CTGCGCCAGCGCCTCTGCCGCCAGAGTGTCCTCTTCTGGCCCCACCAGCCTAGTGGCCAG
CGCAGCTTCTGGGCCCAGCTAGGCATGGCCCTGACCAGGGACAACCGCCACTTCTATAAC
CAGAACTTCTGCCGGGGCCCGACGATGGCTGAG
>EqHa_TLR9_Heq3
ATGGGCCCTTGCCATGGTGCCCTGCAGCCCCTGTCTCTCCTGGTGCAGGCGGCCATGCTG
GCCGTGGCTCTGGCCCAAGGCACCCTGCCTCCCTTCCTGCCCTGTGAGCTCCAGCCCCAC
GGCCTGGTGAACTGCAACTGGCTGTTCCTGAAGTCCGTGCCCCACTTCTCGGCAGCAGCG
CCCCGGGACAATGTCACCAGCCTTTCCTTGCTCTCCAACCGCATCCACCACCTCCACGAC
TCCGACTTTGCCCAACTGTCCAACCTGCAGAAACTCAACCTCAAATGGAACTGCCCGCCA
GCCGGCCTCAGCCCCATGCATTTCCCCTGCCACATGACCATCGAGCCCAACACTTTCCTG
GCTGTACCCACCCTGGAGGAGCTGAACCTGAGCTACAACGGCATCACGACTGTGCCTGCC
CTGCCCAGCTCCCTCGTGTCCCTGATCCTGAGCCGCACCAACATCCTGCAGCTAGACCCC
ACCAGCCTCACGGGCCTGCATGCCCTGCGCTTCCTATACATGGATGGCAACTGCTACTAC
AAGAACCCCTGCGGGCGGGCCCTGGAGGTGGCCCCAGGCGCCCTCCTTGGCCTGGGCAAC
CTCACCCACCTGTCACTCAAGTACAACAACCTCACAACGGTGCCCCGCAGCCTGCCCCCT
AGCCTGGAGTACCTGCTGTTGTCCTACAACCACATTGTCACCCTGGCACCTGAGGACCTG
GCCAATCTGACTGCCCTGCGTGTGCTTGATGTGGGTGGAAACTGCCGCCGCTGTGACCAT
GCACGCAACCCCTGCGTGGAGTGCCCACATAAATTCCCCCAGCTGCACTCCGACACCTTC
AGCCACCTAAGCCGCCTCGAAGGCCTCGTGTTGAAGGATAGTTCTCTCTACCAGCTGAAC
CCCAGATGGTTCCGTGGCCTGGGCAACCTCACAGTGCTCGACCTGAGTGAGAACTTCCTC
TACGACTGCATCACCAAAACCAAGGCATTCCAGGGCCTGGCCCAGCTGCGAAGACTCAAC
TTGTCCTTCAATTACCATAAGAAGGTGTCCTTCGCCCACCTGACGCTGGCACCCTCCTTC
GGGAGCCTGCTCTCCCTGCAGGAACTGGACATGCATGGCATCTTCTTCCGCTCACTCAGC
CAGAAGACGCTCCAGCCACTGGCCCGCCTGCCCATGCTCCAGCGTCTGTATCTGCAGATG
AACTTCATCAACCAGGCCCAGCTCGGCATCTTCAAGGACTTCCCCGGTCTGCGCTACGTA
GACCTGTCAGACAACCGCATCAGTGGAGCTGTGGAGCCGGTGGCCACCACAGGGGAGGTG
GATGGTGGGAAGAAGGTCTGGCTGACATCCAGGGACCTCACTCCAGGCCCACTGGACACC
CCCAGCTCTGAGGACTTCATGCCAAGCTGCAAGAACCTCAGCTTCACCTTGGACCTGTCA
CGGAACAACCTGGTAACAGTCCAGCCAGAGATGTTTGCCCAGCTCTCGCGCCTCCAGTGC
CTGCGCCTGAGCCACAACAGCATCTCGCAGGCGGTCAATGGCTCACAGTTCGTGCCACTG
ACCAGCCTGCAGGTGCTGGACTTGTCCCATAACAAACTGGACCTGTACCATGGGCGCTCG
TTTACGGAGCTGCCACGACTGGAGGCCCTGGACCTCAGCTACAACAGCCAGCCCTTCAGC
ATGCGGGGTGTGGGCCACAACCTCAGTTTTGTGGCCCAGCTGCCCACCCTGCGCTACCTC
AGCCTGGCACACAACGGCATCCACAGCCGTGTGTCCCAGCAGCTCTGCAGCACCTCGCTG
TGGGCCCTGGACTTCAGCGGCAATTCCCTGAGCCAGATGTGGGCTGAGGGAGACCTCTAT
CTCCGCTTCTTCCAAGGCCTGAGAAGCCTGATCCGGCTAGACCTGTCCCAGAATCGTCTG
CATACCCTCCTGCCATGCACCCTGGGCAACCTCCCCAAGAGCTTGCAGCTGCTGCGTCTC
CGTAACAATTACCTGGCGTTCTTCAATTGGAGCAGCCTGACCCTCCTGCCCAACCTGGAA
ACCCTGGACCTGGCAGGAAACCAGCTGAAGGCTCTGAGCAATGGCAGCCTGCCTTCTGGC
ACCCAGCTCCAGAGGCTGGACGTCAGCAGGAACAGCATCATCTTCGTGGTCCCTGGCTTC
TTTGCTCTGGCCACGAGGCTGCGAGAGCTCAACCTCAGTGCCAACGCCCTCAGGACAGTG
GAGCCCTCCTGGTTTGGTTTCCTAGCAGGCTCCCTTGAAGTCCTAGATGTGAGCGCCAAC
CCTCTGCACTGCGCCTGTGGGGCAGCCTTTGTGGACTTCCTGCTGCAGGTGCAGGCTGCC
GTGCCTGGTCTGCCCAGCCGCGTCAAGTGTGGCAGTCCGGGCCAGCTCCAGGGCCGCAGC
ATCTTCGCACAAGACCTGCGCCTCTGCCTGGACGAGTCCCTCTCCTGGGACTGTTTTGGT
CTCTCATTGCTGGTTGTGGCCCTGGGCCTGGCCATGCCTATGTTGCACCACCTCTGCGGC
TGGGACCTCTGGTACTGCTTCCACCTGGGCCTGGCCTGGCTGCCCCGGCGGGGGTGGCGG
CGGGGCGCAGATGCCCTGAGCTATGATGCCTTTGTGGTCTTCGACAAGGCACAGAGCGCA
GTGGCCGACTGGGTGTACAATGAACTGCGGGTGCGGCTAGAGGAGCGCCGTGGGCGCCGG
GCGCTCCGCCTGTGTCTGGAGGAGCGTGACTGGCTACCTGGCAAGACGCTGTTCGAAAAC
CTGTGGGCCTCAGTCTACAGCAGCCGCAAGATGCTGTTTGTGCTGGCCCACACGGACCAG
GTCAGTGGCCTCTTGCGTGCCAGCTTCCTGCTAGCCCAGCAGCGTCTGCTGGAGGACCGC
AAGGACGTTGTGGTGCTGGTAATCCTGCGTCCTGACGCCCGCCGCTCCCGTTACGTGCGG
CTGCGCCAGCGCCTCTGCCGCCAGAGTGTCCTCTTCTGGCCCCACCAGCCTAGTGGCCAG
CGCAGCTTCTGGGCCCAGCTAGGCATGGCCCTGACCAGGGACAACCGCCACTTCTATAAC
CAGAACTTCTGCCGGGGCCCGACGATGGCTGAG
>EqHa_TLR9_Heq4
ATGGGCCCTTGCCATGGTGCCCTGCAGCCCCTGTCTCTCCTGGTGCAGGCGGCCATGCTG
GCCGTGGCTCTGGCCCAAGGCACCCTGCCTCCCTTCCTGCCCTGTGAGCTCCAGCCCCAC
GGCCTGGTGAACTGCAACTGGCTGTTCCTGAAGTCCGTGCCCCACTTCTCGGCAGCAGCG
CCCCGGGACAATGTCACCAGCCTTTCCTTGCTCTCCAACCGCATCCACCACCTCCACGAC
TCCGACTTTGCCCAACTGTCCAACCTGCAGAAACTCAACCTCAAATGGAACTGCCCGCCA
GCCGGCCTCAGCCCCATGCATTTCCCCTGCCACATGACCATCGAGCCCAACACTTTCCTG
GCTGTACCCACCCTGGAGGAGCTGAACCTGAGCTACAACGGCATCACGACTGTGCCTGCC
CTGCCCAGCTCCCTCGTGTCCCTGATCCTGAGCCGCACCAACATCCTGCAGCTAGACCCC
ACCAGCCTCACGGGCCTGCATGCCCTGCGCTTCCTATACATGGATGGCAACTGCTACTAC
AAGAACCCCTGCGGGCGGGCCCTGGAGGTGGCCCCAGGCGCCCTCCTTGGCCTGGGCAAC
CTCACCCACCTGTCACTCAAGTACAACAACCTCACAACGGTGCCCCGCAGCCTGCCCCCT
AGCCTGGAGTACCTGCTGTTGTCCTACAACCACATTGTCACCCTGGCACCTGAGGACCTG
GCCAATCTGACTGCCCTGCGTGTGCTTGATGTGGGTGGAAACTGCCGCCGCTGTGACCAT
GCACGCAACCCCTGCGTGGAGTGCCCACATAAATTCCCCCAGCTGCACTCCGACACCTTC
AGCCACCTAAGCCGCCTCGAAGGCCTCGTGTTGAAGGATAGTTCTCTCTACCAGCTGAAC
CCCAGATGGTTCCGTGGCCTGGGCAACCTCACAGTGCTCGACCTGAGTGAGAACTTCCTC
TACGACTGCATCACCAAAACCAAGGCATTCCAGGGCCTGGCCCAGCTGCGAAGACTCAAC
TTGTCCTTCAATTACCATAAGAAGGTGTCCTTCGCCCACCTGACGCTGGCACCCTCCTTC
GGGAGCCTGCTCTCCCTGCAGGAACTGGACATGCATGGCATCTTCTTCCGCTCACTCAGC
CAGAAGACGCTCCAGCCACTGGCCCGCCTGCCCATGCTCCAGCGTCTGTATCTGCAGATG
AACTTCATCAACCAGGCCCAGCTCGGCATCTTCAAGGACTTCCCTGGTCTGCGCTACGTA
GACCTGTCAGACAACCGCATCAGTGGAGCTGTGGAGCCGGTGGCCACCACAGGGGAGGTG
GATGGTGGGAAGAAGGTCTGGCTGACATCCAGGGACCTCACTCCAGGCCCACTGGACACC
CCCAGCTCTGAGGACTTCATGCCAAGCTGCAAGAACCTCAGCTTCACCTTGGACCTGTCA
CGGAACAACCTGGTAACAGTCCAGCCAGAGATGTTTGCCCAGCTCTCGCGCCTCCAGTGC
CTGCGCCTGAGCCACAACAGCATCTCGCAGGCGGTCAATGGCTCACAGTTCGTGCCACTG
ACCAGCCTGCAGGTGCTGGACTTGTCCCATAACAAACTGGACCTGTACCATGGGCGCTCG
TTTACGGAGCTGCCGCGACTGGAGGCCCTGGACCTCAGCTACAACAGCCAGCCCTTCAGC
ATGCGGGGTGTGGGCCACAACCTCAGTTTTGTGGCCCAGCTGCCCACCCTGCGCTACCTC
AGCCTGGCACACAACAGCATCCACAGCCGTGTGTCCCAGCAGCTCTGCAGCACCTCGCTG
TGGGCCCTGGACTTCAGCGGCAATTCCCTGAGCCAGATGTGGGCTGAGGGAGACCTCTAT
CTCCGCTTCTTCCAAGGCCTGAGAAGCCTGATCCGGCTAGACCTGTCCCAGAATCGTCTG
CATACCCTCCTGCCATGCACCCTGGGCAACCTCCCCAAGAGCTTGCAGCTGCTGCGTCTC
CGTAACAATTACCTGGCGTTCTTCAATTGGAGCAGCCTGACCCTCCTGCCCAACCTGGAA
ACCCTGGACCTGGCAGGAAACCAGCTGAAGGCTCTGAGCAATGGCAGCCTGCCTTCTGGC
ACCCAGCTCCAGAGGCTGGACGTCAGCAGGAACAGCATCATCTTCGTGGTCCCTGGCTTC
TTTGCTCTGGCCACGAGGCTGCGAGAGCTCAACCTCAGTGCCAACGCCCTCAGGACAGTG
GAGCCCTCCTGGTTTGGTTTCCTAGCAGGCTCCCTTGAAGTCCTAGATGTGAGCGCCAAC
CCTCTGCACTGCGCCTGTGGGGCAGCCTTTGTGGACTTCCTGCTGCAGGTGCAGGCTGCC
GTGCCTGGTCTGCCCAGCCGCGTCAAGTGTGGCAGTCCGGGCCAGCTCCAGGGCCGCAGC
ATCTTCGCACAAGACCTGCGCCTCTGCCTGGACGAGTCCCTCTCCTGGGACTGTTTTGGT
CTCTCATTGCTGGTTGTGGCCCTGGGCCTGGCCATGCCTATGTTGCACCACCTCTGCGGC
TGGGACCTCTGGTACTGCTTCCACCTGGGCCTGGCCTGGCTGCCCCGGCGGGGGTGGCGG
CGGGGCGCGGATGCCCTGAGCTATGATGCCTTTGTGGTCTTCGACAAGGCACAGAGCGCA
GTGGCCGACTGGGTGTACAATGAACTGCGGGTGCGGCTAGAGGAGCGCCGTGGGCGCCGG
GCGCTCCGCCTGTGTCTGGAGGAACGTGACTGGCTACCTGGCAAGACGCTGTTCGAAAAC
CTGTGGGCCTCAGTCTACAGCAGCCGCAAGATGCTGTTTGTGCTGGCCCACACGGACCAG
GTCAGTGGCCTCTTGCGTGCCAGCTTCCTGCTAGCCCAGCAGCGTCTGCTGGAGGACCGC
AAGGACGTTGTGGTGCTGGTAATCCTGCGTCCTGACGCCCGCCGCTCCCGTTACGTGCGG
CTGCGCCAGCGCCTCTGCCGCCAGAGTGTCCTATTCTGGCCCCACCAGCCTAGTGGCCAG
CGCAGCTTCTGGGCCCAGCTAGGCATGGCCCTGACCAGGGACAACCGCCACTTCTATAAC
CAGAACTTCTGCCGGGGCCCGACGATGGCTGAG
>EqAs_TLR9_Heq13
ATGGGCCCTTGCCATGGTGCCCTGCAGCCCCTGTCTCTCCTGGTGCAGGCGGCCATGCTG
GCCGTGGCTCTGGCCCAAGGCACCCTGCCTCCCTTCCTGCCCTGTGAGCTCCAGCCCCAC
GGCCTGGTGAACTGCAACTGGCTGTTCCTGAAGTCCGTGCCCCACTTCTCGGCAGCAGCG
CCCCGGGACAATGTCACCAGCCTTTCCTTGCTCTCCAACCGCATCCACCACCTCCACGAC
TCCGACTTTGCCCAACTGTCCAACCTGCAGAAACTCAACCTCAAATGGAACTGCCCGCCA
GCCGGCCTCAGCCCCATGCATTTCCCCTGCCACATGACCATCGAGCCCAACACTTTCCTG
GCTGTACCCACCCTGGAGGAGCTGAACCTGAGCTACAACGGCATCACGACTGTGCCTGCC
CTGCCCAGCTCCCTCGTGTCCCTGATCCTGAGCCGCACCAACATCCTGCAGCTAGACCCC
ACCAGCCTCACGGGCCTGCATGCCCTGCGCTTCCTATACATGGATGGCAACTGCTACTAC
AAGAACCCCTGCGGGCGGGCCCTGGAGGTGGCCCCAGGCGCCCTCCTTGGCCTGGGCAAC
CTCACCCACCTGTCACTCAAGTACAACAACCTCACAACGGTGCCCCGCAGCCTGCCCCCT
AGCCTGGAGTACCTGCTGTTGTCCTACAACCACATTGTCACCCTGGCACCTGAGGACCTG
GCCAATCTGACTGCCCTGCGTGTGCTTGATGTGGGTGGAAACTGCCGCCGCTGTGACCAT
GCACGCAACCCCTGCGTGGAGTGCCCACATAAATTCCCCCAGCTGCACTCCGACACCTTC
AGCCACCTAAGCCGCCTCGAAGGCCTCGTGTTGAAGGATAGTTCTCTCTACCAGCTGAAC
CCCAGATGGTTCCGTGGCCTGGGCAACCTCACAGTGCTCGACCTGAGTGAGAACTTCCTC
TACGACTGCATCACCAAAACCAAGGCATTCCAGGGCCTGGCCCAGCTGCGAAGACTCAAC
TTGTCCTTCAATTACCATAAGAAGGTGTCCTTCGCCCACCTGACGCTGGCACCCTCCTTC
GGGAGCCTGCTCTCCCTGCAGGAACTGGACATGCATGGCATCTTCTTCCGCTCACTCAGC
CAGAAGACGCTCCAGCCACTGGCCCGCCTGCCCATGCTCCAGCGTCTGTATCTGCAGATG
AACTTCATCAACCAGGCCCAGCTCGGCATCTTCAAGGACTTCCCCGGTCTGCGCTACGTA
GACCTGTCAGACAACCGCATCAGTGGAGCTGTGGAGCCGGTGGCCACCACAGGGGAGGTG
GATGGTGGGAAGAAGGTCTGGCTGACATCCAGGGACCTCACTCCAGGCCCACTGGACACC
CCCAGCTCTGAGGACTTCATGCCAAGCTGCAAGAACCTCAGCTTCACCTTGGACCTGTCA
CGGAACAACCTGGTAACAGTCCAGCCAGAGATGTTTGCCCAGCTCTCGCGCCTCCAGTGC
CTGCGCCTGAGCCACAACAGCATCTCGCAGGCGGTCAATGGCTCACAGTTCGTGCCACTG
ACCAGCCTGCAGGTGCTGGACTTGTCCCATAACAAACTGGACCTGTACCATGGGCGCTCG
TTTACGGAGCTGCCGCGACTGGAGGCCCTGGACCTCAGCTACAACAGCCAGCCCTTCAGC
ATGCGGGGTGTGGGCCACAACCTCAGCTTTGTGGCCCAGCTGCCCACCCTGCGCTACCTC
AGCCTGGCACACAACGGCATCCACAGCCGTGTGTCCCAGCAGCTCTGCAGCACCTCGCTG
TGGGCCCTGGACTTCAGCGGCAATTCCCTGAGCCAGATGTGGGCTGAGGGAGACCTCTAT
CTCCGCTTCTTCCAAGGCCTGAGAAGCCTGATCCGGCTAGACCTGTCCCAGAATCGTCTG
CATACCCTCCTGCCATGCACCCTGGGCAACCTCCCCAAGAGCTTGCAGCTGCTGCGTCTC
CGTAACAATTACCTGGCCTTCTTCAATTGGAGCAGCCTGACCCTCCTGCCCAACCTGGAA
ACCCTGGACCTGGCAGGAAACCAGCTGAAGGCTCTGAGCAATGGCAGCCTGCCTTCTGGC
ACCCAGCTCCAGAGGCTGGACGTCAGCAGGAACAGCATCATCTTCGTGGTCCCTGGCTTC
TTTGCTCTGGCCACGAGGCTGCGAGAGCTCAACCTCAGTGCCAACGCCCTCAGGACAGTG
GAGCCCTCCTGGTTTGGTTTCCTAGCAGGCTCCCTTGAAGTCCTAGATGTGAGCGCCAAC
CCTCTGCACTGCGCCTGTGGGGCAGCCTTTGTGGACTTCCTGCTGCAGGTGCAGGCTGCC
GTGCCTGGTCTGCCCAGCCGCGTCAAGTGTGGCAGTCCGGGCCAGCTCCAGGGCCGCAGC
ATCTTCGCACAAGACCTGCGCCTCTGCCTGGACGAGTCCCTCTCCTGGGACTGTTTTGGT
CTCTCATTGCTGGTTGTGGCCCTGGGCCTGGCCATGCCTATGTTGCACCACCTCTGCGGC
TGGGACCTCTGGTACTGCTTCCACCTGGGCCTGGCCTGGCTGCCCCGGCGGGGGTGGCAG
CGGGGCGCGGATGCCCTGAGCTATGATGCCTTTGTGGTCTTCGACAAGGCACAGAGCGCA
GTGGCCGACTGGGTGTACAATGAACTGCGGGTGCGGCTAGAGGAGCGCCGTGGGCGCCGG
GCGCTCCGCCTGTGTCTGGAGGAGCGTGACTGGCTACCTGGCAAGACGCTGTTCGAAAAC
CTGTGGGCCTCAGTCTACAGCAGCCGCAAGATGCTGTTTGTGCTGGCCCACACGGACCAG
GTCAGTGGCCTCTTGCGTGCCAGCTTCCTGCTGGCCCAGCAGCGTCTGCTGGAGGACCGC
AAGGACGTTGTGGTGCTGGTAATCCTGCGTCCTGACGCCCGCCGCTCCCGTTACGTGCGG
CTGCGCCAGCGCCTCTGCCGCCAGAGTGTCCTCTTCTGGCCCCACCAGCCTAGTGGCCAG
TGCAGCTTCTGGGCCCAGCTAGGCATGGCCCTGACCAGGGACAACCGCCACTTCTATAAC
CAGAACTTCTGCCGGGGCCCGACGATGGCTGAG
>EqAs_TLR9_Heq14
ATGGGCCCTTGCCATGGTGCCCTGCAGCCCCTGTCTCTCCTGGTGCAGGCGGCCATGCTG
GCCGTGGCTCTGGCCCAAGGCACCCTGCCTCCCTTCCTGCCCTGTGAGCTCCAGCCCCAC
GGCCTGGTGAACTGCAACTGGCTGTTCCTGAAGTCCGTGCCCCACTTCTCGGCAGCAGCG
CCCCGGGACAATGTCACCAGCCTTTCCTTGCTCTCCAACCGCATCCACCACCTCCATGAC
TCCGACTTTGCCCAACTGTCCAACCTGCAGAAACTCAACCTCAAATGGAACTGCCCGCCA
GCCGGCCTCAGCCCCATGCATTTCCCCTGCCACATGACCATCGAGCCCAACACTTTCCTG
GCTGTACCCACCCTGGAGGAGCTGAACCTGAGCTACAACGGCATCACGACTGTGCCTGCC
CTGCCCAGCTCCCTCGTGTCCCTGATCCTGAGCCGCACCAACATCCTGCAGCTAGACCCA
ACCAGCCTCACGGGCCTGCATGCCCTGCGCTTCCTATACATGGATGGCAACTGCTACTAC
AAGAACCCCTGCGGGCGGGCCCTGGAGGTGGCCCCAGGCGCCCTCCTTGGCCTGGGCAAC
CTCACCCACCTGTCACTCAAGTACAACAACCTCACAACGGTGCCCCGCAGCCTGCCCCCT
AGCCTGGAGTACCTGCTGTTGTCCTACAACCACATTGTCACCCTGGCACCTGAGGACCTG
GCCAATCTGACTGCCCTGCGTGTGCTTGATGTGGGTGGAAACTGCCGCCGCTGTGACCAT
GCACGCAACCCCTGCGTGGAGTGCCCACATAAATTCCCCCAGCTGCACTCCGACACCTTC
AGCCACCTAAGCCGCCTCGAAGGCCTCGTGTTGAAGGATAGTTCTCTCTACCAGCTGAAC
CCCAGATGGTTCCGTGGCCTGGGCAACCTCACAGTGCTCGACCTGAGTGAGAACTTCCTC
TACGACTGCATCACCAAAACCAAGGCATTCCAGGGCCTGGCCCAGCTGCGAAGACTCAAC
TTGTCCTTCAATTACCATAAGAAGGTGTCCTTCGCCCACCTGACGCTGGCACCCTCCTTC
GGGAGCCTGCTCTCCCTGCAGGAACTGGACATGCATGGCATCTTCTTCCGCTCACTCAGC
CAGAAGACGCTTCAGCCACTGGCCCGCCTGCCCATGCTCCAGCGTCTGTATCTGCAGATG
AACTTCATCAACCAGGCCCAGCTCGGCATCTTCAAGGACTTCCCCGGTCTGCGCTACGTA
GACCTGTCAGACAACCGCATCAGTGGAGCTGTGGAGCCGGTGGCCACCACAGGGGAGGTG
GATGGTGGGAAGAAGGTCTGGCTGACATCCAGGGACCTCACTCCAGGCCCACTGGACACC
CCCAGCTCTGAGGACTTCATGCCAAGCTGCAAGAACCTCAGCTTCACCTTGGACCTGTCA
CGGAACAACCTGGTAACAGTCCAGCCAGAGATGTTTGCCCAGCTCTCGCGCCTCCAGTGC
CTGCGCCTGAGCCACAACAGCATCTCGCAGGCGGTCAATGGCTCACAGTTCGTGCCACTG
ACCAGCCTGCAGGTGCTGGACTTGTCCCATAACAAACTGGACCTGTACCATGGGCGCTCG
TTTACGGAGCTGCCGCGACTGGAGGCCCTGGACCTCAGCTACAACAGCCAGCCCTTCAGC
ATGCGGGGTGTGGGCCACAACCTCAGCTTTGTGGCCCAGCTGCCCACCCTGCGCTACCTC
AGCCTGGCACACAACGGCATCCACAGCCGTGTGTCCCAGCAGCTCTGCAGCACCTCGCTG
TGGGCCCTGGACTTCAGCGGCAATTCCCTGAGCCAGATGTGGGCTGAGGGAGACCTCTAT
CTCCGCTTCTTCCAAGGCCTGAGAAGCCTGATCCGGCTAGACCTGTCCCAGAATCGTCTG
CATACCCTCCTGCCATGCACCCTGGGCAACCTCCCCAAGAGCTTGCAGCTGCTGCGTCTC
CGTAACAATTACCTGGCCTTCTTCAATTGGAGCAGCCTGACCCTCCTGCCCAACCTGGAA
ACCCTGGACCTGGCAGGAAACCAGCTGAAGGCTCTGAGCAATGGCAGCCTGCCTTCTGGC
ACCCAGCTCCAGAGGCTGGACGTCAGCAGGAACAGCATCATCTTCGTGGTCCCTGGCTTC
TTTGCTCTGGCCACGAGGCTGCGAGAGCTCAACCTCAGTGCCAACGCCCTCAGGACAGTG
GAGCCCTCCTGGTTTGGTTTCCTAGCAGGCTCCCTTGAAGTCCTAGATGTGAGCGCCAAC
CCTCTGCACTGCGCCTGTGGGGCAGCCTTTGTGGACTTCCTGCTGCAGGTGCAGGCTGCC
GTGCCTGGTCTGCCCAGCCGCGTCAAGTGTGGCAGTCCGGGCCAGCTCCAGGGCCGCAGC
ATCTTCGCACAAGACCTGCGCCTCTGCCTGGACGAGTCCCTCTCCTGGGACTGTTTTGGT
CTCTCATTGCTGGTTGTGGCCCTGGGCCTGGCCATGCCTATGTTGCACCACCTCTGCGGC
TGGGACCTCTGGTACTGCTTCCACCTGGGCCTGGCCTGGCTGCCCCGGCGGGGGTGGCAG
CGGGGCGCGGATGCCCTGAGCTATGATGCCTTTGTGGTCTTCGACAAGGCACAGAGCGCA
GTGGCCGACTGGGTGTACAATGAACTGCGGGTGCGGCTAGAGGAGCGCCGTGGGCGCCGG
GCGCTCCGCCTGTGTCTGGAGGAGCGTGACTGGCTACCTGGCAAGACGCTGTTCGAAAAC
CTGTGGGCCTCAGTCTACAGCAGCCGCAAGATGCTGTTTGTGCTGGCCCACACGGACCAG
GTCAGTGGCCTCTTGCGTGCCAGCTTCCTGCTGGCCCAGCAGCGTCTGCTGGAGGACCGC
AAGGACGTTGTGGTGCTGGTAATCCTGCGTCCTGACGCCCGCCGCTCCCGTTACGTGCGG
CTGCGCCAGCGCCTCTGCCGCCAGAGTGTCCTCTTCTGGCCCCACCAGCCTAGTGGCCAG
TGCAGCTTCTGGGCCCAGCTAGGCATGGCCCTGACCAGGGACAACCGCCACTTCTATAAC
CAGAACTTCTGCCGGGGCCCGACGATGGCTGAG
>EqAfSo_TLR9_Heq13
ATGGGCCCTTGCCATGGTGCCCTGCAGCCCCTGTCTCTCCTGGTGCAGGCGGCCATGCTG
GCCGTGGCTCTGGCCCAAGGCACCCTGCCTCCCTTCCTGCCCTGTGAGCTCCAGCCCCAC
GGCCTGGTGAACTGCAACTGGCTGTTCCTGAAGTCCGTGCCCCACTTCTCGGCAGCAGCG
CCCCGGGACAATGTCACCAGCCTTTCCTTGCTCTCCAACCGCATCCACCACCTCCACGAC
TCCGACTTTGCCCAACTGTCCAACCTGCAGAAACTCAACCTCAAATGGAACTGCCCGCCA
GCCGGCCTCAGCCCCATGCATTTCCCCTGCCACATGACCATCGAGCCCAACACTTTCCTG
GCTGTACCCACCCTGGAGGAGCTGAACCTGAGCTACAACGGCATCACGACTGTGCCTGCC
CTGCCCAGCTCCCTCGTGTCCCTGATCCTGAGCCGCACCAACATCCTGCAGCTAGACCCC
ACCAGCCTCACGGGCCTGCATGCCCTGCGCTTCCTATACATGGATGGCAACTGCTACTAC
AAGAACCCCTGCGGGCGGGCCCTGGAGGTGGCCCCAGGCGCCCTCCTTGGCCTGGGCAAC
CTCACCCACCTGTCACTCAAGTACAACAACCTCACAACGGTGCCCCGCAGCCTGCCCCCT
AGCCTGGAGTACCTGCTGTTGTCCTACAACCACATTGTCACCCTGGCACCTGAGGACCTG
GCCAATCTGACTGCCCTGCGTGTGCTTGATGTGGGTGGAAACTGCCGCCGCTGTGACCAT
GCACGCAACCCCTGCGTGGAGTGCCCACATAAATTCCCCCAGCTGCACTCCGACACCTTC
AGCCACCTAAGCCGCCTCGAAGGCCTCGTGTTGAAGGATAGTTCTCTCTACCAGCTGAAC
CCCAGATGGTTCCGTGGCCTGGGCAACCTCACAGTGCTCGACCTGAGTGAGAACTTCCTC
TACGACTGCATCACCAAAACCAAGGCATTCCAGGGCCTGGCCCAGCTGCGAAGACTCAAC
TTGTCCTTCAATTACCATAAGAAGGTGTCCTTCGCCCACCTGACGCTGGCACCCTCCTTC
GGGAGCCTGCTCTCCCTGCAGGAACTGGACATGCATGGCATCTTCTTCCGCTCACTCAGC
CAGAAGACGCTCCAGCCACTGGCCCGCCTGCCCATGCTCCAGCGTCTGTATCTGCAGATG
AACTTCATCAACCAGGCCCAGCTCGGCATCTTCAAGGACTTCCCCGGTCTGCGCTACGTA
GACCTGTCAGACAACCGCATCAGTGGAGCTGTGGAGCCGGTGGCCACCACAGGGGAGGTG
GATGGTGGGAAGAAGGTCTGGCTGACATCCAGGGACCTCACTCCAGGCCCACTGGACACC
CCCAGCTCTGAGGACTTCATGCCAAGCTGCAAGAACCTCAGCTTCACCTTGGACCTGTCA
CGGAACAACCTGGTAACAGTCCAGCCAGAGATGTTTGCCCAGCTCTCGCGCCTCCAGTGC
CTGCGCCTGAGCCACAACAGCATCTCGCAGGCGGTCAATGGCTCACAGTTCGTGCCACTG
ACCAGCCTGCAGGTGCTGGACTTGTCCCATAACAAACTGGACCTGTACCATGGGCGCTCG
TTTACGGAGCTGCCGCGACTGGAGGCCCTGGACCTCAGCTACAACAGCCAGCCCTTCAGC
ATGCGGGGTGTGGGCCACAACCTCAGCTTTGTGGCCCAGCTGCCCACCCTGCGCTACCTC
AGCCTGGCACACAACGGCATCCACAGCCGTGTGTCCCAGCAGCTCTGCAGCACCTCGCTG
TGGGCCCTGGACTTCAGCGGCAATTCCCTGAGCCAGATGTGGGCTGAGGGAGACCTCTAT
CTCCGCTTCTTCCAAGGCCTGAGAAGCCTGATCCGGCTAGACCTGTCCCAGAATCGTCTG
CATACCCTCCTGCCATGCACCCTGGGCAACCTCCCCAAGAGCTTGCAGCTGCTGCGTCTC
CGTAACAATTACCTGGCCTTCTTCAATTGGAGCAGCCTGACCCTCCTGCCCAACCTGGAA
ACCCTGGACCTGGCAGGAAACCAGCTGAAGGCTCTGAGCAATGGCAGCCTGCCTTCTGGC
ACCCAGCTCCAGAGGCTGGACGTCAGCAGGAACAGCATCATCTTCGTGGTCCCTGGCTTC
TTTGCTCTGGCCACGAGGCTGCGAGAGCTCAACCTCAGTGCCAACGCCCTCAGGACAGTG
GAGCCCTCCTGGTTTGGTTTCCTAGCAGGCTCCCTTGAAGTCCTAGATGTGAGCGCCAAC
CCTCTGCACTGCGCCTGTGGGGCAGCCTTTGTGGACTTCCTGCTGCAGGTGCAGGCTGCC
GTGCCTGGTCTGCCCAGCCGCGTCAAGTGTGGCAGTCCGGGCCAGCTCCAGGGCCGCAGC
ATCTTCGCACAAGACCTGCGCCTCTGCCTGGACGAGTCCCTCTCCTGGGACTGTTTTGGT
CTCTCATTGCTGGTTGTGGCCCTGGGCCTGGCCATGCCTATGTTGCACCACCTCTGCGGC
TGGGACCTCTGGTACTGCTTCCACCTGGGCCTGGCCTGGCTGCCCCGGCGGGGGTGGCAG
CGGGGCGCGGATGCCCTGAGCTATGATGCCTTTGTGGTCTTCGACAAGGCACAGAGCGCA
GTGGCCGACTGGGTGTACAATGAACTGCGGGTGCGGCTAGAGGAGCGCCGTGGGCGCCGG
GCGCTCCGCCTGTGTCTGGAGGAGCGTGACTGGCTACCTGGCAAGACGCTGTTCGAAAAC
CTGTGGGCCTCAGTCTACAGCAGCCGCAAGATGCTGTTTGTGCTGGCCCACACGGACCAG
GTCAGTGGCCTCTTGCGTGCCAGCTTCCTGCTGGCCCAGCAGCGTCTGCTGGAGGACCGC
AAGGACGTTGTGGTGCTGGTAATCCTGCGTCCTGACGCCCGCCGCTCCCGTTACGTGCGG
CTGCGCCAGCGCCTCTGCCGCCAGAGTGTCCTCTTCTGGCCCCACCAGCCTAGTGGCCAG
TGCAGCTTCTGGGCCCAGCTAGGCATGGCCCTGACCAGGGACAACCGCCACTTCTATAAC
CAGAACTTCTGCCGGGGCCCGACGATGGCTGAG
>EqAfSo_TLR9_Heq14
ATGGGCCCTTGCCATGGTGCCCTGCAGCCCCTGTCTCTCCTGGTGCAGGCGGCCATGCTG
GCCGTGGCTCTGGCCCAAGGCACCCTGCCTCCCTTCCTGCCCTGTGAGCTCCAGCCCCAC
GGCCTGGTGAACTGCAACTGGCTGTTCCTGAAGTCCGTGCCCCACTTCTCGGCAGCAGCG
CCCCGGGACAATGTCACCAGCCTTTCCTTGCTCTCCAACCGCATCCACCACCTCCATGAC
TCCGACTTTGCCCAACTGTCCAACCTGCAGAAACTCAACCTCAAATGGAACTGCCCGCCA
GCCGGCCTCAGCCCCATGCATTTCCCCTGCCACATGACCATCGAGCCCAACACTTTCCTG
GCTGTACCCACCCTGGAGGAGCTGAACCTGAGCTACAACGGCATCACGACTGTGCCTGCC
CTGCCCAGCTCCCTCGTGTCCCTGATCCTGAGCCGCACCAACATCCTGCAGCTAGACCCA
ACCAGCCTCACGGGCCTGCATGCCCTGCGCTTCCTATACATGGATGGCAACTGCTACTAC
AAGAACCCCTGCGGGCGGGCCCTGGAGGTGGCCCCAGGCGCCCTCCTTGGCCTGGGCAAC
CTCACCCACCTGTCACTCAAGTACAACAACCTCACAACGGTGCCCCGCAGCCTGCCCCCT
AGCCTGGAGTACCTGCTGTTGTCCTACAACCACATTGTCACCCTGGCACCTGAGGACCTG
GCCAATCTGACTGCCCTGCGTGTGCTTGATGTGGGTGGAAACTGCCGCCGCTGTGACCAT
GCACGCAACCCCTGCGTGGAGTGCCCACATAAATTCCCCCAGCTGCACTCCGACACCTTC
AGCCACCTAAGCCGCCTCGAAGGCCTCGTGTTGAAGGATAGTTCTCTCTACCAGCTGAAC
CCCAGATGGTTCCGTGGCCTGGGCAACCTCACAGTGCTCGACCTGAGTGAGAACTTCCTC
TACGACTGCATCACCAAAACCAAGGCATTCCAGGGCCTGGCCCAGCTGCGAAGACTCAAC
TTGTCCTTCAATTACCATAAGAAGGTGTCCTTCGCCCACCTGACGCTGGCACCCTCCTTC
GGGAGCCTGCTCTCCCTGCAGGAACTGGACATGCATGGCATCTTCTTCCGCTCACTCAGC
CAGAAGACGCTTCAGCCACTGGCCCGCCTGCCCATGCTCCAGCGTCTGTATCTGCAGATG
AACTTCATCAACCAGGCCCAGCTCGGCATCTTCAAGGACTTCCCCGGTCTGCGCTACGTA
GACCTGTCAGACAACCGCATCAGTGGAGCTGTGGAGCCGGTGGCCACCACAGGGGAGGTG
GATGGTGGGAAGAAGGTCTGGCTGACATCCAGGGACCTCACTCCAGGCCCACTGGACACC
CCCAGCTCTGAGGACTTCATGCCAAGCTGCAAGAACCTCAGCTTCACCTTGGACCTGTCA
CGGAACAACCTGGTAACAGTCCAGCCAGAGATGTTTGCCCAGCTCTCGCGCCTCCAGTGC
CTGCGCCTGAGCCACAACAGCATCTCGCAGGCGGTCAATGGCTCACAGTTCGTGCCACTG
ACCAGCCTGCAGGTGCTGGACTTGTCCCATAACAAACTGGACCTGTACCATGGGCGCTCG
TTTACGGAGCTGCCGCGACTGGAGGCCCTGGACCTCAGCTACAACAGCCAGCCCTTCAGC
ATGCGGGGTGTGGGCCACAACCTCAGCTTTGTGGCCCAGCTGCCCACCCTGCGCTACCTC
AGCCTGGCACACAACGGCATCCACAGCCGTGTGTCCCAGCAGCTCTGCAGCACCTCGCTG
TGGGCCCTGGACTTCAGCGGCAATTCCCTGAGCCAGATGTGGGCTGAGGGAGACCTCTAT
CTCCGCTTCTTCCAAGGCCTGAGAAGCCTGATCCGGCTAGACCTGTCCCAGAATCGTCTG
CATACCCTCCTGCCATGCACCCTGGGCAACCTCCCCAAGAGCTTGCAGCTGCTGCGTCTC
CGTAACAATTACCTGGCCTTCTTCAATTGGAGCAGCCTGACCCTCCTGCCCAACCTGGAA
ACCCTGGACCTGGCAGGAAACCAGCTGAAGGCTCTGAGCAATGGCAGCCTGCCTTCTGGC
ACCCAGCTCCAGAGGCTGGACGTCAGCAGGAACAGCATCATCTTCGTGGTCCCTGGCTTC
TTTGCTCTGGCCACGAGGCTGCGAGAGCTCAACCTCAGTGCCAACGCCCTCAGGACAGTG
GAGCCCTCCTGGTTTGGTTTCCTAGCAGGCTCCCTTGAAGTCCTAGATGTGAGCGCCAAC
CCTCTGCACTGCGCCTGTGGGGCAGCCTTTGTGGACTTCCTGCTGCAGGTGCAGGCTGCC
GTGCCTGGTCTGCCCAGCCGCGTCAAGTGTGGCAGTCCGGGCCAGCTCCAGGGCCGCAGC
ATCTTCGCACAAGACCTGCGCCTCTGCCTGGACGAGTCCCTCTCCTGGGACTGTTTTGGT
CTCTCATTGCTGGTTGTGGCCCTGGGCCTGGCCATGCCTATGTTGCACCACCTCTGCGGC
TGGGACCTCTGGTACTGCTTCCACCTGGGCCTGGCCTGGCTGCCCCGGCGGGGGTGGCAG
CGGGGCGCGGATGCCCTGAGCTATGATGCCTTTGTGGTCTTCGACAAGGCACAGAGCGCA
GTGGCCGACTGGGTGTACAATGAACTGCGGGTGCGGCTAGAGGAGCGCCGTGGGCGCCGG
GCGCTCCGCCTGTGTCTGGAGGAGCGTGACTGGCTACCTGGCAAGACGCTGTTCGAAAAC
CTGTGGGCCTCAGTCTACAGCAGCCGCAAGATGCTGTTTGTGCTGGCCCACACGGACCAG
GTCAGTGGCCTCTTGCGTGCCAGCTTCCTGCTGGCCCAGCAGCGTCTGCTGGAGGACCGC
AAGGACGTTGTGGTGCTGGTAATCCTGCGTCCTGACGCCCGCCGCTCCCGTTACGTGCGG
CTGCGCCAGCGCCTCTGCCGCCAGAGTGTCCTCTTCTGGCCCCACCAGCCTAGTGGCCAG
TGCAGCTTCTGGGCCCAGCTAGGCATGGCCCTGACCAGGGACAACCGCCACTTCTATAAC
CAGAACTTCTGCCGGGGCCCGACGATGGCTGAG
>EqHeKu_TLR9_Heq18
ATGGGCCCTTGCCATGGTGCCCTGCAGCCCCTGTCTCTCCTGGTGCAGGCGGCCATGCTG
GCCGTGGCTCTGGCCCAAGGCACCCTGCCTCCCTTCCTGCCCTGTGAGCTCCAGCCCCAC
GGCCTGGTGAACTGCAACTGGCTGTTCCTGAAGTCCGTGCCCCACTTCTCGGCAGCAGCG
CCCCGGGACAATGTCACCAGCCTTTCCTTGCTCTCCAACCGCATCCACCACCTCCACGAC
TCCGACTTTGCCCAACTGTCCAACCTGCAGAAACTCAACCTCAAATGGAACTGCCCGCCA
GCCGGCCTCAGCCCCATGCATTTCCCCTGCCACATGACCATCGAGCCCAACACTTTCCTG
GCTGTACCCACCCTGGAGGAGCTGAACCTGAGCTACAACGGCATCACGACTGTGCCTGCC
CTGCCCAGCTCCCTCGTGTCCCTGATCCTGAGCCGCACCAACATCCTGCAGCTAGACCCC
ACCAGCCTCACGGGCCTGCATGCCCTGCGCTTCCTATACATGGATGGCAATTGCTACTAC
AAGAACCCCTGCGGGCGGGCCCTGGAGGTGGCCCCAGGCGCCCTCCTTGGCCTGGGCAAC
CTCACCCACCTGTCACTCAAGTACAACAACCTCACAACGGTGCCCCGCAGCCTGCCCCCT
AGCCTGGAGTACCTGCTGTTGTCCTACAACCACATTGTCACCCTGGCACCTGAGGACCTG
GCCAATCTGACTGCCCTGCGTGTGCTTGATGTGGGTGGAAACTGCCGCCGCTGTGACCAT
GCACGCAACCCCTGCGTGGAGTGCCCACATAAATTCCCCCAGCTGCACTCCGACACCTTC
AGCCACCTAAGCCGCCTCGAAGGCCTCGTGTTGAAGGATAGTTCTCTCTACCAGCTGAAC
CCCAGATGGTTCCGTGGCCTGGGCAACCTCACAGTGCTCGACCTGAGTGAGAACTTCCTC
TACGACTGCATCACCAAAACCAAGGCATTCCAGGGCCTGGCCCAGCTGCGAAGACTCAAC
TTGTCCTTCAATTACCATAAGAAGGTGTCCTTCGCCCACCTGACGCTGGCACCCTCCTTC
GGGAGCCTGCTCTCCCTGCAGGAACTGGACATGCATGGCATCTTCTTCCGCTCACTCAGC
CAGAAGACGCTCCAGCCACTGGCCCGCCTGCCCATGCTCCAGCGTCTGTATCTGCAGATG
AACTTCATCAACCAGGCCCAGCTCGGCATCTTCAAGGACTTCCCCGGTCTGCGCTACGTA
GACCTGTCAGACAACCGCATCAGTGGAGCTGTGGAGCCGGTGGCCACCACAGGGGAGGTG
GATGGTGGGAAGAAGGTCTGGCTGACATCCAGGGACCTCACTCCAGGCCCACTGGACACC
CCCAGCTCTGAGGACTTCATGCCAAGCTGCAAGAACCTCAGCTTCACCTTGGACCTGTCA
CGGAACAACCTGGTAACAGTCCAGCCAGAGATGTTTGCCCAGCTCTCGCGCCTCCAGTGC
CTGCGCCTGAGCCACAACAGCATCTCGCAGGCGGTCAATGGCTCACAGTTCGTGCCACTG
ACCAGCCTGCAGGTGCTGGACTTGTCCCATAACAAACTGGACCTGTACCATGGGCGCTCG
TTTACGGAGCTGCCGCGACTGGAGGCCCTGGACCTCAGCTACAACAGCCAGCCCTTCAGC
ATGCGGGGTGTGGGCCACAACCTCAGCTTTGTGGCCCAGCTGCCCACCCTGCGCTACCTC
AGCCTGGCACACAACGGCATCCACAGCCGTGTGTCCCAGCAGCTCTGCAGCACCTCGCTG
TGGGCCCTGGACTTCAGCGGCAATTCCCTGAGCCAGATGTGGGCTGAGGGAGACCTCTAT
CTCCGCTTCTTCCAAGGCCTGAGAAGCCTGATCCGGCTAGACCTGTCCCAGAATCGTCTG
CATACCCTCCTGCCATGCACCCTGGGCAACCTCCCCAAGAGCTTGCAGCTGCTGCGTCTC
CGTAACAATTACCTGGCCTTCTTCAATTGGAGCAGCCTGACCCTCCTGCCCAACCTGGAA
ACCCTGGACCTGGCAGGAAACCAGCTGAAGGCTCTGAGCAATGGCAGCCTGCCTTCTGGC
ACCCAGCTCCAGAGGCTGGACGTCAGCAGGAACAGCATCATCTTCGTGGTCCCTGGCTTC
TTTGCTCTGGCCACGAGGCTGCGAGAGCTCAACCTCAGTGCCAACGCCCTCAGGACAGTG
GAGCCCTCCTGGTTTGGTTTCCTAGCAGGCTCCCTTGAAGTCCTAGATGTGAGCGCCAAC
CCTCTGCACTGCGCCTGTGGGGCAGCCTTTGTGGACTTCCTGCTGCAGGTGCAGGCTGCC
GTGCCTGGTCTGCCCAGCCGCGTCAAGTGTGGCAGTCCGGGCCAGCTCCAGGGCCGCAGC
ATCTTCGCACAAGACCTGCGCCTCTGCCTGGACGAGTCCCTCTCCTGGGACTGTTTTGGT
CTCTCATTGCTGGTTGTGGCCCTGGGCCTGGCCATGCCTATGTTGCACCACCTCTGCGGC
TGGGACCTCTGGTACTGCTTCCACCTGGGCCTGGCCTGGCTGCCCCGGCGGGGGTGGCAG
CGGGGCGCGGATGCCCTGAGCTATGATGCCTTTGTGGTCTTCGACAAGGCACAGAGCGCA
GTGGCCGACTGGGTGTACAATGAACTGCGGGTGCGGCTAGAGGAGCGCCGTGGGCGCCGG
GCGCTCCGCCTGTGTCTGGAGGAGCGTGACTGGCTACCTGGCAAGACGCTGTTTGAAAAC
CTGTGGGCCTCAGTCTACAGCAGCCGCAAGATGCTGTTTGTGCTGGCCCACACGGACCAG
GTCAGTGGCCTCTTGCGTGCCAGCTTCCTGCTGGCCCAGCAGCGTCTGCTGGAGGACCGC
AAGGACGTTGTGGTGCTGGTAATCCTGCGTCCTGACGCCCGCCGCTCCCGTTACGTGCGG
CTGCGCCAGCGCCTCTGCCGCCAGAGTGTCCTCTTCTGGCCCCACCAGCCTAGTGGCCAG
CGCAGCTTCTGGGCCCAGCTAGGCATGGCCCTGACCAGGGACAACCGCCACTTCTATAAC
CAGAACTTCTGCCGGGGCCCGACGATGGCTGAG
>EqHeKu_TLR9_Heq17
ATGGGCCCTTGCCATGGTGCCCTGCAGCCCCTGTCTCTCCTGGTGCAGGCGGCCATGCTG
GCCGTGGCTCTGGCCCAAGGCACCCTACCTCCCTTCCTGCCCTGTGAGCTCCAGCCCCAC
GGCCTGGTGAACTGCAACTGGCTGTTCCTGAAGTCCGTGCCCCACTTCTCGGCAGCAGCG
CCCCGGGACAATGTCACCAGCCTTTCCTTGCTCTCCAACCGCATCCACCACCTCCACGAC
TCCGACTTTGCCCAACTGTCCAACCTGCAGAAACTCAACCTCAAATGGAACTGCCCGCCA
GCCGGCCTCAGCCCCATGCATTTCCCCTGCCACATGACCATCGAGCCCAACACTTTCCTG
GCTGTACCCACCCTGGAGGAGCTGAACCTGAGCTACAACGGCATCACGACTGTGCCTGCC
CTGCCCAGCTCCCTCGTGTCCCTGATCCTGAGCCGCACCAACATCCTGCAGCTAGACCCC
ACCAGCCTCACGGGCCTGCATGCCCTGCGCTTCCTATACATGGATGGCAATTGCTACTAC
AAGAACCCCTGCGGGCGGGCCCTGGAGGTGGCCCCAGGCGCCCTCCTTGGCCTGGGCAAC
CTCACCCACCTGTCACTCAAGTACAACAACCTCACAACGGTGCCCCGCAGCCTGCCCCCT
AGCCTGGAGTACCTGCTGTTGTCCTACAACCACATTGTCACCCTGGCACCTGAGGACCTG
GCCAATCTGACTGCCCTGCGTGTGCTTGATGTGGGTGGAAACTGCCGCCGCTGTGACCAT
GCACGCAACCCCTGCGTGGAGTGCCCACATAAATTCCCCCAGCTGCACTCCGACACCTTC
AGCCACCTAAGCCGCCTCGAAGGCCTCGTGTTGAAGGATAGTTCTCTCTACCAGCTGAAC
CCCAGATGGTTCCGTGGCCTGGGCAACCTCACAGTGCTCGACCTGAGTGAGAACTTCCTC
TACGACTGCATCACCAAAACCAAGGCATTCCAGGGCCTGGCCCAGCTGCGAAGACTCAAC
TTGTCCTTCAATTACCATAAGAAGGTGTCCTTCGCTCACCTGACGCTGGCACCCTCCTTC
GGGAGCCTGCTCTCCCTGCAGGAACTGGACATGCATGGCATCTTCTTCCGCTCACTCAGC
CAGAAGACGCTCCAGCCACTGGCCCGCCTGCCCATGCTCCAGCGTCTGTATCTGCAGATG
AACTTCATCAACCAGGCCCAGCTCGGCATCTTCAAGGACTTCCCCGGTCTGCGCTACGTA
GACCTGTCAGACAACCGCATCAGTGGAGCTGTGGAGCCGGTGGCCACCACAGGGGAGGTG
GATGGTGGGAAGAAGGTCTGGCTGACATCCAGGGACCTCACTCCAGGCCCACTGGACACC
CCCAGCTCTGAGGACTTCATGCCAAGCTGCAAGAACCTCAGCTTCACCTTGGACCTGTCA
CGGAACAACCTGGTAACAGTCCAGCCAGAGATGTTTGCCCAGCTCTCGCGCCTCCAGTGC
CTGCGCCTGAGCCACAACAGCATCTCGCAGGCGGTCAATGGCTCACAGTTCGTGCCACTG
ACCAGCCTGCAGGTGCTGGACTTGTCCCATAACAAACTGGACCTGTACCATGGGCGCTCG
TTTACGGAGCTGCCGCGACTGGAGGCCCTGGACCTCAGCTACAACAGCCAGCCCTTCAGC
ATGCGGGGTGTGGGCCACAACCTCAGCTTTGTGGCCCAGCTGCCCACCCTGCGCTACCTC
AGCCTGGCACACAACGGCATCCACAGCCGTGTGTCCCAGCAGCTCTGCAGCACCTCGCTG
TGGGCCCTGGACTTCAGCGGCAATTCCCTGAGCCAGATGTGGGCTGAGGGAGACCTCTAT
CTCCGCTTCTTCCAAGGCCTGAGAAGCCTGATCCGGCTAGACCTGTCCCAGAATCGTCTG
CATACCCTCCTGCCATGCACCCTGGGCAACCTCCCCAAGAGCTTGCAGCTGCTGCGTCTC
CGTAACAATTACCTGGCCTTCTTCAATTGGAGCAGCCTGACCCTCCTGCCCAACCTGGAA
ACCCTGGACCTGGCAGGAAACCAGCTGAAGGCTCTGAGCAATGGCAGCCTGCCTTCTGGC
ACCCAGCTCCAGAGGCTGGACGTCAGCAGGAACAGCATCATCTTCGTGGTCCCTGGCTTC
TTTGCTCTGGCCACGAGGCTGCGAGAGCTCAACCTCAGTGCCAACGCCCTCAGGACAGTG
GAGCCCTCCTGGTTTGGTTTCCTAGCAGGCTCCCTTGAAGTCCTAGATGTGAGCGCCAAC
CCTCTGCACTGCGCCTGTGGGGCAGCCTTTGTGGACTTCCTGCTGCAGGTGCAGGCTGCC
GTGCCTGGTCTGCCCAGCCGCGTCAAGTGTGGCAGTCCGGGCCAGCTCCAGGGCCGCAGC
ATCTTCGCACAAGACCTGCGCCTCTGCCTGGACGAGTCCCTCTCCTGGGACTGTTTTGGT
CTCTCATTGCTGGTTGTGGCCCTGGGCCTGGCCATGCCTATGTTGCACCACCTCTGCGGC
TGGGACCTCTGGTACTGCTTCCACCTGGGCCTGGCCTGGCTGCCCCGGCGGGGGTGGCAG
CGGGGCGCGGATGCCCTGAGCTATGATGCCTTTGTGGTCTTCGACAAGGCACAGAGCGCA
GTGGCCGACTGGGTGTACAATGAACTGCGGGTGCGGCTAGAGGAGCGCCGTGGGCGCCGG
GCGCTCCGCCTGTGTCTGGAGGAGCGTGACTGGCTACCTGGCAAGACGCTGTTCGAAAAC
CTGTGGGCCTCAGTCTACAGCAGCCGCAAGATGCTGTTTGTGCTGGCCCACACGGACCAG
GTCAGTGGCCTCTTGCGTGCCAGCTTCCTGCTGGCCCAGCAGCGTCTGCTGGAGGACCGC
AAGGACGTTGTGGTGCTGGTAATCCTGCGTCCTGACGCCCGCCGCTCCCGTTACGTGCGG
CTGCGCCAGCGCCTCTGCCGCCAGAGTGTCCTCTTCTGGCCCCACCAGCCTAGTGGCCAG
CGCAGCTTCTGGGCCCAGCTAGGCATGGCCCTGACCAGGGACAACCGCCACTTCTATAAC
CAGAACTTCTGCCGGGGCCCGACGATGGCTGAG
>EqKi_TLR9_Heq16
ATGGGCCCTTGCCATGGTGCCCTGCAGCCCCTGTCTCTCCTGGTGCAGGCGGCCATGCTG
GCCGTGGCTCTGGCCCAAGGCACCCTGCCTCCCTTCCTGCCCTGTGAGCTCCAGCCCCAC
GGCCTGGTGAACTGCAACTGGCTGTTCCTGAAGTCCGTGCCCCACTTCTCGGCAGCAGCG
CCCCGGGACAATGTCACCAGCCTTTCCTTGCTCTCCAACCGCATCCACCACCTCCACGAC
TCCGACTTTGCCCAACTGTCCAACCTGCAGAAACTCAACCTCAAATGGAACTGCCCGCCA
GCCGGCCTCAGCCCCATGCATTTCCCCTGCCACATGACCATCGAGCCCAACACTTTCCTG
GCTGTACCCACCCTGGAGGAGCTGAACCTGAGCTACAACGGCATCACGACTGTGCCTGCC
CTGCCCAGCTCCCTCGTGTCCCTGATCCTGAGCCGCACCAACATCCTGCAGCTAGACCCC
ACCAGCCTCACGGGCCTGCATGCCCTGCGCTTCCTATACATGGATGGCAATTGCTACTAC
AAGAACCCCTGCGGGCGGGCCCTGGAGGTGGCCCCAGGCGCCCTCCTTGGCCTGGGCAAC
CTCACCCACCTGTCACTCAAGTACAACAACCTCACAACGGTGCCCCGCAGCCTGCCCCCT
AGCCTGGAGTACCTGCTGTTGTCCTACAACCACATTGTCACCCTGGCACCTGAGGACCTG
GCCAATCTGACTGCCCTGCGTGTGCTTGATGTGGGTGGAAACTGCCGCCGCTGTGACCAT
GCACGCAACCCCTGCGTGGAGTGCCCACATAAATTCCCCCAGCTGCACTCCGACACCTTC
AGCCACCTAAGCCGCCTCGAAGGCCTCGTGTTGAAGGATAGTTCTCTCTACCAGCTGAAC
CCCAGATGGTTCCGTGGCCTGGGCAACCTCACAGTGCTCGACCTGAGTGAGAACTTCCTC
TACGACTGCATCACCAAAACCAAGGCATTCCAGGGCCTGGCCCAGCTGCGAAGACTCAAC
TTGTCCTTCAATTACCATAAGAAGGTGTCCTTCGCCCACCTGACGCTGGCACCCTCCTTC
GGGAGCCTGCTCTCCCTGCAGGAACTGGACATGCATGGCATCTTCTTCCGCTCACTCAGC
CAGAAGACGCTCCAGCCACTGGCCCGCCTGCCCATGCTCCAGCGTCTGTATCTGCAGATG
AACTTCATCAACCAGGCCCAGCTCGGCATCTTCAAGGACTTCCCCGGTCTGCGCTACGTA
GACCTGTCAGACAACCGCATCAGTGGAGCTGTGGAGCCGGTGGCCACCACAGGGGAGGTG
GATGGTTGGAAGAAGGTCTGGCTGACATCCAGGGACCTCACTCCAGGCCCACTGGACACC
CCCAGCTCTGAGGACTTCATGCCAAGCTGCAAGAACCTCAGCTTCACCTTGGACCTGTCA
CGGAACAACCTGGTAACAGTCCAGCCAGAGATGTTTGCCCAGCTCTCGCGCCTCCAGTGC
CTGCGCCTGAGCCACAACAGCATCTCGCAGGCGGTCAATGGCTCACAGTTCGTGCCACTG
ACCAGCCTGCAGGTGCTGGACTTGTCCCATAACAAACTGGACCTGTACCATGGGCGCTCG
TTTACGGAGCTGCCGCGACTGGAGGCCCTGGACCTCAGCTACAACAGCCAGCCCTTCAGC
ATGCGGGGTGTGGGCCACAACCTCAGCTTTGTGGCCCAGCTGCCCACCCTGCGCTACCTC
AGCCTGGCACACAACGGCATCCACAGCCGTGTGTCCCAGCAGCTCTGCAGCACCTCGCTG
TGGGCCCTGGACTTCAGCGGCAATTCCCTGAGCCAGATGTGGGCTGAGGGAGACCTCTAT
CTCCGCTTCTTCCAAGGCCTGAGAAGCCTGATCCGGCTAGACCTGTCCCAGAATCGTCTG
CATACCCTCCTGCCATGCACCCTGGGCAACCTCCCCAAGAGCTTGCAGCTGCTGCGTCTC
CGTAACAATTACCTGGCCTTCTTCAATTGGAGCAGCCTGACCCTCCTGCCCAACCTGGAA
ACCCTGGACCTGGCAGGAAACCAGCTGAAGGCTCTGAGCAATGGCAGCCTGCCTTCTGGC
ACCCAGCTCCAGAGGCTGGACGTCAGCAGGAACAGCATCATCTTCGTGGTCCCTGGCTTC
TTTGCTCTGGCCACGAGGCTGCGAGAGCTCAACCTCAGTGCCAACGCCCTCAGGACAGTG
GAGCCCTCCTGGTTTGGTTTCCTAGCAGGCTCCCTTGAAGTCCTAGATGTGAGCGCCAAC
CCTCTGCACTGCGCCTGTGGGGCAGCCTTTGTGGACTTCCTGCTGCAGGTGCAGGCTGCC
GTGCCTGGTCTGCCCAGCCGCGTCAAGTGTGGCAGTCCGGGCCAGCTCCAGGGCCGCAGC
ATCTTCGCACAAGACCTGCGCCTCTGCCTGGACGAGTCCCTCTCCTGGGACTGTTTTGGT
CTCTCATTGCTGGTTGTGGCCCTGGGCCTGGCCATGCCTATGTTGCACCACCTCTGCGGC
TGGGACCTCTGGTACTGCTTCCACCTGGGCCTGGCCTGGCTGCCCCGGCGGGGGTGGCAG
TGGGGCGCGGATGCCCTGAGCTATGATGCCTTTGTGGTCTTCGACAAGGCACAGAGCGCA
GTGGCCGACTGGGTGTACAATGAACTGCGGGTGCGGCTAGAGGAGCGCCGTGGGCGCCGG
GCGCTCCGCCTGTGTCTGGAGGAGCGTGACTGGCTACCTGGCAAGACGCTGTTCGAAAAC
CTGTGGGCCTCAGTCTACAGCAGCCGCAAGATGCTGTTTGTGCTGGCCCACACGGACCAG
GTCAGTGGCCTCTTGCGTGCCAGCTTCCTGCTGGCCCAGCAGCGTCTGCTGGAGGACCGC
AAGGACGTTGTGGTGCTGGTAATCCTGCGTCCTGACGCCCGCCGCTCCCGTTACGTGCGG
CTGCGCCAGCGCCTCTGCCGCCAGAGTGTCCTCTTCTGGCCCCACCAGCCTAGTGGCCAG
CGCAGCTTCTGGGCCCAGCTAGGCATGGCCCTGACCAGGGACAACCGCCACTTCTATAAC
CAGAACTTCTGCCGGGGCCCGACGATGGCTGAG
>EqKi_TLR9_Heq15
ATGGGCCCTTGCCATGGTGCCCTGCAGCCCCTGTCTCTCCTGGTGCAGGCGGCCATGCTG
GCCGTGGCTCTGGCCCAAGGCACCCTGCCTCCCTTCCTGCCCTGTGAGCTCCAGCCCCAC
GGCCTGGTGAACTGCAACTGGCTGTTCCTGAAGTCCGTGCCCCACTTCTCGGCAGCAGCG
CCCCGGGACAATGTCACCAGCCTTTCCTTGCTCTCCAACCGCATCCACCACCTCCACGAC
TCCGACTTTGCCCAACTGTCCAACCTGCAGAAACTCAACCTCAAATGGAACTGCCCGCCA
GCCGGCCTCAGCCCCATGCATTTCCCCTGCCACATGACCATCGAGCCCAACACTTTCCTG
GCTGTACCCACCCTGGAGGAGCTGAACCTGAGCTACAACGGCATCACGACTGTGCCTGCC
CTGCCCAGCTCCCTCGTGTCCCTGATCCTGAGCCGCACCAACATCCTGCAGCTAGACCCC
ACCAGCCTCACGGGCCTGCATGCCCTGCGCTTCCTATACATGGATGGCAATTGCTACTAC
AAGAACCCCTGCGGGCGGGCCCTGGAGGTGGCCCCAGGCGCCCTCCTTGGCCTGGGCAAC
CTCACCCACCTGTCACTCAAGTACAACAACCTCACAACGGTGCCCCGCAGCCTGCCCCCT
AGCCTGGAGTACCTGCTGTTGTCCTACAACCACATTGTCACCCTGGCACCTGAGGACCTG
GCCAATCTGACTGCCCTGCGTGTGCTTGATGTGGGTGGAAACTGCCGCCGCTGTGACCAT
GCACGCAACCCCTGCGTGGAGTGCCCACATAAATTCCCCCAGCTGCACTCCGACACCTTC
AGCCACCTAAGCCGCCTCGAAGGCCTCGTGTTGAAGGATAGTTCTCTCTACCAGCTGAAC
CCCAGATGGTTCCGTGGCCTGGGCAACCTCACAGTGCTCGACCTGAGTGAGAACTTCCTC
TACGACTGCATCACCAAAACCAAGGCATTCCAGGGCCTGGCCCAGCTGCGAAGACTCAAC
TTGTCCTTCAATTACCATAAGAAGGTGTCCTTCGCCCACCTGACGCTGGCACCCTCCTTC
GGGAGCCTGCTCTCCCTGCAGGAACTGGACATGCATGGCATCTTCTTCCGCTCACTCAGC
CAGAAGACGCTCCAGCCACTGGCCCGCCTGCCCATGCTCCAGCGTCTGTATCTGCAGATG
AACTTCATCAACCAGGCCCAGCTCGGCATCTTCAAGGACTTCCCCGGTCTGCGCTACGTA
GACCTGTCAGACAACCGCATCAGTGGAGCTGTGGAGCCGGTGGCCACCACAGGGGAGGTG
GATGGTTGGAAGAAGGTCTGGCTGACATCCAGGGACCTCACTCCAGGCCCACTGGACACC
CCCAGCTCTGAGGACTTCATGCCAAGCTGCAAGAACCTCAGCTTCACCTTGGACCTGTCA
CGGAACAACCTGGTAACAGTCCAGCCAGAGATGTTTGCCCAGCTCTCGCGCCTCCAGTGC
CTGCGCCTGAGCCACAACAGCATCTCGCAGGCGGTCAATGGCTCACAGTTCGTGCCACTG
ACCAGCCTGCAGGTGCTGGACTTGTCCCATAACAAACTGGACCTGTACCATGGGCGCTCG
TTTACGGAGCTGCCGCGACTGGAGGCCCTGGACCTCAGCTACAACAGCCAGCCCTTCAGC
ATGCGGGGTGTGGGCCACAACCTCAGCTTTGTGGCCCAGCTGCCCACCCTGCGCTACCTC
AGCCTGGCACACAACGGCATCCACAGCCGTGTGTCCCAGCAGCTCTGCAGCACCTCGCTG
TGGGCCCTGGACTTCAGCGGCAATTCCCTGAGCCAGATGTGGGCTGAGGGAGACCTCTAT
CTCCGCTTCTTCCAAGGCCTGAGAAGCCTGATCCGGCTAGACCTGTCCCAGAATCGTCTG
CATACCCTCCTGCCATGCACCCTGGGCAACCTCCCCAAGAGCTTGCAGCTGCTGCGTCTC
CGTAACAATTACCTGGCCTTCTTCAATTGGAGCAGCCTGACCCTCCTGCCCAACCTGGAA
ACCCTGGACCTGGCAGGAAACCAGCTGAAGGCTCTGAGCAATGGCAGCCTGCCTTCTGGC
ACCCAGCTCCAGAGGCTGGACGTCAGCAGGAACAGCATCATCTTCGTGGTCCCTGGCTTC
TTTGCTCTGGCCACGAGGCTGCGAGAGCTCAACCTCAGTGCCAACGCCCTCAGGACAGTG
GAGCCCTCCTGGTTTGGTTTCCTAGCAGGCTCCCTTGAAGTCCTAGATGTGAGCGCCAAC
CCTCTGCACTGCGCCTGTGGGGCAGCCTTTGTGGACTTCCTGCTGCAGGTGCAGGCTGCC
GTGCCTGGTCTGCCCAGCCGCATCAAGTGTGGCAGTCCGGGCCAGCTCCAGGGCCGCAGC
ATCTTCGCACAAGACCTGCGCCTCTGCCTGGACGAGTCCCTCTCCTGGGACTGTTTTGGT
CTCTCATTGCTGGTTGTGGCCCTGGGCCTGGCCATGCCTATGTTGCACCACCTCTGCGGC
TGGGACCTCTGGTACTGCTTCCACCTGGGCCTGGCCTGGCTGCCCCGGCGGGGGTGGCAG
CGGGGCGCGGATGCCCTGAGCTATGATGCCTTTGTGGTCTTCGACAAGGCACAGAGCGCA
GTGGCCGACTGGGTGTACAATGAACTGCGGGTGCGGCTAGAGGAGCGCCGTGGGCGCCGG
GCGCTCCGCCTGTGTCTGGAGGAGCGTGACTGGCTACCTGGCAAGACGCTGTTCGAAAAC
CTGTGGGCCTCAGTCTACAGCAGCCGCAAGATGCTGTTTGTGCTGGCCCACACGGACCAG
GTCAGTGGCCTCTTGCGTGCCAGCTTCCTGCTGGCCCAGCAGCGTCTGCTGGAGGACCGC
AAGGACGTTGTGGTGCTGGTAATCCTGCGTCCTGACGCCCGCCGCTCCCGTTACGTGCGG
CTGCGCCAGCGCCTCTGCCGCCAGAGTGTCCTCTTCTGGCCCCACCAGCCTAGTGGCCAG
CGCAGCTTCTGGGCCCAGCTAGGCATGGCCCTGACCAGGGACAACCGCCACTTCTATAAC
CAGAACTTCTGCCGGGGCCCGACGATGGCTGAG
>EqPr_TLR9_Heq19
ATGGGCCCTTGCCATGGTGCCCTGCAGCCCCTGTCTCTCCTGGTGCAGGCGGCCATGCTG
GCCGTGGCTCTGGCCCAAGGCACCCTGCCTCCCTTCCTGCCCTGTGAGCTCCAGCCCCAC
GGCCTGGTGAACTGCAACTGGCTGTTCCTGAAGTCCGTGCCCCACTTCTCAGCAGCAGCA
CCCCGGGACAATGTCACCAGCCTTTCCTTGCTCTCCAACCGCATCCACCACCTCCACGAC
TCCGACTTTGCCCAACTGTCCAACCTGCAGAAACTCAACCTCAAATGGAACTGCCCGCCA
GCCGGCCTCAGCCCCATGCACTTCCCCTGCCACATGACCATCGAGCCCAACACTTTCCTG
GCTGTACCCACCCTGGAGGAGCTGAACCTGAGCTACAACGGCATCACGACTGTGCCTGCC
CTGCCCAGCTCCCTCGTGTCCCTGATCCTGAGCCGCACCAACATCCTGCAGCTAGACCCC
ACCAGCCTCACGGGCCTGCATGCCCTGCGCTTCCTATACATGGATGGCAACTGCTACTAC
AAGAACCCCTGCGGGCGGGCCCTGGAGGTGGCCCCAGGCGCCCTCCTTGGCCTGGGCAAC
CTCACCCACCTGTCACTCAAGTACAACAACCTCACAACGGTGCCCCGCAGCCTGCCCCCT
AGCCTGGAGTACCTGCTGTTGTCCTACAACCACATTGTCACCCTGGCACCTGAGGACCTG
GCCAATCTGACTGCCCTGCGTGTGCTCGATGTGGGTGGAAACTGCCGCCGCTGTGACCAT
GCACGCAACCCCTGCGTGGAGTGCCCACATAAATTCCCCCAGCTGCACTCCGACACCTTC
AGCCACCTAAGCCGCCTAGAAGGCCTCGTGTTGAAGGATAGTTCTCTCTACCAGCTGAAC
CCCAGATGGTTCCGTGGCCTGGGCAACCTCACAGTGCTCGACCTGAGTGAGAACTTCCTC
TACGACTGCATCACCAAAACCAAGGCATTCCAGGGCCTGGCCCAGCTGCGAAGACTCAAC
TTGTCCTTCAATTACCATAAGAAGGTGTCCTTCGCCCACCTGACGCTGGCACCCTCCTTC
GGGAGCCTGCTCTCCCTGCAGGAACTGGACATGCATGGCATCTTCTTCCGCTCACTCAGC
CAGAAGACGCTCCAGCCACTGGCCCGCCTGCCCATGCTCCAGCGTCTGTATCTGCAGATG
AACTTCATCAACCAGGCCCAGCTCGGCATCTTCAAGGACTTCCCTGGTCTGCGCTACATA
GACCTGTCAGACAACCGCATCAGTGGAGCTGTGGAGCCGGTGGCCACCACAGGGGAGGTG
GATGGTGGGAAGAAGGTCTGGCTGACATCCAGGGACCTCACTCCAGGCCCACTGGACACC
CCCAGCTCTGAGGACTTCATGCCAAGCTGCAAGAACCTCAGCTTCACCTTGGACCTGTCA
CGGAACAACCTGGTAACAGTCCAGCCAGAGATGTTTGCCCAGCTCTCGCGCCTCCAGTGC
CTGCGCCTGAGCCACAACAGCATCTCGCAGGCGGTCAATGGCTCACAGTTCGTGCCACTG
ACCAGCCTGCAGGTGCTGGACTTGTCCCATAACAAACTGGACCTGTACCATGGGCGCTCG
TTTACGGAGCTGCCGCGACTGGAGGCCCTGGACCTCAGCTACAACAGCCAGCCCTTCAGC
ATGCGGGGTGTGGGCCACAACCTCAGCTTTGTGGCCCAGCTGCCCACCCTGCGCTACCTC
AGCCTGGCACACAATGGCATCCACAGCCGTGTGTCCCAGCAGCTCTGCAGCACCTCGCTG
TGGGCCCTGGACTTCAGCGGCAATTCCCTGAGCCAGATGTGGGCTGAGGGAGACCTCTAT
CTCCGCTTCTTCCAAGGCCTGAGAAGCCTAATCCGGCTAGACCTGTCCCAGAATCGTCTG
CATACCCTCCTGCCATGCACCCTGGGCAACCTCCCCAAGAGCTTGCAGCTGCTGCGTCTC
CGTAACAATTACCTGGCCTTCTTCAATTGGAGCAGCCTGACCCTCCTGCCCAACCTGGAA
ACCCTGGACCTGGCTGGAAACCAGCTGAAGGCTCTGAGCAATGGCAGCCTGCCTTCTGGC
ACCCAGCTCCAGAGGCTGGACGTCAGCAGGAACAGCATCATCTTCGTGGTCCCTGGCTTC
TTTGCTCTGGCCACGAGGCTGCGAGAGCTCAACCTCAGTGCCAACGCCCTCAGGACAGTG
GAGCCCTCCTGGTTTGGTTTCCTAGCAGGCTCCCTTGAAGTCCTAGATGTGAGCGCCAAC
CCTCTGCACTGCGCCTGTGGGGCAGCCTTTGTGGACTTCCTGCTGCAGGTTCAGGCTGCC
GTGCCTGGTCTGCCCAGCCGCGTCAAGTGTGGCAGTCCGGGCCAGCTCCAGGGCCGCAGC
ATCTTCGCACAAGACCTGCGCCTCTGCCTGGACGAGTCCCTCTCCTGGGACTGTTTTGGT
CTCTCATTGCTGGTTGTGGCCCTGGGCCTGGCCATGCCTATGTTGCACCACCTCTGCGGC
TGGGACCTCTGGTACTGCTTCCACCTGGGCCTGGCCTGGCTGCCCCGGCGGGGGTGGCAG
CGGGGCGCGGATGCCCTGAGCTATGATGCCTTTGTGGTCTTCGACAAGGCACAGAGCGCA
GTGGCCGACTGGGTGTACAATGAACTGCGGGTGCGGCTAGAGGAGCGCCGTGGGCGCCGG
GCGCTCCGCCTGTGTCTGGAGGAGCGTGACTGGCTACCTGGCAAGACGCTGTTCGAAAAC
CTGTGGGCCTCAGTCTACAGCAGCCGCAAGATGCTGTTTGTGCTGGCCCACACGGACCAG
GTCAGTGGCCTCTTGCGTGCCAGCTTCCTGCTGGCCCAGCAGCGTCTGCTGGAGGACCGC
AAGGACGTTGTGGTGCTGGTAATCCTGAGCCCTGACGCCCGCCGTTCCCGTTATGTGCGG
CTGCGCCAGCGCCTCTGCCGCCAGAGTGTCCTCTTCTGGCCCCACCAGCCTAGTGGCCAG
CGCAGCTTCTGGGCCCAGCTAGGCATGGCCCTGACCAGGGACAACCGCCACTTCTATAAC
CAGAACTTCTGCCGGGGCCCGACGATGGCTGAG
>EqPr_TLR9_Heq20
ATGGGCCCTTGCCATGGTGCCCTGCAGCCCCTGTCTCTCCTGGTGCAGGCGGCCATGCTG
GCCGTGGCTCTGGCCCAAGGCACCCTGCCTCCCTTCCTGCCCTGTGAGCTCCAGCCCCAC
GGCCTGGTGAACTGCAACTGGCTGTTCCTGAAGTCCGTGCCCCACTTCTCAGCAGCAGCA
CCCCGGGACAATGTCACCAGCCTTTCCTTGCTCTCCAACCGCATCCACCACCTCCACGAC
TCCGACTTTGCCCAACTGTCCAACCTGCAGAAACTCAACCTCAAATGGAACTGCCCGCCA
GCCGGCCTCAGCCCCATGCACTTCCCCTGCCACATGACCATCGAGCCCAACACTTTCCTG
GCTGTACCCACCCTGGAGGAGCTGAACCTGAGCTACAACGGCATCACGACTGTGCCTGCC
CTGCCCAGCTCCCTCGTGTCCCTGATCCTGAGCCGCACCAACATCCTGCAGCTAGACCCC
ACCAGCCTCACGGGCCTGCATGCCCTGCGCTTCCTATACATGGATGGCAACTGCTACTAC
AAGAACCCCTGCGGGCGGGCCCTCGAGGTGGCCCCAGGCGCCCTCCTTGGCCTGGGCAAC
CTCACCCACCTGTCACTCAAGTACAACAACCTCACAACGGTGCCCCGCAGCCTGCCCCCT
AGCCTGGAGTACCTGCTGTTGTCCTACAACCACATTGTCACCCTGGCACCTGAGGACCTG
GCCAATCTGACTGCCCTGCGTGTGCTCGATGTGGGTGGAAACTGCCGCCGCTGTGACCAT
GCACGCAACCCCTGCGTGGAGTGCCCACATAAATTCCCCCAGCTGCACTCCGACACCTTC
AGCCACCTAAGCCGCCTAGAAGGCCTCGTGTTGAAGGATAGTTCTCTCTACCAGCTGAAC
CCCAGATGGTTCCGTGGCCTGGGCAACCTCACAGTGCTCGACCTGAGTGAGAACTTCCTC
TACGACTGCATCACCAAAACCAAGGCATTCCAGGGCCTGGCCCAGCTGCGAAGACTCAAC
TTGTCCTTCAATTACCATAAGAAGGTGTCCTTCGCCCACCTGACGCTGGCACCCTCCTTC
GGGAGCCTGCTCTCCCTGCAGGAACTGGACATGCATGGCATCTTCTTCCGCTCACTCAGC
CAGAAGACGCTCCAGCCACTGGCCCGCCTGCCCATGCTCCAGCGTCTGTATCTGCAGATG
AACTTCATCAACCAGGCCCAGCTCGGCATCTTCAAGGACTTCCCTGGTCTGCGCTACATA
GACCTGTCAGACAACCGCATCAGTGGAGCTGTGGAGCCGGTGGCCACCACAGGGGAGGTG
GATGGTGGGAAGAAGGTCTGGCTGACATCCAGGGACCTCACTCCAGGCCCACTGGACACC
CCCAGCTCTGAGGACTTCATGCCAAGCTGCAAGAACCTCAGCTTCACCTTGGACCTGTCA
CGGAACAACCTGGTAACAGTCCAGCCAGAGATGTTTGCCCAGCTCTCGCGCCTCCAGTGC
CTGCGCCTGAGCCACAACAGCATCTCGCAGGCGGTCAATGGCTCACAGTTCGTGCCACTG
ACCAGCCTGCAGGTGCTGGACTTGTCCCATAACAAACTGGACCTGTACCATGGGCGCTCG
TTTACGGAGCTGCCGCGACTGGAGGCCCTGGACCTCAGCTACAACAGCCAGCCCTTCAGC
ATGCGGGGTGTGGGCCACAACCTCAGCTTTGTGGCCCAGCTGCCCACCCTGCGCTACCTC
AGCCTGGCACACAATGGCATCCACAGCCGTGTGTCCCAGCAGCTCTGCAGCACCTCGCTG
TGGGCCCTGGACTTCAGCGGCAATTCCCTGAGCCAGATGTGGGCTGAGGGAGACCTCTAT
CTCCGCTTCTTCCAAGGCCTGAGAAGCCTAATCCGGCTAGACCTGTCCCAGAATCGTCTG
CATACCCTCCTGCCATGCACCCTGGGCAACCTCCCCAAGAGCTTGCAGCTGCTGCGTCTC
CGTAACAATTACCTGGCCTTCTTCAATTGGAGCAGCCTGACCCTCCTGCCCAACCTGGAA
ACCCTGGACCTGGCTGGAAACCAGCTGAAGGCTCTGAGCAATGGCAGCCTGCCTTCTGGC
ACCCAGCTCCAGAGGCTGGACGTCAGCAGGAACAGCATCATCTTCGTGGTCCCTGGCTTC
TTTGCTCTGGCCACGAGGCTGCGAGAGCTCAACCTCAGTGCCAACGCCCTCAGGACAGTG
GAGCCCTCCTGGTTTGGTTTCCTAGCAGGCTCCCTTGAAGTCCTAGATGTGAGCGCCAAC
CCTCTGCACTGCGCCTGTGGGGCAGCCTTTGTGGACTTCCTGCTGCAGGTTCAGGCTGCC
GTGCCTGGTCTGCCCAGCCGCGTCAAGTGTGGCAGTCCGGGCCAGCTCCAGGGCCGCAGC
ATCTTCGCACAAGACCTGCGCCTCTGCCTGGACGAGTCCCTCTCCTGGGACTGTTTTGGT
CTCTCATTGCTGGTTGTGGCCCTGGGCCTGGCCATGCCTATGTTGCACCACCTCTGCGGC
TGGGACCTCTGGTACTGCTTCCACCTGGGCCTGGCCTGGCTGCCCCGGCGGGGGTGGCAG
CGGGGCGCGGATGCCCTGAGCTATGATGCCTTTGTGGTCTTCGACAAGGCACAGAGCGCA
GTGGCCGACTGGGTGTACAATGAACTGCGGGTGCGGCTAGAGGAGCGCCGTGGGCGCCGG
GCGCTCCGCCTGTGTCTGGAGGAGCGTGACTGGCTACCTGGCAAGACGCTGTTCGAAAAC
CTGTGGGCCTCAGTCTACAGCAGCCGCAAGATGCTGTTTGTGCTGGCCCACACGGACCAG
GTCAGTGGCCTCTTGCGTGCCAGCTTCCTGCTGGCCCAGCAGCGTCTGCTGGAGGACCGC
AAGGACGTTGTGGTGCTGGTAATCCTGAGCCCTGACGCCCGCCGTTCCCGTTACGTGCGG
CTGCGCCAGCGCCTCTGCCGCCAGAGTGTCCTCTTCTGGCCCCACCAGCCTAGTGGCCAG
CGCAGCTTCTGGGCCCAGCTAGGCATGGCCCTGACCAGGGACAACCGCCACTTCTATAAC
CAGAACTTCTGCCGGGGCCCGACGATGGCTGAG
>EqPr_TLR9_Heq21
ATGGGCCCTTGCCATGGTGCCCTGCAGCCCCTGTCTCTCCTGGTGCAGGCGGCCATGCTG
GCCGTGGCTCTGGCCCAAGGCACCCTGCCTCCCTTCCTGCCCTGTGAGCTCCAGCCCCAC
GGCCTGGTGAACTGCAACTGGCTGTTCCTGAAGTCCGTGCCCCACTTCTCAGCAGCAGCA
CCCCGGGACAATGTCACCAGCCTTTCCTTGCTCTCCAACCGCATCCACCACCTCCACGAC
TCCGACTTTGCCCAACTGTCCAACCTGCAGAAACTCAACCTCAAATGGAACTGCCCGCCA
GCCGGCCTCAGCCCCATGCACTTCCCCTGCCACATGACCATCGAGCCCAACACTTTCCTG
GCTGTACCCACCCTGGAGGAGCTGAACCTGAGCTACAACGGCATCACGACTGTGCCTGCC
CTGCCCAGCTCCCTCGTGTCCCTGATCCTGAGCCGCACCAACATCCTGCAGCTAGACCCC
ACCAGCCTCACGGGCCTGCATGCCCTGCGCTTCCTATACATGGATGGCAACTGCTACTAC
AAGAACCCCTGCGGGCGGGCCCTGGAGGTGGCCCCAGGCGCCCTCCTTGGCCTGGGCAAC
CTCACCCACCTGTCACTCAAGTACAACAACCTCACAACGGTGCCCCGCAGCCTGCCCCCT
AGCCTGGAGTACCTGCTGTTGTCCTACAACCACATTGTCACCCTGGCACCTGAGGACCTG
GCCAATCTGACTGCCCTGCGTGTGCTCGATGTGGGTGGAAACTGCCGCCGCTGTGACCAT
GCACGCAACCCCTGCGTGGAGTGCCCACATAAATTCCCCCAGCTGCACTCCGACACCTTC
AGCCACCTAAGCCGCCTAGAAGGCCTCGTGTTGAAGGATAGTTCTCTCTACCAGCTGAAC
CCCAGATGGTTCCGTGGCCTGGGCAACCTCACAGTGCTCGACCTGAGTGAGAACTTCCTC
TACGACTGCATCACCAAAACCAAGGCATTCCAGGGCCTGGCCCAGCTGCGAAGACTCAAC
TTGTCCTTCAATTACCATAAGAAGGTGTCCTTCGCCCACCTGACGCTGGCACCCTCCTTC
GGGAGCCTGCTCTCCCTGCAGGAACTGGACATGCATGGCATCTTCTTCCGCTCACTCAGC
CAGAAGACGCTCCAGCCACTGGCCCGCCTGCCCATGCTCCAGCGTCTGTATCTGCAGATG
AACTTCATCAACCAGGCCCAGCTCGGCATCTTCAAGGACTTCCCTGGTCTGCGCTACATA
GACCTGTCAGACAACCGCATCAGTGGAGCTGTGGAGCCGGTGGCCACCACAGGGGAGGTG
GATGGTGGGAAGAAGGTCTGGCTGACATCCAGGGACCTCACTCCAGGCCCACTGGACACC
CCCAGCTCTGAGGACTTCATGCCAAGCTGCAAGAACCTCAGCTTCACCTTGGACCTGTCA
CGGAACAACCTGGTAACAGTCCAGCCAGAGATGTTTGCCCAGCTCTCGCGCCTCCAGTGC
CTGCGCCTGAGCCACAACAGCATCTCGCAGGCGGTCAATGGCTCACAGTTCGTGCCACTG
ACCAGCCTGCAGGTGCTGGACTTGTCCCATAACAAACTGGACCTGTACCATGGGCGCTCG
TTTACGGAGCTGCCGCGACTGGAGGCCCTGGACCTCAGCTACAACAGCCAGCCCTTCAGC
ATGCGGGGTGTGGGCCACAACCTCAGCTTTGTGGCCCAGCTGCCCACCCTGCGCTACCTC
AGCCTGGCACACAATGGCATCCACAGCCGTGTGTCCCAGCAGCTCTGCAGCACCTCGCTG
TGGGCCCTGGACTTCAGCGGCAATTCCCTGAGCCAGATGTGGGCTGAGGGAGACCTCTAT
CTCCGCTTCTTCCAAGGCCTGAGAAGCCTAATCCGGCTAGACCTGTCCCAGAATCGTCTG
CATACCCTCCTGCCATGCACCCTGGGCAACCTCCCCAAGAGCTTGCAGCTGCTGCGTCTC
CGTAACAATTACCTGGCCTTCTTCAATTGGAGCAGCCTGACCCTCCTGCCCAACCTGGAA
ACCCTGGACCTGGCTGGAAACCAGCTGAAGGCTCTGAGCAATGGCAGCCTGCCTTCTGGC
ACCCAGCTCCAGAGGCTGGACGTCAGCAGGAACAGCATCATCTTCGTGGTCCCTGGCTTC
TTTGCTCTGGCCACGAGGCTGCGAGAGCTCAACCTCAGTGCCAACGCCCTCAGGACAGTG
GAGCCCTCCTGGTTTGGTTTCCTAGCAGGCTCCCTTGAAGTCCTAGATGTGAGCGCCAAC
CCTCTGCACTGCGCCTGTGGGGCAGCCTTTGTGGACTTCCTGCTGCAGGTTCAGGCTGCC
GTGCCTGGTCTGCCCAGCCGCGTCAAGTGTGGCAGTCCGGGCCAGCTCCAGGGCCGCAGC
ATCTTCGCACAAGACCTGCGCCTCTGCCTGGACGAGTCCCTCTCCTGGGACTGTTTTGGT
CTCTCATTGCTGGTTGTGGCCCTGGGCCTGGCCATGCCTATGTTGCACCACCTCTGCGGC
TGGGACCTCTGGTACTGCTTCCACCTGGGCCTGGCCTGGCTGCCCCGGCGGGGGTGGCAG
CGGGGCGCGGATGCCCTGAGCTATGATGCCTTTGTGGTCTTCGACAAGGCACAGAGCGCA
GTGGCCGACTGGGTGTACAATGAACTGCGGGTGCGGCTAGAGGAGCGCCGTGGGCGCCGG
GCGCTCCGCCTGTGTCTGGAGGAGCGTGACTGGCTACCTGGCAAGACGCTGTTCGAAAAC
CTGTGGGCCTCAGTCTACAGCAGCCGCAAGATGCTGTTTGTGCTGGCCCACACGGACCAG
GTCAGTGGCCTCTTGCGTGCCAGCTTCCTGCTGGCCCAGCAGCGTCTGCTGGAGGACCGC
AAGGACGTTGTGGTGCTGGTAATCCTGAGCCCTGACGCCCGCCGTTCCCGTTACGTGCGG
CTGCGCCAGCGCCTCTGCCGCCAGAGTGTCCTCTTCTGGCCCCACCAGCCTAGTGGCCAG
CGCAGCTTCTGGGCCCAGCTAGGCATGGCCCTGACCAGGGACAACCGCCACTTCTATAAC
CAGAACTTCTGCCGGGGCCCGACGATGGCTGAG
>EqPr_TLR9_Heq22
ATGGGCCCTTGCCATGGTGCCCTGCAGCCCCTGTCTCTCCTGGTGCAGGCGGCCATGCTG
GCCGTGGCTCTGGCCCAAGGCACCCTGCCTCCCTTCCTGCCCTGTGAGCTCCAGCCCCAC
GGCCTGGTGAACTGCAACTGGCTGTTCCTGAAGTCCGTGCCCCACTTCTCAGCAGCAGCA
CCCCGGGACAATGTCACCAGCCTTTCCTTGCTCTCCAACCGCATCCACCACCTCCACGAC
TCCGACTTTGCCCAACTGTCCAACCTGCAGAAACTCAACCTCAAATGGAACTGCCCGCCA
GCCGGCCTCAGCCCCATGCACTTCCCCTGCCACATGACCATCGAGCCCAACACTTTCCTG
GCTGTACCCACCCTGGAGGAGCTGAACCTGAGCTACAACGGCATCACGACTGTGCCTGCC
CTGCCCAGCTCCCTCGTGTCCCTGATCCTGAGCCGCACCAACATCCTGCAGCTAGACCCC
ACCAGCCTCACGGGCCTGCATGCCCTGCGCTTCCTATACATGGATGGCAACTGCTACTAC
AAGAACCCCTGCGGGCGGGCCCTCGAGGTGGCCCCAGGCGCCCTCCTTGGCCTGGGCAAC
CTCACCCACCTGTCACTCAAGTACAACAACCTCACAACGGTGCCCCGCAGCCTGCCCCCT
AGCCTGGAGTACCTGCTGTTGTCCTACAACCACATTGTCACCCTGGCACCTGAGGACCTG
GCCAATCTGACTGCCCTGCGTGTGCTCGATGTGGGTGGAAACTGCCGCCGCTGTGACCAT
GCACGCAACCCCTGCGTGGAGTGCCCACATAAATTCCCCCAGCTGCACTCCGACACCTTC
AGCCACCTAAGCCGCCTAGAAGGCCTCGTGTTGAAGGATAGTTCTCTCTACCAGCTGAAC
CCCAGATGGTTCCGTGGCCTGGGCAACCTCACAGTGCTCGACCTGAGTGAGAACTTCCTC
TACGACTGCATCACCAAAACCAAGGCATTCCAGGGCCTGGCCCAGCTGCGAAGACTCAAC
TTGTCCTTCAATTACCATAAGAAGGTGTCCTTCGCCCACCTGACGCTGGCACCCTCCTTC
GGGAGCCTGCTCTCCCTGCAGGAACTGGACATGCATGGCATCTTCTTCCGCTCACTCAGC
CAGAAGACGCTCCAGCCACTGGCCCGCCTGCCCATGCTCCAGCGTCTGTATCTGCAGATG
AACTTCATCAACCAGGCCCAGCTCGGCATCTTCAAGGACTTCCCTGGTCTGCGCTACATA
GACCTGTCAGACAACCGCATCAGTGGAGCTGTGGAGCCGGTGGCCACCACAGGGGAGGTG
GATGGTGGGAAGAAGGTCTGGCTGACATCCAGGGACCTCACTCCAGGCCCACTGGACACC
CCCAGCTCTGAGGACTTCATGCCAAGCTGCAAGAACCTCAGCTTCACCTTGGACCTGTCA
CGGAACAACCTGGTAACAGTCCAGCCAGAGATGTTTGCCCAGCTCTCGCGCCTCCAGTGC
CTGCGCCTGAGCCACAACAGCATCTCGCAGGCGGTCAATGGCTCACAGTTCGTGCCACTG
ACCAGCCTGCAGGTGCTGGACTTGTCCCATAACAAACTGGACCTGTACCATGGGCGCTCG
TTTACGGAGCTGCCGCGACTGGAGGCCCTGGACCTCAGCTACAACAGCCAGCCCTTCAGC
ATGCGGGGTGTGGGCCACAACCTCAGCTTTGTGGCCCAGCTGCCCACCCTGCGCTACCTC
AGCCTGGCACACAATGGCATCCACAGCCGTGTGTCCCAGCAGCTCTGCAGCACCTCGCTG
TGGGCCCTGGACTTCAGCGGCAATTCCCTGAGCCAGATGTGGGCTGAGGGAGACCTCTAT
CTCCGCTTCTTCCAAGGCCTGAGAAGCCTAATCCGGCTAGACCTGTCCCAGAATCGTCTG
CATACCCTCCTGCCATGCACCCTGGGCAACCTCCCCAAGAGCTTGCAGCTGCTGCGTCTC
CGTAACAATTACCTGGCCTTCTTCAATTGGAGCAGCCTGACCCTCCTGCCCAACCTGGAA
ACCCTGGACCTGGCTGGAAACCAGCTGAAGGCTCTGAGCAATGGCAGCCTGCCTTCTGGC
ACCCAGCTCCAGAGGCTGGACGTCAGCAGGAACAGCATCATCTTCGTGGTCCCTGGCTTC
TTTGCTCTGGCCACGAGGCTGCGAGAGCTCAACCTCAGTGCCAACGCCCTCAGGACAGTG
GAGCCCTCCTGGTTTGGTTTCCTAGCAGGCTCCCTTGAAGTCCTAGATGTGAGCGCCAAC
CCTCTGCACTGCGCCTGTGGGGCAGCCTTTGTGGACTTCCTGCTGCAGGTTCAGGCTGCC
GTGCCTGGTCTGCCCAGCCGCGTCAAGTGTGGCAGTCCGGGCCAGCTCCAGGGCCGCAGC
ATCTTCGCACAAGACCTGCGCCTCTGCCTGGACGAGTCCCTCTCCTGGGACTGTTTTGGT
CTCTCATTGCTGGTTGTGGCCCTGGGCCTGGCCATGCCTATGTTGCACCACCTCTGCGGC
TGGGACCTCTGGTACTGCTTCCACCTGGGCCTGGCCTGGCTGCCCCGGCGGGGGTGGCAG
CGGGGCGCGGATGCCCTGAGCTATGATGCCTTTGTGGTCTTCGACAAGGCACAGAGCGCA
GTGGCCGACTGGGTGTACAATGAACTGCGGGTGCGGCTAGAGGAGCGCCGTGGGCGCCGG
GCACTCCGCCTGTGTCTGGAGGAGCGTGACTGGCTACCTGGCAAGACGCTGTTCGAAAAC
CTGTGGGCCTCAGTCTACAGCAGCCGCAAGATGCTGTTTGTGCTGGCCCACACGGACCAG
GTCAGTGGCCTCTTGCGTGCCAGCTTCCTGCTGGCCCAGCAGCGTCTGCTGGAGGACCGC
AAGGACGTTGTGGTGCTGGTAATCCTGAGCCCTGACGCCCGCCGTTCCCGTTACGTGCGG
CTGCGCCAGCGCCTCTGCCGCCAGAGTGTCCTCTTCTGGCCCCACCAGCCTAGTGGCCAG
CGCAGCTTCTGGGCCCAGCTAGGCATGGCCCTGACCAGGGACAACCGCCACTTCTATAAC
CAGAACTTCTGCCGGGGCCCGACGATGGCTGAG
>EqCa_TLR9_Heq19
ATGGGCCCTTGCCATGGTGCCCTGCAGCCCCTGTCTCTCCTGGTGCAGGCGGCCATGCTG
GCCGTGGCTCTGGCCCAAGGCACCCTGCCTCCCTTCCTGCCCTGTGAGCTCCAGCCCCAC
GGCCTGGTGAACTGCAACTGGCTGTTCCTGAAGTCCGTGCCCCACTTCTCAGCAGCAGCA
CCCCGGGACAATGTCACCAGCCTTTCCTTGCTCTCCAACCGCATCCACCACCTCCACGAC
TCCGACTTTGCCCAACTGTCCAACCTGCAGAAACTCAACCTCAAATGGAACTGCCCGCCA
GCCGGCCTCAGCCCCATGCACTTCCCCTGCCACATGACCATCGAGCCCAACACTTTCCTG
GCTGTACCCACCCTGGAGGAGCTGAACCTGAGCTACAACGGCATCACGACTGTGCCTGCC
CTGCCCAGCTCCCTCGTGTCCCTGATCCTGAGCCGCACCAACATCCTGCAGCTAGACCCC
ACCAGCCTCACGGGCCTGCATGCCCTGCGCTTCCTATACATGGATGGCAACTGCTACTAC
AAGAACCCCTGCGGGCGGGCCCTGGAGGTGGCCCCAGGCGCCCTCCTTGGCCTGGGCAAC
CTCACCCACCTGTCACTCAAGTACAACAACCTCACAACGGTGCCCCGCAGCCTGCCCCCT
AGCCTGGAGTACCTGCTGTTGTCCTACAACCACATTGTCACCCTGGCACCTGAGGACCTG
GCCAATCTGACTGCCCTGCGTGTGCTCGATGTGGGTGGAAACTGCCGCCGCTGTGACCAT
GCACGCAACCCCTGCGTGGAGTGCCCACATAAATTCCCCCAGCTGCACTCCGACACCTTC
AGCCACCTAAGCCGCCTAGAAGGCCTCGTGTTGAAGGATAGTTCTCTCTACCAGCTGAAC
CCCAGATGGTTCCGTGGCCTGGGCAACCTCACAGTGCTCGACCTGAGTGAGAACTTCCTC
TACGACTGCATCACCAAAACCAAGGCATTCCAGGGCCTGGCCCAGCTGCGAAGACTCAAC
TTGTCCTTCAATTACCATAAGAAGGTGTCCTTCGCCCACCTGACGCTGGCACCCTCCTTC
GGGAGCCTGCTCTCCCTGCAGGAACTGGACATGCATGGCATCTTCTTCCGCTCACTCAGC
CAGAAGACGCTCCAGCCACTGGCCCGCCTGCCCATGCTCCAGCGTCTGTATCTGCAGATG
AACTTCATCAACCAGGCCCAGCTCGGCATCTTCAAGGACTTCCCTGGTCTGCGCTACATA
GACCTGTCAGACAACCGCATCAGTGGAGCTGTGGAGCCGGTGGCCACCACAGGGGAGGTG
GATGGTGGGAAGAAGGTCTGGCTGACATCCAGGGACCTCACTCCAGGCCCACTGGACACC
CCCAGCTCTGAGGACTTCATGCCAAGCTGCAAGAACCTCAGCTTCACCTTGGACCTGTCA
CGGAACAACCTGGTAACAGTCCAGCCAGAGATGTTTGCCCAGCTCTCGCGCCTCCAGTGC
CTGCGCCTGAGCCACAACAGCATCTCGCAGGCGGTCAATGGCTCACAGTTCGTGCCACTG
ACCAGCCTGCAGGTGCTGGACTTGTCCCATAACAAACTGGACCTGTACCATGGGCGCTCG
TTTACGGAGCTGCCGCGACTGGAGGCCCTGGACCTCAGCTACAACAGCCAGCCCTTCAGC
ATGCGGGGTGTGGGCCACAACCTCAGCTTTGTGGCCCAGCTGCCCACCCTGCGCTACCTC
AGCCTGGCACACAATGGCATCCACAGCCGTGTGTCCCAGCAGCTCTGCAGCACCTCGCTG
TGGGCCCTGGACTTCAGCGGCAATTCCCTGAGCCAGATGTGGGCTGAGGGAGACCTCTAT
CTCCGCTTCTTCCAAGGCCTGAGAAGCCTAATCCGGCTAGACCTGTCCCAGAATCGTCTG
CATACCCTCCTGCCATGCACCCTGGGCAACCTCCCCAAGAGCTTGCAGCTGCTGCGTCTC
CGTAACAATTACCTGGCCTTCTTCAATTGGAGCAGCCTGACCCTCCTGCCCAACCTGGAA
ACCCTGGACCTGGCTGGAAACCAGCTGAAGGCTCTGAGCAATGGCAGCCTGCCTTCTGGC
ACCCAGCTCCAGAGGCTGGACGTCAGCAGGAACAGCATCATCTTCGTGGTCCCTGGCTTC
TTTGCTCTGGCCACGAGGCTGCGAGAGCTCAACCTCAGTGCCAACGCCCTCAGGACAGTG
GAGCCCTCCTGGTTTGGTTTCCTAGCAGGCTCCCTTGAAGTCCTAGATGTGAGCGCCAAC
CCTCTGCACTGCGCCTGTGGGGCAGCCTTTGTGGACTTCCTGCTGCAGGTTCAGGCTGCC
GTGCCTGGTCTGCCCAGCCGCGTCAAGTGTGGCAGTCCGGGCCAGCTCCAGGGCCGCAGC
ATCTTCGCACAAGACCTGCGCCTCTGCCTGGACGAGTCCCTCTCCTGGGACTGTTTTGGT
CTCTCATTGCTGGTTGTGGCCCTGGGCCTGGCCATGCCTATGTTGCACCACCTCTGCGGC
TGGGACCTCTGGTACTGCTTCCACCTGGGCCTGGCCTGGCTGCCCCGGCGGGGGTGGCAG
CGGGGCGCGGATGCCCTGAGCTATGATGCCTTTGTGGTCTTCGACAAGGCACAGAGCGCA
GTGGCCGACTGGGTGTACAATGAACTGCGGGTGCGGCTAGAGGAGCGCCGTGGGCGCCGG
GCGCTCCGCCTGTGTCTGGAGGAGCGTGACTGGCTACCTGGCAAGACGCTGTTCGAAAAC
CTGTGGGCCTCAGTCTACAGCAGCCGCAAGATGCTGTTTGTGCTGGCCCACACGGACCAG
GTCAGTGGCCTCTTGCGTGCCAGCTTCCTGCTGGCCCAGCAGCGTCTGCTGGAGGACCGC
AAGGACGTTGTGGTGCTGGTAATCCTGAGCCCTGACGCCCGCCGTTCCCGTTATGTGCGG
CTGCGCCAGCGCCTCTGCCGCCAGAGTGTCCTCTTCTGGCCCCACCAGCCTAGTGGCCAG
CGCAGCTTCTGGGCCCAGCTAGGCATGGCCCTGACCAGGGACAACCGCCACTTCTATAAC
CAGAACTTCTGCCGGGGCCCGACGATGGCTGAG
>EqCa_TLR9_Heq23
ATGGGCCCTTGCCATGGTGCCCTGCAGCCCCTGTCTCTCCTGGTGCAGGCGGCCATGCTG
GCCGTGGCTCTGGCCCAAGGCACCCTGCCTCCCTTCCTGCCCTGTGAGCTCCAGCCCCAC
GGCCTGGTGAACTGCAACTGGCTGTTCCTGAAGTCCGTGCCCCACTTCTCAGCAGCAGCA
CCCCGGGACAATGTCACCAGCCTTTCCTTGCTCTCCAACCGCATCCACCACCTCCACGAC
TCCGACTTTGCCCAACTGTCCAACCTGCAGAAACTCAACCTCAAATGGAACTGCCCGCCA
GCCGGCCTCAGCCCCATGCACTTCCCCTGCCACATGACCATCGAGCCCAACACTTTCCTG
GCTGTACCCACCCTGGAGGAGCTGAACCTGAGCTACAACGGCATCACGACTGTGCCTGCC
CTGCCCAGCTCCCTCGTGTCCCTGATCCTGAGCCGCACCAACATCCTGCAGCTAGACCCC
ACCAGCCTCACGGGCCTGCATGCCCTGCGCTTCCTATACATGGATGGCAACTGCTACTAC
AAGAACCCCTGCGGGCGGGCCCTGGAGGTGGCCCCAGGCGCCCTCCTTGGCCTGGGCAAC
CTCACCCACCTGTCACTCAAGTACAACAACCTCACAACGGTGCCCCGCAGCCTGCCCCCT
AGCCTGGAGTACCTGCTGTTGTCCTACAACCACATTGTCACCCTGGCACCTGAGGACCTG
GCCAATCTGACTGCCCTGCGTGTGCTCGATGTGGGTGGAAACTGCCGCCGCTGTGACCAT
GCACGCAACCCCTGCGTGGAGTGCCCACATAAATTCCCCCAGCTGCACTCCGACACCTTC
AGCCACCTAAGCCGCCTAGAAGGCCTCGTGTTGAAGGATAGTTCTCTCTACCAGCTGAAC
CCCAGATGGTTCCGTGGCCTGGGCAACCTCACAGTGCTCGACCTGAGTGAGAACTTCCTC
TACGACTGCATCACCAAAACCAAGGCATTCCAGGGCCTGGCCCAGCTGCGAAGACTCAAC
TTGTCCTTCAATTACCATAAGAAGGTGTCCTTCGCCCACCTGACGCTGGCACCCTCCTTC
GGGAGCCTGCTCTCCCTGCAGGAACTGGACATGCATGGCATCTTCTTCCGCTCACTCAGC
CAGAAGACGCTCCAGCCACTGGCCCGCCTGCCCATGCTCCAGCGTCTGTATCTGCAGATG
AACTTCATCAACAGGGCCCAGCTCGGCATCTTCAAGGACTTCCCTGGTCTGCGCTACATA
GACCTGTCAGACAACCGCATCAGTGGAGCTGTGGAGCCGGTGGCCACCACAGGGGAGGTG
GATGGTGGGAAGAAGGTCTGGCTGACATCCAGGGACCTCACTCCAGGCCCACTGGACACC
CCCAGCTCTGAGGACTTCATGCCAAGCTGCAAGAACCTCAGCTTCACCTTGGACCTGTCA
CGGAACAACCTGGTAACAGTCCAGCCAGAGATGTTTGCCCAGCTCTCGCGCCTCCAGTGC
CTGCGCCTGAGCCACAACAGCATCTCGCAGGCGGTCAATGGCTCACAGTTCGTGCCACTG
ACCAGCCTGCAGGTGCTGGACTTGTCCCATAACAAACTGGACCTGTACCATGGGCGCTCG
TTTACGGAGCTGCCGCGACTGGAGGCCCTGGACCTCAGCTACAACAGCCAGCCCTTCAGC
ATGCGGGGTGTGGGCCACAACCTCAGCTTTGTGGCCCAGCTGCCCACCCTGCGCTACCTC
AGCCTGGCACACAATGGCATCCACAGCCGTGTGTCCCAGCAGCTCTGCAGCACCTCGCTG
TGGGCCCTGGACTTCAGCGGCAATTCCCTGAGCCAGATGTGGGCTGAGGGAGACCTCTAT
CTCCGCTTCTTCCAAGGCCTGAGAAGCCTAATCCGGCTAGACCTGTCCCAGAATCGTCTG
CATACCCTCCTGCCATGCACCCTGGGCAACCTCCCCAAGAGCTTGCAGCTGCTGCGTCTC
CGTAACAATTACCTGGCCTTCTTCAATTGGAGCAGCCTGACCCTCCTGCCCAACCTGGAA
ACCCTGGACCTGGCTGGAAACCAGCTGAAGGCTCTGAGCAATGGCAGCCTGCCTTCTGGC
ACCCAGCTCCAGAGGCTGGACGTCAGCAGGAACAGCATCATCTTCGTGGTCCCTGGCTTC
TTTGCTCTGGCCACGAGGCTGCGAGAGCTCAACCTCAGTGCCAACGCCCTCAGGACAGTG
GAGCCCTCCTGGTTTGGTTTCCTAGCAGGCTCCCTTGAAGTCCTAGATGTGAGCGCCAAC
CCTCTGCACTGCGCCTGTGGGGCAGCCTTTGTGGACTTCCTGCTGCAGGTTCAGGCTGCC
GTGCCTGGTCTGCCCAGCCGCGTCAAGTGTGGCAGTCCGGGCCAGCTCCAGGGCCGCAGC
ATCTTCGCACAAGACCTGCGCCTCTGCCTGGACGAGTCCCTCTCCTGGGACTGTTTTGGT
CTCTCATTGCTGGTTGTGGCCCTGGGCCTGGCCATGCCTATGTTGCACCACCTCTGCGGC
TGGGACCTCTGGTACTGCTTCCACCTGGGCCTGGCCTGGCTGCCCCGGCGGGGGTGGCAG
CGGGGCGCGGATGCCCTGAGCTATGATGCCTTTGTGGTCTTCGACAAGGCACAGAGCGCA
GTGGCCGACTGGGTGTACAATGAACTGCGGGTGCGGCTAGAGGAGCGCCGTGGGCGCCGG
GCGCTCCGCCTGTGTCTGGAGGAGCGTGACTGGCTACCTGGCAAGACGCTGTTCGAAAAC
CTGTGGGCCTCAGTCTACAGCAGCCGCAAGATGCTGTTTGTGCTGGCCCACACGGACCAG
GTCAGTGGCCTCTTGCGTGCCAGCTTCCTGCTGGCCCAGCAGCGTCTGCTGGAGGACCGC
AAGGACGTTGTGGTGCTGGTAATCCTGAGCCCTGACGCCCGCCGTTCCCGTTATGTGCGG
CTGCGCCAGCGCCTCTGCCGCCAGAGTGTCCTCTTCTGGCCCCACCAGCCTAGTGGCCAG
CGCAGCTTCTGGGCCCAGCTAGGCATGGCCCTGACCAGGGACAACCGCCACTTCTATAAC
CAGAACTTCTGCCGGGGCCCGACGATGGCTGAG
>EqCa_TLR9_Heq21
ATGGGCCCTTGCCATGGTGCCCTGCAGCCCCTGTCTCTCCTGGTGCAGGCGGCCATGCTG
GCCGTGGCTCTGGCCCAAGGCACCCTGCCTCCCTTCCTGCCCTGTGAGCTCCAGCCCCAC
GGCCTGGTGAACTGCAACTGGCTGTTCCTGAAGTCCGTGCCCCACTTCTCAGCAGCAGCA
CCCCGGGACAATGTCACCAGCCTTTCCTTGCTCTCCAACCGCATCCACCACCTCCACGAC
TCCGACTTTGCCCAACTGTCCAACCTGCAGAAACTCAACCTCAAATGGAACTGCCCGCCA
GCCGGCCTCAGCCCCATGCACTTCCCCTGCCACATGACCATCGAGCCCAACACTTTCCTG
GCTGTACCCACCCTGGAGGAGCTGAACCTGAGCTACAACGGCATCACGACTGTGCCTGCC
CTGCCCAGCTCCCTCGTGTCCCTGATCCTGAGCCGCACCAACATCCTGCAGCTAGACCCC
ACCAGCCTCACGGGCCTGCATGCCCTGCGCTTCCTATACATGGATGGCAACTGCTACTAC
AAGAACCCCTGCGGGCGGGCCCTGGAGGTGGCCCCAGGCGCCCTCCTTGGCCTGGGCAAC
CTCACCCACCTGTCACTCAAGTACAACAACCTCACAACGGTGCCCCGCAGCCTGCCCCCT
AGCCTGGAGTACCTGCTGTTGTCCTACAACCACATTGTCACCCTGGCACCTGAGGACCTG
GCCAATCTGACTGCCCTGCGTGTGCTCGATGTGGGTGGAAACTGCCGCCGCTGTGACCAT
GCACGCAACCCCTGCGTGGAGTGCCCACATAAATTCCCCCAGCTGCACTCCGACACCTTC
AGCCACCTAAGCCGCCTAGAAGGCCTCGTGTTGAAGGATAGTTCTCTCTACCAGCTGAAC
CCCAGATGGTTCCGTGGCCTGGGCAACCTCACAGTGCTCGACCTGAGTGAGAACTTCCTC
TACGACTGCATCACCAAAACCAAGGCATTCCAGGGCCTGGCCCAGCTGCGAAGACTCAAC
TTGTCCTTCAATTACCATAAGAAGGTGTCCTTCGCCCACCTGACGCTGGCACCCTCCTTC
GGGAGCCTGCTCTCCCTGCAGGAACTGGACATGCATGGCATCTTCTTCCGCTCACTCAGC
CAGAAGACGCTCCAGCCACTGGCCCGCCTGCCCATGCTCCAGCGTCTGTATCTGCAGATG
AACTTCATCAACCAGGCCCAGCTCGGCATCTTCAAGGACTTCCCTGGTCTGCGCTACATA
GACCTGTCAGACAACCGCATCAGTGGAGCTGTGGAGCCGGTGGCCACCACAGGGGAGGTG
GATGGTGGGAAGAAGGTCTGGCTGACATCCAGGGACCTCACTCCAGGCCCACTGGACACC
CCCAGCTCTGAGGACTTCATGCCAAGCTGCAAGAACCTCAGCTTCACCTTGGACCTGTCA
CGGAACAACCTGGTAACAGTCCAGCCAGAGATGTTTGCCCAGCTCTCGCGCCTCCAGTGC
CTGCGCCTGAGCCACAACAGCATCTCGCAGGCGGTCAATGGCTCACAGTTCGTGCCACTG
ACCAGCCTGCAGGTGCTGGACTTGTCCCATAACAAACTGGACCTGTACCATGGGCGCTCG
TTTACGGAGCTGCCGCGACTGGAGGCCCTGGACCTCAGCTACAACAGCCAGCCCTTCAGC
ATGCGGGGTGTGGGCCACAACCTCAGCTTTGTGGCCCAGCTGCCCACCCTGCGCTACCTC
AGCCTGGCACACAATGGCATCCACAGCCGTGTGTCCCAGCAGCTCTGCAGCACCTCGCTG
TGGGCCCTGGACTTCAGCGGCAATTCCCTGAGCCAGATGTGGGCTGAGGGAGACCTCTAT
CTCCGCTTCTTCCAAGGCCTGAGAAGCCTAATCCGGCTAGACCTGTCCCAGAATCGTCTG
CATACCCTCCTGCCATGCACCCTGGGCAACCTCCCCAAGAGCTTGCAGCTGCTGCGTCTC
CGTAACAATTACCTGGCCTTCTTCAATTGGAGCAGCCTGACCCTCCTGCCCAACCTGGAA
ACCCTGGACCTGGCTGGAAACCAGCTGAAGGCTCTGAGCAATGGCAGCCTGCCTTCTGGC
ACCCAGCTCCAGAGGCTGGACGTCAGCAGGAACAGCATCATCTTCGTGGTCCCTGGCTTC
TTTGCTCTGGCCACGAGGCTGCGAGAGCTCAACCTCAGTGCCAACGCCCTCAGGACAGTG
GAGCCCTCCTGGTTTGGTTTCCTAGCAGGCTCCCTTGAAGTCCTAGATGTGAGCGCCAAC
CCTCTGCACTGCGCCTGTGGGGCAGCCTTTGTGGACTTCCTGCTGCAGGTTCAGGCTGCC
GTGCCTGGTCTGCCCAGCCGCGTCAAGTGTGGCAGTCCGGGCCAGCTCCAGGGCCGCAGC
ATCTTCGCACAAGACCTGCGCCTCTGCCTGGACGAGTCCCTCTCCTGGGACTGTTTTGGT
CTCTCATTGCTGGTTGTGGCCCTGGGCCTGGCCATGCCTATGTTGCACCACCTCTGCGGC
TGGGACCTCTGGTACTGCTTCCACCTGGGCCTGGCCTGGCTGCCCCGGCGGGGGTGGCAG
CGGGGCGCGGATGCCCTGAGCTATGATGCCTTTGTGGTCTTCGACAAGGCACAGAGCGCA
GTGGCCGACTGGGTGTACAATGAACTGCGGGTGCGGCTAGAGGAGCGCCGTGGGCGCCGG
GCGCTCCGCCTGTGTCTGGAGGAGCGTGACTGGCTACCTGGCAAGACGCTGTTCGAAAAC
CTGTGGGCCTCAGTCTACAGCAGCCGCAAGATGCTGTTTGTGCTGGCCCACACGGACCAG
GTCAGTGGCCTCTTGCGTGCCAGCTTCCTGCTGGCCCAGCAGCGTCTGCTGGAGGACCGC
AAGGACGTTGTGGTGCTGGTAATCCTGAGCCCTGACGCCCGCCGTTCCCGTTACGTGCGG
CTGCGCCAGCGCCTCTGCCGCCAGAGTGTCCTCTTCTGGCCCCACCAGCCTAGTGGCCAG
CGCAGCTTCTGGGCCCAGCTAGGCATGGCCCTGACCAGGGACAACCGCCACTTCTATAAC
CAGAACTTCTGCCGGGGCCCGACGATGGCTGAG
>EqAs lcl|NC_052197.1_cds_XP_014682103.1_1 [gene=TLR9] [db_xref=GeneID:106821763] [protein=toll-like receptor 9] [protein_id=XP_014682103.1] [location=complement(join(61365572..61368664,61369547..61369549))] [gbkey=CDS]
ATGGGCCCTTGCCATGGTGCCCTGCAGCCCCTGTCTCTCCTGGTGCAGGCGGCCATGCTG
GCCGTGGCTCTGGCCCAAGGCACCCTGCCTCCCTTCCTGCCCTGTGAGCTCCAGCCCCAC
GGCCTGGTGAACTGCAACTGGCTGTTCCTGAAGTCCGTGCCCCACTTCTCGGCAGCAGCG
CCCCGGGACAATGTCACCAGCCTTTCCTTGCTCTCCAACCGCATCCACCACCTCCATGAC
TCCGACTTTGCCCAACTGTCCAACCTGCAGAAACTCAACCTCAAATGGAACTGCCCGCCA
GCCGGCCTCAGCCCCATGCATTTCCCCTGCCACATGACCATCGAGCCCAACACTTTCCTG
GCTGTACCCACCCTGGAGGAGCTGAACCTGAGCTACAACGGCATCACGACTGTGCCTGCC
CTGCCCAGCTCCCTCGTGTCCCTGATCCTGAGCCGCACCAACATCCTGCAGCTAGACCCA
ACCAGCCTCACGGGCCTGCATGCCCTGCGCTTCCTATACATGGATGGCAACTGCTACTAC
AAGAACCCCTGCGGGCGGGCCCTGGAGGTGGCCCCAGGCGCCCTCCTTGGCCTGGGCAAC
CTCACCCACCTGTCACTCAAGTACAACAACCTCACAACGGTGCCCCGCAGCCTGCCCCCT
AGCCTGGAGTACCTGCTGTTGTCCTACAACCACATTGTCACCCTGGCACCTGAGGACCTG
GCCAATCTGACTGCCCTGCGTGTGCTTGATGTGGGTGGAAACTGCCGCCGCTGTGACCAT
GCACGCAACCCCTGCGTGGAGTGCCCACATAAATTCCCCCAGCTGCACTCCGACACCTTC
AGCCACCTAAGCCGCCTCGAAGGCCTCGTGTTGAAGGATAGTTCTCTCTACCAGCTGAAC
CCCAGATGGTTCCGTGGCCTGGGCAACCTCACAGTGCTCGACCTGAGTGAGAACTTCCTC
TACGACTGCATCACCAAAACCAAGGCATTCCAGGGCCTGGCCCAGCTGCGAAGACTCAAC
TTGTCCTTCAATTACCATAAGAAGGTGTCCTTCGCCCACCTGACGCTGGCACCCTCCTTC
GGGAGCCTGCTCTCCCTGCAGGAACTGGACATGCATGGCATCTTCTTCCGCTCACTCAGC
CAGAAGACGCTTCAGCCACTGGCCCGCCTGCCCATGCTCCAGCGTCTGTATCTGCAGATG
AACTTCATCAACCAGGCCCAGCTCGGCATCTTCAAGGACTTCCCCGGTCTGCGCTACGTA
GACCTGTCAGACAACCGCATCAGTGGAGCTGTGGAGCCGGTGGCCACCACAGGGGAGGTG
GATGGTGGGAAGAAGGTCTGGCTGACATCCAGGGACCTCACTCCAGGCCCACTGGACACC
CCCAGCTCTGAGGACTTCATGCCAAGCTGCAAGAACCTCAGCTTCACCTTGGACCTGTCA
CGGAACAACCTGGTAACAGTCCAGCCAGAGATGTTTGCCCAGCTCTCGCGCCTCCAGTGC
CTGCGCCTGAGCCACAACAGCATCTCGCAGGCGGTCAATGGCTCACAGTTCGTGCCACTG
ACCAGCCTGCAGGTGCTGGACTTGTCCCATAACAAACTGGACCTGTACCATGGGCGCTCG
TTTACGGAGCTGCCGCGACTGGAGGCCCTGGACCTCAGCTACAACAGCCAGCCCTTCAGC
ATGCGGGGTGTGGGCCACAACCTCAGCTTTGTGGCCCAGCTGCCCACCCTGCGCTACCTC
AGCCTGGCACACAACGGCATCCACAGCCGTGTGTCCCAGCAGCTCTGCAGCACCTCGCTG
TGGGCCCTGGACTTCAGCGGCAATTCCCTGAGCCAGATGTGGGCTGAGGGAGACCTCTAT
CTCCGCTTCTTCCAAGGCCTGAGAAGCCTGATCCGGCTAGACCTGTCCCAGAATCGTCTG
CATACCCTCCTGCCATGCACCCTGGGCAACCTCCCCAAGAGCTTGCAGCTGCTGCGTCTC
CGTAACAATTACCTGGCCTTCTTCAATTGGAGCAGCCTGACCCTCCTGCCCAACCTGGAA
ACCCTGGACCTGGCAGGAAACCAGCTGAAGGCTCTGAGCAATGGCAGCCTGCCTTCTGGC
ACCCAGCTCCAGAGGCTGGACGTCAGCAGGAACAGCATCATCTTCGTGGTCCCTGGCTTC
TTTGCTCTGGCCACGAGGCTGCGAGAGCTCAACCTCAGTGCCAACGCCCTCAGGACAGTG
GAGCCCTCCTGGTTTGGTTTCCTAGCAGGCTCCCTTGAAGTCCTAGATGTGAGCGCCAAC
CCTCTGCACTGCGCCTGTGGGGCAGCCTTTGTGGACTTCCTGCTGCAGGTGCAGGCTGCC
GTGCCTGGTCTGCCCAGCCGCGTCAAGTGTGGCAGTCCGGGCCAGCTCCAGGGCCGCAGC
ATCTTCGCACAAGACCTGCGCCTCTGCCTGGACGAGTCCCTCTCCTGGGACTGTTTTGGT
CTCTCATTGCTGGTTGTGGCCCTGGGCCTGGCCATGCCTATGTTGCACCACCTCTGCGGC
TGGGACCTCTGGTACTGCTTCCACCTGGGCCTGGCCTGGCTGCCCCGGCGGGGGTGGCAG
CGGGGCGCGGATGCCCTGAGCTATGATGCCTTTGTGGTCTTCGACAAGGCACAGAGCGCA
GTGGCCGACTGGGTGTACAATGAACTGCGGGTGCGGCTAGAGGAGCGCCGTGGGCGCCGG
GCGCTCCGCCTGTGTCTGGAGGAGCGTGACTGGCTACCTGGCAAGACGCTGTTCGAAAAC
CTGTGGGCCTCAGTCTACAGCAGCCGCAAGATGCTGTTTGTGCTGGCCCACACGGACCAG
GTCAGTGGCCTCTTGCGTGCCAGCTTCCTGCTGGCCCAGCAGCGTCTGCTGGAGGACCGC
AAGGACGTTGTGGTGCTGGTAATCCTGCGTCCTGACGCCCGCCGCTCCCGTTACGTGCGG
CTGCGCCAGCGCCTCTGCCGCCAGAGTGTCCTCTTCTGGCCCCACCAGCCTAGTGGCCAG
TGCAGCTTCTGGGCCCAGCTAGGCATGGCCCTGACCAGGGACAACCGCCACTTCTATAAC
CAGAACTTCTGCCGGGGCCCGACGATGGCTGAG
>EqAs gi|1373803041|gb|PSZQ01000897.1|:50267005-50270264 Equus asinus asinus isolate Willy ScCGjx6_55, whole genome shotgun sequence
ATGGGCCCTTGCCATGGTGCCCTGCAGCCCCTGTCTCTCCTGGTGCAGGCGGCCATGCTG
GCCGTGGCTCTGGCCCAAGGCACCCTGCCTCCCTTCCTGCCCTGTGAGCTCCAGCCCCAC
GGCCTGGTGAACTGCAACTGGCTGTTCCTGAAGTCCGTGCCCCACTTCTCGGCAGCAGCG
CCCCGGGACAATGTCACCAGCCTTTCCTTGCTCTCCAACCGCATCCACCACCTCCACGAC
TCCGACTTTGCCCAACTGTCCAACCTGCAGAAACTCAACCTCAAATGGAACTGCCCGCCA
GCCGGCCTCAGCCCCATGCATTTCCCCTGCCACATGACCATCGAGCCCAACACTTTCCTG
GCTGTACCCACCCTGGAGGAGCTGAACCTGAGCTACAACGGCATCACGACTGTGCCTGCC
CTGCCCAGCTCCCTCGTGTCCCTGATCCTGAGCCGCACCAACATCCTGCAGCTAGACCCC
ACCAGCCTCACGGGCCTGCATGCCCTGCGCTTCCTATACATGGATGGCAACTGCTACTAC
AAGAACCCCTGCGGGCGGGCCCTGGAGGTGGCCCCAGGCGCCCTCCTTGGCCTGGGCAAC
CTCACCCACCTGTCACTCAAGTACAACAACCTCACAACGGTGCCCCGCAGCCTGCCCCCT
AGCCTGGAGTACCTGCTGTTGTCCTACAACCACATTGTCACCCTGGCACCTGAGGACCTG
GCCAATCTGACTGCCCTGCGTGTGCTTGATGTGGGTGGAAACTGCCGCCGCTGTGACCAT
GCACGCAACCCCTGCGTGGAGTGCCCACATAAATTCCCCCAGCTGCACTCCGACACCTTC
AGCCACCTAAGCCGCCTCGAAGGCCTCGTGTTGAAGGATAGTTCTCTCTACCAGCTGAAC
CCCAGATGGTTCCGTGGCCTGGGCAACCTCACAGTGCTCGACCTGAGTGAGAACTTCCTC
TACGACTGCATCACCAAAACCAAGGCATTCCAGGGCCTGGCCCAGCTGCGAAGACTCAAC
TTGTCCTTCAATTACCATAAGAAGGTGTCCTTCGCCCACCTGACGCTGGCACCCTCCTTC
GGGAGCCTGCTCTCCCTGCAGGAACTGGACATGCATGGCATCTTCTTCCGCTCACTCAGC
CAGAAGACGCTCCAGCCACTGGCCCGCCTGCCCATGCTCCAGCGTCTGTATCTGCAGATG
AACTTCATCAACCAGGCCCAGCTCGGCATCTTCAAGGACTTCCCCGGTCTGCGCTACGTA
GACCTGTCAGACAACCGCATCAGTGGAGCTGTGGAGCCGGTGGCCACCACAGGGGAGGTG
GATGGTGGGAAGAAGGTCTGGCTGACATCCAGGGACCTCACTCCAGGCCCACTGGACACC
CCCAGCTCTGAGGACTTCATGCCAAGCTGCAAGAACCTCAGCTTCACCTTGGACCTGTCA
CGGAACAACCTGGTAACAGTCCAGCCAGAGATGTTTGCCCAGCTCTCGCGCCTCCAGTGC
CTGCGCCTGAGCCACAACAGCATCTCGCAGGCGGTCAATGGCTCACAGTTCGTGCCACTG
ACCAGCCTGCAGGTGCTGGACTTGTCCCATAACAAACTGGACCTGTACCATGGGCGCTCG
TTTACGGAGCTGCCGCGACTGGAGGCCCTGGACCTCAGCTACAACAGCCAGCCCTTCAGC
ATGCGGGGTGTGGGCCACAACCTCAGCTTTGTGGCCCAGCTGCCCACCCTGCGCTACCTC
AGCCTGGCACACAACGGCATCCACAGCCGTGTGTCCCAGCAGCTCTGCAGCACCTCGCTG
TGGGCCCTGGACTTCAGCGGCAATTCCCTGAGCCAGATGTGGGCTGAGGGAGACCTCTAT
CTCCGCTTCTTCCAAGGCCTGAGAAGCCTGATCCGGCTAGACCTGTCCCAGAATCGTCTG
CATACCCTCCTGCCATGCACCCTGGGCAACCTCCCCAAGAGCTTGCAGCTGCTGCGTCTC
CGTAACAATTACCTGGCCTTCTTCAATTGGAGCAGCCTGACCCTCCTGCCCAACCTGGAA
ACCCTGGACCTGGCAGGAAACCAGCTGAAGGCTCTGAGCAATGGCAGCCTGCCTTCTGGC
ACCCAGCTCCAGAGGCTGGACGTCAGCAGGAACAGCATCATCTTCGTGGTCCCTGGCTTC
TTTGCTCTGGCCACGAGGCTGCGAGAGCTCAACCTCAGTGCCAACGCCCTCAGGACAGTG
GAGCCCTCCTGGTTTGGTTTCCTAGCAGGCTCCCTTGAAGTCCTAGATGTGAGCGCCAAC
CCTCTGCACTGCGCCTGTGGGGCAGCCTTTGTGGACTTCCTGCTGCAGGTGCAGGCTGCC
GTGCCTGGTCTGCCCAGCCGCGTCAAGTGTGGCAGTCCGGGCCAGCTCCAGGGCCGCAGC
ATCTTCGCACAAGACCTGCGCCTCTGCCTGGACGAGTCCCTCTCCTGGGACTGTTTTGGT
CTCTCATTGCTGGTTGTGGCCCTGGGCCTGGCCATGCCTATGTTGCACCACCTCTGCGGC
TGGGACCTCTGGTACTGCTTCCACCTGGGCCTGGCCTGGCTGCCCCGGCGGGGGTGGCAG
CGGGGCGCGGATGCCCTGAGCTATGATGCCTTTGTGGTCTTCGACAAGGCACAGAGCGCA
GTGGCCGACTGGGTGTACAATGAACTGCGGGTGCGGCTAGAGGAGCGCCGTGGGCGCCGG
GCGCTCCGCCTGTGTCTGGAGGAGCGTGACTGGCTACCTGGCAAGACGCTGTTCGAAAAC
CTGTGGGCCTCAGTCTACAGCAGCCGCAAGATGCTGTTTGTGCTGGCCCACACGGACCAG
GTCAGTGGCCTCTTGCGTGCCAGCTTCCTGCTGGCCCAGCAGCGTCTGCTGGAGGACCGC
AAGGACGTTGTGGTGCTGGTAATCCTGCGTCCTGACGCCCGCCGCTCCCGTTACGTGCGG
CTGCGCCAGCGCCTCTGCCGCCAGAGTGTCCTCTTCTGGCCCCACCAGCCTAGTGGCCAG
TGCAGCTTCTGGGCCCAGCTAGGCATGGCCCTGACCAGGGACAACCGCCACTTCTATAAC
CAGAACTTCTGCCGGGGCCCGACGATGGCTGAG
>EqCa lcl|NC_009159.3_cds_NP_001075259.1_3 [gene=TLR9] [db_xref=GeneID:100009693] [protein=toll-like receptor 9 precursor] [protein_id=NP_001075259.1] [location=join(36996537..36996539,36997422..37000514)] [gbkey=CDS]
ATGGGCCCTTGCCATGGTGCCCTGCAGCCCCTGTCTCTCCTGGTGCAGGCGGCCATGCTG
GCCGTGGCTCTGGCCCAAGGCACCCTGCCTCCCTTCCTGCCCTGTGAGCTCCAGCCCCAC
GGCCTGGTGAACTGCAACTGGCTGTTCCTGAAGTCCGTGCCCCACTTCTCAGCAGCAGCA
CCCCGGGACAATGTCACCAGCCTTTCCTTGCTCTCCAACCGCATCCACCACCTCCACGAC
TCCGACTTTGCCCAACTGTCCAACCTGCAGAAACTCAACCTCAAATGGAACTGCCCGCCA
GCCGGCCTCAGCCCCATGCACTTCCCCTGCCACATGACCATCGAGCCCAACACTTTCCTG
GCTGTACCCACCCTGGAGGAGCTGAACCTGAGCTACAACGGCATCACGACTGTGCCTGCC
CTGCCCAGCTCCCTCGTGTCCCTGATCCTGAGCCGCACCAACATCCTGCAGCTAGACCCC
ACCAGCCTCACGGGCCTGCATGCCCTGCGCTTCCTATACATGGATGGCAACTGCTACTAC
AAGAACCCCTGCGGGCGGGCCCTGGAGGTGGCCCCAGGCGCCCTCCTTGGCCTGGGCAAC
CTCACCCACCTGTCACTCAAGTACAACAACCTCACAACGGTGCCCCGCAGCCTGCCCCCT
AGCCTGGAGTACCTGCTGTTGTCCTACAACCACATTGTCACCCTGGCACCTGAGGACCTG
GCCAATCTGACTGCCCTGCGTGTGCTCGATGTGGGTGGAAACTGCCGCCGCTGTGACCAT
GCACGCAACCCCTGCGTGGAGTGCCCACATAAATTCCCCCAGCTGCACTCCGACACCTTC
AGCCACCTAAGCCGCCTAGAAGGCCTCGTGTTGAAGGATAGTTCTCTCTACCAGCTGAAC
CCCAGATGGTTCCGTGGCCTGGGCAACCTCACAGTGCTCGACCTGAGTGAGAACTTCCTC
TACGACTGCATCACCAAAACCAAGGCATTCCAGGGCCTGGCCCAGCTGCGAAGACTCAAC
TTGTCCTTCAATTACCATAAGAAGGTGTCCTTCGCCCACCTGACGCTGGCACCCTCCTTC
GGGAGCCTGCTCTCCCTGCAGGAACTGGACATGCATGGCATCTTCTTCCGCTCACTCAGC
CAGAAGACGCTCCAGCCACTGGCCCGCCTGCCCATGCTCCAGCGTCTGTATCTGCAGATG
AACTTCATCAACCAGGCCCAGCTCGGCATCTTCAAGGACTTCCCTGGTCTGCGCTACATA
GACCTGTCAGACAACCGCATCAGTGGAGCTGTGGAGCCGGTGGCCACCACAGGGGAGGTG
GATGGTGGGAAGAAGGTCTGGCTGACATCCAGGGACCTCACTCCAGGCCCACTGGACACC
CCCAGCTCTGAGGACTTCATGCCAAGCTGCAAGAACCTCAGCTTCACCTTGGACCTGTCA
CGGAACAACCTGGTAACAGTCCAGCCAGAGATGTTTGCCCAGCTCTCGCGCCTCCAGTGC
CTGCGCCTGAGCCACAACAGCATCTCGCAGGCGGTCAATGGCTCACAGTTCGTGCCACTG
ACCAGCCTGCAGGTGCTGGACTTGTCCCATAACAAACTGGACCTGTACCATGGGCGCTCG
TTTACGGAGCTGCCGCGACTGGAGGCCCTGGACCTCAGCTACAACAGCCAGCCCTTCAGC
ATGCGGGGTGTGGGCCACAACCTCAGCTTTGTGGCCCAGCTGCCCACCCTGCGCTACCTC
AGCCTGGCACACAATGGCATCCACAGCCGTGTGTCCCAGCAGCTCTGCAGCACCTCGCTG
TGGGCCCTGGACTTCAGCGGCAATTCCCTGAGCCAGATGTGGGCTGAGGGAGACCTCTAT
CTCCGCTTCTTCCAAGGCCTGAGAAGCCTAATCCGGCTAGACCTGTCCCAGAATCGTCTG
CATACCCTCCTGCCATGCACCCTGGGCAACCTCCCCAAGAGCTTGCAGCTGCTGCGTCTC
CGTAACAATTACCTGGCCTTCTTCAATTGGAGCAGCCTGACCCTCCTGCCCAACCTGGAA
ACCCTGGACCTGGCTGGAAACCAGCTGAAGGCTCTGAGCAATGGCAGCCTGCCTTCTGGC
ACCCAGCTCCAGAGGCTGGACGTCAGCAGGAACAGCATCATCTTCGTGGTCCCTGGCTTC
TTTGCTCTGGCCACGAGGCTGCGAGAGCTCAACCTCAGTGCCAACGCCCTCAGGACAGTG
GAGCCCTCCTGGTTTGGTTTCCTAGCAGGCTCCCTTGAAGTCCTAGATGTGAGCGCCAAC
CCTCTGCACTGCGCCTGTGGGGCAGCCTTTGTGGACTTCCTGCTGCAGGTTCAGGCTGCC
GTGCCTGGTCTGCCCAGCCGCGTCAAGTGTGGCAGTCCGGGCCAGCTCCAGGGCCGCAGC
ATCTTCGCACAAGACCTGCGCCTCTGCCTGGACGAGTCCCTCTCCTGGGACTGTTTTGGT
CTCTCATTGCTGGTTGTGGCCCTGGGCCTGGCCATGCCTATGTTGCACCACCTCTGCGGC
TGGGACCTCTGGTACTGCTTCCACCTGGGCCTGGCCTGGCTGCCCCGGCGGGGGTGGCAG
CGGGGCGCGGATGCCCTGAGCTATGATGCCTTTGTGGTCTTCGACAAGGCACAGAGCGCA
GTGGCCGACTGGGTGTACAATGAACTGCGGGTGCGGCTAGAGGAGCGCCGTGGGCGCCGG
GCGCTCCGCCTGTGTCTGGAGGAGCGTGACTGGCTACCTGGCAAGACGCTGTTCGAAAAC
CTGTGGGCCTCAGTCTACAGCAGCCGCAAGATGCTGTTTGTGCTGGCCCACACGGACCAG
GTCAGTGGCCTCTTGCGTGCCAGCTTCCTGCTGGCCCAGCAGCGTCTGCTGGAGGACCGC
AAGGACGTTGTGGTGCTGGTAATCCTGAGCCCTGACGCCCGCCGTTCCCGTTACGTGCGG
CTGCGCCAGCGCCTCTGCCGCCAGAGTGTCCTCTTCTGGCCCCACCAGCCTAGTGGCCAG
CGCAGCTTCTGGGCCCAGCTAGGCATGGCCCTGACCAGGGACAACCGCCACTTCTATAAC
CAGAACTTCTGCCGGGGCCCGACGATGGCTGAG
>EqCa  ATDM01006161 REGION: 265..267, 1150..4242
ATGGGCCCTTGCCATGGTGCCCTGCAGCCCCTGTCTCTCCTGGTGCAGGCGGCCATGCTG
GCCGTGGCTCTGGCCCAAGGCACCCTGCCTCCCTTCCTGCCCTGTGAGCTCCAGCCCCAC
GGCCTGGTGAACTGCAACTGGCTGTTCCTGAAGTCCGTGCCCCACTTCTCAGCAGCAGCA
CCCCGGGACAATGTCACCAGCCTTTCCTTGCTCTCCAACCGCATCCACCACCTCCACGAC
TCCGACTTTGCCCAACTGTCCAACCTGCAGAAACTCAACCTCAAATGGAACTGCCCGCCA
GCCGGCCTCAGCCCCATGCACTTCCCCTGCCACATGACCATCGAGCCCAACACTTTCCTG
GCTGTACCCACCCTGGAGGAGCTGAACCTGAGCTACAACGGCATCATGACTGTGCCTGCC
CTGCCCAGCTCCCTCGTGTCCCTGATCCTGAGCCGCACCAACATCCTGCAGCTAGACCCC
ACCAGCCTCACGGGCCTGCATGCCCTGCGCTTCCTATACATGGATGGCAACTGCTACTAC
AAGAACCCCTGCGGGCGGGCCCTGGAGGTGGCCCCAGGCGCCCTCCTTGGCCTGGGCAAC
CTCACCCACCTGTCACTCAAGTACAACAACCTCACAACGGTGCCCCGCAGCCTGCCCCCT
AGCCTGGAGTACCTGCTGTTGTCCTACAACCACATTGTCACCCTGGCACCTGAGGACCTG
GCCAATCTGACTGCCCTGCGTGTGCTCGATGTGGGTGGAAACTGCCGCCGCTGTGACCAT
GCACGCAACCCCTGCGTGGAGTGCCCACATAAATTCCCCCAGCTGCACTCCGACACCTTC
AGCCACCTAAGCCGCCTAGAAGGCCTCGTGTTGAAGGATAGTTCTCTCTACCAGCTGAAC
CCCAGATGGTTCCGTGGCCTGGGCAACCTCACAGTGCTCGACCTGAGTGAGAACTTCCTC
TACGACTGCATCACCAAAACCAAGGCATTCCAGGGCCTGGCCCAGCTGCGAAGACTCAAC
TTGTCCTTCAATTACCATAAGAAGGTGTCCTTCGCCCACCTGACGCTGGCACCCTCCTTC
GGGAGCCTGCTCTCCCTGCAGGAACTGGACATGCATGGCATCTTCTTCCGCTCACTCAGC
CAGAAGACGCTCCAGCCACTGGCCCGCCTGCCCATGCTCCAGCGTCTGTATCTGCAGATG
AACTTCATCAACCAGGCCCAGCTCGGCATCTTCAAGGACTTCCCTGGTCTGCGCTACATA
GACCTGTCAGACAACCGCATCAGTGGAGCTGTGGAGCCGGTGGCCACCACAGGGGAGGTG
GATGGTGGGAAGAAGGTCTGGCTGACATCCAGGGACCTCACTCCAGGCCCACTGGACACC
CCCAGCTCTGAGGACTTCATGCCAAGCTGCAAGAACCTCAGCTTCACCTTGGACCTGTCA
CGGAACAACCTGGTAACAGTCCAGCCAGAGATGTTTGCCCAGCTCTCGCGCCTCCAGTGC
CTGCGCCTGAGCCACAACAGCATCTCGCAGGCGGTCAATGGCTCACAGTTCGTGCCACTG
ACCAGCCTGCAGGTGCTGGACTTGTCCCATAACAAACTGGACCTGTACCATGGGCGCTCG
TTTACGGAGCTGCCGCGACTGGAGGCCCTGGACCTCAGCTACAACAGCCAGCCCTTCAGC
ATGCGGGGTGTGGGCCACAACCTCAGCTTTGTGGCCCAGCTGCCCACCCTGCGCTACCTC
AGCCTGGCACACAATGGCATCCACAGCCGTGTGTCCCAGCAGCTCTGCAGCACCTCGCTG
TGGGCCCTGGACTTCAGCGGCAATTCCCTGAGCCAGATGTGGGCTGAGGGAGACCTCTAT
CTCCGCTTCTTCCAAGGCCTGAGAAGCCTAATCCGGCTAGACCTGTCCCAGAATCGTCTG
CATACCCTCCTGCCATGCACCCTGGGCAACCTCCCCAAGAGCTTGCAGCTGCTGCGTCTC
CGTAACAATTACCTGGCCTTCTTCAATTGGAGCAGCCTGACCCTCCTGCCCAACCTGGAA
ACCCTGGACCTGGCTGGAAACCAGCTGAAGGCTCTGAGCAATGGCAGCCTGCCTTCTGGC
ACCCAGCTCCAGAGGCTGGACGTCAGCAGGAACAGCATCATCTTCGTGGTCCCTGGCTTC
TTTGCTCTGGCCACGAGGCTGCGAGAGCTCAACCTCAGTGCCAACGCCCTCAGGACAGTG
GAGCCCTCCTGGTTTGGTTTCCTAGCAGGCTCCCTTGAAGTCCTAGATGTGAGCGCCAAC
CCTCTGCACTGCGCCTGTGGGGCAGCCTTTGTGGACTTCCTGCTGCAGGTTCAGGCTGCC
GTGCCTGGTCTGCCCAGCCGCGTCAAGTGTGGCAGTCCGGGCCAGCTCCAGGGCCGCAGC
ATCTTCGCACAAGACCTGCGCCTCTGCCTGGACGAGTCCCTCTCCTGGGACTGTTTTGGT
CTCTCATTGCTGGTTGTGGCCCTGGGCCTGGCCATGCCTATGTTGCACCACCTCTGCGGC
TGGGACCTCTGGTACTGCTTCCACCTGGGCCTGGCCTGGCTGCCCCGGCGGGGGTGGCAG
CGGGGCGCGGATGCCCTGAGCTATGATGCCTTTGTGGTCTTCGACAAGGCACAGAGCGCA
GTGGCCGACTGGGTGTACAATGAACTGCGGGTGCGGCTAGAGGAGCGCCGTGGGCGCCGG
GCGCTCCGCCTGTGTCTGGAGGAGCGTGACTGGCTACCTGGCAAGACGCTGTTCGAAAAC
CTGTGGGCCTCAGTCTACAGCAGCCGCAAGATGCTGTTTGTGCTGGCCCACACGGACCAG
GTCAGTGGCCTCTTGCGTGCCAGCTTCCTGCTGGCCCAGCAGCGTCTGCTGGAGGACCGC
AAGGACGTTGTGGTGCTGGTAATCCTGAGCCCTGACGCCCGCCGTTCCCGTTACGTGCGG
CTGCGCCAGCGCCTCTGCCGCCAGAGTGTCCTCTTCTGGCCCCACCAGCCTAGTGGCCAG
CGCAGCTTCTGGGCCCAGCTAGGCATGGCCCTGACCAGGGACAACCGCCACTTCTATAAC
CAGAACTTCTGCCGGGGCCCGACGATGGCTGAG
>TaIn TLR9 PVIE01001527
atGGGCCCTTGCCGCGGTGCCCTGCAGCCCCTGTCTCTCCTGGTGCAGGCGGCCGTGCTG
GCCATGGCCCTGGCCCAGGGCACCCTGCCTGCCTTCCTGCCCTGTGAGCTCCAGCCCCAC
GGCCTGGTGAACTGCAACTGGCTGTTCCTGAAGTCTGTGCCCCACTTCTCGGCAGCAGCG
CCCCGGGGCAATGTCACCAGCCTTTCCTTGCTCTCCAACCGTATCCACCACCTCCACAAC
TCCGACTTTGCCCACCTGTCCAGCCTGCGGAAACTCAACCTCAAATGGAACTGCCCACCA
GCCGGCCTCAGCCCCATGCACTTCCCCTGCCACATGACCATCGAGCCCAACACATTCCTG
GCCGTGCCCACCCTGGAGGAGCTGAACCTGAGCTACAACGGCATCACGACTGTGCCCGCC
CTGCCTGGCTCCCTCATGACCCTGATCCTGAGCCGCACCAACATCCTGCAGCTAGACCCC
ACCAGCCTCAAGGGCCTGCATGCCCTGCGCTTCCTATTCATGGATGGCAACTGCTACTAT
AAGAACCCCTGCGGGCGGGCACTGGAGGTGGCCCCAGGCGCCCTCTTTGGTCTGGGCAAC
CTCACCCACCTGTCACTCAAGTACAACAACCTCACGACAGTGCCCCGAAGCCTGCCCCCC
AGCCTGGAGTACTTGCTGTTGTCCTACAACCACATTGTCACCCTGGCACCTGAGGACCTG
GCCAATCTGACTGCCCTGCGTGTGCTTGACGTGGGTGGGAACTGCCGCCGCTGTGACCAC
GCCCGCAATCCCTGCGTGGAGTGCCCACGGACATTCCCCCAGCTGCACCCCGACACCTTC
AGCCACCTAAGCCACCTTGAAGGCCTTGTGTTGAAGGACAGTTCTCTCTACTGGCTGAAC
TCCAGCTGGTTCCGTGGCCTGGGCAACCTCACAGTGTTGGACCTGAGTGAGAACTTCCTC
TACGACTGCATCACCAAAACTACGGCCTTCCAGGGCCTGGCCCGGCTGCGCAGACTCAAC
CTGTCCTTCAATTACCACAAGAAGGTGTCCTTTGCCCACCTGCAGCTGGCACCCTCCTTT
GGGAGCCTGCTTTCCCTGCAGGAGCTGGACATGCACGGCATCTTCTTCCGCTCGCTCAGT
GAGAAGACACTCCAGCCCTTGGCCCACCTGCCCATGCTCCAGCGTCTGCATCTGCAGATG
AACTTCATCAACCAGGCCCAGCTCGGCATCTTCGGGGCCTTCCCTGGCCTGCGCTATGTG
GACCTGTCGGACAACCGCATCAGTGGAGCTGCGAAGCTGGTGGCCGCCACAGGGGAGGTG
GGTAGTGGGGAGAAAGTCTGGCTGCCGTCCGGGGACCTCACTCCAGGCCCACTGGACACC
CCCAGCTCTGAGGACTTCATGCCAAGCTGCAAGAACCTCAACTTCACCTTGGACCTGTCA
CGGAACAACCTGGTCACAGTCCAGCCAGAGATGTTTGCCCAGCTCTCGCGCCTCCAGTGC
CTGCGCCTGAGCCACAACAGCATCTCACAGGCAGTCAACGGCTCACAGTTCGTACCACTG
ACCAGCCTGCGGGTGCTGGACTTGTCCCATAACAAACTGGACCTGTACCACGGGCGCTCG
TTCACGGAGCTGCCGCGACTGGAGGCCCTGGACCTCAGCTACAACAGCCAGCCCTTCAGC
ATGCGGGGCGTGGGCCACAACCTCAGCTTTGTGGCCCAGCTGCCCGCCCTGCGCTACCTC
AGCCTGGCGCACAACGACATCCATAGCCGCGTGTCCCAGCAGCTCTGCAGCGCCTCGCTG
CGGGCCCTGGACTTCAGCGGCAATGCCCTGAGCCAGATGTGGGCTGAGGGAGACCTCTAT
CTCCGCTTCTTCCAAGGCCTGAGAAGCCTGATCCGGCTAGACCTGTCCCAGAATCGCCTA
CATATCCTCCTGCCGCGCACCCTGGACAACCTCCCCAAGACCTTGCGACTGCTGCGTCTC
CGTAACAATTACCTGGCCTTCTTCAACTGGAGCAGCCTGGCCTTTCTGCCCCAGCTGGAA
ACCTTGGACCTGGCTGGAAACCAGCTGAAGGCTCTGAGCAATGGCAGCCTGCCTAATGGC
ACCCAGCTCCAGAGACTGGACCTCAGCAGCAACAGCATCATCTTCGTGATCCCCGGCTTC
TTTGCTCTGGCCACAAGGCTGCGAGAGCTCAACCTCAGTGCCAACGCCCTCAAGACGGTG
GAGCCCTCCTGGTTTGGTTCCATAGCAGGCTCCCTTCAAGTCCTAGATGTAAGCGCCAAC
CCTCTGCACTGTGCCTGTGGGGCAGCCTTCGTGGACTTCCTGCTGCAGGTGCAGGCTGCC
GTGCCTGGTCTGCCCAGCCACGTCAGGTGTGGCAGTCCGGGCCAGCTCCAGGGCCGCAGC
ATCTTTGCGCAGGACCTGCGCCTCTGCCTGGATGAGACCCTCTCCTGGGACTGTTTCGGC
CTCTCGCTGCTGGCTGTGGCCCTGGCTCTGGCCGTGCCTATGCTGCACCACCTCTGTGGC
TGGGACCTCTGGTACTGCTTCCACCTGTGCCTGGCCTGGCTGCCTCGGCGGGGGAGGCGG
CGGGGCGCAGATGCCCTGCCCTACGATGCCTTCGTGGTCTTCGACAAGGCGCAGAGTGCA
GTGGCCGACTGGGTGTACAATGAGCTGCGGGTGCGGCTGGAGGAGCGCAGTGGGCGCCGG
GCGCTCAGTCTGTGTCTGGAGGAGCGTGACTGGCTACCTGGCAAGACGCTCTTCGAGAAC
CTATGGGCCTCAGTCTACAGCAGCCGCAAGACGCTGTTTGTGCTGGCCCACACGGACCGG
GTCAGCGGGCTCTTGCGTGCCAGCTTCCTGCTGGCCCAGCAGCGTCTGCTGGAGGACCGC
AAGGACGTTGTGGTGCTGGTGATCCTGCGCTCTGACACCCACCGCTCCCGTTACGTGCGG
CTGCGCCAGCGCCTTTGCCGCCAGAGCGTCCTCTTCTGGCCCCACCAGCCCAGTGGCCAG
CGCAGCTTCTGGGCCCAGCTGGGAGTGGCCCTGACCAGGGACAACCACCATTTCTATAAC
CAGAACTTCTGCCGGGGCCCCACAACAGCCGAA
>TaTe TLR9 PVID01000760.1:338387-341480 
ATGGGCCCTTGCCGCGGCGCCCTGCAGCCCCTGTCTCTCCTGGTGCAGGCGGCCGTGCTG
GCCATGGCCCTGGCCCAGGGCACCCTGCCTGCCTTCCTGCCCTGTGAGCTCCAGCCCCAC
GGCCTGGTGAACTGCAACTGGCTGTTCCTGAAGTCTGTGCCCCACTTCTCGGCAGCAGCA
CCCCGGGGCAATGTCACCAGCCTTTCCTTGCTCTCCAACCGTATCCACCACCTCCACAAC
TCCGACTTTGCCCACCTGTCCAGCCTGCGGAAACTCAACCTCAAATGGAACTGCCCACCA
GCCGGCCTCAGCCCCATGCACTTCCCCTGCCACATGACCATCGAGCCCAACACATTCCTG
GCTGTGCCCACCCTGGAGGAGCTGAACCTGAGCTACAACGGCATCACGACTGTGCCCGCC
CTGCCTGGCTCCCTCGTGACCCTGATCCTGAGCCGCACCAACATCCTGCAGCTAGACCCC
ACCAGCCTCAAGGGCCTGCATGCCCTGCGCTTCCTATTCATGGATGGCAACTGCTACTAT
AAGAACCCCTGCGGGCGGGCACTGGAGGTGGCCCCAGGCGCCCTCCTTGGTCTGGGCAAC
CTCACCCACCTGTCACTCAAGTACAACAACCTCACGACAGTGCCCCGAAGCCTGCCCTCC
AGCCTGGAGTACTTGCTGTTGTCCTACAACCACATTGTCACCCTGGCACCTGAGGACCTG
GCCAATCTGACTGCCCTGCGTGTGCTTGACGTGGGTGGGAACTGCCGCCGCTGTGACCAT
GCCCGCAATCCCTGCGTGGAGTGCCCACGGACATTCCCCCAGCTGCACCCCAACACCTTC
AGCCACCTAAGCCACCTCGAAGGCCTTGTGTTGAAGGACAGTTCTCTCTACTGGCTGAAC
TCCAGCTGGTTCCGTGGCCTGGGCAACCTCACAGTGTTGGACCTGAGTGAGAACTTCCTC
TACGACTGCATCACCAAAACTACGGCCTTCCAGGGCCTGGCCCAGCTGCGCAGACTCAAC
CTGTCCTTCAATTACCACAAGAAGGTGTCCTTTGCCCACCTGCAGCTGGCGCCCTCCTTT
GGGAGCCTGCTTTCCCTGCAGGAGCTGGACATGCACGGCATCTTCTTCCGCTCGCTCAGT
GAGAAGACGCTCCAGCCCTTGGCCCACCTGCCCATGCTCCAGCGTCTGCATCTGCAGATG
AACTTCATCAACCAGGCCCAGCTCGGCATCTTCGGGGCCTTCCCTGGCCTGCGCTATGTG
GACCTGTCGGACAACCGCATCAGTGGAGCTGCGAAGCTGGTGGCCGCCACAGGGGAGGTG
GGTAGTGGGGAGAAAGTCTGGCTGCCGTCCAGGGACCTCACTCCAGGCCCACTGGACACC
CCCAGCTCTGAGGACTTCATGCCAAGCTGCAAGAACCTCAACTTCACCTTGGACCTGTCA
CGAAACAACCTGGTCACAGTCCAGCCAGAGATGTTTGCCCAGCTCTCGCGCCTCCAGTGC
CTGCGCCTGAGCCACAACAGCATCTCACAGGCAGTCAACGGCTCACAGTTCGTACCACTG
ACCAGCCTGCGGGTGCTGGACTTGTCCCATAACAAACTGGACCTGTACCACGGGCGCTCG
TTCACGGAGCTGCCACGACTGGAGGCCCTGGACCTCAGCTACAACAGCCAGCCCTTCAGC
ATGCGGGGCGTGGGCCACAACCTCAGCTTTGTGGCCCAGCTGCCCGCCCTGCGCTACCTC
AGCCTGGCGCACAACGACATCCATAGCCGCGTGTCCCAGCAGCTCTGCAGCGCCTCGCTG
CGGGCCCTGGACTTCAGCGGCAATGCCCTGAGCCAGATGTGGGCTGAGGGAGACCTCTAT
CTCCGCTTCTTCCAAGGCCTGAGAAGCCTGATCCGGCTAGACCTGTCCCAGAATCGCCTA
CATATCCTCCTGCCGCGCACCCTGGACAACCTCCCCAAGAGCTTGCGACTGCTGCGTCTC
CGTAACAATTACCTGGCCTTCTTCAACTGGAGCAGCCTGGCCTTTCTGCCCCAGCTGGAA
ACCTTGGACTTGGCTGGAAACCAGCTGAAGGCTCTGAGCAATGGCAGCCTGCCTAATGGC
ACCCAGCTCCAGAGACTGGACCTCAGCAGCAACAGCATCATCTTCGTGATCCCCGGCTTC
TTTGCTCTGGCCACAAGGCTGCGAGAGCTCAACCTCAGTGCCAACGCCCTCAAGACGGTG
GAGCCCTCCTGGTTTGGTTCCATAGCAGGCTCCCTTCAAGTCCTAGATGTAAGCGCCAAC
CCTCTGCACTGTGCCTGTGGGGCAGCCTTCGTGGACTTCCTGCTGCAGGTGCAGGCTGCC
GTGCCTGGTCTGCCTAGCCACGTCAGGTGTGGCAGTCCGGGCCAGCTCCAGGGCCGCAGC
ATCTTTGCGCAGGACCTGCGCCTCTGCCTGGATGAGACCCTCTCCTGGGACTGTTTCGGC
CTCTCGCTGCTGGCTGTGGCCCTGGCCCTGGCCGTGCCTATGCTGCACCACCTCTGTGGC
TGGGACCTCTGGTACTGCTTCCACCTGTGCCTGGCCTGGCTGCCCCGGCGGGGGAGGCGG
CGGGGCGCAGATGCCCTGCCCTACGATGCCTTCGTGGTCTTCGACAAGGCGCAGAGTGCA
GTGGCCGACTGGGTGTACAATGAGCTGCGGGTGCAGCTGGAGGAGCGCAGTGGGCGCCGG
GCGCTCAGCCTGTGTCTGGAGGAGCGTGACTGGCTACCTGGCAAGACGCTCTTCGAGAAC
CTATGGGCCTCAGTCTACAGCAGCCGCAAGACGCTGTTTGTGCTGGCCCACACGGACCGG
GTCAGCGGGCTCTTGCGTGCCAGCTTCCTGCTGGCCCAGCAGCGTCTGCTGGAGGACCGC
AAGGACGTTGTGGTGCTGGTGATCCTGCGCTCTGACACCCACCGCTCCCGTTACGTGCGG
CTGCGCCAGCGCCTTTGCCGCCAGAGCGTCCTCTTCTGGCCCCACCAGCCCAGTGGCCAG
CGCAGCTTCTGGGCCCAGCTGGGGGTGGCCCTGACCAGGGACAACCACCACTTCTATAAC
CAGAACTTCTGCCGGGGCCCCACGACAGCCGAA
>RhUn TLR9 BOSQ02002635.1:255318-258408
ATGGGCCCCTGCCGCGGCGCCCTGCAGCCCCTGTCTCTCCTGGTCCTGGCGGCCGTGCTG
GCCGTGGCCCTGGCCCAGGGCACCTTGCCTGCCTTCCTGCCCTGTGAGCTCCAGCCCCAT
GGCCTGGTGAACTGCAACTGGCTGTTCCTGAAGTCCGTGCCCCACTTCTCGGCAGCAGCG
CCCCGAGGCAACATCACCAGCCTTTCCTTGCTCTCCAACCGCATCCACCACCTCCACAAC
TCCGACTTTGCCCACCTGTCCAGCCTGCGGAAACTCAATCTCAAGTGGAACTGCCCACCG
GCCGGCCTCAGCCCCATGCACTTCCCCTGCCACATGACCATTGAGCCCAACACCTTCCTG
GCCGTGCCCACCCTGGAGGAGCTAAACCTGAGCTACAATGGCATCACGACTGTGCCCGCC
CTGCCCAACTCCCTCGTGTCCCTGATCCTGAGCCGCACCAACATCCTGCAGCTAGACCCC
ACCAGCCTCAGGGGTCTGCATGCCCTGCGCTCCCTATTCATGGATGGCAACTGCTACTAC
AAGAACCCCTGCAAGCGGGCACTGGAGGTGGCCCCGGGCGCCCTGCTTGGCCTGGGCAAC
CTCACTCACCTGTCACTCAAGTACAACAACCTCACGATGGTGCCCCGCAGCCTGCCCCCC
AGCCTGGAGTACCTGCTGTTGTCCTACAACCACATTGTCACCCTGGCACCTGAGGACCTG
GCCAATCTGACTGCCCTGCGTGTTCTTGACATGGGTGGGAACTGCCGCCGCTGTGACCAT
GCCCGCAACCCCTGCGTGGAGTGCCCACGGAATTTCCCCCAGCTGCACCCCGATGCCTTC
AGCCACCTAAGCCACCTCGAAGGCCTCGTGTTGAAGGACAGTTCTCTCTACAAGCTGAAC
TCCAGCTGGTTCCGTGGCCTGGGCAACCTCACAGTGCTGGATCTGAGTGAGAACTTCCTC
TACGACTGCATCACCAAAACCACGGCCTTCCAGGGCCTGACCCAGCTGCGCAGACTCAAC
CTGTCCTTCAATTACCACAAGAAGGTGTCCTTCGCCCACAGGCAGCTGGCGCCCTCCTTC
GGGAGCCTGCTCTCCCTGCAGGAGCTGGACCTGCATGGCATCTTCTTCCGCTCGCTCAGC
GAGAAGACGCTCCAGCCCCTGGCCCACCTGCCCATGCTCCAGCGTCTGCATCTGCAGATG
AACTTCATCAACCAGGCCCAGCTCGGCATCTTCGGGGCCTTCCCCGGCCTGCGCTACGTG
GACCTGTCAGACAACCGCATCAGTGGAGCCCTGAAGCCGGTGGCCACCACAGGGGAGGCG
GATGGTGCGGAGAAGTCCTGGCTGCCGCTCAGCGACCTCACTCCAGGCCCACTGGACACC
CCCAGCTGTGAGGACTTCATGCCAAGCTGTGAGAACCTCAACTTCACCTTGGACCTGTCA
CGGAACAACCTGGTGACAGTCCAGCCAGAGATGTTTGCCCAGCTTTCGCGCCTCCAGTGC
CTGCGCCTGAGCCACAACAGCATCTCGCAGGCGGTCAACGGTTCACAGTTCGTGCCGCTG
ACCAGCCTTCGGGTGCTGGACTTGTCCCATAACAAACTGGACCTGTACCACGGGCGCTCG
TTCACGGAGCTGCCGCGACTGGAGGTCCTGGACCTCAGCTACAACAGCCAGCCCTTCAGC
ATGCAGGGTGTGGGCCACAACCTCAGCTTTGTGGCCCAGCTGCGCTCCCTACGCTACCTC
AGCCTGGCGCACAATGACATCCATAGCCGTGTGTCCCAGCAGCTCTGTAGCACCACGCTG
CAGGCCTTGGACTTCAGCGGCAATAACCTGAACCGGATGTGGGGTGAGGGAGACCTCTAT
CTCCAGTTCTTCCAAGGCCTGAGAAGCCTGATCCGGCTAGACCTGTCCCAGAATCGCCTA
CATATCCTCCTGCCACGCACCCTGGACAACCTCCCCAAGGGCTTGCGACTGCTGCGTCTC
CGTAACAATTACCTGGCCTTCTTCAATTGGAGCAGCCTGGCCTTCCTGCCCAAGCTGGAA
ACGCTGGACCTGGCTGGAAACCAGCTGAAGGCTCTGAGCAACGGCAGCCTGCCTAATGGC
ACCCAGCTTCAGAGGCTGGACGTCAGCAGCAACAGCATCATCTTCGTGGTCCCAGGCTTC
TTTGCTCTGGCCACGAGACTGCGAGAGCTCAACCTCAGTGCCAACGCCCTGAAGACGGTG
GAGCCCTCCTGGTTTGGTTCCCTAGCAGGCTCCCTTAAAGTCCTAGATGTGAGCGCCAAC
CCTCTGCACTGCGCCTGTGGGGCAGCCTTCGTGGACTTCCTGCTGCAGGTGCAGGCTGCC
GTGCCTGGTCTGCCTAGCCGCGTCAAGTGTGGCAGTCCGGGCCAGCTCCAGGGCCGCAGC
ATCTTCGCACAGGACCTGCGCCTCTGCCTAGACGAGACCCTCTCCTGGGACTGTTTCGGC
CTCTCGCTGCTGGTTGTGGCCCTGGGCCTGGCTGTACCTATGCTGCACCACCTCTGTGGC
TGGGACCTCTGGTACTGCTTCCACCTGGGCCTGGCTTGGCTGCCCCGGCGGGGCCGGCGG
CAGGGCATGGATGCCCTGCCCTATGACGCCTTTGTGGTCTTCGACAAGGCACAGAGTGCA
GTGGCTGACTGGGTGTACAATGAGCTGCGGGTGCGGCTAGAGGAGCGCCGTGGGCGCCGG
GCACTCCGCCTGTGTCTGGAGGAGCGTGACTGGCTACCTGGCAAGACGCTCTTTGAGAAC
CTGTGGGCCTCAGTCTACAGCAGCCGCAAGATGCTGTTTGTGCTGGCCCACACGGACCGG
GTCAGCGGCCTCTTGCGTGCCAGCTTCCTGCTGGCCCAGCAGCGTCTGCTGGAGGACCGC
AAGGATGTTGTGGTGCTGGTGATCCTGCGCCCTGACGCCCACTGCTCCCGTTACGTGCGG
CTGCGCCAGCGCCTCTGCCGCCAGAGCGTCCTCTTCTGGCCCCACCAGCCCAGTGGCCAG
CACAGCTTCTGGGCCCAGCTGGGGATGGCCCTGACCAGGGACAACCGCCACTTCTATAAC
CAGAACTTCTGCCGGGGCCCCACCCTGGCTGAA
>DiBi TLR9 CM036947.1:52885164-52888254
ATGGGCCCCTGCCGCGGCGCCCTGCAGCCCCTGTCTCTCCTGGTCCTGGCGGCCGTGCTG
GCTGTGGCCCTGGCCCAGGGCACCTTGCCTGCCTTCCTGCCCTGTGAGCTCCAGCCCCAT
GGCCTGGTGAACTGCAACTGGCTATTCCTGAAGTCCGTGCCGCACTTCTCGGCAGCAGCG
CCCCGAGGCAACATCACCAGCCTTTCCTTGCTCTCCAACCGTATCCACCACCTCCACAAC
TCCGACTTTGCCTACCTGTCCAGCCTGCGGAAACTCAACCTCAAGTGGAACTGCCCACCG
GCCGGCCTCAGCCCCATGCACTTCCCCTGCCACATGACCATCGAGCCCAACACCTTCCTG
GCTGTGCCCACCCTGGAGGAGCTGAACCTGAGCTACAATGGCATCACGACTGTGCCCGCC
CTGCCCAGCTCCCTCGTGTCCCTGATCCTGAGCCGCACCAACATCCTGCAGCTAGACCCC
ACCAGCCTCAGGGGTCTGCATGCCCTGCGCTCCCTATTCATGGATGGCAACTGCTACTAC
AAGAACCCCTGCGAGCGGGCACTGGAGGTGGCCCCGGGCGCCCTGCTTGGCCTGGGCAAC
CTCACTCACCTGTCACTCAAGTACAACAACCTCACGACGGTGCCCCGCAGCCTGCCCCCC
AGCCTGGAGTACCTGCTGTTGTCCTACAACCACATTGTCACCCTGGCACCTGAGGACCTG
GCCAATCTGACTGCCCTGCGTGTTCTTGACATGGGTGGGAACTGCCGCCGCTGTGACCAT
GCCCGCAACCCCTGCGTGGAGTGCCCACGGAATTTCCCCCAGCTGCACCCCGATGCCTTC
AGCCACCTAAGCCACCTCGAAGGCCTCGTGTTGAAGGATAGTTCTCTCTACAAGCTGAAC
TCCAGCTGGTTCCGTGGCCTGGGCAACCTCACAGTGCTGGATCTGAGTGAGAACTTCCTC
TACGACTGCATCACCAAAACCACGGCCTTCCAGGGCCTGACCCAGCTGCGCAGACTCAAC
CTGTCCTTCAATTACCACAAGAAGGTGTCCTTTGCCCACCGGCAGCTGGCGCCCTCCTTC
GGGAGCCTGCTCTCCCTGCAGGAGCTGGACCTGCATGGCATCTTCTTCCGCTCGCTCAGC
GAGAAGACGCTCCAGCCCCTGGCCCACCTACCCATGCTCCAGCGTCTGCATCTGCAGATG
AACTTCATCAACCAGGCCCAGCTCGGCATCTTCGGGGCCTTCCCCGGCCTGCGCTACGTG
GACCTGTCAGACAACCGCATCAGTGGAGCCCTGAAGCCGGTGGCCACCACAGGGGAGGCG
GATGGTGCAGAGAAGTTCTGGCTGCCGCCCAGCGACCTCACTCCAGGCCCACTGGACACC
CCAAGCTGTGAGGACTTCATGCCAAGCTGTGAGAACCTCAACTTCACCTTGGACCTGTCA
CGGAACAACCTGGTGACCGTCCAGCCAGAGATGTTTGCCCAGCTTTCGCGCCTCCAGTGC
CTGCGCCTGAGCCACAACAGCATCTCACAGGCGGTCAACGGTTCACAGTTCGTGCCGCTG
ACCAACCTTCGGGTGCTGGACTTGTCCCATAACAAACTGGACCTGTACCACGGGCGCTCG
TTCACGGAGCTGCCGCGACTGGAGGTCCTGGACCTCAGCTACAACAGCCAGCCCTTCAGC
ATGCAGGGTGTGGGCCACAACCTCAGCTTTGTGGCCCAGCTGCGCTCCTTGCGCTACCTC
AGCCTGGCGCACAACGACATCCATAGCCGTGTGTCCCAGCAGCTCTGCAGCACCACGCTG
CAGGCCTTGGACTTCAGCGGCAATAACCTGAACCGGATGTGGGGTGAGGGAGACCTCTAT
CTCCACTTCTTCCAAGGCCTGAGAAGCCTAATCCGGCTAGACCTGTCCCAGAATCGCCTA
CATATCCTCCTGCCACGCACCCTGGACAACCTCCCCAAGGGCTTGCGACTGCTGCGTCTC
CGTAACAATTACCTGGCCTTCTTCAATTGGAGCAGCCTGGCCTTCCTGCCCAAGCTGGAA
ACGCTGGACCTGGCTGGAAACCAGCTGAAGGCTCTAAGCAATGGCAGCCTGCCTAATGGC
ACCCAGCTTCAGAGGCTGGACGTCAGCAGCAACAGCATCATCTTCGTGGTCCCAGGCTTC
TTTGCTCTGGCCACGAGACTGCGAGAGCTCAACCTCAGTGCCAACGCCCTGAAGACGGTG
GAGCCCTCCTGGTTTGGTTCCCTAGCAGGCTCCCTTAAAGTCCTAGATGTGAGTGCCAAC
CCTCTGCACTGCGCCTGTGGGGCAGCCTTCGTGGACTTCCTGCTGCAGGTGCAGGCTGCC
GTGCCTGGTCTGCCCAGCCGCGTCAAGTGTGGCAGTCCGGGCCAGCTCCAGGGCCGCAGC
ATCTTTGCGCAGGACCTGCGCCTCTGCCTGGATGAGACCCTCTCCTGGGACTGTTTCGGC
CTCTCGCTGCTGGTTGTGGCCCTGGGCATGGCTGTACCTATGCTGCACCACCTCTGTGGC
TGGGACCTCTGGTACTGCTTCCACCTGGGCCTGGCCTGGCTGCCCCGGCGGGGGCGGCAG
CAGGGCGTGGATGCCCTGCCCTACGACGCCTTTGTGGTCTTCGACAAGGCACAGAGTGCA
GTGGCTGACTGGGTGTACAACGAGCTGCGGGTGCGGCTAGAGGAGCGCCGTGGGCGCCGG
GCACTCCGCCTGTGTCTGGAGGAGCGTGACTGGCTACCTGGCAAGACACTCTTTGAGAAC
CTGTGGGCCTCAGTCTACAGCAGCCGCAAGATGCTGTTTGTGCTGGCCCACACGGACCGG
GTCAGCGGCCTCTTGCGTGCCAGCTTCCTGCTGGCCCAGCAGCGTCTGCTGGAGGACCGC
AAGGACGTTGTGGTGCTGGTGATCCTGCGCCCTGACGCCCACTGCTCCCGTTACGTGCGG
CTGCGCCAGCGCCTCTGCCGCCAGAGCGTCCTCTTCTGGCCCCACCAGCCCAGTGGCCAG
CGCAGCTTCTGGGCCCAGCTGGGGATGGCCCTGACCAGGGACAACCGCCACTTCTATAAC
CAGAACTTCTGCCGGGGCCCCACCATGGCTGAA
>DiSu TLR9 PEKH010003248.1:336582-339672
ATGGGCCCCTGCCGTGGCGCCCTGCAGCCCCTGTCTCTCCTGGTCCTGGCGGCCGTGCTG
GCCGTGGCCCTGGCCCAGGGCACCTTGCCTGCCTTCCTGCCCTGTGAGCTCCAGCCCCAT
GGCCTGGTGAACTGCAACTGGCTGTTCCTGAAGTCTGTGCCCCACTTCTCGGCAGCAGCG
CCCCGAGGCAACATCACCAGCCTTTCCTTGCTCTCTAACCGCATCCACCACCTCCACAAC
TCCGACTTTGCCCACCTGTCCAGCCTGCGGAAACTCAACCTCAAGTGGAACTGCCCACCG
GCCGGCCTCAGCCCCATGCACTTCCCCTGCCACATGACCATCGAGCCCAACACCTTCCTG
GCCGTGCCCACCCTGGAGGAGCTGAACCTGAGCTACAATGGCATCACGACTGTGCCCGCC
CTGCCCAACTCCCTCGTGTCCCTGATCCTGAGCCGCACCAACATCCTGCAGCTAGACCCC
ACCAGCCTCAGGGGTCTGCATGCCCTGCGCTCCCTATTCATGGATGGCAACTGCTACTAC
AAGAACCCCTGCGAGCGGGCACTGGAGGTGGCCCCGGGCGCCCTGCTTGGCCTGGGCAAC
CTCACCCACCTGTCACTCAAGTACAACAACCTCACGACGGTGCCCCGCAGCCTCCCCCCC
AGCCTGGAGTACCTGCTGTTGTCCTACAACCACATTGTCACCCTGGCACCTGAGGACCTG
GCCAATCTGACTGCCCTGCGTGTTCTTGATATGGGTGGGAACTGCCGCCGCTGTGACCAT
GCCCGCAACCCCTGCGTGGAGTGCCCACGGAATTTCCCCCAGCTGCACCCCGATGCCTTC
AGCCACCTAAGCCACCTCGAAGGCCTCGTGTTGAAGGACAGTTCTCTCTACAAGCTGAAC
TCCAGCTGGTTCCGTGGCCTGGGCAACCTCACAGTGCTGGATCTGAGTGAGAACTTCCTC
TACGACTGCATCACCAAAACCACGGCCTTCCAGGGCCTGACCCAGCTGCGCAGACTCAAC
CTGTCCTTTAATTACCACAAGAAGGTGTCCTTCGCCCACCGGCAGCTGGCGCCCTCCTTC
GGGAGCCTGCTCTCCCTGCAGGAGCTGGACCTGCATGGCATCTTCTTCCGCTCGCTCAGC
GAGAAGACGCTCCAGCCCCTGGCCCACCTACCCATGCTCCAGCGTCTGCATCTGCAGATG
AACTTCATCAACGAGGCCCAGCTCAGCATCTTCGGGGCCTTCCCCGGCCTGCGCTACGTG
GACCTGTCAGACAACCGCATCAGTGGAGCCCTGAAGCCGGTGGCCACCACAGGGGAGGCA
GATGGTGCGGAGAAGTTCTGGCTGCTGCCCAGCGACCTCACTCCAGGCCCACTGGACACC
CCCAGCTGTGAGGACTTCATGCCAAGCTGTGAGAACCTCAACTTCACCTTGGACCTGTCA
CGGAACAACCTGGTGACAGTCCAGCCAGAGATGTTTGCCCAGCTTTCGCGCCTCCAGTGC
CTGCGCCTGAGCCACAACAGCATCTCGCAGGCGGTCAATGGTTCACAGTTCATGCCGCTG
ACCAACCTTCGGGTGCTGGACTTGTCCCATAACAAACTGGACCTGTACCATGGGCACTCG
TTCACAGAGCTGCCGCGACTGGAGGTCCTGGACCTCAGCTACAACAGCCAGCCCTTCAGC
ATGCAGGGTGTGGGCCACAACCTCAGCTTTGTGGCCCAGCTGCGCTCCCTGCGCTACCTC
AGCCTGGCGCACAACGACATCCATAGCCGTGTGTCCCAGCAGCTCTGCAGCACCACGCTG
CGGGCCTTGGACTTCAGCGGCAATAACCTGAACCGGATGTGGGGTGAGGGAGACCTCTAT
CTCCACTTCTTCCAAGGCCTGAGAAGCCTGATCCGGCTAGACCTGTCCCAGAATCGCCTA
CATATCCTCCTGCCACGCACCCTGGACAACCTCCCCAAGGGCTTGCGACTGCTGCGTCTC
CGTAACAATTACCTGGCCTTCTTCAATTGGAGCAGCCTGGCCTTCCTGCCCAAGCTGGAA
ATGCTGGACCTGGCTGGAAACCAGCTGAAGGCTCTGAGCAATGGCAGCCTGCCTAATGGC
ACCCAGCTTCAGAGGCTGGACGTCAGCAGCAACAGCATCATCTTCGTGGTCCCAGGCTTC
TTTGCTCTGGCCACGAGACTGCAAGAGCTCAACCTCAGTGCCAACGCCCTGAAGACGGTG
GAGCCCTCCTGGTTTGGTTCCCTAGCAGCCTCCCTTAAAGTCCTAGATGTGAGCGCCAAC
CCTCTGCACTGCGCCTGTGGGGCAGCCTTCGTGGACTTCCTGCTGCAGGTGCAGGCTGCC
GTGCCTGGTCTGCCCAGCCGCGTCAAGTGTGGCAGTCCGGGCCAGCTCCAGGGCCGCAGC
ATCTTCGCACAGGACCTGCGCCTCTGCCTGGACGAGACCCTCTCCTGGGACTGTTTCGGC
CTCTCGCTGCTGGTTGTGGCCCTGGGCCTGGCTGTACCTATGCTGCACCACCTCTGTGGC
TGGGACCTCTGGTACTGCTTCCACCTGGGCCTGGCCTGGCTGCCCCGGCGGGGACCGCGG
CGGGGTGTGGATGCCCTGCCCTACGACGCCTTTGTGGTCTTCGACAAGGCGCAGAGTGCA
GTGGCTGACTGGGTGTACAACGAGCTGCGGGTGTGGCTAGAGGAGCGCCGTGGGCGCCGG
GCACTCCGCCTGTGTCTGGAGGAGCGTGACTGGGTACCTGGCAAGACGCTCTTTGAGAAC
CTGTGGGCCTCAGTCTACAGCAGCCGCAAGATGCTGTTTGTGCTGGCCCACACGGACCGG
GTCAGCGGCCTCTTGCGTGCCAGCTTCCTGCTGGCCCAGCAGCGTCTGCTGGAGGACCGC
AAGGACGTTGTGGTGCTGGTGATCCTGCGCCCTGACGCCCACTGCTCCCGTTACGTGCGG
CTGCGCCAGCGCCTCTGCCGCCAGAGCGTCCTCTTCTGGCCCCACCAGCCCAGTGGCCAG
CGCAGCTTCTGGGCCCAGCTGGGGATGGCCCTGACAAGGGACAACCGCCACTTCTATAAC
CAGAACTTCTGCCGGGGCCCCACCATTGCTGAA
>CeSi lcl|NW_004454158.1_cds_XP_004419841.1_1 [gene=LOC106799927] [db_xref=GeneID:106799927] [protein=toll-like receptor 9] [protein_id=XP_004419841.1] [location=complement(join(49981079..49984171,49985038..49985040))] [gbkey=CDS]
ATGGGCCCCTGCCGCGGCGCCCTGCAGCCCCTGTCTCTCCTGGTCCTGGCGGCCGTGCTG
GCTGTGGCCCTGGCCCAGGGCTCCTTGCCTGCCTTCCTGCCCTGTGAGCTCCAGCCCCAT
GGCCTGGTGAACTGCAACTGGCTGTTCCTGAAGTCCGTGCCGCACTTCTCGGCAGCAGCG
CCCCGAGGCAACATTACCAGCCTTTCCTTGCTCTCCAACCGCATCCACCACCTCCACAAC
TCTGACTTTGCCTACCTGTCCAGCCTGCGGAAACTCAACCTCAAGTGGAACTGCCCACCG
GCCGGCCTCAGCCCCATGCACTTCCCCTGCCACATGACCATCGAGCCCAACACCTTCCTG
GCCGTGCCCACCCTGGAGGAGCTGAACCTGAGCTACAATGGCATCACGACTGTGCCCGCC
CTGCCCAACTCCCTCGTGTCCCTGATCCTGAGCCGCACCAATATCCTGCAGCTAGACCCC
ACCAGCCTCAGGGGTCTGCATGCCCTGCGCTCCCTATTCATGGATGGCAACTGCTACTAC
AAGAACCCCTGCGAGCGGGCACTGGAGGTGGCCCCGGGCGCCCTGCTTGGCCTGGGCAAC
CTCACTCACCTGTCACTCAAGTACAACAACCTCACGATGGTGCCCCGCAGCCTGCCCCCC
AGCCTGGAGTACTTGCTGTTGTCCTACAACCACATTGTCACCCTGGCACCTGAGGACCTG
GCCAATCTGACTGCCCTGCGTGTTCTTGACATGGGTGGGAACTGCCGCCGCTGTGACCAT
GCCCGCAACCCCTGCGTGGAGTGCCCACGGAATTTCCCCCAGCTGCACCCCGATGCCTTC
AGCCACCTAAGCCACCTCGAAGGCCTCGTGTTGAAGGATAGTTCTCTCTACAAGCTGAAC
TCCAGCTGGTTCCGTGGCCTGGGCAACCTCACAGTGCTGGATCTGAGTGAGAACTTCCTC
TACGACTGCATCACCAAAACCACGGCCTTCCAGGGCCTGACCCAGCTGCGCAGACTCAAC
CTGTCCTTCAATTACCACAAGAAGGTGTCCTTCGCCCACCGGCAGCTGGCGCCCTCCTTC
GGGAGCCTGCTTTCCCTGCAGGAGCTGGACCTGCATGGCATCTTCTTCCGCTCGCTCAGC
GAGAAGACGCTCCAGCCCCTGGCCCACCTACCCATGCTCCAGCGTCTGCATCTGCAGATG
AACTTCATCAACCAGGCCCAGCTCGGCATCTTCGGGGCCTTCCCCGGCCTGCGCTACGTG
GACCTGTCAGACAACCGCATCAGTGGAGTCCTGAAGCCGGTGGCCACCACAGGGGAGGCA
GATGGTGCAGAGAAGTTCTGGCTGCCGCCCAGCGACCTCACTCCAGGCCCACTGGACACC
CCAAGCTGTGAGGACTTCATGCCAAGCTGTGAGAACCTCAACTTCACCTTGGACCTGTCA
CGGAACAACCTGGTGACCGTCCAGCCAGAGATGTTTGCCCAGCTTTCGCGCCTCCAGTGC
CTGCGCCTGAGCCACAACAGCATCTCACAGGCGGTCAACGGTTCACAGTTCGTGCCGCTG
ACCAACCTTCGGGTGCTGGACTTGTCCCATAACAAACTGGACCTGTACCACGGGCGCTCG
TTCACGGAGCTGCCGCGACTGGAGGTCCTGGACCTCAGCTACAACAGCCAGCCCTTCAGC
ATGCAGGGTGTGGGCCACAACCTCAGCTTTGTGGCCCAGCTGCGCTCCCTGCGCTACCTC
AGCCTGGCGCACAACGACATCCATAGCCGTGTGTCCCAGCAGCTCTGCAGCACCACGCTC
CAGGCCTTGGACTTCAGCGGCAATAACCTGAACCGGATGTGGGGTGAGGGAGACCTCTAT
CTCCACTTCTTCCAAGGCCTGAGAAGCCTGATCCGGCTAGACCTGTCCCAGAATCGCCTA
CATATCCTCCTGCCACGCACCCTGGACAACCTCCCCAAGGGCTTGCGACTGCTGCGTCTC
CGTAACAATTACCTGGCCTTCTTCAATTGGAGCAGCCTGGCCTTCCTGCCCAAGCTGGAA
ACGCTGGACCTGGCTGGAAACCAGCTGAAGGCTCTGAGCAATGGCAGCCTGCCTAATGGC
ACCCAGCTTCAGAGGCTGGACGTCAGCAGCAACAGCATCATCTTCGTGGTCCCAGGCTTC
TTTGCTCTGGCCACGAGATTGCGAGAGCTCAACCTCAGTGCCAACGCCCTGAAGACGGTG
GAGCCCTCCTGGTTTGGTTCCCTAGCAGGCTCCCTTAAAGTCCTAGATGTGAGTGCCAAC
CCTCTGCACTGCGCCTGTGGGGCAGCCTTCGTGGACTTCCTGCTGCAGGTGCAGGCTGCC
GTGCCTGGTCTGCCCAGCCGCGTCAAGTGTGGCAGTCCAGGCCAGCTCCAGGGCCGCAGC
ATCTTTGCGCAGGACCTGCGCCTCTGCCTGGATGAGACCCTCTCCTGGGACTGTTTCGGC
CTCTCGCTGCTGGTTGTGGCCCTGGGCATGGCTGTACCTATGCTGCACCACCTCTGTGGC
TGGGACCTCTGGTACTGCTTCCACCTGGGCCTGGCCTGGCTGCCCCGGTGGGGGCGGCAG
CAGGGCGTGGATGCCCTGCCCTACGACGCCTTTGTGGTCTTCGACAAGGCACAGAGTGCA
GTGGCTGACTGGGTGTACAACGAGCTGCGGGTGCGGCTAGAGGAGCGCCGTGGGCGCCGG
GCACTCCGCCTGTGTCTGGAGGAGCGTGACTGGCTACCTGGCAAGACGCTCTTTGAGAAC
CTGTGGGCCTCAGTCTACAGCAGCCGCAAGATGCTGTTTGTGCTGGCCCACACGGACCGG
GTCAGCGGCCTCTTGCGTGCCAGCTTCCTGCTGGCCCAGCAGCGTCTGCTGGAGGACCGC
AAGGACGTTGTGGTGCTGGTGATCCTGCGCCCTGACGCCCACTGCTCCCGTTACGTGCGG
CTGCGCCAGCGCCTCTGCCGCCAGAGCGTCCTCTTCTGGCCCCACCAGCCCAGTGGCCAG
CGCAGCTTCTGGGCCCAGCTGGGGATGGCCCTGACCAGGGACAACCGCCACTTCTATAAC
CAGAACTTCTGCCGGGGCCCCACCATGGCTGAA
