# Supplementary material for: Twelve toll-like receptor (TLR) genes in the family Equidae – comparative genomics, selection and evolution
Source: Vet Res Commun. 2023 Oct 24;48(2):725–41. doi: 10.1007/s11259-023-10245-4 (PMC10998774; doi:10.1007/s11259-023-10245-4)
Supplement: Supplementary file 4 — Supplementary Material 4 [file 11259_2023_10245_MOESM4_ESM.xlsx]

## Sheet: domains
TLR	signal peptide	LRR domains	LRR C-terminal domain	transmembrane region	TIR domain
1	1-28	51-156, 356-519	528-581	585-605*	640-783
2	1-20	54-524	533-586	588-608	640-784
3	1-22	33-244, 250-378, 381-585, 612-649	645-697*	698-730	755-900
4	1-23	55-197, 205-225, 227-247, 253-282, 353-582	580-627*	634-654	676-817
5	1-20*	97-195, 198-226, 228-289, 292-546, 550-571	579-631*	640-660*	694-842
6	1-31*	54-161, 379-497, 499-520	529-582	587-607*	641-780
7	1-26*	48-173, 227-428, 497-768		841-861*	891-1036
8	1-18	62-308, 337-438, 484-504, 508-604, 607-771	769-814	825-845*	877-1013
9	1-25	43-387, 390-772		818-838	868-1007
10	1-19*	72-155, 351-513	522-574	577-597*	633-775
11	1-27**	129-199, 216-428, 431-454, 479-502, 575-622		718-738**	770-921
12	1-21**	144-164, 201-416, 441-623		707-727**	758-895
Supplementary Table 1. Domain range (AA) in TLRs 1-12 in the Equidae; domain position derived from *human and **murine sequences where necessary
The Toll-like receptor (TLR) genes in the family Equidae
Veterinary Research and Communications
Stejskalova K.1, Janova E.1,2, Splichalova P.1, Futas J.1,2, Oppelt J.2, Vodicka R.3, Horin P.1,2,*
1 Department of Animal Genetics, Faculty of Veterinary Medicine, University of Veterinary Sciences Brno, 61242 Brno, Czech Republic
2 CEITEC VETUNI, RG Animal Immunogenomics, University of Veterinary Sciences Brno, Brno, Czech Republic
3 Zoo Prague, Prague, Czech Republic
* corresponding author: horin@ics.muni.cz

## Sheet: varAA
TLR1	TLR2	TLR3	TLR4	TLR5	TLR6	TLR7	TLR8	TLR9	TLR10	TLR11	TLR12
S6T	T7M	V9I	P23S	D3N	I21M	N314K	F21S	T136M*	T117A	A96V*	L14F
L19F	N62D	R14K	E24D	G20R	M72V	V543A	G734S	Q405R	T191K*	S203P	S31F
D46N	A66T	L15V	M201T	D27N	G77R	E570Q	K865R	G416S	R208H	V287R	R32Q
R65Q	D88G	F114L	I226V	V41L	R89Q	R738H		I420V	D223E	S306C	G38R
H115N	S119A	T126A	T232I	S54G	L158F	L887P		G443W	L261I	S309P	A78T
E194K	L203G	Q136H	K268T	R106Q	V267I			V446F	I302V	G319C	Q113R
V240I	P210S	K144Q	R278H	H120Q*	I452V			G586S	M338I	V592L	A148R
T254S	P214L	R188H	G279R	F127S	A486V			R787H	S368P	V608A	L150S
H274Y	L227F	E203D	D310N	V135M	S496G			V788I	M426V	R629Q	Y255H
H290R	Y233H	F217L	K325Q	L144I	H516Q			M832L	T457A	G640E	A259V
M469T	T249P	I220V	N459H	K173R	S549G			L835F	F475L	I691M	V264I
S495R	T255K	S227F	I492V	C345G	N630H			Q860R	V492I	L708H	A265T
S548G	R326H	S230N	R524Q	A363T	R770H			R861W	T516S	K859M	P280L
L571V	R357Q	T258A	M538T	T379A	I777V			R861Q	G542V	R864H	G340E
H575P	R384H	F269V	Q615H	G412S	N792S			S970R	S548L	R875P	Q346K
V588I	E407A	N275T	M645V	K422T				H995Q	Q625E*		R356C
I606V	K422R	N287T	P822L	N530S				R1001C	F637L		P359S
N629H	K524E	V315A		A589T					N655K		M395K
R669Q	H579R	F349S		S615L					N681S*		L431S
I678V	R650W*	N373D		F617S					H685R		W436R
A679P	D741E,A	I435V		M626V					E704G		Q527E
I691T	E772K	F498S		K639Q					S716N		G539W*
A726G		V534I		L645S					W768L		W663R
F727S		V566F		C670S					T785M,A		R666W
N728D		A579V		V756L					S786C		S751G
I752S		I817L*		T774S							F757L
H769R		R874H		V811I							D759E
L773W											R784L
											R829H
											C834S
											R849H
											W874R*
											R877C
											V883M
											E893Q
Supplementary Table 2. Variable amino acid sites in TLR1-12 in the Equidae; *variation present in GenBank data only, SIFT important changes are in green

## Sheet: TLR1
	EqCa TLR1 NP 001243828.1	EqCa TLR1 ATDM01010321.1: 96064-100963	EqPr TLR1 XP 008518922.1	EqAs TLR1 XP 044623629.1	EqAs TLR1 PSZQ01007001.1 30941615-30939255	EqQu TLR1 XP 046512887.1	TLR1 Heq1	TLR1 Heq2	TLR1 Heq3	TLR1 Heq4	TLR1 Heq5	TLR1 Heq6	TLR1 Heq7	TLR1 Heq8	TLR1 Heq9	TLR1 Heq10	TLR1 Heq11	TLR1 Heq12	TLR1 Heq13	TLR1 Heq14	TLR1 Heq15	TLR1 Heq16	TLR1 Heq17	TLR1 Heq18	TLR1 Heq19	TLR1 Heq20	TLR1 Heq21	TLR1 Heq22	TLR1 Heq23
S6T	S	.	.	.	.	.	.	.	.	.	.	T	.	T	.	.	.	.	.	.	.	.	.	.	.	.	.	.	.
L19F	L	.	.	.	.	.	.	.	.	.	.	F	.	.	.	F	.	.	.	.	.	.	.	.	.	.	.	.	.
D46N	D	.	.	.	.	.	N	.	.	.	.	.	.	.	.	.	.	.	.	.	.	.	.	.	.	.	.	.	.
R65Q	R	.	.	.	.	.	.	.	.	.	Q	.	.	Q	Q	.	.	.	.	.	.	.	.	.	.	.	.	.	.
H115N	H	.	.	.	.	.	.	.	.	.	.	.	.	.	.	.	.	.	.	.	.	.	.	.	.	.	.	.	N
E194K	E	.	.	.	.	.	.	.	.	.	.	.	.	.	.	.	.	.	K	.	.	.	.	.	.	.	.	.	.
V240I	V	.	.	I	I	.	.	.	.	.	.	.	.	.	.	.	.	I	I	I	I	.	I	I	I	.	.	.	.
T254S	T	.	.	.	.	.	.	.	.	.	S	.	.	.	.	.	.	.	.	.	.	.	.	.	.	.	.	.	.
H274Y	H	.	.	Y	Y	.	.	.	.	.	.	.	.	.	.	.	.	Y	Y	Y	Y	.	Y	Y	Y	.	.	.	.
H290R	H	.	.	.	.	.	.	.	.	.	.	.	.	.	.	.	.	.	.	.	.	.	.	.	.	.	.	R	.
M469T	M	.	.	.	.	.	.	.	.	.	.	.	.	.	.	.	.	.	T	.	.	.	.	.	.	.	.	.	.
S495R	S	.	.	.	.	.	.	.	.	.	.	.	.	.	.	.	.	.	.	.	.	.	.	.	.	.	R	.	.
S548G	S	.	.	.	.	.	.	.	.	.	.	.	.	.	.	.	.	.	.	.	G	G	G	G	G	.	.	.	.
L571V	L	.	.	.	.	.	.	.	.	.	.	.	.	.	.	.	.	.	.	.	V	.	.	.	.	.	.	.	.
H575P	H	.	.	P	P	.	.	.	.	.	.	.	.	.	.	.	.	P	P	P	P	P	P	.	P	.	.	.	.
V588I	V	.	.	I	I	.	.	.	.	.	.	.	.	.	.	.	.	I	I	I	.	.	.	.	.	.	.	.	.
I606V	I	.	.	.	.	.	.	.	.	.	V	.	.	.	.	.	.	.	.	.	.	.	.	.	.	.	.	.	.
N629H	N	.	.	H	H	.	.	.	.	.	.	.	.	.	.	.	.	H	H	H	.	.	.	H	.	.	.	.	.
R669Q	R	.	.	.	.	.	.	.	.	.	.	.	Q	.	.	.	.	.	.	.	.	.	.	.	.	.	.	.	.
I678V	I	.	.	V	V	.	V	.	V	.	.	.	.	.	.	.	.	V	V	V	V	.	.	.	.	.	.	.	.
A679P	A	.	.	P	P	.	.	P	P	.	.	.	.	.	.	.	.	P	P	P	.	P	P	.	.	.	.	.	.
I691T	I	.	.	T	T	.	.	.	.	.	.	.	.	.	.	.	.	T	T	T	.	.	.	.	.	.	.	.	.
A726G	A	.	.	G	G	.	.	.	.	.	.	.	.	.	.	.	.	G	G	G	.	.	.	.	.	.	.	.	.
F727S	F	.	.	S	S	.	.	.	.	.	.	.	.	.	.	.	.	S	S	S	.	.	.	.	.	.	.	.	.
N728D	N	.	.	D	D	.	.	.	.	.	.	.	.	.	.	.	.	D	D	D	.	.	.	.	.	.	.	.	.
I752S	I	.	.	.	.	.	.	.	.	.	.	.	.	.	.	.	.	.	.	.	S	S	S	S	S	.	.	.	.
H769R	H	.	.	.	.	.	.	.	R	.	.	.	.	.	.	.	.	.	.	.	.	.	.	.	.	.	.	.	.
L773W	L	W	W	W	W	W	W	W	W	W	W	W	W	W	W	W	W	W	W	W	W	W	W	W	W	W	W	W	W
Variable amino acid sites in the Equidae																			Diversifying selection
																			SAAs
Substitution at pos 6 from S to T is predicted to be TOLERATED with a score of 0.77.																			S6T	Perissodactyla			Substitution at pos 6 from S to T is predicted to be TOLERATED with a score of 0.77.
Median sequence conservation: 4.32																			L97P	Perissodactyla			Median sequence conservation: 4.32
Sequences represented at this position:5																			Y309Q	Perissodactyla			Sequences represented at this position:5
																			Y309H	Perissodactyla
Substitution at pos 19 from L to F is predicted to be TOLERATED with a score of 0.28.																			N629H	Perissodactyla			Substitution at pos 97 from L to P is predicted to be TOLERATED with a score of 0.31.
Median sequence conservation: 3.52																			I630L	Perissodactyla			Median sequence conservation: 3.02
Sequences represented at this position:8																			I630V	Perissodactyla			Sequences represented at this position:18
																			A653S	Perissodactyla
Substitution at pos 46 from D to N is predicted to be TOLERATED with a score of 0.70.																			A653P	Perissodactyla			Substitution at pos 309 from Y to H is predicted to be TOLERATED with a score of 0.29.
Median sequence conservation: 3.02																			A653T	Perissodactyla			Median sequence conservation: 3.02
Sequences represented at this position:18																			A679P	Perissodactyla			Sequences represented at this position:18
																			I752S	Perissodactyla
Substitution at pos 65 from R to Q is predicted to be TOLERATED with a score of 0.71.																			I752T	Perissodactyla			Substitution at pos 629 from N to H is predicted to be TOLERATED with a score of 0.25.
Median sequence conservation: 3.02																			K756R	Perissodactyla			Median sequence conservation: 3.02
Sequences represented at this position:18																			K756L	Perissodactyla			Sequences represented at this position:18
																			I678V	Equidae
Substitution at pos 115 from H to N is predicted to be TOLERATED with a score of 0.29.																							Substitution at pos 630 from I to V is predicted to be TOLERATED with a score of 1.00.
Median sequence conservation: 3.02																							Median sequence conservation: 3.02
Sequences represented at this position:18																							Sequences represented at this position:18
Substitution at pos 194 from E to K is predicted to be TOLERATED with a score of 0.99.																							Substitution at pos 653 from A to T is predicted to be TOLERATED with a score of 0.14.
Median sequence conservation: 3.08																							Median sequence conservation: 3.02
Sequences represented at this position:16																							Sequences represented at this position:18
Substitution at pos 240 from V to I is predicted to be TOLERATED with a score of 0.60.																							Substitution at pos 678 from I to V is predicted to be TOLERATED with a score of 1.00.
Median sequence conservation: 3.02																							Median sequence conservation: 3.02
Sequences represented at this position:18																							Sequences represented at this position:18
Substitution at pos 254 from T to S is predicted to be TOLERATED with a score of 0.19.																							Substitution at pos 679 from A to P is predicted to be TOLERATED with a score of 1.00.
Median sequence conservation: 3.02																							Median sequence conservation: 3.02
Sequences represented at this position:18																							Sequences represented at this position:18
Substitution at pos 274 from H to Y is predicted to be TOLERATED with a score of 1.00.																							Substitution at pos 752 from I to T is predicted to be TOLERATED with a score of 1.00.
Median sequence conservation: 3.02																							Median sequence conservation: 3.02
Sequences represented at this position:18																							Sequences represented at this position:18
Substitution at pos 290 from H to R is predicted to be TOLERATED with a score of 0.37.																							Substitution at pos 756 from K to L is predicted to be TOLERATED with a score of 0.14.
Median sequence conservation: 3.02																							Median sequence conservation: 3.02
Sequences represented at this position:17																							Sequences represented at this position:18
Substitution at pos 469 from M to T is predicted to be TOLERATED with a score of 0.49.
Median sequence conservation: 3.02
Sequences represented at this position:18
Substitution at pos 495 from S to R is predicted to be TOLERATED with a score of 0.68.
Median sequence conservation: 3.02
Sequences represented at this position:18
Substitution at pos 548 from S to G is predicted to be TOLERATED with a score of 0.26.
Median sequence conservation: 3.02
Sequences represented at this position:18
Substitution at pos 571 from L to V is predicted to be TOLERATED with a score of 0.65.
Median sequence conservation: 3.02
Sequences represented at this position:18
Substitution at pos 575 from H to P is predicted to AFFECT PROTEIN FUNCTION with a score of 0.05.
Median sequence conservation: 3.02
Sequences represented at this position:18
Substitution at pos 588 from V to I is predicted to be TOLERATED with a score of 0.61.
Median sequence conservation: 3.02
Sequences represented at this position:18
Substitution at pos 606 from I to V is predicted to be TOLERATED with a score of 0.35.
Median sequence conservation: 3.02
Sequences represented at this position:18
Substitution at pos 629 from N to H is predicted to be TOLERATED with a score of 0.25.
Median sequence conservation: 3.02
Sequences represented at this position:18
Substitution at pos 669 from R to Q is predicted to be TOLERATED with a score of 0.42.
Median sequence conservation: 3.02
Sequences represented at this position:18
Substitution at pos 678 from I to V is predicted to be TOLERATED with a score of 1.00.
Median sequence conservation: 3.02
Sequences represented at this position:18
Substitution at pos 679 from A to P is predicted to be TOLERATED with a score of 1.00.
Median sequence conservation: 3.02
Sequences represented at this position:18
Substitution at pos 691 from I to T is predicted to AFFECT PROTEIN FUNCTION with a score of 0.00.
Median sequence conservation: 3.02
Sequences represented at this position:18
Substitution at pos 726 from A to G is predicted to be TOLERATED with a score of 0.91.
Median sequence conservation: 3.02
Sequences represented at this position:18
Substitution at pos 727 from F to S is predicted to be TOLERATED with a score of 1.00.
Median sequence conservation: 3.02
Sequences represented at this position:18
Substitution at pos 728 from N to D is predicted to be TOLERATED with a score of 1.00.
Median sequence conservation: 3.02
Sequences represented at this position:18
Substitution at pos 752 from I to S is predicted to be TOLERATED with a score of 0.97.
Median sequence conservation: 3.02
Sequences represented at this position:18
Substitution at pos 769 from H to R is predicted to be TOLERATED with a score of 0.95.
Median sequence conservation: 3.02
Sequences represented at this position:18
Substitution at pos 773 from L to W is predicted to be TOLERATED with a score of 1.00.
Median sequence conservation: 3.02
Sequences represented at this position:18

## Sheet: TLR2
	EqCa TLR2 NP 001075265.1	EqCa TLR2 ATDM01069987: 8085-10326 ATDM01028304.1: 50-162	EqQu TLR2 XP 046512962.1	EqAs TLR2 XP 044623009.1	EqAs TLR2 PSZQ01008133.1: 8821207-8823561	TLR2 Heq1	TLR2 Heq2	TLR2 Heq3	TLR2 Heq4	TLR2 Heq5	TLR2 Heq6	TLR2 Heq7	TLR2 Heq8	TLR2 Heq9	TLR2 Heq10	TLR2 Heq11	TLR2 Heq12	TLR2 Heq13	TLR2 Heq14	TLR2 Heq15	TLR2 Heq16	TLR2 Heq17	TLR2 Heq18	TLR2 Heq19	TLR2 Heq20	TLR2 Heq21	TLR2 Heq22	TLR2 Heq23	TLR2 Heq24
T7M	T	.	.	.	.	.	.	.	.	.	.	M	.	.	.	.	M	.	.	.	.	.	.	.	.	.	.	.	.
N62D	N	.	.	.	.	.	.	.	.	.	.	.	.	.	.	.	D	.	.	.	.	.	.	.	.	.	.	.	.
A66T	A	.	.	.	.	T	T	.	.	.	.	.	.	.	.	.	.	.	.	.	.	.	.	.	.	.	.	.	.
D88G	D	.	G	.	.	.	.	.	.	.	.	.	.	.	G	.	.	G	.	.	.	.	.	.	.	.	.	.	.
S119A	S	.	A	A	A	A	A	A	A	A	A	A	A	A	A	A	A	A	A	A	A	A	A	A	A	.	.	.	.
L203G	L	.	.	.	.	.	.	.	.	F	.	.	.	.	.	.	.	.	.	.	.	.	.	.	.	.	.	.	.
P210S	P	.	.	.	.	.	.	.	.	.	.	.	.	S	.	.	.	.	.	.	.	.	.	.	.	.	.	.	.
P214L	P	.	.	.	.	.	.	.	.	.	.	.	.	.	.	.	.	.	.	.	.	.	.	.	.	.	L	.	.
L227F	L	.	F	.	.	.	.	.	.	.	F	F	F	F	F	F	F	F	.	.	.	.	.	.	F	.	.	.	.
Y233H	Y	.	H	H	H	H	H	H	H	H	H	H	H	H	H	H	H	H	H	H	H	H	H	H	H	.	.	.	.
T249P	T	.	.	.	.	.	.	.	.	.	.	.	.	.	.	.	.	.	.	.	.	.	P	P	.	.	.	.	.
T255K	T	.	.	.	.	.	.	K	K	K	.	.	.	.	.	.	.	.	.	.	.	.	.	.	.	.	.	.	.
R326H	R	.	H	.	.	.	.	.	.	.	H	H	H	H	H	H	H	H	.	.	.	.	.	.	.	.	.	.	.
R357Q	R	.	Q	Q	Q	Q	Q	Q	Q	Q	Q	Q	Q	Q	Q	Q	Q	Q	Q	Q	Q	Q	Q	Q	Q	Q	Q	.	Q
R384H	R	.	.	.	.	.	.	.	H	.	.	.	.	.	.	.	.	.	.	.	.	.	.	.	.	.	.	.	.
E407A	E	.	.	.	.	.	.	.	.	.	.	.	.	A	.	.	.	.	.	.	.	.	.	.	.	.	.	.	.
K422R	K	.	.	.	.	.	R	.	.	.	.	.	.	.	.	.	.	.	.	.	.	.	.	.	.	.	.	.	.
K524E	K	.	.	E	E	.	.	.	.	.	.	.	.	.	.	.	.	.	E	E	E	E	.	.	.	.	.	.	.
H579R	H	.	.	.	.	.	.	.	.	.	.	.	.	.	.	.	.	.	.	.	.	.	.	.	.	.	.	.	R
R650W*	R	W	.	.	.	.	.	.	.	.	.	.	.	.	.	.	.	.	.	.	.	.	.	.	.	.	.	.	.
D741E,A	D	.	E	E	E	E	E	E	E	E	E	E	E	E	E	E	E	E	E	E	E	E	E	E	E	.	.	.	.
E772K	E	.	.	.	.	.	.	.	.	.	.	.	.	.	.	.	.	.	K	K	.	K	.	.	.	.	.	.	.
Variable amino acid sites in the Equidae																					Diversifying selection
																					SAAs
Substitution at pos 7 from T to M is predicted to be TOLERATED with a score of 0.30.																					S67R	Perissodactyla		Substitution at pos 67 from S to H is predicted to be TOLERATED with a score of 0.46.
Median sequence conservation: 3.64																					S67H	Perissodactyla		Median sequence conservation: 3.06
Sequences represented at this position:21																					T255K	Perissodactyla		Sequences represented at this position:23
																					L309V	Perissodactyla
Substitution at pos 62 from N to D is predicted to be TOLERATED with a score of 0.36.																					R326H	Perissodactyla		Substitution at pos 255 from T to K is predicted to AFFECT PROTEIN FUNCTION with a score of 0.04.
Median sequence conservation: 3.06																					R326Y	Perissodactyla		Median sequence conservation: 3.06
Sequences represented at this position:23																					L776F	Perissodactyla		Sequences represented at this position:23
Substitution at pos 66 from A to T is predicted to be TOLERATED with a score of 1.00.																								Substitution at pos 309 from L to V is predicted to be TOLERATED with a score of 1.00.
Median sequence conservation: 3.06																								Median sequence conservation: 3.06
Sequences represented at this position:23																								Sequences represented at this position:23
Substitution at pos 88 from D to G is predicted to be TOLERATED with a score of 0.27.																								Substitution at pos 326 from R to Y is predicted to be TOLERATED with a score of 1.00.
Median sequence conservation: 3.06																								Median sequence conservation: 3.06
Sequences represented at this position:23																								Sequences represented at this position:23
Substitution at pos 119 from S to A is predicted to be TOLERATED with a score of 0.16.																								Substitution at pos 776 from L to F is predicted to be TOLERATED with a score of 0.07.
Median sequence conservation: 3.33																								Median sequence conservation: 3.06
Sequences represented at this position:22																								Sequences represented at this position:23
Substitution at pos 203 from L to G is predicted to AFFECT PROTEIN FUNCTION with a score of 0.00.
Median sequence conservation: 3.06
Sequences represented at this position:23
Substitution at pos 210 from P to S is predicted to be TOLERATED with a score of 0.44.
Median sequence conservation: 3.06
Sequences represented at this position:23
Substitution at pos 214 from P to L is predicted to be TOLERATED with a score of 1.00.
Median sequence conservation: 3.33
Sequences represented at this position:22
Substitution at pos 227 from L to F is predicted to be TOLERATED with a score of 0.08.
Median sequence conservation: 3.06
Sequences represented at this position:23
Substitution at pos 233 from Y to H is predicted to be TOLERATED with a score of 0.60.
Median sequence conservation: 3.33
Sequences represented at this position:22
Substitution at pos 249 from T to P is predicted to be TOLERATED with a score of 0.23.
Median sequence conservation: 3.06
Sequences represented at this position:23
Substitution at pos 255 from T to K is predicted to AFFECT PROTEIN FUNCTION with a score of 0.04.
Median sequence conservation: 3.06
Sequences represented at this position:23
Substitution at pos 326 from R to H is predicted to be TOLERATED with a score of 0.53.
Median sequence conservation: 3.06
Sequences represented at this position:23
Substitution at pos 357 from R to Q is predicted to be TOLERATED with a score of 1.00.
Median sequence conservation: 3.06
Sequences represented at this position:23
Substitution at pos 384 from R to H is predicted to be TOLERATED with a score of 0.21.
Median sequence conservation: 3.64
Sequences represented at this position:21
Substitution at pos 407 from E to A is predicted to AFFECT PROTEIN FUNCTION with a score of 0.02.
Median sequence conservation: 3.33
Sequences represented at this position:22
WARNING!! This substitution may have been predicted to affect function just because
the sequences used were not diverse enough. There is LOW CONFIDENCE in this prediction.
Substitution at pos 422 from K to R is predicted to be TOLERATED with a score of 0.31.
Median sequence conservation: 3.06
Sequences represented at this position:23
Substitution at pos 524 from K to E is predicted to be TOLERATED with a score of 0.77.
Median sequence conservation: 3.06
Sequences represented at this position:23
Substitution at pos 579 from H to R is predicted to be TOLERATED with a score of 1.00.
Median sequence conservation: 3.06
Sequences represented at this position:23
Substitution at pos 650 from R to W is predicted to AFFECT PROTEIN FUNCTION with a score of 0.01.
Median sequence conservation: 3.06
Sequences represented at this position:23
Substitution at pos 741 from D to E is predicted to be TOLERATED with a score of 1.00.
Median sequence conservation: 3.06
Sequences represented at this position:23
Substitution at pos 772 from E to K is predicted to be TOLERATED with a score of 0.18.
Median sequence conservation: 3.06
Sequences represented at this position:23

## Sheet: TLR3
	EqCa TLR3 NP 001075267.1	EqQu TLR3 XP 046504800.1	EqAs TLR3 XP 014711256.2	EqAs TLR3 PSZQ01001874: 17456322..17463400 TLR3	EqPr TLR3 XP 008529020.1	EqCa TLR3 KL006186.1:34424-34654 34891-36745 38967-39160 41087-41527	TLR3 Hap 1	TLR3 Hap 2	TLR3 Hap 3	TLR3 Hap 4	TLR3 Hap 5	TLR3 Hap 6	TLR3 Hap 7	TLR3 Hap 8	TLR3 Hap 9	TLR3 Hap 10	TLR3 Hap 11	TLR3 Hap 12	TLR3 Hap 13	TLR3 Hap 14	TLR3 Hap 15	TLR3 Hap 16	TLR3 Hap 17	TLR3 Hap 18	TLR3 Hap 19	TLR3 Hap 20	TLR3 Hap 21	TLR3 Hap 22	TLR3 Hap 23	TLR3 Hap 24	TLR3 Hap 25	TLR3 Hap 26
V9I	V	I	I	I	.	.	I	I	I	I	I	I	I	I	I	I	I	I	I	I	I	I	I	I	I	I	I	.	.	.	.	.
R14K	R	.	.	.	.	.	.	.	.	.	.	.	K	.	.	.	.	.	.	.	.	.	.	.	.	.	.	.	.	.	.	.
L15V	L	.	.	.	.	.	.	.	.	.	.	.	.	.	.	.	.	.	.	.	.	.	.	.	V	V	V	.	.	.	.	.
F114L	F	L	L	L	.	.	L	L	L	L	L	L	L	L	L	L	L	L	L	L	L	L	L	L	L	L	L	.	.	.	.	.
T126A	T	.	.	.	.	.	.	.	.	.	.	.	.	.	.	.	.	.	.	.	.	.	.	A	A	A	A	.	.	.	.	.
Q136H	Q	.	.	.	.	.	H	H	.	.	.	.	.	H	.	.	.	.	.	.	.	.	.	.	.	.	.	.	.	.	.	.
K144Q	K	.	.	.	.	Q	.	.	.	.	.	.	.	.	.	.	.	.	.	.	.	.	.	.	.	.	.	.	.	Q	.	.
R188H	R	.	.	.	.	.	.	.	.	.	.	.	.	.	.	.	.	.	.	.	.	.	.	H	.	.	H	.	.	.	.	.
E203D	E	.	.	.	.	.	.	.	.	.	.	.	.	.	D	.	.	.	.	.	.	.	.	.	.	.	.	.	.	.	.	.
F217L	F	.	.	.	.	.	.	.	.	.	L	.	.	.	.	.	.	.	.	.	.	.	.	.	.	.	.	.	.	.	.	.
I220V	I	.	.	.	.	.	V	V	V	.	.	V	.	.	V	.	V	.	.	.	.	.	.	.	.	.	.	.	.	.	.	.
S227F	S	.	.	.	.	.	.	.	F	.	.	.	.	.	.	.	.	.	.	.	.	.	.	.	.	.	.	.	.	.	.	.
S230N	S	N	N	N	.	.	N	N	N	N	N	N	N	N	N	N	N	N	N	N	N	N	N	N	N	N	N	.	.	.	.	.
T258A	T	.	.	.	.	.	.	.	.	.	.	.	.	.	.	.	.	.	.	.	.	.	.	.	.	.	A	.	.	.	.	.
F269V	F	V	V	V	.	.	V	V	V	V	V	V	V	V	V	V	V	V	V	V	V	V	V	V	V	V	V	.	.	.	.	.
N275T	N	.	.	.	.	.	.	.	.	.	.	.	.	.	.	.	.	.	.	.	.	T	.	.	.	.	.	.	.	.	.	.
N287T	N	.	.	.	T	T	.	.	.	.	.	.	.	.	.	.	.	.	.	.	.	.	.	.	.	.	.	T	T	.	.	.
V315A	V	A	A	A	.	.	A	A	A	A	A	A	A	A	A	A	A	A	A	A	A	A	A	A	A	A	A	.	.	.	.	.
F349S	F	.	S	S	.	.	.	.	.	.	.	.	.	.	.	.	.	.	.	S	S	.	.	.	.	.	.	.	.	.	.	.
N373D	N	.	D	D	.	.	.	.	.	.	.	.	.	.	.	.	.	.	.	D	D	D	D	D	D	D	D	.	.	.	.	.
I435V	I	.	.	.	.	.	.	.	.	.	.	.	V	V	.	.	.	.	.	.	.	.	.	.	.	.	.	.	.	.	.	.
F498S	F	S	S	S	.	.	S	S	S	S	S	S	S	S	S	S	S	S	S	S	S	S	S	S	S	S	S	.	.	.	.	.
V534I	V	I	I	I	.	.	I	I	I	I	I	I	I	I	I	I	I	I	I	I	I	I	I	I	I	I	I	.	.	.	.	.
V566F	V	.	.	.	.	.	.	.	.	.	.	.	.	.	.	.	.	.	.	.	.	.	.	.	.	F	F	.	.	.	.	.
A579V	A	.	.	.	.	.	.	.	.	.	.	.	.	.	.	.	.	.	.	.	.	.	.	.	.	V	V	.	.	.	.	.
I817L*	I	L	.	.	.	.	.	.	.	.	.	.	.	.	.	.	.	.	.	.	.	.	.	.	.	.	.	.	.	.	.	.
R874H	R	H	H	H	.	.	H	H	H	H	H	H	H	H	H	H	H	H	H	H	H	H	H	H	H	H	H	.	.	.	.	.
Variable amino acid sites in the Equidae																		Diversifying selection
																		SAAs
Substitution at pos 9 from V to I is predicted to be TOLERATED with a score of 1.00.																		Q136H	both	Substitution at pos 136 from Q to H is predicted to be TOLERATED with a score of 0.30.
Median sequence conservation: 4.32																		K144Q	both	Median sequence conservation: 3.36
Sequences represented at this position:5																		R188H	Perissodactyla	Sequences represented at this position:7
																		N275T	Perissodactyla
Substitution at pos 14 from R to K is predicted to be TOLERATED with a score of 0.53.																		N287T	Perissodactyla	Substitution at pos 144 from K to Q is predicted to be TOLERATED with a score of 0.54.
Median sequence conservation: 4.32																		F349S	Perissodactyla	Median sequence conservation: 3.36
Sequences represented at this position:5																		A477S	Perissodactyla	Sequences represented at this position:7
																		F712I	Perissodactyla
Substitution at pos 15 from L to V is predicted to AFFECT PROTEIN FUNCTION with a score of 0.00.																		F712V	Perissodactyla	Substitution at pos 188 from R to H is predicted to be TOLERATED with a score of 0.34.
Median sequence conservation: 4.32																		F712T	Perissodactyla	Median sequence conservation: 3.36
Sequences represented at this position:5																				Sequences represented at this position:7
WARNING!! This substitution may have been predicted to affect function just because
the sequences used were not diverse enough. There is LOW CONFIDENCE in this prediction.
Substitution at pos 114 from F to L is predicted to be TOLERATED with a score of 1.00.
Median sequence conservation: 3.48
Sequences represented at this position:6
Substitution at pos 126 from T to A is predicted to be TOLERATED with a score of 0.11.
Median sequence conservation: 3.36
Sequences represented at this position:7
Substitution at pos 136 from Q to H is predicted to be TOLERATED with a score of 0.30.
Median sequence conservation: 3.36
Sequences represented at this position:7
Substitution at pos 144 from K to Q is predicted to be TOLERATED with a score of 0.54.
Median sequence conservation: 3.36
Sequences represented at this position:7
Substitution at pos 188 from R to H is predicted to be TOLERATED with a score of 0.34.
Median sequence conservation: 3.36
Sequences represented at this position:7
Substitution at pos 203 from E to D is predicted to be TOLERATED with a score of 0.55.
Median sequence conservation: 3.36
Sequences represented at this position:7
Substitution at pos 217 from F to L is predicted to AFFECT PROTEIN FUNCTION with a score of 0.00.
Median sequence conservation: 3.48
Sequences represented at this position:6
WARNING!! This substitution may have been predicted to affect function just because
the sequences used were not diverse enough. There is LOW CONFIDENCE in this prediction.
Substitution at pos 220 from I to V is predicted to be TOLERATED with a score of 0.18.
Median sequence conservation: 3.36
Sequences represented at this position:7
Substitution at pos 227 from S to F is predicted to be TOLERATED with a score of 0.48.
Median sequence conservation: 3.36
Sequences represented at this position:7
Substitution at pos 230 from S to N is predicted to be TOLERATED with a score of 0.81.
Median sequence conservation: 3.36
Sequences represented at this position:7
Substitution at pos 258 from T to A is predicted to be TOLERATED with a score of 0.44.
Median sequence conservation: 3.36
Sequences represented at this position:7
Substitution at pos 269 from F to V is predicted to be TOLERATED with a score of 0.56.
Median sequence conservation: 3.36
Sequences represented at this position:7
Substitution at pos 275 from N to T is predicted to AFFECT PROTEIN FUNCTION with a score of 0.04.
Median sequence conservation: 3.36
Sequences represented at this position:7
WARNING!! This substitution may have been predicted to affect function just because
the sequences used were not diverse enough. There is LOW CONFIDENCE in this prediction.
Substitution at pos 287 from N to T is predicted to be TOLERATED with a score of 0.57.
Median sequence conservation: 3.51
Sequences represented at this position:6
Substitution at pos 315 from V to A is predicted to be TOLERATED with a score of 0.95.
Median sequence conservation: 3.36
Sequences represented at this position:7
Substitution at pos 349 from F to S is predicted to be TOLERATED with a score of 0.33.
Median sequence conservation: 3.36
Sequences represented at this position:7
Substitution at pos 373 from N to D is predicted to be TOLERATED with a score of 0.67.
Median sequence conservation: 3.36
Sequences represented at this position:7
Substitution at pos 435 from I to V is predicted to be TOLERATED with a score of 1.00.
Median sequence conservation: 3.36
Sequences represented at this position:7
Substitution at pos 498 from F to S is predicted to be TOLERATED with a score of 0.30.
Median sequence conservation: 3.51
Sequences represented at this position:6
Substitution at pos 534 from V to I is predicted to be TOLERATED with a score of 1.00.
Median sequence conservation: 3.36
Sequences represented at this position:7
Substitution at pos 566 from V to F is predicted to be TOLERATED with a score of 0.22.
Median sequence conservation: 3.36
Sequences represented at this position:7
Substitution at pos 579 from A to V is predicted to be TOLERATED with a score of 1.00.
Median sequence conservation: 3.36
Sequences represented at this position:7
Substitution at pos 817 from I to L is predicted to be TOLERATED with a score of 0.47.
Median sequence conservation: 3.36
Sequences represented at this position:7
Substitution at pos 874 from R to H is predicted to be TOLERATED with a score of 1.00.
Median sequence conservation: 3.48
Sequences represented at this position:6

## Sheet: TLR4
	EqCa TLR4 NP 001093239.2	EqQu TLR4 XP 046496747.1	EqAs TLR4 XP 014685888.2	EqPr TLR4 XP 008535207.1	EqCa TLR4 ATDM01002102.1:8269-10543 13682-13855 17907-18001	TLR4 Heq1	TLR4 Heq2	TLR4 Heq3	TLR4 Heq4	TLR4 Heq5	TLR4 Heq6	TLR4 Heq7	TLR4 Heq8	TLR4 Heq9	TLR4 Heq10	TLR4 Heq11	TLR4 Heq12	TLR4 Heq13	TLR4 Heq14	TLR4 Heq15	TLR4 Heq16	TLR4 Heq17	TLR4 Heq18	TLR4 Heq19	TLR4 Heq20
P23S	P	.	.	S	.	.	.	.	.	.	.	.	.	.	.	.	.	.	.	.	.	.	.	.	S
E24D	E	.	.	.	.	D	.	.	.	.	.	.	.	.	.	.	.	.	.	.	.	.	.	.	.
M201T	M	T	T	.	.	T	T	T	T	T	T	T	T	T	T	T	T	T	T	T	.	.	.	.	.
I226V	I	.	.	.	.	.	.	.	.	.	.	.	.	.	.	.	.	.	V	V	.	.	.	.	.
T232I	T	.	.	.	.	.	.	.	.	.	.	.	.	I	.	.	.	.	.	.	.	.	.	.	.
K268T	K	.	.	.	.	.	.	.	T	.	.	.	.	.	.	.	.	.	.	.	.	.	.	.	.
R278H	R	.	.	.	.	.	.	.	.	.	.	.	.	.	.	.	H	.	.	.	.	.	.	.	.
G279R	G	.	.	.	.	.	.	.	.	.	.	.	.	.	.	R	.	.	.	.	.	.	.	.	.
D310N	D	N	N	N	N	N	N	N	N	N	N	N	N	N	N	N	N	N	N	N	.	N	N	N	N
K325Q	K	.	.	Q	Q	.	.	.	.	.	.	.	.	.	.	.	.	.	.	.	.	Q	Q	Q	Q
N459H	N	.	H	.	.	.	.	.	.	.	.	.	.	.	H	H	H	.	.	.	.	.	.	.	.
I492V	I	V	V	.	.	V	V	V	V	V	V	V	V	V	V	V	V	V	V	V	.	.	.	.	.
R524Q	R	.	.	.	.	.	.	Q	.	.	.	.	.	.	.	.	.	.	.	.	.	.	.	.	.
M538T	M	T	T	T	T	T	T	T	T	T	T	T	T	T	T	T	T	T	T	T	.	T	.	T	T
Q615H	Q	H	.	.	.	.	.	.	.	H	H	H	.	.	.	.	.	.	.	.	.	.	.	.	.
M645V	M	V	V	V	V	V	V	V	V	V	V	V	V	V	V	V	V	V	V	V	.	V	V	V	V
P822L	P	.	.	.	.	.	.	L	.	.	.	.	.	.	.	.	.	.	.	.	.	.	.	.	.
Variable amino acid sites in the Equidae																					Diversifying selection
																					SAAs
Substitution at pos 23 from P to S is predicted to be TOLERATED with a score of 0.27.																					T232I		Substitution at pos 232 from T to I is predicted to AFFECT PROTEIN FUNCTION with a score of 0.03.
Median sequence conservation: 3.91																					G279R		Median sequence conservation: 3.09
Sequences represented at this position:13																					R342Q		Sequences represented at this position:15
																					R342N
Substitution at pos 24 from E to D is predicted to be TOLERATED with a score of 0.31.																					R342K		Substitution at pos 279 from G to R is predicted to AFFECT PROTEIN FUNCTION with a score of 0.02.
Median sequence conservation: 3.91																					A395T		Median sequence conservation: 3.09
Sequences represented at this position:13																					A395R		Sequences represented at this position:15
																					A395S
Substitution at pos 201 from M to T is predicted to be TOLERATED with a score of 0.14.																					L614V		Substitution at pos 342 from R to K is predicted to be TOLERATED with a score of 0.95.
Median sequence conservation: 3.09																					L614S		Median sequence conservation: 3.09
Sequences represented at this position:15																					M645V		Sequences represented at this position:15
																					M645T
Substitution at pos 226 from I to V is predicted to be TOLERATED with a score of 0.17.																							Substitution at pos 395 from A to S is predicted to be TOLERATED with a score of 1.00.
Median sequence conservation: 3.09																							Median sequence conservation: 3.09
Sequences represented at this position:15																							Sequences represented at this position:15
Substitution at pos 232 from T to I is predicted to AFFECT PROTEIN FUNCTION with a score of 0.03.																							Substitution at pos 614 from L to S is predicted to be TOLERATED with a score of 0.50.
Median sequence conservation: 3.09																							Median sequence conservation: 3.09
Sequences represented at this position:15																							Sequences represented at this position:15
Substitution at pos 268 from K to T is predicted to be TOLERATED with a score of 0.22.																							Substitution at pos 645 from M to T is predicted to be TOLERATED with a score of 0.10.
Median sequence conservation: 3.09																							Median sequence conservation: 3.09
Sequences represented at this position:15																							Sequences represented at this position:15
Substitution at pos 278 from R to H is predicted to AFFECT PROTEIN FUNCTION with a score of 0.02.
Median sequence conservation: 3.09
Sequences represented at this position:15
Substitution at pos 279 from G to R is predicted to AFFECT PROTEIN FUNCTION with a score of 0.02.
Median sequence conservation: 3.09
Sequences represented at this position:15
Substitution at pos 310 from D to N is predicted to be TOLERATED with a score of 1.00.
Median sequence conservation: 3.09
Sequences represented at this position:15
Substitution at pos 325 from K to Q is predicted to be TOLERATED with a score of 0.54.
Median sequence conservation: 3.09
Sequences represented at this position:15
Substitution at pos 459 from N to H is predicted to be TOLERATED with a score of 0.39.
Median sequence conservation: 3.09
Sequences represented at this position:15
Substitution at pos 492 from I to V is predicted to be TOLERATED with a score of 1.00.
Median sequence conservation: 3.09
Sequences represented at this position:15
Substitution at pos 524 from R to Q is predicted to be TOLERATED with a score of 1.00.
Median sequence conservation: 3.09
Sequences represented at this position:15
Substitution at pos 538 from M to T is predicted to be TOLERATED with a score of 1.00.
Median sequence conservation: 3.09
Sequences represented at this position:15
Substitution at pos 615 from Q to H is predicted to AFFECT PROTEIN FUNCTION with a score of 0.04.
Median sequence conservation: 3.09
Sequences represented at this position:15
Substitution at pos 645 from M to V is predicted to be TOLERATED with a score of 0.61.
Median sequence conservation: 3.09
Sequences represented at this position:15
Substitution at pos 822 from P to L is predicted to AFFECT PROTEIN FUNCTION with a score of 0.04.
Median sequence conservation: 3.91
Sequences represented at this position:13
WARNING!! This substitution may have been predicted to affect function just because
the sequences used were not diverse enough. There is LOW CONFIDENCE in this prediction.

## Sheet: TLR5
	EqCa TLR5 XP 023488501.1	EqQu TLR5 XP 046535541.1	EqAs TLR5 XP 044618776.1	EqAs TLR5 PSZQ01002564.1:5137178-5139757	EqPr TLR5 XP 008531614.1	EqCa TLR5 ATDM01059051.1:13239-15890	TLR5 Heq1	TLR5 Heq2	TLR5 Heq3	TLR5 Heq4	TLR5 Heq5	TLR5 Heq6	TLR5 Heq7	TLR5 Heq8	TLR5 Heq9	TLR5 Heq10	TLR5 Heq11	TLR5 Heq12	TLR5 Heq13	TLR5 Heq14	TLR5 Heq15	TLR5 Heq16	TLR5 Heq17	TLR5 Heq18	TLR5 Heq19	TLR5 Heq20	TLR5 Heq21	TLR5 Heq22	TLR5 Heq23	TLR5 Heq24
D3N	D	.	.	.	.	.	.	.	.	.	.	.	.	N	.	.	.	.	.	.	.	.	.	.	.	.	.	.	.	.
G20R	G	.	.	.	.	.	.	.	.	.	.	.	.	.	.	.	.	.	.	.	.	.	.	.	.	R	.	.	.	.
D27N	D	.	N	N	.	.	.	N	N	.	.	.	.	.	.	.	.	.	.	.	.	.	.	.	.	.	.	.	.	.
V41L	V	.	.	.	.	.	.	.	.	.	.	.	L	L	L	L	.	L	.	.	.	.	.	.	.	.	.	.	.	.
S54G	S	G	.	.	.	.	.	.	.	.	.	.	.	.	.	.	.	.	.	.	G	G	G	G	G	G	G	G	.	.
R106Q	R	.	.	.	.	.	.	.	.	.	.	.	.	Q	.	Q	.	.	.	.	.	.	.	.	.	.	.	.	.	.
H120Q*	H	.	.	.	.	Q	.	.	.	.	.	.	.	.	.	.	.	.	.	.	.	.	.	.	.	.	.	.	.	.
F127S	F	.	.	.	.	.	.	.	.	.	.	S	.	.	.	.	.	.	.	.	.	.	.	.	.	.	.	.	.	.
V135M	V	.	.	.	.	.	.	.	.	.	M	M	.	.	.	.	.	.	.	.	.	.	.	.	.	.	.	.	.	.
L144I	L	.	.	.	.	.	.	.	.	.	.	.	.	.	.	.	.	.	.	.	.	.	.	.	.	.	.	.	.	I
K173R	K	.	.	.	.	.	.	.	.	.	.	.	.	.	.	.	.	.	.	.	.	.	.	.	.	.	.	.	R	.
C345G	C	G	G	G	.	.	.	G	G	.	G	G	G	G	G	G	G	G	.	.	G	G	G	G	G	G	G	G	G	G
A363T	A	.	.	.	.	.	.	.	.	.	.	.	.	.	.	.	.	.	.	.	.	T	.	.	.	.	.	.	.	.
T379A	T	.	.	.	.	.	.	.	.	.	.	.	.	.	.	.	.	.	.	.	.	.	.	.	.	.	A	.	.	.
G412S	G	S	.	.	.	.	.	.	.	.	.	.	.	.	.	.	.	.	.	.	.	S	.	.	.	.	.	S	.	.
K422T	K	T	T	T	.	.	.	T	T	.	T	T	T	T	T	T	T	T	.	.	T	T	T	T	T	T	T	T	T	T
N530S	N	S	S	S	S	S	.	S	S	.	S	S	S	S	S	S	S	S	S	S	S	S	S	S	S	S	S	S	S	S
A589T	A	.	.	.	.	.	.	.	.	.	.	.	.	.	.	.	.	T	.	.	.	.	.	.	.	.	.	.	.	.
S615L	S	.	.	.	.	.	L	.	.	.	.	.	.	L	.	.	.	.	.	.	.	.	.	.	.	.	.	.	.	.
F617S	F	S	S	S	.	.	.	S	S	.	S	S	S	S	S	S	S	S	.	.	S	S	S	S	S	S	S	S	S	S
M626V	M	.	V	V	.	.	.	V	V	.	.	.	.	.	.	.	.	.	.	.	.	.	.	.	.	.	.	.	.	.
K639Q	K	.	Q	Q	.	.	.	Q	Q	.	.	.	.	.	.	.	.	.	.	.	.	.	.	.	.	.	.	.	.	.
L645S	L	.	.	.	.	.	.	.	.	.	.	.	.	.	.	.	.	.	.	.	.	.	.	.	.	.	.	.	S	S
C670S	C	S	S	S	.	.	.	S	S	.	S	S	S	S	S	S	S	S	.	.	S	S	S	S	S	S	S	S	S	S
V756L	V	.	.	.	.	.	.	.	.	.	.	.	.	.	.	.	.	.	.	.	.	.	.	.	.	.	.	L	.	.
T774S	T	S	S	S	S	S	.	S	S	.	S	S	S	S	S	S	S	S	S	S	S	S	S	S	S	S	S	S	S	S
V811I	V	.	.	.	.	.	.	.	.	.	.	.	I	.	.	I	.	.	.	.	.	.	.	.	.	.	.	.	.	.
Variable amino acid sites in the Equidae																						Diversifying selection
																						SAAs
Substitution at pos 3 from D to N is predicted to be TOLERATED with a score of 1.00.																						S615L	Equidae				Substitution at pos 41 from V to L is predicted to be TOLERATED with a score of 0.11.
Median sequence conservation: 4.32																						V41L	Perissodactyla				Median sequence conservation: 3.32
Sequences represented at this position:3																						T379A	Perissodactyla				Sequences represented at this position:5
																						S465K	Perissodactyla
Substitution at pos 20 from G to R is predicted to be TOLERATED with a score of 0.32.																						V493S	Perissodactyla				Substitution at pos 379 from T to A is predicted to AFFECT PROTEIN FUNCTION with a score of 0.00.
Median sequence conservation: 4.32																						V493F	Perissodactyla				Median sequence conservation: 3.32
Sequences represented at this position:3																											Sequences represented at this position:5
																											WARNING!! This substitution may have been predicted to affect function just because
Substitution at pos 27 from D to N is predicted to AFFECT PROTEIN FUNCTION with a score of 0.00.																											the sequences used were not diverse enough. There is LOW CONFIDENCE in this prediction.
Median sequence conservation: 4.32
Sequences represented at this position:3																											Substitution at pos 465 from S to K is predicted to be TOLERATED with a score of 0.82.
WARNING!! This substitution may have been predicted to affect function just because																											Median sequence conservation: 3.32
the sequences used were not diverse enough. There is LOW CONFIDENCE in this prediction.																											Sequences represented at this position:5
Substitution at pos 41 from V to L is predicted to be TOLERATED with a score of 0.11.																											Substitution at pos 493 from V to F is predicted to be TOLERATED with a score of 0.35.
Median sequence conservation: 3.32																											Median sequence conservation: 3.32
Sequences represented at this position:5																											Sequences represented at this position:5
Substitution at pos 54 from S to G is predicted to AFFECT PROTEIN FUNCTION with a score of 0.04.																											Substitution at pos 615 from S to L is predicted to be TOLERATED with a score of 0.19.
Median sequence conservation: 3.32																											Median sequence conservation: 3.32
Sequences represented at this position:5																											Sequences represented at this position:5
WARNING!! This substitution may have been predicted to affect function just because
the sequences used were not diverse enough. There is LOW CONFIDENCE in this prediction.
Substitution at pos 106 from R to Q is predicted to be TOLERATED with a score of 1.00.
Median sequence conservation: 3.32
Sequences represented at this position:5
Substitution at pos 120 from H to Q is predicted to be TOLERATED with a score of 0.32.
Median sequence conservation: 3.32
Sequences represented at this position:5
Substitution at pos 127 from F to S is predicted to be TOLERATED with a score of 0.44.
Median sequence conservation: 3.32
Sequences represented at this position:5
Substitution at pos 135 from V to M is predicted to AFFECT PROTEIN FUNCTION with a score of 0.03.
Median sequence conservation: 3.45
Sequences represented at this position:4
WARNING!! This substitution may have been predicted to affect function just because
the sequences used were not diverse enough. There is LOW CONFIDENCE in this prediction.
Substitution at pos 144 from L to I is predicted to be TOLERATED with a score of 0.25.
Median sequence conservation: 3.32
Sequences represented at this position:5
Substitution at pos 173 from K to R is predicted to be TOLERATED with a score of 0.54.
Median sequence conservation: 3.32
Sequences represented at this position:5
Substitution at pos 345 from C to G is predicted to be TOLERATED with a score of 0.40.
Median sequence conservation: 3.32
Sequences represented at this position:5
Substitution at pos 363 from A to T is predicted to be TOLERATED with a score of 0.53.
Median sequence conservation: 3.32
Sequences represented at this position:5
Substitution at pos 379 from T to A is predicted to AFFECT PROTEIN FUNCTION with a score of 0.00.
Median sequence conservation: 3.32
Sequences represented at this position:5
WARNING!! This substitution may have been predicted to affect function just because
the sequences used were not diverse enough. There is LOW CONFIDENCE in this prediction.
Substitution at pos 412 from G to S is predicted to be TOLERATED with a score of 0.61.
Median sequence conservation: 3.32
Sequences represented at this position:5
Substitution at pos 422 from K to T is predicted to be TOLERATED with a score of 0.39.
Median sequence conservation: 3.32
Sequences represented at this position:5
Substitution at pos 530 from N to S is predicted to be TOLERATED with a score of 0.86.
Median sequence conservation: 3.32
Sequences represented at this position:5
Substitution at pos 589 from A to T is predicted to be TOLERATED with a score of 1.00.
Median sequence conservation: 3.32
Sequences represented at this position:5
Substitution at pos 615 from S to L is predicted to be TOLERATED with a score of 0.19.
Median sequence conservation: 3.32
Sequences represented at this position:5
Substitution at pos 617 from F to S is predicted to be TOLERATED with a score of 0.36.
Median sequence conservation: 3.32
Sequences represented at this position:5
Substitution at pos 626 from M to V is predicted to be TOLERATED with a score of 0.35.
Median sequence conservation: 3.32
Sequences represented at this position:5
Substitution at pos 639 from K to Q is predicted to be TOLERATED with a score of 0.46.
Median sequence conservation: 3.32
Sequences represented at this position:5
Substitution at pos 645 from L to S is predicted to AFFECT PROTEIN FUNCTION with a score of 0.02.
Median sequence conservation: 3.32
Sequences represented at this position:5
WARNING!! This substitution may have been predicted to affect function just because
the sequences used were not diverse enough. There is LOW CONFIDENCE in this prediction.
Substitution at pos 670 from C to S is predicted to be TOLERATED with a score of 0.19.
Median sequence conservation: 3.32
Sequences represented at this position:5
Substitution at pos 756 from V to L is predicted to be TOLERATED with a score of 0.47.
Median sequence conservation: 3.32
Sequences represented at this position:5
Substitution at pos 774 from T to S is predicted to be TOLERATED with a score of 0.77.
Median sequence conservation: 3.32
Sequences represented at this position:5
Substitution at pos 811 from V to I is predicted to be TOLERATED with a score of 1.00.
Median sequence conservation: 3.32
Sequences represented at this position:5

## Sheet: TLR6
	EqCa TLR6 NP 001244071.1	EqQu TLR6 XP 046512886.1	EqAs TLR6 XP 014682876.1	EqAs TLR6 PSZQ01007001.1: 30969791-30972181	EqPr TLR6 XP 008518916.1	EqCa TLR6 ATDM01036699.1:23853-26243	TLR6 Heq1	TLR6 Heq2	TLR6 Heq3	TLR6 Heq4	TLR6 Heq5	TLR6 Heq6	TLR6 Heq7	TLR6 Heq8	TLR6 Heq9	TLR6 Heq10	TLR6 Heq11	TLR6 Heq12	TLR6 Heq13	TLR6 Heq14	TLR6 Heq15	TLR6 Heq16	TLR6 Heq17	TLR6 Heq18	TLR6 Heq19	TLR6 Heq20
I21M	I	.	.	.	.	.	.	.	.	.	M	.	.	.	.	.	.	.	.	.	.	.	.	.	.	.
M72V	M	V	V	V	.	.	V	V	V	V	V	V	V	V	V	V	V	V	V	V	.	.	.	.	.	.
G77R	G	.	.	.	.	.	.	.	.	R	R	.	.	.	.	.	.	.	.	.	.	.	.	.	.	.
R89Q	R	.	.	.	.	.	.	.	Q	.	.	.	.	.	.	.	.	.	.	.	.	.	.	.	.	.
L158F	L	F	F	F	.	.	F	F	F	F	F	F	F	F	F	F	F	F	F	F	.	.	.	.	.	.
V267I	V	.	.	.	.	.	I	.	.	.	.	.	.	.	.	.	.	.	.	.	.	.	.	.	.	.
I452V	I	V	V	V	V	V	V	V	V	V	V	V	V	V	V	V	V	V	V	V	V	.	V	V	.	V
A486V	A	.	.	.	V	.	.	.	.	.	.	.	.	.	.	.	.	.	.	.	.	.	V	.	.	.
S496G	S	G	G	G	.	.	G	G	G	G	G	G	G	G	G	G	G	G	G	G	.	.	.	.	.	.
H516Q	H	Q	Q	Q	.	.	Q	Q	Q	Q	Q	Q	Q	Q	Q	Q	Q	Q	Q	Q	.	.	.	.	.	.
S549G	S	G	G	G	.	.	G	G	G	G	G	G	G	G	G	G	G	G	G	G	.	.	.	.	.	.
N630H	N	.	H	H	.	.	.	.	.	.	.	.	.	.	.	H	.	.	.	.	.	.	.	.	.	.
R770H	R	.	.	.	.	.	.	.	.	.	H	.	.	.	.	.	.	.	.	.	.	.	.	.	.	.
I777V	I	.	.	.	.	.	.	.	.	.	V	.	.	.	.	.	V	V	V	V	.	.	.	.	.	.
N792S	N	.	.	.	.	.	.	.	.	.	.	.	.	.	.	.	.	.	.	.	.	.	.	.	.	S
Variable amino acid sites in the Equidae																	Diversifying selection
																	SAAs
Substitution at pos 21 from I to M is predicted to AFFECT PROTEIN FUNCTION with a score of 0.05.																	G77R	Perissodactyla			Substitution at pos 77 from G to R is predicted to be TOLERATED with a score of 0.43.
Median sequence conservation: 3.44																	L158F	Perissodactyla			Median sequence conservation: 3.04
Sequences represented at this position:9																	T570M	Perissodactyla			Sequences represented at this position:12
WARNING!! This substitution may have been predicted to affect function just because
the sequences used were not diverse enough. There is LOW CONFIDENCE in this prediction.																					Substitution at pos 158 from L to F is predicted to be TOLERATED with a score of 0.15.
																					Median sequence conservation: 3.04
Substitution at pos 72 from M to V is predicted to be TOLERATED with a score of 0.15.																					Sequences represented at this position:12
Median sequence conservation: 3.04
Sequences represented at this position:12																					Substitution at pos 570 from T to M is predicted to AFFECT PROTEIN FUNCTION with a score of 0.02.
																					Median sequence conservation: 3.04
Substitution at pos 77 from G to R is predicted to be TOLERATED with a score of 0.43.																					Sequences represented at this position:12
Median sequence conservation: 3.04
Sequences represented at this position:12
Substitution at pos 89 from R to Q is predicted to be TOLERATED with a score of 1.00.
Median sequence conservation: 3.04
Sequences represented at this position:12
Substitution at pos 158 from L to F is predicted to be TOLERATED with a score of 0.15.
Median sequence conservation: 3.04
Sequences represented at this position:12
Substitution at pos 267 from V to I is predicted to be TOLERATED with a score of 0.97.
Median sequence conservation: 3.04
Sequences represented at this position:12
Substitution at pos 452 from I to V is predicted to be TOLERATED with a score of 0.62.
Median sequence conservation: 3.04
Sequences represented at this position:12
Substitution at pos 486 from A to V is predicted to be TOLERATED with a score of 0.22.
Median sequence conservation: 3.04
Sequences represented at this position:12
Substitution at pos 496 from S to G is predicted to be TOLERATED with a score of 0.47.
Median sequence conservation: 3.04
Sequences represented at this position:12
Substitution at pos 516 from H to Q is predicted to be TOLERATED with a score of 1.00.
Median sequence conservation: 3.04
Sequences represented at this position:12
Substitution at pos 549 from S to G is predicted to be TOLERATED with a score of 0.31.
Median sequence conservation: 3.14
Sequences represented at this position:11
Substitution at pos 630 from N to H is predicted to be TOLERATED with a score of 0.28.
Median sequence conservation: 3.04
Sequences represented at this position:12
Substitution at pos 770 from R to H is predicted to be TOLERATED with a score of 0.30.
Median sequence conservation: 3.04
Sequences represented at this position:12
Substitution at pos 777 from I to V is predicted to AFFECT PROTEIN FUNCTION with a score of 0.03.
Median sequence conservation: 3.04
Sequences represented at this position:12
Substitution at pos 792 from N to S is predicted to be TOLERATED with a score of 0.55.
Median sequence conservation: 3.56
Sequences represented at this position:4

## Sheet: TLR7
	EqCa TLR7 NP 001075240.1	EqQu TLR7 XP 046529515.1	EqAs TLR7 XP 014724205.1	EqPr TLR7 XP 008508001.1	EqCa TLR7 KL007970.1: 23417-26567	TLR7 Heq1	TLR7 Heq2	TLR7 Heq3	TLR7 Heq4	TLR7 Heq5	TLR7 Heq6	TLR7 Heq7	TLR7 Heq8	TLR7 Heq9	TLR7 Heq10	TLR7 Heq11	TLR7 Heq12	TLR7 Heq13	TLR7 Heq14	TLR7 Heq15	TLR7 Heq16	TLR7 Heq17
N314K	N	.	.	.	.	.	.	.	.	.	.	.	.	K	.	.	.	.	.	.	.	.
V543A	V	A	.	.	.	.	.	A	A	A	A	.	A	A	.	.	.	.	.	.	.	.
E570Q	E	.	.	.	.	Q	.	.	.	.	.	.	.	.	.	.	.	.	.	.	.	.
R738H	R	H	.	.	.	H	.	H	H	H	H	H	H	H	.	.	.	.	.	.	.	.
L887P	L	P	P	.	.	P	P	P	P	P	P	P	P	P	P	P	P	P	.	.	.	.
Variable amino acid sites in the Equidae																		Diversifying selection
																		SAAs
Substitution at pos 314 from N to K is predicted to be TOLERATED with a score of 0.93.																		V543A	Substitution at pos 543 from V to A is predicted to be TOLERATED with a score of 0.74.
Median sequence conservation: 3.09																		Q711M	Median sequence conservation: 3.09
Sequences represented at this position:12																			Sequences represented at this position:12
Substitution at pos 543 from V to A is predicted to be TOLERATED with a score of 0.74.																			Substitution at pos 711 from Q to M is predicted to AFFECT PROTEIN FUNCTION with a score of 0.00.
Median sequence conservation: 3.09																			Median sequence conservation: 3.09
Sequences represented at this position:12																			Sequences represented at this position:12
Substitution at pos 570 from E to Q is predicted to be TOLERATED with a score of 0.10.
Median sequence conservation: 3.09
Sequences represented at this position:12
Substitution at pos 738 from R to H is predicted to be TOLERATED with a score of 0.58.
Median sequence conservation: 3.09
Sequences represented at this position:12
Substitution at pos 887 from L to P is predicted to be TOLERATED with a score of 0.28.
Median sequence conservation: 3.09
Sequences represented at this position:12

## Sheet: TLR8
	EqCa TLR8 NP 001104771.1	EqQu TLR8 XP 046528745.1	EqAs TLR8 XP 044620394.1	EqPr TLR8 XP 008505434.1	EqCa TLR8 ATDM01031215.1: 8226-11342	TLR8 Heq1	TLR8 Heq2	TLR8 Heq3	TLR8 Heq4	TLR8 Heq5	TLR8 Heq6	TLR8 Heq7	TLR8 Heq8	TLR8 Heq9	TLR8 Heq10	TLR8 Heq11	TLR8 Heq12	TLR8 Heq13	TLR8 Heq14	TLR8 Heq15
F21S	F	S	.	.	.	.	.	.	S	S	S	.	.	.	.	.	.	.	.	.
G734S	G	S	.	.	.	.	.	.	S	S	.	.	.	.	.	.	.	.	.	.
K865R	K	.	.	.	.	.	.	.	.	.	.	.	.	.	.	R	.	.	.	.
Variable amino acid sites in the Equidae
Substitution at pos 21 from F to S is predicted to AFFECT PROTEIN FUNCTION with a score of 0.02.
Median sequence conservation: 3.45
Sequences represented at this position:4
WARNING!! This substitution may have been predicted to affect function just because
the sequences used were not diverse enough. There is LOW CONFIDENCE in this prediction.
Substitution at pos 734 from G to S is predicted to be TOLERATED with a score of 0.73.
Median sequence conservation: 3.09
Sequences represented at this position:12
Substitution at pos 865 from K to R is predicted to be TOLERATED with a score of 0.68.
Median sequence conservation: 3.09
Sequences represented at this position:12

[truncated: 4 more sheets: TLR9, TLR10, TLR11, TLR12]
