# Supplementary material for: Twelve toll-like receptor (TLR) genes in the family Equidae – comparative genomics, selection and evolution
Source: Vet Res Commun. 2023 Oct 24;48(2):725–41. doi: 10.1007/s11259-023-10245-4 (PMC10998774; doi:10.1007/s11259-023-10245-4)
Supplement: Supplementary file 6 — Supplementary Material 6 [file 11259_2023_10245_MOESM6_ESM.xlsx]

## Sheet: Caption
The Toll-like receptor (TLR) genes in the family Equidae
Veterinary Research and Communications
Stejskalova K.1, Janova E.1,2, Splichalova P.1, Futas J.1,2, Oppelt J.2, Vodicka R.3, Horin P.1,2,*
1 Department of Animal Genetics, Faculty of Veterinary Medicine, University of Veterinary Sciences Brno, 61242 Brno, Czech Republic
2 CEITEC VETUNI, RG Animal Immunogenomics, University of Veterinary Sciences Brno, Brno, Czech Republic
3 Zoo Prague, Prague, Czech Republic
* corresponding author: horin@ics.muni.cz
Table. Estimates of Evolutionary Divergence between Sequences
The number of base substitutions per site from between sequences are shown. Analyses were conducted using the Maximum Composite Likelihood model [1]. This analysis involved 40 nucleotide sequences. Codon positions included were 1st+2nd+3rd+Noncoding. All ambiguous positions were removed for each sequence pair (pairwise deletion option). There were a total of 2391 positions in the final dataset. E…
1. Tamura K., Nei M., and Kumar S. (2004). Prospects for inferring very large phylogenies by using the neighbor-joining method. Proceedings of the National Academy of Sciences (USA) 101:11030-11035.
2. Tamura K., Stecher G., and Kumar S. (2021). MEGA 11: Molecular Evolutionary Genetics Analysis Version 11. Molecular Biology and Evolution https://doi.org/10.1093/molbev/msab120.
Disclaimer: Although utmost care has been taken to ensure the correctness of the caption, the caption text is provided "as is" without any warranty of any kind. Authors advise the user to carefully check the caption prior to its use for any purpose and report any errors or problems to the authors immediately (www.megasoftware.net). In no event shall the authors and their employers be liable for a…
	Color code:	maximal divergence
		minimal divergence

## Sheet: TLR1
	EqGr_TLR1_heq1	EqGr_TLR1_heq2	EqQuAn_TLR1_heq4	EqQuAn_TLR1_heq5	EqQuBoe_TLR1_heq6	EqQuBoe_TLR1_heq7	EqQuBor_TLR1_heq10	EqQuBor_TLR1_heq11	EqQuCh_TLR1_heq8	EqQuCh_TLR1_heq9	EqHa_TLR1_heq3	EqAs_TLR1_heq14	EqAfSo_TLR1_heq13	EqAfSo_TLR1_heq12	EqHeKu_TLR1_heq18	EqHeKu_TLR1_heq19	EqKi_TLR1_heq15	EqKi_TLR1_heq16	EqKi_TLR1_heq17	EqPr_TLR1_heq20	EqPr_TLR1_heq22	EqPr_TLR1_heq23	EqCa_TLR1_heq20	EqCa_TLR1_heq21	EqCa_TLR1_heq22	EqCa_TLR1_NP_001243828.1	EqCa_TLR1_ATDM01010321.1:_96064-100963	EqPr_TLR1_XP_008518922.1	EqAs_TLR1_XP_044623629.1	EqAs_TLR1_PSZQ01007001.1_30941615-30939255	EqQu_TLR1_XP_046512887.1	TaIn_TLR1_PVIE01002705.1:28853-31210	TaTe_TLR1_PVID01005798.1:59099-61456	RhUn_TLR1_BOSQ02005794.1:477295-479661	DiBi_TLR1_CM036953.1:31922719-31925085	DiSu_TLR1_PEKH010002443.1:1125503-1127869	CeSi_TLR1_XP_004419033.1	BoTa_TLR1_FJ147090.1	HoSa_TLR1_NP_003254.2	MuMu_TLR1_NM_001276445.1
EqGr_TLR1_heq1
EqGr_TLR1_heq2	0.00212512
EqQuAn_TLR1_heq4	0.00212452	0.000848958
EqQuAn_TLR1_heq5	0.00297652	0.00169917	0.00169869
EqQuBoe_TLR1_heq6	0.00255082	0.00127413	0.00127377	0.00212452
EqQuBoe_TLR1_heq7	0.00212444	0.000848925	0.000848688	0.00169862	0.00127373
EqQuBor_TLR1_heq10	0.0025501	0.00127377	0.00127342	0.00212393	0.000848958	0.00127337
EqQuBor_TLR1_heq11	0.00212444	0.000848925	0.000848688	0.00169862	0.00127373	0.000848656	0.00127337
EqQuCh_TLR1_heq8	0.00255072	0.00127408	0.00127373	0.00127408	0.000848688	0.00127368	0.00169875	0.00127368
EqQuCh_TLR1_heq9	0.00212444	0.000848925	0.000848688	0.000848925	0.00127373	0.000848656	0.00127337	0.000848656	0.000424366
EqHa_TLR1_heq3	0.00255072	0.00127327	0.00212385	0.00297557	0.00255001	0.00212376	0.00254929	0.00127368	0.00254991	0.00212376
EqAs_TLR1_heq14	0.00726	0.00596898	0.00682726	0.00768636	0.00725795	0.006827	0.0072559	0.00597089	0.00725767	0.006827	0.00554135
EqAfSo_TLR1_heq13	0.00854772	0.00725358	0.00811357	0.00897428	0.0085453	0.00811326	0.00854289	0.0072559	0.00854497	0.00811326	0.00682534	0.00127337
EqAfSo_TLR1_heq12	0.00682919	0.00553958	0.00639704	0.00725535	0.00682726	0.0063968	0.00682534	0.00554135	0.006827	0.0063968	0.00511229	0.000424366	0.00169875
EqHeKu_TLR1_heq18	0.00468484	0.00340373	0.00340278	0.00425661	0.00383022	0.00340265	0.00382914	0.00255082	0.00383007	0.00340265	0.00383007	0.00511373	0.00639704	0.00468502
EqHeKu_TLR1_heq19	0.0051119	0.00383007	0.003829	0.00468334	0.00425677	0.00382885	0.00425558	0.00297664	0.00425661	0.00382885	0.00425661	0.00554114	0.00682508	0.0051121	0.00127408
EqKi_TLR1_heq15	0.00425797	0.00383007	0.003829	0.00468334	0.00425677	0.00382885	0.00425558	0.00297664	0.00425661	0.00382885	0.00340373	0.00554469	0.00682945	0.00511536	0.00212579	0.00169917
EqKi_TLR1_heq16	0.00383115	0.00169917	0.00255082	0.0034036	0.00297758	0.00255072	0.00297675	0.00169971	0.00297747	0.00255072	0.00212444	0.00596898	0.00725358	0.00553958	0.00255163	0.00212452	0.00212452
EqKi_TLR1_heq17	0.00554093	0.00340265	0.00425677	0.0051119	0.00468502	0.00425661	0.0046837	0.00340373	0.00468484	0.00425661	0.00382885	0.0051121	0.006395	0.00468352	0.00169971	0.00127368	0.00212512	0.00169869
EqPr_TLR1_heq20	0.00297747	0.00169971	0.00169923	0.00255072	0.0021252	0.00169917	0.0021246	0.000849195	0.00212512	0.00169917	0.00212512	0.00597089	0.0072559	0.00554135	0.00255082	0.00297664	0.0038313	0.00255235	0.00340373
EqPr_TLR1_heq22	0.0034036	0.00212512	0.00212452	0.00297652	0.00255082	0.00212444	0.0025501	0.00127408	0.00255072	0.00212444	0.00255072	0.00639885	0.00768448	0.00596898	0.00297664	0.00340265	0.00425797	0.00297842	0.00383007	0.000424231
EqPr_TLR1_heq23	0.00340469	0.00212579	0.0021252	0.00297747	0.00255163	0.00212512	0.00255092	0.00127449	0.00255154	0.00212512	0.00255154	0.00640089	0.00768695	0.00597089	0.00297758	0.00340373	0.00425933	0.00297937	0.0038313	0.000424366	0.000848925
EqCa_TLR1_heq20	0.00297747	0.00169971	0.00169923	0.00255072	0.0021252	0.00169917	0.0021246	0.000849195	0.00212512	0.00169917	0.00212512	0.00597089	0.0072559	0.00554135	0.00255082	0.00297664	0.0038313	0.00255235	0.00340373	0	0.000424231	0.000424366
EqCa_TLR1_heq21	0.00340469	0.00212579	0.0021252	0.00297747	0.00255163	0.00212512	0.00255092	0.00127449	0.00255154	0.00212512	0.00255154	0.00640089	0.00768695	0.00597089	0.00297758	0.00340373	0.00425933	0.00297937	0.0038313	0.000424366	0.000848925	0.000849195	0.000424366
EqCa_TLR1_heq22	0.0034036	0.00212512	0.00212452	0.00297652	0.00255082	0.00212444	0.0025501	0.00127408	0.00255072	0.00212444	0.00255072	0.00639885	0.00768448	0.00596898	0.00297664	0.00340265	0.00425797	0.00297842	0.00383007	0.000424231	0	0.000848925	0.000424231	0.000848925
EqCa_TLR1_NP_001243828.1	0.00340469	0.00212579	0.0021252	0.00297747	0.00255163	0.00212512	0.00255092	0.00127449	0.00255154	0.00212512	0.00255154	0.00640089	0.00768695	0.00597089	0.00297758	0.00340373	0.00425933	0.00297937	0.0038313	0.000424366	0.000848925	0.000849195	0.000424366	0.000849195	0.000848925
EqCa_TLR1_ATDM01010321.1:_96064-100963	0.00297747	0.00169971	0.00169923	0.00255072	0.0021252	0.00169917	0.0021246	0.000849195	0.00212512	0.00169917	0.00212512	0.00597089	0.0072559	0.00554135	0.00255082	0.00297664	0.0038313	0.00255235	0.00340373	0	0.000424231	0.000424366	0	0.000424366	0.000424231	0.000424366
EqPr_TLR1_XP_008518922.1	0.00297747	0.00169971	0.00169923	0.00255072	0.0021252	0.00169917	0.0021246	0.000849195	0.00212512	0.00169917	0.00212512	0.00597089	0.0072559	0.00554135	0.00255082	0.00297664	0.0038313	0.00255235	0.00340373	0	0.000424231	0.000424366	0	0.000424366	0.000424231	0.000424366	0
EqAs_TLR1_XP_044623629.1	0.00726	0.00596898	0.00682726	0.00768636	0.00725795	0.006827	0.0072559	0.00597089	0.00725767	0.006827	0.00554135	0	0.00127337	0.000424366	0.00511373	0.00554114	0.00554469	0.00596898	0.0051121	0.00597089	0.00639885	0.00640089	0.00597089	0.00640089	0.00639885	0.00640089	0.00597089	0.00597089
EqAs_TLR1_PSZQ01007001.1_30941615-30939255	0.00726	0.00596898	0.00682726	0.00768636	0.00725795	0.006827	0.0072559	0.00597089	0.00725767	0.006827	0.00554135	0	0.00127337	0.000424366	0.00511373	0.00554114	0.00554469	0.00596898	0.0051121	0.00597089	0.00639885	0.00640089	0.00597089	0.00640089	0.00639885	0.00640089	0.00597089	0.00597089	0
EqQu_TLR1_XP_046512887.1	0.00297569	0.00169869	0.00169821	0.0025492	0.00212393	0.00169815	0.00127332	0.000848688	0.00212385	0.00169815	0.00212385	0.00682726	0.00811357	0.00639704	0.00340278	0.003829	0.003829	0.00255082	0.00340386	0.00169923	0.00212452	0.0021252	0.00169923	0.0021252	0.00212452	0.0021252	0.00169923	0.00169923	0.00682726	0.00682726
TaIn_TLR1_PVIE01002705.1:28853-31210	0.0622582	0.0617777	0.0617592	0.0626966	0.0622395	0.0617567	0.0622209	0.0617567	0.062237	0.0617567	0.062237	0.065556	0.0669477	0.0650722	0.0631565	0.0636165	0.0636598	0.0631969	0.0631779	0.0607977	0.0612562	0.0612769	0.0607977	0.0612769	0.0612562	0.0612769	0.0607977	0.0607977	0.065556	0.065556	0.0617592
TaTe_TLR1_PVID01005798.1:59099-61456	0.062753	0.0622718	0.0622532	0.0622718	0.0627342	0.0622507	0.0617912	0.0622507	0.0618122	0.0613319	0.0627317	0.066055	0.0674482	0.0655705	0.0636521	0.0641126	0.0641563	0.0636928	0.0636737	0.0612903	0.0617493	0.0617702	0.0612903	0.0617702	0.0617493	0.0617702	0.0612903	0.0612903	0.066055	0.066055	0.0613295	0.0132818
RhUn_TLR1_BOSQ02005794.1:477295-479661	0.0571947	0.0567186	0.056243	0.0576324	0.0571777	0.0566994	0.056243	0.0566994	0.0571754	0.0566994	0.056262	0.0600068	0.0613895	0.0595279	0.0585494	0.0590071	0.0590471	0.0585867	0.0585692	0.0557492	0.0562051	0.056224	0.0557492	0.056224	0.0562051	0.056224	0.0557492	0.0557492	0.0600068	0.0600068	0.0557846	0.049413	0.0494364
DiBi_TLR1_CM036953.1:31922719-31925085	0.0557349	0.0552607	0.0552443	0.0561717	0.0557183	0.0552421	0.0547871	0.0552421	0.0557161	0.0552421	0.0557161	0.0585366	0.0599149	0.0580597	0.0566275	0.0570835	0.057122	0.0566634	0.0566466	0.0542958	0.0547503	0.0547687	0.0542958	0.0547687	0.0547503	0.0547687	0.0542958	0.0542958	0.0585366	0.0585366	0.0543302	0.0470759	0.047098	0.0115011
DiSu_TLR1_PEKH010002443.1:1125503-1127869	0.0590342	0.0590542	0.0590365	0.059971	0.0595149	0.0590342	0.0585763	0.0590342	0.0595125	0.0590342	0.0585961	0.0623565	0.0637439	0.0618752	0.0604297	0.0608886	0.06093	0.0604683	0.0604502	0.0580793	0.0585366	0.0585565	0.0580793	0.0585565	0.0585366	0.0585565	0.0580793	0.0580793	0.0623565	0.0623565	0.0581163	0.0494462	0.0494696	0.0141079	0.0158191
CeSi_TLR1_XP_004419033.1	0.0585018	0.0580251	0.0580078	0.0589391	0.0584843	0.0580055	0.057549	0.0580055	0.058482	0.0580055	0.058482	0.0613161	0.0626992	0.0608365	0.0593965	0.059854	0.0598946	0.0594343	0.0594166	0.0570541	0.0575101	0.0575295	0.0570541	0.0575295	0.0575101	0.0575295	0.0570541	0.0570541	0.0613161	0.0613161	0.0570904	0.0489024	0.0489254	0.0149529	0.00594071	0.0192965
BoTa_TLR1_FJ147090.1	0.132758	0.133214	0.13317	0.133214	0.133724	0.133165	0.133681	0.13266	0.132709	0.132156	0.133214	0.133724	0.133724	0.13317	0.134224	0.134729	0.134829	0.134317	0.134779	0.131555	0.132059	0.132107	0.131555	0.132107	0.132059	0.132107	0.131555	0.131555	0.133724	0.133724	0.13317	0.129041	0.130136	0.122672	0.11798	0.124261	0.119522
HoSa_TLR1_NP_003254.2	0.135038	0.133878	0.134949	0.136011	0.134391	0.133928	0.135464	0.134435	0.134386	0.134944	0.132863	0.134391	0.135928	0.133834	0.134391	0.134899	0.134999	0.134386	0.133834	0.133321	0.133828	0.133878	0.133321	0.133878	0.133828	0.133878	0.133321	0.133321	0.134391	0.134391	0.134949	0.134829	0.132276	0.128315	0.126581	0.129433	0.12763	0.17961
MuMu_TLR1_NM_001276445.1	0.27625	0.274698	0.276038	0.27554	0.276762	0.274817	0.275421	0.276024	0.27554	0.274817	0.275301	0.273859	0.274461	0.274579	0.276508	0.278564	0.278806	0.276735	0.277837	0.275421	0.276024	0.276144	0.275421	0.276144	0.276024	0.276144	0.275421	0.275421	0.273859	0.273859	0.276011	0.270356	0.263695	0.270404	0.267075	0.271848	0.267772	0.290935	0.281495

## Sheet: 2
	EqGr_TLR2_Heq1	EqGr_TLR2_Heq2	EqQuAn_TLR2_Heq6	EqQuAn_TLR2_Heq7	EqQuBoe_TLR2_Heq8	EqQuBoe_TLR2_Heq9	EqQuBoe_TLR2_Heq10	EqQuBor_TLR2_Heq10	EqQuBor_TLR2_Heq13	EqQuCh_TLR2_Heq11	EqQuCh_TLR2_Heq12	EqQuCh_TLR2_Heq6	EqZeHa_TLR2_Heq3	EqHa_TLR2_Heq4	EqHa_TLR2_Heq5	EqAs_TLR2_Heq16	EqAs_TLR2_Heq17	EqAfSo_TLR2_Heq15	EqAfSo_TLR2_Heq14	EqHeKu_TLR2_Heq20	EqKi_TLR2_Heq18	EqKi_TLR2_Heq19	EqPr_TLR2_Heq21	EqPr_TLR2_Heq22	EqCa_TLR2_Heq23	EqCa_TLR2_Heq21	EqCa_TLR2_Heq24	EqCa_TLR2_NP_001075265.1	EqCa_TLR2_ATDM01069987:_8085-10326_ATDM01028304.1:_50-162	EqQu_TLR2_XP_046512962.1	EqAs_TLR2_XP_044623009.1	EqAs_TLR2_PSZQ01008133.1:_8821207-8823561	TaIn_TLR2_PVIE01002162.1:295166-297520	DiBi_TLR2_CM036956.1:41860469-41862820	DiSu_TLR2_PEKH010005480.1:508458-510809	CeSi_TLR2_XP_004420987.1	BoTa_TLR2_NP_776622.1	HoSa_TLR2_NM_001318787.2	MuMu_TLR2_NM_011905.3
EqGr_TLR2_Heq1
EqGr_TLR2_Heq2	0.00042522
EqQuAn_TLR2_Heq6	0.0017025	0.0021286
EqQuAn_TLR2_Heq7	0.00298245	0.00340927	0.00127669
EqQuBoe_TLR2_Heq8	0.0021286	0.00255487	0.00042522	0.00170263
EqQuBoe_TLR2_Heq9	0.00298245	0.00340927	0.00127669	0.00255602	0.00170263
EqQuBoe_TLR2_Heq10	0.0021286	0.00255487	0.00042522	0.00170263	0.000850625	0.00170263
EqQuBor_TLR2_Heq10	0.0021286	0.00255487	0.00042522	0.00170263	0.000850625	0.00170263	0
EqQuBor_TLR2_Heq13	0.00255497	0.00298145	0.000850657	0.00212883	0.00127627	0.00212883	0.000425236	0.000425236
EqQuCh_TLR2_Heq11	0.00212868	0.00255497	0.000425236	0.00170269	0.000850657	0.00170269	0.000850657	0.000850657	0.00127631
EqQuCh_TLR2_Heq12	0.00255497	0.00298145	0.000850657	0.00127665	0.00127627	0.00212883	0.00127627	0.00127627	0.00170212	0.00127631
EqQuCh_TLR2_Heq6	0.0017025	0.0021286	0	0.00127669	0.00042522	0.00127669	0.00042522	0.00042522	0.000850657	0.000425236	0.000850657
EqZeHa_TLR2_Heq3	0.000850879	0.0012766	0.00170301	0.00298335	0.00212923	0.00298335	0.00212923	0.00212923	0.00255573	0.00212931	0.00255573	0.00170301
EqHa_TLR2_Heq4	0.0017025	0.0021286	0.00255564	0.00383742	0.00298223	0.00383742	0.00298223	0.00298223	0.00340914	0.00298234	0.00340914	0.00255564	0.000850625
EqHa_TLR2_Heq5	0.00170352	0.00212987	0.00255717	0.00383971	0.00298402	0.00383971	0.00298402	0.00298402	0.00341118	0.00298413	0.00341118	0.00255717	0.000851133	0.00170301
EqAs_TLR2_Heq16	0.00127627	0.00170206	0.00212868	0.0034094	0.00255497	0.0034094	0.00255497	0.00255497	0.00298156	0.00255507	0.00298156	0.00212868	0.00127665	0.00212868	0.00212995
EqAs_TLR2_Heq17	0.00212812	0.0025543	0.00298156	0.00426377	0.00340825	0.00426377	0.00340825	0.00340825	0.00383526	0.00340838	0.00383526	0.00298156	0.00212876	0.00298156	0.00298335	0.000850657
EqAfSo_TLR2_Heq15	0.0025544	0.00298078	0.00340838	0.00469136	0.00383526	0.00469136	0.00383526	0.00383526	0.00340825	0.00383541	0.0042625	0.00340838	0.00255516	0.00340838	0.00341041	0.00127631	0.000425236
EqAfSo_TLR2_Heq14	0.00298078	0.00340736	0.00383526	0.00511897	0.00426234	0.00511897	0.00426234	0.00426234	0.00468978	0.0042625	0.00468978	0.00383526	0.00298168	0.00383526	0.00383756	0.00170212	0.000850657	0.00127631
EqHeKu_TLR2_Heq20	0.0012766	0.0017025	0.00127622	0.00255507	0.001702	0.00255507	0.001702	0.001702	0.00212804	0.00170206	0.00212804	0.00127622	0.00127698	0.00212923	0.0021305	0.00170257	0.00255507	0.00298168	0.00340838
EqKi_TLR2_Heq18	0.000850879	0.0012766	0.00170301	0.00298335	0.00212923	0.00298335	0.00212923	0.00212923	0.00255573	0.00212931	0.00255573	0.00170301	0.000851133	0.00170301	0.00170403	0.00127665	0.00212876	0.00255516	0.00298168	0.00127698
EqKi_TLR2_Heq19	0.0012766	0.0017025	0.00212923	0.00341029	0.00255564	0.00341029	0.00255564	0.00255564	0.00298234	0.00255573	0.00298234	0.00212923	0.00127698	0.00212923	0.0021305	0.00170257	0.00255507	0.00298168	0.00340838	0.00170301	0.00042522
EqPr_TLR2_Heq21	0.00341118	0.00383842	0.00426713	0.005553	0.00469487	0.005553	0.00469487	0.00469487	0.00512299	0.00469505	0.00512299	0.00426713	0.0034122	0.0034122	0.00426968	0.00383856	0.00469382	0.00512184	0.00554988	0.00383957	0.0034122	0.00383957
EqPr_TLR2_Heq22	0.00383756	0.00426489	0.00469382	0.00598013	0.00512165	0.00598013	0.00512165	0.00512165	0.00554988	0.00512184	0.00554988	0.00469382	0.00383871	0.00383871	0.00469663	0.00426505	0.0051205	0.00554864	0.00597677	0.00426617	0.00383871	0.00426617	0.00127669
EqCa_TLR2_Heq23	0.00341016	0.00383727	0.00426585	0.00555134	0.00469346	0.00555134	0.00469346	0.00469346	0.00512146	0.00469364	0.00512146	0.00426585	0.00341118	0.00341118	0.0042684	0.00383742	0.00469241	0.00512031	0.00554822	0.00383842	0.00341118	0.00383842	0.000850879	0.00127631
EqCa_TLR2_Heq21	0.00341118	0.00383842	0.00426713	0.005553	0.00469487	0.005553	0.00469487	0.00469487	0.00512299	0.00469505	0.00512299	0.00426713	0.0034122	0.0034122	0.00426968	0.00383856	0.00469382	0.00512184	0.00554988	0.00383957	0.0034122	0.00383957	0	0.00127669	0.000850879
EqCa_TLR2_Heq24	0.00383842	0.00426585	0.00469487	0.00598147	0.0051228	0.00598147	0.0051228	0.0051228	0.00555113	0.00512299	0.00555113	0.00469487	0.00383957	0.00383957	0.00469768	0.00426601	0.00512165	0.00554988	0.00597811	0.00426713	0.00383957	0.00426713	0.00042522	0.00170263	0.0012766	0.00042522
EqCa_TLR2_NP_001075265.1	0.00341016	0.00383727	0.00426585	0.00555134	0.00469346	0.00555134	0.00469346	0.00469346	0.00512146	0.00469364	0.00512146	0.00426585	0.00341118	0.00341118	0.0042684	0.00383742	0.00469241	0.00512031	0.00554822	0.00383842	0.00341118	0.00383842	0.000850879	0.00127631	0	0.000850879	0.0012766
EqCa_TLR2_ATDM01069987:_8085-10326_ATDM01028304.1:_50-162	0.00426489	0.00469241	0.00512165	0.00640869	0.00554968	0.00640869	0.00554968	0.00554968	0.00597811	0.00554988	0.00597811	0.00512165	0.00426617	0.00426617	0.00512472	0.00469259	0.00554843	0.00597677	0.00554822	0.00469382	0.00426617	0.00469382	0.00170263	0.00212828	0.000850689	0.00170263	0.00212876	0.000850689
EqQu_TLR2_XP_046512962.1	0.0021286	0.00255487	0.00042522	0.00170263	0.000850625	0.00170263	0	0	0.000425236	0.000850657	0.00127627	0.00042522	0.00212923	0.00298223	0.00298402	0.00255497	0.00340825	0.00383526	0.00426234	0.001702	0.00212923	0.00255564	0.00469487	0.00512165	0.00469346	0.00469487	0.0051228	0.00469346	0.00554968
EqAs_TLR2_XP_044623009.1	0.00127627	0.00170206	0.00212868	0.0034094	0.00255497	0.0034094	0.00255497	0.00255497	0.00298156	0.00255507	0.00298156	0.00212868	0.00127665	0.00212868	0.00212995	0	0.000850657	0.00127631	0.00170212	0.00170257	0.00127665	0.00170257	0.00383856	0.00426505	0.00383742	0.00383856	0.00426601	0.00383742	0.00469259	0.00255497
EqAs_TLR2_PSZQ01008133.1:_8821207-8823561	0.00170257	0.00212868	0.00255573	0.00383756	0.00298234	0.00383756	0.00298234	0.00298234	0.00340927	0.00298245	0.00340927	0.00255573	0.00170308	0.00255573	0.00255726	0.000425346	0.00127665	0.00170263	0.00212876	0.00212931	0.00170308	0.00212931	0.00426729	0.00469399	0.00426601	0.00426729	0.00469505	0.00426601	0.00512184	0.00298234	0.000425346
TaIn_TLR2_PVIE01002162.1:295166-297520	0.0645656	0.0650259	0.0645861	0.0659944	0.0650466	0.0650673	0.0650466	0.0650466	0.0655098	0.0650492	0.0655098	0.0645861	0.0645861	0.0636659	0.0655489	0.064103	0.0650259	0.065489	0.064103	0.0650466	0.0645861	0.0645861	0.0646092	0.0650543	0.0645887	0.0646092	0.0641488	0.0645887	0.0645887	0.0650466	0.064103	0.0645836
DiBi_TLR2_CM036956.1:41860469-41862820	0.0759089	0.0763759	0.0759333	0.0773665	0.0764005	0.0773665	0.0764005	0.0764005	0.0768709	0.0764035	0.0768709	0.0759333	0.0759333	0.0749997	0.0769173	0.0754391	0.0763759	0.0768462	0.0754391	0.0764005	0.0759333	0.0759333	0.0759608	0.0764096	0.0759363	0.0759608	0.0754937	0.0759363	0.0759363	0.0764005	0.0754391	0.0759303	0.0540052
DiSu_TLR2_PEKH010005480.1:508458-510809	0.0727132	0.0731792	0.0727366	0.0741653	0.0732027	0.0741653	0.0732027	0.0732027	0.0736719	0.0732056	0.0736719	0.0727366	0.0727366	0.0718051	0.0737163	0.0722447	0.0731792	0.0736483	0.0722447	0.0732027	0.0727366	0.0727366	0.0727629	0.0732114	0.0727395	0.0727629	0.0722968	0.0727395	0.0727395	0.0732027	0.0722447	0.0727337	0.050837	0.0172248
CeSi_TLR2_XP_004420987.1	0.0726432	0.0731086	0.0726665	0.0740936	0.0731321	0.0740936	0.0731321	0.0731321	0.0736008	0.073135	0.0736008	0.0726665	0.0726665	0.0717359	0.0736452	0.0721751	0.0731086	0.0735772	0.0721751	0.0731321	0.0726665	0.0726665	0.0736245	0.0740728	0.0736008	0.0736245	0.0731585	0.0736008	0.0736008	0.0731321	0.0721751	0.0726636	0.0508189	0.00640293	0.0159121
BoTa_TLR2_NP_776622.1	0.162777	0.1633	0.162719	0.16277	0.163242	0.1633	0.163242	0.163242	0.162712	0.163249	0.163772	0.162719	0.163351	0.162305	0.163351	0.16277	0.163823	0.163293	0.16383	0.163242	0.163881	0.164405	0.162254	0.160617	0.162197	0.162254	0.161732	0.162197	0.163256	0.163242	0.16277	0.163351	0.156471	0.165614	0.164238	0.167843
HoSa_TLR2_NM_001318787.2	0.156343	0.156862	0.157437	0.156855	0.157957	0.159067	0.156917	0.156917	0.157444	0.157964	0.15743	0.157437	0.157437	0.156398	0.158589	0.156855	0.157901	0.158428	0.156855	0.157957	0.156814	0.156814	0.156973	0.155347	0.156917	0.156973	0.156453	0.156917	0.156917	0.156917	0.156855	0.15743	0.150858	0.151561	0.153509	0.152704	0.192485
MuMu_TLR2_NM_011905.3	0.316258	0.31563	0.317019	0.317781	0.317648	0.317781	0.31639	0.31639	0.31639	0.316374	0.316374	0.317019	0.317648	0.317648	0.317648	0.316871	0.318145	0.318145	0.316871	0.317648	0.316771	0.317399	0.317151	0.315102	0.317019	0.317151	0.316522	0.317019	0.317019	0.31639	0.316871	0.317632	0.301954	0.311226	0.31182	0.313085	0.348587	0.305528

## Sheet: 3
	EqGr_TLR3_heq1	EqQuAn_TLR3_heq1	EqQuBoe_TLR3_heq1	EqQuBor_TLR3_heq1	EqGr_TLR3_heq2	EqHa_TLR3_heq3	EqHa_TLR3_heq4	EqQuBoe_TLR3_heq4	EqQuCh_TLR3_heq4	EqQuAn_TLR3_heq5	EqQuAn_TLR3_heq6	EqQuBoe_TLR3_heq7	EqQuBoe_TLR3_heq8	EqQuCh_TLR3_heq9	EqQuCh_TLR3_heq10	EqQuCh_TLR3_heq11	EqQuBor_TLR3_heq12	EqQuBor_TLR3_heq13	EqAfSo_TLR3_heq14	EqAs_TLR3_heq14	EqAfSo_TLR3_heq15	EqAfSo_TLR3_heq16	EqAs_TLR3_heq17	EqKi_TLR3_heq18	EqKi_TLR3_heq19	EqHeKu_TLR3_heq20	EqHeKu_TLR3_heq21	EqCa_TLR3_heq22	EqPr_TLR3_heq22	EqCa_TLR3_heq23	EqPr_TLR3_heq24	EqPr_TLR3_heq25	EqPr_TLR3_heq26	EqQu_TLR3_XP_046504800.1	EqAs_TLR3_XP_014711256.2	EqAs_TLR3_PSZQ01001874	EqPr_TLR3_XP_008529020.1	EqCa_TLR3_NP_001075267.1	EqCa_TLR3_KL006186.1	TaIn_TLR3_PVIE01002130.1	TaTe_TLR3_PVID01001904.1	CeSi_TLR3_XP_004428823.1	RhUn_TLR3_BOSQ02001280.1	Disu_TLR3_PEKH011061517.1	DiBi_TLR3_CM036974.1	BoTa_TLR3_NM_001008664.1	MuMu_TLR3_NM_126166.5	HoSa_TLR3_NP_003256.1
EqGr_TLR3_heq1
EqQuAn_TLR3_heq1	0
EqQuBoe_TLR3_heq1	0	0
EqQuBor_TLR3_heq1	0	0	0
EqGr_TLR3_heq2	0.000737869	0.000737869	0.000737869	0.000737869
EqHa_TLR3_heq3	0.00110736	0.00110736	0.00110736	0.00110736	0.00184645
EqHa_TLR3_heq4	0.000738068	0.000738068	0.000738068	0.000738068	0.00147682	0.00110705
EqQuBoe_TLR3_heq4	0.000738068	0.000738068	0.000738068	0.000738068	0.00147682	0.00110705	0
EqQuCh_TLR3_heq4	0.000738068	0.000738068	0.000738068	0.000738068	0.00147682	0.00110705	0	0
EqQuAn_TLR3_heq5	0.00110736	0.00110736	0.00110736	0.00110736	0.00184644	0.00147641	0.00036885	0.00036885	0.00036885
EqQuAn_TLR3_heq6	0.000368951	0.000368951	0.000368951	0.000368951	0.00110736	0.000737869	0.000368848	0.000368848	0.000368848	0.000737866
EqQuBoe_TLR3_heq7	0.0014768	0.0014768	0.0014768	0.0014768	0.00221622	0.00184592	0.000737862	0.000737862	0.000737862	0.00110705	0.00110704
EqQuBoe_TLR3_heq8	0.0014764	0.0014764	0.0014764	0.0014764	0.00221562	0.0025862	0.00147682	0.00147682	0.00147682	0.00184644	0.00184644	0.00147682
EqQuCh_TLR3_heq9	0.00184696	0.00184696	0.00184696	0.00184696	0.00258694	0.00221625	0.00184644	0.00184644	0.00184644	0.00221624	0.00147682	0.00258619	0.00258691
EqQuCh_TLR3_heq10	0.00110735	0.00110735	0.00110735	0.00110735	0.00184644	0.0014764	0.000368848	0.000368848	0.000368848	0.000737866	0.000737862	0.00110704	0.00184644	0.00221623
EqQuCh_TLR3_heq11	0.00147682	0.00147682	0.00147682	0.00147682	0.00221625	0.00184595	0.00147641	0.00147641	0.00147641	0.00184594	0.00110706	0.00221561	0.00221623	0.000368951	0.00184593
EqQuBor_TLR3_heq12	0.00147681	0.00147681	0.00147681	0.00147681	0.00221623	0.00184593	0.000737866	0.000737866	0.000737866	0.00110705	0.00110705	0.0014764	0.00221623	0.0025862	0.00036885	0.00221562
EqQuBor_TLR3_heq13	0.00110736	0.00110736	0.00110736	0.00110736	0.00184644	0.00147641	0.00036885	0.00036885	0.00036885	0.000737869	0.000737866	0.00110705	0.00184644	0.00221624	0.000737866	0.00184594	0.000368848
EqAfSo_TLR3_heq14	0.00147681	0.00147681	0.00147681	0.00147681	0.00221623	0.00184593	0.000737866	0.000737866	0.000737866	0.00110705	0.00110705	0.0014764	0.00221623	0.0025862	0.00110705	0.00221562	0.0014764	0.00110705
EqAs_TLR3_heq14	0.00147681	0.00147681	0.00147681	0.00147681	0.00221623	0.00184593	0.000737866	0.000737866	0.000737866	0.00110705	0.00110705	0.0014764	0.00221623	0.0025862	0.00110705	0.00221562	0.0014764	0.00110705	0
EqAfSo_TLR3_heq15	0.00258691	0.00258691	0.00258691	0.00258691	0.00332756	0.00295634	0.00184644	0.00184644	0.00184644	0.00221624	0.00221623	0.00258619	0.00332756	0.00369814	0.00221623	0.00332665	0.0025862	0.00221624	0.00110736	0.00110736
EqAfSo_TLR3_heq16	0.00184694	0.00184694	0.00184694	0.00184694	0.00258691	0.00221623	0.00110736	0.00110736	0.00110736	0.00147682	0.00147681	0.00184643	0.00258691	0.00295715	0.00147681	0.0025862	0.00184644	0.00147682	0.00110736	0.00110736	0.00147723
EqAs_TLR3_heq17	0.00221622	0.00221622	0.00221622	0.00221622	0.00295633	0.00258548	0.0014764	0.0014764	0.0014764	0.00184593	0.00184592	0.0022156	0.00295633	0.00332663	0.00184592	0.00295551	0.00221561	0.00184593	0.00147641	0.00147641	0.00110736	0.00110736
EqKi_TLR3_heq18	0.00184642	0.00184642	0.00184642	0.00184642	0.00258618	0.0022156	0.00110704	0.00110704	0.00110704	0.0014764	0.00147639	0.0018459	0.00258618	0.00295631	0.00147639	0.00258547	0.00184591	0.0014764	0.00110705	0.00110705	0.00221623	0.00147681	0.00184592
EqKi_TLR3_heq19	0.00184693	0.00184693	0.00184693	0.00184693	0.0025869	0.00221622	0.00110735	0.00110735	0.00110735	0.00147681	0.0014768	0.00184642	0.0025869	0.00295714	0.0014768	0.00258619	0.00184643	0.00147681	0.00110736	0.00110736	0.00221685	0.00147722	0.00184644	0.000738068
EqHeKu_TLR3_heq20	0.00258761	0.00258761	0.00258761	0.00258761	0.00332846	0.00295714	0.00184694	0.00184694	0.00184694	0.00221684	0.00221683	0.00258689	0.00332846	0.00369914	0.00221683	0.00332755	0.0025869	0.00221684	0.00184695	0.00184695	0.00295798	0.00221746	0.00258691	0.00147722	0.000738071
EqHeKu_TLR3_heq21	0.00332843	0.00332843	0.00332843	0.00332843	0.00406996	0.00369809	0.00258689	0.00258689	0.00258689	0.00295712	0.00295711	0.0033275	0.00406996	0.00444098	0.00295711	0.00406884	0.00332752	0.00295712	0.0025869	0.0025869	0.00369914	0.00295795	0.00332753	0.00147722	0.00147681	0.000737862
EqCa_TLR3_heq22	0.0107771	0.0107771	0.0107771	0.0107771	0.0115257	0.0111483	0.0100265	0.0100265	0.0100265	0.0104003	0.0104002	0.0107741	0.0115257	0.0119003	0.0104002	0.0115225	0.0107741	0.0104003	0.0107741	0.0107741	0.0119003	0.0111513	0.0115225	0.0111481	0.0111513	0.0119035	0.0126533
EqPr_TLR3_heq22	0.0107771	0.0107771	0.0107771	0.0107771	0.0115257	0.0111483	0.0100265	0.0100265	0.0100265	0.0104003	0.0104002	0.0107741	0.0115257	0.0119003	0.0104002	0.0115225	0.0107741	0.0104003	0.0107741	0.0107741	0.0119003	0.0111513	0.0115225	0.0111481	0.0111513	0.0119035	0.0126533	0
EqCa_TLR3_heq23	0.0111513	0.0111513	0.0111513	0.0111513	0.0119002	0.0115225	0.0104002	0.0104002	0.0104002	0.0107741	0.0107741	0.0111481	0.0119002	0.012275	0.0107741	0.0118969	0.0111482	0.0107741	0.0111482	0.0111482	0.012275	0.0115257	0.0118969	0.0115224	0.0115256	0.0122783	0.0130284	0.000368848	0.000368848
EqPr_TLR3_heq24	0.0111544	0.0111544	0.0111544	0.0111544	0.0119036	0.0115257	0.0104031	0.0104031	0.0104031	0.0107772	0.0107771	0.0111513	0.0119036	0.0122784	0.0107771	0.0119003	0.0111513	0.0107772	0.0111513	0.0111513	0.0122784	0.0115289	0.0119002	0.0115256	0.0115289	0.0122818	0.0130321	0.00110797	0.00110797	0.00147763
EqPr_TLR3_heq25	0.0107771	0.0107771	0.0107771	0.0107771	0.0115257	0.0111483	0.0100265	0.0100265	0.0100265	0.0104003	0.0104002	0.0107741	0.0115257	0.0119003	0.0104002	0.0115225	0.0107741	0.0104003	0.0107741	0.0107741	0.0119003	0.0111513	0.0115225	0.0111481	0.0111513	0.0119035	0.0126533	0.000738274	0.000738274	0.00110766	0.000368951
EqPr_TLR3_heq26	0.0104002	0.0104002	0.0104002	0.0104002	0.0111483	0.0107712	0.00965024	0.00965024	0.00965024	0.0100237	0.0100237	0.0103973	0.0111483	0.0115225	0.0100237	0.0111452	0.0103973	0.0100237	0.0103973	0.0103973	0.0115225	0.0107741	0.0111451	0.0107711	0.0107741	0.0115257	0.0122748	0.000368951	0.000368951	0.000738068	0.000738274	0.000368951
EqQu_TLR3_XP_046504800.1	0.00147722	0.00147722	0.00147722	0.00147722	0.00221685	0.00184644	0.000738071	0.000738071	0.000738071	0.00110736	0.00110736	0.00147681	0.00147722	0.00258692	0.00110736	0.00221624	0.00147682	0.00110736	0.00147682	0.00147682	0.00258692	0.00184695	0.00221623	0.00184643	0.00184694	0.00258762	0.00332845	0.0107772	0.0107772	0.0111513	0.0111545	0.0107772	0.0104003
EqAs_TLR3_XP_014711256.2	0.00147681	0.00147681	0.00147681	0.00147681	0.00221623	0.00184593	0.000737866	0.000737866	0.000737866	0.00110705	0.00110705	0.0014764	0.00221623	0.0025862	0.00110705	0.00221562	0.0014764	0.00110705	0	0	0.00110736	0.00110736	0.00147641	0.00110705	0.00110736	0.00184695	0.0025869	0.0107741	0.0107741	0.0111482	0.0111513	0.0107741	0.0103973	0.00147682
EqAs_TLR3_PSZQ01001874	0.00184694	0.00184694	0.00184694	0.00184694	0.00258691	0.00221623	0.00110736	0.00110736	0.00110736	0.00147682	0.00147681	0.00184643	0.00258691	0.00295715	0.00147681	0.0025862	0.00184644	0.00147682	0.000368951	0.000368951	0.00110706	0.00147723	0.00184644	0.00147681	0.00147722	0.00221746	0.00295795	0.0111513	0.0111513	0.0115257	0.0115289	0.0111513	0.0107741	0.00184695	0.000368951
EqPr_TLR3_XP_008529020.1	0.0107771	0.0107771	0.0107771	0.0107771	0.0115257	0.0111483	0.0100265	0.0100265	0.0100265	0.0104003	0.0104002	0.0107741	0.0115257	0.0119003	0.0104002	0.0115225	0.0107741	0.0104003	0.0107741	0.0107741	0.0119003	0.0111513	0.0115225	0.0111481	0.0111513	0.0119035	0.0126533	0	0	0.000368848	0.00110797	0.000738274	0.000368951	0.0107772	0.0107741	0.0111513
EqCa_TLR3_NP_001075267.1	0.0104002	0.0104002	0.0104002	0.0104002	0.0111483	0.0107712	0.00965024	0.00965024	0.00965024	0.0100237	0.0100237	0.0103973	0.0111483	0.0115225	0.0100237	0.0111452	0.0103973	0.0100237	0.0103973	0.0103973	0.0115225	0.0107741	0.0111451	0.0107711	0.0107741	0.0115257	0.0122748	0.000368951	0.000368951	0.000738068	0.000738274	0.000368951	0	0.0104003	0.0103973	0.0107741	0.000368951
EqCa_TLR3_KL006186.1	0.0115289	0.0115289	0.0115289	0.0115289	0.0122784	0.0119002	0.0107771	0.0107771	0.0107771	0.0111513	0.0111513	0.0115256	0.0122784	0.0126534	0.0111513	0.012275	0.0115257	0.0111513	0.0115257	0.0115257	0.0126534	0.0119035	0.0122749	0.0119001	0.0119035	0.0126568	0.0134075	0.000738068	0.000738068	0.00110735	0.00110766	0.00147763	0.00110766	0.0115289	0.0115257	0.0119035	0.000738068	0.00110766
TaIn_TLR3_PVIE01002130.1	0.0675907	0.0675907	0.0675907	0.0675907	0.068401	0.067166	0.0667618	0.0667618	0.0667618	0.0671664	0.067166	0.0667618	0.0675907	0.0688064	0.067166	0.0683808	0.0675707	0.0671664	0.0675707	0.0675707	0.0688064	0.0679958	0.0675711	0.067166	0.0671862	0.0676114	0.0684212	0.0720995	0.0720995	0.0725066	0.0725285	0.0720995	0.0716709	0.0667816	0.0675707	0.0679958	0.0720995	0.0716709	0.072936
TaTe_TLR3_PVID01001904.1	0.0699806	0.0699806	0.0699806	0.0699806	0.0707928	0.0695543	0.0691492	0.0691492	0.0691492	0.0695546	0.0695543	0.0691492	0.0699806	0.0711991	0.0695543	0.0707718	0.0699599	0.0695546	0.0699599	0.0699599	0.0711991	0.0703866	0.0699603	0.0695543	0.0695752	0.0700021	0.0708137	0.0745011	0.0745011	0.0749091	0.0749318	0.0745011	0.0740708	0.0691697	0.0699599	0.0703866	0.0745011	0.0740708	0.0753401	0.0100239
CeSi_TLR3_XP_004428823.1	0.069501	0.069501	0.069501	0.069501	0.0703164	0.069073	0.0686662	0.0686662	0.0686662	0.0690733	0.069073	0.0694799	0.069501	0.0699086	0.069073	0.0694803	0.069073	0.0686662	0.0694803	0.0694803	0.0707245	0.0699086	0.0698878	0.0698871	0.0699082	0.0703374	0.0711532	0.0740399	0.0740399	0.0744496	0.0744723	0.0740399	0.073608	0.0682799	0.0694803	0.0699086	0.0740399	0.073608	0.0748824	0.0462867	0.049865
RhUn_TLR3_BOSQ02001280.1	0.0747682	0.0747682	0.0747682	0.0747682	0.0755883	0.0743362	0.0739271	0.0739271	0.0739271	0.0743366	0.0743362	0.0747454	0.0747682	0.0751781	0.0743362	0.0747458	0.0747458	0.0743366	0.0747458	0.0747458	0.0759987	0.0751781	0.0751557	0.0743362	0.0751777	0.0756109	0.0756109	0.0793362	0.0793362	0.0797483	0.0797727	0.0793362	0.0789003	0.0735402	0.0747458	0.0751781	0.0793362	0.0789003	0.0801851	0.0513876	0.0533993	0.0149198
Disu_TLR3_PEKH011061517.1	0.0747674	0.0747674	0.0747674	0.0747674	0.0755875	0.0751549	0.0739264	0.0739264	0.0739264	0.0743358	0.0743354	0.0747447	0.0747674	0.0751773	0.0739264	0.074745	0.0743358	0.0743358	0.074745	0.074745	0.0759979	0.0751773	0.0751549	0.0743354	0.075177	0.0756101	0.0756101	0.0793354	0.0793354	0.0797475	0.0797718	0.0793354	0.0788995	0.0735394	0.074745	0.0751773	0.0793354	0.0788995	0.0801842	0.0517828	0.0549884	0.0168228	0.0190819
DiBi_TLR3_CM036974.1	0.0702519	0.0702519	0.0702519	0.0702519	0.0710674	0.0698237	0.0694169	0.0694169	0.0694169	0.0698241	0.0698237	0.0702306	0.0702519	0.0706595	0.0698237	0.070231	0.0698237	0.0694169	0.070231	0.070231	0.0714754	0.0706595	0.0706385	0.0698237	0.0706592	0.0710885	0.0710885	0.0747913	0.0747913	0.075201	0.0752239	0.0747913	0.0743592	0.0690309	0.070231	0.0706595	0.0747913	0.0743592	0.0756339	0.046639	0.050216	0.0074152	0.0141554	0.0160541
BoTa_TLR3_NM_001008664.1	0.146374	0.146374	0.146374	0.146374	0.147284	0.147235	0.146326	0.146326	0.146326	0.14678	0.146326	0.146326	0.145921	0.148193	0.146779	0.14769	0.147234	0.14678	0.147234	0.147234	0.148648	0.147737	0.147235	0.147233	0.147736	0.14733	0.147784	0.15194	0.15194	0.152397	0.152905	0.152397	0.151889	0.14592	0.147234	0.147737	0.15194	0.151889	0.151991	0.144903	0.145804	0.141947	0.145021	0.144567	0.142258
MuMu_TLR3_NM_126166.5	0.226612	0.226612	0.226612	0.226612	0.227121	0.226694	0.226186	0.226186	0.226186	0.226695	0.226694	0.227202	0.226612	0.22763	0.225679	0.227713	0.226188	0.226695	0.227203	0.227203	0.228816	0.227795	0.227205	0.22771	0.227794	0.227368	0.228385	0.232903	0.232903	0.233414	0.233501	0.232903	0.232306	0.226268	0.227203	0.227795	0.232903	0.232306	0.234012	0.232162	0.232673	0.236624	0.240052	0.240224	0.236363	0.268469
HoSa_TLR3_NP_003256.1	0.132596	0.132596	0.132596	0.132596	0.133489	0.132107	0.131662	0.131662	0.131662	0.132108	0.132107	0.131662	0.130813	0.133042	0.132107	0.132553	0.131661	0.131216	0.132553	0.132553	0.133936	0.133042	0.132554	0.132998	0.133042	0.132639	0.133531	0.135278	0.135278	0.135725	0.135322	0.135278	0.134787	0.131704	0.132553	0.133042	0.135278	0.134787	0.134875	0.130277	0.133468	0.126902	0.129473	0.129829	0.128102	0.19078	0.22728

## Sheet: 4
	EqGr_TLR4_Heq1	EqGr_TLR4_Heq2	EqQuAn_TLR4_Heq4	EqQuAn_TLR4_Heq5	EqQuBoe_TLR4_Heq6	EqQuBoe_TLR4_Heq7	EqQuBor_TLR4_Heq8	EqQuBor_TLR4_Heq6	EqQuBor_TLR4_Heq9	EqQuCh_TLR4_Heq6	EqHa_TLR4_Heq3	EqAs_TLR4_Heq10	EqAs_TLR4_Heq12	EqAfSo_TLR4_Heq10	EqAfSo_TLR4_Heq11	EqHeKu_TLR4_Heq14	EqHeKu_TLR4_Heq13	EqHeKu_TLR4_Heq15	EqKi_TLR4_Heq13	EqPr_TLR4_Heq19	EqPr_TLR4_Heq20	EqPr_TLR4_Heq16	EqCa_TLR4_Heq16	EqCa_TLR4_Heq17	EqCa_TLR4_Heq18	EqQu_TLR4_XP_046496747.1	EqAs_TLR4_XP_014685888.2	EqPr_TLR4_XP_008535207.1	EqCa_TLR4_ATDM01002102.1	EqCa_TLR4_NP_001093239.2	TaIn_TLR4_PVIE01000108.1	TaTe_TLR4_PVID01005477.1	RhUn_TLR4_BOSQ02004256.1	DiBi_TLR4_CM036973.1	DiSu_TLR4_PEKH010006957.1	CeSi_TLR4_XP_004423427.1	BoTa_TLR4_NP_776623.5	HoSa_TLR4_NP_612564.1	MuMu_TLR4_NM_021297.3
EqGr_TLR4_Heq1
EqGr_TLR4_Heq2	0.000395543
EqQuAn_TLR4_Heq4	0.00277292	0.00237576
EqQuAn_TLR4_Heq5	0.00317042	0.00277292	0.00198033
EqQuBoe_TLR4_Heq6	0.00237624	0.00197934	0.00118741	0.000791267
EqQuBoe_TLR4_Heq7	0.00277292	0.00237576	0.00158358	0.00118717	0.000395462
EqQuBor_TLR4_Heq8	0.00197934	0.00158279	0.000791267	0.00118741	0.000395543	0.000791267
EqQuBor_TLR4_Heq6	0.00237624	0.00197934	0.00118741	0.000791267	0	0.000395462	0.000395543
EqQuBor_TLR4_Heq9	0.00237576	0.00197894	0.00118717	0.00158358	0.000791267	0.00118717	0.000395462	0.000791267
EqQuCh_TLR4_Heq6	0.00237624	0.00197934	0.00118741	0.000791267	0	0.000395462	0.000395543	0	0.000791267
EqHa_TLR4_Heq3	0.00277222	0.00237516	0.00158319	0.00197984	0.00118712	0.00158319	0.000791069	0.00118712	0.00118688	0.00118712
EqAs_TLR4_Heq10	0.00356738	0.00316963	0.00237684	0.00197984	0.00198024	0.00237684	0.00158351	0.00198024	0.00197984	0.00198024	0.00237624
EqAs_TLR4_Heq12	0.00396448	0.00356649	0.00277348	0.00237624	0.00237673	0.00277348	0.00197975	0.00237673	0.00237624	0.00237673	0.00277279	0.000395444
EqAfSo_TLR4_Heq10	0.00356738	0.00316963	0.00237684	0.00197984	0.00198024	0.00237684	0.00158351	0.00198024	0.00197984	0.00198024	0.00237624	0	0.000395444
EqAfSo_TLR4_Heq11	0.00356738	0.00316963	0.00237684	0.00197984	0.00198024	0.00237684	0.00158351	0.00198024	0.00197984	0.00198024	0.00237624	0.000791033	0.00118677	0.000791033
EqHeKu_TLR4_Heq14	0.00356738	0.00316963	0.00237684	0.00197984	0.00198024	0.00237684	0.00158351	0.00198024	0.00197984	0.00198024	0.00237624	0.00237624	0.00277279	0.00237624	0.00237624
EqHeKu_TLR4_Heq13	0.00277292	0.00237576	0.00158358	0.00118717	0.00118741	0.00158358	0.000791267	0.00118741	0.00118717	0.00118741	0.00158319	0.00158319	0.00197934	0.00158319	0.00158319	0.00158319
EqHeKu_TLR4_Heq15	0.00356738	0.00316963	0.00237684	0.00197984	0.00198024	0.00237684	0.00158351	0.00198024	0.00197984	0.00198024	0.00237624	0.00237624	0.00277279	0.00237624	0.00237624	0.000791428	0.00158319
EqKi_TLR4_Heq13	0.00277292	0.00237576	0.00158358	0.00118717	0.00118741	0.00158358	0.000791267	0.00118741	0.00118717	0.00118741	0.00158319	0.00158319	0.00197934	0.00158319	0.00158319	0.00158319	0	0.00158319
EqPr_TLR4_Heq19	0.00476054	0.00436193	0.00356827	0.00317042	0.00317107	0.00356827	0.00277348	0.00317107	0.00317042	0.00317107	0.00356738	0.00356738	0.00396448	0.00356738	0.00356738	0.00356738	0.00277292	0.00356738	0.00277292
EqPr_TLR4_Heq20	0.00555626	0.00515714	0.00436302	0.00396467	0.00396548	0.00436302	0.00356738	0.00396548	0.00396467	0.00396548	0.00436193	0.00436193	0.00475935	0.00436193	0.00436193	0.00436193	0.00356665	0.00436193	0.00356665	0.00158286
EqPr_TLR4_Heq16	0.00515609	0.0047574	0.00396386	0.00356592	0.00356665	0.00396386	0.00316898	0.00356665	0.00356592	0.00356665	0.00396286	0.00396286	0.00435995	0.00396286	0.00396286	0.00396286	0.00316834	0.00396286	0.00316834	0.00356665	0.00436104
EqCa_TLR4_Heq16	0.00515609	0.0047574	0.00396386	0.00356592	0.00356665	0.00396386	0.00316898	0.00356665	0.00356592	0.00356665	0.00396286	0.00396286	0.00435995	0.00396286	0.00396286	0.00396286	0.00316834	0.00396286	0.00316834	0.00356665	0.00436104	0
EqCa_TLR4_Heq17	0.00436283	0.00396448	0.00317107	0.00277348	0.00277405	0.00317107	0.00237673	0.00277405	0.00277348	0.00277405	0.00317028	0.00317028	0.00356722	0.00317028	0.00317028	0.00317028	0.00237624	0.00317028	0.00237624	0.000395462	0.00118688	0.00316963	0.00316963
EqCa_TLR4_Heq18	0.00476076	0.00436213	0.00356844	0.00317057	0.00317122	0.00356844	0.00277361	0.00317122	0.00317057	0.00317122	0.00356754	0.00356754	0.00396467	0.00356754	0.00356754	0.00356754	0.00277304	0.00356754	0.00277304	0.00158286	0.00237527	0.00197975	0.00197975	0.00118688
EqQu_TLR4_XP_046496747.1	0.00277279	0.00237565	0.00158351	0.00118712	0.000395444	0.000791069	0.00079123	0.000395444	0.00118712	0.000395444	0.00158311	0.00237673	0.00277336	0.00237673	0.00237673	0.00237673	0.00158351	0.00237673	0.00158351	0.00356811	0.00436283	0.00396367	0.00396367	0.00317093	0.00356827
EqAs_TLR4_XP_014685888.2	0.00317042	0.00277292	0.00198033	0.00158358	0.0015839	0.00198033	0.00118741	0.0015839	0.00158358	0.0015839	0.00197984	0.000395444	0.000791033	0.000395444	0.000395444	0.00197984	0.00118717	0.00197984	0.00118717	0.00317042	0.00396467	0.00356592	0.00356592	0.00277348	0.00317057	0.00198024
EqPr_TLR4_XP_008535207.1	0.00555626	0.00515714	0.00436302	0.00396467	0.00396548	0.00436302	0.00356738	0.00396548	0.00396467	0.00396548	0.00436193	0.00436193	0.00475935	0.00436193	0.00436193	0.00436193	0.00356665	0.00436193	0.00356665	0.00158286	0	0.00436104	0.00436104	0.00118688	0.00237527	0.00436283	0.00396467
EqCa_TLR4_ATDM01002102.1	0.00476054	0.00436193	0.00356827	0.00317042	0.00317107	0.00356827	0.00277348	0.00317107	0.00317042	0.00317107	0.00356738	0.00356738	0.00396448	0.00356738	0.00356738	0.00356738	0.00277292	0.00356738	0.00277292	0.000791105	0.00158286	0.00356665	0.00356665	0.000395462	0.00158286	0.00356811	0.00317042	0.00158286
EqCa_TLR4_NP_001093239.2	0.00515609	0.0047574	0.00396386	0.00356592	0.00356665	0.00396386	0.00316898	0.00356665	0.00356592	0.00356665	0.00396286	0.00396286	0.00435995	0.00396286	0.00396286	0.00396286	0.00316834	0.00396286	0.00316834	0.00356665	0.00436104	0	0	0.00316963	0.00197975	0.00396367	0.00356592	0.00436104	0.00356665
TaIn_TLR4_PVIE01000108.1	0.0991528	0.0991256	0.0995984	0.0986312	0.0986533	0.0991034	0.0991256	0.0986533	0.0995761	0.0986533	0.100022	0.0991306	0.0986853	0.0991306	0.100022	0.100022	0.0991034	0.100022	0.0991034	0.0995984	0.0996034	0.0990985	0.0990985	0.0991479	0.0987025	0.0982084	0.0995761	0.0996034	0.0995984	0.0990985
TaTe_TLR4_PVID01005477.1	0.0987788	0.0987517	0.0983332	0.0973674	0.0973892	0.0978391	0.097861	0.0973892	0.0983112	0.0973892	0.0987566	0.0978659	0.0974208	0.0978659	0.0987566	0.0987566	0.0978391	0.0987566	0.0978391	0.0983332	0.0983381	0.0978342	0.0978342	0.0978829	0.0974377	0.0969445	0.0983112	0.0983381	0.0983332	0.0978342	0.0176427
RhUn_TLR4_BOSQ02004256.1	0.0971548	0.0966827	0.0962638	0.0957493	0.0953212	0.0957708	0.0957922	0.0953212	0.0962422	0.0953212	0.0966875	0.096247	0.0958018	0.096247	0.0971379	0.0962374	0.0962206	0.0962374	0.0962206	0.0976055	0.0980564	0.0962158	0.0962158	0.0971548	0.0967092	0.095766	0.0966923	0.0980564	0.0976055	0.0962158	0.0690265	0.0659952
DiBi_TLR4_CM036973.1	0.0988231	0.0983504	0.0988231	0.0983063	0.0978781	0.0983283	0.0983504	0.0978781	0.0988009	0.0978781	0.0992468	0.0988059	0.0983602	0.0988059	0.0996978	0.0992518	0.0987788	0.0996978	0.0987788	0.100167	0.100172	0.0987738	0.0987738	0.0997152	0.0992691	0.0974329	0.0992518	0.100172	0.0992641	0.0987738	0.0668288	0.0659491	0.0192796
DiSu_TLR4_PEKH010006957.1	0.0970024	0.0965311	0.0961128	0.0955994	0.0951719	0.0956208	0.0956422	0.0951719	0.0960913	0.0951719	0.0965359	0.0960961	0.0956517	0.0960961	0.0969855	0.0969855	0.0960698	0.0969855	0.0960698	0.0974523	0.0974572	0.096065	0.096065	0.0970024	0.0965575	0.095616	0.0965407	0.0974572	0.0974523	0.096065	0.0676658	0.0659333	0.016448	0.0168341
CeSi_TLR4_XP_004423427.1	0.0983872	0.0979147	0.0983872	0.0978708	0.0974426	0.0978927	0.0979147	0.0974426	0.0983651	0.0974426	0.0988108	0.09837	0.0979244	0.09837	0.0992617	0.0992617	0.098343	0.0992617	0.098343	0.0997302	0.0997352	0.0983381	0.0983381	0.099279	0.098833	0.0978878	0.0988157	0.0997352	0.0988281	0.0983381	0.0672635	0.0663832	0.0196867	0.00676427	0.0168341
BoTa_TLR4_NP_776623.5	0.191333	0.19078	0.190341	0.18818	0.189236	0.189742	0.189788	0.189236	0.190294	0.189236	0.189798	0.19079	0.190294	0.19079	0.19079	0.190284	0.189742	0.190284	0.189742	0.189236	0.188741	0.189236	0.189236	0.188731	0.188236	0.189236	0.190294	0.188741	0.189236	0.189236	0.170073	0.170232	0.170895	0.17165	0.169318	0.1692
HoSa_TLR4_NP_612564.1	0.183965	0.18391	0.184959	0.184422	0.183865	0.184367	0.184412	0.183865	0.184914	0.183865	0.184422	0.18391	0.183418	0.18391	0.18391	0.185517	0.184969	0.186009	0.184969	0.184557	0.185572	0.185964	0.185964	0.185059	0.185572	0.183374	0.183418	0.185572	0.185562	0.185964	0.168896	0.169625	0.177109	0.177076	0.173557	0.177029	0.215936
MuMu_TLR4_NM_021297.3	0.327186	0.327073	0.329551	0.330273	0.329551	0.328944	0.32885	0.329551	0.329457	0.329551	0.328871	0.328471	0.327885	0.328471	0.329645	0.33086	0.329571	0.33086	0.329571	0.330346	0.330955	0.332551	0.332551	0.330955	0.331584	0.329551	0.329058	0.330955	0.330955	0.332551	0.323029	0.323338	0.326271	0.32978	0.324413	0.326801	0.348798	0.31293

## Sheet: 5
	EqGr_TLR5_Heq5	EqGr_TLR5_Heq6	EqQuAn_TLR5_Heq15	EqQuAn_TLR5_Heq16	EqQuBoe_TLR5_Heq17	EqQuBoe_TLR5_Heq18	EqQuBoe_TLR5_Heq19	EqQuBor_TLR5_Heq20	EqQuBor_TLR5_Heq15	EqQuBor_TLR5_Heq21	EqQuCh_TLR5_Heq15	EqQuCh_TLR5_Heq22	EqHa_TLR5_Heq23	EqHa_TLR5_Heq24	EqAs_TLR5_Heq1	EqAfSo_TLR5_Heq2	EqAfSo_TLR5_Heq3	EqHeKu_TLR5_Heq7	EqHeKu_TLR5_Heq8	EqHeKu_TLR5_Heq9	EqHeKu_TLR5_Heq10	EqKi_TLR5_Heq11	EqKi_TLR5_Heq12	EqPr_TLR5_Heq13	EqPr_TLR5_Heq14	EqPr_TLR5_Heq1	EqCa_TLR5_Heq4	EqCa_TLR5_Heq1	EqQu_TLR5_XP_046535541.1	EqAs_TLR5_XP_044618776.1	EqAs_TLR5_PSZQ01002564.1	EqPr_TLR5_XP_008531614.1	EqCa_TLR5_XP_023488501.1	EqCa_TLR5_ATDM01059051.1	TaIn_TLR5_PVIE01002717.1	TaTe_TLR5_PVID01000437.1	RhUn_TLR5_BOSQ02004549.1	DiBi_TLR5_CM036983.1	DiSu_TLR5_PEKH010003866.1	CeSi_TLR5_XP_004439593.1	BoTa_TLR5_NP_001035591.1	HoSa_TLR5_NM_003268.6	MuMu_TLR5_NM_016928.4
EqGr_TLR5_Heq5
EqGr_TLR5_Heq6	0.000268396
EqQuAn_TLR5_Heq15	0.000805523	0.00107451
EqQuAn_TLR5_Heq16	0.00188111	0.00215081	0.00107399
EqQuBoe_TLR5_Heq17	0.00107425	0.00134342	0.000268331	0.000805327
EqQuBoe_TLR5_Heq18	0.00134342	0.00161283	0.000536904	0.00107425	0.000268396
EqQuBoe_TLR5_Heq19	0.00161205	0.00188157	0.000805327	0.000805327	0.000536773	0.000805523
EqQuBor_TLR5_Heq20	0.00107425	0.00134342	0.000268331	0.00134277	0.000536773	0.000805523	0.00107399
EqQuBor_TLR5_Heq15	0.000805523	0.00107451	0	0.00107399	0.000268331	0.000536904	0.000805327	0.000268331
EqQuBor_TLR5_Heq21	0.0013431	0.00161244	0.000536773	0.00107399	0.000268331	0.000536904	0.000805327	0.000805327	0.000536773
EqQuCh_TLR5_Heq15	0.000805523	0.00107451	0	0.00107399	0.000268331	0.000536904	0.000805327	0.000268331	0	0.000536773
EqQuCh_TLR5_Heq22	0.00188195	0.00215176	0.00107447	0.00053701	0.000805683	0.00107473	0.000805683	0.00134336	0.00107447	0.00107447	0.00107447
EqHa_TLR5_Heq23	0.00161315	0.00188286	0.00134369	0.00242065	0.00161276	0.0018824	0.00215124	0.00161276	0.00134369	0.00188195	0.00134369	0.00242172
EqHa_TLR5_Heq24	0.00215324	0.00242348	0.00188323	0.00296182	0.00215271	0.00242289	0.00269201	0.00215271	0.00188323	0.00242231	0.00188323	0.00296313	0.00107473
EqAs_TLR5_Heq1	0.00350881	0.00378042	0.00323745	0.00432017	0.00350796	0.0037795	0.00404932	0.00350796	0.00323745	0.00377859	0.00323745	0.00432207	0.00405209	0.0045974
EqAfSo_TLR5_Heq2	0.00134369	0.00161315	0.00107447	0.00215072	0.00134336	0.00161276	0.00188149	0.00134336	0.00107447	0.00161237	0.00107447	0.00215167	0.00188278	0.00242337	0.00378025
EqAfSo_TLR5_Heq3	0.00161315	0.00188286	0.00134369	0.00242065	0.00161276	0.0018824	0.00215124	0.00161276	0.00134369	0.00188195	0.00134369	0.00242172	0.00215271	0.00269385	0.00405209	0.000268396
EqHeKu_TLR5_Heq7	0.00107473	0.00134402	0.000805683	0.00188149	0.00107447	0.00134369	0.00161237	0.00107447	0.000805683	0.00134336	0.000805683	0.00188232	0.00161347	0.00215366	0.00350951	0.00134396	0.00161347
EqHeKu_TLR5_Heq8	0.00296267	0.00323346	0.00269213	0.0037721	0.00296195	0.00323268	0.00350194	0.00296195	0.00269213	0.00323189	0.00269213	0.00377376	0.00350433	0.0040479	0.0048667	0.00323332	0.00296254	0.00242134
EqHeKu_TLR5_Heq9	0.000805879	0.00107499	0.00053701	0.00161237	0.000805683	0.00107473	0.00134336	0.000805683	0.00053701	0.00107447	0.00053701	0.00161308	0.00134428	0.00188407	0.00323888	0.00107494	0.00134428	0.000268331	0.00215186
EqHeKu_TLR5_Heq10	0.00161315	0.00188286	0.00134369	0.00242065	0.00161276	0.0018824	0.00215124	0.00161276	0.00134369	0.00188195	0.00134369	0.00242172	0.00215271	0.00269385	0.00405209	0.00188278	0.00215271	0.000536904	0.00188203	0.000805523
EqKi_TLR5_Heq11	0.000805523	0.00107451	0.000536773	0.00161166	0.000805327	0.00107425	0.00134277	0.000805327	0.000536773	0.00107399	0.000536773	0.00161237	0.00134369	0.00188323	0.00323745	0.00107447	0.00134369	0.000805683	0.00269213	0.00053701	0.00134369
EqKi_TLR5_Heq12	0.00134402	0.00161355	0.00107473	0.00215124	0.00134369	0.00161315	0.00188195	0.00134369	0.00107473	0.00161276	0.00107473	0.00215219	0.00188323	0.00242396	0.00378117	0.00161347	0.00188323	0.000805523	0.00269159	0.000536904	0.00134342	0.00107473
EqPr_TLR5_Heq13	0.00269557	0.00296646	0.00242492	0.00350557	0.00269492	0.00296574	0.00323524	0.00269492	0.00242492	0.00296502	0.00242492	0.00350711	0.00323745	0.00378117	0.000805879	0.00296633	0.00323745	0.00269611	0.00459447	0.00242599	0.00323745	0.00242492	0.00296705
EqPr_TLR5_Heq14	0.00296646	0.00323759	0.00269557	0.00377692	0.00296574	0.00323681	0.00350642	0.00296574	0.00269557	0.00323602	0.00269557	0.00377859	0.00350881	0.00405307	0.00107499	0.00323745	0.00350881	0.00296705	0.00486691	0.00269676	0.00350881	0.00269557	0.00323824	0.000268396
EqPr_TLR5_Heq1	0.00350881	0.00378042	0.00323745	0.00432017	0.00350796	0.0037795	0.00404932	0.00350796	0.00323745	0.00377859	0.00323745	0.00432207	0.00405209	0.0045974	0	0.00378025	0.00405209	0.00350951	0.0048667	0.00323888	0.00405209	0.00323745	0.00378117	0.000805879	0.00107499
EqCa_TLR5_Heq4	0.00323745	0.00350881	0.00296633	0.00404834	0.00323667	0.00350796	0.00377767	0.00323667	0.00296633	0.00350711	0.00296633	0.00405013	0.00378025	0.00432502	0.000268396	0.00350866	0.00378025	0.00323809	0.00513937	0.00296764	0.00378025	0.00296633	0.00350951	0.00053701	0.000805879	0.000268396
EqCa_TLR5_Heq1	0.00350881	0.00378042	0.00323745	0.00432017	0.00350796	0.0037795	0.00404932	0.00350796	0.00323745	0.00377859	0.00323745	0.00432207	0.00405209	0.0045974	0	0.00378025	0.00405209	0.00350951	0.0048667	0.00323888	0.00405209	0.00323745	0.00378117	0.000805879	0.00107499	0	0.000268396
EqQu_TLR5_XP_046535541.1	0.00188203	0.00215186	0.00107451	0.00107451	0.00134342	0.00161283	0.00134342	0.00134342	0.00107451	0.00161244	0.00107451	0.00107499	0.00242182	0.00296326	0.00432226	0.00215176	0.00242182	0.0018824	0.00377393	0.00161315	0.00242182	0.00161244	0.00215229	0.00350727	0.00377876	0.00432226	0.0040503	0.00432226
EqAs_TLR5_XP_044618776.1	0.00161315	0.00188286	0.00134369	0.00242065	0.00161276	0.0018824	0.00215124	0.00161276	0.00134369	0.00188195	0.00134369	0.00242172	0.00215271	0.00269385	0.00405209	0.000268396	0	0.00161347	0.00296254	0.00134428	0.00215271	0.00134369	0.00188323	0.00323745	0.00350881	0.00405209	0.00378025	0.00405209	0.00242182
EqAs_TLR5_PSZQ01002564.1	0.00161315	0.00188286	0.00134369	0.00242065	0.00161276	0.0018824	0.00215124	0.00161276	0.00134369	0.00188195	0.00134369	0.00242172	0.00215271	0.00269385	0.00405209	0.000268396	0	0.00161347	0.00296254	0.00134428	0.00215271	0.00134369	0.00188323	0.00323745	0.00350881	0.00405209	0.00378025	0.00405209	0.00242182	0
EqPr_TLR5_XP_008531614.1	0.00296646	0.00323759	0.00269557	0.00377692	0.00296574	0.00323681	0.00350642	0.00296574	0.00269557	0.00323602	0.00269557	0.00377859	0.00350881	0.00405307	0.00107499	0.00323745	0.00350881	0.00296705	0.00486691	0.00269676	0.00350881	0.00269557	0.00323824	0.000268396	0	0.00107499	0.000805879	0.00107499	0.00377876	0.00350881	0.00350881
EqCa_TLR5_XP_023488501.1	0.00323745	0.00350881	0.00296633	0.00404834	0.00323667	0.00350796	0.00377767	0.00323667	0.00296633	0.00350711	0.00296633	0.00405013	0.00378025	0.00432502	0.000268396	0.00350866	0.00378025	0.00323809	0.00513937	0.00296764	0.00378025	0.00296633	0.00350951	0.00053701	0.000805879	0.000268396	0	0.000268396	0.0040503	0.00378025	0.00378025	0.000805879
EqCa_TLR5_ATDM01059051.1	0.00350881	0.00378042	0.00323745	0.00432017	0.00350796	0.00323667	0.00404932	0.00350796	0.00323745	0.00377859	0.00323745	0.00432207	0.00405209	0.0045974	0.00161387	0.00378025	0.00405209	0.00350951	0.00541229	0.00323888	0.00405209	0.00323745	0.00378117	0.000805879	0.00107499	0.00161387	0.00134428	0.00161387	0.00432226	0.00405209	0.00405209	0.00107499	0.00134428
TaIn_TLR5_PVIE01002717.1	0.0649275	0.0652478	0.0649275	0.0661504	0.065233	0.0649127	0.065233	0.065233	0.0649275	0.0655387	0.0649275	0.066178	0.0658869	0.0665419	0.0639189	0.0655661	0.0658869	0.0652603	0.0668508	0.0649546	0.0652751	0.0649275	0.0655809	0.0636263	0.0639456	0.0639189	0.0635997	0.0639189	0.0661803	0.0658869	0.0658869	0.0639456	0.0635997	0.0633337
TaTe_TLR5_PVID01000437.1	0.0675789	0.0679015	0.0675789	0.0688086	0.0678862	0.0675636	0.0678862	0.0678862	0.0675789	0.0681935	0.0675789	0.0688372	0.068545	0.0692049	0.0665617	0.0682219	0.068545	0.0679144	0.0695155	0.067607	0.0679297	0.0675789	0.0682373	0.0662679	0.0665895	0.0665617	0.0662403	0.0665617	0.0688396	0.068545	0.068545	0.0665895	0.0662403	0.0665871	0.0103647
RhUn_TLR5_BOSQ02004549.1	0.0667449	0.0670662	0.0667449	0.0679699	0.067051	0.0667298	0.067051	0.067051	0.0667449	0.0673572	0.0667449	0.0679983	0.0677071	0.0677506	0.0663985	0.0673853	0.0670638	0.067079	0.0674158	0.0667728	0.0670942	0.0664389	0.0667577	0.0654394	0.0657596	0.0663985	0.0660778	0.0663985	0.0680007	0.0670638	0.0670638	0.0657596	0.0660778	0.0657573	0.0439689	0.0461464
DiBi_TLR5_CM036983.1	0.0671582	0.0674802	0.0671582	0.0683856	0.0674649	0.0671431	0.0674649	0.0674649	0.0671582	0.0677717	0.0671582	0.0684141	0.0681224	0.0681661	0.0671174	0.0678	0.0674778	0.067493	0.0678306	0.0671862	0.0675083	0.0668517	0.0678153	0.0661559	0.066477	0.0671174	0.0667959	0.0671174	0.0684165	0.0674778	0.0674778	0.066477	0.0667959	0.0664746	0.0461571	0.0489672	0.0134249
DiSu_TLR5_PEKH010003866.1	0.0659074	0.0662285	0.0659074	0.0671326	0.0662135	0.0658924	0.0662135	0.0662135	0.0659074	0.0665198	0.0659074	0.0671606	0.0668692	0.0669121	0.0655614	0.0665475	0.0662262	0.0662411	0.0665776	0.0659349	0.0662561	0.0656013	0.0665626	0.0646027	0.0649228	0.0655614	0.0652408	0.0655614	0.067163	0.0662262	0.0662262	0.0649228	0.0652408	0.0649205	0.0446536	0.0471165	0.0131546	0.0128861
CeSi_TLR5_XP_004439593.1	0.0668389	0.0671606	0.0668389	0.0680656	0.0671454	0.0668238	0.0671454	0.0671454	0.0668389	0.0674521	0.0668389	0.068094	0.0678024	0.0678459	0.066492	0.0674802	0.0671582	0.0671734	0.0675107	0.0668668	0.0671886	0.0665325	0.0674954	0.0655317	0.0658524	0.066492	0.0661709	0.066492	0.0680964	0.0671582	0.0671582	0.0658524	0.0661709	0.06585	0.0455576	0.0483636	0.0134223	0.00242562	0.0126069
BoTa_TLR5_NP_001035591.1	0.12344	0.1238	0.12344	0.124776	0.123774	0.123414	0.123774	0.123774	0.12344	0.124108	0.12344	0.124825	0.124517	0.124926	0.124134	0.124157	0.123796	0.123823	0.124877	0.123489	0.123849	0.12344	0.124183	0.123058	0.123417	0.124134	0.123774	0.124134	0.124828	0.123796	0.123796	0.123417	0.123774	0.122388	0.120389	0.122298	0.119948	0.118759	0.119686	0.119708
HoSa_TLR5_NM_003268.6	0.118572	0.118572	0.118572	0.119897	0.118903	0.118546	0.118903	0.118903	0.118572	0.119234	0.118572	0.119945	0.119638	0.120375	0.118503	0.119281	0.119638	0.11895	0.120046	0.118619	0.118975	0.118572	0.118644	0.117439	0.117794	0.118503	0.118147	0.118503	0.119948	0.119638	0.119638	0.117794	0.118147	0.11746	0.116833	0.117374	0.106506	0.104546	0.108419	0.105177	0.14692
MuMu_TLR5_NM_016928.4	0.216251	0.216657	0.216657	0.217388	0.217023	0.216616	0.216657	0.217023	0.216657	0.217388	0.216657	0.217466	0.216775	0.217585	0.216096	0.217466	0.217873	0.216369	0.218361	0.216369	0.21641	0.216657	0.21641	0.215248	0.215653	0.216096	0.21569	0.216096	0.21747	0.217873	0.217873	0.215653	0.21569	0.215285	0.214954	0.215109	0.216382	0.217749	0.216531	0.218035	0.231432	0.208227

## Sheet: 6
	EqGr_TLR6_Heq1	EqGr_TLR6_Heq2	EqQuAn_TLR6_Heq4	EqQuAn_TLR6_Heq5	EqQuAn_TLR6_Heq2	EqQuBoe_TLR6_Heq2	EqQuBoe_TLR6_Heq6	EqQuBor_TLR6_Heq2	EqQuCh_TLR6_Heq7	EqQuCh_TLR6_Heq8	EqQuCh_TLR6_Heq2	EqHa_TLR6_Heq3	EqAs_TLR6_Heq10	EqAfSo_TLR6_Heq9	EqHeKu_TLR6_Heq13	EqHeKu_TLR6_Heq14	EqKi_TLR6_Heq12	EqKi_TLR6_Heq11	EqPr_TLR6_Heq19	EqPr_TLR6_Heq18	EqPr_TLR6_Heq20	EqPr_TLR6_Heq17	EqPr_TLR6_Heq16	EqCa_TLR6_Heq15	EqCa_TLR6_Heq16	EqCa_TLR6_Heq17	EqQu_TLR6_XP_046512886.1	EqAs_TLR6_XP_014682876.1	EqAs_TLR6_PSZQ01007001.1:_30969791-30972181	EqPr_TLR6_XP_008518916.1	EqCa_TLR6_NP_001244071.1	EqCa_TLR6_ATDM01036699.1:23853-26243	TaIn_TLR6_PVIE01002705.1:55589-57976	TaTe_TLR6_PVID01005798.1:86077-88464	DiBi_TLR6_CM036953.1:31950039-31952423	DiSu_TLR6_PEKH010002443.1:1152593-1154977	CeSi_TLR6_XP_004419035.1	BoTa_TLR6_NP_001001159.1	HoSa_TLR6_NM_006068.5	MuMu_TLR6_NM_011604.5
EqGr_TLR6_Heq1
EqGr_TLR6_Heq2	0.000187448
EqQuAn_TLR6_Heq4	0.000375186	0.000187544
EqQuAn_TLR6_Heq5	0.00112672	0.000938692	0.000750373
EqQuAn_TLR6_Heq2	0.000187448	0	0.000187544	0.000938692
EqQuBoe_TLR6_Heq2	0.000187448	0	0.000187544	0.000938692	0
EqQuBoe_TLR6_Heq6	0.000562635	0.000374993	0.000562924	0.00131485	0.000374993	0.000374993
EqQuBor_TLR6_Heq2	0.000187448	0	0.000187544	0.000938692	0	0	0.000374993
EqQuCh_TLR6_Heq7	0.0003751	0.000187502	0.000375293	0.00112705	0.000187502	0.000187502	0.000562796	0.000187502
EqQuCh_TLR6_Heq8	0.000562796	0.0003751	0.000563086	0.000938962	0.0003751	0.0003751	0.000750589	0.0003751	0.000187448
EqQuCh_TLR6_Heq2	0.000187448	0	0.000187544	0.000938692	0	0	0.000374993	0	0.000187502	0.0003751
EqHa_TLR6_Heq3	0.000562635	0.000374993	0.000562924	0.00131485	0.000374993	0.000374993	0.000750373	0.000374993	0.000562796	0.000750589	0.000374993
EqAs_TLR6_Heq10	0.000750759	0.000562924	0.000751146	0.00150385	0.000562924	0.000562924	0.000938692	0.000562924	0.000750975	0.000938962	0.000562924	0.000938692
EqAfSo_TLR6_Heq9	0.000562635	0.000374993	0.000562924	0.00131485	0.000374993	0.000374993	0.000750373	0.000374993	0.000562796	0.000750589	0.000374993	0.000750373	0.000187544
EqHeKu_TLR6_Heq13	0.000750589	0.000562796	0.000750975	0.00112705	0.000562796	0.000562796	0.000938478	0.000562796	0.000750804	0.000938748	0.000562796	0.000938478	0.00112705	0.000938478
EqHeKu_TLR6_Heq14	0.000938478	0.000750589	0.000938962	0.00131523	0.000750589	0.000750589	0.00112646	0.000750589	0.000938748	0.00112679	0.000750589	0.00112646	0.00131523	0.00112646	0.000187448
EqKi_TLR6_Heq12	0.000562796	0.0003751	0.000563086	0.000938962	0.0003751	0.0003751	0.000750589	0.0003751	0.000562958	0.000750804	0.0003751	0.000750589	0.000938962	0.000750589	0.000187448	0.000374993
EqKi_TLR6_Heq11	0.000562796	0.0003751	0.000563086	0.000938962	0.0003751	0.0003751	0.000750589	0.0003751	0.000562958	0.000750804	0.0003751	0.000750589	0.000938962	0.000750589	0.000562958	0.000750804	0.000375208
EqPr_TLR6_Heq19	0.00207274	0.00188382	0.00207381	0.00283086	0.00188382	0.00188382	0.00226175	0.00188382	0.00207333	0.00226241	0.00188382	0.00226175	0.00245214	0.00226175	0.00245158	0.00264085	0.00226241	0.00188327
EqPr_TLR6_Heq18	0.00188382	0.00169499	0.00188479	0.00264145	0.00169499	0.00169499	0.00207274	0.00169499	0.00188436	0.00207333	0.00169499	0.00207274	0.00226293	0.00207274	0.00226241	0.00245158	0.00207333	0.00169451	0.000187448
EqPr_TLR6_Heq20	0.00226175	0.00207274	0.00226293	0.00302037	0.00207274	0.00207274	0.00245087	0.00207274	0.00226241	0.00245158	0.00207274	0.00245087	0.00264145	0.00245087	0.00264085	0.00283021	0.00245158	0.00207214	0.000562635	0.000374993
EqPr_TLR6_Heq17	0.00207333	0.00188436	0.00207441	0.00283168	0.00188436	0.00188436	0.00226241	0.00188436	0.00207393	0.00226306	0.00188436	0.00226241	0.00245285	0.00226241	0.00245229	0.00264161	0.00226306	0.00188382	0.0003751	0.000187502	0.000562796
EqPr_TLR6_Heq16	0.00226175	0.00207274	0.00226293	0.00302037	0.00207274	0.00207274	0.00245087	0.00207274	0.00226241	0.00245158	0.00207274	0.00245087	0.00264145	0.00245087	0.00264085	0.00283021	0.00245158	0.00207214	0.000187448	0.000374993	0.000374993	0.000562796
EqCa_TLR6_Heq15	0.00207274	0.00188382	0.00207381	0.00283086	0.00188382	0.00188382	0.00226175	0.00188382	0.00207333	0.00226241	0.00188382	0.00226175	0.00245214	0.00226175	0.00245158	0.00264085	0.00226241	0.00188327	0.000374993	0.000187448	0.000187448	0.0003751	0.000187448
EqCa_TLR6_Heq16	0.00226175	0.00207274	0.00226293	0.00302037	0.00207274	0.00207274	0.00245087	0.00207274	0.00226241	0.00245158	0.00207274	0.00245087	0.00264145	0.00245087	0.00264085	0.00283021	0.00245158	0.00207214	0.000187448	0.000374993	0.000374993	0.000562796	0	0.000187448
EqCa_TLR6_Heq17	0.00207333	0.00188436	0.00207441	0.00283168	0.00188436	0.00188436	0.00226241	0.00188436	0.00207393	0.00226306	0.00188436	0.00226241	0.00245285	0.00226241	0.00245229	0.00264161	0.00226306	0.00188382	0.0003751	0.000187502	0.000562796	0	0.000562796	0.0003751	0.000562796
EqQu_TLR6_XP_046512886.1	0.000187448	0	0.000187544	0.000938692	0	0	0.000374993	0	0.000187502	0.0003751	0	0.000374993	0.000562924	0.000374993	0.000562796	0.000750589	0.0003751	0.0003751	0.00188382	0.00169499	0.00207274	0.00188436	0.00207274	0.00188382	0.00207274	0.00188436
EqAs_TLR6_XP_014682876.1	0.000938692	0.000750759	0.000939176	0.00169227	0.000750759	0.000750759	0.00112672	0.000750759	0.000938962	0.00112705	0.000750759	0.00112672	0.000187448	0.000375186	0.00131523	0.00150351	0.00112705	0.00112705	0.00264145	0.00245214	0.00283086	0.00264222	0.00283086	0.00264145	0.00283086	0.00264222	0.000750759
EqAs_TLR6_PSZQ01007001.1:_30969791-30972181	0.000938692	0.000750759	0.000939176	0.00169227	0.000750759	0.000750759	0.00112672	0.000750759	0.000938962	0.00112705	0.000750759	0.00112672	0.000187448	0.000375186	0.00131523	0.00150351	0.00112705	0.00112705	0.00264145	0.00245214	0.00283086	0.00264222	0.00283086	0.00264145	0.00283086	0.00264222	0.000750759	0
EqPr_TLR6_XP_008518916.1	0.00226241	0.00207333	0.00226358	0.00302125	0.00207333	0.00207333	0.00245158	0.00207333	0.00226306	0.00245229	0.00207333	0.00245158	0.00264222	0.00245158	0.00264161	0.00283103	0.00245229	0.00207274	0.000562796	0.0003751	0.0003751	0.000187448	0.0003751	0.000187502	0.0003751	0.000187448	0.00207333	0.00283168	0.00283168
EqCa_TLR6_NP_001244071.1	0.00207274	0.00188382	0.00207381	0.00283086	0.00188382	0.00188382	0.00226175	0.00188382	0.00207333	0.00226241	0.00188382	0.00226175	0.00245214	0.00226175	0.00245158	0.00264085	0.00226241	0.00188327	0	0.000187448	0.000562635	0.0003751	0.000187448	0.000374993	0.000187448	0.0003751	0.00188382	0.00264145	0.00264145	0.000562796
EqCa_TLR6_ATDM01036699.1:23853-26243	0.00226293	0.00207381	0.0022641	0.00302194	0.00207381	0.00207381	0.00245214	0.00207381	0.00226358	0.00245285	0.00207381	0.00245214	0.00264282	0.00245214	0.00264222	0.00283168	0.00245285	0.00207321	0.000562924	0.000375186	0.000375186	0.000563086	0.000375186	0.000187544	0.000375186	0.000563086	0.00207381	0.00283233	0.00283233	0.000375293	0.000562924
TaIn_TLR6_PVIE01002705.1:55589-57976	0.035099	0.034884	0.0351196	0.0355502	0.034884	0.034884	0.034884	0.034884	0.0351103	0.0348953	0.034884	0.035314	0.0351196	0.034884	0.0350876	0.0348727	0.0348727	0.0353255	0.0340252	0.0340252	0.0342398	0.0342508	0.0342398	0.0342398	0.0342398	0.0342508	0.034884	0.0353349	0.0353349	0.0344655	0.0340252	0.0344747
TaTe_TLR6_PVID01005798.1:86077-88464	0.0339682	0.0337542	0.0339882	0.0344168	0.0337542	0.0337542	0.0337542	0.0337542	0.0339792	0.0337651	0.0337542	0.0341824	0.0339882	0.0337542	0.0339573	0.0337433	0.0337433	0.0337433	0.0326925	0.0326925	0.032906	0.0329166	0.032906	0.032906	0.032906	0.0329166	0.0337542	0.0342024	0.0342024	0.0331303	0.0326925	0.033139	0.0088594
DiBi_TLR6_CM036953.1:31950039-31952423	0.0319116	0.0316982	0.0319303	0.032144	0.0316982	0.0316982	0.0316982	0.0316982	0.0319219	0.0317084	0.0316982	0.0321252	0.032144	0.0319116	0.0323492	0.0321355	0.0321355	0.031688	0.0306132	0.0304006	0.0308259	0.030623	0.0308259	0.0306132	0.0308259	0.030623	0.0316982	0.0323578	0.0323578	0.0308358	0.0306132	0.0308438	0.0283524	0.0271014
DiSu_TLR6_PEKH010002443.1:1152593-1154977	0.034276	0.0340612	0.0342962	0.0345112	0.0340612	0.0340612	0.0340612	0.0340612	0.0342871	0.0340722	0.0340612	0.0344908	0.0347263	0.0344908	0.0347171	0.034502	0.034502	0.0340502	0.0331819	0.0329678	0.033396	0.0331926	0.033396	0.0331819	0.033396	0.0331926	0.0340612	0.0349416	0.0349416	0.0334068	0.0331819	0.0334156	0.0306713	0.0289735	0.00842976
CeSi_TLR6_XP_004419035.1	0.0314932	0.0312799	0.0315116	0.0317251	0.0312799	0.0312799	0.0312799	0.0312799	0.0315033	0.03129	0.0312799	0.0317065	0.0319387	0.0317065	0.0319303	0.0317167	0.0317167	0.0312698	0.0306212	0.0304085	0.0308339	0.030631	0.0308339	0.0306212	0.0308339	0.030631	0.0312799	0.0321524	0.0321524	0.0308438	0.0306212	0.0308519	0.0285611	0.0275282	0.00283561	0.00823794
BoTa_TLR6_NP_001001159.1	0.0689314	0.0686846	0.0689784	0.0687313	0.0686846	0.0686846	0.0689314	0.0686846	0.0689569	0.0687099	0.0686846	0.0686846	0.0694729	0.0691785	0.069204	0.0689569	0.0689569	0.0684126	0.0663307	0.0665757	0.0668209	0.0668454	0.0665757	0.0668209	0.0665757	0.0668454	0.0686846	0.0694729	0.0694729	0.0670908	0.0663307	0.0671115	0.0678338	0.0645557	0.0621798	0.0637131	0.0614742
HoSa_TLR6_NM_006068.5	0.0687823	0.0685386	0.0688286	0.0693168	0.0685386	0.0685386	0.0687823	0.0685386	0.0688074	0.0685636	0.0685386	0.0685386	0.0693168	0.0690262	0.0687573	0.0685137	0.0685137	0.0690514	0.0675651	0.0678082	0.068295	0.0680763	0.0678082	0.0680516	0.0678082	0.0680763	0.0685386	0.0695611	0.0695611	0.0683199	0.0675651	0.0683409	0.0649533	0.0642458	0.0592868	0.0617662	0.0593111	0.0842183
MuMu_TLR6_NM_011604.5	0.146094	0.145777	0.146227	0.146545	0.145777	0.145777	0.145777	0.145777	0.146164	0.145846	0.145777	0.146412	0.145962	0.146412	0.145073	0.144756	0.14539	0.14539	0.144247	0.14393	0.144247	0.144315	0.144564	0.144247	0.144564	0.144315	0.145777	0.14628	0.14628	0.144632	0.144247	0.144377	0.139227	0.141976	0.138636	0.143707	0.139759	0.157208	0.140767

## Sheet: 7
	EqGr_TLR7_Heq1	EqQuAn_TLR7_Heq3	EqQuAn_TLR7_Heq4	EqQuBoe_TLR7_Heq5	EqQuBor_TLR7_Heq8	EqQuBor_TLR7_Heq9	EqQuCh_TLR7_Heq6	EqQuCh_TLR7_Heq7	EqHa_TLR7_Heq2	EqAs_TLR7_Heq2	EqAs_TLR7_Heq10	EqAfSo_TLR7_Heq2	EqHeKu_TLR7_Heq11	EqKi_TLR7_Heq11	EqKi_TLR7_Heq12	EqKi_TLR7_Heq13	EqPr_TLR7_Heq14	EqPr_TLR7_Heq17	EqCa_TLR7_Heq14	EqCa_TLR7_Heq15	EqCa_TLR7_Heq16	EqQu_TLR7_XP_046529515.1	EqAs_TLR7_XP_014724205.1	EqPr_TLR7_XP_008508001.1	EqCa_TLR7_NP_001075240.1	EqCa_TLR7_KL007970.1	TaIn_TLR7_PVIE01001303.1	TaTe_TLR7_PVID01005005.1	RhUn_TLR7_BOSQ02004008.1	DiBi_TLR7_CM036987.1	DiSu_TLR7_PEKH010009301.1	CeSi_TLR7_XP_004435171.1	BoTa_TLR7_NP_001028933.1	HoSa_TLR7_NM_016562.4	MuMu_TLR7_NM_001290755.1
EqGr_TLR7_Heq1
EqQuAn_TLR7_Heq3	0.00273571
EqQuAn_TLR7_Heq4	0.00156021	0.00195118
EqQuBoe_TLR7_Heq5	0.00195171	0.00155979	0.000389345
EqQuBor_TLR7_Heq8	0.00175619	0.00136454	0.000584134	0.000194567
EqQuBor_TLR7_Heq9	0.00175619	0.00214746	0.000194634	0.000584334	0.000779267
EqQuCh_TLR7_Heq6	0.00195198	0.00116921	0.000779108	0.000389266	0.000194594	0.000974413
EqQuCh_TLR7_Heq7	0.0021479	0.00136417	0.00136444	0.000973881	0.000778949	0.00156021	0.000584015
EqHa_TLR7_Heq2	0.000779215	0.00234315	0.00116929	0.00156021	0.00136491	0.00136491	0.00156042	0.00175607
EqAs_TLR7_Heq2	0.000779215	0.00234315	0.00116929	0.00156021	0.00136491	0.00136491	0.00156042	0.00175607	0
EqAs_TLR7_Heq10	0.00116929	0.00273478	0.00155968	0.00195104	0.00175559	0.00175559	0.00195131	0.00214717	0.000389212	0.000389212
EqAfSo_TLR7_Heq2	0.000779215	0.00234315	0.00116929	0.00156021	0.00136491	0.00136491	0.00156042	0.00175607	0	0	0.000389212
EqHeKu_TLR7_Heq11	0.000974213	0.00253893	0.00136444	0.00175559	0.00156021	0.00156021	0.00175583	0.00195158	0.000194567	0.000194567	0.000583935	0.000194567
EqKi_TLR7_Heq11	0.000974213	0.00253893	0.00136444	0.00175559	0.00156021	0.00156021	0.00175583	0.00195158	0.000194567	0.000194567	0.000583935	0.000194567	0
EqKi_TLR7_Heq12	0.00136444	0.0029307	0.00175499	0.00214658	0.00195104	0.00195104	0.00214687	0.00234283	0.000583935	0.000583935	0.000973614	0.000583935	0.000389212	0.000389212
EqKi_TLR7_Heq13	0.00136463	0.00293111	0.00175523	0.00214687	0.00195131	0.00195131	0.00214717	0.00234315	0.000584015	0.000584015	0.000973747	0.000584015	0.000389266	0.000389266	0.000778842
EqPr_TLR7_Heq14	0.00136444	0.0029307	0.00175499	0.00214658	0.00195104	0.00195104	0.00214687	0.00234283	0.000583935	0.000583935	0.000973614	0.000583935	0.000778736	0.000778736	0.00116857	0.00116873
EqPr_TLR7_Heq17	0.00175559	0.00332394	0.00214658	0.00253875	0.00234299	0.00234299	0.0025391	0.00273534	0.000973946	0.000973946	0.00136407	0.000973946	0.00116897	0.00116897	0.00155925	0.00155946	0.000389345
EqCa_TLR7_Heq14	0.00136444	0.0029307	0.00175499	0.00214658	0.00195104	0.00195104	0.00214687	0.00234283	0.000583935	0.000583935	0.000973614	0.000583935	0.000778736	0.000778736	0.00116857	0.00116873	0	0.000389345
EqCa_TLR7_Heq15	0.00195131	0.00352065	0.00234251	0.00273496	0.0025391	0.0025391	0.00273534	0.00293171	0.00116913	0.00116913	0.00155946	0.00116913	0.00136426	0.00136426	0.00175475	0.00175499	0.000584214	0.000194594	0.000584214
EqCa_TLR7_Heq16	0.00156021	0.00312778	0.00195104	0.00234299	0.00214731	0.00214731	0.00234331	0.00253945	0.000779002	0.000779002	0.00116897	0.000779002	0.000973946	0.000973946	0.00136407	0.00136426	0.000194634	0.000194567	0.000194634	0.000389266
EqQu_TLR7_XP_046529515.1	0.00155989	0.00156064	0.000779108	0.000779374	0.000584414	0.000974413	0.000389478	0.000974413	0.00116905	0.00116905	0.00155936	0.00116905	0.00136417	0.00136417	0.00175463	0.00175487	0.00175463	0.00214614	0.00175463	0.00234203	0.00195064
EqAs_TLR7_XP_014724205.1	0.000779215	0.00234315	0.00116929	0.00156021	0.00136491	0.00136491	0.00156042	0.00175607	0	0	0.000389212	0	0.000194567	0.000194567	0.000583935	0.000584015	0.000583935	0.000973946	0.000583935	0.00116913	0.000779002	0.00116905
EqPr_TLR7_XP_008508001.1	0.00175559	0.00332394	0.00214658	0.00253875	0.00234299	0.00234299	0.0025391	0.00273534	0.000973946	0.000973946	0.00136407	0.000973946	0.00116897	0.00116897	0.00155925	0.00155946	0.000389345	0	0.000389345	0.000194594	0.000194567	0.00214614	0.000973946
EqCa_TLR7_NP_001075240.1	0.00136444	0.0029307	0.00175499	0.00214658	0.00195104	0.00195104	0.00214687	0.00234283	0.000583935	0.000583935	0.000973614	0.000583935	0.000778736	0.000778736	0.00116857	0.00116873	0	0.000389345	0	0.000584214	0.000194634	0.00175463	0.000583935	0.000389345
EqCa_TLR7_KL007970.1	0.00175559	0.00332394	0.00214658	0.00253875	0.00234299	0.00234299	0.0025391	0.00273534	0.000973946	0.000973946	0.00136407	0.000973946	0.00116897	0.00116897	0.00155925	0.00155946	0.000389345	0	0.000389345	0.000194594	0.000194567	0.00214614	0.000973946	0	0.000389345
TaIn_TLR7_PVIE01001303.1	0.03401	0.0348562	0.0344368	0.0344241	0.0342107	0.0346632	0.0344291	0.0346477	0.0331355	0.0331355	0.0335613	0.0331355	0.0333484	0.0333484	0.0337744	0.0333532	0.0333484	0.0337868	0.0333484	0.034005	0.0335737	0.0344291	0.0331355	0.0337868	0.0333484	0.0337868
TaTe_TLR7_PVID01005005.1	0.0357778	0.0361987	0.0362068	0.0361934	0.0359789	0.036435	0.0361987	0.0364186	0.0348977	0.0348977	0.0353257	0.0348977	0.0351116	0.0351116	0.0355398	0.0351168	0.0351116	0.035553	0.0351116	0.0357725	0.0353388	0.0361987	0.0348977	0.035553	0.0351116	0.035553	0.00489971
RhUn_TLR7_BOSQ02004008.1	0.0331889	0.0336079	0.0336154	0.033603	0.0333898	0.0338414	0.0336079	0.0338262	0.0323155	0.0323155	0.0327411	0.0323155	0.0325283	0.0325283	0.032954	0.0325235	0.0325283	0.0329661	0.0325283	0.033184	0.0327531	0.0336079	0.0323155	0.0329661	0.0325283	0.0329661	0.0211853	0.0218199
DiBi_TLR7_CM036987.1	0.0345052	0.0353538	0.0349333	0.0349204	0.0347064	0.0351605	0.0349255	0.0351447	0.0336279	0.0336279	0.0340549	0.0336279	0.0338414	0.0338414	0.0342686	0.0338364	0.0338414	0.0342813	0.0338414	0.0345002	0.0340675	0.0349255	0.0336279	0.0342813	0.0338414	0.0342813	0.0222395	0.0232914	0.00470342
DiSu_TLR7_PEKH010009301.1	0.0336252	0.034472	0.0340523	0.0340397	0.0338262	0.0342786	0.0340446	0.0342632	0.0327506	0.0327506	0.0327506	0.0327506	0.0329636	0.0329636	0.0333898	0.0329588	0.0329636	0.0334021	0.0329636	0.0336203	0.0331889	0.0340446	0.0327506	0.0334021	0.0329636	0.0334021	0.0220169	0.0226533	0.00489836	0.00568981
CeSi_TLR7_XP_004435171.1	0.0340775	0.0349255	0.0345052	0.0344924	0.0342786	0.0347321	0.0344975	0.0347165	0.0332011	0.0332011	0.0336279	0.0332011	0.0334144	0.0334144	0.0338414	0.0334096	0.0334144	0.0338539	0.0334144	0.0340725	0.0336403	0.0344975	0.0332011	0.0338539	0.0334144	0.0338539	0.0222395	0.0228768	0.00391529	0.00195158	0.00529528
BoTa_TLR7_NP_001028933.1	0.073329	0.0737845	0.0733062	0.0732765	0.0730399	0.0735729	0.0732879	0.0735361	0.0723306	0.0723306	0.0720944	0.0723306	0.072567	0.072567	0.0730399	0.0720833	0.072567	0.0730695	0.072567	0.0728215	0.0728328	0.0732879	0.0723306	0.0730695	0.072567	0.0730695	0.0626775	0.0624475	0.0605685	0.0619743	0.060759	0.0610562
HoSa_TLR7_NM_016562.4	0.0797514	0.0794363	0.078949	0.0789165	0.0786754	0.0792229	0.0789289	0.0796653	0.0787279	0.0787279	0.0787279	0.0787279	0.0784868	0.0784868	0.0789691	0.0784745	0.0789691	0.0794847	0.0789691	0.0792307	0.0792431	0.0794769	0.0787279	0.0794847	0.0789691	0.0794847	0.0704934	0.0710465	0.0667376	0.0684643	0.0662067	0.0672804	0.0897433
MuMu_TLR7_NM_001290755.1	0.140062	0.139995	0.139731	0.139664	0.139382	0.139688	0.139688	0.140277	0.13943	0.13943	0.13943	0.13943	0.139147	0.139147	0.139712	0.139124	0.13943	0.140062	0.13943	0.139755	0.139779	0.139995	0.13943	0.140062	0.13943	0.140062	0.128982	0.131474	0.126827	0.128493	0.125008	0.126983	0.14724	0.1285

## Sheet: 8
	EqGr_TLR8_Heq1	EqQuAn_TLR8_Heq4	EqQuAn_TLR8_Heq5	EqQuBoe_TLR8_Heq6	EqQuBor_TLR8_Heq4	EqQuBor_TLR8_Heq6	EqQuCh_TLR8_Heq6	EqQuCh_TLR8_Heq4	EqHa_TLR8_Heq2	EqHa_TLR8_Heq3	EqAs_TLR8_Heq7	EqAfSo_TLR8_Heq7	EqAfSo_TLR8_Heq8	EqHeKu_TLR8_Heq11	EqKi_TLR8_Heq2	EqKi_TLR8_Heq9	EqKi_TLR8_Heq10	EqPr_TLR8_Heq15	EqPr_TLR8_Heq13	EqPr_TLR8_Heq14	EqCa_TLR8_Heq12	EqCa_TLR8_Heq13	EqCa_TLR8_Heq14	EqQu_TLR8_XP_046528745.1	EqAs_TLR8_XP_044620394.1	EqCa_TLR8_NP_001104771.1	EqPr_TLR8_XP_008505434.1	EqCa_TLR8_ATDM01031215.1	TaIn_TLR8_PVIE01001303.1	TaTe_TLR8_PVID01005005.1	RhUn_TLR8_BOSQ02006735.1	DiBi_TLR8_CM036987.1	DiSu_TLR8_PEKH010009301.1	CeSi_TLR8_XP_004435172.1	BoTa_TLR8_NP_001029109.1	HoSa_TLR8_NP_057694.2	MuMu_TLR8_NM_133212.3
EqGr_TLR8_Heq1
EqQuAn_TLR8_Heq4	0.0009649
EqQuAn_TLR8_Heq5	0.00128738	0.000321319
EqQuBoe_TLR8_Heq6	0.000643063	0.000321209	0.000642842
EqQuBor_TLR8_Heq4	0.0009649	0	0.000321319	0.000321209
EqQuBor_TLR8_Heq6	0.000643063	0.000321209	0.000642842	0	0.000321209
EqQuCh_TLR8_Heq6	0.000643063	0.000321209	0.000642842	0	0.000321209	0
EqQuCh_TLR8_Heq4	0.0009649	0	0.000321319	0.000321209	0	0.000321209	0.000321209
EqHa_TLR8_Heq2	0.000321319	0.000642842	0.0009649	0.000321319	0.000642842	0.000321319	0.000321319	0.000642842
EqHa_TLR8_Heq3	0.000643063	0.0009649	0.00128738	0.000643063	0.0009649	0.000643063	0.000643063	0.0009649	0.000321319
EqAs_TLR8_Heq7	0.000642842	0.000964569	0.00128694	0.000642842	0.000964569	0.000642842	0.000642842	0.000964569	0.000321209	0.000642842
EqAfSo_TLR8_Heq7	0.000642842	0.000964569	0.00128694	0.000642842	0.000964569	0.000642842	0.000642842	0.000964569	0.000321209	0.000642842	0
EqAfSo_TLR8_Heq8	0.00128715	0.00160945	0.00193262	0.00128715	0.00160945	0.00128715	0.00128715	0.00160945	0.000964727	0.00128715	0.000642948	0.000642948
EqHeKu_TLR8_Heq11	0.00160918	0.00193163	0.00225506	0.00160918	0.00193163	0.00160918	0.00160918	0.00193163	0.0012865	0.00160918	0.00160863	0.00160863	0.00225466
EqKi_TLR8_Heq2	0.000321319	0.000642842	0.0009649	0.000321319	0.000642842	0.000321319	0.000321319	0.000642842	0	0.000321319	0.000321209	0.000321209	0.000964727	0.0012865
EqKi_TLR8_Heq9	0.000964569	0.0012865	0.00160918	0.000964569	0.0012865	0.000964569	0.000964569	0.0012865	0.000642622	0.000964569	0.000964238	0.000964238	0.0016089	0.0012865	0.000642622
EqKi_TLR8_Heq10	0.00128738	0.00160974	0.00193296	0.00128738	0.00160974	0.00128738	0.00128738	0.00160974	0.0009649	0.00128738	0.00128694	0.00128694	0.00193262	0.00225506	0.0009649	0.0009649
EqPr_TLR8_Heq15	0.00420322	0.00452798	0.00485464	0.00420322	0.00452798	0.00420322	0.00420322	0.00452798	0.00387731	0.00420322	0.00420176	0.00420176	0.00485376	0.00517814	0.00387731	0.00452642	0.00485464
EqPr_TLR8_Heq13	0.00355307	0.00387731	0.00420322	0.00355307	0.00387731	0.00355307	0.00355307	0.00387731	0.00322792	0.00355307	0.00355185	0.00355185	0.00420246	0.00452642	0.00322792	0.00387597	0.00420322	0.0012865
EqPr_TLR8_Heq14	0.00322904	0.00355307	0.00387865	0.00322904	0.00355307	0.00322904	0.00322904	0.00355307	0.00290421	0.00322904	0.00322792	0.00322792	0.00387796	0.00420176	0.00290421	0.00355185	0.00387865	0.000964569	0.000321209
EqCa_TLR8_Heq12	0.0035543	0.00387865	0.00420467	0.0035543	0.00387865	0.0035543	0.0035543	0.00387865	0.00322904	0.0035543	0.00355307	0.00355307	0.00420391	0.00452798	0.00322904	0.00387731	0.00420467	0.000642622	0.000642842	0.000321319
EqCa_TLR8_Heq13	0.00355307	0.00387731	0.00420322	0.00355307	0.00387731	0.00355307	0.00355307	0.00387731	0.00322792	0.00355307	0.00355185	0.00355185	0.00420246	0.00452642	0.00322792	0.00387597	0.00420322	0.0012865	0	0.000321209	0.000642842
EqCa_TLR8_Heq14	0.00322904	0.00355307	0.00387865	0.00322904	0.00355307	0.00322904	0.00322904	0.00355307	0.00290421	0.00322904	0.00322792	0.00322792	0.00387796	0.00420176	0.00290421	0.00355185	0.00387865	0.000964569	0.000321209	0	0.000321319	0.000321209
EqQu_TLR8_XP_046528745.1	0.00128694	0.000321209	0.000642842	0.000642622	0.000321209	0.000642622	0.000642622	0.000321209	0.000964569	0.00128694	0.0012865	0.0012865	0.00193195	0.00225429	0.000964569	0.00160863	0.0019323	0.00485296	0.00420176	0.00387731	0.00420322	0.00420176	0.00387731
EqAs_TLR8_XP_044620394.1	0.000642842	0.000964569	0.00128694	0.000642842	0.000964569	0.000642842	0.000642842	0.000964569	0.000321209	0.000642842	0	0	0.000642948	0.00160863	0.000321209	0.000964238	0.00128694	0.00420176	0.00355185	0.00322792	0.00355307	0.00355185	0.00322792	0.0012865
EqCa_TLR8_NP_001104771.1	0.00387865	0.00420322	0.00452955	0.00387865	0.00420322	0.00387865	0.00387865	0.00420322	0.00355307	0.00387865	0.00387731	0.00387731	0.00452874	0.00485296	0.00355307	0.00420176	0.00452955	0.0009649	0.000964569	0.000642842	0.0009649	0.000964569	0.000642842	0.00452798	0.00387731
EqPr_TLR8_XP_008505434.1	0.00355307	0.00387731	0.00420322	0.00355307	0.00387731	0.00355307	0.00355307	0.00387731	0.00322792	0.00355307	0.00355185	0.00355185	0.00420246	0.00452642	0.00322792	0.00387597	0.00420322	0.0012865	0	0.000321209	0.000642842	0	0.000321209	0.00420176	0.00355185	0.000964569
EqCa_TLR8_ATDM01031215.1	0.00420322	0.00452798	0.00485464	0.00420322	0.00452798	0.00420322	0.00420322	0.00452798	0.00387731	0.00420322	0.00420176	0.00420176	0.00485376	0.00517814	0.00387731	0.00452642	0.00485464	0.000642622	0.000642842	0.000964569	0.000642622	0.000642842	0.000964569	0.00485296	0.00420176	0.0009649	0.000642842
TaIn_TLR8_PVIE01001303.1	0.0630774	0.0634589	0.0638666	0.0630774	0.0634589	0.0630774	0.0630774	0.0634589	0.0626708	0.0622648	0.0630519	0.0630519	0.0638536	0.0634589	0.0626708	0.0626708	0.0630519	0.0642228	0.0634332	0.0630519	0.0634589	0.0634332	0.0630519	0.0638407	0.0630519	0.0638407	0.0634332	0.0642228
TaTe_TLR8_PVID01005005.1	0.063052	0.0634334	0.0638409	0.063052	0.0634334	0.063052	0.063052	0.0634334	0.0626456	0.0622398	0.0630265	0.0630265	0.0638279	0.0634334	0.0626456	0.0626456	0.0630265	0.0641969	0.0634077	0.0630265	0.0634334	0.0634077	0.0630265	0.063815	0.0630265	0.063815	0.0634077	0.0641969	0.00584113
RhUn_TLR8_BOSQ02006735.1	0.0709502	0.0713385	0.0717566	0.0709502	0.0713385	0.0709502	0.0709502	0.0713385	0.0705332	0.0709502	0.070921	0.070921	0.0717418	0.0721158	0.0705332	0.0713091	0.0717566	0.0712797	0.0704752	0.070088	0.0705042	0.0704752	0.070088	0.071727	0.070921	0.0708918	0.0704752	0.0712797	0.0463301	0.0463124
DiBi_TLR8_CM036987.1	0.0700303	0.0704171	0.0708333	0.0700303	0.0704171	0.0700303	0.0700303	0.0704171	0.0696153	0.0700303	0.0700016	0.0700016	0.0708187	0.0711915	0.0696153	0.0703882	0.0708333	0.0695867	0.0687871	0.068402	0.0688153	0.0687871	0.068402	0.0708042	0.0700016	0.0692008	0.0687871	0.0695867	0.0436661	0.042943	0.0124762
DiSu_TLR8_PEKH010009301.1	0.0696154	0.0700017	0.0704172	0.0696154	0.0700017	0.0696154	0.0696154	0.0700017	0.069201	0.0696154	0.0695868	0.0695868	0.0704027	0.0707752	0.069201	0.069973	0.0704172	0.0691726	0.0683741	0.0679894	0.0684021	0.0683741	0.0679894	0.0703883	0.0695868	0.0687872	0.0683741	0.0691726	0.0451675	0.0444247	0.00880527	0.00749365
CeSi_TLR8_XP_004435172.1	0.0738114	0.0742025	0.0746249	0.0738114	0.0742025	0.0738114	0.0738114	0.0742025	0.0733902	0.0738114	0.0737808	0.0737808	0.0746094	0.0749855	0.0733902	0.0741717	0.0746249	0.0733598	0.0725497	0.0721604	0.0725798	0.0725497	0.0721604	0.0745939	0.0737808	0.0729696	0.0725497	0.0733598	0.0467034	0.0467397	0.0148474	0.00682235	0.0101458
BoTa_TLR8_NP_001029109.1	0.281413	0.280705	0.28163	0.281413	0.280705	0.281413	0.281413	0.280705	0.28049	0.28049	0.279784	0.279784	0.281536	0.282831	0.28049	0.279784	0.279784	0.282121	0.279784	0.28049	0.281413	0.279784	0.28049	0.281413	0.279784	0.282121	0.279784	0.281413	0.273823	0.269348	0.273905	0.267611	0.267389	0.274535
HoSa_TLR8_NP_057694.2	0.242313	0.243273	0.244071	0.243905	0.243273	0.243905	0.243905	0.243273	0.243108	0.243108	0.242478	0.242478	0.243997	0.245803	0.243108	0.243108	0.242478	0.243739	0.242313	0.241685	0.242478	0.242313	0.241685	0.243905	0.242478	0.243108	0.242313	0.243739	0.223172	0.220777	0.229728	0.226094	0.225919	0.231194	0.368075
MuMu_TLR8_NM_133212.3	0.472434	0.474856	0.476663	0.476026	0.474856	0.476026	0.476026	0.474856	0.474225	0.474225	0.473059	0.473059	0.474095	0.477199	0.474225	0.475392	0.474225	0.473059	0.472434	0.471274	0.473059	0.472434	0.471274	0.476026	0.473059	0.474225	0.472434	0.475392	0.448943	0.445318	0.470496	0.469348	0.464855	0.467325	0.80576	0.535198

## Sheet: 9
	EqGr_TLR9_Heq1	EqGr_TLR9_Heq2	EqQuAn_TLR9_Heq5	EqQuAn_TLR9_Heq6	EqQuAn_TLR9_Heq2	EqQuAn_TLR9_Heq7	EqQuBoe_TLR9_Heq5	EqQuBor_TLR9_Heq11	EqQuBor_TLR9_Heq8	EqQuBor_TLR9_Heq12	EqQuCh_TLR9_Heq8	EqQuCh_TLR9_Heq9	EqQuCh_TLR9_Heq10	EqHa_TLR9_Heq3	EqHa_TLR9_Heq4	EqAs_TLR9_Heq13	EqAs_TLR9_Heq14	EqAfSo_TLR9_Heq13	EqAfSo_TLR9_Heq14	EqHeKu_TLR9_Heq18	EqHeKu_TLR9_Heq17	EqKi_TLR9_Heq16	EqKi_TLR9_Heq15	EqPr_TLR9_Heq19	EqPr_TLR9_Heq20	EqPr_TLR9_Heq21	EqPr_TLR9_Heq22	EqCa_TLR9_Heq19	EqCa_TLR9_Heq23	EqCa_TLR9_Heq21	EqAs_TLR9_XP_014682103.1	EqAs_TLR9_gi|1373803041	EqCa_TLR9_NP_001075259.1	EqCa_TLR9_ATDM01006161	TaIn_TLR9_PVIE01001527	TaTe_TLR9_PVID01000760.1	RhUn_TLR9_BOSQ02002635.1	DiBi_TLR9_CM036947.1	DiSu_TLR9_PEKH010003248.1	CeSi_TLR9_XP_004419841.1	BoTa_TLR9_NP_898904.1	HoSa_TLR9_NP_059138.1	MuMu_TLR9_NM_031178.2
EqGr_TLR9_Heq1
EqGr_TLR9_Heq2	0.000323327
EqQuAn_TLR9_Heq5	0.0012946	0.000970794
EqQuAn_TLR9_Heq6	0.00161835	0.00129447	0.00161835
EqQuAn_TLR9_Heq2	0.000323327	0	0.000970794	0.00129447
EqQuAn_TLR9_Heq7	0.00194234	0.00161835	0.00194234	0.00161802	0.00161835
EqQuBoe_TLR9_Heq5	0.0012946	0.000970794	0	0.00161835	0.000970794	0.00194234
EqQuBor_TLR9_Heq11	0.00259116	0.0022669	0.00324168	0.00356605	0.0022669	0.00194314	0.00324168
EqQuBor_TLR9_Heq8	0.00129434	0.000970595	0.00194314	0.00226713	0.000970595	0.00194293	0.00194314	0.00259196
EqQuBor_TLR9_Heq12	0.00194264	0.0016186	0.00259236	0.00291658	0.0016186	0.00259209	0.00259236	0.00324184	0.000646925
EqQuCh_TLR9_Heq8	0.00129434	0.000970595	0.00194314	0.00226713	0.000970595	0.00194293	0.00194314	0.00259196	0	0.000646925
EqQuCh_TLR9_Heq9	0.0012944	0.000970644	0.0012944	0.000970444	0.000970644	0.00129414	0.0012944	0.00324117	0.00194283	0.00259196	0.00194283
EqQuCh_TLR9_Heq10	0.000970546	0.000646925	0.000970546	0.00129414	0.000646925	0.00161794	0.000970546	0.00291628	0.0016186	0.00226736	0.0016186	0.000970396
EqHa_TLR9_Heq3	0.00226632	0.00194224	0.00291628	0.0032405	0.00194224	0.00356514	0.00291628	0.00421559	0.00291568	0.00356569	0.00291568	0.00291583	0.00259116
EqHa_TLR9_Heq4	0.00291568	0.00259129	0.00356661	0.00389107	0.00259129	0.00421602	0.00356661	0.00486724	0.00356587	0.00421668	0.00356587	0.00356605	0.00324101	0.00194214
EqAs_TLR9_Heq13	0.00129407	0.000970396	0.00194274	0.00226666	0.000970396	0.00259089	0.00194274	0.00324034	0.00194234	0.00259129	0.00194234	0.00194244	0.00161827	0.00226632	0.00291568
EqAs_TLR9_Heq14	0.00226655	0.00194244	0.00291658	0.00324083	0.00194244	0.0035655	0.00291658	0.00421602	0.00291598	0.00356605	0.00291598	0.00291612	0.00259142	0.00324034	0.00389088	0.000970644
EqAfSo_TLR9_Heq13	0.00129407	0.000970396	0.00194274	0.00226666	0.000970396	0.00259089	0.00194274	0.00324034	0.00194234	0.00259129	0.00194234	0.00194244	0.00161827	0.00226632	0.00291568	0	0.000970644
EqAfSo_TLR9_Heq14	0.00226655	0.00194244	0.00291658	0.00324083	0.00194244	0.0035655	0.00291658	0.00421602	0.00291598	0.00356605	0.00291598	0.00291612	0.00259142	0.00324034	0.00389088	0.000970644	0	0.000970644
EqHeKu_TLR9_Heq18	0.00161794	0.00129414	0.00226701	0.00259102	0.00129414	0.00291538	0.00226701	0.00356514	0.00226655	0.00291583	0.00226655	0.00226666	0.00194234	0.00259063	0.00324034	0.000970444	0.00194253	0.000970444	0.00194253
EqHeKu_TLR9_Heq17	0.00194184	0.00161794	0.00259129	0.00291538	0.00161794	0.00323984	0.00259129	0.00388988	0.00259076	0.00324034	0.00259076	0.00259089	0.00226643	0.00291494	0.00356496	0.00129414	0.00226666	0.00129414	0.00226666	0.000970396
EqKi_TLR9_Heq16	0.00194234	0.00161835	0.00259196	0.00291612	0.00161835	0.00324067	0.00259196	0.00389088	0.00259142	0.00324117	0.00259142	0.00259155	0.00226701	0.00291568	0.00356587	0.00129447	0.00226724	0.00129447	0.00226724	0.000970644	0.0012944
EqKi_TLR9_Heq15	0.00194224	0.00161827	0.00259183	0.00291598	0.00161827	0.0032405	0.00259183	0.00389068	0.00259129	0.00324101	0.00259129	0.00259142	0.0022669	0.00291554	0.00356569	0.0012944	0.00226713	0.0012944	0.00226713	0.000970595	0.00129434	0.000646792
EqPr_TLR9_Heq19	0.00584444	0.00551885	0.0064993	0.00682466	0.00551885	0.00715082	0.0064993	0.00780508	0.00649796	0.00715194	0.00649796	0.00649828	0.00617173	0.00682363	0.00682504	0.00519336	0.00617236	0.00519336	0.00617236	0.00551912	0.00584474	0.00584624	0.00584594
EqPr_TLR9_Heq20	0.00584565	0.00551998	0.00650064	0.00682607	0.00551998	0.0071523	0.00650064	0.00780669	0.0064993	0.00715342	0.0064993	0.00649963	0.00617301	0.00682504	0.00682645	0.00519443	0.00617363	0.00519443	0.00617363	0.00552026	0.00584594	0.00584745	0.00584715	0.000646957
EqPr_TLR9_Heq21	0.00551857	0.00519309	0.00617301	0.00649828	0.00519309	0.00682432	0.00617301	0.00747826	0.00617173	0.00682538	0.00617173	0.00617204	0.00584565	0.0064973	0.00649864	0.00486773	0.00584624	0.00486773	0.00584624	0.00519336	0.00551885	0.00552026	0.00551998	0.000323343	0.00032341
EqPr_TLR9_Heq22	0.00617142	0.00584565	0.00682679	0.0071523	0.00584565	0.00747863	0.00682679	0.00813331	0.00682538	0.0074798	0.00682538	0.00682573	0.00649897	0.00715122	0.00715269	0.00551998	0.00649963	0.00551998	0.00649963	0.00584594	0.00617173	0.00617332	0.00617301	0.000970595	0.000323327	0.000646925
EqCa_TLR9_Heq19	0.00584444	0.00551885	0.0064993	0.00682466	0.00551885	0.00715082	0.0064993	0.00780508	0.00649796	0.00715194	0.00649796	0.00649828	0.00617173	0.00682363	0.00682504	0.00519336	0.00617236	0.00519336	0.00617236	0.00551912	0.00584474	0.00584624	0.00584594	0	0.000646957	0.000323343	0.000970595
EqCa_TLR9_Heq23	0.00649763	0.00617173	0.00715342	0.00747901	0.00617173	0.00780547	0.00715342	0.00846046	0.00715194	0.00780669	0.00715194	0.0071523	0.00682538	0.00747788	0.00747942	0.00584594	0.00682607	0.00584594	0.00682607	0.00617204	0.00649796	0.00649963	0.0064993	0.000646925	0.00129467	0.000970595	0.0016186	0.000646925
EqCa_TLR9_Heq21	0.00551857	0.00519309	0.00617301	0.00649828	0.00519309	0.00682432	0.00617301	0.00747826	0.00617173	0.00682538	0.00617173	0.00617204	0.00584565	0.0064973	0.00649864	0.00486773	0.00584624	0.00486773	0.00584624	0.00519336	0.00551885	0.00552026	0.00551998	0.000323343	0.00032341	0	0.000646925	0.000323343	0.000970595
EqAs_TLR9_XP_014682103.1	0.00226655	0.00194244	0.00291658	0.00324083	0.00194244	0.0035655	0.00291658	0.00421602	0.00291598	0.00356605	0.00291598	0.00291612	0.00259142	0.00324034	0.00389088	0.000970644	0	0.000970644	0	0.00194253	0.00226666	0.00226724	0.00226713	0.00617236	0.00617363	0.00584624	0.00649963	0.00617236	0.00682607	0.00584624
EqAs_TLR9_gi|1373803041	0.00129407	0.000970396	0.00194274	0.00226666	0.000970396	0.00259089	0.00194274	0.00324034	0.00194234	0.00259129	0.00194234	0.00194244	0.00161827	0.00226632	0.00291568	0	0.000970644	0	0.000970644	0.000970444	0.00129414	0.00129447	0.0012944	0.00519336	0.00519443	0.00486773	0.00551998	0.00519336	0.00584594	0.00486773	0.000970644
EqCa_TLR9_NP_001075259.1	0.00551857	0.00519309	0.00617301	0.00649828	0.00519309	0.00682432	0.00617301	0.00747826	0.00617173	0.00682538	0.00617173	0.00617204	0.00584565	0.0064973	0.00649864	0.00486773	0.00584624	0.00486773	0.00584624	0.00519336	0.00551885	0.00552026	0.00551998	0.000323343	0.00032341	0	0.000646925	0.000323343	0.000970595	0	0.00584624	0.00486773
EqCa_TLR9_ATDM01006161	0.00584444	0.00551885	0.0064993	0.00682466	0.00551885	0.00715082	0.0064993	0.00780508	0.00649796	0.00715194	0.00649796	0.00649828	0.00617173	0.00682363	0.00682504	0.00519336	0.00617236	0.00519336	0.00617236	0.00551912	0.00584474	0.00584624	0.00584594	0.000646825	0.000646957	0.000323343	0.000970595	0.000646825	0.0012944	0.000323343	0.00617236	0.00519336	0.000323343
TaIn_TLR9_PVIE01001527	0.0700752	0.069723	0.0708189	0.0711636	0.069723	0.0715164	0.0708189	0.0711793	0.0708032	0.0708227	0.0708032	0.070807	0.0704469	0.0704469	0.0711678	0.0700752	0.0711597	0.0700752	0.0711597	0.0704313	0.0707837	0.0708032	0.0707994	0.0718736	0.0718895	0.0715167	0.0722426	0.0718736	0.0725999	0.0715167	0.0711597	0.0700752	0.0715167	0.0718736
TaTe_TLR9_PVID01000760.1	0.0686336	0.0682821	0.0693751	0.0697193	0.0682821	0.0700714	0.0693751	0.0697347	0.0693597	0.0693788	0.0693597	0.0693635	0.0690041	0.0683008	0.0697234	0.0686336	0.0697155	0.0686336	0.0697155	0.0689889	0.0693407	0.0693597	0.069356	0.0700793	0.0700948	0.0697234	0.0704472	0.0700793	0.0708036	0.0697234	0.0697155	0.0686336	0.0697234	0.0700793	0.00812199
RhUn_TLR9_BOSQ02002635.1	0.0706182	0.0702649	0.0706182	0.0709636	0.0702649	0.0713171	0.0706182	0.0724344	0.0713487	0.0720764	0.0713487	0.0698925	0.0695395	0.0716986	0.0724305	0.0706182	0.0717064	0.0706182	0.0717064	0.0702611	0.0713291	0.0713487	0.0713449	0.0727808	0.072797	0.0724226	0.0724426	0.0727808	0.07351	0.0724226	0.0717064	0.0706182	0.0724226	0.0727808	0.0636988	0.0608684
DiBi_TLR9_CM036947.1	0.0706067	0.0702535	0.0706067	0.0709521	0.0702535	0.0713055	0.0706067	0.0724226	0.0713371	0.0720646	0.0713371	0.0698811	0.0695282	0.071687	0.0724187	0.0699004	0.0709874	0.0699004	0.0709874	0.0695436	0.0706106	0.07063	0.0706262	0.0720685	0.0720845	0.0717107	0.0717305	0.0720685	0.072797	0.0717107	0.0709874	0.0699004	0.0717107	0.0720685	0.0601782	0.057361	0.0156905
DiSu_TLR9_PEKH010003248.1	0.069943	0.0695898	0.069943	0.0702884	0.0695898	0.0706419	0.069943	0.0717584	0.0706732	0.0714005	0.0706732	0.0692176	0.0695706	0.0710231	0.0717545	0.069943	0.0710308	0.069943	0.0710308	0.069586	0.0706537	0.0706732	0.0706694	0.0728214	0.0728376	0.072463	0.0724831	0.0728214	0.0731558	0.072463	0.0710308	0.069943	0.072463	0.0728214	0.0633908	0.0612639	0.0173545	0.0170217
CeSi_TLR9_XP_004419841.1	0.0727966	0.0731511	0.0735056	0.0738519	0.0731511	0.0742067	0.0735056	0.0753302	0.0742397	0.0749707	0.0742397	0.0727765	0.0724223	0.0745907	0.0753261	0.0727966	0.0738888	0.0727966	0.0738888	0.0724384	0.0735096	0.07353	0.073526	0.0756858	0.0757027	0.0753261	0.075347	0.0756858	0.0764185	0.0753261	0.0738888	0.0727966	0.0753261	0.0756858	0.0623214	0.0601978	0.0163607	0.00714603	0.0176959
BoTa_TLR9_NP_898904.1	0.157009	0.156612	0.157901	0.158279	0.156612	0.158269	0.157901	0.157911	0.157862	0.158308	0.157862	0.157058	0.157455	0.157455	0.158697	0.155809	0.156254	0.155809	0.156254	0.156622	0.157019	0.15667	0.15666	0.157979	0.158018	0.157572	0.158416	0.157979	0.158824	0.157572	0.156254	0.155809	0.157572	0.157979	0.153525	0.149096	0.159876	0.158571	0.158388	0.160295
HoSa_TLR9_NP_059138.1	0.147282	0.146892	0.148151	0.147725	0.146892	0.148914	0.148151	0.149341	0.147318	0.148143	0.147318	0.147725	0.147716	0.148497	0.146972	0.146502	0.146538	0.146502	0.146538	0.146104	0.147291	0.147335	0.147326	0.146565	0.1466	0.146166	0.14621	0.146565	0.147389	0.146166	0.146538	0.146502	0.146166	0.145768	0.144375	0.142359	0.151107	0.149415	0.147222	0.150725	0.192831
MuMu_TLR9_NM_031178.2	0.277427	0.277427	0.279014	0.278954	0.277427	0.278452	0.279014	0.279478	0.277791	0.278353	0.277791	0.278471	0.278452	0.276543	0.278029	0.277408	0.278452	0.277408	0.278452	0.278372	0.278835	0.278934	0.278915	0.279458	0.280505	0.279942	0.280505	0.279458	0.280486	0.279942	0.278452	0.277408	0.279942	0.280425	0.264536	0.263461	0.265781	0.263826	0.263283	0.266423	0.299677	0.280381

[truncated: 3 more sheets: 10, 11, 12]
