# Supplementary material for: Twelve toll-like receptor (TLR) genes in the family Equidae – comparative genomics, selection and evolution
Source: Vet Res Commun. 2023 Oct 24;48(2):725–41. doi: 10.1007/s11259-023-10245-4 (PMC10998774; doi:10.1007/s11259-023-10245-4)
Supplement: Supplementary file 7 — Supplementary Material 7 [file 11259_2023_10245_MOESM7_ESM.xlsx]

## Sheet: Caption
Table. Estimates of Evolutionary Divergence between Sequences
The number of amino acid substitutions per site from between sequences are shown. Analyses were conducted using the Poisson correction model [1]. This analysis involved 46 amino acid sequences. All ambiguous positions were removed for each sequence pair (pairwise deletion option). There were a total of 913 positions in the final dataset. Evolutionary analyses were conducted in MEGA11 [2]
1. Zuckerkandl E. and Pauling L. (1965). Evolutionary divergence and convergence in proteins. Edited in Evolving Genes and Proteins by V. Bryson and H.J. Vogel, pp. 97-166. Academic Press, New York.
2. Tamura K., Stecher G., and Kumar S. (2021). MEGA 11: Molecular Evolutionary Genetics Analysis Version 11. Molecular Biology and Evolution https://doi.org/10.1093/molbev/msab120.
Disclaimer: Although utmost care has been taken to ensure the correctness of the caption, the caption text is provided "as is" without any warranty of any kind. Authors advise the user to carefully check the caption prior to its use for any purpose and report any errors or problems to the authors immediately (www.megasoftware.net). In no event shall the authors and their employers be liable for a…
The Toll-like receptor (TLR) genes in the family Equidae
Veterinary Research and Communications
Stejskalova K.1, Janova E.1,2, Splichalova P.1, Futas J.1,2, Oppelt J.2, Vodicka R.3, Horin P.1,2,*
1 Department of Animal Genetics, Faculty of Veterinary Medicine, University of Veterinary Sciences Brno, 61242 Brno, Czech Republic
2 CEITEC VETUNI, RG Animal Immunogenomics, University of Veterinary Sciences Brno, Brno, Czech Republic
3 Zoo Prague, Prague, Czech Republic
* corresponding author: horin@ics.muni.cz
	Color code:	maximal divergence
		minimal divergence

## Sheet: TLR12aa
	EqGr_TLR12_heq6	EqGr_TLR12_heq7	EqGr_TLR12_heq8	EqQuAn_TLR12_heq10	EqQuAn_TLR12_heq11	EqQuBoe_TLR12_heq20	EqQuBoe_TLR12_heq21	EqQuBoe_TLR12_heq22	EqQuBor_TLR12_heq22	EqQuBor_TLR12_heq25	EqQuBor_TLR12_heq21	EqQuBor_TLR12_heq26	EqQuCh_TLR12_heq13	EqQuCh_TLR12_heq14	EqQuCh_TLR12_heq10	EqQuCh_TLR12_heq18	EqHa_TLR12_heq12	EqHa_TLR12_heq17	EqAs_TLR12_heq27	EqAs_TLR12_heq3	EqAfSo_TLR12_heq9	EqCa_TLR12_heq24	EqHeKu_TLR12_heq19	EqHeKu_TLR12_heq23	EqKi_TLR12_heq5	EqKi_TLR12_heq15	EqKi_TLR12_heq16	EqPr_TLR12_heq3	EqPr_TLR12_heq4	EqPr_TLR12_heq1	EqPr_TLR12_heq2	EqCa_TLR12_heq3	EqCa_TLR12_heq1	EqQu_TLR12_XP_046516788.1	EqAs_TLR12_XP_014693362.2	EqAs_TLR12_PSZQ01004664.1	EqPr_TLR12_XP_008527145.1	EqCa_TLR12_XP_005607292.2	EqCa_TLR12_KK999414.1	TaIn_TLR12_PVIE01004340.1	TaTe_TLR12_PVID01000256.1	RhUn_TLR12_BOSQ02002621.1	DiBi_TLR12_CM036958.1	DiSu_TLR12_PEKH010004974.1	CeSi_TLR12_XP_004426196.1	MuMu_TLR12_NP_991392.1
EqGr_TLR12_heq6
EqGr_TLR12_heq7	0.00552183
EqGr_TLR12_heq8	0.00110193	0.00662986
EqQuAn_TLR12_heq10	0.00220507	0.00773912	0.00330943
EqQuAn_TLR12_heq11	0.00330943	0.00884962	0.00441502	0.00330943
EqQuBoe_TLR12_heq20	0.00662986	0.0121885	0.00773912	0.00441502	0.00773912
EqQuBoe_TLR12_heq21	0.00552183	0.0110743	0.00662986	0.00330943	0.00441502	0.00773912
EqQuBoe_TLR12_heq22	0.00330943	0.00884962	0.00441502	0.00110193	0.00330943	0.00552183	0.00330943
EqQuBor_TLR12_heq22	0.00330943	0.00884962	0.00441502	0.00110193	0.00330943	0.00552183	0.00330943	0
EqQuBor_TLR12_heq25	0.00441502	0.00996134	0.00552183	0.00220507	0.00330943	0.00662986	0.00110193	0.00220507	0.00220507
EqQuBor_TLR12_heq21	0.00552183	0.0110743	0.00662986	0.00330943	0.00441502	0.00773912	0	0.00330943	0.00330943	0.00110193
EqQuBor_TLR12_heq26	0.00441502	0.00996134	0.00552183	0.00220507	0.00552183	0.00662986	0.00552183	0.00330943	0.00330943	0.00441502	0.00552183
EqQuCh_TLR12_heq13	0.00110193	0.00662986	0.00220507	0.00110193	0.00220507	0.00552183	0.00441502	0.00220507	0.00220507	0.00330943	0.00441502	0.00330943
EqQuCh_TLR12_heq14	0.00330943	0.00884962	0.00441502	0.00330943	0.00220507	0.00773912	0.00441502	0.00330943	0.00330943	0.00330943	0.00441502	0.00552183	0.00220507
EqQuCh_TLR12_heq10	0.00220507	0.00773912	0.00330943	0	0.00330943	0.00441502	0.00330943	0.00110193	0.00110193	0.00220507	0.00330943	0.00220507	0.00110193	0.00330943
EqQuCh_TLR12_heq18	0.00330943	0.00884962	0.00441502	0.00330943	0.00220507	0.00773912	0.00441502	0.00330943	0.00330943	0.00330943	0.00441502	0.00330943	0.00220507	0.00220507	0.00330943
EqHa_TLR12_heq12	0.00220507	0.00773912	0.00330943	0.00220507	0.00330943	0.00662986	0.00552183	0.00330943	0.00330943	0.00441502	0.00552183	0.00441502	0.00110193	0.00330943	0.00220507	0.00330943
EqHa_TLR12_heq17	0.00220507	0.00773912	0.00330943	0.00220507	0.00330943	0.00662986	0.00552183	0.00330943	0.00330943	0.00441502	0.00552183	0.00441502	0.00110193	0.00330943	0.00220507	0.00330943	0.00220507
EqAs_TLR12_heq27	0.00330943	0.00884962	0.00441502	0.00330943	0.00441502	0.00773912	0.00662986	0.00441502	0.00441502	0.00552183	0.00662986	0.00552183	0.00220507	0.00441502	0.00330943	0.00441502	0.00330943	0.00330943
EqAs_TLR12_heq3	0.00441502	0.00996134	0.00552183	0.00441502	0.00552183	0.00884962	0.00773912	0.00552183	0.00552183	0.00662986	0.00773912	0.00662986	0.00330943	0.00552183	0.00441502	0.00552183	0.00441502	0.00441502	0.00110193
EqAfSo_TLR12_heq9	0.00441502	0.00996134	0.00552183	0.00441502	0.00552183	0.00884962	0.00662986	0.00552183	0.00552183	0.00662986	0.00662986	0.00662986	0.00330943	0.00552183	0.00441502	0.00552183	0.00441502	0.00441502	0.00552183	0.00662986
EqCa_TLR12_heq24	0.00552183	0.0110743	0.00662986	0.00552183	0.00662986	0.00996134	0.00884962	0.00662986	0.00662986	0.00773912	0.00884962	0.00773912	0.00441502	0.00662986	0.00552183	0.00662986	0.00552183	0.00552183	0.00220507	0.00330943	0.00773912
EqHeKu_TLR12_heq19	0.00552183	0.0110743	0.00662986	0.00552183	0.00662986	0.00996134	0.00884962	0.00662986	0.00662986	0.00773912	0.00884962	0.00773912	0.00441502	0.00662986	0.00552183	0.00662986	0.00552183	0.00552183	0.00220507	0.00330943	0.00552183	0.00441502
EqHeKu_TLR12_heq23	0.00552183	0.0110743	0.00662986	0.00552183	0.00662986	0.00996134	0.00884962	0.00662986	0.00662986	0.00773912	0.00884962	0.00773912	0.00441502	0.00662986	0.00552183	0.00662986	0.00552183	0.00552183	0.00220507	0.00330943	0.00552183	0.00441502	0
EqKi_TLR12_heq5	0.00552183	0.0110743	0.00662986	0.00552183	0.00662986	0.00996134	0.00884962	0.00662986	0.00662986	0.00773912	0.00884962	0.00773912	0.00441502	0.00662986	0.00552183	0.00662986	0.00552183	0.00552183	0.00220507	0.00330943	0.00552183	0.00441502	0	0
EqKi_TLR12_heq15	0.00552183	0.0110743	0.00662986	0.00552183	0.00662986	0.00996134	0.00884962	0.00662986	0.00662986	0.00773912	0.00884962	0.00773912	0.00441502	0.00662986	0.00552183	0.00662986	0.00552183	0.00552183	0.00220507	0.00330943	0.00552183	0.00441502	0	0	0
EqKi_TLR12_heq16	0.00662986	0.0121885	0.00773912	0.00662986	0.00773912	0.0110743	0.00996134	0.00773912	0.00773912	0.00884962	0.00996134	0.00884962	0.00552183	0.00773912	0.00662986	0.00773912	0.00662986	0.00662986	0.00330943	0.00441502	0.00662986	0.00552183	0.00110193	0.00110193	0.00110193	0.00110193
EqPr_TLR12_heq3	0.00441502	0.00996134	0.00552183	0.00441502	0.00552183	0.00884962	0.00773912	0.00552183	0.00552183	0.00662986	0.00773912	0.00662986	0.00330943	0.00552183	0.00441502	0.00552183	0.00441502	0.00441502	0.00110193	0	0.00662986	0.00330943	0.00330943	0.00330943	0.00330943	0.00330943	0.00441502
EqPr_TLR12_heq4	0.00773912	0.013304	0.00884962	0.00773912	0.00884962	0.0121885	0.0110743	0.00884962	0.00884962	0.00996134	0.0110743	0.00996134	0.00662986	0.00884962	0.00773912	0.00884962	0.00773912	0.00773912	0.00441502	0.00330943	0.00996134	0.00441502	0.00662986	0.00662986	0.00662986	0.00662986	0.00773912	0.00330943
EqPr_TLR12_heq1	0.00552183	0.0110743	0.00662986	0.00552183	0.00662986	0.00996134	0.00884962	0.00662986	0.00662986	0.00773912	0.00884962	0.00773912	0.00441502	0.00662986	0.00552183	0.00662986	0.00552183	0.00552183	0.00220507	0.00110193	0.00773912	0.00220507	0.00441502	0.00441502	0.00441502	0.00441502	0.00552183	0.00110193	0.00220507
EqPr_TLR12_heq2	0.00662986	0.0121885	0.00773912	0.00662986	0.00773912	0.0110743	0.00996134	0.00773912	0.00773912	0.00884962	0.00996134	0.00884962	0.00552183	0.00773912	0.00662986	0.00773912	0.00662986	0.00662986	0.00330943	0.00220507	0.00884962	0.00330943	0.00552183	0.00552183	0.00552183	0.00552183	0.00662986	0.00220507	0.00330943	0.00110193
EqCa_TLR12_heq3	0.00441502	0.00996134	0.00552183	0.00441502	0.00552183	0.00884962	0.00773912	0.00552183	0.00552183	0.00662986	0.00773912	0.00662986	0.00330943	0.00552183	0.00441502	0.00552183	0.00441502	0.00441502	0.00110193	0	0.00662986	0.00330943	0.00330943	0.00330943	0.00330943	0.00330943	0.00441502	0	0.00330943	0.00110193	0.00220507
EqCa_TLR12_heq1	0.00552183	0.0110743	0.00662986	0.00552183	0.00662986	0.00996134	0.00884962	0.00662986	0.00662986	0.00773912	0.00884962	0.00773912	0.00441502	0.00662986	0.00552183	0.00662986	0.00552183	0.00552183	0.00220507	0.00110193	0.00773912	0.00220507	0.00441502	0.00441502	0.00441502	0.00441502	0.00552183	0.00110193	0.00220507	0	0.00110193	0.00110193
EqQu_TLR12_XP_046516788.1	0.00441502	0.00996134	0.00552183	0.00220507	0.00330943	0.00662986	0.00330943	0.00220507	0.00220507	0.00220507	0.00330943	0.00441502	0.00330943	0.00330943	0.00220507	0.00330943	0.00441502	0.00441502	0.00552183	0.00662986	0.00662986	0.00773912	0.00773912	0.00773912	0.00773912	0.00773912	0.00884962	0.00662986	0.00996134	0.00773912	0.00884962	0.00662986	0.00773912
EqAs_TLR12_XP_014693362.2	0.00330943	0.00662986	0.00441502	0.00330943	0.00441502	0.00773912	0.00662986	0.00441502	0.00441502	0.00552183	0.00662986	0.00552183	0.00220507	0.00441502	0.00330943	0.00441502	0.00330943	0.00330943	0.00441502	0.00552183	0.00330943	0.00662986	0.00441502	0.00441502	0.00441502	0.00441502	0.00552183	0.00552183	0.00884962	0.00662986	0.00773912	0.00552183	0.00662986	0.00552183
EqAs_TLR12_PSZQ01004664.1	0.00330943	0.00884962	0.00441502	0.00330943	0.00441502	0.00773912	0.00662986	0.00441502	0.00441502	0.00552183	0.00662986	0.00552183	0.00220507	0.00441502	0.00330943	0.00441502	0.00330943	0.00330943	0.00441502	0.00552183	0.00330943	0.00662986	0.00441502	0.00441502	0.00441502	0.00441502	0.00552183	0.00552183	0.00884962	0.00662986	0.00773912	0.00552183	0.00662986	0.00552183	0.00220507
EqPr_TLR12_XP_008527145.1	0.00552183	0.0110743	0.00662986	0.00552183	0.00662986	0.00996134	0.00884962	0.00662986	0.00662986	0.00773912	0.00884962	0.00773912	0.00441502	0.00662986	0.00552183	0.00662986	0.00552183	0.00552183	0.00220507	0.00110193	0.00773912	0.00220507	0.00441502	0.00441502	0.00441502	0.00441502	0.00552183	0.00110193	0.00220507	0	0.00110193	0.00110193	0	0.00773912	0.00662986	0.00662986
EqCa_TLR12_XP_005607292.2	0.00662986	0.0121885	0.00773912	0.00662986	0.00773912	0.0110743	0.00996134	0.00773912	0.00773912	0.00884962	0.00996134	0.00884962	0.00552183	0.00773912	0.00662986	0.00773912	0.00662986	0.00662986	0.00330943	0.00220507	0.00884962	0.00330943	0.00552183	0.00552183	0.00552183	0.00552183	0.00662986	0.00220507	0.00330943	0.00110193	0	0.00220507	0.00110193	0.00884962	0.00773912	0.00773912	0.00110193
EqCa_TLR12_KK999414.1	0.00552183	0.0110743	0.00662986	0.00552183	0.00662986	0.00996134	0.00884962	0.00662986	0.00662986	0.00773912	0.00884962	0.00773912	0.00441502	0.00662986	0.00552183	0.00662986	0.00552183	0.00552183	0.00220507	0.00110193	0.00773912	0.00220507	0.00441502	0.00441502	0.00441502	0.00441502	0.00552183	0.00110193	0.00220507	0	0.00110193	0.00110193	0	0.00773912	0.00662986	0.00662986	0	0.00110193
TaIn_TLR12_PVIE01004340.1	0.143016	0.144288	0.144288	0.143016	0.144288	0.146835	0.143016	0.144288	0.144288	0.143016	0.143016	0.143016	0.141746	0.144288	0.143016	0.143016	0.143016	0.143016	0.143016	0.144288	0.143016	0.144288	0.145561	0.145561	0.145561	0.145561	0.144288	0.144288	0.145561	0.144288	0.145561	0.144288	0.144288	0.143016	0.144288	0.143016	0.144288	0.145561	0.144288
TaTe_TLR12_PVID01000256.1	0.132902	0.134161	0.134161	0.132902	0.134161	0.137946	0.132902	0.134161	0.134161	0.132902	0.132902	0.132902	0.131645	0.134161	0.132902	0.132902	0.132902	0.132902	0.132902	0.134161	0.132902	0.134161	0.135421	0.135421	0.135421	0.135421	0.134161	0.134161	0.135421	0.134161	0.135421	0.134161	0.134161	0.132902	0.134161	0.132902	0.134161	0.135421	0.134161	0.0222479
RhUn_TLR12_BOSQ02002621.1	0.143016	0.148112	0.144288	0.144288	0.145561	0.148112	0.144288	0.145561	0.145561	0.144288	0.144288	0.144288	0.143016	0.145561	0.144288	0.144288	0.143016	0.144288	0.144288	0.144288	0.145561	0.143016	0.146835	0.146835	0.146835	0.146835	0.148112	0.144288	0.145561	0.144288	0.145561	0.144288	0.144288	0.146835	0.145561	0.144288	0.144288	0.145561	0.144288	0.105483	0.103041
DiBi_TLR12_CM036958.1	0.150669	0.155804	0.15195	0.15195	0.153233	0.155804	0.15195	0.153233	0.153233	0.15195	0.15195	0.15195	0.150669	0.153233	0.15195	0.15195	0.150669	0.15195	0.15195	0.15195	0.153233	0.150669	0.154518	0.154518	0.154518	0.154518	0.155804	0.15195	0.153233	0.15195	0.153233	0.15195	0.15195	0.154518	0.153233	0.15195	0.15195	0.153233	0.15195	0.107931	0.103041	0.0245001
DiSu_TLR12_PEKH010004974.1	0.146835	0.15195	0.148112	0.148112	0.14939	0.15195	0.148112	0.14939	0.14939	0.148112	0.148112	0.148112	0.146835	0.14939	0.148112	0.148112	0.146835	0.148112	0.148112	0.148112	0.14939	0.146835	0.150669	0.150669	0.150669	0.150669	0.15195	0.148112	0.14939	0.148112	0.14939	0.148112	0.148112	0.150669	0.14939	0.148112	0.148112	0.14939	0.148112	0.105483	0.103041	0.0200007	0.0245001
CeSi_TLR12_XP_004426196.1	0.141746	0.146835	0.143016	0.143016	0.144288	0.146835	0.144288	0.144288	0.144288	0.143016	0.144288	0.143016	0.141746	0.144288	0.143016	0.143016	0.141746	0.143016	0.143016	0.143016	0.145561	0.141746	0.145561	0.145561	0.145561	0.145561	0.146835	0.143016	0.144288	0.143016	0.144288	0.143016	0.143016	0.145561	0.144288	0.143016	0.143016	0.144288	0.143016	0.105483	0.100605	0.0200007	0.0110621	0.0200007
MuMu_TLR12_NP_991392.1	0.413265	0.419999	0.413265	0.414944	0.416626	0.414944	0.414944	0.416626	0.416626	0.416626	0.414944	0.413265	0.413265	0.416626	0.414944	0.413265	0.414944	0.413265	0.413265	0.413265	0.414944	0.413265	0.414944	0.414944	0.414944	0.414944	0.416626	0.413265	0.413265	0.411588	0.413265	0.413265	0.411588	0.418311	0.414944	0.413265	0.411588	0.413265	0.411588	0.416053	0.40602	0.39444	0.40104	0.397735	0.39444

## Sheet: 11aa
	EqGr_TLR11_Heq19	EqGr_TLR11_Heq20	EqGr_TLR11_Heq15	EqQuAn_TLR11_Heq9	EqQuAn_TLR11_Heq12	EqQuAn_TLR11_Heq13	EqQuBoe_TLR11_Heq13	EqQuBor_TLR11_Heq13	EqQuCh_TLR11_Heq8	EqQuCh_TLR11_Heq9	EqHa_TLR11_Heq10	EqHa_TLR11_Heq11	EqAs_TLR11_Heq1	EqAs_TLR11_Heq2	EqAs_TLR11_Heq4	EqAfSo_TLR11_Heq5	EqAfSo_TLR11_Heq6	EqAfSo_TLR11_Heq7	EqHeKu_TLR11_Heq18	EqKi_TLR11_Heq14	EqPr_TLR11_Heq16	EqPr_TLR11_Heq17	EqCa_TLR11_Heq1	EqCa_TLR11_Heq2	EqCa_TLR11_Heq3	EqQu_TLR11_XP_046506488.1	EqAs_TLR11_XP_044621163.1	EqAs_TLR11_PSZQ01003353.1	EqPr_TLR11_XP_008535435.1	EqCa_TLR11_XP_001502488.1	EqCa_ATDM01005754.1	TaIn_TLR11_PVIE01009921.1	TaTe_TLR11_PVID01008473.1	DiBi_TLR11_CM036950.1	DiSu_TLR11_PEKH010006267.1	CeSi_TLR11_XP_004421380.2	MuMu_TLR11_NP_991388.2
EqGr_TLR11_Heq19
EqGr_TLR11_Heq20	0
EqGr_TLR11_Heq15	0	0
EqQuAn_TLR11_Heq9	0.0021692	0.0021692	0.0021692
EqQuAn_TLR11_Heq12	0.00325556	0.00325556	0.00325556	0.00108401
EqQuAn_TLR11_Heq13	0.0021692	0.0021692	0.0021692	0	0.00108401
EqQuBoe_TLR11_Heq13	0.0021692	0.0021692	0.0021692	0	0.00108401	0
EqQuBor_TLR11_Heq13	0.0021692	0.0021692	0.0021692	0	0.00108401	0	0
EqQuCh_TLR11_Heq8	0.00434311	0.00434311	0.00434311	0.0021692	0.00108401	0.0021692	0.0021692	0.0021692
EqQuCh_TLR11_Heq9	0.0021692	0.0021692	0.0021692	0	0.00108401	0	0	0	0.0021692
EqHa_TLR11_Heq10	0.00108401	0.00108401	0.00108401	0.00108401	0.0021692	0.00108401	0.00108401	0.00108401	0.00325556	0.00108401
EqHa_TLR11_Heq11	0.00108401	0.00108401	0.00108401	0.00108401	0.0021692	0.00108401	0.00108401	0.00108401	0.00325556	0.00108401	0
EqAs_TLR11_Heq1	0.00434311	0.00434311	0.00434311	0.00434311	0.00543184	0.00434311	0.00434311	0.00434311	0.00652176	0.00434311	0.00325556	0.00325556
EqAs_TLR11_Heq2	0.00434311	0.00434311	0.00434311	0.00434311	0.00543184	0.00434311	0.00434311	0.00434311	0.00652176	0.00434311	0.00325556	0.00325556	0
EqAs_TLR11_Heq4	0.00543184	0.00543184	0.00543184	0.00543184	0.00652176	0.00543184	0.00543184	0.00543184	0.00761287	0.00543184	0.00434311	0.00434311	0.00108401	0.00108401
EqAfSo_TLR11_Heq5	0.0021692	0.0021692	0.0021692	0.00434311	0.00543184	0.00434311	0.00434311	0.00434311	0.00652176	0.00434311	0.00325556	0.00325556	0.00652176	0.00652176	0.00761287
EqAfSo_TLR11_Heq6	0.00325556	0.00325556	0.00325556	0.00543184	0.00652176	0.00543184	0.00543184	0.00543184	0.00761287	0.00543184	0.00434311	0.00434311	0.00761287	0.00761287	0.00870517	0.00108401
EqAfSo_TLR11_Heq7	0.0021692	0.0021692	0.0021692	0.00434311	0.00543184	0.00434311	0.00434311	0.00434311	0.00652176	0.00434311	0.00325556	0.00325556	0.00652176	0.00652176	0.00761287	0	0.00108401
EqHeKu_TLR11_Heq18	0.00108401	0.00108401	0.00108401	0.00325556	0.00434311	0.00325556	0.00325556	0.00325556	0.00543184	0.00325556	0.0021692	0.0021692	0.00543184	0.00543184	0.00652176	0.00325556	0.00434311	0.00325556
EqKi_TLR11_Heq14	0.00108401	0.00108401	0.00108401	0.00325556	0.00434311	0.00325556	0.00325556	0.00325556	0.00543184	0.00325556	0.0021692	0.0021692	0.00543184	0.00543184	0.00652176	0.00325556	0.00434311	0.00325556	0
EqPr_TLR11_Heq16	0.00543184	0.00543184	0.00543184	0.00543184	0.00652176	0.00543184	0.00543184	0.00543184	0.00761287	0.00543184	0.00434311	0.00434311	0.00108401	0.00108401	0.0021692	0.00761287	0.00870517	0.00761287	0.00652176	0.00652176
EqPr_TLR11_Heq17	0.00543184	0.00543184	0.00543184	0.00543184	0.00652176	0.00543184	0.00543184	0.00543184	0.00761287	0.00543184	0.00434311	0.00434311	0.00108401	0.00108401	0.0021692	0.00761287	0.00870517	0.00761287	0.00652176	0.00652176	0.0021692
EqCa_TLR11_Heq1	0.00434311	0.00434311	0.00434311	0.00434311	0.00543184	0.00434311	0.00434311	0.00434311	0.00652176	0.00434311	0.00325556	0.00325556	0	0	0.00108401	0.00652176	0.00761287	0.00652176	0.00543184	0.00543184	0.00108401	0.00108401
EqCa_TLR11_Heq2	0.00434311	0.00434311	0.00434311	0.00434311	0.00543184	0.00434311	0.00434311	0.00434311	0.00652176	0.00434311	0.00325556	0.00325556	0	0	0.00108401	0.00652176	0.00761287	0.00652176	0.00543184	0.00543184	0.00108401	0.00108401	0
EqCa_TLR11_Heq3	0.00434311	0.00434311	0.00434311	0.00434311	0.00543184	0.00434311	0.00434311	0.00434311	0.00652176	0.00434311	0.00325556	0.00325556	0	0	0.00108401	0.00652176	0.00761287	0.00652176	0.00543184	0.00543184	0.00108401	0.00108401	0	0
EqQu_TLR11_XP_046506488.1	0.0021692	0.0021692	0.0021692	0	0.00108401	0	0	0	0.0021692	0	0.00108401	0.00108401	0.00434311	0.00434311	0.00543184	0.00434311	0.00543184	0.00434311	0.00325556	0.00325556	0.00543184	0.00543184	0.00434311	0.00434311	0.00434311
EqAs_TLR11_XP_044621163.1	0.0021692	0.0021692	0.0021692	0.00434311	0.00543184	0.00434311	0.00434311	0.00434311	0.00652176	0.00434311	0.00325556	0.00325556	0.00652176	0.00652176	0.00761287	0.0021692	0.00325556	0.0021692	0.00325556	0.00325556	0.00761287	0.00761287	0.00652176	0.00652176	0.00652176	0.00434311
EqAs_TLR11_PSZQ01003353.1	0.00325556	0.00325556	0.00325556	0.00543184	0.00652176	0.00543184	0.00543184	0.00543184	0.00761287	0.00543184	0.00434311	0.00434311	0.00761287	0.00761287	0.00870517	0.00108401	0.0021692	0.00108401	0.00434311	0.00434311	0.00870517	0.00870517	0.00761287	0.00761287	0.00761287	0.00543184	0.00108401
EqPr_TLR11_XP_008535435.1	0.00543184	0.00543184	0.00543184	0.00543184	0.00652176	0.00543184	0.00543184	0.00543184	0.00761287	0.00543184	0.00434311	0.00434311	0.00108401	0.00108401	0.0021692	0.00761287	0.00870517	0.00761287	0.00652176	0.00652176	0	0.0021692	0.00108401	0.00108401	0.00108401	0.00543184	0.00761287	0.00870517
EqCa_TLR11_XP_001502488.1	0.00434311	0.00434311	0.00434311	0.00434311	0.00543184	0.00434311	0.00434311	0.00434311	0.00652176	0.00434311	0.00325556	0.00325556	0	0	0.00108401	0.00652176	0.00761287	0.00652176	0.00543184	0.00543184	0.00108401	0.00108401	0	0	0	0.00434311	0.00652176	0.00761287	0.00108401
EqCa_ATDM01005754.1	0.00434311	0.00434311	0.00434311	0.00434311	0.00543184	0.00434311	0.00434311	0.00434311	0.00652176	0.00434311	0.00325556	0.00325556	0	0	0.00108401	0.00652176	0.00761287	0.00652176	0.00543184	0.00543184	0.00108401	0.00108401	0	0	0	0.00434311	0.00652176	0.00761287	0.00108401	0
TaIn_TLR11_PVIE01009921.1	0.107409	0.107409	0.107409	0.107409	0.108616	0.107409	0.107409	0.107409	0.109825	0.107409	0.106204	0.106204	0.107409	0.107409	0.108616	0.109825	0.111034	0.109825	0.108616	0.108616	0.108616	0.106204	0.107409	0.107409	0.107409	0.107409	0.109825	0.111034	0.108616	0.107409	0.107409
TaTe_TLR11_PVID01008473.1	0.113459	0.113459	0.113459	0.112246	0.113459	0.112246	0.112246	0.112246	0.114673	0.112246	0.112246	0.112246	0.113459	0.113459	0.114673	0.115889	0.117106	0.115889	0.114673	0.114673	0.114673	0.112246	0.113459	0.113459	0.113459	0.112246	0.115889	0.117106	0.114673	0.113459	0.113459	0.0252345
DiBi_TLR11_CM036950.1	0.102596	0.102596	0.102596	0.104999	0.106204	0.104999	0.104999	0.104999	0.107409	0.104999	0.103797	0.103797	0.104999	0.104999	0.106204	0.104999	0.106204	0.104999	0.103797	0.103797	0.106204	0.106204	0.104999	0.104999	0.104999	0.104999	0.104999	0.106204	0.106204	0.104999	0.104999	0.0882926	0.0942273
DiSu_TLR11_PEKH010006267.1	0.109825	0.109825	0.109825	0.112246	0.113459	0.112246	0.112246	0.112246	0.114673	0.112246	0.111034	0.111034	0.112246	0.112246	0.113459	0.112246	0.113459	0.112246	0.111034	0.111034	0.113459	0.113459	0.112246	0.112246	0.112246	0.112246	0.112246	0.113459	0.113459	0.112246	0.112246	0.0882926	0.0954185	0.0319235
CeSi_TLR11_XP_004421380.2	0.102596	0.102596	0.102596	0.104999	0.106204	0.104999	0.104999	0.104999	0.107409	0.104999	0.103797	0.103797	0.104999	0.104999	0.106204	0.104999	0.106204	0.104999	0.103797	0.103797	0.106204	0.106204	0.104999	0.104999	0.104999	0.104999	0.104999	0.106204	0.106204	0.104999	0.104999	0.08357	0.0906623	0.00870517	0.0296888
MuMu_TLR11_NP_991388.2	0.37499	0.37499	0.37499	0.376571	0.376571	0.376571	0.376571	0.376571	0.376571	0.376571	0.37499	0.37499	0.376571	0.376571	0.376571	0.373411	0.373411	0.373411	0.37499	0.37499	0.378154	0.37499	0.376571	0.376571	0.376571	0.376571	0.37499	0.37499	0.378154	0.376571	0.376571	0.376571	0.38611	0.373411	0.38292	0.370261

## Sheet: 10aa
	EqGr_TLR10_Heq1	EqGr_TLR10_Heq2	EqQuAn_TLR10_Heq2	EqQuAn_TLR10_Heq4	EqQuBoe_TLR10_Heq2	EqQuBoe_TLR10_Heq5	EqQuBor_TLR10_Heq2	EqQuBor_TLR10_Heq6	EqQuCh_TLR10_Heq2	EqHa_TLR10_Heq3	EqAs_TLR10_Heq8	EqAs_TLR10_Heq7	EqAs_TLR10_Heq9	EqAfSo_TLR10_Heq7	EqHeKu_TLR10_Heq12	EqKi_TLR10_Heq10	EqKi_TLR10_Heq11	EqPr_TLR10_Heq13	EqPr_TLR10_Heq16	EqPr_TLR10_Heq14	EqCa_TLR10_Heq13	EqCa_TLR10_Heq14	EqCa_TLR10_Heq15	EqQu_TLR10_XP_046512863.1	EqAs_TLR10_XP_014682872.2	EqAs_TLR10_PSZQ01007001	EqPr_TLR10_XP_008518918.1	EqCa_TLR10_XP_005608887.1	EqCa_TLR10_ATDM01010321.1	TaIn_TLR10_PVIE01002705.1	Tate_TLR10_PVID01005798.1	RhUn_TLR10_BOSQ02005794.1	DiBi_TLR10CM036953.1	DiSu_TLR10_PEKH010002443.1	CeSi_TLR10_XP_014642233.1	BoTa_TLR10_NP_001070386.1	HoSa_TLR10_NP_001182035.1
EqGr_TLR10_Heq1
EqGr_TLR10_Heq2	0.00123533
EqQuAn_TLR10_Heq2	0.00123533	0
EqQuAn_TLR10_Heq4	0.00247219	0.00123533	0.00123533
EqQuBoe_TLR10_Heq2	0.00123533	0	0	0.00123533
EqQuBoe_TLR10_Heq5	0.00123533	0	0	0.00123533	0
EqQuBor_TLR10_Heq2	0.00123533	0	0	0.00123533	0	0
EqQuBor_TLR10_Heq6	0.00123533	0	0	0.00123533	0	0	0
EqQuCh_TLR10_Heq2	0.00123533	0	0	0.00123533	0	0	0	0
EqHa_TLR10_Heq3	0.00247219	0.00123533	0.00123533	0.00247219	0.00123533	0.00123533	0.00123533	0.00123533	0.00123533
EqAs_TLR10_Heq8	0.00495051	0.00371058	0.00371058	0.00495051	0.00371058	0.00371058	0.00371058	0.00371058	0.00371058	0.00247219
EqAs_TLR10_Heq7	0.00371058	0.00247219	0.00247219	0.00371058	0.00247219	0.00247219	0.00247219	0.00247219	0.00247219	0.00123533	0.00123533
EqAs_TLR10_Heq9	0.00619197	0.00495051	0.00495051	0.00619197	0.00495051	0.00495051	0.00495051	0.00495051	0.00495051	0.00371058	0.00247219	0.00247219
EqAfSo_TLR10_Heq7	0.00371058	0.00247219	0.00247219	0.00371058	0.00247219	0.00247219	0.00247219	0.00247219	0.00247219	0.00123533	0.00123533	0	0.00247219
EqHeKu_TLR10_Heq12	0.00495051	0.00371058	0.00371058	0.00495051	0.00371058	0.00371058	0.00371058	0.00371058	0.00371058	0.00247219	0.00495051	0.00371058	0.00619197	0.00371058
EqKi_TLR10_Heq10	0.00495051	0.00495051	0.00495051	0.00619197	0.00495051	0.00495051	0.00495051	0.00495051	0.00495051	0.00371058	0.00619197	0.00495051	0.00743498	0.00495051	0.00371058
EqKi_TLR10_Heq11	0.00992564	0.00867953	0.00867953	0.00992564	0.00867953	0.00867953	0.00867953	0.00867953	0.00867953	0.00743498	0.00992564	0.00867953	0.0111733	0.00867953	0.00743498	0.00619197
EqPr_TLR10_Heq13	0.00867953	0.00743498	0.00743498	0.00867953	0.00743498	0.00743498	0.00743498	0.00743498	0.00743498	0.00619197	0.00867953	0.00743498	0.00992564	0.00743498	0.00619197	0.00743498	0.0111733
EqPr_TLR10_Heq16	0.0111733	0.00992564	0.00992564	0.0111733	0.00992564	0.00992564	0.00992564	0.00992564	0.00992564	0.00867953	0.0111733	0.00992564	0.0124225	0.00992564	0.00867953	0.00992564	0.0136733	0.00247219
EqPr_TLR10_Heq14	0.0111733	0.00992564	0.00992564	0.0111733	0.00992564	0.00992564	0.00992564	0.00992564	0.00992564	0.00867953	0.0111733	0.00992564	0.0124225	0.00992564	0.00867953	0.00992564	0.0136733	0.00247219	0.00247219
EqCa_TLR10_Heq13	0.00867953	0.00743498	0.00743498	0.00867953	0.00743498	0.00743498	0.00743498	0.00743498	0.00743498	0.00619197	0.00867953	0.00743498	0.00992564	0.00743498	0.00619197	0.00743498	0.0111733	0	0.00247219	0.00247219
EqCa_TLR10_Heq14	0.0111733	0.00992564	0.00992564	0.0111733	0.00992564	0.00992564	0.00992564	0.00992564	0.00992564	0.00867953	0.0111733	0.00992564	0.0124225	0.00992564	0.00867953	0.00992564	0.0136733	0.00247219	0.00247219	0	0.00247219
EqCa_TLR10_Heq15	0.00867953	0.00743498	0.00743498	0.00867953	0.00743498	0.00743498	0.00743498	0.00743498	0.00743498	0.00619197	0.00867953	0.00743498	0.00992564	0.00743498	0.00619197	0.00743498	0.0111733	0	0.00247219	0.00247219	0	0.00247219
EqQu_TLR10_XP_046512863.1	0.00247219	0.00123533	0.00123533	0.00247219	0.00123533	0.00123533	0.00123533	0.00123533	0.00123533	0.00247219	0.00495051	0.00371058	0.00619197	0.00371058	0.00495051	0.00619197	0.00992564	0.00867953	0.0111733	0.0111733	0.00867953	0.0111733	0.00867953
EqAs_TLR10_XP_014682872.2	0.00619197	0.00495051	0.00495051	0.00619197	0.00495051	0.00495051	0.00495051	0.00495051	0.00495051	0.00371058	0.00371058	0.00247219	0.00495051	0.00247219	0.00619197	0.00743498	0.0111733	0.00992564	0.0124225	0.0124225	0.00992564	0.0124225	0.00992564	0.00619197
EqAs_TLR10_PSZQ01007001	0.00495051	0.00371058	0.00371058	0.00495051	0.00371058	0.00371058	0.00371058	0.00371058	0.00371058	0.00247219	0	0.00123533	0.00247219	0.00123533	0.00495051	0.00619197	0.00992564	0.00867953	0.0111733	0.0111733	0.00867953	0.0111733	0.00867953	0.00495051	0.00371058
EqPr_TLR10_XP_008518918.1	0.00992564	0.00867953	0.00867953	0.00992564	0.00867953	0.00867953	0.00867953	0.00867953	0.00867953	0.00743498	0.00992564	0.00867953	0.0111733	0.00867953	0.00743498	0.00867953	0.0124225	0.00123533	0.00371058	0.00123533	0.00123533	0.00123533	0.00123533	0.00992564	0.0111733	0.00992564
EqCa_TLR10_XP_005608887.1	0.0111733	0.00992564	0.00992564	0.0111733	0.00992564	0.00992564	0.00992564	0.00992564	0.00992564	0.00867953	0.0111733	0.00992564	0.0124225	0.00992564	0.00867953	0.00992564	0.0136733	0.00247219	0.00495051	0.00495051	0.00247219	0.00495051	0.00247219	0.0111733	0.0124225	0.0111733	0.00371058
EqCa_TLR10_ATDM01010321.1	0.00867953	0.00743498	0.00743498	0.00867953	0.00743498	0.00743498	0.00743498	0.00743498	0.00743498	0.00619197	0.00867953	0.00743498	0.00992564	0.00743498	0.00619197	0.00743498	0.0111733	0	0.00247219	0.00247219	0	0.00247219	0	0.00867953	0.00992564	0.00867953	0.00123533	0.00247219
TaIn_TLR10_PVIE01002705.1	0.0930904	0.0917363	0.0917363	0.0930904	0.0917363	0.0917363	0.0917363	0.0917363	0.0917363	0.0903841	0.0930904	0.0917363	0.0930904	0.0917363	0.0890336	0.0917363	0.0958041	0.087685	0.0903841	0.0903841	0.087685	0.0903841	0.087685	0.0930904	0.0944464	0.0930904	0.0890336	0.087685	0.087685
Tate_TLR10_PVID01005798.1	0.0917363	0.0903841	0.0903841	0.0917363	0.0903841	0.0903841	0.0903841	0.0903841	0.0903841	0.0890336	0.0917363	0.0903841	0.0917363	0.0903841	0.087685	0.0903841	0.0944464	0.0863382	0.0890336	0.0890336	0.0863382	0.0890336	0.0863382	0.0917363	0.0930904	0.0917363	0.087685	0.0863382	0.0863382	0.021211
RhUn_TLR10_BOSQ02005794.1	0.0985252	0.0971637	0.0971637	0.0985252	0.0971637	0.0971637	0.0971637	0.0971637	0.0971637	0.0958041	0.0985252	0.0971637	0.0971637	0.0971637	0.0971637	0.0998885	0.10399	0.0971637	0.0998885	0.0998885	0.0971637	0.0998885	0.0971637	0.0985252	0.0998885	0.0985252	0.0985252	0.0998885	0.0971637	0.0782953	0.0742979
DiBi_TLR10CM036953.1	0.0958041	0.0944464	0.0944464	0.0958041	0.0944464	0.0944464	0.0944464	0.0944464	0.0944464	0.0930904	0.0958041	0.0944464	0.0944464	0.0944464	0.0944464	0.0971637	0.101254	0.0944464	0.0971637	0.0971637	0.0944464	0.0971637	0.0944464	0.0958041	0.0971637	0.0958041	0.0958041	0.0971637	0.0944464	0.0809691	0.0782953	0.0174351
DiSu_TLR10_PEKH010002443.1	0.0946916	0.0933319	0.0933319	0.0946916	0.0933319	0.0933319	0.0933319	0.0933319	0.0933319	0.0919742	0.0946916	0.0933319	0.0933319	0.0933319	0.0933319	0.096053	0.100149	0.0933319	0.096053	0.096053	0.0933319	0.096053	0.0933319	0.0946916	0.096053	0.0946916	0.0946916	0.096053	0.0933319	0.0771591	0.0718257	0.0124535	0.0124535
CeSi_TLR10_XP_014642233.1	0.0985252	0.0971637	0.0971637	0.0985252	0.0971637	0.0971637	0.0971637	0.0971637	0.0971637	0.0958041	0.0985252	0.0971637	0.0971637	0.0971637	0.0971637	0.0998885	0.10399	0.0971637	0.0998885	0.0998885	0.0971637	0.0998885	0.0971637	0.0985252	0.0998885	0.0985252	0.0985252	0.0971637	0.0971637	0.076961	0.0782953	0.0186921	0.0161796	0.0137074
BoTa_TLR10_NP_001070386.1	0.170539	0.169076	0.169076	0.170539	0.169076	0.169076	0.169076	0.169076	0.169076	0.167615	0.170539	0.169076	0.172005	0.169076	0.169076	0.172005	0.176413	0.170539	0.173472	0.173472	0.170539	0.173472	0.170539	0.169076	0.172005	0.170539	0.172005	0.170539	0.170539	0.153122	0.151685	0.160343	0.1647	0.160773	0.1647
HoSa_TLR10_NP_001182035.1	0.186776	0.188265	0.188265	0.189757	0.188265	0.188265	0.188265	0.188265	0.188265	0.186776	0.189757	0.188265	0.189757	0.188265	0.185289	0.186776	0.189757	0.183804	0.186776	0.186776	0.183804	0.186776	0.183804	0.189757	0.19125	0.189757	0.185289	0.183804	0.183804	0.166157	0.169076	0.186776	0.186776	0.185793	0.185289	0.213927

## Sheet: 9aa
	EqGr_TLR9_Heq1	EqGr_TLR9_Heq2	EqQuAn_TLR9_Heq5	EqQuAn_TLR9_Heq6	EqQuAn_TLR9_Heq2	EqQuAn_TLR9_Heq7	EqQuBoe_TLR9_Heq5	EqQuBor_TLR9_Heq11	EqQuBor_TLR9_Heq8	EqQuBor_TLR9_Heq12	EqQuCh_TLR9_Heq8	EqQuCh_TLR9_Heq9	EqQuCh_TLR9_Heq10	EqHa_TLR9_Heq3	EqHa_TLR9_Heq4	EqAs_TLR9_Heq13	EqAs_TLR9_Heq14	EqAfSo_TLR9_Heq13	EqAfSo_TLR9_Heq14	EqHeKu_TLR9_Heq18	EqHeKu_TLR9_Heq17	EqKi_TLR9_Heq16	EqKi_TLR9_Heq15	EqPr_TLR9_Heq19	EqPr_TLR9_Heq20	EqPr_TLR9_Heq21	EqPr_TLR9_Heq22	EqCa_TLR9_Heq19	EqCa_TLR9_Heq23	EqCa_TLR9_Heq21	EqAs_TLR9_XP_014682103.1	EqAs_TLR9_gi|1373803041	EqCa_TLR9_NP_001075259.1	EqCa_TLR9_ATDM01006161	TaIn_TLR9_PVIE01001527	TaTe_TLR9_PVID01000760.1	RhUn_TLR9_BOSQ02002635.1	DiBi_TLR9_CM036947.1	DiSu_TLR9_PEKH010003248.1	CeSi_TLR9_XP_004419841.1	BoTa_TLR9_NP_898904.1	HoSa_TLR9_NP_059138.1	MuMu_TLR9_NM_031178.2
EqGr_TLR9_Heq1
EqGr_TLR9_Heq2	0
EqQuAn_TLR9_Heq5	0.000970403	0.000970403
EqQuAn_TLR9_Heq6	0.000970403	0.000970403	0
EqQuAn_TLR9_Heq2	0	0	0.000970403	0.000970403
EqQuAn_TLR9_Heq7	0.000970403	0.000970403	0	0	0.000970403
EqQuBoe_TLR9_Heq5	0.000970403	0.000970403	0	0	0.000970403	0
EqQuBor_TLR9_Heq11	0.00388727	0.00388727	0.00486146	0.00486146	0.00388727	0.00486146	0.00486146
EqQuBor_TLR9_Heq8	0.000970403	0.000970403	0.00194175	0.00194175	0.000970403	0.00194175	0.00194175	0.00486146
EqQuBor_TLR9_Heq12	0.000970403	0.000970403	0.00194175	0.00194175	0.000970403	0.00194175	0.00194175	0.00486146	0
EqQuCh_TLR9_Heq8	0.000970403	0.000970403	0.00194175	0.00194175	0.000970403	0.00194175	0.00194175	0.00486146	0	0
EqQuCh_TLR9_Heq9	0.000970403	0.000970403	0	0	0.000970403	0	0	0.00486146	0.00194175	0.00194175	0.00194175
EqQuCh_TLR9_Heq10	0.00194175	0.00194175	0.000970403	0.000970403	0.00194175	0.000970403	0.000970403	0.00583659	0.00291404	0.00291404	0.00291404	0.000970403
EqHa_TLR9_Heq3	0	0	0.000970403	0.000970403	0	0.000970403	0.000970403	0.00388727	0.000970403	0.000970403	0.000970403	0.000970403	0.00194175
EqHa_TLR9_Heq4	0.000970403	0.000970403	0.00194175	0.00194175	0.000970403	0.00194175	0.00194175	0.00486146	0.00194175	0.00194175	0.00194175	0.00194175	0.00291404	0.000970403
EqAs_TLR9_Heq13	0.00194175	0.00194175	0.00291404	0.00291404	0.00194175	0.00291404	0.00291404	0.00583659	0.00291404	0.00291404	0.00291404	0.00291404	0.00388727	0.00194175	0.00291404
EqAs_TLR9_Heq14	0.00194175	0.00194175	0.00291404	0.00291404	0.00194175	0.00291404	0.00291404	0.00583659	0.00291404	0.00291404	0.00291404	0.00291404	0.00388727	0.00194175	0.00291404	0
EqAfSo_TLR9_Heq13	0.00194175	0.00194175	0.00291404	0.00291404	0.00194175	0.00291404	0.00291404	0.00583659	0.00291404	0.00291404	0.00291404	0.00291404	0.00388727	0.00194175	0.00291404	0	0
EqAfSo_TLR9_Heq14	0.00194175	0.00194175	0.00291404	0.00291404	0.00194175	0.00291404	0.00291404	0.00583659	0.00291404	0.00291404	0.00291404	0.00291404	0.00388727	0.00194175	0.00291404	0	0	0
EqHeKu_TLR9_Heq18	0.000970403	0.000970403	0.00194175	0.00194175	0.000970403	0.00194175	0.00194175	0.00486146	0.00194175	0.00194175	0.00194175	0.00194175	0.00291404	0.000970403	0.00194175	0.000970403	0.000970403	0.000970403	0.000970403
EqHeKu_TLR9_Heq17	0.000970403	0.000970403	0.00194175	0.00194175	0.000970403	0.00194175	0.00194175	0.00486146	0.00194175	0.00194175	0.00194175	0.00194175	0.00291404	0.000970403	0.00194175	0.000970403	0.000970403	0.000970403	0.000970403	0
EqKi_TLR9_Heq16	0.00291404	0.00291404	0.00388727	0.00388727	0.00291404	0.00388727	0.00388727	0.00681268	0.00388727	0.00388727	0.00388727	0.00388727	0.00388727	0.00291404	0.00388727	0.00291404	0.00291404	0.00291404	0.00291404	0.00194175	0.00194175
EqKi_TLR9_Heq15	0.00291404	0.00291404	0.00388727	0.00388727	0.00291404	0.00388727	0.00388727	0.00681268	0.00388727	0.00388727	0.00388727	0.00388727	0.00486146	0.00291404	0.00388727	0.00291404	0.00291404	0.00291404	0.00291404	0.00194175	0.00194175	0.00194175
EqPr_TLR9_Heq19	0.00291404	0.00291404	0.00388727	0.00388727	0.00291404	0.00388727	0.00388727	0.00681268	0.00388727	0.00388727	0.00388727	0.00388727	0.00486146	0.00291404	0.00388727	0.00291404	0.00291404	0.00291404	0.00291404	0.00194175	0.00194175	0.00388727	0.00388727
EqPr_TLR9_Heq20	0.00291404	0.00291404	0.00388727	0.00388727	0.00291404	0.00388727	0.00388727	0.00681268	0.00388727	0.00388727	0.00388727	0.00388727	0.00486146	0.00291404	0.00388727	0.00291404	0.00291404	0.00291404	0.00291404	0.00194175	0.00194175	0.00388727	0.00388727	0
EqPr_TLR9_Heq21	0.00291404	0.00291404	0.00388727	0.00388727	0.00291404	0.00388727	0.00388727	0.00681268	0.00388727	0.00388727	0.00388727	0.00388727	0.00486146	0.00291404	0.00388727	0.00291404	0.00291404	0.00291404	0.00291404	0.00194175	0.00194175	0.00388727	0.00388727	0	0
EqPr_TLR9_Heq22	0.00291404	0.00291404	0.00388727	0.00388727	0.00291404	0.00388727	0.00388727	0.00681268	0.00388727	0.00388727	0.00388727	0.00388727	0.00486146	0.00291404	0.00388727	0.00291404	0.00291404	0.00291404	0.00291404	0.00194175	0.00194175	0.00388727	0.00388727	0	0	0
EqCa_TLR9_Heq19	0.00291404	0.00291404	0.00388727	0.00388727	0.00291404	0.00388727	0.00388727	0.00681268	0.00388727	0.00388727	0.00388727	0.00388727	0.00486146	0.00291404	0.00388727	0.00291404	0.00291404	0.00291404	0.00291404	0.00194175	0.00194175	0.00388727	0.00388727	0	0	0	0
EqCa_TLR9_Heq23	0.00388727	0.00388727	0.00486146	0.00486146	0.00388727	0.00486146	0.00486146	0.00778972	0.00486146	0.00486146	0.00486146	0.00486146	0.00583659	0.00388727	0.00486146	0.00388727	0.00388727	0.00388727	0.00388727	0.00291404	0.00291404	0.00486146	0.00486146	0.000970403	0.000970403	0.000970403	0.000970403	0.000970403
EqCa_TLR9_Heq21	0.00291404	0.00291404	0.00388727	0.00388727	0.00291404	0.00388727	0.00388727	0.00681268	0.00388727	0.00388727	0.00388727	0.00388727	0.00486146	0.00291404	0.00388727	0.00291404	0.00291404	0.00291404	0.00291404	0.00194175	0.00194175	0.00388727	0.00388727	0	0	0	0	0	0.000970403
EqAs_TLR9_XP_014682103.1	0.00194175	0.00194175	0.00291404	0.00291404	0.00194175	0.00291404	0.00291404	0.00583659	0.00291404	0.00291404	0.00291404	0.00291404	0.00388727	0.00194175	0.00291404	0	0	0	0	0.000970403	0.000970403	0.00291404	0.00291404	0.00291404	0.00291404	0.00291404	0.00291404	0.00291404	0.00388727	0.00291404
EqAs_TLR9_gi|1373803041	0.00194175	0.00194175	0.00291404	0.00291404	0.00194175	0.00291404	0.00291404	0.00583659	0.00291404	0.00291404	0.00291404	0.00291404	0.00388727	0.00194175	0.00291404	0	0	0	0	0.000970403	0.000970403	0.00291404	0.00291404	0.00291404	0.00291404	0.00291404	0.00291404	0.00291404	0.00388727	0.00291404	0
EqCa_TLR9_NP_001075259.1	0.00291404	0.00291404	0.00388727	0.00388727	0.00291404	0.00388727	0.00388727	0.00681268	0.00388727	0.00388727	0.00388727	0.00388727	0.00486146	0.00291404	0.00388727	0.00291404	0.00291404	0.00291404	0.00291404	0.00194175	0.00194175	0.00388727	0.00388727	0	0	0	0	0	0.000970403	0	0.00291404	0.00291404
EqCa_TLR9_ATDM01006161	0.00388727	0.00388727	0.00486146	0.00486146	0.00388727	0.00486146	0.00486146	0.00778972	0.00486146	0.00486146	0.00486146	0.00486146	0.00583659	0.00388727	0.00486146	0.00388727	0.00388727	0.00388727	0.00388727	0.00291404	0.00291404	0.00486146	0.00486146	0.000970403	0.000970403	0.000970403	0.000970403	0.000970403	0.00194175	0.000970403	0.00388727	0.00388727	0.000970403
TaIn_TLR9_PVIE01001527	0.0818225	0.0818225	0.0828757	0.0828757	0.0818225	0.0828757	0.0828757	0.0828757	0.0828757	0.0828757	0.0828757	0.0828757	0.08393	0.0818225	0.0818225	0.08393	0.08393	0.08393	0.08393	0.0828757	0.0828757	0.0849854	0.0849854	0.0849854	0.0849854	0.0849854	0.0849854	0.0849854	0.0860419	0.0849854	0.08393	0.08393	0.0849854	0.0860419
TaTe_TLR9_PVID01000760.1	0.0797194	0.0797194	0.0807704	0.0807704	0.0797194	0.0807704	0.0807704	0.0807704	0.0807704	0.0807704	0.0807704	0.0807704	0.0818225	0.0797194	0.0797194	0.0818225	0.0818225	0.0818225	0.0818225	0.0807704	0.0807704	0.0828757	0.0828757	0.0828757	0.0828757	0.0828757	0.0828757	0.0828757	0.08393	0.0828757	0.0818225	0.0818225	0.0828757	0.08393	0.00778972
RhUn_TLR9_BOSQ02002635.1	0.0849854	0.0849854	0.0849854	0.0849854	0.0849854	0.0849854	0.0849854	0.0881583	0.0860419	0.0860419	0.0860419	0.0849854	0.08393	0.0849854	0.0849854	0.0860419	0.0860419	0.0860419	0.0860419	0.0860419	0.0860419	0.0860419	0.0870996	0.0881583	0.0881583	0.0881583	0.0881583	0.0881583	0.0892182	0.0881583	0.0860419	0.0860419	0.0881583	0.0892182	0.0661564	0.0661564
DiBi_TLR9_CM036947.1	0.08393	0.08393	0.0828757	0.0828757	0.08393	0.0828757	0.0828757	0.0870996	0.0849854	0.0849854	0.0849854	0.0828757	0.0818225	0.08393	0.08393	0.08393	0.08393	0.08393	0.08393	0.0828757	0.0828757	0.0828757	0.08393	0.0849854	0.0849854	0.0849854	0.0849854	0.0849854	0.0860419	0.0849854	0.08393	0.08393	0.0849854	0.0860419	0.0682311	0.0682311	0.0126893
DiSu_TLR9_PEKH010003248.1	0.0924046	0.0924046	0.0913413	0.0913413	0.0924046	0.0913413	0.0913413	0.0956012	0.093469	0.093469	0.093469	0.0913413	0.0924046	0.0924046	0.0924046	0.0945345	0.0945345	0.0945345	0.0945345	0.093469	0.093469	0.0945345	0.0945345	0.0956012	0.0956012	0.0956012	0.0956012	0.0956012	0.0956012	0.0956012	0.0945345	0.0945345	0.0956012	0.096669	0.0744811	0.0734367	0.0215695	0.017613
CeSi_TLR9_XP_004419841.1	0.0892182	0.0892182	0.0881583	0.0881583	0.0892182	0.0881583	0.0881583	0.0924046	0.0902792	0.0902792	0.0902792	0.0881583	0.0870996	0.0892182	0.0892182	0.0892182	0.0892182	0.0892182	0.0892182	0.0881583	0.0881583	0.0881583	0.0892182	0.0902792	0.0902792	0.0902792	0.0902792	0.0902792	0.0913413	0.0902792	0.0892182	0.0892182	0.0902792	0.0913413	0.0723934	0.0723934	0.0136721	0.00486146	0.0205789
BoTa_TLR9_NP_898904.1	0.173613	0.173613	0.17477	0.17477	0.173613	0.17477	0.17477	0.17477	0.17477	0.17477	0.17477	0.17477	0.175928	0.173613	0.17477	0.172458	0.172458	0.172458	0.172458	0.172458	0.172458	0.173613	0.173613	0.17477	0.17477	0.17477	0.17477	0.17477	0.175928	0.17477	0.172458	0.172458	0.17477	0.175928	0.173613	0.169	0.180574	0.180574	0.182905	0.185241
HoSa_TLR9_NP_059138.1	0.172275	0.172275	0.173429	0.173429	0.172275	0.173429	0.173429	0.175741	0.173429	0.173429	0.173429	0.173429	0.173429	0.172275	0.172275	0.172275	0.172275	0.172275	0.172275	0.171122	0.171122	0.172275	0.173429	0.171122	0.171122	0.171122	0.171122	0.171122	0.172275	0.171122	0.172275	0.172275	0.171122	0.169971	0.168821	0.165379	0.174585	0.172275	0.174585	0.175741	0.226066
MuMu_TLR9_NM_031178.2	0.290924	0.290924	0.290924	0.290924	0.290924	0.290924	0.290924	0.292223	0.289626	0.289626	0.289626	0.290924	0.292223	0.290924	0.290924	0.290924	0.290924	0.290924	0.290924	0.290924	0.290924	0.292223	0.292223	0.293524	0.293524	0.293524	0.293524	0.293524	0.294827	0.293524	0.290924	0.290924	0.293524	0.294827	0.272905	0.272905	0.275459	0.27163	0.272905	0.274181	0.309978	0.282844

## Sheet: 8aa
	EqGr_TLR8_Heq1	EqQuAn_TLR8_Heq4	EqQuAn_TLR8_Heq5	EqQuBoe_TLR8_Heq6	EqQuBor_TLR8_Heq4	EqQuBor_TLR8_Heq6	EqQuCh_TLR8_Heq6	EqQuCh_TLR8_Heq4	EqHa_TLR8_Heq2	EqHa_TLR8_Heq3	EqAs_TLR8_Heq7	EqAfSo_TLR8_Heq7	EqAfSo_TLR8_Heq8	EqHeKu_TLR8_Heq11	EqKi_TLR8_Heq2	EqKi_TLR8_Heq9	EqKi_TLR8_Heq10	EqPr_TLR8_Heq15	EqPr_TLR8_Heq13	EqPr_TLR8_Heq14	EqCa_TLR8_Heq12	EqCa_TLR8_Heq13	EqCa_TLR8_Heq14	EqQu_TLR8_XP_046528745.1	EqAs_TLR8_XP_044620394.1	EqCa_TLR8_NP_001104771.1	EqPr_TLR8_XP_008505434.1	EqCa_TLR8_ATDM01031215.1	TaIn_TLR8_PVIE01001303.1	TaTe_TLR8_PVID01005005.1	RhUn_TLR8_BOSQ02006735.1	DiBi_TLR8_CM036987.1	DiSu_TLR8_PEKH010009301.1	CeSi_TLR8_XP_004435172.1	BoTa_TLR8_NP_001029109.1	HoSa_TLR8_NP_057694.2	MuMu_TLR8_NM_133212.3
EqGr_TLR8_Heq1
EqQuAn_TLR8_Heq4	0.00192864
EqQuAn_TLR8_Heq5	0.00192864	0
EqQuBoe_TLR8_Heq6	0.000963855	0.000963855	0.000963855
EqQuBor_TLR8_Heq4	0.00192864	0	0	0.000963855
EqQuBor_TLR8_Heq6	0.000963855	0.000963855	0.000963855	0	0.000963855
EqQuCh_TLR8_Heq6	0.000963855	0.000963855	0.000963855	0	0.000963855	0
EqQuCh_TLR8_Heq4	0.00192864	0	0	0.000963855	0	0.000963855	0.000963855
EqHa_TLR8_Heq2	0	0.00192864	0.00192864	0.000963855	0.00192864	0.000963855	0.000963855	0.00192864
EqHa_TLR8_Heq3	0	0.00192864	0.00192864	0.000963855	0.00192864	0.000963855	0.000963855	0.00192864	0
EqAs_TLR8_Heq7	0	0.00192864	0.00192864	0.000963855	0.00192864	0.000963855	0.000963855	0.00192864	0	0
EqAfSo_TLR8_Heq7	0	0.00192864	0.00192864	0.000963855	0.00192864	0.000963855	0.000963855	0.00192864	0	0	0
EqAfSo_TLR8_Heq8	0	0.00192864	0.00192864	0.000963855	0.00192864	0.000963855	0.000963855	0.00192864	0	0	0	0
EqHeKu_TLR8_Heq11	0.000963855	0.00289436	0.00289436	0.00192864	0.00289436	0.00192864	0.00192864	0.00289436	0.000963855	0.000963855	0.000963855	0.000963855	0.000963855
EqKi_TLR8_Heq2	0	0.00192864	0.00192864	0.000963855	0.00192864	0.000963855	0.000963855	0.00192864	0	0	0	0	0	0.000963855
EqKi_TLR8_Heq9	0	0.00192864	0.00192864	0.000963855	0.00192864	0.000963855	0.000963855	0.00192864	0	0	0	0	0	0.000963855	0
EqKi_TLR8_Heq10	0	0.00192864	0.00192864	0.000963855	0.00192864	0.000963855	0.000963855	0.00192864	0	0	0	0	0	0.000963855	0	0
EqPr_TLR8_Heq15	0	0.00192864	0.00192864	0.000963855	0.00192864	0.000963855	0.000963855	0.00192864	0	0	0	0	0	0.000963855	0	0	0
EqPr_TLR8_Heq13	0	0.00192864	0.00192864	0.000963855	0.00192864	0.000963855	0.000963855	0.00192864	0	0	0	0	0	0.000963855	0	0	0	0
EqPr_TLR8_Heq14	0	0.00192864	0.00192864	0.000963855	0.00192864	0.000963855	0.000963855	0.00192864	0	0	0	0	0	0.000963855	0	0	0	0	0
EqCa_TLR8_Heq12	0	0.00192864	0.00192864	0.000963855	0.00192864	0.000963855	0.000963855	0.00192864	0	0	0	0	0	0.000963855	0	0	0	0	0	0
EqCa_TLR8_Heq13	0	0.00192864	0.00192864	0.000963855	0.00192864	0.000963855	0.000963855	0.00192864	0	0	0	0	0	0.000963855	0	0	0	0	0	0	0
EqCa_TLR8_Heq14	0	0.00192864	0.00192864	0.000963855	0.00192864	0.000963855	0.000963855	0.00192864	0	0	0	0	0	0.000963855	0	0	0	0	0	0	0	0
EqQu_TLR8_XP_046528745.1	0.00192864	0	0	0.000963855	0	0.000963855	0.000963855	0	0.00192864	0.00192864	0.00192864	0.00192864	0.00192864	0.00289436	0.00192864	0.00192864	0.00192864	0.00192864	0.00192864	0.00192864	0.00192864	0.00192864	0.00192864
EqAs_TLR8_XP_044620394.1	0	0.00192864	0.00192864	0.000963855	0.00192864	0.000963855	0.000963855	0.00192864	0	0	0	0	0	0.000963855	0	0	0	0	0	0	0	0	0	0.00192864
EqCa_TLR8_NP_001104771.1	0	0.00192864	0.00192864	0.000963855	0.00192864	0.000963855	0.000963855	0.00192864	0	0	0	0	0	0.000963855	0	0	0	0	0	0	0	0	0	0.00192864	0
EqPr_TLR8_XP_008505434.1	0	0.00192864	0.00192864	0.000963855	0.00192864	0.000963855	0.000963855	0.00192864	0	0	0	0	0	0.000963855	0	0	0	0	0	0	0	0	0	0.00192864	0	0
EqCa_TLR8_ATDM01031215.1	0	0.00192864	0.00192864	0.000963855	0.00192864	0.000963855	0.000963855	0.00192864	0	0	0	0	0	0.000963855	0	0	0	0	0	0	0	0	0	0.00192864	0	0	0
TaIn_TLR8_PVIE01001303.1	0.0564786	0.0585194	0.0585194	0.0574985	0.0585194	0.0574985	0.0574985	0.0585194	0.0564786	0.0564786	0.0564786	0.0564786	0.0564786	0.0574985	0.0564786	0.0564786	0.0564786	0.0564786	0.0564786	0.0564786	0.0564786	0.0564786	0.0564786	0.0585194	0.0564786	0.0564786	0.0564786	0.0564786
TaTe_TLR8_PVID01005005.1	0.0554598	0.0574985	0.0574985	0.0564786	0.0574985	0.0564786	0.0564786	0.0574985	0.0554598	0.0554598	0.0554598	0.0554598	0.0554598	0.0564786	0.0554598	0.0554598	0.0554598	0.0554598	0.0554598	0.0554598	0.0554598	0.0554598	0.0554598	0.0574985	0.0554598	0.0554598	0.0554598	0.0554598	0.00289436
RhUn_TLR8_BOSQ02006735.1	0.072923	0.0749977	0.0749977	0.0739598	0.0749977	0.0739598	0.0739598	0.0749977	0.072923	0.072923	0.072923	0.072923	0.072923	0.0739598	0.072923	0.072923	0.072923	0.072923	0.072923	0.072923	0.072923	0.072923	0.072923	0.0749977	0.072923	0.072923	0.072923	0.072923	0.0463365	0.045328
DiBi_TLR8_CM036987.1	0.072923	0.0749977	0.0749977	0.0739598	0.0749977	0.0739598	0.0739598	0.0749977	0.072923	0.072923	0.072923	0.072923	0.072923	0.0739598	0.072923	0.072923	0.072923	0.072923	0.072923	0.072923	0.072923	0.072923	0.072923	0.0749977	0.072923	0.072923	0.072923	0.072923	0.0433139	0.0423083	0.0126032
DiSu_TLR8_PEKH010009301.1	0.0708526	0.072923	0.072923	0.0718872	0.072923	0.0718872	0.0718872	0.072923	0.0708526	0.0708526	0.0708526	0.0708526	0.0708526	0.0718872	0.0708526	0.0708526	0.0708526	0.0708526	0.0708526	0.0708526	0.0708526	0.0708526	0.0708526	0.072923	0.0708526	0.0708526	0.0708526	0.0708526	0.0433139	0.0423083	0.00968062	0.00968062
CeSi_TLR8_XP_004435172.1	0.072923	0.0749977	0.0749977	0.0739598	0.0749977	0.0739598	0.0739598	0.0749977	0.072923	0.072923	0.072923	0.072923	0.072923	0.0739598	0.072923	0.072923	0.072923	0.072923	0.072923	0.072923	0.072923	0.072923	0.072923	0.0749977	0.072923	0.072923	0.072923	0.072923	0.0433139	0.0423083	0.0135793	0.00386101	0.00968062
BoTa_TLR8_NP_001029109.1	0.245611	0.245611	0.245611	0.24686	0.245611	0.24686	0.24686	0.245611	0.245611	0.245611	0.245611	0.245611	0.245611	0.24686	0.245611	0.245611	0.245611	0.245611	0.245611	0.245611	0.245611	0.245611	0.245611	0.245611	0.245611	0.245611	0.245611	0.245611	0.245611	0.243117	0.25691	0.25691	0.25313	0.255649
HoSa_TLR8_NP_057694.2	0.258226	0.256979	0.256979	0.258226	0.256979	0.258226	0.258226	0.256979	0.258226	0.258226	0.258226	0.258226	0.258226	0.259475	0.258226	0.258226	0.258226	0.258226	0.258226	0.258226	0.258226	0.258226	0.258226	0.256979	0.258226	0.258226	0.258226	0.258226	0.252003	0.249525	0.252003	0.253245	0.253245	0.252003	0.298493
MuMu_TLR8_NM_133212.3	0.311661	0.311661	0.311661	0.311661	0.311661	0.311661	0.311661	0.311661	0.311661	0.311661	0.311661	0.311661	0.311661	0.312992	0.311661	0.311661	0.311661	0.311661	0.311661	0.311661	0.311661	0.311661	0.311661	0.311661	0.311661	0.311661	0.311661	0.311661	0.315658	0.314324	0.310332	0.311661	0.311661	0.311661	0.375858	0.33337

## Sheet: 7aa
	EqGr_TLR7_Heq1	EqQuAn_TLR7_Heq3	EqQuAn_TLR7_Heq4	EqQuBoe_TLR7_Heq5	EqQuBor_TLR7_Heq8	EqQuBor_TLR7_Heq9	EqQuCh_TLR7_Heq6	EqQuCh_TLR7_Heq7	EqHa_TLR7_Heq2	EqAs_TLR7_Heq2	EqAs_TLR7_Heq10	EqAfSo_TLR7_Heq2	EqHeKu_TLR7_Heq11	EqKi_TLR7_Heq11	EqKi_TLR7_Heq12	EqKi_TLR7_Heq13	EqPr_TLR7_Heq14	EqPr_TLR7_Heq17	EqCa_TLR7_Heq14	EqCa_TLR7_Heq15	EqCa_TLR7_Heq16	EqQu_TLR7_XP_046529515.1	EqAs_TLR7_XP_014724205.1	EqPr_TLR7_XP_008508001.1	EqCa_TLR7_NP_001075240.1	EqCa_TLR7_KL007970.1	TaIn_TLR7_PVIE01001303.1	TaTe_TLR7_PVID01005005.1	RhUn_TLR7_BOSQ02004008.1	DiBi_TLR7_CM036987.1	DiSu_TLR7_PEKH010009301.1	CeSi_TLR7_XP_004435171.1	BoTa_TLR7_NP_001028933.1	HoSa_TLR7_NM_016562.4	MuMu_TLR7_NM_001290755.1
EqGr_TLR7_Heq1
EqQuAn_TLR7_Heq3	0.00190658
EqQuAn_TLR7_Heq4	0.00190658	0
EqQuBoe_TLR7_Heq5	0.00190658	0	0
EqQuBor_TLR7_Heq8	0.00190658	0	0	0
EqQuBor_TLR7_Heq9	0.00286123	0.000952835	0.000952835	0.000952835	0.000952835
EqQuCh_TLR7_Heq6	0.00190658	0	0	0	0	0.000952835
EqQuCh_TLR7_Heq7	0.000952835	0.000952835	0.000952835	0.000952835	0.000952835	0.00190658	0.000952835
EqHa_TLR7_Heq2	0.00190658	0.00190658	0.00190658	0.00190658	0.00190658	0.00286123	0.00190658	0.000952835
EqAs_TLR7_Heq2	0.00190658	0.00190658	0.00190658	0.00190658	0.00190658	0.00286123	0.00190658	0.000952835	0
EqAs_TLR7_Heq10	0.00190658	0.00190658	0.00190658	0.00190658	0.00190658	0.00286123	0.00190658	0.000952835	0	0
EqAfSo_TLR7_Heq2	0.00190658	0.00190658	0.00190658	0.00190658	0.00190658	0.00286123	0.00190658	0.000952835	0	0	0
EqHeKu_TLR7_Heq11	0.00190658	0.00190658	0.00190658	0.00190658	0.00190658	0.00286123	0.00190658	0.000952835	0	0	0	0
EqKi_TLR7_Heq11	0.00190658	0.00190658	0.00190658	0.00190658	0.00190658	0.00286123	0.00190658	0.000952835	0	0	0	0	0
EqKi_TLR7_Heq12	0.00190658	0.00190658	0.00190658	0.00190658	0.00190658	0.00286123	0.00190658	0.000952835	0	0	0	0	0	0
EqKi_TLR7_Heq13	0.00190658	0.00190658	0.00190658	0.00190658	0.00190658	0.00286123	0.00190658	0.000952835	0	0	0	0	0	0	0
EqPr_TLR7_Heq14	0.00286123	0.00286123	0.00286123	0.00286123	0.00286123	0.0038168	0.00286123	0.00190658	0.000952835	0.000952835	0.000952835	0.000952835	0.000952835	0.000952835	0.000952835	0.000952835
EqPr_TLR7_Heq17	0.00286123	0.00286123	0.00286123	0.00286123	0.00286123	0.0038168	0.00286123	0.00190658	0.000952835	0.000952835	0.000952835	0.000952835	0.000952835	0.000952835	0.000952835	0.000952835	0
EqCa_TLR7_Heq14	0.00286123	0.00286123	0.00286123	0.00286123	0.00286123	0.0038168	0.00286123	0.00190658	0.000952835	0.000952835	0.000952835	0.000952835	0.000952835	0.000952835	0.000952835	0.000952835	0	0
EqCa_TLR7_Heq15	0.00286123	0.00286123	0.00286123	0.00286123	0.00286123	0.0038168	0.00286123	0.00190658	0.000952835	0.000952835	0.000952835	0.000952835	0.000952835	0.000952835	0.000952835	0.000952835	0	0	0
EqCa_TLR7_Heq16	0.00286123	0.00286123	0.00286123	0.00286123	0.00286123	0.0038168	0.00286123	0.00190658	0.000952835	0.000952835	0.000952835	0.000952835	0.000952835	0.000952835	0.000952835	0.000952835	0	0	0	0
EqQu_TLR7_XP_046529515.1	0.00190658	0	0	0	0	0.000952835	0	0.000952835	0.00190658	0.00190658	0.00190658	0.00190658	0.00190658	0.00190658	0.00190658	0.00190658	0.00286123	0.00286123	0.00286123	0.00286123	0.00286123
EqAs_TLR7_XP_014724205.1	0.00190658	0.00190658	0.00190658	0.00190658	0.00190658	0.00286123	0.00190658	0.000952835	0	0	0	0	0	0	0	0	0.000952835	0.000952835	0.000952835	0.000952835	0.000952835	0.00190658
EqPr_TLR7_XP_008508001.1	0.00286123	0.00286123	0.00286123	0.00286123	0.00286123	0.0038168	0.00286123	0.00190658	0.000952835	0.000952835	0.000952835	0.000952835	0.000952835	0.000952835	0.000952835	0.000952835	0	0	0	0	0	0.00286123	0.000952835
EqCa_TLR7_NP_001075240.1	0.00286123	0.00286123	0.00286123	0.00286123	0.00286123	0.0038168	0.00286123	0.00190658	0.000952835	0.000952835	0.000952835	0.000952835	0.000952835	0.000952835	0.000952835	0.000952835	0	0	0	0	0	0.00286123	0.000952835	0
EqCa_TLR7_KL007970.1	0.00286123	0.00286123	0.00286123	0.00286123	0.00286123	0.0038168	0.00286123	0.00190658	0.000952835	0.000952835	0.000952835	0.000952835	0.000952835	0.000952835	0.000952835	0.000952835	0	0	0	0	0	0.00286123	0.000952835	0	0
TaIn_TLR7_PVIE01001303.1	0.0588405	0.0588405	0.0588405	0.0588405	0.0588405	0.0598511	0.0588405	0.0578309	0.0578309	0.0578309	0.0578309	0.0578309	0.0578309	0.0578309	0.0578309	0.0578309	0.0578309	0.0578309	0.0578309	0.0578309	0.0578309	0.0588405	0.0578309	0.0578309	0.0578309	0.0578309
TaTe_TLR7_PVID01005005.1	0.0608627	0.0608627	0.0608627	0.0608627	0.0608627	0.0618754	0.0608627	0.0598511	0.0598511	0.0598511	0.0598511	0.0598511	0.0598511	0.0598511	0.0598511	0.0598511	0.0598511	0.0598511	0.0598511	0.0598511	0.0598511	0.0608627	0.0598511	0.0598511	0.0598511	0.0598511	0.00764822
RhUn_TLR7_BOSQ02004008.1	0.067973	0.067973	0.067973	0.067973	0.067973	0.0689929	0.067973	0.0669541	0.0659363	0.0659363	0.0659363	0.0659363	0.0659363	0.0659363	0.0659363	0.0659363	0.0659363	0.0659363	0.0659363	0.0659363	0.0659363	0.067973	0.0659363	0.0659363	0.0659363	0.0659363	0.0457947	0.0457947
DiBi_TLR7_CM036987.1	0.067973	0.067973	0.067973	0.067973	0.067973	0.0689929	0.067973	0.0669541	0.0659363	0.0659363	0.0659363	0.0659363	0.0659363	0.0659363	0.0659363	0.0659363	0.0659363	0.0659363	0.0659363	0.0659363	0.0659363	0.067973	0.0659363	0.0659363	0.0659363	0.0659363	0.0457947	0.0457947	0.00668899
DiSu_TLR7_PEKH010009301.1	0.0649195	0.0649195	0.0649195	0.0649195	0.0649195	0.0659363	0.0649195	0.0639038	0.0628891	0.0628891	0.0628891	0.0628891	0.0628891	0.0628891	0.0628891	0.0628891	0.0628891	0.0628891	0.0628891	0.0628891	0.0628891	0.0649195	0.0628891	0.0628891	0.0628891	0.0628891	0.0447981	0.0447981	0.00764822	0.00860837
CeSi_TLR7_XP_004435171.1	0.0689929	0.0689929	0.0689929	0.0689929	0.0689929	0.0700138	0.0689929	0.067973	0.0669541	0.0669541	0.0669541	0.0669541	0.0669541	0.0669541	0.0669541	0.0669541	0.0669541	0.0669541	0.0669541	0.0669541	0.0669541	0.0689929	0.0669541	0.0669541	0.0669541	0.0669541	0.0467922	0.0467922	0.00573067	0.000952835	0.00764822
BoTa_TLR7_NP_001028933.1	0.11814	0.11814	0.11814	0.11814	0.11814	0.119213	0.11814	0.117069	0.117069	0.117069	0.117069	0.117069	0.117069	0.117069	0.117069	0.117069	0.117069	0.117069	0.117069	0.117069	0.117069	0.11814	0.117069	0.117069	0.117069	0.117069	0.100083	0.100083	0.102191	0.101137	0.103246	0.102191
HoSa_TLR7_NM_016562.4	0.147658	0.14545	0.14545	0.14545	0.14545	0.146553	0.14545	0.146553	0.146553	0.146553	0.146553	0.146553	0.146553	0.146553	0.146553	0.146553	0.146553	0.146553	0.146553	0.146553	0.146553	0.14545	0.146553	0.146553	0.146553	0.146553	0.130133	0.132306	0.129047	0.130133	0.127963	0.129047	0.14545
MuMu_TLR7_NM_001290755.1	0.233916	0.232713	0.232713	0.232713	0.232713	0.232713	0.232713	0.232713	0.232713	0.232713	0.232713	0.232713	0.232713	0.232713	0.232713	0.232713	0.232713	0.232713	0.232713	0.232713	0.232713	0.232713	0.232713	0.232713	0.232713	0.232713	0.213665	0.216026	0.221954	0.223144	0.221954	0.221954	0.225527	0.212712

## Sheet: 6aa
	EqGr_TLR6_Heq1	EqGr_TLR6_Heq2	EqQuAn_TLR6_Heq4	EqQuAn_TLR6_Heq5	EqQuAn_TLR6_Heq2	EqQuBoe_TLR6_Heq2	EqQuBoe_TLR6_Heq6	EqQuBor_TLR6_Heq2	EqQuCh_TLR6_Heq7	EqQuCh_TLR6_Heq8	EqQuCh_TLR6_Heq2	EqHa_TLR6_Heq3	EqAs_TLR6_Heq10	EqAfSo_TLR6_Heq9	EqHeKu_TLR6_Heq13	EqHeKu_TLR6_Heq14	EqKi_TLR6_Heq12	EqKi_TLR6_Heq11	EqPr_TLR6_Heq19	EqPr_TLR6_Heq18	EqPr_TLR6_Heq20	EqPr_TLR6_Heq17	EqPr_TLR6_Heq16	EqCa_TLR6_Heq15	EqCa_TLR6_Heq16	EqCa_TLR6_Heq17	EqQu_TLR6_XP_046512886.1	EqAs_TLR6_XP_014682876.1	EqAs_TLR6_PSZQ01007001.1:_30969791-30972181	EqPr_TLR6_XP_008518916.1	EqCa_TLR6_NP_001244071.1	EqCa_TLR6_ATDM01036699.1:23853-26243	TaIn_TLR6_PVIE01002705.1:55589-57976	TaTe_TLR6_PVID01005798.1:86077-88464	DiBi_TLR6_CM036953.1:31950039-31952423	DiSu_TLR6_PEKH010002443.1:1152593-1154977	CeSi_TLR6_XP_004419035.1	BoTa_TLR6_NP_001001159.1	HoSa_TLR6_NM_006068.5	MuMu_TLR6_NM_011604.5
EqGr_TLR6_Heq1
EqGr_TLR6_Heq2	0.00125707
EqQuAn_TLR6_Heq4	0.00251572	0.00125707
EqQuAn_TLR6_Heq5	0.00630122	0.00503779	0.00377596
EqQuAn_TLR6_Heq2	0.00125707	0	0.00125707	0.00503779
EqQuBoe_TLR6_Heq2	0.00125707	0	0.00125707	0.00503779	0
EqQuBoe_TLR6_Heq6	0.00125707	0	0.00125707	0.00503779	0	0
EqQuBor_TLR6_Heq2	0.00125707	0	0.00125707	0.00503779	0	0	0
EqQuCh_TLR6_Heq7	0.00125707	0	0.00125707	0.00503779	0	0	0	0
EqQuCh_TLR6_Heq8	0.00125707	0	0.00125707	0.00503779	0	0	0	0	0
EqQuCh_TLR6_Heq2	0.00125707	0	0.00125707	0.00503779	0	0	0	0	0	0
EqHa_TLR6_Heq3	0.00251572	0.00125707	0.00251572	0.00630122	0.00125707	0.00125707	0.00125707	0.00125707	0.00125707	0.00125707	0.00125707
EqAs_TLR6_Heq10	0.00251572	0.00125707	0.00251572	0.00630122	0.00125707	0.00125707	0.00125707	0.00125707	0.00125707	0.00125707	0.00125707	0.00251572
EqAfSo_TLR6_Heq9	0.00125707	0	0.00125707	0.00503779	0	0	0	0	0	0	0	0.00125707	0.00125707
EqHeKu_TLR6_Heq13	0.00251572	0.00125707	0.00251572	0.00377596	0.00125707	0.00125707	0.00125707	0.00125707	0.00125707	0.00125707	0.00125707	0.00251572	0.00251572	0.00125707
EqHeKu_TLR6_Heq14	0.00251572	0.00125707	0.00251572	0.00377596	0.00125707	0.00125707	0.00125707	0.00125707	0.00125707	0.00125707	0.00125707	0.00251572	0.00251572	0.00125707	0
EqKi_TLR6_Heq12	0.00251572	0.00125707	0.00251572	0.00377596	0.00125707	0.00125707	0.00125707	0.00125707	0.00125707	0.00125707	0.00125707	0.00251572	0.00251572	0.00125707	0	0
EqKi_TLR6_Heq11	0.00251572	0.00125707	0.00251572	0.00377596	0.00125707	0.00125707	0.00125707	0.00125707	0.00125707	0.00125707	0.00125707	0.00251572	0.00251572	0.00125707	0	0	0
EqPr_TLR6_Heq19	0.00883286	0.00756624	0.00883286	0.0126424	0.00756624	0.00756624	0.00756624	0.00756624	0.00756624	0.00756624	0.00756624	0.00883286	0.00883286	0.00756624	0.00883286	0.00883286	0.00883286	0.00883286
EqPr_TLR6_Heq18	0.00756624	0.00630122	0.00756624	0.0113709	0.00630122	0.00630122	0.00630122	0.00630122	0.00630122	0.00630122	0.00630122	0.00756624	0.00756624	0.00630122	0.00756624	0.00756624	0.00756624	0.00756624	0.00125707
EqPr_TLR6_Heq20	0.00883286	0.00756624	0.00883286	0.0126424	0.00756624	0.00756624	0.00756624	0.00756624	0.00756624	0.00756624	0.00756624	0.00883286	0.00883286	0.00756624	0.00883286	0.00883286	0.00883286	0.00883286	0.00251572	0.00125707
EqPr_TLR6_Heq17	0.00883286	0.00756624	0.00883286	0.0126424	0.00756624	0.00756624	0.00756624	0.00756624	0.00756624	0.00756624	0.00756624	0.00883286	0.00883286	0.00756624	0.00883286	0.00883286	0.00883286	0.00883286	0.00251572	0.00125707	0.00251572
EqPr_TLR6_Heq16	0.00883286	0.00756624	0.00883286	0.0126424	0.00756624	0.00756624	0.00756624	0.00756624	0.00756624	0.00756624	0.00756624	0.00883286	0.00883286	0.00756624	0.00883286	0.00883286	0.00883286	0.00883286	0	0.00125707	0.00251572	0.00251572
EqCa_TLR6_Heq15	0.00756624	0.00630122	0.00756624	0.0113709	0.00630122	0.00630122	0.00630122	0.00630122	0.00630122	0.00630122	0.00630122	0.00756624	0.00756624	0.00630122	0.00756624	0.00756624	0.00756624	0.00756624	0.00125707	0	0.00125707	0.00125707	0.00125707
EqCa_TLR6_Heq16	0.00883286	0.00756624	0.00883286	0.0126424	0.00756624	0.00756624	0.00756624	0.00756624	0.00756624	0.00756624	0.00756624	0.00883286	0.00883286	0.00756624	0.00883286	0.00883286	0.00883286	0.00883286	0	0.00125707	0.00251572	0.00251572	0	0.00125707
EqCa_TLR6_Heq17	0.00883286	0.00756624	0.00883286	0.0126424	0.00756624	0.00756624	0.00756624	0.00756624	0.00756624	0.00756624	0.00756624	0.00883286	0.00883286	0.00756624	0.00883286	0.00883286	0.00883286	0.00883286	0.00251572	0.00125707	0.00251572	0	0.00251572	0.00125707	0.00251572
EqQu_TLR6_XP_046512886.1	0.00125707	0	0.00125707	0.00503779	0	0	0	0	0	0	0	0.00125707	0.00125707	0	0.00125707	0.00125707	0.00125707	0.00125707	0.00756624	0.00630122	0.00756624	0.00756624	0.00756624	0.00630122	0.00756624	0.00756624
EqAs_TLR6_XP_014682876.1	0.00251572	0.00125707	0.00251572	0.00630122	0.00125707	0.00125707	0.00125707	0.00125707	0.00125707	0.00125707	0.00125707	0.00251572	0	0.00125707	0.00251572	0.00251572	0.00251572	0.00251572	0.00883286	0.00756624	0.00883286	0.00883286	0.00883286	0.00756624	0.00883286	0.00883286	0.00125707
EqAs_TLR6_PSZQ01007001.1:_30969791-30972181	0.00251572	0.00125707	0.00251572	0.00630122	0.00125707	0.00125707	0.00125707	0.00125707	0.00125707	0.00125707	0.00125707	0.00251572	0	0.00125707	0.00251572	0.00251572	0.00251572	0.00251572	0.00883286	0.00756624	0.00883286	0.00883286	0.00883286	0.00756624	0.00883286	0.00883286	0.00125707	0
EqPr_TLR6_XP_008518916.1	0.00883286	0.00756624	0.00883286	0.0126424	0.00756624	0.00756624	0.00756624	0.00756624	0.00756624	0.00756624	0.00756624	0.00883286	0.00883286	0.00756624	0.00883286	0.00883286	0.00883286	0.00883286	0.00251572	0.00125707	0.00251572	0	0.00251572	0.00125707	0.00251572	0	0.00756624	0.00883286	0.00883286
EqCa_TLR6_NP_001244071.1	0.00883286	0.00756624	0.00883286	0.0126424	0.00756624	0.00756624	0.00756624	0.00756624	0.00756624	0.00756624	0.00756624	0.00883286	0.00883286	0.00756624	0.00883286	0.00883286	0.00883286	0.00883286	0	0.00125707	0.00251572	0.00251572	0	0.00125707	0	0.00251572	0.00756624	0.00883286	0.00883286	0.00251572
EqCa_TLR6_ATDM01036699.1:23853-26243	0.00756624	0.00630122	0.00756624	0.0113709	0.00630122	0.00630122	0.00630122	0.00630122	0.00630122	0.00630122	0.00630122	0.00756624	0.00756624	0.00630122	0.00756624	0.00756624	0.00756624	0.00756624	0.00125707	0	0.00125707	0.00125707	0.00125707	0	0.00125707	0.00125707	0.00630122	0.00756624	0.00756624	0.00125707	0.00125707
TaIn_TLR6_PVIE01002705.1:55589-57976	0.118727	0.117311	0.118727	0.122985	0.117311	0.117311	0.117311	0.117311	0.117311	0.117311	0.117311	0.117311	0.117311	0.117311	0.118727	0.118727	0.118727	0.118727	0.114487	0.114487	0.114487	0.114487	0.114487	0.114487	0.114487	0.114487	0.117311	0.117311	0.117311	0.114487	0.114487	0.114487
TaTe_TLR6_PVID01005798.1:86077-88464	0.118727	0.117311	0.118727	0.122985	0.117311	0.117311	0.117311	0.117311	0.117311	0.117311	0.117311	0.117311	0.118727	0.117311	0.118727	0.118727	0.118727	0.118727	0.117311	0.117311	0.117311	0.117311	0.117311	0.117311	0.117311	0.117311	0.117311	0.118727	0.118727	0.117311	0.117311	0.117311	0.0319516
DiBi_TLR6_CM036953.1:31950039-31952423	0.107459	0.10606	0.107459	0.110264	0.10606	0.10606	0.10606	0.10606	0.10606	0.10606	0.10606	0.10606	0.107459	0.10606	0.107459	0.107459	0.107459	0.107459	0.10606	0.104662	0.10606	0.104662	0.10606	0.104662	0.10606	0.104662	0.10606	0.107459	0.107459	0.104662	0.10606	0.104662	0.088157	0.0922921
DiSu_TLR6_PEKH010002443.1:1152593-1154977	0.118727	0.117311	0.118727	0.121564	0.117311	0.117311	0.117311	0.117311	0.117311	0.117311	0.117311	0.117311	0.118727	0.117311	0.118727	0.118727	0.118727	0.118727	0.117311	0.115898	0.117311	0.115898	0.117311	0.115898	0.117311	0.115898	0.117311	0.118727	0.118727	0.115898	0.117311	0.115898	0.0950583	0.0992221	0.0216156
CeSi_TLR6_XP_004419035.1	0.107459	0.10606	0.107459	0.110264	0.10606	0.10606	0.10606	0.10606	0.10606	0.10606	0.10606	0.10606	0.107459	0.10606	0.107459	0.107459	0.107459	0.107459	0.107459	0.10606	0.107459	0.10606	0.107459	0.10606	0.107459	0.10606	0.10606	0.107459	0.107459	0.10606	0.107459	0.10606	0.0909118	0.0950583	0.00757579	0.0241896
BoTa_TLR6_NP_001001159.1	0.208417	0.206863	0.208417	0.206863	0.206863	0.206863	0.206863	0.206863	0.206863	0.206863	0.206863	0.205311	0.208417	0.206863	0.206863	0.206863	0.206863	0.206863	0.202215	0.203762	0.203762	0.205311	0.202215	0.203762	0.202215	0.205311	0.206863	0.208417	0.208417	0.205311	0.202215	0.203762	0.191721	0.191721	0.181058	0.185614	0.181058
HoSa_TLR6_NM_006068.5	0.218131	0.21657	0.21657	0.221261	0.21657	0.21657	0.21657	0.21657	0.21657	0.21657	0.21657	0.215011	0.218131	0.21657	0.218131	0.218131	0.218131	0.218131	0.210349	0.2119	0.213454	0.2119	0.210349	0.2119	0.210349	0.2119	0.21657	0.218131	0.218131	0.2119	0.210349	0.2119	0.190658	0.198298	0.187619	0.193707	0.183077	0.238411
MuMu_TLR6_NM_011604.5	0.3205	0.318768	0.318768	0.322234	0.318768	0.318768	0.318768	0.318768	0.318768	0.318768	0.318768	0.3205	0.31704	0.318768	0.318768	0.318768	0.318768	0.318768	0.322234	0.3205	0.3205	0.3205	0.322234	0.3205	0.322234	0.3205	0.318768	0.31704	0.31704	0.3205	0.322234	0.3205	0.31704	0.315314	0.312333	0.314055	0.314055	0.336472	0.301615

## Sheet: 5aa
	EqGr_TLR5_Heq5	EqGr_TLR5_Heq6	EqQuAn_TLR5_Heq15	EqQuAn_TLR5_Heq16	EqQuBoe_TLR5_Heq17	EqQuBoe_TLR5_Heq18	EqQuBoe_TLR5_Heq19	EqQuBor_TLR5_Heq20	EqQuBor_TLR5_Heq15	EqQuBor_TLR5_Heq21	EqQuCh_TLR5_Heq15	EqQuCh_TLR5_Heq22	EqHa_TLR5_Heq23	EqHa_TLR5_Heq24	EqAs_TLR5_Heq1	EqAfSo_TLR5_Heq2	EqAfSo_TLR5_Heq3	EqHeKu_TLR5_Heq7	EqHeKu_TLR5_Heq8	EqHeKu_TLR5_Heq9	EqHeKu_TLR5_Heq10	EqKi_TLR5_Heq11	EqKi_TLR5_Heq12	EqPr_TLR5_Heq13	EqPr_TLR5_Heq14	EqPr_TLR5_Heq1	EqCa_TLR5_Heq4	EqCa_TLR5_Heq1	EqQu_TLR5_XP_046535541.1	EqAs_TLR5_XP_044618776.1	EqAs_TLR5_PSZQ01002564.1	EqPr_TLR5_XP_008531614.1	EqCa_TLR5_XP_023488501.1	EqCa_TLR5_ATDM01059051.1	TaIn_TLR5_PVIE01002717.1	TaTe_TLR5_PVID01000437.1	RhUn_TLR5_BOSQ02004549.1	DiBi_TLR5_CM036983.1	DiSu_TLR5_PEKH010003866.1	CeSi_TLR5_XP_004439593.1	BoTa_TLR5_NP_001035591.1	HoSa_TLR5_NM_003268.6	MuMu_TLR5_NM_016928.4
EqGr_TLR5_Heq5
EqGr_TLR5_Heq6	0.00116482
EqQuAn_TLR5_Heq15	0.002331	0.00349855
EqQuAn_TLR5_Heq16	0.00466745	0.00583773	0.002331
EqQuBoe_TLR5_Heq17	0.002331	0.00349855	0	0.002331
EqQuBoe_TLR5_Heq18	0.002331	0.00349855	0	0.002331	0
EqQuBoe_TLR5_Heq19	0.002331	0.00349855	0	0.002331	0	0
EqQuBor_TLR5_Heq20	0.00349855	0.00466745	0.00116482	0.00349855	0.00116482	0.00116482	0.00116482
EqQuBor_TLR5_Heq15	0.002331	0.00349855	0	0.002331	0	0	0	0.00116482
EqQuBor_TLR5_Heq21	0.00349855	0.00466745	0.00116482	0.00349855	0.00116482	0.00116482	0.00116482	0.002331	0.00116482
EqQuCh_TLR5_Heq15	0.002331	0.00349855	0	0.002331	0	0	0	0.00116482	0	0.00116482
EqQuCh_TLR5_Heq22	0.00466745	0.00583773	0.002331	0.002331	0.002331	0.002331	0.002331	0.00349855	0.002331	0.00349855	0.002331
EqHa_TLR5_Heq23	0.00349855	0.00466745	0.00349855	0.00583773	0.00349855	0.00349855	0.00349855	0.00466745	0.00349855	0.00466745	0.00349855	0.00583773
EqHa_TLR5_Heq24	0.00349855	0.00466745	0.00349855	0.00583773	0.00349855	0.00349855	0.00349855	0.00466745	0.00349855	0.00466745	0.00349855	0.00583773	0.002331
EqAs_TLR5_Heq1	0.00935679	0.0105326	0.00935679	0.0117097	0.00935679	0.00935679	0.00935679	0.0105326	0.00935679	0.0105326	0.00935679	0.0117097	0.0105326	0.0105326
EqAfSo_TLR5_Heq2	0.00466745	0.00583773	0.00466745	0.00700937	0.00466745	0.00466745	0.00466745	0.00583773	0.00466745	0.00583773	0.00466745	0.00700937	0.00583773	0.00583773	0.0117097
EqAfSo_TLR5_Heq3	0.00466745	0.00583773	0.00466745	0.00700937	0.00466745	0.00466745	0.00466745	0.00583773	0.00466745	0.00583773	0.00466745	0.00700937	0.00583773	0.00583773	0.0117097	0
EqHeKu_TLR5_Heq7	0.00349855	0.00466745	0.00349855	0.00583773	0.00349855	0.00349855	0.00349855	0.00466745	0.00349855	0.00466745	0.00349855	0.00583773	0.00466745	0.00466745	0.0105326	0.00583773	0.00583773
EqHeKu_TLR5_Heq8	0.00583773	0.00700937	0.00583773	0.0081824	0.00583773	0.00583773	0.00583773	0.00700937	0.00583773	0.00700937	0.00583773	0.0081824	0.00700937	0.00700937	0.0105326	0.0081824	0.0081824	0.00466745
EqHeKu_TLR5_Heq9	0.002331	0.00349855	0.002331	0.00466745	0.002331	0.002331	0.002331	0.00349855	0.002331	0.00349855	0.002331	0.00466745	0.00349855	0.00349855	0.00935679	0.00466745	0.00466745	0.00116482	0.00349855
EqHeKu_TLR5_Heq10	0.00466745	0.00583773	0.00466745	0.00700937	0.00466745	0.00466745	0.00466745	0.00583773	0.00466745	0.00583773	0.00466745	0.00700937	0.00583773	0.00583773	0.0117097	0.00700937	0.00700937	0.00116482	0.00349855	0.002331
EqKi_TLR5_Heq11	0.00116482	0.002331	0.00116482	0.00349855	0.00116482	0.00116482	0.00116482	0.002331	0.00116482	0.002331	0.00116482	0.00349855	0.002331	0.002331	0.0081824	0.00349855	0.00349855	0.002331	0.00466745	0.00116482	0.00349855
EqKi_TLR5_Heq12	0.00349855	0.00466745	0.00349855	0.00583773	0.00349855	0.00349855	0.00349855	0.00466745	0.00349855	0.00466745	0.00349855	0.00583773	0.00466745	0.00466745	0.0105326	0.00583773	0.00583773	0.002331	0.00466745	0.00116482	0.00349855	0.002331
EqPr_TLR5_Heq13	0.00583773	0.00700937	0.00583773	0.0081824	0.00583773	0.00583773	0.00583773	0.00700937	0.00583773	0.00700937	0.00583773	0.0081824	0.00700937	0.00700937	0.00349855	0.0081824	0.0081824	0.00700937	0.00935679	0.00583773	0.0081824	0.00466745	0.00700937
EqPr_TLR5_Heq14	0.00583773	0.00700937	0.00583773	0.0081824	0.00583773	0.00583773	0.00583773	0.00700937	0.00583773	0.00700937	0.00583773	0.0081824	0.00700937	0.00700937	0.00349855	0.0081824	0.0081824	0.00700937	0.00935679	0.00583773	0.0081824	0.00466745	0.00700937	0
EqPr_TLR5_Heq1	0.00935679	0.0105326	0.00935679	0.0117097	0.00935679	0.00935679	0.00935679	0.0105326	0.00935679	0.0105326	0.00935679	0.0117097	0.0105326	0.0105326	0	0.0117097	0.0117097	0.0105326	0.0105326	0.00935679	0.0117097	0.0081824	0.0105326	0.00349855	0.00349855
EqCa_TLR5_Heq4	0.0081824	0.00935679	0.0081824	0.0105326	0.0081824	0.0081824	0.0081824	0.00935679	0.0081824	0.00935679	0.0081824	0.0105326	0.00935679	0.00935679	0.00116482	0.0105326	0.0105326	0.00935679	0.0117097	0.0081824	0.0105326	0.00700937	0.00935679	0.002331	0.002331	0.00116482
EqCa_TLR5_Heq1	0.00935679	0.0105326	0.00935679	0.0117097	0.00935679	0.00935679	0.00935679	0.0105326	0.00935679	0.0105326	0.00935679	0.0117097	0.0105326	0.0105326	0	0.0117097	0.0117097	0.0105326	0.0105326	0.00935679	0.0117097	0.0081824	0.0105326	0.00349855	0.00349855	0	0.00116482
EqQu_TLR5_XP_046535541.1	0.00349855	0.00466745	0.00116482	0.00116482	0.00116482	0.00116482	0.00116482	0.002331	0.00116482	0.002331	0.00116482	0.00116482	0.00466745	0.00466745	0.0105326	0.00583773	0.00583773	0.00466745	0.00700937	0.00349855	0.00583773	0.002331	0.00466745	0.00700937	0.00700937	0.0105326	0.00935679	0.0105326
EqAs_TLR5_XP_044618776.1	0.00466745	0.00583773	0.00466745	0.00700937	0.00466745	0.00466745	0.00466745	0.00583773	0.00466745	0.00583773	0.00466745	0.00700937	0.00583773	0.00583773	0.0117097	0	0	0.00583773	0.0081824	0.00466745	0.00700937	0.00349855	0.00583773	0.0081824	0.0081824	0.0117097	0.0105326	0.0117097	0.00583773
EqAs_TLR5_PSZQ01002564.1	0.00466745	0.00583773	0.00466745	0.00700937	0.00466745	0.00466745	0.00466745	0.00583773	0.00466745	0.00583773	0.00466745	0.00700937	0.00583773	0.00583773	0.0117097	0	0	0.00583773	0.0081824	0.00466745	0.00700937	0.00349855	0.00583773	0.0081824	0.0081824	0.0117097	0.0105326	0.0117097	0.00583773	0
EqPr_TLR5_XP_008531614.1	0.00583773	0.00700937	0.00583773	0.0081824	0.00583773	0.00583773	0.00583773	0.00700937	0.00583773	0.00700937	0.00583773	0.0081824	0.00700937	0.00700937	0.00349855	0.0081824	0.0081824	0.00700937	0.00935679	0.00583773	0.0081824	0.00466745	0.00700937	0	0	0.00349855	0.002331	0.00349855	0.00700937	0.0081824	0.0081824
EqCa_TLR5_XP_023488501.1	0.0081824	0.00935679	0.0081824	0.0105326	0.0081824	0.0081824	0.0081824	0.00935679	0.0081824	0.00935679	0.0081824	0.0105326	0.00935679	0.00935679	0.00116482	0.0105326	0.0105326	0.00935679	0.0117097	0.0081824	0.0105326	0.00700937	0.00935679	0.002331	0.002331	0.00116482	0	0.00116482	0.00935679	0.0105326	0.0105326	0.002331
EqCa_TLR5_ATDM01059051.1	0.00700937	0.0081824	0.00700937	0.00935679	0.00700937	0.00700937	0.00700937	0.0081824	0.00700937	0.0081824	0.00700937	0.00935679	0.0081824	0.0081824	0.00466745	0.00935679	0.00935679	0.0081824	0.0105326	0.00700937	0.00935679	0.00583773	0.0081824	0.00116482	0.00116482	0.00466745	0.00349855	0.00466745	0.0081824	0.00935679	0.00935679	0.00116482	0.00349855
TaIn_TLR5_PVIE01002717.1	0.146603	0.147954	0.146603	0.149306	0.146603	0.146603	0.146603	0.147954	0.146603	0.147954	0.146603	0.149306	0.147954	0.147954	0.143908	0.149306	0.149306	0.147954	0.147954	0.146603	0.146603	0.145255	0.147954	0.143908	0.143908	0.143908	0.142563	0.143908	0.147954	0.149306	0.149306	0.143908	0.142563	0.145255
TaTe_TLR5_PVID01000437.1	0.156095	0.157458	0.156095	0.158824	0.156095	0.156095	0.156095	0.157458	0.156095	0.157458	0.156095	0.158824	0.157458	0.157458	0.153374	0.158824	0.158824	0.157458	0.157458	0.156095	0.156095	0.154734	0.157458	0.153374	0.153374	0.153374	0.152016	0.153374	0.157458	0.158824	0.158824	0.153374	0.152016	0.154734	0.0200124
RhUn_TLR5_BOSQ02004549.1	0.143908	0.145255	0.143908	0.146603	0.143908	0.143908	0.143908	0.145255	0.143908	0.145255	0.143908	0.146603	0.145255	0.145255	0.145255	0.145255	0.145255	0.145255	0.145255	0.143908	0.143908	0.142563	0.145255	0.142563	0.142563	0.145255	0.143908	0.145255	0.145255	0.145255	0.145255	0.142563	0.143908	0.143908	0.0813061	0.0901951
DiBi_TLR5_CM036983.1	0.147954	0.149306	0.147954	0.15066	0.147954	0.147954	0.147954	0.149306	0.147954	0.149306	0.147954	0.15066	0.149306	0.149306	0.149306	0.147954	0.147954	0.149306	0.149306	0.147954	0.147954	0.146603	0.149306	0.146603	0.146603	0.149306	0.147954	0.149306	0.149306	0.147954	0.147954	0.146603	0.147954	0.147954	0.0838378	0.0927494	0.0271724
DiSu_TLR5_PEKH010003866.1	0.14122	0.142563	0.14122	0.143908	0.14122	0.14122	0.14122	0.142563	0.14122	0.142563	0.14122	0.143908	0.142563	0.142563	0.142563	0.142563	0.142563	0.142563	0.142563	0.14122	0.14122	0.139878	0.142563	0.139878	0.139878	0.142563	0.14122	0.142563	0.142563	0.142563	0.142563	0.139878	0.14122	0.14122	0.0813061	0.0863759	0.02478	0.023586
CeSi_TLR5_XP_004439593.1	0.143908	0.145255	0.143908	0.146603	0.143908	0.143908	0.143908	0.145255	0.143908	0.145255	0.143908	0.146603	0.145255	0.145255	0.145255	0.143908	0.143908	0.145255	0.145255	0.143908	0.143908	0.142563	0.145255	0.142563	0.142563	0.145255	0.143908	0.145255	0.145255	0.143908	0.143908	0.142563	0.143908	0.143908	0.0825712	0.0914714	0.0259755	0.00350263	0.0223934
BoTa_TLR5_NP_001035591.1	0.226646	0.228109	0.226646	0.229574	0.226646	0.226646	0.226646	0.228109	0.226646	0.228109	0.226646	0.229574	0.228109	0.228109	0.226646	0.228109	0.228109	0.228109	0.228109	0.226646	0.226646	0.225185	0.228109	0.223726	0.223726	0.226646	0.225185	0.226646	0.228109	0.228109	0.228109	0.223726	0.225185	0.225185	0.216464	0.225185	0.217913	0.219363	0.217913	0.216464
HoSa_TLR5_NM_003268.6	0.219363	0.219363	0.219363	0.22227	0.219363	0.219363	0.219363	0.220815	0.219363	0.220815	0.219363	0.22227	0.219363	0.219363	0.220815	0.220815	0.220815	0.220815	0.22227	0.219363	0.220815	0.217913	0.217913	0.217913	0.217913	0.220815	0.219363	0.220815	0.220815	0.220815	0.220815	0.217913	0.219363	0.219363	0.210692	0.217913	0.185123	0.183721	0.185123	0.182322	0.241374
MuMu_TLR5_NM_016928.4	0.346075	0.347724	0.346075	0.349376	0.346075	0.346075	0.346075	0.346075	0.346075	0.347724	0.346075	0.349376	0.346075	0.347724	0.344429	0.347724	0.347724	0.344429	0.344429	0.344429	0.342786	0.344429	0.342786	0.342786	0.342786	0.344429	0.342786	0.344429	0.347724	0.347724	0.347724	0.342786	0.342786	0.344429	0.324885	0.328116	0.329735	0.331357	0.324885	0.328116	0.356009	0.321664

## Sheet: 4aa
	EqGr_TLR4_Heq1	EqGr_TLR4_Heq2	EqQuAn_TLR4_Heq4	EqQuAn_TLR4_Heq5	EqQuBoe_TLR4_Heq6	EqQuBoe_TLR4_Heq7	EqQuBor_TLR4_Heq8	EqQuBor_TLR4_Heq6	EqQuBor_TLR4_Heq9	EqQuCh_TLR4_Heq6	EqHa_TLR4_Heq3	EqAs_TLR4_Heq10	EqAs_TLR4_Heq12	EqAfSo_TLR4_Heq10	EqAfSo_TLR4_Heq11	EqHeKu_TLR4_Heq14	EqHeKu_TLR4_Heq13	EqHeKu_TLR4_Heq15	EqKi_TLR4_Heq13	EqPr_TLR4_Heq19	EqPr_TLR4_Heq20	EqPr_TLR4_Heq16	EqCa_TLR4_Heq16	EqCa_TLR4_Heq17	EqCa_TLR4_Heq18	EqQu_TLR4_XP_046496747.1	EqAs_TLR4_XP_014685888.2	EqPr_TLR4_XP_008535207.1	EqCa_TLR4_ATDM01002102.1	EqCa_TLR4_NP_001093239.2	TaIn_TLR4_PVIE01000108.1	TaTe_TLR4_PVID01005477.1	RhUn_TLR4_BOSQ02004256.1	DiBi_TLR4_CM036973.1	DiSu_TLR4_PEKH010006957.1	CeSi_TLR4_XP_004423427.1	BoTa_TLR4_NP_776623.5	HoSa_TLR4_NP_612564.1	MuMu_TLR4_NM_021297.3
EqGr_TLR4_Heq1
EqGr_TLR4_Heq2	0.00118977
EqQuAn_TLR4_Heq4	0.00238095	0.00118977
EqQuAn_TLR4_Heq5	0.00238095	0.00118977	0.00238095
EqQuBoe_TLR4_Heq6	0.00238095	0.00118977	0.00238095	0
EqQuBoe_TLR4_Heq7	0.00238095	0.00118977	0.00238095	0	0
EqQuBor_TLR4_Heq8	0.00118977	0	0.00118977	0.00118977	0.00118977	0.00118977
EqQuBor_TLR4_Heq6	0.00238095	0.00118977	0.00238095	0	0	0	0.00118977
EqQuBor_TLR4_Heq9	0.00238095	0.00118977	0.00238095	0.00238095	0.00238095	0.00238095	0.00118977	0.00238095
EqQuCh_TLR4_Heq6	0.00238095	0.00118977	0.00238095	0	0	0	0.00118977	0	0.00238095
EqHa_TLR4_Heq3	0.00357356	0.00238095	0.00357356	0.00357356	0.00357356	0.00357356	0.00238095	0.00357356	0.00357356	0.00357356
EqAs_TLR4_Heq10	0.00238095	0.00118977	0.00238095	0.00238095	0.00238095	0.00238095	0.00118977	0.00238095	0.00238095	0.00238095	0.00357356
EqAs_TLR4_Heq12	0.00357356	0.00238095	0.00357356	0.00357356	0.00357356	0.00357356	0.00238095	0.00357356	0.00357356	0.00357356	0.00476759	0.00118977
EqAfSo_TLR4_Heq10	0.00238095	0.00118977	0.00238095	0.00238095	0.00238095	0.00238095	0.00118977	0.00238095	0.00238095	0.00238095	0.00357356	0	0.00118977
EqAfSo_TLR4_Heq11	0.00357356	0.00238095	0.00357356	0.00357356	0.00357356	0.00357356	0.00238095	0.00357356	0.00357356	0.00357356	0.00476759	0.00118977	0.00238095	0.00118977
EqHeKu_TLR4_Heq14	0.00238095	0.00118977	0.00238095	0.00238095	0.00238095	0.00238095	0.00118977	0.00238095	0.00238095	0.00238095	0.00357356	0.00238095	0.00357356	0.00238095	0.00357356
EqHeKu_TLR4_Heq13	0.00118977	0	0.00118977	0.00118977	0.00118977	0.00118977	0	0.00118977	0.00118977	0.00118977	0.00238095	0.00118977	0.00238095	0.00118977	0.00238095	0.00118977
EqHeKu_TLR4_Heq15	0.00238095	0.00118977	0.00238095	0.00238095	0.00238095	0.00238095	0.00118977	0.00238095	0.00238095	0.00238095	0.00357356	0.00238095	0.00357356	0.00238095	0.00357356	0	0.00118977
EqKi_TLR4_Heq13	0.00118977	0	0.00118977	0.00118977	0.00118977	0.00118977	0	0.00118977	0.00118977	0.00118977	0.00238095	0.00118977	0.00238095	0.00118977	0.00238095	0.00118977	0	0.00118977
EqPr_TLR4_Heq19	0.00476759	0.00357356	0.00476759	0.00476759	0.00476759	0.00476759	0.00357356	0.00476759	0.00476759	0.00476759	0.00596305	0.00476759	0.00596305	0.00476759	0.00596305	0.00476759	0.00357356	0.00476759	0.00357356
EqPr_TLR4_Heq20	0.00596305	0.00476759	0.00596305	0.00596305	0.00596305	0.00596305	0.00476759	0.00596305	0.00596305	0.00596305	0.00715994	0.00596305	0.00715994	0.00596305	0.00715994	0.00596305	0.00476759	0.00596305	0.00476759	0.00118977
EqPr_TLR4_Heq16	0.00715994	0.00596305	0.00715994	0.00715994	0.00715994	0.00715994	0.00596305	0.00715994	0.00715994	0.00715994	0.00835826	0.00715994	0.00835826	0.00715994	0.00835826	0.00715994	0.00596305	0.00715994	0.00596305	0.00476759	0.00596305
EqCa_TLR4_Heq16	0.00715994	0.00596305	0.00715994	0.00715994	0.00715994	0.00715994	0.00596305	0.00715994	0.00715994	0.00715994	0.00835826	0.00715994	0.00835826	0.00715994	0.00835826	0.00715994	0.00596305	0.00715994	0.00596305	0.00476759	0.00596305	0
EqCa_TLR4_Heq17	0.00476759	0.00357356	0.00476759	0.00476759	0.00476759	0.00476759	0.00357356	0.00476759	0.00476759	0.00476759	0.00596305	0.00476759	0.00596305	0.00476759	0.00596305	0.00476759	0.00357356	0.00476759	0.00357356	0	0.00118977	0.00476759	0.00476759
EqCa_TLR4_Heq18	0.00596305	0.00476759	0.00596305	0.00596305	0.00596305	0.00596305	0.00476759	0.00596305	0.00596305	0.00596305	0.00715994	0.00596305	0.00715994	0.00596305	0.00715994	0.00596305	0.00476759	0.00596305	0.00476759	0.00118977	0.00238095	0.00357356	0.00357356	0.00118977
EqQu_TLR4_XP_046496747.1	0.00238095	0.00118977	0.00238095	0	0	0	0.00118977	0	0.00238095	0	0.00357356	0.00238095	0.00357356	0.00238095	0.00357356	0.00238095	0.00118977	0.00238095	0.00118977	0.00476759	0.00596305	0.00715994	0.00715994	0.00476759	0.00596305
EqAs_TLR4_XP_014685888.2	0.00238095	0.00118977	0.00238095	0.00238095	0.00238095	0.00238095	0.00118977	0.00238095	0.00238095	0.00238095	0.00357356	0	0.00118977	0	0.00118977	0.00238095	0.00118977	0.00238095	0.00118977	0.00476759	0.00596305	0.00715994	0.00715994	0.00476759	0.00596305	0.00238095
EqPr_TLR4_XP_008535207.1	0.00596305	0.00476759	0.00596305	0.00596305	0.00596305	0.00596305	0.00476759	0.00596305	0.00596305	0.00596305	0.00715994	0.00596305	0.00715994	0.00596305	0.00715994	0.00596305	0.00476759	0.00596305	0.00476759	0.00118977	0	0.00596305	0.00596305	0.00118977	0.00238095	0.00596305	0.00596305
EqCa_TLR4_ATDM01002102.1	0.00476759	0.00357356	0.00476759	0.00476759	0.00476759	0.00476759	0.00357356	0.00476759	0.00476759	0.00476759	0.00596305	0.00476759	0.00596305	0.00476759	0.00596305	0.00476759	0.00357356	0.00476759	0.00357356	0	0.00118977	0.00476759	0.00476759	0	0.00118977	0.00476759	0.00476759	0.00118977
EqCa_TLR4_NP_001093239.2	0.00715994	0.00596305	0.00715994	0.00715994	0.00715994	0.00715994	0.00596305	0.00715994	0.00715994	0.00715994	0.00835826	0.00715994	0.00835826	0.00715994	0.00835826	0.00715994	0.00596305	0.00715994	0.00596305	0.00476759	0.00596305	0	0	0.00476759	0.00357356	0.00715994	0.00715994	0.00596305	0.00476759
TaIn_TLR4_PVIE01000108.1	0.157135	0.155741	0.155741	0.155741	0.155741	0.155741	0.155741	0.155741	0.157135	0.155741	0.157135	0.157135	0.157135	0.157135	0.158531	0.157135	0.155741	0.157135	0.155741	0.154349	0.155741	0.157135	0.157135	0.154349	0.155741	0.155741	0.157135	0.155741	0.154349	0.157135
TaTe_TLR4_PVID01005477.1	0.157135	0.155741	0.155741	0.155741	0.155741	0.155741	0.155741	0.155741	0.157135	0.155741	0.157135	0.157135	0.157135	0.157135	0.158531	0.157135	0.155741	0.157135	0.155741	0.154349	0.155741	0.157135	0.157135	0.154349	0.155741	0.155741	0.157135	0.155741	0.154349	0.157135	0.0192545
RhUn_TLR4_BOSQ02004256.1	0.158531	0.157135	0.157135	0.157135	0.157135	0.157135	0.157135	0.157135	0.158531	0.157135	0.158531	0.158531	0.158531	0.158531	0.159928	0.158531	0.157135	0.158531	0.157135	0.158531	0.159928	0.159928	0.159928	0.158531	0.159928	0.157135	0.158531	0.159928	0.158531	0.159928	0.0962642	0.0949527
DiBi_TLR4_CM036973.1	0.159928	0.158531	0.158531	0.158531	0.158531	0.158531	0.158531	0.158531	0.159928	0.158531	0.159928	0.159928	0.159928	0.159928	0.161328	0.159928	0.158531	0.159928	0.158531	0.159928	0.161328	0.161328	0.161328	0.159928	0.161328	0.158531	0.159928	0.161328	0.159928	0.161328	0.101527	0.0975773	0.0229064
DiSu_TLR4_PEKH010006957.1	0.155741	0.154349	0.154349	0.154349	0.154349	0.154349	0.154349	0.154349	0.155741	0.154349	0.155741	0.155741	0.155741	0.155741	0.157135	0.155741	0.154349	0.155741	0.154349	0.155741	0.157135	0.157135	0.157135	0.155741	0.157135	0.154349	0.155741	0.157135	0.155741	0.157135	0.0949527	0.0923349	0.0229064	0.0204703
CeSi_TLR4_XP_004423427.1	0.155741	0.154349	0.154349	0.154349	0.154349	0.154349	0.154349	0.154349	0.155741	0.154349	0.155741	0.155741	0.155741	0.155741	0.157135	0.155741	0.154349	0.155741	0.154349	0.155741	0.157135	0.157135	0.157135	0.155741	0.157135	0.154349	0.155741	0.157135	0.155741	0.157135	0.0975773	0.0936429	0.0192545	0.00358209	0.0168273
BoTa_TLR4_NP_776623.5	0.250634	0.249103	0.250634	0.249103	0.249103	0.249103	0.249103	0.249103	0.250634	0.249103	0.249103	0.250634	0.250634	0.250634	0.252166	0.250634	0.249103	0.250634	0.249103	0.244527	0.244527	0.249103	0.249103	0.244527	0.24605	0.249103	0.250634	0.244527	0.244527	0.249103	0.240295	0.240295	0.235753	0.237264	0.229728	0.234243
HoSa_TLR4_NP_612564.1	0.256778	0.255238	0.255238	0.255238	0.255238	0.255238	0.255238	0.255238	0.256778	0.255238	0.253701	0.253701	0.253701	0.253701	0.255238	0.256778	0.255238	0.256778	0.255238	0.253701	0.255238	0.256778	0.256778	0.253701	0.255238	0.255238	0.253701	0.255238	0.253701	0.256778	0.246383	0.243334	0.257127	0.257127	0.250974	0.252508	0.278969
MuMu_TLR4_NM_021297.3	0.398297	0.398297	0.398297	0.398297	0.398297	0.398297	0.398297	0.398297	0.400084	0.398297	0.396512	0.400084	0.400084	0.400084	0.401874	0.400084	0.398297	0.400084	0.398297	0.400084	0.401874	0.403668	0.403668	0.400084	0.400084	0.398297	0.400084	0.401874	0.400084	0.403668	0.400084	0.400084	0.394732	0.403668	0.396512	0.398297	0.418758	0.397097

[truncated: 3 more sheets: 3aa, 2aa, 1aan]
