# Supplementary material for: Twelve toll-like receptor (TLR) genes in the family Equidae – comparative genomics, selection and evolution
Source: Vet Res Commun. 2023 Oct 24;48(2):725–41. doi: 10.1007/s11259-023-10245-4 (PMC10998774; doi:10.1007/s11259-023-10245-4)
Supplement: Supplementary file 8 — Supplementary Material 8 [file 11259_2023_10245_MOESM8_ESM.zip]

Archive with 25 entries (25 files):
- caption.txt
- TLR1 ML perissodactyls.jpg
- TLR1 NJtree equids.jpg
- TLR10 ML perissodactyls.jpg
- TLR10 NJtree equids.jpg
- TLR11 ML perissodactyls.jpg
- TLR11 NJtree equids.jpg
- TLR12 ML perissodactyls.jpg
- TLR12 NJtree equids.jpg
- TLR2 ML perissodactyls.jpg
- TLR2 NJtree equids.jpg
- TLR3 ML perissodactyls.jpg
- TLR3 NJtree equids.jpg
- TLR4 ML perissodactyls.jpg
- TLR4 NJtree equids.jpg
- TLR5 ML perissodactyls.jpg
- TLR5 NJtree equids.jpg
- TLR6 ML perissodactyls.jpg
- TLR6 NJtree equids.jpg
- TLR7 ML perissodactyls.jpg
- TLR7 NJtree equids.jpg
- TLR8 ML perissodactyls.jpg
- TLR8 NJtree equids.jpg
- TLR9 ML perissodactyls.jpg
- TLR9 NJtree equids.jpg
