# Supplementary material for: Twelve toll-like receptor (TLR) genes in the family Equidae – comparative genomics, selection and evolution
Source: Vet Res Commun. 2023 Oct 24;48(2):725–41. doi: 10.1007/s11259-023-10245-4 (PMC10998774; doi:10.1007/s11259-023-10245-4)
Supplement: Supplementary file 9 — Supplementary Material 9 [file 11259_2023_10245_MOESM9_ESM.xlsx]

## Sheet: summary
		Selected aminoacid sites in the family EQUIDAE														Selected aminoacid sites in PERISSODACTYLA
TLR	known TLR ligands*	signal peptide	LRR	LRR-Ctd	trans membrane	TIR	other sites	∑ pur	signal peptide	LRR	LRR-Ctd	trans membrane	TIR	other sites	∑ div	signal peptide	LRR	LRR-Ctd	trans membrane	TIR	other sites	∑ pur	signal peptide	LRR	LRR-Ctd	trans membrane	TIR	other sites	∑ div
1	bacterial lipopeptides		2		1	1	1	5					1		1	1	7	3		4	5	20	1	1			4	3	9
2	bacterial lipids, fungal zymosan, mannan, HSP70		3			2	2	7							0		12	1		6	2	21		4			1		5
3	viral dsRNA, endogenous RNAs		6	1		2	1	10		1					1	5	54	5	2	22	5	93		7		1			8
4	LPS, endogenous DAMPs		1			1		2							0		12	2	1	6	5	26		5	1				6
5	bacterial flagellin	1	3	1			1	6			1				1	2	22	2	1	3	12	42		3				1	4
6	bacterial lipoproteins, endogenous DAMPs	1		1		2		4							0	1	8	7		6	4	26		2	1		1		4
7	ssRNA, immune complexes		5				3	8							0		12		1	3	7	23		2					2
8	ssRNA, immune complexes		1			1	1	3							0		35	2	4	8	11	60							0
9	CpG DNA, DNA/RNA hybrids	1	15			8	3	27							0	6	88		3	20	20	137		3				1	4
10	lipoproteins, viral glycoproteins, dsRNA		2			1	2	5						1	1		5	1		3	2	11		2			1	2	5
11	bacterial flagellin, T. gondii profilin**		8		1	1	6	16							0		27		2	10	20	59		5			3	1	9
12	bacterial flagellin, T. gondii profilin**		3			1		4		1				1	2		14		2	11	5	32		3			2	4	9
								97							6							550							65
Supplementary Table 3 - A summary of numbers of selected amino acid sites in the Equidae and the Perissodactyla; PSS - positively selected sites are in red, NSS - negatively selected sites in blue; *Behzadi 2021, **Andrade 2013
The Toll-like receptor (TLR) genes in the family Equidae
Veterinary Research and Communications
Stejskalova K.1, Janova E.1,2, Splichalova P.1, Futas J.1,2, Oppelt J.2, Vodicka R.3, Horin P.1,2,*
1 Department of Animal Genetics, Faculty of Veterinary Medicine, University of Veterinary Sciences Brno, 61242 Brno, Czech Republic
2 CEITEC VETUNI, RG Animal Immunogenomics, University of Veterinary Sciences Brno, Brno, Czech Republic
3 Zoo Prague, Prague, Czech Republic
* corresponding author: horin@ics.muni.cz

## Sheet: sel detail
	Selected amino acid sites in the Perissodactyla												Selected aminoacid sites in the Equidae
						only significant results are shown (p<0.05 or 2x p<0.1)												only significant results are shown (p<0.05 or 2x p<0.1)
Gene	EqCa site	alignment site	AA change	selectin	domain	FEL	FUBAR	SLAC	MEME			Gene	EqCa site	alignment site	AA change	selection	domain	FEL	FUBAR	SLAC	MEME
TLR1	12	12		Pur	signal	0.0188	0.976					TLR1	119	119		Pur	LRR	0.0482	0.916
	30	30		Pur		0.0052	0.991	0.0638					201	201		Pur		0.066	0.981
	79	79		Pur	LRR	0.0342	0.907	0.0924					391	391		Pur	LRR	0.0283	0.989	0.0615
	99	99		Pur	LRR	0.099	0.950						590	590		Pur	TM	0.0658	0.906
	128	128		Pur	LRR	0.0491							650	650		Pur	TIR	0.0042	0.991	0.0158
	201	201		Pur		0.0049	0.998	0.037					678	678	I/V	Div	TIR		0.963
	234	234		Pur		0.0442
	281	281		Pur		0.0333	0.978					TLR2	115	115		Pur	LRR	0.0672	0.905
	313	313		Pur		0.0461							190	190		Pur	LRR	0.0663	0.908
	366	366		Pur	LRR	0.0061	0.989	0.0497					241	241		Pur	LRR	0.0826	0.903
	391	391		Pur	LRR	0.0055	0.998	0.0435					530	530		Pur		0.0193	0.988
	461	461		Pur	LRR	0.0342	0.907	0.0924					611	611		Pur		0.0584	0.908
	485	485		Pur	LRR		0.975						644	644		Pur	TIR	0.0129	0.987	0.0384
	533	533		Pur	LRR-Ctd	0.0069	0.997	0.037					722	722		Pur	TIR	0.0674	0.906
	549	549		Pur	LRR-Ctd	0.0349
	551	551		Pur	LRR-Ctd	0.0213	0.981					TLR3	71	71		Pur	LRR	0.0109	0.986	0.0675
	642	642		Pur	TIR	0.0403							98	98		Pur	LRR	0.0479	0.983
	650	650		Pur	TIR	0.0001	1.000	0.0032					242	242		Pur	LRR	0.079	0.912
	667	667		Pur	TIR	0.0238	0.909						385	385		Pur	LRR	0.053	0.92
	680	680		Pur	TIR	0.0206	0.972						458	458		Pur	LRR	0.0933	0.911
	6	6	S/T	Div	signal				0.00				511	511		Pur	LRR		0.967
	97	97	L/P	Div	LRR	0.05557	0.930						607	607		Pur		0.0157	0.987	0.071
	309	309	Y/Q, H	Div			0.966						685	685		Pur	LRR-Ctd	0.0923	0.906
	629	629	N/H	Div			0.955						862	862		Pur	TIR	0.0762	0.914
	630	630	I/L, V	Div			0.952						891	891		Pur	TIR	0.0729	0.915
	653	653	A/S, P, T	Div	TIR	0.0977	0.956						136	136	Q/H	Div	LRR		0.952
	679	679	A/P	Div	TIR				0.00
	752	752	I/S, T	Div	TIR		0.972					TLR4	260	260		Pur	LRR		0.971
	756	756	K/R, L	Div	TIR	0.0614	0.965						699	699		Pur	TIR	0.0754	0.916
TLR2	115	115		Pur	LRR	0.0045	0.993					TLR5	6	6		Pur	signal	0.0466	0.92
	117	117		Pur	LRR	0.0423	0.993						94	94		Pur			0.965
	148	148		Pur	LRR	0.0469							113	113		Pur	LRR	0.0046	0.989
	150	150		Pur	LRR	0.0230	0.982						271	271		Pur	LRR	0.0954	0.909
	180	181		Pur	LRR	0.0407	0.900						273	273		Pur	LRR	0.0553	0.917
	214	215		Pur	LRR	0.0469	0.969						588	588		Pur	LRR-Ctd	0.0091	0.99
	275	276		Pur	LRR	0.0487							615	615	S/L	Div	LRR-Ctd		0.951
	298	299		Pur	LRR	0.0025	0.999
	349	350		Pur	LRR	0.0463						TLR6	27	27		Pur	signal	0.0475	0.981
	382	383		Pur	LRR	0.0420	0.900						536	536		Pur	LRR-Ctd	0.0056	0.996
	400	401		Pur	LRR	0.0283	0.980						654	654		Pur	TIR	0.0736	0.92
	408	409		Pur	LRR	0.0427	0.902						715	715		Pur	TIR	0.0939	0.909
	525	526		Pur			0.953
	530	531		Pur	LRR-Ctd	0.0093	0.989					TLR7	30	30		Pur		0.0273	0.982
	613	614		Pur		0.0423							491	491		Pur		0.0845	0.911
	642	643		Pur	TIR	0.0063	0.991						566	566		Pur	LRR		0.973
	644	645		Pur	TIR	0.0014	0.999						585	585		Pur	LRR	0.0837	0.919
	675	676		Pur	TIR	0.0469							600	600		Pur	LRR	0.0253	0.985
	681	682		Pur	TIR	0.0392	0.904						668	668		Pur	LRR	0.0679	0.918
	713	714		Pur	TIR	0.0420	0.900						745	745		Pur	LRR	0.0264	0.977
	721	722		Pur	TIR	0.0423							875	875		Pur		0.0952	0.912
	67	67	S/R, H	Div	LRR		0.950
	255	256	T/K	Div	LRR				0.02			TLR8	52	52		Pur		0.0199
	309	310	L/V	Div	LRR	0.0887	0.968						127	127		Pur	LRR		0.972
	326	327	R/H, Y	Div	LRR		0.955						918	918		Pur	TIR	0.0104
	776	777	L/F	Div	TIR	0.0913	0.942
												TLR9	25	25		Pur	signal	0.0533	0.942
TLR3	6	6		Pur	signal	0.0058	0.994						43	43		Pur	LRR	0.0725	0.939
	8	8		Pur	signal	0.0780	0.910						79	79		Pur	LRR	0.0315	0.943
	12	12		Pur	signal	0.0572	0.926						145	145		Pur	LRR	0.0121	0.991
	18	18		Pur	signal	0.0572	0.926						160	160		Pur	LRR	0.0676	0.94
	20	20		Pur	signal	0.0942	0.909						177	177		Pur	LRR	0.0292	0.945
	35	36		Pur	LRR	0.0549	0.924						352	352		Pur	LRR	0.0544	0.941
	39	40		Pur	LRR	0.0780	0.910						384	384		Pur	LRR	0.0819	0.937
	47	48		Pur	LRR	0.0569	0.920						408	408		Pur	LRR	0.0931	0.935
	48	49		Pur	LRR	0.0645	0.913						415	415		Pur	LRR	0.0189	0.992
	50	51		Pur	LRR	0.0967	0.909						545	545		Pur	LRR	0.0695	0.943
	61	62		Pur	LRR	0.0586	0.924						569	569		Pur	LRR	0.0278	0.946
	62	63		Pur	LRR	0.0923	0.919						585	585		Pur	LRR	0.041	0.942
	64	65		Pur	LRR	0.0696	0.917						649	649		Pur	LRR	0.0829	0.931
	71	72		Pur	LRR	0.0050	0.992	0.0663					666	666		Pur	LRR	0.0444	0.943
	76	77		Pur	LRR	0.0923	0.919						725	725		Pur	LRR	0.0602	0.942
	92	93		Pur	LRR	0.0498	0.937						786	786		Pur		0.0254	0.947
	98	99		Pur	LRR	0.0146	0.996	0.0420					793	793		Pur		0.0822	0.94
	100	101		Pur	LRR		0.969						863	863		Pur		0.0575	0.944
	131	132		Pur	LRR	0.0880	0.906						882	882		Pur	TIR	0.0491	0.943
	145	146		Pur	LRR	0.0586	0.924						901	901		Pur	TIR	0.0684	0.941
	157	158		Pur	LRR	0.0887	0.907						908	908		Pur	TIR	0.0331	0.947
	162	163		Pur	LRR	0.0162	0.991						918	918		Pur	TIR	0.0281	0.947
	212	213		Pur	LRR	0.0993	0.901						975	975		Pur	TIR	0.083	0.934
	242	243		Pur	LRR	0.0743	0.906						978	978		Pur	TIR	0.0296	0.946
	248	249		Pur		0.0951	0.910						991	991		Pur	TIR	0.0853	0.937
	256	257		Pur	LRR	0.0675	0.907						999	999		Pur	TIR	0.0491	0.941
	270	271		Pur	LRR	0.0949	0.900
	283	284		Pur	LRR	0.0780	0.910					TLR10	139	139		Pur	LRR	0.088	0.903
	298	299		Pur	LRR	0.0851	0.912						154	154		Pur	LRR	0.0428	0.91
	308	309		Pur	LRR	0.0760	0.914						313	313		Pur		0.0985	0.903
	341	342		Pur	LRR	0.0847	0.907						668	668		Pur	TIR	0.064	0.911
	347	348		Pur	LRR	0.0569	0.920						809	809		Pur		0.081	0.906
	380	381		Pur	LRR	0.0960	0.910						785	785	T/M, A	Div			0.958
	385	386		Pur	LRR	0.0497	0.921
	390	391		Pur	LRR	0.0993	0.901
	408	409		Pur	LRR	0.0934	0.907					TLR11	134	134		Pur	LRR	0.0462	0.925
	417	418		Pur	LRR	0.0887	0.907						165	165		Pur	LRR	0.0659	0.918
	431	432		Pur	LRR	0.0835	0.900						189	189		Pur	LRR	0.052	0.983
	441	442		Pur	LRR	0.0665	0.919						227	227		Pur	LRR		0.978
	494	495		Pur	LRR	0.0770	0.914						237	237		Pur	LRR	0.087	0.914
	496	497		Pur	LRR	0.0681	0.911						272	272		Pur	LRR	0.0005	0.997	0.0089
	497	498		Pur	LRR	0.0553	0.916						326	326		Pur	LRR	0.0331	0.941
	502	503		Pur	LRR	0.0754	0.916						398	398		Pur	LRR	0.0563	0.921
	511	512		Pur	LRR		0.954						512	512		Pur			0.978
	527	528		Pur	LRR	0.0778	0.914						655	655		Pur		0.073	0.918
	528	529		Pur	LRR	0.0674	0.913						667	667		Pur		0.054	0.922
	533	534		Pur	LRR	0.0764	0.917						685	685		Pur		0.073	0.918
	541	542		Pur	LRR	0.0665	0.919						695	695		Pur		0.0518	0.922
	543	544		Pur	LRR	0.0433	0.938						724	724		Pur	TM	0.0438	0.925
	548	549		Pur	LRR	0.0780	0.910						760	760		Pur		0.0927	0.913
	551	552		Pur	LRR	0.0784	0.915						828	828		Pur	TIR	0.0438	0.925
	557	558		Pur	LRR	0.0616	0.921
	571	572		Pur	LRR	0.0964	0.908					TLR12	236	236		Pur	LRR	0.06	0.909
	572	573		Pur	LRR	0.0687	0.919						387	387		Pur	LRR	0.0604	0.908
	594	595		Pur		0.0800	0.911						442	442		Pur	LRR	0.0746	0.904
	597	598		Pur		0.0586	0.924						768	768		Pur	TIR	0.0775	0.903
	607	608		Pur		0.0009	0.999	0.0168					148	148	A/E	Div	LRR				0.01
	616	617		Pur	LRR	0.0558	0.916						757	757	L/F	Div	LRR		0.95
	622	623		Pur	LRR	0.0586	0.924
	624	625		Pur	LRR	0.0687	0.934
	630	631		Pur	LRR	0.0267	0.949
	646	647		Pur	LRR	0.0859	0.915
	648	649		Pur	LRR	0.0027	0.994	0.0663
	663	664		Pur	LRR-Ctd	0.0503	0.925
	678	679		Pur	LRR-Ctd	0.0826	0.909
	680	681		Pur	LRR-Ctd	0.0657	0.923
	687	688		Pur	LRR-Ctd	0.0179	0.990
	693	694		Pur	LRR-Ctd	0.0961	0.912
	719	720		Pur	TM	0.0166	0.990	0.086
	729	730		Pur	TM	0.0696	0.917
	737	738		Pur		0.0216	0.991
	755	756		Pur	TIR	0.0682	0.922
	756	757		Pur	TIR	0.0888	0.913
	758	759		Pur	TIR	0.0860	0.910
	762	763		Pur	TIR	0.0780	0.910
	768	769		Pur	TIR	0.0681	0.911
	792	793		Pur	TIR	0.0638	0.913
	805	806		Pur	TIR	0.0835	0.908
	815	816		Pur	TIR	0.0868	0.909
	820	821		Pur	TIR	0.0509	0.927
	827	828		Pur	TIR	0.0604	0.915
	833	834		Pur	TIR	0.0896	0.903
	841	842		Pur	TIR	0.0573	0.927
	853	854		Pur	TIR	0.0439	0.933
	857	858		Pur	TIR	0.0787	0.904
	861	862		Pur	TIR	0.0835	0.908
	862	863		Pur	TIR	0.0008	0.999	0.0169
	863	864		Pur	TIR	0.0043	0.998	0.0370
	873	874		Pur	TIR	0.0137	0.992
	875	876		Pur	TIR	0.0706	0.907
	887	888		Pur	TIR	0.0362	0.934
	891	892		Pur	TIR	0.0661	0.918
	896	897		Pur	TIR	0.0752	0.913
	136	137	Q/H	Div	LRR				0.02
	144	145	K/Q	Div	LRR				0.01
	188	189	R/H	Div	LRR		0.959
	275	276	N/T	Div	LRR				0.05
	287	288	N/T	Div	LRR				0.05
	349	350	F/S	Div	LRR				0.02
	477	478	A/S	Div	LRR				0.02
	712	713	F/I, V, T	Div	TM	0.0323	0.991		0.05
TLR4	23	23		Pur		0.0201	0.989
	29	29		Pur		0.0006	0.998	0.0518
	90	90		Pur	LRR	0.0340
	110	110		Pur	LRR	0.0186	0.978
	130	130		Pur	LRR	0.0103	0.985
	168	168		Pur	LRR	0.0192	0.973
	289	289		Pur		0.0385	0.963
	359	359		Pur	LRR	0.0043	0.987	0.0440
	411	411		Pur	LRR	0.0481
	447	447		Pur	LRR	0.0358	0.969
	477	477		Pur	LRR	0.0109	0.995
	518	518		Pur	LRR		0.0577
	537	537		Pur	LRR	0.0481
	557	557		Pur	LRR	0.0340
	578	578		Pur	LRR	0.0084	0.986
	593	593		Pur	LRR-Ctd	0.0067	0.991	0.0762
	626	626		Pur	LRR-Ctd	0.0049	0.990	0.0556
	639	639		Pur	TM	0.0485	0.965
	706	706		Pur	TIR	0.0917	0.940
	721	721		Pur	TIR	0.0156	0.977
	746	746		Pur	TIR	0.0347
	749	749		Pur	TIR	0.0480
	760	760		Pur	TIR	0.0415
	786	786		Pur	TIR	0.0467
	822	822		Pur		0.0910	0.936
	838	838		Pur		0.0020	0.991	0.0591
	232	232	T/I	Div	LRR				0.05
	279	279	G/R	Div	LRR				0.05
	342	342	R/Q, N, K	Div	LRR		0.955
	395	395	A/T, R, S	Div	LRR	0.0950	0.967
	614	614	L/V, S	Div	LRR	0.0673	0.924
	645	645	M/V, T	Div	LRR-Ctd	0.0924	0.954
TLR5	6	6		Pur	signal	0.0435
	13	13		Pur	signal	0.0226	0.984
	24	24		Pur		0.0362	0.901
	26	26		Pur		0.0227	0.982
	36	36		Pur		0.0362	0.901
	47	47		Pur		0.0110	0.985
	74	74		Pur		0.0649	0.966
	77	77		Pur		0.0321	0.978
	85	85		Pur		0.0154	0.984
	98	98		Pur	LRR	0.0225	0.977
	107	107		Pur	LRR	0.0431	0.902
	113	113		Pur	LRR	0.0005	0.999	0.0136
	124	124		Pur	LRR	0.0325	0.978
	132	132		Pur	LRR	0.0250	0.980
	133	133		Pur	LRR	0.0036	0.991	0.0588
	151	151		Pur	LRR	0.0402
	165	165		Pur	LRR	0.0641	0.970
	184	184		Pur	LRR	0.0142	0.984	0.0860
	273	273		Pur	LRR	0.0476
	314	314		Pur	LRR	0.0426	0.991
	335	335		Pur	LRR	0.0294	0.980
	370	370		Pur	LRR	0.0470
	403	403		Pur	LRR	0.0238	0.980
	405	405		Pur	LRR	0.0385	0.907
	424	424		Pur	LRR	0.0238	0.979
	429	429		Pur	LRR	0.0483
	433	433		Pur	LRR	0.0363
	458	458		Pur	LRR	0.0470
	491	491		Pur	LRR	0.0209	0.990
	523	523		Pur	LRR	0.0029	0.991	0.0566
	536	536		Pur	LRR	0.0455
	573	573		Pur		0.0119	0.984
	588	588		Pur	LRR-Ctd	0.0074	0.994	0.0934
	598	598		Pur	LRR-Ctd	0.0032	0.990	0.0619
	659	659		Pur	TM	0.0385	0.907
	661	661		Pur		0.0275	0.976
	671	671		Pur		0.0130	0.986	0.0690
	691	691		Pur		1.610	0.993	0.0441
	748	748		Pur	TIR	0.0086	0.987
	769	769		Pur	TIR	0.0236	0.913
	787	787		Pur	TIR	0.0262	0.925
	851	851		Pur		0.0045	0.995
	41	41	V/L	Div					0.03
	379	379	T/A	Div	LRR				0.05
	465	465	S/K	Div	LRR				0.05
	493	493	V/S,F	Div	LRR	0.019	0.955
TLR6	27	27		Pur	signal	0.0023	0.998	0.0269
	32	32		Pur		0.0283	0.910
	58	58		Pur	LRR	0.0417
	61	61		Pur	LRR	0.0205	0.983	0.0901
	68	68		Pur	LRR	0.0467
	78	78		Pur	LRR	0.0729	0.984
	102	102		Pur	LRR		0.962
	110	110		Pur	LRR	0.0433	0.901
	172	172		Pur		0.0283	0.910
	181	181		Pur		0.0467
	352	352		Pur		0.0241	0.980
	411	411		Pur	LRR	0.0436
	479	479		Pur	LRR	0.0349	0.907
	529	529		Pur	LRR-Ctd	0.0349	0.907
	534	534		Pur	LRR-Ctd	0.0275	0.979
	536	536		Pur	LRR-Ctd	0.0003	0.999	0.0151
	550	550		Pur	LRR-Ctd	0.0031	0.993	0.0549
	563	563		Pur	LRR-Ctd	0.0466
	576	576		Pur	LRR-Ctd	0.0012	0.996	0.0602
	578	578		Pur	LRR-Ctd	0.0315	0.978
	643	643		Pur	TIR	0.0319	0.910
	664	664		Pur	TIR	0.0187	0.996	0.0776
	668	668		Pur	TIR	0.0297	0.911
	674	674		Pur	TIR	0.0253	0.917
	691	691		Pur	TIR	0.0472
	773	773		Pur	TIR	0.0480
	77	77	G/R	Div	LRR				0.05
	158	158	L/F	Div	LRR	0.0839	0.937
	570	570	T/M	Div	LRR-Ctd				0.04
	777	777	I/V	Div	TIR				0.03
TLR7	30	30		Pur		0.0037	0.990	0.0741
	66	66		Pur	LRR	0.0095	0.988	0.0616
	218	218		Pur		0.0427	0.907
	282	282		Pur	LRR	0.0017	0.994	0.0737
	372	372		Pur	LRR		0.957
	380	380		Pur	LRR	0.0146	0.984	0.0719
	537	537		Pur	LRR	0.0356	0.903
	557	557		Pur	LRR	0.0987	0.964
	573	573		Pur	LRR	0.0472
	600	600		Pur	LRR	0.0917	0.946
	611	611		Pur	LRR	0.0188	0.983
	619	619		Pur	LRR	0.0048	0.989	0.0619
	745	745		Pur	LRR	0.0120	0.987
	747	747		Pur	LRR	0.0427	0.907
	771	771		Pur		0.0119	0.986	0.0639
	790	790		Pur		0.0219	0.925
	849	849		Pur	TM	0.0447	0.980
	875	875		Pur		0.0408	0.903
	904	904		Pur	TIR	0.0173	0.984
	962	962		Pur	TIR	0.0281	0.926
	985	985		Pur	TIR	0.0002	0.999	0.0147
	1039	1039		Pur		0.0058	0.990	0.0622
	1049	1049		Pur		0.0216	0.985
	543	543	V/A	Div	LRR				0.03
	711	711	Q/M	Div	LRR				0.03
TLR8	39	39		Pur		0.0186	0.941
	41	41		Pur		0.0805	0.901
	45	45		Pur		0.0690	0.903
	52	52		Pur		0.0025	0.993	0.0685
	57	57		Pur		0.0474	0.926
	115	115		Pur	LRR	0.0080	0.989	0.0681
	117	117		Pur	LRR	0.0045	0.997
	127	127		Pur	LRR	0.0926	0.974
	168	168		Pur	LRR	0.0382	0.915
	170	170		Pur	LRR	0.0407	0.919
	192	192		Pur	LRR	0.0051	0.992	0.0655
	217	217		Pur	LRR	0.0839	0.902
	222	222		Pur	LRR		0.968
	246	246		Pur	LRR		0.970
	249	249		Pur	LRR		0.956
	258	258		Pur	LRR	0.0571	0.901
	262	262		Pur	LRR	0.0495	0.920
	265	265		Pur	LRR	0.0549	0.904
	285	285		Pur	LRR	0.0210	0.984
	330	330		Pur		0.0764	0.902
	332	332		Pur		0.0057	0.997
	363	363		Pur	LRR	0.0512	0.912
	388	388		Pur	LRR		0.958
	399	399		Pur	LRR		0.966
	400	400		Pur	LRR	0.0104	0.987
	433	433		Pur	LRR	0.0386	0.920
	487	487		Pur	LRR	0.0430	0.906
	521	521		Pur	LRR	0.0651	0.905
	528	528		Pur	LRR	0.0638	0.911
	543	543		Pur	LRR	0.0500	0.907
	547	547		Pur	LRR	0.0114	0.991
	572	572		Pur	LRR	0.0203	0.988
	582	582		Pur	LRR	0.0164	0.991
	588	588		Pur	LRR	0.0078	0.991	0.0664
	633	633		Pur	LRR	0.0526	0.920
	639	639		Pur	LRR	0.0872	0.901
	679	679		Pur	LRR	0.0278	0.984
	702	702		Pur	LRR	0.0624	0.903
	726	726		Pur	LRR	0.0042	0.999	0.0370
	730	730		Pur	LRR	0.0180	0.988
	739	739		Pur	LRR	0.0403	0.916
	752	752		Pur	LRR	0.0151	0.989
	797	797		Pur	LRR-Ctd	0.0500	0.907
	800	800		Pur	LRR-Ctd	0.0034	0.994	0.0809
	819	819		Pur		0.0485	0.908
	824	824		Pur		0.0164	0.989	0.0943
	825	825		Pur	TM	0.0132	0.987
	838	838		Pur	TM	0.0312	0.984
	839	839		Pur	TM	0.0797	0.903
	844	844		Pur	TM		0.960
	847	847		Pur		0.0370	0.917
	849	849		Pur		0.0764	0.902
	877	877		Pur	TIR	0.0508	0.919
	906	906		Pur	TIR	0.0407	0.919
	910	910		Pur	TIR	0.0327	0.985
	918	918		Pur	TIR	0.0020	0.993	0.0800
	949	949		Pur	TIR	0.0466	0.923
	955	955		Pur	TIR	0.0872	0.901
	968	968		Pur	TIR	0.0512	0.912
	970	970		Pur	TIR	0.0345
TLR9	5	5		Pur	signal		0.959
	6	6		Pur	signal	0.0149	0.989
	15	15		Pur	signal	0.0384	0.938
	21	21		Pur	signal	0.0409	0.936
	23	23		Pur	signal	0.0740	0.914
	25	25		Pur	signal	0.0459	0.935
	26	26		Pur		0.0845	0.926
	29	29		Pur		0.0701	0.984
	40	40		Pur		0.0508	0.933
	43	43		Pur	LRR	0.0669	0.928
	52	52		Pur	LRR	0.0108	0.993
	54	54		Pur	LRR	0.0481	0.935
	57	57		Pur	LRR	0.0577	0.935
	60	60		Pur	LRR	0.0042	0.997
	72	72		Pur	LRR	0.0413	0.938
	74	74		Pur	LRR	0.0067	0.995
	79	79		Pur	LRR	0.0122	0.953
	81	81		Pur	LRR	0.0426	0.938
	93	93		Pur	LRR	0.0113	0.956
	95	95		Pur	LRR	0.0950	0.900
	107	107		Pur	LRR	0.0111	0.974
	114	114		Pur	LRR	0.0234	0.949
	118	118		Pur	LRR	0.0155	0.990
	121	121		Pur	LRR	0.0030	0.999	0.0370
	133	133		Pur	LRR	0.0360	0.936
	139	139		Pur	LRR	0.0894	0.912
	142	142		Pur	LRR	0.0659	0.928
	145	145		Pur	LRR	0.0064	0.995
	154	154		Pur	LRR	0.0081	0.958
	160	160		Pur	LRR	0.0562	0.933
	165	165		Pur	LRR	0.0607	0.920
	177	177		Pur	LRR	0.0108	0.954
	180	180		Pur	LRR	0.0320	0.946
	195	195		Pur	LRR	0.0823	0.922
	197	197		Pur	LRR	0.0479	0.930
	202	202		Pur	LRR	0.0149	0.972
	212	212		Pur	LRR	0.0863	0.910
	216	216		Pur	LRR	0.0770	0.925
	225	225		Pur	LRR	0.0603	0.985
	248	248		Pur	LRR	0.0771	0.924
	250	250		Pur	LRR	0.0063	0.994	0.0639
	253	253		Pur	LRR	0.0925	0.907
	261	261		Pur	LRR	0.0896	0.917
	263	263		Pur	LRR	0.0250	0.948
	286	286		Pur	LRR	0.0080	0.995
	289	289		Pur	LRR	0.0867	0.924
	293	293		Pur	LRR	0.0050	0.995	0.0650
	313	313		Pur	LRR	0.0416	0.986
	314	314		Pur	LRR	0.0425	0.934
	327	327		Pur	LRR	0.0447	0.932
	329	329		Pur	LRR	0.0896	0.917
	343	343		Pur	LRR	0.0168	0.955
	346	346		Pur	LRR	0.0549	0.927
	351	351		Pur	LRR	0.0027	0.997	0.0598
	352	352		Pur	LRR	0.0462	0.934
	357	357		Pur	LRR	0.0326	0.986
	360	360		Pur	LRR	0.0401	0.945
	364	364		Pur	LRR	0.0163	0.994
	368	368		Pur	LRR	0.0591	0.932
	380	380		Pur	LRR	0.0243	0.948
	383	383		Pur	LRR	0.0369	0.940
	384	384		Pur	LRR	0.0733	0.928
	390	390		Pur	LRR		0.978
	408	408		Pur	LRR	0.0748	0.928
	415	415		Pur	LRR	0.0025	0.999	0.0370
	419	419		Pur	LRR	0.0320	0.946
	440	440		Pur	LRR	0.0772	0.980
	445	445		Pur	LRR	0.0332	0.949
	461	461		Pur	LRR	0.0704	0.928
	470	470		Pur	LRR	0.0424	0.936
	481	481		Pur	LRR	0.0581	0.939
	485	485		Pur	LRR	0.0397	0.987
	509	509		Pur	LRR	0.0202	0.994
	511	511		Pur	LRR	0.0745	0.925
	513	513		Pur	LRR	0.0046	0.994	0.0639
	514	514		Pur	LRR	0.0607	0.920
	537	537		Pur	LRR	0.0086	0.993	0.0639
	541	541		Pur	LRR	0.0614	0.928
	542	542		Pur	LRR	0.0438	0.934
	545	545		Pur	LRR	0.0044	0.997
	569	569		Pur	LRR	0.0108	0.955
	577	577		Pur	LRR	0.0547	0.985
	585	585		Pur	LRR	0.0003	0.998	0.0568
	596	596		Pur	LRR	0.0132	0.956
	630	630		Pur	LRR	0.0541	0.986
	639	639		Pur	LRR	0.0787	0.911
	666	666		Pur	LRR	0.0451	0.935
	705	705		Pur	LRR	0.0671	0.927
	718	718		Pur	LRR	0.0442	0.985
	725	725		Pur	LRR	0.0096	0.994
	726	726		Pur	LRR	0.0810	0.917
	737	737		Pur	LRR	0.0823	0.922
	739	739		Pur	LRR	0.0863	0.910
	757	757		Pur	LRR	0.0924	0.920
	758	758		Pur	LRR	0.0109	0.957
	764	764		Pur	LRR	0.0296	0.948
	770	770		Pur	LRR	0.0614	0.928
	777	777		Pur		0.0649	0.930
	785	785		Pur		0.0026	0.998
	786	786		Pur		0.0101	0.955
	793	793		Pur		0.0060	0.995
	802	802		Pur		0.0050	0.997	0.0614
	803	803		Pur		0.0531	0.980
	804	804		Pur		0.0845	0.926
	811	811		Pur		0.0029	0.997	0.0614
	819	819		Pur	TM	0.0614	0.928
	820	820		Pur	TM	0.0662	0.914
	831	831		Pur	TM	0.0680	0.920
	852	852		Pur		0.0449	0.935
	855	855		Pur		0.0419	0.941
	858	858		Pur		0.0031	0.996
	862	862		Pur		0.0368	0.937
	868	868		Pur	TIR	0.0056	0.995	0.0756
	877	877		Pur	TIR	0.0566	0.978
	882	882		Pur	TIR	0.0114	0.993
	887	887		Pur	TIR	0.0142	0.986	0.0781
	888	888		Pur	TIR	0.0591	0.932
	901	901		Pur	TIR	0.0223	0.991
	908	908		Pur	TIR	0.0123	0.956
	916	916		Pur	TIR	0.0384	0.938
	917	917		Pur	TIR	0.0825	0.921
	918	918		Pur	TIR	0.0085	0.995	0.0636
	919	919		Pur	TIR	0.0591	0.932
	942	942		Pur	TIR	0.0383	0.932
	943	943		Pur	TIR	0.0237	0.944
	962	962		Pur	TIR	0.0132	0.955
	978	978		Pur	TIR	0.0118	0.954
	985	985		Pur	TIR	0.0867	0.924
	989	989		Pur	TIR	0.0383	0.932
	991	991		Pur	TIR	0.0739	0.928
	997	997		Pur	TIR	0.0894	0.912
	999	999		Pur	TIR	0.0415	0.934
	1008	1008		Pur		0.0025	0.997
	1012	1012		Pur		0.0400	0.937
	1017	1017		Pur		0.0124	0.960
	1027	1027		Pur		0.0385	0.940
	1028	1028		Pur		0.0019	0.997
	405	405	Q/R,E	Div	LRR				0.04
	446	446	V/F, S	Div	LRR		0.967
	699	699	S/N	Div	LRR				0.03
	861	861	R/Q, W	Div			0.962		0.02
TLR10	28	28		Pur	LRR	0.0153	0.982	0.0892
	65	65		Pur	LRR	0.0430
	154	154		Pur	LRR	0.027	0.918	0.0901
	158	158		Pur		0.0395
	294	294		Pur		0.0167	0.982	0.0758
	399	399		Pur	LRR	0.0804	0.962
	482	482		Pur	LRR	0.0080	0.989
	566	566		Pur	LRR-Ctd	0.044
	641	641		Pur	TIR	0.0430
	719	719		Pur	TIR	0.0358	0.901
	727	727		Pur	TIR	0.0485	0.910
	223	223	D/E,N	Div					0.02
	368	368	S/A,T,P	Div	LRR		0.969
	492	492	I/V	Div	LRR		0.957
	704	704	E/G	Div	TIR				0.02
	785	785	T/M,A	Div					0.05
TLR11	42	42		Pur		0.0291	0.984
	55	55		Pur		0.0436	0.977
	63	63		Pur		0.0390	0.915
	82	82		Pur		0.0182	0.986
	83	83		Pur		0.0919	0.968
	134	134		Pur	LRR	0.0113	0.989	0.0607
	141	141		Pur	LRR		0.963
	153	153		Pur	LRR	0.0217	0.975
	189	189		Pur	LRR	0.0286	0.994
	227	227		Pur	LRR	0.0233	0.994
	230	230		Pur	LRR	0.0156	0.988
	254	254		Pur	LRR	0.0432	0.914
	262	262		Pur	LRR	0.0498	0.911
	264	264		Pur	LRR	0.0337	0.919
	272	272		Pur	LRR	0.0036	0.995
	288	288		Pur	LRR	0.0219	0.985
	290	290		Pur	LRR	0.0432	0.914
	314	314		Pur	LRR	0.0056	0.991	0.0604
	324	324		Pur	LRR	0.0223	0.986
	395	395		Pur	LRR	0.0269	0.926
	398	398		Pur	LRR	0.0042	0.993	0.0562
	402	402		Pur	LRR	0.0278	0.928
	409	409		Pur	LRR	0.0163	0.988
	440	440		Pur	LRR	0.0495	0.912
	444	444		Pur	LRR	0.0628	0.903
	447	447		Pur	LRR	0.0583	0.907
	457	457		Pur		0.0091	0.990	0.0604
	467	467		Pur		0.0347	0.915
	487	487		Pur	LRR	0.0628	0.903
	512	512		Pur			0.961
	526	526		Pur		0.0498	0.911
	532	532		Pur		0.0390	0.915
	535	535		Pur		0.0653	0.901
	560	560		Pur		0.0574	0.900
	582	582		Pur	LRR	0.0337	0.919
	594	594		Pur	LRR		0.965
	598	598		Pur	LRR		0.966
	611	611		Pur	LRR	0.0384	0.913
	618	618		Pur	LRR	0.0224	0.984
	626	626		Pur		0.0148	0.987
	634	634		Pur		0.0568	0.902
	651	651		Pur		0.0798	0.901
	655	655		Pur		0.0053	0.992	0.0743
	669	669		Pur		0.0380	0.915
	695	695		Pur		0.0507	0.908
	717	717		Pur		0.0347	0.915
	719	719		Pur	TM	0.0512	0.914
	724	724		Pur	TM	0.0312	0.920
	746	746		Pur		0.0623	0.901
	774	774		Pur	TIR	0.0260	0.933	0.0854
	788	788		Pur	TIR	0.0897	0.970
	790	790		Pur	TIR	0.0270	0.984
	800	800		Pur	TIR	0.0559	0.908
	828	828		Pur	TIR	0.0034	0.994	0.056
	854	854		Pur	TIR	0.0432	0.914
	855	855		Pur	TIR	0.0498	0.911
	878	878		Pur	TIR	0.0933	0.968
	881	881		Pur	TIR	0.0653	0.901
	890	890		Pur	TIR	0.0583	0.907
	203	203	S/P	Div					0.05
	287	287	V/R	Div	LRR				0.00
	306	306	S/C	Div	LRR				0.04
	309	309	S/P	Div	LRR				0.05
	319	319	G/C	Div	LRR				0.04
	592	592	V/L	Div	LRR				0.03
	859	859	K/M	Div	TIR				0.02
	898	898	Q/R, L	Div	TIR	0.0716	0.915
	918	918	G/K	Div	TIR				0.01
TLR12	49	49		Pur		0.0793	0.954
	60	60		Pur		0.0289	0.901
	140	140		Pur		0.0499
	157	157		Pur	LRR	0.0302	0.900
	202	202		Pur	LRR	0.0329	0.905
	236	236		Pur	LRR	0.0273	0.903
	287	287		Pur	LRR	0.0221	0.909
	294	294		Pur	LRR	0.0497
	387	387		Pur	LRR	0.0385
	442	442		Pur	LRR	0.0032	0.992	0.0501
	476	476		Pur	LRR	0.0056	0.988	0.0524
	482	482		Pur	LRR	0.0276	0.909
	525	525		Pur	LRR	0.0231	0.909
	580	580		Pur	LRR	0.0538	0.954
	592	592		Pur	LRR	0.0417	0.965
	593	593		Pur	LRR	0.0146	0.930
	607	607		Pur	LRR	0.0249	0.971
	654	654		Pur		0.0191	0.925
	711	712		Pur	TM	0.0497
	714	715		Pur	TM	0.0643	0.957
	745	746		Pur		0.0260	0.970
	758	759		Pur	TIR	0.0450
	768	769		Pur	TIR	0.0388
	791	792		Pur	TIR	0.0868	0.916
	795	796		Pur	TIR	0.0324	0.966
	815	816		Pur	TIR	0.0210	0.911
	818	819		Pur	TIR	0.0266	0.972
	821	822		Pur	TIR	0.0303	0.908
	839	840		Pur	TIR	0.0521	0.956
	859	860		Pur	TIR	0.0391	0.905
	881	882		Pur	TIR	0.0338	0.905
	882	883		Pur	TIR	0.0315
	38	38	R/G, H	Div					0.04
	78	78	A/T	Div					0.02
	126	126	R/T, L	Div		0.0982	0.934
	148	148	A/E	Div	LRR				0.01
	356	356	R/C, H, Q	Div	LRR	0.0899	0.930
	527	527	Q/E	Div	LRR				0.05
	675	675	V/N	Div					0.02
	757	758	L/F	Div	TIR				0.02
	784	785	R/P, L	Div	TIR	0.0614	0.946
		;
